# Supplementary material for: Data supporting the nuclear phylogenomics of the palm subfamily Arecoideae (Arecaceae)
Source: Data Brief. 2016 Mar 2;7:532–6. doi: 10.1016/j.dib.2016.02.063 (PMC4796708; doi:10.1016/j.dib.2016.02.063)
Supplement: Supplementary file 5 — Supplementary material [file mmc5.zip › RAxML_bootstrap.Sabal_334.raxml.tre]

(((Oenocarpus_bataua	((Oenocarpus_minor	((((Phoenix_dactylifera	((Chamaedorea_seifrizii	(Reinhardtia_gracilis	(Roystonea_regia	(Dypsis_decaryi	Geonoma_undata))))	Iriartea_deltoidea))	(Attalea_speciosa	(Elaeis_guineensis	Elaeis_oleifera)))	Prestoea_acuminata)	((Leopoldinia_pulchra	(Orania_palindan	Sabal_domingensis))	Podococcus_barteri)))	Burretiokentia_grandiflora))	Pelagodoxa_henryana)	Kingia_australis);
(((((Podococcus_barteri	(Attalea_speciosa	(Elaeis_guineensis	(Chamaedorea_seifrizii	Elaeis_oleifera))))	(Phoenix_dactylifera	Iriartea_deltoidea))	((((Reinhardtia_gracilis	((Dypsis_decaryi	Geonoma_undata)	Roystonea_regia))	Pelagodoxa_henryana)	(Burretiokentia_grandiflora	(Leopoldinia_pulchra	(Orania_palindan	Sabal_domingensis))))	Prestoea_acuminata))	(Oenocarpus_bataua	Oenocarpus_minor))	Kingia_australis);
((Pelagodoxa_henryana	(Leopoldinia_pulchra	(Podococcus_barteri	(((((Attalea_speciosa	(Elaeis_guineensis	Elaeis_oleifera))	((Orania_palindan	Sabal_domingensis)	Chamaedorea_seifrizii))	(Burretiokentia_grandiflora	Prestoea_acuminata))	(Phoenix_dactylifera	((Reinhardtia_gracilis	(Dypsis_decaryi	(Geonoma_undata	Roystonea_regia)))	Iriartea_deltoidea)))	(Oenocarpus_bataua	Oenocarpus_minor)))))	Kingia_australis);
((Pelagodoxa_henryana	(Podococcus_barteri	((Iriartea_deltoidea	((((Leopoldinia_pulchra	(Orania_palindan	Sabal_domingensis))	(((Elaeis_guineensis	Elaeis_oleifera)	Attalea_speciosa)	Chamaedorea_seifrizii))	(Burretiokentia_grandiflora	Prestoea_acuminata))	(Phoenix_dactylifera	(Reinhardtia_gracilis	(Dypsis_decaryi	(Geonoma_undata	Roystonea_regia))))))	(Oenocarpus_bataua	Oenocarpus_minor))))	Kingia_australis);
((Elaeis_oleifera	((Attalea_speciosa	(((Iriartea_deltoidea	((Reinhardtia_gracilis	(Dypsis_decaryi	(Geonoma_undata	Roystonea_regia)))	Chamaedorea_seifrizii))	Phoenix_dactylifera)	((Prestoea_acuminata	((Oenocarpus_bataua	Oenocarpus_minor)	(Pelagodoxa_henryana	Podococcus_barteri)))	(Leopoldinia_pulchra	(Burretiokentia_grandiflora	(Orania_palindan	Sabal_domingensis))))))	Elaeis_guineensis))	Kingia_australis);
((Pelagodoxa_henryana	(Oenocarpus_bataua	((Oenocarpus_minor	(((Leopoldinia_pulchra	(Burretiokentia_grandiflora	(Orania_palindan	Sabal_domingensis)))	(((Elaeis_guineensis	Elaeis_oleifera)	Attalea_speciosa)	((Iriartea_deltoidea	((Reinhardtia_gracilis	(Dypsis_decaryi	(Geonoma_undata	Roystonea_regia)))	Phoenix_dactylifera))	Chamaedorea_seifrizii)))	Prestoea_acuminata))	Podococcus_barteri)))	Kingia_australis);
(((Elaeis_oleifera	((Attalea_speciosa	((((Iriartea_deltoidea	(Reinhardtia_gracilis	(Dypsis_decaryi	(Geonoma_undata	Roystonea_regia))))	Chamaedorea_seifrizii)	Phoenix_dactylifera)	(Burretiokentia_grandiflora	(((Podococcus_barteri	Pelagodoxa_henryana)	(Oenocarpus_bataua	Oenocarpus_minor))	Prestoea_acuminata))))	Elaeis_guineensis))	(Leopoldinia_pulchra	(Orania_palindan	Sabal_domingensis)))	Kingia_australis);
((Elaeis_oleifera	(Elaeis_guineensis	(Attalea_speciosa	((((((Iriartea_deltoidea	(Reinhardtia_gracilis	(Chamaedorea_seifrizii	(Roystonea_regia	(Dypsis_decaryi	Geonoma_undata)))))	Phoenix_dactylifera)	(Leopoldinia_pulchra	(Orania_palindan	Sabal_domingensis)))	(Oenocarpus_minor	(Podococcus_barteri	(Pelagodoxa_henryana	Oenocarpus_bataua))))	Prestoea_acuminata)	Burretiokentia_grandiflora))))	Kingia_australis);
((((Chamaedorea_seifrizii	(Attalea_speciosa	(Elaeis_oleifera	Elaeis_guineensis)))	(Iriartea_deltoidea	Phoenix_dactylifera))	((((Reinhardtia_gracilis	(Dypsis_decaryi	(Geonoma_undata	Roystonea_regia)))	Prestoea_acuminata)	(Burretiokentia_grandiflora	(Leopoldinia_pulchra	(Orania_palindan	Sabal_domingensis))))	((Oenocarpus_bataua	Oenocarpus_minor)	(Pelagodoxa_henryana	Podococcus_barteri))))	Kingia_australis);
((Elaeis_oleifera	(Elaeis_guineensis	((((Chamaedorea_seifrizii	((Orania_palindan	Sabal_domingensis)	((Reinhardtia_gracilis	(Dypsis_decaryi	(Geonoma_undata	Roystonea_regia)))	Iriartea_deltoidea)))	Phoenix_dactylifera)	((Leopoldinia_pulchra	Burretiokentia_grandiflora)	(Prestoea_acuminata	((Oenocarpus_bataua	Oenocarpus_minor)	(Pelagodoxa_henryana	Podococcus_barteri)))))	Attalea_speciosa)))	Kingia_australis);
((Pelagodoxa_henryana	((((Phoenix_dactylifera	((((Geonoma_undata	Roystonea_regia)	Dypsis_decaryi)	Reinhardtia_gracilis)	Iriartea_deltoidea))	(Chamaedorea_seifrizii	(Elaeis_oleifera	(Attalea_speciosa	Elaeis_guineensis))))	Podococcus_barteri)	((Prestoea_acuminata	(Oenocarpus_bataua	Oenocarpus_minor))	((Leopoldinia_pulchra	(Sabal_domingensis	Orania_palindan))	Burretiokentia_grandiflora))))	Kingia_australis);
((Elaeis_oleifera	((((Oenocarpus_bataua	(Oenocarpus_minor	Burretiokentia_grandiflora))	((Phoenix_dactylifera	((Pelagodoxa_henryana	Podococcus_barteri)	((Leopoldinia_pulchra	(Sabal_domingensis	Orania_palindan))	(Chamaedorea_seifrizii	((((Geonoma_undata	Roystonea_regia)	Dypsis_decaryi)	Reinhardtia_gracilis)	Iriartea_deltoidea)))))	Prestoea_acuminata))	Attalea_speciosa)	Elaeis_guineensis))	Kingia_australis);
(((Phoenix_dactylifera	(((Attalea_speciosa	(Elaeis_guineensis	Elaeis_oleifera))	((Pelagodoxa_henryana	Podococcus_barteri)	(Oenocarpus_bataua	Oenocarpus_minor)))	(Prestoea_acuminata	((Leopoldinia_pulchra	(Sabal_domingensis	Orania_palindan))	(Chamaedorea_seifrizii	((((Geonoma_undata	Roystonea_regia)	Dypsis_decaryi)	Reinhardtia_gracilis)	Iriartea_deltoidea))))))	Burretiokentia_grandiflora)	Kingia_australis);
((Pelagodoxa_henryana	(Oenocarpus_bataua	((((((Roystonea_regia	(Dypsis_decaryi	Geonoma_undata))	Reinhardtia_gracilis)	Prestoea_acuminata)	((Leopoldinia_pulchra	(Sabal_domingensis	Orania_palindan))	Burretiokentia_grandiflora))	((Iriartea_deltoidea	Phoenix_dactylifera)	(Podococcus_barteri	(Chamaedorea_seifrizii	(Attalea_speciosa	(Elaeis_guineensis	Elaeis_oleifera))))))	Oenocarpus_minor)))	Kingia_australis);
((Pelagodoxa_henryana	((Oenocarpus_bataua	Oenocarpus_minor)	(Prestoea_acuminata	((((Elaeis_oleifera	Attalea_speciosa)	Elaeis_guineensis)	(Leopoldinia_pulchra	(Sabal_domingensis	Orania_palindan)))	(Podococcus_barteri	(Burretiokentia_grandiflora	(((Chamaedorea_seifrizii	(((Dypsis_decaryi	Geonoma_undata)	Roystonea_regia)	Reinhardtia_gracilis))	Iriartea_deltoidea)	Phoenix_dactylifera)))))))	Kingia_australis);
((Chamaedorea_seifrizii	(((Elaeis_guineensis	Elaeis_oleifera)	(Attalea_speciosa	(((Burretiokentia_grandiflora	((Podococcus_barteri	Oenocarpus_minor)	(Pelagodoxa_henryana	Oenocarpus_bataua)))	(Prestoea_acuminata	Reinhardtia_gracilis))	((((Geonoma_undata	Roystonea_regia)	Dypsis_decaryi)	Iriartea_deltoidea)	Phoenix_dactylifera))))	(Leopoldinia_pulchra	(Sabal_domingensis	Orania_palindan))))	Kingia_australis);
((Elaeis_oleifera	((((((Oenocarpus_bataua	Oenocarpus_minor)	(Pelagodoxa_henryana	Podococcus_barteri))	(Prestoea_acuminata	(Burretiokentia_grandiflora	((Leopoldinia_pulchra	(Sabal_domingensis	Orania_palindan))	(((Geonoma_undata	Roystonea_regia)	Dypsis_decaryi)	Reinhardtia_gracilis)))))	(Iriartea_deltoidea	(Chamaedorea_seifrizii	Phoenix_dactylifera)))	Attalea_speciosa)	Elaeis_guineensis))	Kingia_australis);
((Pelagodoxa_henryana	(Podococcus_barteri	(((Leopoldinia_pulchra	(Sabal_domingensis	Orania_palindan))	(Prestoea_acuminata	(((Iriartea_deltoidea	((Reinhardtia_gracilis	Chamaedorea_seifrizii)	Phoenix_dactylifera))	((((Geonoma_undata	Roystonea_regia)	Dypsis_decaryi)	Attalea_speciosa)	(Elaeis_guineensis	Elaeis_oleifera)))	Burretiokentia_grandiflora)))	(Oenocarpus_bataua	Oenocarpus_minor))))	Kingia_australis);
((Pelagodoxa_henryana	(Podococcus_barteri	(((Leopoldinia_pulchra	(Sabal_domingensis	Orania_palindan))	(Prestoea_acuminata	((((((Geonoma_undata	Roystonea_regia)	Dypsis_decaryi)	Iriartea_deltoidea)	Phoenix_dactylifera)	(((Chamaedorea_seifrizii	Elaeis_oleifera)	Elaeis_guineensis)	Attalea_speciosa))	(Reinhardtia_gracilis	Burretiokentia_grandiflora))))	(Oenocarpus_bataua	Oenocarpus_minor))))	Kingia_australis);
((Pelagodoxa_henryana	(Oenocarpus_bataua	((((((Elaeis_oleifera	Elaeis_guineensis)	((Burretiokentia_grandiflora	(Leopoldinia_pulchra	(Sabal_domingensis	Orania_palindan)))	(Podococcus_barteri	(Chamaedorea_seifrizii	Reinhardtia_gracilis))))	(Prestoea_acuminata	Phoenix_dactylifera))	Oenocarpus_minor)	(((Geonoma_undata	Roystonea_regia)	Dypsis_decaryi)	Attalea_speciosa))	Iriartea_deltoidea)))	Kingia_australis);
((Elaeis_oleifera	(Elaeis_guineensis	(((((Prestoea_acuminata	(Chamaedorea_seifrizii	(Leopoldinia_pulchra	(Sabal_domingensis	Orania_palindan))))	(((Pelagodoxa_henryana	Oenocarpus_bataua)	Oenocarpus_minor)	Burretiokentia_grandiflora))	((Iriartea_deltoidea	Phoenix_dactylifera)	(Reinhardtia_gracilis	(Dypsis_decaryi	(Roystonea_regia	Geonoma_undata)))))	Podococcus_barteri)	Attalea_speciosa)))	Kingia_australis);
((Pelagodoxa_henryana	(Reinhardtia_gracilis	((Podococcus_barteri	(((Oenocarpus_bataua	Oenocarpus_minor)	Burretiokentia_grandiflora)	(((((Roystonea_regia	Geonoma_undata)	Dypsis_decaryi)	Attalea_speciosa)	(Elaeis_oleifera	Elaeis_guineensis))	Prestoea_acuminata)))	((Leopoldinia_pulchra	((Sabal_domingensis	Orania_palindan)	Chamaedorea_seifrizii))	(Phoenix_dactylifera	Iriartea_deltoidea)))))	Kingia_australis);
((Pelagodoxa_henryana	((((Leopoldinia_pulchra	(Sabal_domingensis	Orania_palindan))	Prestoea_acuminata)	((Oenocarpus_bataua	Oenocarpus_minor)	(Attalea_speciosa	((Podococcus_barteri	Elaeis_guineensis)	(Elaeis_oleifera	Burretiokentia_grandiflora)))))	(Phoenix_dactylifera	(((Roystonea_regia	Geonoma_undata)	Dypsis_decaryi)	((Reinhardtia_gracilis	Chamaedorea_seifrizii)	Iriartea_deltoidea)))))	Kingia_australis);
((Pelagodoxa_henryana	(Podococcus_barteri	((Oenocarpus_bataua	Oenocarpus_minor)	(Prestoea_acuminata	(((Phoenix_dactylifera	((Reinhardtia_gracilis	((Roystonea_regia	Geonoma_undata)	Dypsis_decaryi))	(Chamaedorea_seifrizii	Iriartea_deltoidea)))	(Attalea_speciosa	(Elaeis_oleifera	Elaeis_guineensis)))	((Leopoldinia_pulchra	(Sabal_domingensis	Orania_palindan))	Burretiokentia_grandiflora))))))	Kingia_australis);
((((Burretiokentia_grandiflora	((Phoenix_dactylifera	Iriartea_deltoidea)	(Chamaedorea_seifrizii	(Attalea_speciosa	(Elaeis_oleifera	Elaeis_guineensis)))))	(((Pelagodoxa_henryana	Podococcus_barteri)	(Oenocarpus_bataua	Oenocarpus_minor))	((Reinhardtia_gracilis	((Roystonea_regia	Geonoma_undata)	Dypsis_decaryi))	Prestoea_acuminata)))	(Leopoldinia_pulchra	(Sabal_domingensis	Orania_palindan)))	Kingia_australis);
((((Prestoea_acuminata	(((Leopoldinia_pulchra	(Sabal_domingensis	Orania_palindan))	(Pelagodoxa_henryana	Podococcus_barteri))	(Oenocarpus_bataua	Oenocarpus_minor)))	(Attalea_speciosa	(Elaeis_oleifera	Elaeis_guineensis)))	(Burretiokentia_grandiflora	(Phoenix_dactylifera	((((Roystonea_regia	Geonoma_undata)	Dypsis_decaryi)	Chamaedorea_seifrizii)	(Reinhardtia_gracilis	Iriartea_deltoidea)))))	Kingia_australis);
((((((((Reinhardtia_gracilis	((Roystonea_regia	Geonoma_undata)	Dypsis_decaryi))	(Chamaedorea_seifrizii	Iriartea_deltoidea))	Phoenix_dactylifera)	(Elaeis_oleifera	(((Leopoldinia_pulchra	(Sabal_domingensis	Orania_palindan))	Elaeis_guineensis)	Attalea_speciosa)))	(((Podococcus_barteri	Burretiokentia_grandiflora)	Oenocarpus_minor)	Prestoea_acuminata))	Oenocarpus_bataua)	Pelagodoxa_henryana)	Kingia_australis);
((((((Leopoldinia_pulchra	(Sabal_domingensis	Orania_palindan))	(Iriartea_deltoidea	Phoenix_dactylifera))	((Reinhardtia_gracilis	(Roystonea_regia	(Geonoma_undata	Dypsis_decaryi)))	Podococcus_barteri))	(((((Attalea_speciosa	Elaeis_guineensis)	(Elaeis_oleifera	Chamaedorea_seifrizii))	Prestoea_acuminata)	Burretiokentia_grandiflora)	(Oenocarpus_bataua	Oenocarpus_minor)))	Pelagodoxa_henryana)	Kingia_australis);
((((Leopoldinia_pulchra	(Sabal_domingensis	Orania_palindan))	(Prestoea_acuminata	((Burretiokentia_grandiflora	(((Reinhardtia_gracilis	(Dypsis_decaryi	(Roystonea_regia	Geonoma_undata)))	Podococcus_barteri)	(((Chamaedorea_seifrizii	Iriartea_deltoidea)	Phoenix_dactylifera)	(Attalea_speciosa	(Elaeis_guineensis	Elaeis_oleifera)))))	(Oenocarpus_bataua	Oenocarpus_minor))))	Pelagodoxa_henryana)	Kingia_australis);
(((Oenocarpus_bataua	(Oenocarpus_minor	(Podococcus_barteri	((Leopoldinia_pulchra	(Sabal_domingensis	Orania_palindan))	(((Reinhardtia_gracilis	Burretiokentia_grandiflora)	Prestoea_acuminata)	((((Dypsis_decaryi	(Roystonea_regia	Geonoma_undata))	Iriartea_deltoidea)	Phoenix_dactylifera)	(Chamaedorea_seifrizii	((Elaeis_guineensis	Elaeis_oleifera)	Attalea_speciosa))))))))	Pelagodoxa_henryana)	Kingia_australis);
((Elaeis_oleifera	((Attalea_speciosa	(((((Oenocarpus_bataua	(Oenocarpus_minor	Burretiokentia_grandiflora))	(Pelagodoxa_henryana	Prestoea_acuminata))	(Leopoldinia_pulchra	(Sabal_domingensis	Orania_palindan)))	((Iriartea_deltoidea	((((Roystonea_regia	Geonoma_undata)	Dypsis_decaryi)	Reinhardtia_gracilis)	Chamaedorea_seifrizii))	Phoenix_dactylifera))	Podococcus_barteri))	Elaeis_guineensis))	Kingia_australis);
((Pelagodoxa_henryana	(Oenocarpus_bataua	(Oenocarpus_minor	((Prestoea_acuminata	(Leopoldinia_pulchra	(Sabal_domingensis	Orania_palindan)))	((Burretiokentia_grandiflora	(Podococcus_barteri	((Elaeis_guineensis	Elaeis_oleifera)	Attalea_speciosa)))	((Iriartea_deltoidea	((((Roystonea_regia	Geonoma_undata)	Dypsis_decaryi)	Reinhardtia_gracilis)	Chamaedorea_seifrizii))	Phoenix_dactylifera))))))	Kingia_australis);
((Pelagodoxa_henryana	((Iriartea_deltoidea	((((Roystonea_regia	Geonoma_undata)	Dypsis_decaryi)	Reinhardtia_gracilis)	Chamaedorea_seifrizii))	(((Leopoldinia_pulchra	(Sabal_domingensis	Orania_palindan))	Podococcus_barteri)	(Phoenix_dactylifera	(Prestoea_acuminata	(Attalea_speciosa	(Elaeis_guineensis	((Oenocarpus_bataua	Oenocarpus_minor)	(Burretiokentia_grandiflora	Elaeis_oleifera)))))))))	Kingia_australis);
(((Sabal_domingensis	Orania_palindan)	((((Prestoea_acuminata	(Podococcus_barteri	(Pelagodoxa_henryana	(Oenocarpus_bataua	Oenocarpus_minor))))	((Chamaedorea_seifrizii	(Attalea_speciosa	(Elaeis_guineensis	Elaeis_oleifera)))	(Phoenix_dactylifera	((Iriartea_deltoidea	((Roystonea_regia	Geonoma_undata)	Dypsis_decaryi))	Reinhardtia_gracilis))))	Burretiokentia_grandiflora)	Leopoldinia_pulchra))	Kingia_australis);
((Elaeis_oleifera	((((Phoenix_dactylifera	(Iriartea_deltoidea	((((Roystonea_regia	Geonoma_undata)	Dypsis_decaryi)	Reinhardtia_gracilis)	Chamaedorea_seifrizii)))	(Burretiokentia_grandiflora	((Prestoea_acuminata	(Leopoldinia_pulchra	(Sabal_domingensis	Orania_palindan)))	(Podococcus_barteri	(Pelagodoxa_henryana	(Oenocarpus_bataua	Oenocarpus_minor))))))	Attalea_speciosa)	Elaeis_guineensis))	Kingia_australis);
((((((Elaeis_guineensis	Elaeis_oleifera)	(Attalea_speciosa	(Phoenix_dactylifera	(Iriartea_deltoidea	(((Roystonea_regia	Geonoma_undata)	Dypsis_decaryi)	Chamaedorea_seifrizii)))))	(Podococcus_barteri	(Pelagodoxa_henryana	(Oenocarpus_bataua	Oenocarpus_minor))))	Prestoea_acuminata)	(((Leopoldinia_pulchra	(Sabal_domingensis	Orania_palindan))	Reinhardtia_gracilis)	Burretiokentia_grandiflora))	Kingia_australis);
((Pelagodoxa_henryana	(((((Attalea_speciosa	(Elaeis_guineensis	Elaeis_oleifera))	Podococcus_barteri)	(Prestoea_acuminata	(Burretiokentia_grandiflora	(Oenocarpus_bataua	Oenocarpus_minor))))	Leopoldinia_pulchra)	(Phoenix_dactylifera	(Iriartea_deltoidea	((Reinhardtia_gracilis	((Roystonea_regia	Geonoma_undata)	Dypsis_decaryi))	((Sabal_domingensis	Orania_palindan)	Chamaedorea_seifrizii))))))	Kingia_australis);
((Elaeis_oleifera	((((((Sabal_domingensis	Orania_palindan)	Leopoldinia_pulchra)	((Oenocarpus_minor	((((Reinhardtia_gracilis	((Roystonea_regia	Geonoma_undata)	Dypsis_decaryi))	Iriartea_deltoidea)	(Oenocarpus_bataua	Pelagodoxa_henryana))	(Podococcus_barteri	Burretiokentia_grandiflora)))	Prestoea_acuminata))	(Phoenix_dactylifera	Chamaedorea_seifrizii))	Attalea_speciosa)	Elaeis_guineensis))	Kingia_australis);
((Pelagodoxa_henryana	((Podococcus_barteri	((Prestoea_acuminata	((((Sabal_domingensis	Orania_palindan)	Leopoldinia_pulchra)	Burretiokentia_grandiflora)	(((Elaeis_guineensis	Attalea_speciosa)	Elaeis_oleifera)	(Phoenix_dactylifera	(Chamaedorea_seifrizii	((Reinhardtia_gracilis	((Roystonea_regia	Geonoma_undata)	Dypsis_decaryi))	Iriartea_deltoidea))))))	Oenocarpus_minor))	Oenocarpus_bataua))	Kingia_australis);
((Elaeis_oleifera	(((Chamaedorea_seifrizii	(Phoenix_dactylifera	(((Prestoea_acuminata	((Burretiokentia_grandiflora	Oenocarpus_bataua)	Oenocarpus_minor))	((((Sabal_domingensis	Orania_palindan)	Leopoldinia_pulchra)	Podococcus_barteri)	((Reinhardtia_gracilis	((Roystonea_regia	Geonoma_undata)	Dypsis_decaryi))	Pelagodoxa_henryana)))	Iriartea_deltoidea)))	Attalea_speciosa)	Elaeis_guineensis))	Kingia_australis);
((Pelagodoxa_henryana	(((Phoenix_dactylifera	(((Prestoea_acuminata	(((Leopoldinia_pulchra	(Sabal_domingensis	Orania_palindan))	Chamaedorea_seifrizii)	(Attalea_speciosa	(Elaeis_guineensis	Elaeis_oleifera))))	(Burretiokentia_grandiflora	Podococcus_barteri))	Oenocarpus_minor))	Oenocarpus_bataua)	(((Dypsis_decaryi	(Geonoma_undata	Roystonea_regia))	Reinhardtia_gracilis)	Iriartea_deltoidea)))	Kingia_australis);
((((Leopoldinia_pulchra	(Sabal_domingensis	Orania_palindan))	(Pelagodoxa_henryana	(Oenocarpus_bataua	Oenocarpus_minor)))	(Prestoea_acuminata	(Burretiokentia_grandiflora	(((Elaeis_guineensis	Elaeis_oleifera)	(Podococcus_barteri	(Phoenix_dactylifera	((((Geonoma_undata	Roystonea_regia)	Dypsis_decaryi)	Reinhardtia_gracilis)	(Iriartea_deltoidea	Chamaedorea_seifrizii)))))	Attalea_speciosa))))	Kingia_australis);
((Pelagodoxa_henryana	(((Oenocarpus_bataua	Oenocarpus_minor)	((((Leopoldinia_pulchra	(Sabal_domingensis	Orania_palindan))	(Chamaedorea_seifrizii	(Attalea_speciosa	(Elaeis_guineensis	Elaeis_oleifera))))	(Phoenix_dactylifera	(((Roystonea_regia	(Dypsis_decaryi	Geonoma_undata))	Reinhardtia_gracilis)	Iriartea_deltoidea)))	(Prestoea_acuminata	Burretiokentia_grandiflora)))	Podococcus_barteri))	Kingia_australis);
((Iriartea_deltoidea	(((((((Leopoldinia_pulchra	(Sabal_domingensis	Orania_palindan))	Podococcus_barteri)	Pelagodoxa_henryana)	(Oenocarpus_bataua	Oenocarpus_minor))	(((Elaeis_guineensis	(Burretiokentia_grandiflora	Elaeis_oleifera))	Attalea_speciosa)	Prestoea_acuminata))	Phoenix_dactylifera)	(Chamaedorea_seifrizii	(((Dypsis_decaryi	Geonoma_undata)	Roystonea_regia)	Reinhardtia_gracilis))))	Kingia_australis);
((Pelagodoxa_henryana	((((Burretiokentia_grandiflora	(Leopoldinia_pulchra	(Sabal_domingensis	Orania_palindan)))	(Podococcus_barteri	(((Phoenix_dactylifera	((Chamaedorea_seifrizii	((Dypsis_decaryi	(Geonoma_undata	Roystonea_regia))	Reinhardtia_gracilis))	Iriartea_deltoidea))	(Elaeis_guineensis	Elaeis_oleifera))	Attalea_speciosa)))	Prestoea_acuminata)	(Oenocarpus_bataua	Oenocarpus_minor)))	Kingia_australis);
((Pelagodoxa_henryana	((((((Phoenix_dactylifera	((Chamaedorea_seifrizii	((Sabal_domingensis	Orania_palindan)	((Dypsis_decaryi	(Geonoma_undata	Roystonea_regia))	Reinhardtia_gracilis)))	Iriartea_deltoidea))	(Attalea_speciosa	(Elaeis_guineensis	Elaeis_oleifera)))	Burretiokentia_grandiflora)	(Leopoldinia_pulchra	Prestoea_acuminata))	(Oenocarpus_bataua	Oenocarpus_minor))	Podococcus_barteri))	Kingia_australis);
((Pelagodoxa_henryana	(((Oenocarpus_minor	((((Dypsis_decaryi	(Geonoma_undata	Roystonea_regia))	Reinhardtia_gracilis)	Prestoea_acuminata)	(Burretiokentia_grandiflora	((Phoenix_dactylifera	((Sabal_domingensis	Orania_palindan)	Iriartea_deltoidea))	(Chamaedorea_seifrizii	(Attalea_speciosa	(Elaeis_guineensis	Elaeis_oleifera)))))))	(Leopoldinia_pulchra	Podococcus_barteri))	Oenocarpus_bataua))	Kingia_australis);
((Pelagodoxa_henryana	((Oenocarpus_minor	Oenocarpus_bataua)	(((Burretiokentia_grandiflora	(((Phoenix_dactylifera	((Chamaedorea_seifrizii	((Dypsis_decaryi	(Geonoma_undata	Roystonea_regia))	Reinhardtia_gracilis))	Iriartea_deltoidea))	(Elaeis_guineensis	(Attalea_speciosa	Elaeis_oleifera)))	Podococcus_barteri))	Prestoea_acuminata)	((Sabal_domingensis	Orania_palindan)	Leopoldinia_pulchra))))	Kingia_australis);
((Pelagodoxa_henryana	((Oenocarpus_minor	Oenocarpus_bataua)	(((((Sabal_domingensis	Orania_palindan)	Leopoldinia_pulchra)	Burretiokentia_grandiflora)	((((Elaeis_guineensis	Elaeis_oleifera)	Attalea_speciosa)	(Phoenix_dactylifera	((Chamaedorea_seifrizii	((Dypsis_decaryi	(Geonoma_undata	Roystonea_regia))	Reinhardtia_gracilis))	Iriartea_deltoidea)))	Podococcus_barteri))	Prestoea_acuminata)))	Kingia_australis);
((Pelagodoxa_henryana	(((Phoenix_dactylifera	Iriartea_deltoidea)	Chamaedorea_seifrizii)	((((Sabal_domingensis	Orania_palindan)	Leopoldinia_pulchra)	(((Dypsis_decaryi	(Geonoma_undata	Roystonea_regia))	Reinhardtia_gracilis)	Podococcus_barteri))	(Burretiokentia_grandiflora	(((Prestoea_acuminata	Oenocarpus_minor)	Oenocarpus_bataua)	((Elaeis_guineensis	Elaeis_oleifera)	Attalea_speciosa))))))	Kingia_australis);
((Pelagodoxa_henryana	(((Reinhardtia_gracilis	(Dypsis_decaryi	(Roystonea_regia	Geonoma_undata)))	Podococcus_barteri)	((((Attalea_speciosa	(Elaeis_oleifera	Elaeis_guineensis))	(Prestoea_acuminata	((Oenocarpus_bataua	Oenocarpus_minor)	Burretiokentia_grandiflora)))	(Chamaedorea_seifrizii	(Phoenix_dactylifera	Iriartea_deltoidea)))	((Orania_palindan	Sabal_domingensis)	Leopoldinia_pulchra))))	Kingia_australis);
((Pelagodoxa_henryana	((((((((Orania_palindan	Sabal_domingensis)	Leopoldinia_pulchra)	Burretiokentia_grandiflora)	(Attalea_speciosa	((Chamaedorea_seifrizii	Elaeis_oleifera)	Elaeis_guineensis)))	Prestoea_acuminata)	(Phoenix_dactylifera	(Iriartea_deltoidea	(Reinhardtia_gracilis	(Dypsis_decaryi	(Roystonea_regia	Geonoma_undata))))))	(Oenocarpus_bataua	Oenocarpus_minor))	Podococcus_barteri))	Kingia_australis);
((Pelagodoxa_henryana	(Oenocarpus_bataua	(Oenocarpus_minor	(Podococcus_barteri	(((Phoenix_dactylifera	(Chamaedorea_seifrizii	(Iriartea_deltoidea	(Reinhardtia_gracilis	(Dypsis_decaryi	(Roystonea_regia	Geonoma_undata))))))	(((Elaeis_guineensis	Elaeis_oleifera)	Attalea_speciosa)	(((Orania_palindan	Sabal_domingensis)	Leopoldinia_pulchra)	Burretiokentia_grandiflora)))	Prestoea_acuminata)))))	Kingia_australis);
((Elaeis_oleifera	(((((((Podococcus_barteri	Pelagodoxa_henryana)	(Oenocarpus_bataua	Oenocarpus_minor))	Prestoea_acuminata)	Burretiokentia_grandiflora)	((Orania_palindan	Sabal_domingensis)	Leopoldinia_pulchra))	(Attalea_speciosa	(Phoenix_dactylifera	(Chamaedorea_seifrizii	(Iriartea_deltoidea	(Reinhardtia_gracilis	(Dypsis_decaryi	(Roystonea_regia	Geonoma_undata))))))))	Elaeis_guineensis))	Kingia_australis);
((Pelagodoxa_henryana	(Oenocarpus_bataua	(Oenocarpus_minor	(((Podococcus_barteri	((Phoenix_dactylifera	(Chamaedorea_seifrizii	(Iriartea_deltoidea	(Reinhardtia_gracilis	(Roystonea_regia	(Geonoma_undata	Dypsis_decaryi))))))	((Attalea_speciosa	Elaeis_guineensis)	Elaeis_oleifera)))	Burretiokentia_grandiflora)	(Prestoea_acuminata	((Orania_palindan	Sabal_domingensis)	Leopoldinia_pulchra))))))	Kingia_australis);
((Pelagodoxa_henryana	(Podococcus_barteri	((Oenocarpus_bataua	Oenocarpus_minor)	((((Phoenix_dactylifera	(Iriartea_deltoidea	(Reinhardtia_gracilis	(Chamaedorea_seifrizii	(Dypsis_decaryi	(Roystonea_regia	Geonoma_undata))))))	(Attalea_speciosa	(Elaeis_guineensis	Elaeis_oleifera)))	(Burretiokentia_grandiflora	((Orania_palindan	Sabal_domingensis)	Leopoldinia_pulchra)))	Prestoea_acuminata))))	Kingia_australis);
((Elaeis_oleifera	((((Burretiokentia_grandiflora	((((Orania_palindan	Sabal_domingensis)	Leopoldinia_pulchra)	Prestoea_acuminata)	(Podococcus_barteri	((Oenocarpus_bataua	Oenocarpus_minor)	Pelagodoxa_henryana))))	(Phoenix_dactylifera	(Iriartea_deltoidea	(Chamaedorea_seifrizii	(Reinhardtia_gracilis	(Dypsis_decaryi	(Roystonea_regia	Geonoma_undata)))))))	Attalea_speciosa)	Elaeis_guineensis))	Kingia_australis);
((Elaeis_oleifera	(((((Burretiokentia_grandiflora	((Orania_palindan	Sabal_domingensis)	Leopoldinia_pulchra))	(((Oenocarpus_bataua	Oenocarpus_minor)	(Pelagodoxa_henryana	Podococcus_barteri))	Prestoea_acuminata))	(Phoenix_dactylifera	(Iriartea_deltoidea	(Chamaedorea_seifrizii	(Reinhardtia_gracilis	(Dypsis_decaryi	(Roystonea_regia	Geonoma_undata)))))))	Attalea_speciosa)	Elaeis_guineensis))	Kingia_australis);
((Pelagodoxa_henryana	(Oenocarpus_bataua	(((Prestoea_acuminata	((((Phoenix_dactylifera	Iriartea_deltoidea)	(((Attalea_speciosa	((Chamaedorea_seifrizii	(Orania_palindan	Sabal_domingensis))	Leopoldinia_pulchra))	Elaeis_oleifera)	Elaeis_guineensis))	(Reinhardtia_gracilis	(Dypsis_decaryi	(Roystonea_regia	Geonoma_undata))))	Burretiokentia_grandiflora))	Oenocarpus_minor)	Podococcus_barteri)))	Kingia_australis);
((((Orania_palindan	Sabal_domingensis)	Leopoldinia_pulchra)	(((Oenocarpus_minor	Oenocarpus_bataua)	(Podococcus_barteri	Pelagodoxa_henryana))	(Prestoea_acuminata	((((Iriartea_deltoidea	(Chamaedorea_seifrizii	(Reinhardtia_gracilis	(Dypsis_decaryi	(Roystonea_regia	Geonoma_undata)))))	Phoenix_dactylifera)	((Elaeis_oleifera	Elaeis_guineensis)	Attalea_speciosa))	Burretiokentia_grandiflora))))	Kingia_australis);
((((Podococcus_barteri	(Pelagodoxa_henryana	(Oenocarpus_minor	Oenocarpus_bataua)))	((Attalea_speciosa	(Elaeis_oleifera	Elaeis_guineensis))	Prestoea_acuminata))	((((Orania_palindan	Sabal_domingensis)	Leopoldinia_pulchra)	Burretiokentia_grandiflora)	(Phoenix_dactylifera	(Chamaedorea_seifrizii	((Reinhardtia_gracilis	(Roystonea_regia	(Dypsis_decaryi	Geonoma_undata)))	Iriartea_deltoidea)))))	Kingia_australis);
((Pelagodoxa_henryana	((((((Podococcus_barteri	(((Roystonea_regia	(Dypsis_decaryi	Geonoma_undata))	Chamaedorea_seifrizii)	(Attalea_speciosa	(Elaeis_oleifera	Elaeis_guineensis))))	Burretiokentia_grandiflora)	(Oenocarpus_minor	Prestoea_acuminata))	(Phoenix_dactylifera	(Reinhardtia_gracilis	((Orania_palindan	Sabal_domingensis)	Iriartea_deltoidea))))	Oenocarpus_bataua)	Leopoldinia_pulchra))	Kingia_australis);
((Elaeis_oleifera	(Elaeis_guineensis	((((Phoenix_dactylifera	(Chamaedorea_seifrizii	(((Roystonea_regia	(Dypsis_decaryi	Geonoma_undata))	Reinhardtia_gracilis)	Iriartea_deltoidea)))	(Prestoea_acuminata	(((Pelagodoxa_henryana	Podococcus_barteri)	(Oenocarpus_minor	Oenocarpus_bataua))	Burretiokentia_grandiflora)))	((Orania_palindan	Sabal_domingensis)	Leopoldinia_pulchra))	Attalea_speciosa)))	Kingia_australis);
((Chamaedorea_seifrizii	(((((Dypsis_decaryi	(Geonoma_undata	Roystonea_regia))	Reinhardtia_gracilis)	Iriartea_deltoidea)	(((Podococcus_barteri	((Oenocarpus_minor	Oenocarpus_bataua)	Pelagodoxa_henryana))	(((Attalea_speciosa	Prestoea_acuminata)	(Elaeis_guineensis	Burretiokentia_grandiflora))	Elaeis_oleifera))	Phoenix_dactylifera))	((Orania_palindan	Sabal_domingensis)	Leopoldinia_pulchra)))	Kingia_australis);
((((Chamaedorea_seifrizii	(Phoenix_dactylifera	Iriartea_deltoidea))	(((Orania_palindan	Sabal_domingensis)	Leopoldinia_pulchra)	((((Oenocarpus_minor	Oenocarpus_bataua)	((((Dypsis_decaryi	(Geonoma_undata	Roystonea_regia))	Reinhardtia_gracilis)	Podococcus_barteri)	((Elaeis_guineensis	Elaeis_oleifera)	Attalea_speciosa)))	Prestoea_acuminata)	Burretiokentia_grandiflora)))	Pelagodoxa_henryana)	Kingia_australis);
((((((Orania_palindan	Sabal_domingensis)	Leopoldinia_pulchra)	((Chamaedorea_seifrizii	(((Roystonea_regia	(Dypsis_decaryi	Geonoma_undata))	Reinhardtia_gracilis)	Iriartea_deltoidea))	Phoenix_dactylifera))	(Podococcus_barteri	(((((Elaeis_guineensis	Elaeis_oleifera)	Attalea_speciosa)	Burretiokentia_grandiflora)	Prestoea_acuminata)	(Oenocarpus_minor	Oenocarpus_bataua))))	Pelagodoxa_henryana)	Kingia_australis);
((((((Orania_palindan	Sabal_domingensis)	Leopoldinia_pulchra)	((Chamaedorea_seifrizii	(((Roystonea_regia	(Dypsis_decaryi	Geonoma_undata))	Reinhardtia_gracilis)	Iriartea_deltoidea))	Phoenix_dactylifera))	(Podococcus_barteri	(((((Elaeis_guineensis	Elaeis_oleifera)	Attalea_speciosa)	Burretiokentia_grandiflora)	Prestoea_acuminata)	(Oenocarpus_minor	Oenocarpus_bataua))))	Pelagodoxa_henryana)	Kingia_australis);
((Elaeis_oleifera	((Attalea_speciosa	((((Chamaedorea_seifrizii	(Dypsis_decaryi	(Geonoma_undata	Roystonea_regia)))	((Orania_palindan	Sabal_domingensis)	Iriartea_deltoidea))	Phoenix_dactylifera)	(((Reinhardtia_gracilis	Podococcus_barteri)	(Burretiokentia_grandiflora	Leopoldinia_pulchra))	(((Oenocarpus_bataua	Pelagodoxa_henryana)	Prestoea_acuminata)	Oenocarpus_minor))))	Elaeis_guineensis))	Kingia_australis);
((((Reinhardtia_gracilis	(Roystonea_regia	(Dypsis_decaryi	Geonoma_undata)))	Iriartea_deltoidea)	(Phoenix_dactylifera	(((Elaeis_guineensis	(Chamaedorea_seifrizii	Elaeis_oleifera))	Attalea_speciosa)	(((Orania_palindan	Sabal_domingensis)	(Leopoldinia_pulchra	Burretiokentia_grandiflora))	(Prestoea_acuminata	((Oenocarpus_minor	(Pelagodoxa_henryana	Oenocarpus_bataua))	Podococcus_barteri))))))	Kingia_australis);
((Pelagodoxa_henryana	(((Oenocarpus_bataua	Oenocarpus_minor)	((((Chamaedorea_seifrizii	((Reinhardtia_gracilis	(Dypsis_decaryi	(Geonoma_undata	Roystonea_regia)))	Iriartea_deltoidea))	Phoenix_dactylifera)	((Orania_palindan	Sabal_domingensis)	(Leopoldinia_pulchra	Burretiokentia_grandiflora)))	(Prestoea_acuminata	((Elaeis_oleifera	Elaeis_guineensis)	Attalea_speciosa))))	Podococcus_barteri))	Kingia_australis);
((Elaeis_oleifera	(Elaeis_guineensis	(((((((Geonoma_undata	Roystonea_regia)	Dypsis_decaryi)	Reinhardtia_gracilis)	Chamaedorea_seifrizii)	Iriartea_deltoidea)	((Leopoldinia_pulchra	(Orania_palindan	Sabal_domingensis))	(Oenocarpus_bataua	Pelagodoxa_henryana)))	(((Burretiokentia_grandiflora	Phoenix_dactylifera)	(Prestoea_acuminata	Oenocarpus_minor))	(Podococcus_barteri	Attalea_speciosa)))))	Kingia_australis);
((Burretiokentia_grandiflora	((Prestoea_acuminata	(((Pelagodoxa_henryana	Podococcus_barteri)	(Oenocarpus_bataua	Oenocarpus_minor))	(Leopoldinia_pulchra	(Orania_palindan	Sabal_domingensis))))	(((((((Geonoma_undata	Roystonea_regia)	Dypsis_decaryi)	Reinhardtia_gracilis)	Chamaedorea_seifrizii)	Iriartea_deltoidea)	Phoenix_dactylifera)	(Attalea_speciosa	(Elaeis_oleifera	Elaeis_guineensis)))))	Kingia_australis);
((Elaeis_oleifera	(Elaeis_guineensis	(Attalea_speciosa	((((((Oenocarpus_bataua	Oenocarpus_minor)	Prestoea_acuminata)	(Burretiokentia_grandiflora	Leopoldinia_pulchra))	Pelagodoxa_henryana)	Podococcus_barteri)	(((((Orania_palindan	Sabal_domingensis)	(((Geonoma_undata	Roystonea_regia)	Dypsis_decaryi)	Reinhardtia_gracilis))	Chamaedorea_seifrizii)	Iriartea_deltoidea)	Phoenix_dactylifera)))))	Kingia_australis);
((Elaeis_oleifera	(Elaeis_guineensis	(Attalea_speciosa	((((((((Chamaedorea_seifrizii	((((Geonoma_undata	Roystonea_regia)	Dypsis_decaryi)	Reinhardtia_gracilis)	Iriartea_deltoidea))	((Leopoldinia_pulchra	(Orania_palindan	Sabal_domingensis))	Podococcus_barteri))	Phoenix_dactylifera)	Pelagodoxa_henryana)	Burretiokentia_grandiflora)	Oenocarpus_bataua)	Oenocarpus_minor)	Prestoea_acuminata))))	Kingia_australis);
((Pelagodoxa_henryana	(((((((Reinhardtia_gracilis	Podococcus_barteri)	(Chamaedorea_seifrizii	((Elaeis_oleifera	Elaeis_guineensis)	Attalea_speciosa)))	(Leopoldinia_pulchra	Prestoea_acuminata))	Burretiokentia_grandiflora)	Oenocarpus_minor)	Oenocarpus_bataua)	(Phoenix_dactylifera	((Orania_palindan	Sabal_domingensis)	(((Geonoma_undata	Roystonea_regia)	Dypsis_decaryi)	Iriartea_deltoidea)))))	Kingia_australis);
((Pelagodoxa_henryana	(Oenocarpus_bataua	(Oenocarpus_minor	((((Phoenix_dactylifera	(Reinhardtia_gracilis	(((Geonoma_undata	Roystonea_regia)	Dypsis_decaryi)	Iriartea_deltoidea)))	Burretiokentia_grandiflora)	(Podococcus_barteri	(Chamaedorea_seifrizii	((Elaeis_oleifera	Elaeis_guineensis)	Attalea_speciosa))))	(((Orania_palindan	Sabal_domingensis)	Leopoldinia_pulchra)	Prestoea_acuminata)))))	Kingia_australis);
((Pelagodoxa_henryana	((((Oenocarpus_bataua	Prestoea_acuminata)	Oenocarpus_minor)	((((Phoenix_dactylifera	(Chamaedorea_seifrizii	(Iriartea_deltoidea	(Reinhardtia_gracilis	((Geonoma_undata	Roystonea_regia)	Dypsis_decaryi)))))	(Attalea_speciosa	(Elaeis_oleifera	Elaeis_guineensis)))	Podococcus_barteri)	Burretiokentia_grandiflora))	((Orania_palindan	Sabal_domingensis)	Leopoldinia_pulchra)))	Kingia_australis);
((Pelagodoxa_henryana	(((Chamaedorea_seifrizii	Podococcus_barteri)	(Iriartea_deltoidea	(Phoenix_dactylifera	(Reinhardtia_gracilis	((Roystonea_regia	Geonoma_undata)	Dypsis_decaryi)))))	((Burretiokentia_grandiflora	((Orania_palindan	Sabal_domingensis)	Leopoldinia_pulchra))	(((Attalea_speciosa	(Elaeis_oleifera	Elaeis_guineensis))	(Oenocarpus_minor	Oenocarpus_bataua))	Prestoea_acuminata))))	Kingia_australis);
((Elaeis_oleifera	(Elaeis_guineensis	((Burretiokentia_grandiflora	(Prestoea_acuminata	(((Podococcus_barteri	Pelagodoxa_henryana)	(((Iriartea_deltoidea	Chamaedorea_seifrizii)	Phoenix_dactylifera)	(Leopoldinia_pulchra	((Orania_palindan	Sabal_domingensis)	(((Roystonea_regia	Geonoma_undata)	Dypsis_decaryi)	Reinhardtia_gracilis)))))	(Oenocarpus_minor	Oenocarpus_bataua))))	Attalea_speciosa)))	Kingia_australis);
(((Oenocarpus_bataua	((Oenocarpus_minor	(Prestoea_acuminata	(Burretiokentia_grandiflora	(Podococcus_barteri	((Elaeis_oleifera	Elaeis_guineensis)	(Attalea_speciosa	(((((Orania_palindan	Sabal_domingensis)	(((Roystonea_regia	Geonoma_undata)	Dypsis_decaryi)	Reinhardtia_gracilis))	Iriartea_deltoidea)	Chamaedorea_seifrizii)	Phoenix_dactylifera)))))))	Leopoldinia_pulchra))	Pelagodoxa_henryana)	Kingia_australis);
(((((Oenocarpus_bataua	Oenocarpus_minor)	Podococcus_barteri)	(Prestoea_acuminata	((Burretiokentia_grandiflora	(Leopoldinia_pulchra	(Orania_palindan	Sabal_domingensis)))	((((Chamaedorea_seifrizii	Elaeis_oleifera)	Elaeis_guineensis)	Attalea_speciosa)	((((Dypsis_decaryi	(Roystonea_regia	Geonoma_undata))	Reinhardtia_gracilis)	Iriartea_deltoidea)	Phoenix_dactylifera)))))	Pelagodoxa_henryana)	Kingia_australis);
(((Leopoldinia_pulchra	(Orania_palindan	Sabal_domingensis))	(((Elaeis_oleifera	Elaeis_guineensis)	Attalea_speciosa)	((Prestoea_acuminata	(Burretiokentia_grandiflora	((Chamaedorea_seifrizii	(((Dypsis_decaryi	(Roystonea_regia	Geonoma_undata))	Reinhardtia_gracilis)	Iriartea_deltoidea))	Phoenix_dactylifera)))	((Oenocarpus_bataua	Oenocarpus_minor)	(Podococcus_barteri	Pelagodoxa_henryana)))))	Kingia_australis);
((Pelagodoxa_henryana	(Oenocarpus_bataua	(Oenocarpus_minor	(Podococcus_barteri	((Prestoea_acuminata	(Leopoldinia_pulchra	(Orania_palindan	Sabal_domingensis)))	((((Chamaedorea_seifrizii	(((Dypsis_decaryi	(Roystonea_regia	Geonoma_undata))	Reinhardtia_gracilis)	Iriartea_deltoidea))	Phoenix_dactylifera)	(Elaeis_oleifera	(Elaeis_guineensis	Attalea_speciosa)))	Burretiokentia_grandiflora))))))	Kingia_australis);
((Pelagodoxa_henryana	(((Oenocarpus_bataua	(((Burretiokentia_grandiflora	(Podococcus_barteri	(((Iriartea_deltoidea	Chamaedorea_seifrizii)	Phoenix_dactylifera)	(Attalea_speciosa	(Elaeis_oleifera	Elaeis_guineensis)))))	Oenocarpus_minor)	Prestoea_acuminata))	Leopoldinia_pulchra)	((Orania_palindan	Sabal_domingensis)	((Roystonea_regia	(Geonoma_undata	Dypsis_decaryi))	Reinhardtia_gracilis))))	Kingia_australis);
((Pelagodoxa_henryana	(((Leopoldinia_pulchra	(Orania_palindan	Sabal_domingensis))	((Prestoea_acuminata	(Oenocarpus_bataua	Oenocarpus_minor))	((Podococcus_barteri	(Attalea_speciosa	(Elaeis_oleifera	Elaeis_guineensis)))	Burretiokentia_grandiflora)))	((Iriartea_deltoidea	(((Dypsis_decaryi	(Roystonea_regia	Geonoma_undata))	Reinhardtia_gracilis)	Phoenix_dactylifera))	Chamaedorea_seifrizii)))	Kingia_australis);
((Pelagodoxa_henryana	(((Prestoea_acuminata	((Oenocarpus_bataua	Oenocarpus_minor)	Burretiokentia_grandiflora))	(Attalea_speciosa	(Elaeis_oleifera	Elaeis_guineensis)))	((Phoenix_dactylifera	Iriartea_deltoidea)	((Chamaedorea_seifrizii	(Leopoldinia_pulchra	(Orania_palindan	Sabal_domingensis)))	(((Dypsis_decaryi	(Roystonea_regia	Geonoma_undata))	Reinhardtia_gracilis)	Podococcus_barteri)))))	Kingia_australis);
((Elaeis_oleifera	(Elaeis_guineensis	((Burretiokentia_grandiflora	((Phoenix_dactylifera	((((Geonoma_undata	Dypsis_decaryi)	Roystonea_regia)	Reinhardtia_gracilis)	Iriartea_deltoidea))	(((Chamaedorea_seifrizii	(Leopoldinia_pulchra	(Orania_palindan	Sabal_domingensis)))	Prestoea_acuminata)	(Podococcus_barteri	((Pelagodoxa_henryana	Oenocarpus_bataua)	Oenocarpus_minor)))))	Attalea_speciosa)))	Kingia_australis);
((Pelagodoxa_henryana	((Leopoldinia_pulchra	(Orania_palindan	Sabal_domingensis))	((Prestoea_acuminata	(Oenocarpus_bataua	Oenocarpus_minor))	((((Podococcus_barteri	((Chamaedorea_seifrizii	Attalea_speciosa)	(Elaeis_oleifera	Elaeis_guineensis)))	Burretiokentia_grandiflora)	(((Geonoma_undata	Dypsis_decaryi)	Roystonea_regia)	Reinhardtia_gracilis))	(Iriartea_deltoidea	Phoenix_dactylifera)))))	Kingia_australis);
((Pelagodoxa_henryana	((((((Iriartea_deltoidea	((((Geonoma_undata	Roystonea_regia)	Reinhardtia_gracilis)	Dypsis_decaryi)	Phoenix_dactylifera))	(((Elaeis_oleifera	Elaeis_guineensis)	Attalea_speciosa)	Chamaedorea_seifrizii))	Burretiokentia_grandiflora)	(Prestoea_acuminata	(Leopoldinia_pulchra	(Orania_palindan	Sabal_domingensis))))	(Oenocarpus_bataua	Oenocarpus_minor))	Podococcus_barteri))	Kingia_australis);
((Pelagodoxa_henryana	(((((Burretiokentia_grandiflora	(Reinhardtia_gracilis	(Leopoldinia_pulchra	(Orania_palindan	Sabal_domingensis))))	Prestoea_acuminata)	((Phoenix_dactylifera	(((Roystonea_regia	Geonoma_undata)	Dypsis_decaryi)	Iriartea_deltoidea))	(((Elaeis_oleifera	Elaeis_guineensis)	Attalea_speciosa)	Chamaedorea_seifrizii)))	(Oenocarpus_bataua	Oenocarpus_minor))	Podococcus_barteri))	Kingia_australis);
(((((((((((Iriartea_deltoidea	(((Geonoma_undata	Roystonea_regia)	Dypsis_decaryi)	Reinhardtia_gracilis))	Chamaedorea_seifrizii)	Phoenix_dactylifera)	(Elaeis_guineensis	(Elaeis_oleifera	Attalea_speciosa)))	(((Orania_palindan	Sabal_domingensis)	Leopoldinia_pulchra)	Burretiokentia_grandiflora))	Prestoea_acuminata)	Podococcus_barteri)	Oenocarpus_minor)	Oenocarpus_bataua)	Pelagodoxa_henryana)	Kingia_australis);
((((Podococcus_barteri	(((Iriartea_deltoidea	(((Geonoma_undata	Roystonea_regia)	Dypsis_decaryi)	Reinhardtia_gracilis))	Chamaedorea_seifrizii)	Phoenix_dactylifera))	((Elaeis_guineensis	(Elaeis_oleifera	Attalea_speciosa))	(Burretiokentia_grandiflora	((Prestoea_acuminata	(Oenocarpus_minor	Oenocarpus_bataua))	((Orania_palindan	Sabal_domingensis)	Leopoldinia_pulchra)))))	Pelagodoxa_henryana)	Kingia_australis);
((Elaeis_oleifera	(((Prestoea_acuminata	(Attalea_speciosa	((((Oenocarpus_minor	Oenocarpus_bataua)	(Pelagodoxa_henryana	Podococcus_barteri))	(((Iriartea_deltoidea	(((Geonoma_undata	Roystonea_regia)	Dypsis_decaryi)	Reinhardtia_gracilis))	Chamaedorea_seifrizii)	Phoenix_dactylifera))	((Orania_palindan	Sabal_domingensis)	Leopoldinia_pulchra))))	Burretiokentia_grandiflora)	Elaeis_guineensis))	Kingia_australis);
((Pelagodoxa_henryana	(Podococcus_barteri	((((((((Iriartea_deltoidea	(((Geonoma_undata	Roystonea_regia)	Dypsis_decaryi)	Reinhardtia_gracilis))	Chamaedorea_seifrizii)	Phoenix_dactylifera)	(Attalea_speciosa	(Elaeis_guineensis	Elaeis_oleifera)))	((Orania_palindan	Sabal_domingensis)	Leopoldinia_pulchra))	Burretiokentia_grandiflora)	Prestoea_acuminata)	(Oenocarpus_minor	Oenocarpus_bataua))))	Kingia_australis);
((Elaeis_oleifera	(((((((Oenocarpus_minor	Oenocarpus_bataua)	(Pelagodoxa_henryana	Podococcus_barteri))	Prestoea_acuminata)	(((Orania_palindan	Sabal_domingensis)	Leopoldinia_pulchra)	Burretiokentia_grandiflora))	(((Iriartea_deltoidea	(((Geonoma_undata	Roystonea_regia)	Dypsis_decaryi)	Reinhardtia_gracilis))	Chamaedorea_seifrizii)	Phoenix_dactylifera))	Attalea_speciosa)	Elaeis_guineensis))	Kingia_australis);
((Reinhardtia_gracilis	((Phoenix_dactylifera	(((Elaeis_guineensis	((Chamaedorea_seifrizii	Elaeis_oleifera)	Attalea_speciosa))	((Burretiokentia_grandiflora	((Oenocarpus_minor	Oenocarpus_bataua)	(Pelagodoxa_henryana	Podococcus_barteri)))	Prestoea_acuminata))	(Iriartea_deltoidea	((Orania_palindan	Sabal_domingensis)	Leopoldinia_pulchra))))	((Geonoma_undata	Roystonea_regia)	Dypsis_decaryi)))	Kingia_australis);
((Elaeis_oleifera	(Elaeis_guineensis	(Attalea_speciosa	((Pelagodoxa_henryana	(((((Geonoma_undata	Roystonea_regia)	Dypsis_decaryi)	Reinhardtia_gracilis)	(Chamaedorea_seifrizii	(Phoenix_dactylifera	Iriartea_deltoidea)))	Podococcus_barteri))	((((Orania_palindan	Sabal_domingensis)	Leopoldinia_pulchra)	Burretiokentia_grandiflora)	(Oenocarpus_bataua	(Oenocarpus_minor	Prestoea_acuminata)))))))	Kingia_australis);
((Pelagodoxa_henryana	(Oenocarpus_bataua	(Oenocarpus_minor	((((Burretiokentia_grandiflora	(Podococcus_barteri	((Elaeis_oleifera	Elaeis_guineensis)	Attalea_speciosa)))	((((((Geonoma_undata	Roystonea_regia)	Dypsis_decaryi)	Reinhardtia_gracilis)	Iriartea_deltoidea)	Chamaedorea_seifrizii)	Phoenix_dactylifera))	((Orania_palindan	Sabal_domingensis)	Leopoldinia_pulchra))	Prestoea_acuminata))))	Kingia_australis);
((Burretiokentia_grandiflora	((((Elaeis_oleifera	(((((((Geonoma_undata	Roystonea_regia)	Dypsis_decaryi)	Reinhardtia_gracilis)	Iriartea_deltoidea)	Chamaedorea_seifrizii)	Phoenix_dactylifera)	Elaeis_guineensis))	(((Orania_palindan	Sabal_domingensis)	Leopoldinia_pulchra)	Attalea_speciosa))	Prestoea_acuminata)	(((Podococcus_barteri	Pelagodoxa_henryana)	Oenocarpus_bataua)	Oenocarpus_minor)))	Kingia_australis);
(((Burretiokentia_grandiflora	(Oenocarpus_minor	Oenocarpus_bataua))	((Prestoea_acuminata	(((Iriartea_deltoidea	Phoenix_dactylifera)	((Attalea_speciosa	(Elaeis_oleifera	Elaeis_guineensis))	Chamaedorea_seifrizii))	(((Roystonea_regia	(Dypsis_decaryi	Geonoma_undata))	Reinhardtia_gracilis)	Podococcus_barteri)))	(((Orania_palindan	Sabal_domingensis)	Leopoldinia_pulchra)	Pelagodoxa_henryana)))	Kingia_australis);
((Pelagodoxa_henryana	(Oenocarpus_bataua	(Oenocarpus_minor	((((Attalea_speciosa	Elaeis_guineensis)	((Phoenix_dactylifera	(((Sabal_domingensis	Orania_palindan)	Leopoldinia_pulchra)	Burretiokentia_grandiflora))	Elaeis_oleifera))	(((Iriartea_deltoidea	((Dypsis_decaryi	(Geonoma_undata	Roystonea_regia))	Reinhardtia_gracilis))	Chamaedorea_seifrizii)	Prestoea_acuminata))	Podococcus_barteri))))	Kingia_australis);
((Chamaedorea_seifrizii	(((Iriartea_deltoidea	(((Sabal_domingensis	Orania_palindan)	Leopoldinia_pulchra)	((Dypsis_decaryi	(Geonoma_undata	Roystonea_regia))	Reinhardtia_gracilis)))	((Podococcus_barteri	((Pelagodoxa_henryana	Oenocarpus_bataua)	Oenocarpus_minor))	(Prestoea_acuminata	(Burretiokentia_grandiflora	(Attalea_speciosa	(Elaeis_oleifera	Elaeis_guineensis))))))	Phoenix_dactylifera))	Kingia_australis);
((Chamaedorea_seifrizii	((Phoenix_dactylifera	(((Dypsis_decaryi	(Geonoma_undata	Roystonea_regia))	Reinhardtia_gracilis)	Iriartea_deltoidea))	((Burretiokentia_grandiflora	(Podococcus_barteri	(Attalea_speciosa	(Elaeis_oleifera	Elaeis_guineensis))))	(Prestoea_acuminata	(((Pelagodoxa_henryana	Oenocarpus_bataua)	Oenocarpus_minor)	((Sabal_domingensis	Orania_palindan)	Leopoldinia_pulchra))))))	Kingia_australis);
((Chamaedorea_seifrizii	((Phoenix_dactylifera	(((Dypsis_decaryi	(Geonoma_undata	Roystonea_regia))	Reinhardtia_gracilis)	Iriartea_deltoidea))	((Burretiokentia_grandiflora	(Podococcus_barteri	(Attalea_speciosa	(Elaeis_oleifera	Elaeis_guineensis))))	(Prestoea_acuminata	(((Pelagodoxa_henryana	Oenocarpus_bataua)	Oenocarpus_minor)	((Sabal_domingensis	Orania_palindan)	Leopoldinia_pulchra))))))	Kingia_australis);
((Elaeis_oleifera	(Elaeis_guineensis	(((((((Sabal_domingensis	Orania_palindan)	Leopoldinia_pulchra)	Prestoea_acuminata)	(Phoenix_dactylifera	((Chamaedorea_seifrizii	(((Geonoma_undata	Roystonea_regia)	Dypsis_decaryi)	Reinhardtia_gracilis))	Iriartea_deltoidea)))	((Oenocarpus_bataua	Oenocarpus_minor)	(Podococcus_barteri	Pelagodoxa_henryana)))	Burretiokentia_grandiflora)	Attalea_speciosa)))	Kingia_australis);
((Pelagodoxa_henryana	(((Podococcus_barteri	((Prestoea_acuminata	((Oenocarpus_bataua	Oenocarpus_minor)	Burretiokentia_grandiflora))	(Attalea_speciosa	(Elaeis_oleifera	Elaeis_guineensis))))	((Sabal_domingensis	Orania_palindan)	Leopoldinia_pulchra))	(Phoenix_dactylifera	((Chamaedorea_seifrizii	((Roystonea_regia	(Dypsis_decaryi	Geonoma_undata))	Reinhardtia_gracilis))	Iriartea_deltoidea))))	Kingia_australis);
(((((Sabal_domingensis	Orania_palindan)	Leopoldinia_pulchra)	Burretiokentia_grandiflora)	((((Oenocarpus_bataua	Oenocarpus_minor)	(Podococcus_barteri	Pelagodoxa_henryana))	Prestoea_acuminata)	((Attalea_speciosa	(Elaeis_oleifera	Elaeis_guineensis))	(Phoenix_dactylifera	((Chamaedorea_seifrizii	((Roystonea_regia	(Dypsis_decaryi	Geonoma_undata))	Reinhardtia_gracilis))	Iriartea_deltoidea)))))	Kingia_australis);
(((((Sabal_domingensis	Orania_palindan)	Leopoldinia_pulchra)	Burretiokentia_grandiflora)	((((Dypsis_decaryi	(Geonoma_undata	Roystonea_regia))	Reinhardtia_gracilis)	Iriartea_deltoidea)	((Prestoea_acuminata	(((Oenocarpus_bataua	Oenocarpus_minor)	(Podococcus_barteri	Pelagodoxa_henryana))	Phoenix_dactylifera))	((Attalea_speciosa	Chamaedorea_seifrizii)	(Elaeis_oleifera	Elaeis_guineensis)))))	Kingia_australis);
((Elaeis_oleifera	(Elaeis_guineensis	((Podococcus_barteri	(((((Pelagodoxa_henryana	Oenocarpus_bataua)	Oenocarpus_minor)	((Sabal_domingensis	Orania_palindan)	Leopoldinia_pulchra))	Prestoea_acuminata)	(Burretiokentia_grandiflora	(Phoenix_dactylifera	(Chamaedorea_seifrizii	(((Dypsis_decaryi	(Geonoma_undata	Roystonea_regia))	Reinhardtia_gracilis)	Iriartea_deltoidea))))))	Attalea_speciosa)))	Kingia_australis);
((Pelagodoxa_henryana	(Oenocarpus_bataua	((Oenocarpus_minor	(((((Phoenix_dactylifera	(((Dypsis_decaryi	(Geonoma_undata	Roystonea_regia))	Reinhardtia_gracilis)	Chamaedorea_seifrizii))	Iriartea_deltoidea)	(Attalea_speciosa	(Elaeis_oleifera	Elaeis_guineensis)))	Prestoea_acuminata)	(Leopoldinia_pulchra	(Burretiokentia_grandiflora	(Sabal_domingensis	Orania_palindan)))))	Podococcus_barteri)))	Kingia_australis);
((((((Prestoea_acuminata	Burretiokentia_grandiflora)	(((Podococcus_barteri	(((((Roystonea_regia	Geonoma_undata)	Dypsis_decaryi)	Reinhardtia_gracilis)	Chamaedorea_seifrizii)	Iriartea_deltoidea))	Phoenix_dactylifera)	(Oenocarpus_minor	(((Sabal_domingensis	Orania_palindan)	Pelagodoxa_henryana)	Oenocarpus_bataua))))	Attalea_speciosa)	(Leopoldinia_pulchra	Elaeis_guineensis))	Elaeis_oleifera)	Kingia_australis);
((Chamaedorea_seifrizii	(((((Oenocarpus_minor	Elaeis_oleifera)	(Elaeis_guineensis	(Prestoea_acuminata	Attalea_speciosa)))	Burretiokentia_grandiflora)	Oenocarpus_bataua)	((Iriartea_deltoidea	Pelagodoxa_henryana)	(((((Roystonea_regia	Geonoma_undata)	Dypsis_decaryi)	Reinhardtia_gracilis)	Podococcus_barteri)	((Leopoldinia_pulchra	(Sabal_domingensis	Orania_palindan))	Phoenix_dactylifera)))))	Kingia_australis);
((Pelagodoxa_henryana	(((((((Roystonea_regia	Geonoma_undata)	Dypsis_decaryi)	Reinhardtia_gracilis)	Podococcus_barteri)	Phoenix_dactylifera)	(((Burretiokentia_grandiflora	((((Leopoldinia_pulchra	(Sabal_domingensis	Orania_palindan))	Chamaedorea_seifrizii)	(Attalea_speciosa	(Elaeis_guineensis	Elaeis_oleifera)))	Oenocarpus_bataua))	Oenocarpus_minor)	Prestoea_acuminata))	Iriartea_deltoidea))	Kingia_australis);
((Pelagodoxa_henryana	((Oenocarpus_bataua	Oenocarpus_minor)	(Burretiokentia_grandiflora	((((Attalea_speciosa	(Elaeis_guineensis	Elaeis_oleifera))	(Phoenix_dactylifera	(Chamaedorea_seifrizii	((((Geonoma_undata	Dypsis_decaryi)	Roystonea_regia)	Reinhardtia_gracilis)	Iriartea_deltoidea))))	Podococcus_barteri)	((Leopoldinia_pulchra	(Sabal_domingensis	Orania_palindan))	Prestoea_acuminata)))))	Kingia_australis);
((Pelagodoxa_henryana	((((((Sabal_domingensis	Orania_palindan)	((Iriartea_deltoidea	Phoenix_dactylifera)	Chamaedorea_seifrizii))	(Attalea_speciosa	(Elaeis_guineensis	Elaeis_oleifera)))	Leopoldinia_pulchra)	((Burretiokentia_grandiflora	(Oenocarpus_bataua	Oenocarpus_minor))	Prestoea_acuminata))	(((Dypsis_decaryi	(Roystonea_regia	Geonoma_undata))	Reinhardtia_gracilis)	Podococcus_barteri)))	Kingia_australis);
((Pelagodoxa_henryana	(((Prestoea_acuminata	((((((Dypsis_decaryi	(Roystonea_regia	Geonoma_undata))	Reinhardtia_gracilis)	(Chamaedorea_seifrizii	Iriartea_deltoidea))	Phoenix_dactylifera)	(Attalea_speciosa	(Elaeis_guineensis	Elaeis_oleifera)))	Burretiokentia_grandiflora))	((Podococcus_barteri	(Leopoldinia_pulchra	(Sabal_domingensis	Orania_palindan)))	Oenocarpus_minor))	Oenocarpus_bataua))	Kingia_australis);
((((((((Roystonea_regia	(Geonoma_undata	Dypsis_decaryi))	Reinhardtia_gracilis)	(Chamaedorea_seifrizii	Iriartea_deltoidea))	Phoenix_dactylifera)	(Attalea_speciosa	(Elaeis_guineensis	Elaeis_oleifera)))	(Burretiokentia_grandiflora	((Oenocarpus_minor	((Oenocarpus_bataua	Pelagodoxa_henryana)	Podococcus_barteri))	Prestoea_acuminata)))	(Leopoldinia_pulchra	(Sabal_domingensis	Orania_palindan)))	Kingia_australis);
((Pelagodoxa_henryana	(((Oenocarpus_minor	((Leopoldinia_pulchra	(Sabal_domingensis	Orania_palindan))	((Podococcus_barteri	((Elaeis_guineensis	Elaeis_oleifera)	(Attalea_speciosa	(((((Dypsis_decaryi	(Roystonea_regia	Geonoma_undata))	Reinhardtia_gracilis)	Iriartea_deltoidea)	Chamaedorea_seifrizii)	Phoenix_dactylifera))))	Burretiokentia_grandiflora)))	Prestoea_acuminata)	Oenocarpus_bataua))	Kingia_australis);
((Pelagodoxa_henryana	(((Chamaedorea_seifrizii	((((Dypsis_decaryi	(Roystonea_regia	Geonoma_undata))	Reinhardtia_gracilis)	Iriartea_deltoidea)	Phoenix_dactylifera))	Podococcus_barteri)	((Leopoldinia_pulchra	(Sabal_domingensis	Orania_palindan))	((Burretiokentia_grandiflora	((Elaeis_guineensis	Elaeis_oleifera)	Attalea_speciosa))	((Oenocarpus_bataua	Oenocarpus_minor)	Prestoea_acuminata)))))	Kingia_australis);
((Elaeis_oleifera	((Attalea_speciosa	(((((Oenocarpus_bataua	Oenocarpus_minor)	(Leopoldinia_pulchra	(Podococcus_barteri	Pelagodoxa_henryana)))	Prestoea_acuminata)	(Burretiokentia_grandiflora	((((Dypsis_decaryi	(Roystonea_regia	Geonoma_undata))	Reinhardtia_gracilis)	((Sabal_domingensis	Orania_palindan)	Iriartea_deltoidea))	Phoenix_dactylifera)))	Chamaedorea_seifrizii))	Elaeis_guineensis))	Kingia_australis);
(((Podococcus_barteri	((Leopoldinia_pulchra	(Sabal_domingensis	Orania_palindan))	((Burretiokentia_grandiflora	((Oenocarpus_minor	Prestoea_acuminata)	Oenocarpus_bataua))	(((Elaeis_oleifera	Elaeis_guineensis)	Attalea_speciosa)	(Phoenix_dactylifera	((Iriartea_deltoidea	(Reinhardtia_gracilis	(Dypsis_decaryi	(Geonoma_undata	Roystonea_regia))))	Chamaedorea_seifrizii))))))	Pelagodoxa_henryana)	Kingia_australis);
((((Oenocarpus_bataua	(((Oenocarpus_minor	Prestoea_acuminata)	(Burretiokentia_grandiflora	(((Chamaedorea_seifrizii	((Reinhardtia_gracilis	(Dypsis_decaryi	(Geonoma_undata	Roystonea_regia)))	Podococcus_barteri))	Phoenix_dactylifera)	((Elaeis_oleifera	Elaeis_guineensis)	Attalea_speciosa))))	(Leopoldinia_pulchra	(Sabal_domingensis	Orania_palindan))))	Iriartea_deltoidea)	Pelagodoxa_henryana)	Kingia_australis);
(((Oenocarpus_bataua	((((Elaeis_oleifera	Elaeis_guineensis)	Attalea_speciosa)	(((Leopoldinia_pulchra	(Sabal_domingensis	Orania_palindan))	Podococcus_barteri)	((((Reinhardtia_gracilis	((Dypsis_decaryi	Geonoma_undata)	Roystonea_regia))	Iriartea_deltoidea)	Chamaedorea_seifrizii)	Phoenix_dactylifera)))	((Oenocarpus_minor	Prestoea_acuminata)	Burretiokentia_grandiflora)))	Pelagodoxa_henryana)	Kingia_australis);
((Elaeis_oleifera	(Elaeis_guineensis	((Podococcus_barteri	((Pelagodoxa_henryana	Oenocarpus_bataua)	Oenocarpus_minor))	((((((Reinhardtia_gracilis	(Dypsis_decaryi	(Geonoma_undata	Roystonea_regia)))	Iriartea_deltoidea)	Chamaedorea_seifrizii)	((Leopoldinia_pulchra	(Sabal_domingensis	Orania_palindan))	Burretiokentia_grandiflora))	Prestoea_acuminata)	(Attalea_speciosa	Phoenix_dactylifera)))))	Kingia_australis);
((Elaeis_oleifera	(Elaeis_guineensis	(((Prestoea_acuminata	(Burretiokentia_grandiflora	((Podococcus_barteri	(Oenocarpus_bataua	Oenocarpus_minor))	Pelagodoxa_henryana)))	((Chamaedorea_seifrizii	(Iriartea_deltoidea	(Reinhardtia_gracilis	(Dypsis_decaryi	(Geonoma_undata	Roystonea_regia)))))	Phoenix_dactylifera))	((Leopoldinia_pulchra	(Sabal_domingensis	Orania_palindan))	Attalea_speciosa))))	Kingia_australis);
((Pelagodoxa_henryana	((((Sabal_domingensis	Orania_palindan)	(Iriartea_deltoidea	(Reinhardtia_gracilis	(Dypsis_decaryi	(Geonoma_undata	Roystonea_regia)))))	Phoenix_dactylifera)	((Podococcus_barteri	(Chamaedorea_seifrizii	((Attalea_speciosa	Elaeis_guineensis)	Elaeis_oleifera)))	(Burretiokentia_grandiflora	(((Oenocarpus_bataua	Oenocarpus_minor)	Leopoldinia_pulchra)	Prestoea_acuminata)))))	Kingia_australis);
(((Elaeis_oleifera	Burretiokentia_grandiflora)	(Elaeis_guineensis	(((((Sabal_domingensis	Orania_palindan)	Leopoldinia_pulchra)	(((Oenocarpus_bataua	Oenocarpus_minor)	(Podococcus_barteri	Pelagodoxa_henryana))	((Chamaedorea_seifrizii	(Iriartea_deltoidea	(Reinhardtia_gracilis	(Dypsis_decaryi	(Geonoma_undata	Roystonea_regia)))))	Phoenix_dactylifera)))	Prestoea_acuminata)	Attalea_speciosa)))	Kingia_australis);
(((Oenocarpus_bataua	(((((Sabal_domingensis	Orania_palindan)	Leopoldinia_pulchra)	((Podococcus_barteri	(((Chamaedorea_seifrizii	(Iriartea_deltoidea	(Reinhardtia_gracilis	(Dypsis_decaryi	(Geonoma_undata	Roystonea_regia)))))	Phoenix_dactylifera)	(Attalea_speciosa	(Elaeis_oleifera	Elaeis_guineensis))))	Burretiokentia_grandiflora))	Prestoea_acuminata)	Oenocarpus_minor))	Pelagodoxa_henryana)	Kingia_australis);
(((Oenocarpus_bataua	(((Prestoea_acuminata	((Attalea_speciosa	(Elaeis_oleifera	Elaeis_guineensis))	((((Sabal_domingensis	Orania_palindan)	Leopoldinia_pulchra)	Burretiokentia_grandiflora)	((Chamaedorea_seifrizii	(Iriartea_deltoidea	(Reinhardtia_gracilis	(Dypsis_decaryi	(Geonoma_undata	Roystonea_regia)))))	Phoenix_dactylifera))))	Oenocarpus_minor)	Podococcus_barteri))	Pelagodoxa_henryana)	Kingia_australis);
((((((Phoenix_dactylifera	Chamaedorea_seifrizii)	Iriartea_deltoidea)	(Reinhardtia_gracilis	(Dypsis_decaryi	(Geonoma_undata	Roystonea_regia))))	((((Sabal_domingensis	Orania_palindan)	Leopoldinia_pulchra)	(Oenocarpus_bataua	((Burretiokentia_grandiflora	(Prestoea_acuminata	(Attalea_speciosa	(Elaeis_oleifera	Elaeis_guineensis))))	Oenocarpus_minor)))	Podococcus_barteri))	Pelagodoxa_henryana)	Kingia_australis);
((Pelagodoxa_henryana	(((Prestoea_acuminata	(((Podococcus_barteri	((Elaeis_guineensis	Elaeis_oleifera)	Attalea_speciosa))	Burretiokentia_grandiflora)	Oenocarpus_minor))	(((Orania_palindan	Sabal_domingensis)	Leopoldinia_pulchra)	Oenocarpus_bataua))	(Phoenix_dactylifera	(((((Roystonea_regia	Geonoma_undata)	Dypsis_decaryi)	Reinhardtia_gracilis)	Iriartea_deltoidea)	Chamaedorea_seifrizii))))	Kingia_australis);
((Pelagodoxa_henryana	(((Prestoea_acuminata	(((Podococcus_barteri	((Elaeis_guineensis	Elaeis_oleifera)	Attalea_speciosa))	Burretiokentia_grandiflora)	Oenocarpus_minor))	(((Orania_palindan	Sabal_domingensis)	Leopoldinia_pulchra)	Oenocarpus_bataua))	(Phoenix_dactylifera	(((((Roystonea_regia	Geonoma_undata)	Dypsis_decaryi)	Reinhardtia_gracilis)	Iriartea_deltoidea)	Chamaedorea_seifrizii))))	Kingia_australis);
(((Phoenix_dactylifera	(((Orania_palindan	Sabal_domingensis)	((((Roystonea_regia	Geonoma_undata)	Dypsis_decaryi)	Reinhardtia_gracilis)	Iriartea_deltoidea))	(Burretiokentia_grandiflora	(((Elaeis_guineensis	Elaeis_oleifera)	Attalea_speciosa)	((Leopoldinia_pulchra	((Pelagodoxa_henryana	Podococcus_barteri)	(Oenocarpus_minor	Oenocarpus_bataua)))	Prestoea_acuminata)))))	Chamaedorea_seifrizii)	Kingia_australis);
(((Oenocarpus_bataua	((Oenocarpus_minor	((Prestoea_acuminata	((Orania_palindan	Sabal_domingensis)	Leopoldinia_pulchra))	(Podococcus_barteri	((Iriartea_deltoidea	Phoenix_dactylifera)	(Chamaedorea_seifrizii	((Elaeis_guineensis	Elaeis_oleifera)	Attalea_speciosa))))))	Burretiokentia_grandiflora))	((((Roystonea_regia	Geonoma_undata)	Dypsis_decaryi)	Reinhardtia_gracilis)	Pelagodoxa_henryana))	Kingia_australis);
((Elaeis_oleifera	((Attalea_speciosa	(((Podococcus_barteri	((Pelagodoxa_henryana	Oenocarpus_bataua)	Oenocarpus_minor))	(Prestoea_acuminata	(Burretiokentia_grandiflora	((Orania_palindan	Sabal_domingensis)	Leopoldinia_pulchra))))	((((((Roystonea_regia	Geonoma_undata)	Dypsis_decaryi)	Reinhardtia_gracilis)	Chamaedorea_seifrizii)	Iriartea_deltoidea)	Phoenix_dactylifera)))	Elaeis_guineensis))	Kingia_australis);
((Pelagodoxa_henryana	((Podococcus_barteri	(((((Roystonea_regia	(Geonoma_undata	Dypsis_decaryi))	Reinhardtia_gracilis)	Chamaedorea_seifrizii)	Iriartea_deltoidea)	Phoenix_dactylifera))	((((((Orania_palindan	Sabal_domingensis)	Leopoldinia_pulchra)	Burretiokentia_grandiflora)	(Oenocarpus_bataua	Oenocarpus_minor))	Prestoea_acuminata)	((Elaeis_guineensis	Elaeis_oleifera)	Attalea_speciosa))))	Kingia_australis);
((Elaeis_oleifera	((Attalea_speciosa	(((((Iriartea_deltoidea	((Dypsis_decaryi	(Roystonea_regia	Geonoma_undata))	Reinhardtia_gracilis))	((Podococcus_barteri	Pelagodoxa_henryana)	(((Orania_palindan	Sabal_domingensis)	Leopoldinia_pulchra)	Chamaedorea_seifrizii)))	Phoenix_dactylifera)	(Prestoea_acuminata	(Oenocarpus_bataua	Oenocarpus_minor)))	Burretiokentia_grandiflora))	Elaeis_guineensis))	Kingia_australis);
((Burretiokentia_grandiflora	((((Dypsis_decaryi	(Roystonea_regia	Geonoma_undata))	Attalea_speciosa)	(Elaeis_guineensis	(Elaeis_oleifera	(Phoenix_dactylifera	(Chamaedorea_seifrizii	(Iriartea_deltoidea	(Orania_palindan	Sabal_domingensis)))))))	(((Podococcus_barteri	Pelagodoxa_henryana)	(Oenocarpus_bataua	Oenocarpus_minor))	(Leopoldinia_pulchra	(Prestoea_acuminata	Reinhardtia_gracilis)))))	Kingia_australis);
((Pelagodoxa_henryana	(((Oenocarpus_bataua	Oenocarpus_minor)	(Prestoea_acuminata	((Burretiokentia_grandiflora	((Orania_palindan	Sabal_domingensis)	Leopoldinia_pulchra))	(((Elaeis_oleifera	Elaeis_guineensis)	Attalea_speciosa)	(Phoenix_dactylifera	((((Dypsis_decaryi	(Roystonea_regia	Geonoma_undata))	Reinhardtia_gracilis)	Chamaedorea_seifrizii)	Iriartea_deltoidea))))))	Podococcus_barteri))	Kingia_australis);
((Pelagodoxa_henryana	(Oenocarpus_bataua	(Oenocarpus_minor	(((((Dypsis_decaryi	(Roystonea_regia	Geonoma_undata))	Reinhardtia_gracilis)	Prestoea_acuminata)	(((Phoenix_dactylifera	((Orania_palindan	Sabal_domingensis)	Iriartea_deltoidea))	Burretiokentia_grandiflora)	((Attalea_speciosa	((Chamaedorea_seifrizii	Elaeis_oleifera)	Elaeis_guineensis))	Leopoldinia_pulchra)))	Podococcus_barteri))))	Kingia_australis);
(((Oenocarpus_bataua	(Oenocarpus_minor	(Burretiokentia_grandiflora	((Leopoldinia_pulchra	Prestoea_acuminata)	(((((Roystonea_regia	Geonoma_undata)	Dypsis_decaryi)	Reinhardtia_gracilis)	Podococcus_barteri)	(((((Orania_palindan	Sabal_domingensis)	Chamaedorea_seifrizii)	Iriartea_deltoidea)	Phoenix_dactylifera)	((Elaeis_oleifera	Elaeis_guineensis)	Attalea_speciosa)))))))	Pelagodoxa_henryana)	Kingia_australis);
((((((Roystonea_regia	Geonoma_undata)	Dypsis_decaryi)	Reinhardtia_gracilis)	Iriartea_deltoidea)	(Phoenix_dactylifera	(Burretiokentia_grandiflora	((Prestoea_acuminata	((Orania_palindan	Sabal_domingensis)	Leopoldinia_pulchra))	((Attalea_speciosa	((Chamaedorea_seifrizii	Elaeis_oleifera)	Elaeis_guineensis))	(Podococcus_barteri	((Pelagodoxa_henryana	Oenocarpus_bataua)	Oenocarpus_minor)))))))	Kingia_australis);
((((((Roystonea_regia	Geonoma_undata)	Dypsis_decaryi)	Reinhardtia_gracilis)	Iriartea_deltoidea)	(Phoenix_dactylifera	(Burretiokentia_grandiflora	(((Prestoea_acuminata	((Orania_palindan	Sabal_domingensis)	Leopoldinia_pulchra))	(Oenocarpus_minor	(Podococcus_barteri	(Pelagodoxa_henryana	Oenocarpus_bataua))))	(Attalea_speciosa	(Chamaedorea_seifrizii	(Elaeis_oleifera	Elaeis_guineensis)))))))	Kingia_australis);
((Pelagodoxa_henryana	(Oenocarpus_bataua	(((Prestoea_acuminata	Oenocarpus_minor)	(Burretiokentia_grandiflora	(((((Roystonea_regia	Geonoma_undata)	Dypsis_decaryi)	Reinhardtia_gracilis)	Podococcus_barteri)	(((Chamaedorea_seifrizii	Iriartea_deltoidea)	Phoenix_dactylifera)	(Attalea_speciosa	(Elaeis_oleifera	Elaeis_guineensis))))))	((Orania_palindan	Sabal_domingensis)	Leopoldinia_pulchra))))	Kingia_australis);
((Elaeis_oleifera	(Elaeis_guineensis	(((Prestoea_acuminata	((Burretiokentia_grandiflora	Leopoldinia_pulchra)	(((Pelagodoxa_henryana	Podococcus_barteri)	(Oenocarpus_minor	Oenocarpus_bataua))	(((Orania_palindan	Sabal_domingensis)	(((Roystonea_regia	(Geonoma_undata	Dypsis_decaryi))	Reinhardtia_gracilis)	Iriartea_deltoidea))	Phoenix_dactylifera))))	Chamaedorea_seifrizii)	Attalea_speciosa)))	Kingia_australis);
((Elaeis_oleifera	(Elaeis_guineensis	(((((Iriartea_deltoidea	(((Orania_palindan	Sabal_domingensis)	((Roystonea_regia	(Geonoma_undata	Dypsis_decaryi))	Reinhardtia_gracilis))	Chamaedorea_seifrizii))	Phoenix_dactylifera)	Burretiokentia_grandiflora)	(Prestoea_acuminata	(Oenocarpus_minor	(((Pelagodoxa_henryana	Oenocarpus_bataua)	Leopoldinia_pulchra)	Podococcus_barteri))))	Attalea_speciosa)))	Kingia_australis);
((Pelagodoxa_henryana	(Oenocarpus_bataua	(((((((Iriartea_deltoidea	((Roystonea_regia	Geonoma_undata)	(Reinhardtia_gracilis	Dypsis_decaryi)))	Chamaedorea_seifrizii)	Phoenix_dactylifera)	Podococcus_barteri)	(Burretiokentia_grandiflora	(Elaeis_guineensis	(Attalea_speciosa	Elaeis_oleifera))))	(Prestoea_acuminata	((Orania_palindan	Sabal_domingensis)	Leopoldinia_pulchra)))	Oenocarpus_minor)))	Kingia_australis);
((Pelagodoxa_henryana	((Oenocarpus_bataua	(((Prestoea_acuminata	((Orania_palindan	Sabal_domingensis)	Leopoldinia_pulchra))	(Burretiokentia_grandiflora	(Podococcus_barteri	(Chamaedorea_seifrizii	(Elaeis_guineensis	(Attalea_speciosa	Elaeis_oleifera))))))	Oenocarpus_minor))	((Iriartea_deltoidea	((Dypsis_decaryi	(Roystonea_regia	Geonoma_undata))	Reinhardtia_gracilis))	Phoenix_dactylifera)))	Kingia_australis);
((Pelagodoxa_henryana	((Oenocarpus_bataua	Oenocarpus_minor)	((((Iriartea_deltoidea	(((Dypsis_decaryi	(Roystonea_regia	Geonoma_undata))	Reinhardtia_gracilis)	Chamaedorea_seifrizii))	Phoenix_dactylifera)	((Prestoea_acuminata	(Elaeis_oleifera	(Elaeis_guineensis	Attalea_speciosa)))	(Burretiokentia_grandiflora	((Orania_palindan	Sabal_domingensis)	Leopoldinia_pulchra))))	Podococcus_barteri)))	Kingia_australis);
(((((Prestoea_acuminata	((Oenocarpus_minor	Burretiokentia_grandiflora)	(Oenocarpus_bataua	(Attalea_speciosa	(Elaeis_oleifera	Elaeis_guineensis)))))	(((Iriartea_deltoidea	(((Orania_palindan	Sabal_domingensis)	Leopoldinia_pulchra)	Chamaedorea_seifrizii))	Phoenix_dactylifera)	Podococcus_barteri))	Pelagodoxa_henryana)	((Dypsis_decaryi	(Roystonea_regia	Geonoma_undata))	Reinhardtia_gracilis))	Kingia_australis);
((Pelagodoxa_henryana	(((Burretiokentia_grandiflora	((Oenocarpus_bataua	Oenocarpus_minor)	((Attalea_speciosa	(Elaeis_guineensis	Elaeis_oleifera))	Prestoea_acuminata)))	((Leopoldinia_pulchra	(Sabal_domingensis	Orania_palindan))	Podococcus_barteri))	(Phoenix_dactylifera	(Chamaedorea_seifrizii	((((Geonoma_undata	Roystonea_regia)	Dypsis_decaryi)	Reinhardtia_gracilis)	Iriartea_deltoidea)))))	Kingia_australis);
((Pelagodoxa_henryana	(Oenocarpus_bataua	(Oenocarpus_minor	(((Phoenix_dactylifera	(Chamaedorea_seifrizii	((((Geonoma_undata	Roystonea_regia)	Dypsis_decaryi)	Reinhardtia_gracilis)	Iriartea_deltoidea)))	((Burretiokentia_grandiflora	Podococcus_barteri)	(Elaeis_guineensis	(Elaeis_oleifera	Attalea_speciosa))))	((Leopoldinia_pulchra	(Sabal_domingensis	Orania_palindan))	Prestoea_acuminata)))))	Kingia_australis);
((Pelagodoxa_henryana	(Podococcus_barteri	((Phoenix_dactylifera	(Chamaedorea_seifrizii	((((Geonoma_undata	Roystonea_regia)	Dypsis_decaryi)	Reinhardtia_gracilis)	Iriartea_deltoidea)))	((Attalea_speciosa	(Elaeis_guineensis	Elaeis_oleifera))	((((Leopoldinia_pulchra	(Sabal_domingensis	Orania_palindan))	Burretiokentia_grandiflora)	(Oenocarpus_bataua	Oenocarpus_minor))	Prestoea_acuminata)))))	Kingia_australis);
((Pelagodoxa_henryana	((Podococcus_barteri	(((Phoenix_dactylifera	Iriartea_deltoidea)	(((Geonoma_undata	Roystonea_regia)	Dypsis_decaryi)	Reinhardtia_gracilis))	((Prestoea_acuminata	((Leopoldinia_pulchra	(Sabal_domingensis	Orania_palindan))	Burretiokentia_grandiflora))	(Chamaedorea_seifrizii	(Attalea_speciosa	(Elaeis_guineensis	Elaeis_oleifera))))))	(Oenocarpus_bataua	Oenocarpus_minor)))	Kingia_australis);
((Pelagodoxa_henryana	(Podococcus_barteri	((((Chamaedorea_seifrizii	(Phoenix_dactylifera	Iriartea_deltoidea))	(((Geonoma_undata	Roystonea_regia)	Dypsis_decaryi)	Reinhardtia_gracilis))	((Oenocarpus_bataua	Oenocarpus_minor)	((Prestoea_acuminata	(Attalea_speciosa	(Elaeis_guineensis	Elaeis_oleifera)))	Burretiokentia_grandiflora)))	(Leopoldinia_pulchra	(Sabal_domingensis	Orania_palindan)))))	Kingia_australis);
(((Iriartea_deltoidea	Phoenix_dactylifera)	(((((((Geonoma_undata	Roystonea_regia)	Dypsis_decaryi)	Reinhardtia_gracilis)	Chamaedorea_seifrizii)	(Attalea_speciosa	(Elaeis_guineensis	Elaeis_oleifera)))	Podococcus_barteri)	(((Leopoldinia_pulchra	(Sabal_domingensis	Orania_palindan))	Burretiokentia_grandiflora)	(Prestoea_acuminata	((Pelagodoxa_henryana	Oenocarpus_bataua)	Oenocarpus_minor)))))	Kingia_australis);
((Pelagodoxa_henryana	(((Podococcus_barteri	((((Attalea_speciosa	(Roystonea_regia	(Dypsis_decaryi	Geonoma_undata)))	Chamaedorea_seifrizii)	(Elaeis_guineensis	Elaeis_oleifera))	(((Sabal_domingensis	Orania_palindan)	Iriartea_deltoidea)	Phoenix_dactylifera)))	(Prestoea_acuminata	(Leopoldinia_pulchra	Burretiokentia_grandiflora)))	(Reinhardtia_gracilis	(Oenocarpus_bataua	Oenocarpus_minor))))	Kingia_australis);
((Elaeis_oleifera	((((((Prestoea_acuminata	((Pelagodoxa_henryana	Podococcus_barteri)	(Oenocarpus_bataua	Oenocarpus_minor)))	Burretiokentia_grandiflora)	((Sabal_domingensis	Orania_palindan)	Leopoldinia_pulchra))	((Chamaedorea_seifrizii	(((Roystonea_regia	(Dypsis_decaryi	Geonoma_undata))	Reinhardtia_gracilis)	Iriartea_deltoidea))	Phoenix_dactylifera))	Attalea_speciosa)	Elaeis_guineensis))	Kingia_australis);
((Pelagodoxa_henryana	(((((((Sabal_domingensis	Orania_palindan)	Leopoldinia_pulchra)	((Elaeis_guineensis	Elaeis_oleifera)	(Attalea_speciosa	((Chamaedorea_seifrizii	Iriartea_deltoidea)	Phoenix_dactylifera))))	Podococcus_barteri)	Prestoea_acuminata)	(((Dypsis_decaryi	(Geonoma_undata	Roystonea_regia))	Reinhardtia_gracilis)	(Oenocarpus_minor	Burretiokentia_grandiflora)))	Oenocarpus_bataua))	Kingia_australis);
((Pelagodoxa_henryana	((((((Sabal_domingensis	Orania_palindan)	Leopoldinia_pulchra)	(Elaeis_guineensis	(Elaeis_oleifera	(Chamaedorea_seifrizii	Attalea_speciosa))))	(Iriartea_deltoidea	Phoenix_dactylifera))	((Oenocarpus_bataua	(Burretiokentia_grandiflora	Oenocarpus_minor))	(Prestoea_acuminata	Podococcus_barteri)))	((Dypsis_decaryi	(Geonoma_undata	Roystonea_regia))	Reinhardtia_gracilis)))	Kingia_australis);
((Pelagodoxa_henryana	((((Sabal_domingensis	Orania_palindan)	Leopoldinia_pulchra)	((((Dypsis_decaryi	(Roystonea_regia	Geonoma_undata))	Chamaedorea_seifrizii)	((Phoenix_dactylifera	Iriartea_deltoidea)	Reinhardtia_gracilis))	(((Oenocarpus_bataua	Oenocarpus_minor)	((Attalea_speciosa	(Elaeis_oleifera	Elaeis_guineensis))	Burretiokentia_grandiflora))	Prestoea_acuminata)))	Podococcus_barteri))	Kingia_australis);
((Pelagodoxa_henryana	(Oenocarpus_bataua	((Oenocarpus_minor	((Phoenix_dactylifera	((Sabal_domingensis	Orania_palindan)	Leopoldinia_pulchra))	(Prestoea_acuminata	(Burretiokentia_grandiflora	(Podococcus_barteri	((Attalea_speciosa	Elaeis_guineensis)	(Elaeis_oleifera	Chamaedorea_seifrizii)))))))	((Reinhardtia_gracilis	(Roystonea_regia	(Geonoma_undata	Dypsis_decaryi)))	Iriartea_deltoidea))))	Kingia_australis);
((Pelagodoxa_henryana	((Oenocarpus_minor	((Attalea_speciosa	((Chamaedorea_seifrizii	Elaeis_oleifera)	((((((Sabal_domingensis	Orania_palindan)	Leopoldinia_pulchra)	Burretiokentia_grandiflora)	(((Reinhardtia_gracilis	(Dypsis_decaryi	(Roystonea_regia	Geonoma_undata)))	Iriartea_deltoidea)	Phoenix_dactylifera))	Elaeis_guineensis)	Prestoea_acuminata)))	Podococcus_barteri))	Oenocarpus_bataua))	Kingia_australis);
((Elaeis_oleifera	(((Attalea_speciosa	(((Reinhardtia_gracilis	(Dypsis_decaryi	(Roystonea_regia	Geonoma_undata)))	Burretiokentia_grandiflora)	((((Sabal_domingensis	Orania_palindan)	Leopoldinia_pulchra)	Prestoea_acuminata)	((Podococcus_barteri	(Oenocarpus_minor	Oenocarpus_bataua))	Pelagodoxa_henryana))))	((Iriartea_deltoidea	Phoenix_dactylifera)	Chamaedorea_seifrizii))	Elaeis_guineensis))	Kingia_australis);
((Elaeis_oleifera	(((((Chamaedorea_seifrizii	((Reinhardtia_gracilis	(Dypsis_decaryi	(Roystonea_regia	Geonoma_undata)))	Iriartea_deltoidea))	Phoenix_dactylifera)	Attalea_speciosa)	(Prestoea_acuminata	((Leopoldinia_pulchra	(Burretiokentia_grandiflora	(Sabal_domingensis	Orania_palindan)))	((Pelagodoxa_henryana	Podococcus_barteri)	(Oenocarpus_minor	Oenocarpus_bataua)))))	Elaeis_guineensis))	Kingia_australis);
((Pelagodoxa_henryana	(((((Sabal_domingensis	Orania_palindan)	Leopoldinia_pulchra)	(Podococcus_barteri	(Reinhardtia_gracilis	(Dypsis_decaryi	(Roystonea_regia	Geonoma_undata)))))	(((Attalea_speciosa	Elaeis_oleifera)	Elaeis_guineensis)	((Oenocarpus_bataua	(Oenocarpus_minor	Burretiokentia_grandiflora))	Prestoea_acuminata)))	((Chamaedorea_seifrizii	Iriartea_deltoidea)	Phoenix_dactylifera)))	Kingia_australis);
((Pelagodoxa_henryana	(((Oenocarpus_bataua	Oenocarpus_minor)	(((Prestoea_acuminata	((((Sabal_domingensis	Orania_palindan)	Leopoldinia_pulchra)	Chamaedorea_seifrizii)	(Attalea_speciosa	(Elaeis_oleifera	Elaeis_guineensis))))	Burretiokentia_grandiflora)	((Iriartea_deltoidea	Phoenix_dactylifera)	(Reinhardtia_gracilis	(Dypsis_decaryi	(Roystonea_regia	Geonoma_undata))))))	Podococcus_barteri))	Kingia_australis);
((Chamaedorea_seifrizii	(((Reinhardtia_gracilis	((Roystonea_regia	Geonoma_undata)	Dypsis_decaryi))	Iriartea_deltoidea)	((((Elaeis_oleifera	((((Podococcus_barteri	Pelagodoxa_henryana)	(Oenocarpus_bataua	Oenocarpus_minor))	(Prestoea_acuminata	Burretiokentia_grandiflora))	((Sabal_domingensis	Orania_palindan)	Leopoldinia_pulchra)))	Elaeis_guineensis)	Attalea_speciosa)	Phoenix_dactylifera)))	Kingia_australis);
((Pelagodoxa_henryana	(Oenocarpus_bataua	((((((((Roystonea_regia	Geonoma_undata)	Dypsis_decaryi)	Reinhardtia_gracilis)	Prestoea_acuminata)	((Sabal_domingensis	Orania_palindan)	Leopoldinia_pulchra))	((((Elaeis_guineensis	Elaeis_oleifera)	(Attalea_speciosa	Chamaedorea_seifrizii))	(Phoenix_dactylifera	Iriartea_deltoidea))	Burretiokentia_grandiflora))	Oenocarpus_minor)	Podococcus_barteri)))	Kingia_australis);
((Pelagodoxa_henryana	(((Prestoea_acuminata	((Leopoldinia_pulchra	(Burretiokentia_grandiflora	(((Roystonea_regia	(Geonoma_undata	Dypsis_decaryi))	Reinhardtia_gracilis)	(Sabal_domingensis	Orania_palindan))))	((((Elaeis_guineensis	Elaeis_oleifera)	Attalea_speciosa)	Chamaedorea_seifrizii)	(Phoenix_dactylifera	Iriartea_deltoidea))))	(Oenocarpus_bataua	Oenocarpus_minor))	Podococcus_barteri))	Kingia_australis);
((Pelagodoxa_henryana	((((Podococcus_barteri	((Elaeis_oleifera	(((Iriartea_deltoidea	Phoenix_dactylifera)	Chamaedorea_seifrizii)	Elaeis_guineensis))	Attalea_speciosa))	(Prestoea_acuminata	((Oenocarpus_minor	Oenocarpus_bataua)	Burretiokentia_grandiflora)))	((Orania_palindan	Sabal_domingensis)	Leopoldinia_pulchra))	(((Geonoma_undata	Roystonea_regia)	Dypsis_decaryi)	Reinhardtia_gracilis)))	Kingia_australis);
((((((Chamaedorea_seifrizii	(Elaeis_oleifera	(Attalea_speciosa	Elaeis_guineensis)))	(((((Geonoma_undata	Roystonea_regia)	Dypsis_decaryi)	Reinhardtia_gracilis)	Iriartea_deltoidea)	Phoenix_dactylifera))	Prestoea_acuminata)	(Oenocarpus_minor	(Podococcus_barteri	(Pelagodoxa_henryana	Oenocarpus_bataua))))	(Burretiokentia_grandiflora	((Orania_palindan	Sabal_domingensis)	Leopoldinia_pulchra)))	Kingia_australis);
((Pelagodoxa_henryana	(Oenocarpus_bataua	(Oenocarpus_minor	((Prestoea_acuminata	((Orania_palindan	Sabal_domingensis)	Leopoldinia_pulchra))	(((Chamaedorea_seifrizii	((((Geonoma_undata	Roystonea_regia)	Dypsis_decaryi)	Reinhardtia_gracilis)	Iriartea_deltoidea))	Phoenix_dactylifera)	(Burretiokentia_grandiflora	(Elaeis_guineensis	(Elaeis_oleifera	(Podococcus_barteri	Attalea_speciosa)))))))))	Kingia_australis);
((Pelagodoxa_henryana	(Oenocarpus_bataua	((Oenocarpus_minor	(Burretiokentia_grandiflora	((((Iriartea_deltoidea	Phoenix_dactylifera)	Chamaedorea_seifrizii)	((Elaeis_guineensis	Elaeis_oleifera)	Attalea_speciosa))	(((Geonoma_undata	(Roystonea_regia	Dypsis_decaryi))	Reinhardtia_gracilis)	Podococcus_barteri))))	(Prestoea_acuminata	((Orania_palindan	Sabal_domingensis)	Leopoldinia_pulchra)))))	Kingia_australis);
((Pelagodoxa_henryana	((Podococcus_barteri	((Orania_palindan	Sabal_domingensis)	Leopoldinia_pulchra))	((Oenocarpus_bataua	Oenocarpus_minor)	((((Dypsis_decaryi	(Geonoma_undata	Roystonea_regia))	Reinhardtia_gracilis)	Prestoea_acuminata)	(Burretiokentia_grandiflora	(((Iriartea_deltoidea	Phoenix_dactylifera)	Chamaedorea_seifrizii)	(Attalea_speciosa	(Elaeis_oleifera	Elaeis_guineensis))))))))	Kingia_australis);
((Iriartea_deltoidea	(Phoenix_dactylifera	(((Attalea_speciosa	(Elaeis_oleifera	(Chamaedorea_seifrizii	Elaeis_guineensis)))	((Oenocarpus_minor	((Oenocarpus_bataua	Pelagodoxa_henryana)	Podococcus_barteri))	(((Dypsis_decaryi	(Geonoma_undata	Roystonea_regia))	Reinhardtia_gracilis)	(Prestoea_acuminata	((Orania_palindan	Sabal_domingensis)	Leopoldinia_pulchra)))))	Burretiokentia_grandiflora)))	Kingia_australis);
((Pelagodoxa_henryana	((((((((Reinhardtia_gracilis	Podococcus_barteri)	(Iriartea_deltoidea	(Chamaedorea_seifrizii	Phoenix_dactylifera)))	((Elaeis_guineensis	Elaeis_oleifera)	((Dypsis_decaryi	(Geonoma_undata	Roystonea_regia))	Attalea_speciosa)))	Burretiokentia_grandiflora)	(Leopoldinia_pulchra	Prestoea_acuminata))	(Orania_palindan	Sabal_domingensis))	Oenocarpus_minor)	Oenocarpus_bataua))	Kingia_australis);
((Pelagodoxa_henryana	((((Prestoea_acuminata	(((Podococcus_barteri	((((Dypsis_decaryi	(Geonoma_undata	Roystonea_regia))	Reinhardtia_gracilis)	Iriartea_deltoidea)	Phoenix_dactylifera))	((Elaeis_guineensis	(Chamaedorea_seifrizii	Elaeis_oleifera))	Attalea_speciosa))	Burretiokentia_grandiflora))	(Leopoldinia_pulchra	(Orania_palindan	Sabal_domingensis)))	Oenocarpus_minor)	Oenocarpus_bataua))	Kingia_australis);
((Elaeis_oleifera	(((Attalea_speciosa	((Leopoldinia_pulchra	(Orania_palindan	Sabal_domingensis))	((Reinhardtia_gracilis	Podococcus_barteri)	(Iriartea_deltoidea	(((Dypsis_decaryi	(Geonoma_undata	Roystonea_regia))	Chamaedorea_seifrizii)	Phoenix_dactylifera)))))	((Burretiokentia_grandiflora	(Pelagodoxa_henryana	(Oenocarpus_minor	Oenocarpus_bataua)))	Prestoea_acuminata))	Elaeis_guineensis))	Kingia_australis);
((Pelagodoxa_henryana	((((Elaeis_guineensis	(Elaeis_oleifera	Attalea_speciosa))	(Oenocarpus_minor	(Burretiokentia_grandiflora	Oenocarpus_bataua)))	Prestoea_acuminata)	(((Chamaedorea_seifrizii	(((Dypsis_decaryi	(Geonoma_undata	Roystonea_regia))	Reinhardtia_gracilis)	Iriartea_deltoidea))	(Leopoldinia_pulchra	(Orania_palindan	Sabal_domingensis)))	(Podococcus_barteri	Phoenix_dactylifera))))	Kingia_australis);
((Pelagodoxa_henryana	(((((((((Geonoma_undata	Roystonea_regia)	Dypsis_decaryi)	Reinhardtia_gracilis)	Chamaedorea_seifrizii)	Iriartea_deltoidea)	Phoenix_dactylifera)	(Burretiokentia_grandiflora	((Orania_palindan	Sabal_domingensis)	Leopoldinia_pulchra)))	(Podococcus_barteri	(Attalea_speciosa	(Elaeis_guineensis	Elaeis_oleifera))))	(Prestoea_acuminata	(Oenocarpus_minor	Oenocarpus_bataua))))	Kingia_australis);
((Pelagodoxa_henryana	(Oenocarpus_bataua	((Prestoea_acuminata	((Elaeis_oleifera	Burretiokentia_grandiflora)	(Elaeis_guineensis	(Attalea_speciosa	((((((Geonoma_undata	Roystonea_regia)	Dypsis_decaryi)	Reinhardtia_gracilis)	((Orania_palindan	Sabal_domingensis)	Leopoldinia_pulchra))	Iriartea_deltoidea)	((Chamaedorea_seifrizii	Phoenix_dactylifera)	Podococcus_barteri))))))	Oenocarpus_minor)))	Kingia_australis);
((Pelagodoxa_henryana	(((((Orania_palindan	Sabal_domingensis)	Leopoldinia_pulchra)	Oenocarpus_bataua)	((Prestoea_acuminata	(((Elaeis_oleifera	Attalea_speciosa)	Elaeis_guineensis)	Burretiokentia_grandiflora))	Oenocarpus_minor))	(((Chamaedorea_seifrizii	(Iriartea_deltoidea	(((Geonoma_undata	Roystonea_regia)	Dypsis_decaryi)	Reinhardtia_gracilis)))	Phoenix_dactylifera)	Podococcus_barteri)))	Kingia_australis);
(((Elaeis_guineensis	(Attalea_speciosa	(((((Orania_palindan	Sabal_domingensis)	Leopoldinia_pulchra)	(Chamaedorea_seifrizii	(Iriartea_deltoidea	(((Geonoma_undata	Roystonea_regia)	Dypsis_decaryi)	Reinhardtia_gracilis))))	Prestoea_acuminata)	((Phoenix_dactylifera	Burretiokentia_grandiflora)	((Pelagodoxa_henryana	(Oenocarpus_bataua	Oenocarpus_minor))	Podococcus_barteri)))))	Elaeis_oleifera)	Kingia_australis);
((Pelagodoxa_henryana	((Chamaedorea_seifrizii	(Phoenix_dactylifera	Iriartea_deltoidea))	((Podococcus_barteri	(((Geonoma_undata	Roystonea_regia)	Dypsis_decaryi)	Reinhardtia_gracilis))	(((Prestoea_acuminata	(((Orania_palindan	Sabal_domingensis)	Leopoldinia_pulchra)	Burretiokentia_grandiflora))	(Oenocarpus_minor	Oenocarpus_bataua))	((Elaeis_oleifera	Elaeis_guineensis)	Attalea_speciosa)))))	Kingia_australis);
((Elaeis_oleifera	(Elaeis_guineensis	(Attalea_speciosa	((((((Pelagodoxa_henryana	(Phoenix_dactylifera	((((Geonoma_undata	Roystonea_regia)	Dypsis_decaryi)	Reinhardtia_gracilis)	(Chamaedorea_seifrizii	Iriartea_deltoidea))))	Podococcus_barteri)	(Oenocarpus_bataua	((Orania_palindan	Sabal_domingensis)	Leopoldinia_pulchra)))	Prestoea_acuminata)	Oenocarpus_minor)	Burretiokentia_grandiflora))))	Kingia_australis);
((Elaeis_oleifera	(Elaeis_guineensis	(Attalea_speciosa	((Burretiokentia_grandiflora	(Oenocarpus_minor	(Prestoea_acuminata	(Oenocarpus_bataua	((Pelagodoxa_henryana	(((Orania_palindan	Sabal_domingensis)	Leopoldinia_pulchra)	(((((Geonoma_undata	Roystonea_regia)	Dypsis_decaryi)	Reinhardtia_gracilis)	Iriartea_deltoidea)	Phoenix_dactylifera)))	Podococcus_barteri)))))	Chamaedorea_seifrizii))))	Kingia_australis);
((Elaeis_oleifera	(Elaeis_guineensis	(Attalea_speciosa	((((((((Geonoma_undata	Roystonea_regia)	Dypsis_decaryi)	Reinhardtia_gracilis)	(((Orania_palindan	Sabal_domingensis)	Leopoldinia_pulchra)	Burretiokentia_grandiflora))	((Oenocarpus_bataua	Oenocarpus_minor)	(Pelagodoxa_henryana	Podococcus_barteri)))	Prestoea_acuminata)	(Iriartea_deltoidea	Phoenix_dactylifera))	Chamaedorea_seifrizii))))	Kingia_australis);
((Elaeis_oleifera	(Elaeis_guineensis	(Attalea_speciosa	((((Burretiokentia_grandiflora	((Orania_palindan	Sabal_domingensis)	Leopoldinia_pulchra))	((Oenocarpus_bataua	Oenocarpus_minor)	(Pelagodoxa_henryana	Podococcus_barteri)))	Prestoea_acuminata)	(((((Geonoma_undata	Roystonea_regia)	Dypsis_decaryi)	Reinhardtia_gracilis)	(Chamaedorea_seifrizii	Iriartea_deltoidea))	Phoenix_dactylifera)))))	Kingia_australis);
((Elaeis_oleifera	(Elaeis_guineensis	(Attalea_speciosa	((((Burretiokentia_grandiflora	((Orania_palindan	Sabal_domingensis)	Leopoldinia_pulchra))	((Oenocarpus_bataua	Oenocarpus_minor)	(Pelagodoxa_henryana	Podococcus_barteri)))	Prestoea_acuminata)	(((((Geonoma_undata	Roystonea_regia)	Dypsis_decaryi)	Reinhardtia_gracilis)	(Chamaedorea_seifrizii	Iriartea_deltoidea))	Phoenix_dactylifera)))))	Kingia_australis);
((Pelagodoxa_henryana	(Podococcus_barteri	(((((Roystonea_regia	(Geonoma_undata	Dypsis_decaryi))	Chamaedorea_seifrizii)	(Reinhardtia_gracilis	Iriartea_deltoidea))	Phoenix_dactylifera)	(((Orania_palindan	Sabal_domingensis)	Leopoldinia_pulchra)	(((Prestoea_acuminata	Burretiokentia_grandiflora)	(Oenocarpus_bataua	Oenocarpus_minor))	(Attalea_speciosa	(Elaeis_oleifera	Elaeis_guineensis)))))))	Kingia_australis);
((Pelagodoxa_henryana	(Oenocarpus_bataua	(Oenocarpus_minor	(((((Orania_palindan	Sabal_domingensis)	Leopoldinia_pulchra)	(((Dypsis_decaryi	(Roystonea_regia	Geonoma_undata))	Reinhardtia_gracilis)	Prestoea_acuminata))	(((Iriartea_deltoidea	Phoenix_dactylifera)	(Chamaedorea_seifrizii	(Attalea_speciosa	(Elaeis_oleifera	Elaeis_guineensis))))	Burretiokentia_grandiflora))	Podococcus_barteri))))	Kingia_australis);
((Elaeis_oleifera	(Elaeis_guineensis	((((Oenocarpus_minor	((Pelagodoxa_henryana	Oenocarpus_bataua)	Podococcus_barteri))	((Burretiokentia_grandiflora	((Orania_palindan	Sabal_domingensis)	Leopoldinia_pulchra))	Prestoea_acuminata))	((Chamaedorea_seifrizii	(((Dypsis_decaryi	(Roystonea_regia	Geonoma_undata))	Reinhardtia_gracilis)	Iriartea_deltoidea))	Phoenix_dactylifera))	Attalea_speciosa)))	Kingia_australis);
((Pelagodoxa_henryana	(Oenocarpus_bataua	(((((((((Dypsis_decaryi	(Roystonea_regia	Geonoma_undata))	Reinhardtia_gracilis)	Iriartea_deltoidea)	Phoenix_dactylifera)	(Attalea_speciosa	(Elaeis_oleifera	((((Orania_palindan	Sabal_domingensis)	Leopoldinia_pulchra)	Chamaedorea_seifrizii)	Elaeis_guineensis))))	Burretiokentia_grandiflora)	Prestoea_acuminata)	Podococcus_barteri)	Oenocarpus_minor)))	Kingia_australis);
((Elaeis_oleifera	(((Phoenix_dactylifera	((Burretiokentia_grandiflora	(((Orania_palindan	Sabal_domingensis)	Leopoldinia_pulchra)	(Chamaedorea_seifrizii	(((Dypsis_decaryi	(Roystonea_regia	Geonoma_undata))	Reinhardtia_gracilis)	Iriartea_deltoidea))))	((Podococcus_barteri	(Oenocarpus_minor	(Pelagodoxa_henryana	Oenocarpus_bataua)))	Prestoea_acuminata)))	Attalea_speciosa)	Elaeis_guineensis))	Kingia_australis);
((Elaeis_oleifera	((((Prestoea_acuminata	(((((Orania_palindan	Sabal_domingensis)	Leopoldinia_pulchra)	Podococcus_barteri)	Pelagodoxa_henryana)	((Chamaedorea_seifrizii	Phoenix_dactylifera)	(((Dypsis_decaryi	(Roystonea_regia	Geonoma_undata))	Reinhardtia_gracilis)	Iriartea_deltoidea))))	((Oenocarpus_minor	Oenocarpus_bataua)	Burretiokentia_grandiflora))	Attalea_speciosa)	Elaeis_guineensis))	Kingia_australis);
((Reinhardtia_gracilis	((Iriartea_deltoidea	(((Chamaedorea_seifrizii	((Elaeis_guineensis	Elaeis_oleifera)	Attalea_speciosa))	(Burretiokentia_grandiflora	(Prestoea_acuminata	(((Orania_palindan	Sabal_domingensis)	Leopoldinia_pulchra)	((Oenocarpus_minor	(Pelagodoxa_henryana	Oenocarpus_bataua))	Podococcus_barteri)))))	Phoenix_dactylifera))	((Geonoma_undata	Dypsis_decaryi)	Roystonea_regia)))	Kingia_australis);
((Burretiokentia_grandiflora	((((Oenocarpus_minor	Oenocarpus_bataua)	(Pelagodoxa_henryana	Podococcus_barteri))	Prestoea_acuminata)	((Phoenix_dactylifera	(((Dypsis_decaryi	(Roystonea_regia	Geonoma_undata))	Reinhardtia_gracilis)	Iriartea_deltoidea))	((((Orania_palindan	Sabal_domingensis)	Leopoldinia_pulchra)	Chamaedorea_seifrizii)	((Elaeis_guineensis	Elaeis_oleifera)	Attalea_speciosa)))))	Kingia_australis);
((Elaeis_oleifera	(((Chamaedorea_seifrizii	Attalea_speciosa)	(((Orania_palindan	Sabal_domingensis)	Leopoldinia_pulchra)	((Oenocarpus_minor	((Oenocarpus_bataua	Pelagodoxa_henryana)	Podococcus_barteri))	(((Phoenix_dactylifera	(((Dypsis_decaryi	(Roystonea_regia	Geonoma_undata))	Reinhardtia_gracilis)	Iriartea_deltoidea))	Prestoea_acuminata)	Burretiokentia_grandiflora))))	Elaeis_guineensis))	Kingia_australis);
((Podococcus_barteri	(Pelagodoxa_henryana	(((Oenocarpus_bataua	(Oenocarpus_minor	((Attalea_speciosa	((Chamaedorea_seifrizii	Elaeis_oleifera)	Elaeis_guineensis))	Prestoea_acuminata)))	(Burretiokentia_grandiflora	((Orania_palindan	Sabal_domingensis)	Leopoldinia_pulchra)))	(Phoenix_dactylifera	(((Dypsis_decaryi	(Roystonea_regia	Geonoma_undata))	Reinhardtia_gracilis)	Iriartea_deltoidea)))))	Kingia_australis);
((Pelagodoxa_henryana	(((((Leopoldinia_pulchra	(Orania_palindan	Sabal_domingensis))	(Oenocarpus_bataua	Oenocarpus_minor))	(Burretiokentia_grandiflora	(Prestoea_acuminata	((Attalea_speciosa	Elaeis_guineensis)	Elaeis_oleifera))))	(((Iriartea_deltoidea	Phoenix_dactylifera)	Chamaedorea_seifrizii)	(Reinhardtia_gracilis	(Dypsis_decaryi	(Geonoma_undata	Roystonea_regia)))))	Podococcus_barteri))	Kingia_australis);
((Elaeis_oleifera	(((Attalea_speciosa	(((Leopoldinia_pulchra	(Orania_palindan	Sabal_domingensis))	Burretiokentia_grandiflora)	(Prestoea_acuminata	((Podococcus_barteri	Pelagodoxa_henryana)	(Oenocarpus_bataua	Oenocarpus_minor)))))	((Iriartea_deltoidea	(Chamaedorea_seifrizii	(Reinhardtia_gracilis	(Dypsis_decaryi	(Geonoma_undata	Roystonea_regia)))))	Phoenix_dactylifera))	Elaeis_guineensis))	Kingia_australis);
((Elaeis_oleifera	(((Attalea_speciosa	(((Leopoldinia_pulchra	(Orania_palindan	Sabal_domingensis))	Burretiokentia_grandiflora)	(Prestoea_acuminata	((Podococcus_barteri	Pelagodoxa_henryana)	(Oenocarpus_bataua	Oenocarpus_minor)))))	((Iriartea_deltoidea	(Chamaedorea_seifrizii	(Reinhardtia_gracilis	(Dypsis_decaryi	(Geonoma_undata	Roystonea_regia)))))	Phoenix_dactylifera))	Elaeis_guineensis))	Kingia_australis);
((Pelagodoxa_henryana	(((((Oenocarpus_minor	Oenocarpus_bataua)	Burretiokentia_grandiflora)	Prestoea_acuminata)	((Iriartea_deltoidea	(Phoenix_dactylifera	(Chamaedorea_seifrizii	(Attalea_speciosa	(Elaeis_guineensis	Elaeis_oleifera)))))	(Leopoldinia_pulchra	(Orania_palindan	Sabal_domingensis))))	(((Dypsis_decaryi	(Geonoma_undata	Roystonea_regia))	Reinhardtia_gracilis)	Podococcus_barteri)))	Kingia_australis);
((Pelagodoxa_henryana	(Oenocarpus_bataua	(Podococcus_barteri	(((((Iriartea_deltoidea	Phoenix_dactylifera)	(Chamaedorea_seifrizii	(Attalea_speciosa	(Elaeis_guineensis	Elaeis_oleifera))))	(((Dypsis_decaryi	(Geonoma_undata	Roystonea_regia))	Reinhardtia_gracilis)	((Leopoldinia_pulchra	(Orania_palindan	Sabal_domingensis))	Burretiokentia_grandiflora)))	Prestoea_acuminata)	Oenocarpus_minor))))	Kingia_australis);
((Pelagodoxa_henryana	((((((Reinhardtia_gracilis	Podococcus_barteri)	(((Chamaedorea_seifrizii	Iriartea_deltoidea)	Phoenix_dactylifera)	(((Dypsis_decaryi	(Geonoma_undata	Roystonea_regia))	Attalea_speciosa)	(Elaeis_guineensis	Elaeis_oleifera))))	(Prestoea_acuminata	(Leopoldinia_pulchra	(Orania_palindan	Sabal_domingensis))))	Burretiokentia_grandiflora)	Oenocarpus_minor)	Oenocarpus_bataua))	Kingia_australis);
((Pelagodoxa_henryana	(((((Leopoldinia_pulchra	(Orania_palindan	Sabal_domingensis))	(((Reinhardtia_gracilis	Burretiokentia_grandiflora)	((Iriartea_deltoidea	Phoenix_dactylifera)	((Elaeis_guineensis	(Elaeis_oleifera	Attalea_speciosa))	((Dypsis_decaryi	(Geonoma_undata	Roystonea_regia))	Chamaedorea_seifrizii))))	Prestoea_acuminata))	Oenocarpus_minor)	Podococcus_barteri)	Oenocarpus_bataua))	Kingia_australis);
((Pelagodoxa_henryana	((((Burretiokentia_grandiflora	(((Chamaedorea_seifrizii	Iriartea_deltoidea)	Phoenix_dactylifera)	((Elaeis_guineensis	Elaeis_oleifera)	Attalea_speciosa)))	(Prestoea_acuminata	(Leopoldinia_pulchra	(((Dypsis_decaryi	(Geonoma_undata	Roystonea_regia))	Reinhardtia_gracilis)	(Orania_palindan	Sabal_domingensis)))))	(Oenocarpus_bataua	Oenocarpus_minor))	Podococcus_barteri))	Kingia_australis);
((Elaeis_oleifera	((Attalea_speciosa	((((Prestoea_acuminata	((Orania_palindan	Sabal_domingensis)	Leopoldinia_pulchra))	((Oenocarpus_bataua	Oenocarpus_minor)	(((((Geonoma_undata	Roystonea_regia)	Dypsis_decaryi)	Reinhardtia_gracilis)	Podococcus_barteri)	Pelagodoxa_henryana)))	Burretiokentia_grandiflora)	(Iriartea_deltoidea	(Chamaedorea_seifrizii	Phoenix_dactylifera))))	Elaeis_guineensis))	Kingia_australis);
((((((((Geonoma_undata	Roystonea_regia)	Dypsis_decaryi)	Reinhardtia_gracilis)	(((Orania_palindan	Sabal_domingensis)	Leopoldinia_pulchra)	Prestoea_acuminata))	(((Chamaedorea_seifrizii	Iriartea_deltoidea)	Phoenix_dactylifera)	((Elaeis_guineensis	Elaeis_oleifera)	Attalea_speciosa)))	((Oenocarpus_bataua	Oenocarpus_minor)	(Pelagodoxa_henryana	Podococcus_barteri)))	Burretiokentia_grandiflora)	Kingia_australis);
((((Sabal_domingensis	Orania_palindan)	(Burretiokentia_grandiflora	Leopoldinia_pulchra))	((((Attalea_speciosa	(Elaeis_oleifera	Elaeis_guineensis))	(((((Roystonea_regia	(Geonoma_undata	Dypsis_decaryi))	Reinhardtia_gracilis)	Chamaedorea_seifrizii)	Iriartea_deltoidea)	Phoenix_dactylifera))	((Oenocarpus_minor	(Pelagodoxa_henryana	Oenocarpus_bataua))	Podococcus_barteri))	Prestoea_acuminata))	Kingia_australis);
((Pelagodoxa_henryana	((((((((Roystonea_regia	(Geonoma_undata	Dypsis_decaryi))	Reinhardtia_gracilis)	Podococcus_barteri)	((Chamaedorea_seifrizii	Attalea_speciosa)	(Elaeis_oleifera	Elaeis_guineensis)))	(Iriartea_deltoidea	Phoenix_dactylifera))	(Burretiokentia_grandiflora	(Oenocarpus_minor	Oenocarpus_bataua)))	Prestoea_acuminata)	((Sabal_domingensis	Orania_palindan)	Leopoldinia_pulchra)))	Kingia_australis);
((Elaeis_oleifera	(Elaeis_guineensis	(((((Burretiokentia_grandiflora	Phoenix_dactylifera)	((Iriartea_deltoidea	((Sabal_domingensis	Orania_palindan)	((Dypsis_decaryi	(Roystonea_regia	Geonoma_undata))	Reinhardtia_gracilis)))	(((Oenocarpus_minor	Oenocarpus_bataua)	Podococcus_barteri)	Pelagodoxa_henryana)))	Prestoea_acuminata)	Leopoldinia_pulchra)	(Chamaedorea_seifrizii	Attalea_speciosa))))	Kingia_australis);
((Elaeis_oleifera	(Elaeis_guineensis	(((Dypsis_decaryi	(Roystonea_regia	Geonoma_undata))	Attalea_speciosa)	((((Oenocarpus_minor	Oenocarpus_bataua)	(Leopoldinia_pulchra	Burretiokentia_grandiflora))	Prestoea_acuminata)	((Podococcus_barteri	Pelagodoxa_henryana)	(((Phoenix_dactylifera	(Iriartea_deltoidea	(Sabal_domingensis	Orania_palindan)))	Chamaedorea_seifrizii)	Reinhardtia_gracilis))))))	Kingia_australis);
((Pelagodoxa_henryana	(Podococcus_barteri	((Oenocarpus_minor	Oenocarpus_bataua)	((((Phoenix_dactylifera	((((Dypsis_decaryi	(Roystonea_regia	Geonoma_undata))	Reinhardtia_gracilis)	Iriartea_deltoidea)	Chamaedorea_seifrizii))	((Elaeis_guineensis	Elaeis_oleifera)	Attalea_speciosa))	((Sabal_domingensis	Orania_palindan)	Leopoldinia_pulchra))	(Burretiokentia_grandiflora	Prestoea_acuminata)))))	Kingia_australis);
((Elaeis_oleifera	((Attalea_speciosa	((((Prestoea_acuminata	((Podococcus_barteri	(Oenocarpus_bataua	Oenocarpus_minor))	(Leopoldinia_pulchra	Pelagodoxa_henryana)))	Burretiokentia_grandiflora)	(Phoenix_dactylifera	(((Roystonea_regia	(Geonoma_undata	Dypsis_decaryi))	((Sabal_domingensis	Orania_palindan)	Reinhardtia_gracilis))	Iriartea_deltoidea)))	Chamaedorea_seifrizii))	Elaeis_guineensis))	Kingia_australis);
((Elaeis_oleifera	((Attalea_speciosa	((((((Leopoldinia_pulchra	((Dypsis_decaryi	(Roystonea_regia	Geonoma_undata))	Reinhardtia_gracilis))	(Sabal_domingensis	Orania_palindan))	Burretiokentia_grandiflora)	Prestoea_acuminata)	((Podococcus_barteri	(Oenocarpus_bataua	Oenocarpus_minor))	Pelagodoxa_henryana))	(Phoenix_dactylifera	(Chamaedorea_seifrizii	Iriartea_deltoidea))))	Elaeis_guineensis))	Kingia_australis);
((Elaeis_oleifera	(((Attalea_speciosa	(Phoenix_dactylifera	(Podococcus_barteri	(Chamaedorea_seifrizii	((Leopoldinia_pulchra	(((Dypsis_decaryi	(Roystonea_regia	Geonoma_undata))	Reinhardtia_gracilis)	(Sabal_domingensis	Orania_palindan)))	Iriartea_deltoidea)))))	((Burretiokentia_grandiflora	((Pelagodoxa_henryana	Oenocarpus_bataua)	Oenocarpus_minor))	Prestoea_acuminata))	Elaeis_guineensis))	Kingia_australis);
((((Burretiokentia_grandiflora	Leopoldinia_pulchra)	Prestoea_acuminata)	((((Elaeis_guineensis	Attalea_speciosa)	Elaeis_oleifera)	(Phoenix_dactylifera	(Chamaedorea_seifrizii	(Iriartea_deltoidea	(((Dypsis_decaryi	(Roystonea_regia	Geonoma_undata))	Reinhardtia_gracilis)	(Sabal_domingensis	Orania_palindan))))))	(((Pelagodoxa_henryana	Oenocarpus_bataua)	Oenocarpus_minor)	Podococcus_barteri)))	Kingia_australis);
((Elaeis_oleifera	((((((Burretiokentia_grandiflora	(Pelagodoxa_henryana	Oenocarpus_bataua))	Oenocarpus_minor)	(Prestoea_acuminata	Leopoldinia_pulchra))	((Phoenix_dactylifera	((((Dypsis_decaryi	(Roystonea_regia	Geonoma_undata))	Reinhardtia_gracilis)	((Sabal_domingensis	Orania_palindan)	Chamaedorea_seifrizii))	Iriartea_deltoidea))	Podococcus_barteri))	Attalea_speciosa)	Elaeis_guineensis))	Kingia_australis);
((Elaeis_oleifera	(Elaeis_guineensis	(((((Sabal_domingensis	Orania_palindan)	Leopoldinia_pulchra)	(Burretiokentia_grandiflora	(((Podococcus_barteri	Pelagodoxa_henryana)	(Oenocarpus_minor	Oenocarpus_bataua))	Prestoea_acuminata)))	((Iriartea_deltoidea	Phoenix_dactylifera)	((((Roystonea_regia	Geonoma_undata)	Dypsis_decaryi)	Reinhardtia_gracilis)	Chamaedorea_seifrizii)))	Attalea_speciosa)))	Kingia_australis);
((Pelagodoxa_henryana	(Oenocarpus_bataua	(((Sabal_domingensis	Orania_palindan)	Leopoldinia_pulchra)	(Prestoea_acuminata	((Burretiokentia_grandiflora	(((((Roystonea_regia	Geonoma_undata)	Dypsis_decaryi)	Reinhardtia_gracilis)	Podococcus_barteri)	((Iriartea_deltoidea	Phoenix_dactylifera)	(Chamaedorea_seifrizii	(Attalea_speciosa	(Elaeis_oleifera	Elaeis_guineensis))))))	Oenocarpus_minor)))))	Kingia_australis);
((Pelagodoxa_henryana	(Oenocarpus_bataua	((((((Sabal_domingensis	Orania_palindan)	Leopoldinia_pulchra)	Prestoea_acuminata)	((((((((Roystonea_regia	Geonoma_undata)	Dypsis_decaryi)	Reinhardtia_gracilis)	Chamaedorea_seifrizii)	Iriartea_deltoidea)	Phoenix_dactylifera)	(Attalea_speciosa	(Elaeis_oleifera	Elaeis_guineensis)))	Burretiokentia_grandiflora))	Podococcus_barteri)	Oenocarpus_minor)))	Kingia_australis);
((Elaeis_oleifera	(Elaeis_guineensis	(((Oenocarpus_minor	Oenocarpus_bataua)	(Prestoea_acuminata	((Burretiokentia_grandiflora	Leopoldinia_pulchra)	(((Chamaedorea_seifrizii	(((((Roystonea_regia	Geonoma_undata)	Dypsis_decaryi)	Reinhardtia_gracilis)	(Sabal_domingensis	Orania_palindan))	Iriartea_deltoidea))	Phoenix_dactylifera)	(Pelagodoxa_henryana	Podococcus_barteri)))))	Attalea_speciosa)))	Kingia_australis);
((Pelagodoxa_henryana	((Oenocarpus_minor	Oenocarpus_bataua)	((((Sabal_domingensis	Orania_palindan)	Leopoldinia_pulchra)	((Reinhardtia_gracilis	Burretiokentia_grandiflora)	(((Phoenix_dactylifera	(Iriartea_deltoidea	Chamaedorea_seifrizii))	((((Roystonea_regia	Geonoma_undata)	Dypsis_decaryi)	Attalea_speciosa)	(Elaeis_oleifera	Elaeis_guineensis)))	Prestoea_acuminata)))	Podococcus_barteri)))	Kingia_australis);
((Pelagodoxa_henryana	(((((Sabal_domingensis	Orania_palindan)	Leopoldinia_pulchra)	((Phoenix_dactylifera	(Iriartea_deltoidea	((((Roystonea_regia	Geonoma_undata)	Dypsis_decaryi)	Reinhardtia_gracilis)	Chamaedorea_seifrizii)))	((Attalea_speciosa	(Burretiokentia_grandiflora	(Elaeis_oleifera	Elaeis_guineensis)))	Podococcus_barteri)))	(Prestoea_acuminata	Oenocarpus_minor))	Oenocarpus_bataua))	Kingia_australis);
((Pelagodoxa_henryana	(Podococcus_barteri	(((Burretiokentia_grandiflora	((((Roystonea_regia	Geonoma_undata)	Dypsis_decaryi)	Reinhardtia_gracilis)	Prestoea_acuminata))	(((((Sabal_domingensis	Orania_palindan)	Leopoldinia_pulchra)	Chamaedorea_seifrizii)	(Elaeis_oleifera	(Elaeis_guineensis	Attalea_speciosa)))	(Phoenix_dactylifera	Iriartea_deltoidea)))	(Oenocarpus_bataua	Oenocarpus_minor))))	Kingia_australis);
((Pelagodoxa_henryana	((Phoenix_dactylifera	((((Roystonea_regia	Geonoma_undata)	Dypsis_decaryi)	Chamaedorea_seifrizii)	(Reinhardtia_gracilis	Iriartea_deltoidea)))	((Podococcus_barteri	(Attalea_speciosa	(Elaeis_oleifera	Elaeis_guineensis)))	(((Oenocarpus_bataua	Oenocarpus_minor)	Prestoea_acuminata)	((Leopoldinia_pulchra	(Sabal_domingensis	Orania_palindan))	Burretiokentia_grandiflora)))))	Kingia_australis);
(((Elaeis_oleifera	Elaeis_guineensis)	((Attalea_speciosa	((Prestoea_acuminata	(Phoenix_dactylifera	(((Reinhardtia_gracilis	((Roystonea_regia	Geonoma_undata)	Dypsis_decaryi))	Chamaedorea_seifrizii)	Iriartea_deltoidea)))	((Leopoldinia_pulchra	(Sabal_domingensis	Orania_palindan))	Burretiokentia_grandiflora)))	(((Oenocarpus_bataua	Oenocarpus_minor)	Podococcus_barteri)	Pelagodoxa_henryana)))	Kingia_australis);
((Burretiokentia_grandiflora	(((Phoenix_dactylifera	((((Leopoldinia_pulchra	(Sabal_domingensis	Orania_palindan))	(Reinhardtia_gracilis	((Roystonea_regia	Geonoma_undata)	Dypsis_decaryi)))	Chamaedorea_seifrizii)	Iriartea_deltoidea))	((Elaeis_guineensis	Elaeis_oleifera)	Attalea_speciosa))	(Prestoea_acuminata	(Oenocarpus_minor	(Podococcus_barteri	(Pelagodoxa_henryana	Oenocarpus_bataua))))))	Kingia_australis);
((Pelagodoxa_henryana	(((Podococcus_barteri	((Burretiokentia_grandiflora	(Reinhardtia_gracilis	(Dypsis_decaryi	(Roystonea_regia	Geonoma_undata))))	(Prestoea_acuminata	(((Sabal_domingensis	Orania_palindan)	Leopoldinia_pulchra)	(Iriartea_deltoidea	((Attalea_speciosa	(Chamaedorea_seifrizii	(Elaeis_oleifera	Elaeis_guineensis)))	Phoenix_dactylifera))))))	Oenocarpus_minor)	Oenocarpus_bataua))	Kingia_australis);
((Pelagodoxa_henryana	((Podococcus_barteri	((((Leopoldinia_pulchra	Burretiokentia_grandiflora)	Prestoea_acuminata)	((Elaeis_oleifera	Elaeis_guineensis)	(Attalea_speciosa	(Phoenix_dactylifera	(Chamaedorea_seifrizii	((Reinhardtia_gracilis	(Dypsis_decaryi	(Roystonea_regia	Geonoma_undata)))	((Sabal_domingensis	Orania_palindan)	Iriartea_deltoidea)))))))	Oenocarpus_minor))	Oenocarpus_bataua))	Kingia_australis);
((Elaeis_oleifera	(Elaeis_guineensis	(((Dypsis_decaryi	(Roystonea_regia	Geonoma_undata))	Attalea_speciosa)	((Phoenix_dactylifera	((Reinhardtia_gracilis	(Chamaedorea_seifrizii	(Sabal_domingensis	Orania_palindan)))	Iriartea_deltoidea))	(((((Pelagodoxa_henryana	Podococcus_barteri)	(Oenocarpus_minor	Oenocarpus_bataua))	Leopoldinia_pulchra)	Prestoea_acuminata)	Burretiokentia_grandiflora)))))	Kingia_australis);
((Chamaedorea_seifrizii	((Sabal_domingensis	Orania_palindan)	((Iriartea_deltoidea	((Podococcus_barteri	((((Leopoldinia_pulchra	Burretiokentia_grandiflora)	(Pelagodoxa_henryana	Oenocarpus_bataua))	(Oenocarpus_minor	Prestoea_acuminata))	(Elaeis_oleifera	(Elaeis_guineensis	Attalea_speciosa))))	Phoenix_dactylifera))	((Dypsis_decaryi	(Roystonea_regia	Geonoma_undata))	Reinhardtia_gracilis))))	Kingia_australis);
((Pelagodoxa_henryana	((Reinhardtia_gracilis	Iriartea_deltoidea)	((Podococcus_barteri	((Leopoldinia_pulchra	(Sabal_domingensis	Orania_palindan))	(Phoenix_dactylifera	((Dypsis_decaryi	(Roystonea_regia	Geonoma_undata))	Chamaedorea_seifrizii))))	((Prestoea_acuminata	((Oenocarpus_minor	Oenocarpus_bataua)	(Attalea_speciosa	(Elaeis_oleifera	Elaeis_guineensis))))	Burretiokentia_grandiflora))))	Kingia_australis);
((((((Leopoldinia_pulchra	(Sabal_domingensis	Orania_palindan))	((Phoenix_dactylifera	((Iriartea_deltoidea	(Reinhardtia_gracilis	(Roystonea_regia	(Geonoma_undata	Dypsis_decaryi))))	Chamaedorea_seifrizii))	(Attalea_speciosa	(Elaeis_oleifera	Elaeis_guineensis))))	Burretiokentia_grandiflora)	((Oenocarpus_minor	Oenocarpus_bataua)	(Podococcus_barteri	Pelagodoxa_henryana)))	Prestoea_acuminata)	Kingia_australis);
(((((Oenocarpus_minor	Oenocarpus_bataua)	(Podococcus_barteri	Pelagodoxa_henryana))	Prestoea_acuminata)	((Burretiokentia_grandiflora	(Leopoldinia_pulchra	(Sabal_domingensis	Orania_palindan)))	((Phoenix_dactylifera	((Iriartea_deltoidea	(Reinhardtia_gracilis	(Dypsis_decaryi	(Roystonea_regia	Geonoma_undata))))	Chamaedorea_seifrizii))	(Attalea_speciosa	(Elaeis_oleifera	Elaeis_guineensis)))))	Kingia_australis);
((Pelagodoxa_henryana	((Podococcus_barteri	((Phoenix_dactylifera	Iriartea_deltoidea)	(Chamaedorea_seifrizii	(Attalea_speciosa	(Elaeis_oleifera	Elaeis_guineensis)))))	((Prestoea_acuminata	Leopoldinia_pulchra)	((Oenocarpus_bataua	((Dypsis_decaryi	(Roystonea_regia	Geonoma_undata))	(Reinhardtia_gracilis	(Sabal_domingensis	Orania_palindan))))	(Oenocarpus_minor	Burretiokentia_grandiflora)))))	Kingia_australis);
((Pelagodoxa_henryana	((((Phoenix_dactylifera	((((Roystonea_regia	(Geonoma_undata	Dypsis_decaryi))	(Reinhardtia_gracilis	(Sabal_domingensis	Orania_palindan)))	Chamaedorea_seifrizii)	Iriartea_deltoidea))	((Attalea_speciosa	(Elaeis_oleifera	Elaeis_guineensis))	((Oenocarpus_bataua	Oenocarpus_minor)	(Prestoea_acuminata	Burretiokentia_grandiflora))))	Leopoldinia_pulchra)	Podococcus_barteri))	Kingia_australis);
((Elaeis_oleifera	(Elaeis_guineensis	((Podococcus_barteri	(((Phoenix_dactylifera	((((Sabal_domingensis	Orania_palindan)	((Dypsis_decaryi	(Roystonea_regia	Geonoma_undata))	Reinhardtia_gracilis))	Chamaedorea_seifrizii)	Iriartea_deltoidea))	(Pelagodoxa_henryana	Leopoldinia_pulchra))	(((Oenocarpus_bataua	Oenocarpus_minor)	Burretiokentia_grandiflora)	Prestoea_acuminata)))	Attalea_speciosa)))	Kingia_australis);
((Pelagodoxa_henryana	(Oenocarpus_bataua	((Burretiokentia_grandiflora	((Podococcus_barteri	Prestoea_acuminata)	((Attalea_speciosa	((Phoenix_dactylifera	(((Reinhardtia_gracilis	((Geonoma_undata	Roystonea_regia)	Dypsis_decaryi))	Iriartea_deltoidea)	Chamaedorea_seifrizii))	(Elaeis_guineensis	Elaeis_oleifera)))	((Sabal_domingensis	Orania_palindan)	Leopoldinia_pulchra))))	Oenocarpus_minor)))	Kingia_australis);
((Reinhardtia_gracilis	(Pelagodoxa_henryana	(Oenocarpus_bataua	(Oenocarpus_minor	(Burretiokentia_grandiflora	(Prestoea_acuminata	((Podococcus_barteri	(((((Geonoma_undata	Roystonea_regia)	Dypsis_decaryi)	Attalea_speciosa)	(Elaeis_guineensis	Elaeis_oleifera))	(Phoenix_dactylifera	(Chamaedorea_seifrizii	Iriartea_deltoidea))))	((Sabal_domingensis	Orania_palindan)	Leopoldinia_pulchra))))))))	Kingia_australis);
((Elaeis_oleifera	((((Prestoea_acuminata	(Burretiokentia_grandiflora	(((Oenocarpus_bataua	Oenocarpus_minor)	(Pelagodoxa_henryana	Podococcus_barteri))	(((((Geonoma_undata	Roystonea_regia)	Dypsis_decaryi)	Reinhardtia_gracilis)	Iriartea_deltoidea)	Phoenix_dactylifera))))	(Chamaedorea_seifrizii	Attalea_speciosa))	((Sabal_domingensis	Orania_palindan)	Leopoldinia_pulchra))	Elaeis_guineensis))	Kingia_australis);
((Pelagodoxa_henryana	(Oenocarpus_bataua	(Oenocarpus_minor	((((Podococcus_barteri	(Attalea_speciosa	((Elaeis_oleifera	Elaeis_guineensis)	((Chamaedorea_seifrizii	Iriartea_deltoidea)	Phoenix_dactylifera))))	Burretiokentia_grandiflora)	((Sabal_domingensis	Orania_palindan)	Leopoldinia_pulchra))	((((Geonoma_undata	Roystonea_regia)	Dypsis_decaryi)	Reinhardtia_gracilis)	Prestoea_acuminata)))))	Kingia_australis);
((Pelagodoxa_henryana	(Podococcus_barteri	(((Chamaedorea_seifrizii	(((Roystonea_regia	(Dypsis_decaryi	Geonoma_undata))	Reinhardtia_gracilis)	Iriartea_deltoidea))	Phoenix_dactylifera)	(((Sabal_domingensis	Orania_palindan)	Leopoldinia_pulchra)	(((Attalea_speciosa	(Elaeis_oleifera	Elaeis_guineensis))	(Prestoea_acuminata	Burretiokentia_grandiflora))	(Oenocarpus_bataua	Oenocarpus_minor))))))	Kingia_australis);
((Pelagodoxa_henryana	(Podococcus_barteri	(((Chamaedorea_seifrizii	(((Roystonea_regia	(Dypsis_decaryi	Geonoma_undata))	Reinhardtia_gracilis)	Iriartea_deltoidea))	Phoenix_dactylifera)	(((Sabal_domingensis	Orania_palindan)	Leopoldinia_pulchra)	(((Attalea_speciosa	(Elaeis_oleifera	Elaeis_guineensis))	(Prestoea_acuminata	Burretiokentia_grandiflora))	(Oenocarpus_bataua	Oenocarpus_minor))))))	Kingia_australis);
((Elaeis_oleifera	(Elaeis_guineensis	((((((Chamaedorea_seifrizii	(((Dypsis_decaryi	(Geonoma_undata	Roystonea_regia))	Reinhardtia_gracilis)	Iriartea_deltoidea))	Phoenix_dactylifera)	(Burretiokentia_grandiflora	((Sabal_domingensis	Orania_palindan)	Leopoldinia_pulchra)))	Prestoea_acuminata)	((Pelagodoxa_henryana	(Oenocarpus_bataua	Oenocarpus_minor))	Podococcus_barteri))	Attalea_speciosa)))	Kingia_australis);
((Elaeis_oleifera	(Elaeis_guineensis	(((((Oenocarpus_bataua	Oenocarpus_minor)	((Iriartea_deltoidea	(Chamaedorea_seifrizii	Phoenix_dactylifera))	(((Dypsis_decaryi	(Geonoma_undata	Roystonea_regia))	Reinhardtia_gracilis)	(Podococcus_barteri	(((Sabal_domingensis	Orania_palindan)	Leopoldinia_pulchra)	Pelagodoxa_henryana)))))	Prestoea_acuminata)	Burretiokentia_grandiflora)	Attalea_speciosa)))	Kingia_australis);
((Elaeis_oleifera	(Elaeis_guineensis	((Podococcus_barteri	((((((Sabal_domingensis	Orania_palindan)	Leopoldinia_pulchra)	Prestoea_acuminata)	((Pelagodoxa_henryana	Oenocarpus_bataua)	Oenocarpus_minor))	Burretiokentia_grandiflora)	(((((Dypsis_decaryi	(Geonoma_undata	Roystonea_regia))	Reinhardtia_gracilis)	Chamaedorea_seifrizii)	Iriartea_deltoidea)	Phoenix_dactylifera)))	Attalea_speciosa)))	Kingia_australis);
((((((Dypsis_decaryi	(Geonoma_undata	Roystonea_regia))	Reinhardtia_gracilis)	Iriartea_deltoidea)	Pelagodoxa_henryana)	(Oenocarpus_bataua	(Oenocarpus_minor	(((((Attalea_speciosa	Elaeis_guineensis)	Elaeis_oleifera)	(Phoenix_dactylifera	(Chamaedorea_seifrizii	Podococcus_barteri)))	(Burretiokentia_grandiflora	((Sabal_domingensis	Orania_palindan)	Leopoldinia_pulchra)))	Prestoea_acuminata))))	Kingia_australis);
((Elaeis_oleifera	((((Prestoea_acuminata	(Burretiokentia_grandiflora	(Oenocarpus_bataua	Oenocarpus_minor)))	((((((Orania_palindan	Sabal_domingensis)	Leopoldinia_pulchra)	(Chamaedorea_seifrizii	((Roystonea_regia	(Geonoma_undata	Dypsis_decaryi))	Reinhardtia_gracilis)))	Iriartea_deltoidea)	Phoenix_dactylifera)	(Podococcus_barteri	Pelagodoxa_henryana)))	Attalea_speciosa)	Elaeis_guineensis))	Kingia_australis);
((Pelagodoxa_henryana	(((((Prestoea_acuminata	(Burretiokentia_grandiflora	(Oenocarpus_bataua	Oenocarpus_minor)))	((Elaeis_oleifera	Elaeis_guineensis)	Attalea_speciosa))	((Iriartea_deltoidea	(Chamaedorea_seifrizii	Phoenix_dactylifera))	(((Geonoma_undata	Dypsis_decaryi)	Roystonea_regia)	Reinhardtia_gracilis)))	((Orania_palindan	Sabal_domingensis)	Leopoldinia_pulchra))	Podococcus_barteri))	Kingia_australis);
((((Orania_palindan	Sabal_domingensis)	(((Iriartea_deltoidea	((Dypsis_decaryi	(Roystonea_regia	Geonoma_undata))	Reinhardtia_gracilis))	Chamaedorea_seifrizii)	Phoenix_dactylifera))	(((Elaeis_oleifera	Elaeis_guineensis)	Attalea_speciosa)	((((Podococcus_barteri	Pelagodoxa_henryana)	(Oenocarpus_bataua	Oenocarpus_minor))	(Burretiokentia_grandiflora	Leopoldinia_pulchra))	Prestoea_acuminata)))	Kingia_australis);
((Pelagodoxa_henryana	(Oenocarpus_bataua	((Burretiokentia_grandiflora	(((Reinhardtia_gracilis	Podococcus_barteri)	(((Attalea_speciosa	Elaeis_oleifera)	Elaeis_guineensis)	((((Dypsis_decaryi	(Roystonea_regia	Geonoma_undata))	Chamaedorea_seifrizii)	Iriartea_deltoidea)	Phoenix_dactylifera)))	(Prestoea_acuminata	(Leopoldinia_pulchra	(Orania_palindan	Sabal_domingensis)))))	Oenocarpus_minor)))	Kingia_australis);
((Pelagodoxa_henryana	(Oenocarpus_bataua	(((((Elaeis_oleifera	Attalea_speciosa)	Elaeis_guineensis)	(((Chamaedorea_seifrizii	Iriartea_deltoidea)	(Podococcus_barteri	((Dypsis_decaryi	(Roystonea_regia	Geonoma_undata))	Reinhardtia_gracilis)))	Phoenix_dactylifera))	(Prestoea_acuminata	(Burretiokentia_grandiflora	(Leopoldinia_pulchra	(Orania_palindan	Sabal_domingensis)))))	Oenocarpus_minor)))	Kingia_australis);
(((((Oenocarpus_minor	Oenocarpus_bataua)	((((Pelagodoxa_henryana	Podococcus_barteri)	(Phoenix_dactylifera	((Chamaedorea_seifrizii	((Roystonea_regia	(Geonoma_undata	Dypsis_decaryi))	Reinhardtia_gracilis))	Iriartea_deltoidea)))	(Leopoldinia_pulchra	(Orania_palindan	Sabal_domingensis)))	Prestoea_acuminata))	Burretiokentia_grandiflora)	((Elaeis_oleifera	Elaeis_guineensis)	Attalea_speciosa))	Kingia_australis);
(((Oenocarpus_bataua	(((Oenocarpus_minor	Prestoea_acuminata)	(Burretiokentia_grandiflora	(Podococcus_barteri	(((Attalea_speciosa	Elaeis_oleifera)	Elaeis_guineensis)	(Phoenix_dactylifera	((Chamaedorea_seifrizii	((Dypsis_decaryi	(Roystonea_regia	Geonoma_undata))	Reinhardtia_gracilis))	((Orania_palindan	Sabal_domingensis)	Iriartea_deltoidea)))))))	Leopoldinia_pulchra))	Pelagodoxa_henryana)	Kingia_australis);
((((Podococcus_barteri	(((Orania_palindan	Sabal_domingensis)	Leopoldinia_pulchra)	((((Dypsis_decaryi	(Roystonea_regia	Geonoma_undata))	Reinhardtia_gracilis)	Prestoea_acuminata)	(((Phoenix_dactylifera	Iriartea_deltoidea)	Burretiokentia_grandiflora)	((Attalea_speciosa	(Chamaedorea_seifrizii	Elaeis_oleifera))	Elaeis_guineensis)))))	(Oenocarpus_bataua	Oenocarpus_minor))	Pelagodoxa_henryana)	Kingia_australis);
((Podococcus_barteri	(((((Dypsis_decaryi	(Roystonea_regia	Geonoma_undata))	Reinhardtia_gracilis)	Pelagodoxa_henryana)	(((Orania_palindan	Sabal_domingensis)	Leopoldinia_pulchra)	(((Burretiokentia_grandiflora	(Oenocarpus_bataua	Oenocarpus_minor))	((Attalea_speciosa	(Chamaedorea_seifrizii	Elaeis_oleifera))	Elaeis_guineensis))	Prestoea_acuminata)))	(Phoenix_dactylifera	Iriartea_deltoidea)))	Kingia_australis);
((Elaeis_oleifera	(((((Phoenix_dactylifera	((Dypsis_decaryi	(Roystonea_regia	Geonoma_undata))	Iriartea_deltoidea))	Chamaedorea_seifrizii)	(((((Pelagodoxa_henryana	Oenocarpus_bataua)	Oenocarpus_minor)	(((Orania_palindan	Sabal_domingensis)	Leopoldinia_pulchra)	Podococcus_barteri))	(Burretiokentia_grandiflora	Reinhardtia_gracilis))	Prestoea_acuminata))	Attalea_speciosa)	Elaeis_guineensis))	Kingia_australis);
((Elaeis_oleifera	(Elaeis_guineensis	(Attalea_speciosa	((((((Dypsis_decaryi	(Roystonea_regia	Geonoma_undata))	Reinhardtia_gracilis)	Chamaedorea_seifrizii)	Iriartea_deltoidea)	Phoenix_dactylifera)	(Podococcus_barteri	((Prestoea_acuminata	(Leopoldinia_pulchra	(Orania_palindan	Sabal_domingensis)))	(Burretiokentia_grandiflora	((Pelagodoxa_henryana	Oenocarpus_bataua)	Oenocarpus_minor))))))))	Kingia_australis);
((Pelagodoxa_henryana	(Oenocarpus_bataua	((Oenocarpus_minor	((((Elaeis_guineensis	(Attalea_speciosa	Elaeis_oleifera))	Chamaedorea_seifrizii)	(Phoenix_dactylifera	(Iriartea_deltoidea	(Dypsis_decaryi	(Roystonea_regia	Geonoma_undata)))))	(Burretiokentia_grandiflora	((Prestoea_acuminata	(Leopoldinia_pulchra	(Orania_palindan	Sabal_domingensis)))	Reinhardtia_gracilis))))	Podococcus_barteri)))	Kingia_australis);
((Burretiokentia_grandiflora	((Phoenix_dactylifera	((((Orania_palindan	Sabal_domingensis)	((Roystonea_regia	(Geonoma_undata	Dypsis_decaryi))	Reinhardtia_gracilis))	Chamaedorea_seifrizii)	Iriartea_deltoidea))	((Podococcus_barteri	(Pelagodoxa_henryana	(Oenocarpus_bataua	Oenocarpus_minor)))	((Attalea_speciosa	(Elaeis_oleifera	(Leopoldinia_pulchra	Elaeis_guineensis)))	Prestoea_acuminata))))	Kingia_australis);
((Pelagodoxa_henryana	(Oenocarpus_bataua	((Oenocarpus_minor	(Prestoea_acuminata	((((Orania_palindan	Sabal_domingensis)	Leopoldinia_pulchra)	Burretiokentia_grandiflora)	((Phoenix_dactylifera	((Chamaedorea_seifrizii	((Dypsis_decaryi	(Roystonea_regia	Geonoma_undata))	Reinhardtia_gracilis))	Iriartea_deltoidea))	(Attalea_speciosa	(Elaeis_oleifera	Elaeis_guineensis))))))	Podococcus_barteri)))	Kingia_australis);
((((Orania_palindan	Sabal_domingensis)	Leopoldinia_pulchra)	(Burretiokentia_grandiflora	(((((Phoenix_dactylifera	((Chamaedorea_seifrizii	((Dypsis_decaryi	(Roystonea_regia	Geonoma_undata))	Reinhardtia_gracilis))	Iriartea_deltoidea))	Podococcus_barteri)	Pelagodoxa_henryana)	(Oenocarpus_bataua	Oenocarpus_minor))	(Prestoea_acuminata	(Attalea_speciosa	(Elaeis_oleifera	Elaeis_guineensis))))))	Kingia_australis);
(((((Podococcus_barteri	((Elaeis_guineensis	((Phoenix_dactylifera	((Chamaedorea_seifrizii	((Dypsis_decaryi	(Roystonea_regia	Geonoma_undata))	Reinhardtia_gracilis))	Iriartea_deltoidea))	Elaeis_oleifera))	Attalea_speciosa))	(Oenocarpus_minor	((Pelagodoxa_henryana	Oenocarpus_bataua)	((Orania_palindan	Sabal_domingensis)	Leopoldinia_pulchra))))	Prestoea_acuminata)	Burretiokentia_grandiflora)	Kingia_australis);
((Pelagodoxa_henryana	(Oenocarpus_bataua	(((Orania_palindan	Sabal_domingensis)	Leopoldinia_pulchra)	((Prestoea_acuminata	Oenocarpus_minor)	(Burretiokentia_grandiflora	(Podococcus_barteri	(((Elaeis_guineensis	Elaeis_oleifera)	(Phoenix_dactylifera	((Chamaedorea_seifrizii	((Dypsis_decaryi	(Roystonea_regia	Geonoma_undata))	Reinhardtia_gracilis))	Iriartea_deltoidea)))	Attalea_speciosa)))))))	Kingia_australis);
((Pelagodoxa_henryana	(((((Orania_palindan	Sabal_domingensis)	Leopoldinia_pulchra)	Podococcus_barteri)	(Phoenix_dactylifera	((Chamaedorea_seifrizii	((Dypsis_decaryi	(Roystonea_regia	Geonoma_undata))	Reinhardtia_gracilis))	Iriartea_deltoidea)))	(((Elaeis_guineensis	(Attalea_speciosa	Elaeis_oleifera))	Prestoea_acuminata)	(Burretiokentia_grandiflora	(Oenocarpus_minor	Oenocarpus_bataua)))))	Kingia_australis);
((Pelagodoxa_henryana	(((((((Attalea_speciosa	(Elaeis_oleifera	Elaeis_guineensis))	Phoenix_dactylifera)	(((Dypsis_decaryi	(Roystonea_regia	Geonoma_undata))	Chamaedorea_seifrizii)	((Orania_palindan	Sabal_domingensis)	Iriartea_deltoidea)))	Leopoldinia_pulchra)	(Reinhardtia_gracilis	(Prestoea_acuminata	Burretiokentia_grandiflora)))	(Oenocarpus_minor	Oenocarpus_bataua))	Podococcus_barteri))	Kingia_australis);
((Pelagodoxa_henryana	((Podococcus_barteri	((((((Orania_palindan	Sabal_domingensis)	(Reinhardtia_gracilis	(Dypsis_decaryi	(Roystonea_regia	Geonoma_undata))))	Chamaedorea_seifrizii)	Iriartea_deltoidea)	Phoenix_dactylifera)	((Attalea_speciosa	Elaeis_guineensis)	Elaeis_oleifera)))	(Prestoea_acuminata	((Leopoldinia_pulchra	Burretiokentia_grandiflora)	(Oenocarpus_minor	Oenocarpus_bataua)))))	Kingia_australis);
((Chamaedorea_seifrizii	((Phoenix_dactylifera	(Burretiokentia_grandiflora	((Attalea_speciosa	(Elaeis_oleifera	Elaeis_guineensis))	((Oenocarpus_minor	((Oenocarpus_bataua	Pelagodoxa_henryana)	(Podococcus_barteri	((Sabal_domingensis	Orania_palindan)	Leopoldinia_pulchra))))	Prestoea_acuminata))))	(((Roystonea_regia	(Dypsis_decaryi	Geonoma_undata))	Reinhardtia_gracilis)	Iriartea_deltoidea)))	Kingia_australis);
((((Oenocarpus_minor	(Burretiokentia_grandiflora	((Reinhardtia_gracilis	((Podococcus_barteri	Prestoea_acuminata)	((Sabal_domingensis	Orania_palindan)	Leopoldinia_pulchra)))	(((Chamaedorea_seifrizii	Elaeis_oleifera)	(Elaeis_guineensis	((Dypsis_decaryi	(Geonoma_undata	Roystonea_regia))	Attalea_speciosa)))	Phoenix_dactylifera))))	Oenocarpus_bataua)	(Iriartea_deltoidea	Pelagodoxa_henryana))	Kingia_australis);
((((((Burretiokentia_grandiflora	(Prestoea_acuminata	(((Chamaedorea_seifrizii	Elaeis_oleifera)	(Elaeis_guineensis	Attalea_speciosa))	(((Sabal_domingensis	Orania_palindan)	Leopoldinia_pulchra)	((((Dypsis_decaryi	(Geonoma_undata	Roystonea_regia))	Reinhardtia_gracilis)	Iriartea_deltoidea)	Phoenix_dactylifera)))))	Podococcus_barteri)	Oenocarpus_minor)	Oenocarpus_bataua)	Pelagodoxa_henryana)	Kingia_australis);
((Burretiokentia_grandiflora	((Prestoea_acuminata	(((Chamaedorea_seifrizii	(((Dypsis_decaryi	(Geonoma_undata	Roystonea_regia))	Reinhardtia_gracilis)	Iriartea_deltoidea))	Phoenix_dactylifera)	(Attalea_speciosa	((Elaeis_oleifera	Elaeis_guineensis)	((Sabal_domingensis	Orania_palindan)	Leopoldinia_pulchra)))))	((Podococcus_barteri	Pelagodoxa_henryana)	(Oenocarpus_minor	Oenocarpus_bataua))))	Kingia_australis);
(((Reinhardtia_gracilis	(Sabal_domingensis	Orania_palindan))	(Leopoldinia_pulchra	(Burretiokentia_grandiflora	(((((Iriartea_deltoidea	Phoenix_dactylifera)	Chamaedorea_seifrizii)	(((Dypsis_decaryi	(Geonoma_undata	Roystonea_regia))	Attalea_speciosa)	(Elaeis_oleifera	Elaeis_guineensis)))	Prestoea_acuminata)	((Podococcus_barteri	Pelagodoxa_henryana)	(Oenocarpus_minor	Oenocarpus_bataua))))))	Kingia_australis);
((Elaeis_oleifera	(Elaeis_guineensis	((((Prestoea_acuminata	(((Sabal_domingensis	Orania_palindan)	Leopoldinia_pulchra)	((Podococcus_barteri	Pelagodoxa_henryana)	(Oenocarpus_minor	Oenocarpus_bataua))))	Burretiokentia_grandiflora)	((Iriartea_deltoidea	(Chamaedorea_seifrizii	((Dypsis_decaryi	(Geonoma_undata	Roystonea_regia))	Reinhardtia_gracilis)))	Phoenix_dactylifera))	Attalea_speciosa)))	Kingia_australis);
((Pelagodoxa_henryana	(Oenocarpus_bataua	(((((((Sabal_domingensis	Orania_palindan)	Leopoldinia_pulchra)	((Dypsis_decaryi	(Geonoma_undata	Roystonea_regia))	Reinhardtia_gracilis))	Prestoea_acuminata)	(((Iriartea_deltoidea	Phoenix_dactylifera)	(Chamaedorea_seifrizii	(Attalea_speciosa	(Elaeis_oleifera	Elaeis_guineensis))))	Burretiokentia_grandiflora))	Podococcus_barteri)	Oenocarpus_minor)))	Kingia_australis);
((Pelagodoxa_henryana	(Oenocarpus_bataua	(((Sabal_domingensis	Orania_palindan)	Leopoldinia_pulchra)	((Oenocarpus_minor	(Burretiokentia_grandiflora	((Podococcus_barteri	(((Roystonea_regia	(Dypsis_decaryi	Geonoma_undata))	Reinhardtia_gracilis)	(Iriartea_deltoidea	Phoenix_dactylifera)))	((Attalea_speciosa	Elaeis_guineensis)	(Chamaedorea_seifrizii	Elaeis_oleifera)))))	Prestoea_acuminata))))	Kingia_australis);
((Pelagodoxa_henryana	(Oenocarpus_bataua	(((Prestoea_acuminata	((Attalea_speciosa	(Elaeis_oleifera	Elaeis_guineensis))	(((Iriartea_deltoidea	Chamaedorea_seifrizii)	((Roystonea_regia	(Dypsis_decaryi	Geonoma_undata))	Reinhardtia_gracilis))	Phoenix_dactylifera)))	(Burretiokentia_grandiflora	((Sabal_domingensis	Orania_palindan)	Leopoldinia_pulchra)))	(Oenocarpus_minor	Podococcus_barteri))))	Kingia_australis);
((Elaeis_oleifera	(Elaeis_guineensis	(((((Reinhardtia_gracilis	(Iriartea_deltoidea	(Sabal_domingensis	Orania_palindan)))	((Dypsis_decaryi	(Geonoma_undata	Roystonea_regia))	Chamaedorea_seifrizii))	Phoenix_dactylifera)	(((Burretiokentia_grandiflora	Leopoldinia_pulchra)	((Pelagodoxa_henryana	Podococcus_barteri)	(Oenocarpus_bataua	Oenocarpus_minor)))	Prestoea_acuminata))	Attalea_speciosa)))	Kingia_australis);
((Elaeis_oleifera	(Elaeis_guineensis	((((Geonoma_undata	Roystonea_regia)	Dypsis_decaryi)	Attalea_speciosa)	((Prestoea_acuminata	Burretiokentia_grandiflora)	((((Iriartea_deltoidea	Chamaedorea_seifrizii)	Reinhardtia_gracilis)	(((Sabal_domingensis	Orania_palindan)	Leopoldinia_pulchra)	(Podococcus_barteri	((Oenocarpus_minor	Oenocarpus_bataua)	Pelagodoxa_henryana))))	Phoenix_dactylifera)))))	Kingia_australis);
((((Oenocarpus_minor	Oenocarpus_bataua)	((Prestoea_acuminata	(Podococcus_barteri	((((Geonoma_undata	Roystonea_regia)	Dypsis_decaryi)	(Iriartea_deltoidea	Phoenix_dactylifera))	(Attalea_speciosa	(Elaeis_guineensis	(Elaeis_oleifera	Chamaedorea_seifrizii))))))	(Burretiokentia_grandiflora	((Reinhardtia_gracilis	(Sabal_domingensis	Orania_palindan))	Leopoldinia_pulchra))))	Pelagodoxa_henryana)	Kingia_australis);
((Elaeis_oleifera	(Elaeis_guineensis	(Attalea_speciosa	((Phoenix_dactylifera	(Iriartea_deltoidea	((Chamaedorea_seifrizii	((Geonoma_undata	Roystonea_regia)	Dypsis_decaryi))	Reinhardtia_gracilis)))	(Burretiokentia_grandiflora	(Prestoea_acuminata	((Leopoldinia_pulchra	(Sabal_domingensis	Orania_palindan))	(Pelagodoxa_henryana	(Podococcus_barteri	(Oenocarpus_minor	Oenocarpus_bataua))))))))))	Kingia_australis);
(((Burretiokentia_grandiflora	(Leopoldinia_pulchra	(Sabal_domingensis	Orania_palindan)))	((Oenocarpus_minor	((Pelagodoxa_henryana	Oenocarpus_bataua)	Podococcus_barteri))	((((Elaeis_oleifera	Elaeis_guineensis)	Attalea_speciosa)	(Phoenix_dactylifera	(Iriartea_deltoidea	(Chamaedorea_seifrizii	(((Geonoma_undata	Roystonea_regia)	Dypsis_decaryi)	Reinhardtia_gracilis)))))	Prestoea_acuminata)))	Kingia_australis);
(((((Roystonea_regia	Geonoma_undata)	Dypsis_decaryi)	Reinhardtia_gracilis)	(((Podococcus_barteri	Pelagodoxa_henryana)	((((Prestoea_acuminata	(Leopoldinia_pulchra	(Sabal_domingensis	Orania_palindan)))	(Burretiokentia_grandiflora	(Oenocarpus_minor	Oenocarpus_bataua)))	(Attalea_speciosa	(Elaeis_oleifera	Elaeis_guineensis)))	(Phoenix_dactylifera	Iriartea_deltoidea)))	Chamaedorea_seifrizii))	Kingia_australis);
((Pelagodoxa_henryana	((Leopoldinia_pulchra	(Sabal_domingensis	Orania_palindan))	((((Reinhardtia_gracilis	Podococcus_barteri)	((Phoenix_dactylifera	Iriartea_deltoidea)	(Chamaedorea_seifrizii	(Elaeis_oleifera	(Elaeis_guineensis	(((Roystonea_regia	Geonoma_undata)	Dypsis_decaryi)	Attalea_speciosa))))))	((Oenocarpus_minor	Oenocarpus_bataua)	Burretiokentia_grandiflora))	Prestoea_acuminata)))	Kingia_australis);
((Elaeis_oleifera	(Elaeis_guineensis	((((Leopoldinia_pulchra	(Sabal_domingensis	Orania_palindan))	((((Pelagodoxa_henryana	Podococcus_barteri)	(Oenocarpus_minor	Oenocarpus_bataua))	Prestoea_acuminata)	Burretiokentia_grandiflora))	(Phoenix_dactylifera	(((((Roystonea_regia	Geonoma_undata)	Dypsis_decaryi)	Reinhardtia_gracilis)	Iriartea_deltoidea)	Chamaedorea_seifrizii)))	Attalea_speciosa)))	Kingia_australis);
((Elaeis_oleifera	(Elaeis_guineensis	((((Leopoldinia_pulchra	(Sabal_domingensis	Orania_palindan))	((((Pelagodoxa_henryana	Podococcus_barteri)	(Oenocarpus_minor	Oenocarpus_bataua))	Prestoea_acuminata)	Burretiokentia_grandiflora))	(Phoenix_dactylifera	(((((Roystonea_regia	Geonoma_undata)	Dypsis_decaryi)	Reinhardtia_gracilis)	Iriartea_deltoidea)	Chamaedorea_seifrizii)))	Attalea_speciosa)))	Kingia_australis);
((Elaeis_oleifera	(Elaeis_guineensis	((((Leopoldinia_pulchra	(Sabal_domingensis	Orania_palindan))	((((Pelagodoxa_henryana	Podococcus_barteri)	(Oenocarpus_minor	Oenocarpus_bataua))	Prestoea_acuminata)	Burretiokentia_grandiflora))	(Phoenix_dactylifera	(((((Roystonea_regia	Geonoma_undata)	Dypsis_decaryi)	Reinhardtia_gracilis)	Iriartea_deltoidea)	Chamaedorea_seifrizii)))	Attalea_speciosa)))	Kingia_australis);
((Pelagodoxa_henryana	((Oenocarpus_minor	((((Phoenix_dactylifera	Iriartea_deltoidea)	(((Leopoldinia_pulchra	(Sabal_domingensis	Orania_palindan))	Chamaedorea_seifrizii)	(Attalea_speciosa	(Elaeis_oleifera	Elaeis_guineensis))))	(Prestoea_acuminata	((((Roystonea_regia	Geonoma_undata)	Dypsis_decaryi)	Reinhardtia_gracilis)	Podococcus_barteri)))	Burretiokentia_grandiflora))	Oenocarpus_bataua))	Kingia_australis);
((Elaeis_oleifera	(Elaeis_guineensis	((((Orania_palindan	Sabal_domingensis)	Leopoldinia_pulchra)	Burretiokentia_grandiflora)	((((Pelagodoxa_henryana	Podococcus_barteri)	((((Reinhardtia_gracilis	((Roystonea_regia	Geonoma_undata)	Dypsis_decaryi))	Iriartea_deltoidea)	Phoenix_dactylifera)	Chamaedorea_seifrizii))	(Oenocarpus_bataua	Oenocarpus_minor))	(Attalea_speciosa	Prestoea_acuminata)))))	Kingia_australis);
((Pelagodoxa_henryana	(Oenocarpus_bataua	(Oenocarpus_minor	(Leopoldinia_pulchra	((((Attalea_speciosa	(Elaeis_guineensis	(Podococcus_barteri	Elaeis_oleifera)))	Burretiokentia_grandiflora)	(Phoenix_dactylifera	((Chamaedorea_seifrizii	(Reinhardtia_gracilis	((Roystonea_regia	Geonoma_undata)	Dypsis_decaryi)))	((Orania_palindan	Sabal_domingensis)	Iriartea_deltoidea))))	Prestoea_acuminata)))))	Kingia_australis);
((((Attalea_speciosa	(((Burretiokentia_grandiflora	((Orania_palindan	Sabal_domingensis)	Leopoldinia_pulchra))	((((Reinhardtia_gracilis	(Roystonea_regia	(Geonoma_undata	Dypsis_decaryi)))	Iriartea_deltoidea)	Phoenix_dactylifera)	(Oenocarpus_minor	(Podococcus_barteri	(Pelagodoxa_henryana	Oenocarpus_bataua)))))	Prestoea_acuminata))	Chamaedorea_seifrizii)	(Elaeis_guineensis	Elaeis_oleifera))	Kingia_australis);
(((((Oenocarpus_minor	((Burretiokentia_grandiflora	(Podococcus_barteri	(((Chamaedorea_seifrizii	Elaeis_guineensis)	Elaeis_oleifera)	Attalea_speciosa)))	Prestoea_acuminata))	((Orania_palindan	Sabal_domingensis)	Leopoldinia_pulchra))	Oenocarpus_bataua)	(((Reinhardtia_gracilis	(Dypsis_decaryi	(Roystonea_regia	Geonoma_undata)))	Pelagodoxa_henryana)	(Iriartea_deltoidea	Phoenix_dactylifera)))	Kingia_australis);
((Elaeis_oleifera	(Elaeis_guineensis	((Podococcus_barteri	Attalea_speciosa)	(((((Orania_palindan	Sabal_domingensis)	Leopoldinia_pulchra)	Burretiokentia_grandiflora)	(Prestoea_acuminata	(Pelagodoxa_henryana	(Oenocarpus_bataua	Oenocarpus_minor))))	(Phoenix_dactylifera	((Iriartea_deltoidea	Chamaedorea_seifrizii)	(Reinhardtia_gracilis	((Roystonea_regia	Geonoma_undata)	Dypsis_decaryi))))))))	Kingia_australis);
((Elaeis_oleifera	(Elaeis_guineensis	((Attalea_speciosa	(Phoenix_dactylifera	((Iriartea_deltoidea	(Reinhardtia_gracilis	((Roystonea_regia	Geonoma_undata)	Dypsis_decaryi)))	Chamaedorea_seifrizii)))	(Podococcus_barteri	(Burretiokentia_grandiflora	((Prestoea_acuminata	(Oenocarpus_minor	(Pelagodoxa_henryana	Oenocarpus_bataua)))	((Orania_palindan	Sabal_domingensis)	Leopoldinia_pulchra)))))))	Kingia_australis);
((Elaeis_oleifera	(Elaeis_guineensis	(Attalea_speciosa	((Phoenix_dactylifera	((Iriartea_deltoidea	(Reinhardtia_gracilis	(Roystonea_regia	(Geonoma_undata	Dypsis_decaryi))))	((Orania_palindan	Sabal_domingensis)	Chamaedorea_seifrizii)))	((Leopoldinia_pulchra	(Pelagodoxa_henryana	(Podococcus_barteri	(Oenocarpus_minor	Oenocarpus_bataua))))	(Prestoea_acuminata	Burretiokentia_grandiflora))))))	Kingia_australis);
((Elaeis_oleifera	(Elaeis_guineensis	(Attalea_speciosa	((Phoenix_dactylifera	((Iriartea_deltoidea	(Reinhardtia_gracilis	(Dypsis_decaryi	(Roystonea_regia	Geonoma_undata))))	Chamaedorea_seifrizii))	(((Oenocarpus_minor	((Pelagodoxa_henryana	Oenocarpus_bataua)	Podococcus_barteri))	(Prestoea_acuminata	Burretiokentia_grandiflora))	((Orania_palindan	Sabal_domingensis)	Leopoldinia_pulchra))))))	Kingia_australis);
(((Elaeis_oleifera	(Elaeis_guineensis	(Attalea_speciosa	(((Leopoldinia_pulchra	(((Podococcus_barteri	(Oenocarpus_minor	Oenocarpus_bataua))	Pelagodoxa_henryana)	(Phoenix_dactylifera	(Iriartea_deltoidea	((Orania_palindan	Sabal_domingensis)	(Reinhardtia_gracilis	(Dypsis_decaryi	(Roystonea_regia	Geonoma_undata))))))))	Burretiokentia_grandiflora)	Prestoea_acuminata))))	Chamaedorea_seifrizii)	Kingia_australis);
((Pelagodoxa_henryana	(Oenocarpus_bataua	(((((((Elaeis_oleifera	Elaeis_guineensis)	Attalea_speciosa)	(((Orania_palindan	Sabal_domingensis)	Leopoldinia_pulchra)	(Phoenix_dactylifera	(Chamaedorea_seifrizii	((Reinhardtia_gracilis	(Dypsis_decaryi	(Roystonea_regia	Geonoma_undata)))	Iriartea_deltoidea)))))	Prestoea_acuminata)	Burretiokentia_grandiflora)	Podococcus_barteri)	Oenocarpus_minor)))	Kingia_australis);
((Chamaedorea_seifrizii	(((Elaeis_guineensis	Elaeis_oleifera)	(Podococcus_barteri	Attalea_speciosa))	((Iriartea_deltoidea	Phoenix_dactylifera)	((Burretiokentia_grandiflora	((Pelagodoxa_henryana	Oenocarpus_bataua)	Oenocarpus_minor))	(((Reinhardtia_gracilis	((Geonoma_undata	Roystonea_regia)	Dypsis_decaryi))	Prestoea_acuminata)	((Sabal_domingensis	Orania_palindan)	Leopoldinia_pulchra))))))	Kingia_australis);
((Pelagodoxa_henryana	(((Oenocarpus_bataua	Oenocarpus_minor)	(((Burretiokentia_grandiflora	((Reinhardtia_gracilis	(Roystonea_regia	(Dypsis_decaryi	Geonoma_undata)))	((Sabal_domingensis	Orania_palindan)	Leopoldinia_pulchra)))	Prestoea_acuminata)	(((Attalea_speciosa	Elaeis_guineensis)	(Chamaedorea_seifrizii	Elaeis_oleifera))	(Iriartea_deltoidea	Phoenix_dactylifera))))	Podococcus_barteri))	Kingia_australis);
((Pelagodoxa_henryana	(Chamaedorea_seifrizii	(((((Elaeis_guineensis	Elaeis_oleifera)	Attalea_speciosa)	((Oenocarpus_bataua	Oenocarpus_minor)	((Leopoldinia_pulchra	Burretiokentia_grandiflora)	Prestoea_acuminata)))	Podococcus_barteri)	(((Sabal_domingensis	Orania_palindan)	((Reinhardtia_gracilis	(Roystonea_regia	(Dypsis_decaryi	Geonoma_undata)))	Iriartea_deltoidea))	Phoenix_dactylifera))))	Kingia_australis);
((Chamaedorea_seifrizii	((((Sabal_domingensis	Orania_palindan)	Iriartea_deltoidea)	Phoenix_dactylifera)	(((Reinhardtia_gracilis	(Dypsis_decaryi	(Geonoma_undata	Roystonea_regia)))	Pelagodoxa_henryana)	((((Prestoea_acuminata	Leopoldinia_pulchra)	(Elaeis_guineensis	(Elaeis_oleifera	((Oenocarpus_bataua	Oenocarpus_minor)	Burretiokentia_grandiflora))))	Attalea_speciosa)	Podococcus_barteri))))	Kingia_australis);
((((Prestoea_acuminata	((Oenocarpus_bataua	Oenocarpus_minor)	(Podococcus_barteri	Pelagodoxa_henryana)))	Burretiokentia_grandiflora)	((Elaeis_guineensis	((((Chamaedorea_seifrizii	((Reinhardtia_gracilis	(Dypsis_decaryi	(Geonoma_undata	Roystonea_regia)))	Iriartea_deltoidea))	Phoenix_dactylifera)	Elaeis_oleifera)	Attalea_speciosa))	((Sabal_domingensis	Orania_palindan)	Leopoldinia_pulchra)))	Kingia_australis);
(((Pelagodoxa_henryana	(((((Iriartea_deltoidea	Chamaedorea_seifrizii)	Phoenix_dactylifera)	(((Elaeis_guineensis	Elaeis_oleifera)	Attalea_speciosa)	(Prestoea_acuminata	(Burretiokentia_grandiflora	(Oenocarpus_bataua	Oenocarpus_minor)))))	Podococcus_barteri)	((Sabal_domingensis	Orania_palindan)	Leopoldinia_pulchra)))	(Reinhardtia_gracilis	(Dypsis_decaryi	(Geonoma_undata	Roystonea_regia))))	Kingia_australis);
((((Reinhardtia_gracilis	(Dypsis_decaryi	(Geonoma_undata	Roystonea_regia)))	(((((Oenocarpus_bataua	Oenocarpus_minor)	(Pelagodoxa_henryana	Podococcus_barteri))	((Sabal_domingensis	Orania_palindan)	Leopoldinia_pulchra))	((((Elaeis_guineensis	Elaeis_oleifera)	Attalea_speciosa)	Burretiokentia_grandiflora)	Prestoea_acuminata))	(Iriartea_deltoidea	Phoenix_dactylifera)))	Chamaedorea_seifrizii)	Kingia_australis);
((Elaeis_oleifera	((Attalea_speciosa	((((Phoenix_dactylifera	((Iriartea_deltoidea	Chamaedorea_seifrizii)	(Reinhardtia_gracilis	(Dypsis_decaryi	(Geonoma_undata	Roystonea_regia)))))	(((Oenocarpus_bataua	Oenocarpus_minor)	Pelagodoxa_henryana)	(((Sabal_domingensis	Orania_palindan)	Leopoldinia_pulchra)	Prestoea_acuminata)))	Burretiokentia_grandiflora)	Podococcus_barteri))	Elaeis_guineensis))	Kingia_australis);
((Pelagodoxa_henryana	((((Prestoea_acuminata	Leopoldinia_pulchra)	Reinhardtia_gracilis)	(Podococcus_barteri	((Phoenix_dactylifera	((Sabal_domingensis	Orania_palindan)	((Dypsis_decaryi	(Geonoma_undata	Roystonea_regia))	Iriartea_deltoidea)))	(((Chamaedorea_seifrizii	Attalea_speciosa)	Elaeis_oleifera)	Elaeis_guineensis))))	(Burretiokentia_grandiflora	(Oenocarpus_bataua	Oenocarpus_minor))))	Kingia_australis);
((Pelagodoxa_henryana	((((Podococcus_barteri	((Phoenix_dactylifera	Iriartea_deltoidea)	((Elaeis_guineensis	(Elaeis_oleifera	Chamaedorea_seifrizii))	((Roystonea_regia	(Dypsis_decaryi	Geonoma_undata))	Attalea_speciosa))))	Prestoea_acuminata)	((Burretiokentia_grandiflora	Oenocarpus_minor)	(Reinhardtia_gracilis	Oenocarpus_bataua)))	((Sabal_domingensis	Orania_palindan)	Leopoldinia_pulchra)))	Kingia_australis);
((Elaeis_oleifera	((Attalea_speciosa	(Burretiokentia_grandiflora	(((((Leopoldinia_pulchra	(Sabal_domingensis	Orania_palindan))	(Podococcus_barteri	Pelagodoxa_henryana))	((Chamaedorea_seifrizii	((Reinhardtia_gracilis	(Dypsis_decaryi	(Roystonea_regia	Geonoma_undata)))	Iriartea_deltoidea))	Phoenix_dactylifera))	(Oenocarpus_bataua	Oenocarpus_minor))	Prestoea_acuminata)))	Elaeis_guineensis))	Kingia_australis);
((Elaeis_oleifera	((Attalea_speciosa	(((Burretiokentia_grandiflora	(((Leopoldinia_pulchra	((Reinhardtia_gracilis	(Dypsis_decaryi	(Roystonea_regia	Geonoma_undata)))	(Sabal_domingensis	Orania_palindan)))	(Podococcus_barteri	Pelagodoxa_henryana))	(Oenocarpus_bataua	Oenocarpus_minor)))	Prestoea_acuminata)	(Iriartea_deltoidea	(Chamaedorea_seifrizii	Phoenix_dactylifera))))	Elaeis_guineensis))	Kingia_australis);
((((((Iriartea_deltoidea	Phoenix_dactylifera)	(((Attalea_speciosa	Chamaedorea_seifrizii)	Elaeis_guineensis)	Elaeis_oleifera))	((Podococcus_barteri	Pelagodoxa_henryana)	(Oenocarpus_minor	Oenocarpus_bataua)))	(Prestoea_acuminata	(Leopoldinia_pulchra	((Reinhardtia_gracilis	(Dypsis_decaryi	(Roystonea_regia	Geonoma_undata)))	(Sabal_domingensis	Orania_palindan)))))	Burretiokentia_grandiflora)	Kingia_australis);
((Iriartea_deltoidea	((Phoenix_dactylifera	((((Podococcus_barteri	(Oenocarpus_minor	(Pelagodoxa_henryana	Oenocarpus_bataua)))	(Prestoea_acuminata	((Sabal_domingensis	Orania_palindan)	Leopoldinia_pulchra)))	((Elaeis_guineensis	(((Dypsis_decaryi	(Roystonea_regia	Geonoma_undata))	Attalea_speciosa)	Elaeis_oleifera))	Chamaedorea_seifrizii))	Burretiokentia_grandiflora))	Reinhardtia_gracilis))	Kingia_australis);
((Elaeis_oleifera	(Elaeis_guineensis	((Chamaedorea_seifrizii	((((Prestoea_acuminata	((Roystonea_regia	(Geonoma_undata	Dypsis_decaryi))	Reinhardtia_gracilis))	Burretiokentia_grandiflora)	(((Oenocarpus_minor	Oenocarpus_bataua)	Podococcus_barteri)	Pelagodoxa_henryana))	(Iriartea_deltoidea	Phoenix_dactylifera)))	(((Sabal_domingensis	Orania_palindan)	Leopoldinia_pulchra)	Attalea_speciosa))))	Kingia_australis);
((Elaeis_oleifera	(Elaeis_guineensis	(Attalea_speciosa	(((((Sabal_domingensis	Orania_palindan)	Leopoldinia_pulchra)	Pelagodoxa_henryana)	((((Roystonea_regia	(Geonoma_undata	Dypsis_decaryi))	Reinhardtia_gracilis)	Podococcus_barteri)	(Chamaedorea_seifrizii	(Iriartea_deltoidea	Phoenix_dactylifera))))	(((Oenocarpus_minor	Oenocarpus_bataua)	Burretiokentia_grandiflora)	Prestoea_acuminata)))))	Kingia_australis);
((Pelagodoxa_henryana	(Oenocarpus_bataua	(((((((Dypsis_decaryi	(Roystonea_regia	Geonoma_undata))	Reinhardtia_gracilis)	(((Sabal_domingensis	Orania_palindan)	Leopoldinia_pulchra)	Burretiokentia_grandiflora))	(Iriartea_deltoidea	Phoenix_dactylifera))	Prestoea_acuminata)	(Podococcus_barteri	(Chamaedorea_seifrizii	((Elaeis_oleifera	Elaeis_guineensis)	Attalea_speciosa))))	Oenocarpus_minor)))	Kingia_australis);
((Pelagodoxa_henryana	((Oenocarpus_bataua	((((Chamaedorea_seifrizii	((Elaeis_oleifera	Elaeis_guineensis)	Attalea_speciosa))	Burretiokentia_grandiflora)	(Prestoea_acuminata	((Sabal_domingensis	Orania_palindan)	Leopoldinia_pulchra)))	Oenocarpus_minor))	(Podococcus_barteri	(Iriartea_deltoidea	(((Dypsis_decaryi	(Roystonea_regia	Geonoma_undata))	Reinhardtia_gracilis)	Phoenix_dactylifera)))))	Kingia_australis);
((Pelagodoxa_henryana	(Oenocarpus_bataua	((((Podococcus_barteri	(((Phoenix_dactylifera	Iriartea_deltoidea)	(((Dypsis_decaryi	(Roystonea_regia	Geonoma_undata))	Reinhardtia_gracilis)	Chamaedorea_seifrizii))	((Elaeis_oleifera	Elaeis_guineensis)	Attalea_speciosa)))	Burretiokentia_grandiflora)	(Prestoea_acuminata	((Sabal_domingensis	Orania_palindan)	Leopoldinia_pulchra)))	Oenocarpus_minor)))	Kingia_australis);
((((Phoenix_dactylifera	(Chamaedorea_seifrizii	(Iriartea_deltoidea	(((Roystonea_regia	Geonoma_undata)	Dypsis_decaryi)	Reinhardtia_gracilis))))	((Elaeis_guineensis	Elaeis_oleifera)	Attalea_speciosa))	(Burretiokentia_grandiflora	((((Sabal_domingensis	Orania_palindan)	Leopoldinia_pulchra)	((Oenocarpus_minor	Oenocarpus_bataua)	(Podococcus_barteri	Pelagodoxa_henryana)))	Prestoea_acuminata)))	Kingia_australis);
((Pelagodoxa_henryana	((((((Orania_palindan	Sabal_domingensis)	Leopoldinia_pulchra)	(Prestoea_acuminata	(Burretiokentia_grandiflora	((((Elaeis_guineensis	Elaeis_oleifera)	Attalea_speciosa)	((Chamaedorea_seifrizii	Iriartea_deltoidea)	Phoenix_dactylifera))	(Reinhardtia_gracilis	((Geonoma_undata	Roystonea_regia)	Dypsis_decaryi))))))	Oenocarpus_minor)	Podococcus_barteri)	Oenocarpus_bataua))	Kingia_australis);
((Burretiokentia_grandiflora	(((((Chamaedorea_seifrizii	Elaeis_oleifera)	Elaeis_guineensis)	Attalea_speciosa)	((((Geonoma_undata	Roystonea_regia)	Dypsis_decaryi)	Iriartea_deltoidea)	Phoenix_dactylifera))	((Podococcus_barteri	((Oenocarpus_bataua	Pelagodoxa_henryana)	Oenocarpus_minor))	(((Orania_palindan	Sabal_domingensis)	Leopoldinia_pulchra)	(Reinhardtia_gracilis	Prestoea_acuminata)))))	Kingia_australis);
(((((Reinhardtia_gracilis	((Geonoma_undata	Roystonea_regia)	Dypsis_decaryi))	((((Orania_palindan	Sabal_domingensis)	Leopoldinia_pulchra)	((Oenocarpus_bataua	Oenocarpus_minor)	((Burretiokentia_grandiflora	(Elaeis_oleifera	(Elaeis_guineensis	Attalea_speciosa)))	Prestoea_acuminata)))	(Podococcus_barteri	Pelagodoxa_henryana)))	(Phoenix_dactylifera	Iriartea_deltoidea))	Chamaedorea_seifrizii)	Kingia_australis);
(((Oenocarpus_bataua	((((Attalea_speciosa	Chamaedorea_seifrizii)	(Elaeis_guineensis	Elaeis_oleifera))	(Phoenix_dactylifera	Iriartea_deltoidea))	(Oenocarpus_minor	((Prestoea_acuminata	(Podococcus_barteri	(Reinhardtia_gracilis	((Geonoma_undata	Roystonea_regia)	Dypsis_decaryi))))	(Burretiokentia_grandiflora	((Orania_palindan	Sabal_domingensis)	Leopoldinia_pulchra))))))	Pelagodoxa_henryana)	Kingia_australis);
((Elaeis_oleifera	(((((Podococcus_barteri	(Reinhardtia_gracilis	((Geonoma_undata	Roystonea_regia)	Dypsis_decaryi)))	(Pelagodoxa_henryana	(((Orania_palindan	Sabal_domingensis)	Leopoldinia_pulchra)	(Phoenix_dactylifera	(Chamaedorea_seifrizii	Iriartea_deltoidea)))))	((Oenocarpus_minor	(Prestoea_acuminata	Burretiokentia_grandiflora))	Oenocarpus_bataua))	Attalea_speciosa)	Elaeis_guineensis))	Kingia_australis);
((Pelagodoxa_henryana	(((Burretiokentia_grandiflora	(Reinhardtia_gracilis	((Geonoma_undata	Roystonea_regia)	Dypsis_decaryi)))	(Oenocarpus_minor	Oenocarpus_bataua))	((Prestoea_acuminata	Podococcus_barteri)	((Phoenix_dactylifera	Iriartea_deltoidea)	((Chamaedorea_seifrizii	((Attalea_speciosa	Elaeis_oleifera)	Elaeis_guineensis))	((Orania_palindan	Sabal_domingensis)	Leopoldinia_pulchra))))))	Kingia_australis);
((Pelagodoxa_henryana	(((Oenocarpus_minor	(((Orania_palindan	Sabal_domingensis)	Leopoldinia_pulchra)	((Podococcus_barteri	(Phoenix_dactylifera	(((Reinhardtia_gracilis	((Geonoma_undata	Roystonea_regia)	Dypsis_decaryi))	Chamaedorea_seifrizii)	Iriartea_deltoidea)))	(Attalea_speciosa	(Elaeis_oleifera	Elaeis_guineensis)))))	(Burretiokentia_grandiflora	Prestoea_acuminata))	Oenocarpus_bataua))	Kingia_australis);
((Pelagodoxa_henryana	((((Prestoea_acuminata	((((Orania_palindan	Sabal_domingensis)	Leopoldinia_pulchra)	((Phoenix_dactylifera	Iriartea_deltoidea)	((Chamaedorea_seifrizii	((Geonoma_undata	Roystonea_regia)	Dypsis_decaryi))	(Attalea_speciosa	(Elaeis_oleifera	Elaeis_guineensis)))))	(Burretiokentia_grandiflora	Reinhardtia_gracilis)))	Oenocarpus_minor)	Podococcus_barteri)	Oenocarpus_bataua))	Kingia_australis);
((((((((Elaeis_oleifera	((Attalea_speciosa	(Roystonea_regia	(Dypsis_decaryi	Geonoma_undata)))	Elaeis_guineensis))	Chamaedorea_seifrizii)	Prestoea_acuminata)	((Podococcus_barteri	((Pelagodoxa_henryana	Oenocarpus_bataua)	Oenocarpus_minor))	Burretiokentia_grandiflora))	Phoenix_dactylifera)	(((Orania_palindan	Sabal_domingensis)	Leopoldinia_pulchra)	Reinhardtia_gracilis))	Iriartea_deltoidea)	Kingia_australis);
(((((Podococcus_barteri	((Oenocarpus_bataua	Oenocarpus_minor)	Pelagodoxa_henryana))	(Iriartea_deltoidea	(Phoenix_dactylifera	(Attalea_speciosa	(Prestoea_acuminata	((Burretiokentia_grandiflora	Elaeis_oleifera)	Elaeis_guineensis))))))	((Dypsis_decaryi	(Geonoma_undata	Roystonea_regia))	Reinhardtia_gracilis))	((Chamaedorea_seifrizii	(Orania_palindan	Sabal_domingensis))	Leopoldinia_pulchra))	Kingia_australis);
(((Oenocarpus_bataua	((((Prestoea_acuminata	(((Sabal_domingensis	Orania_palindan)	Leopoldinia_pulchra)	Burretiokentia_grandiflora))	((Phoenix_dactylifera	(Chamaedorea_seifrizii	((((Geonoma_undata	Roystonea_regia)	Dypsis_decaryi)	Reinhardtia_gracilis)	Iriartea_deltoidea)))	((Elaeis_oleifera	Elaeis_guineensis)	Attalea_speciosa)))	Podococcus_barteri)	Oenocarpus_minor))	Pelagodoxa_henryana)	Kingia_australis);
(((Oenocarpus_bataua	(Prestoea_acuminata	((((Phoenix_dactylifera	(((Roystonea_regia	(Dypsis_decaryi	Geonoma_undata))	Chamaedorea_seifrizii)	(Reinhardtia_gracilis	Iriartea_deltoidea)))	(Podococcus_barteri	((Elaeis_oleifera	Elaeis_guineensis)	Attalea_speciosa)))	(((Sabal_domingensis	Orania_palindan)	Leopoldinia_pulchra)	Burretiokentia_grandiflora))	Oenocarpus_minor)))	Pelagodoxa_henryana)	Kingia_australis);
(((Podococcus_barteri	((Oenocarpus_bataua	Oenocarpus_minor)	(((Reinhardtia_gracilis	(Dypsis_decaryi	(Geonoma_undata	Roystonea_regia)))	(Burretiokentia_grandiflora	(((Elaeis_oleifera	Elaeis_guineensis)	Attalea_speciosa)	(((Sabal_domingensis	Orania_palindan)	Leopoldinia_pulchra)	Prestoea_acuminata))))	((Phoenix_dactylifera	Iriartea_deltoidea)	Chamaedorea_seifrizii))))	Pelagodoxa_henryana)	Kingia_australis);
((((Oenocarpus_bataua	Oenocarpus_minor)	((((Prestoea_acuminata	Reinhardtia_gracilis)	(Podococcus_barteri	(((Phoenix_dactylifera	Iriartea_deltoidea)	Chamaedorea_seifrizii)	(((Dypsis_decaryi	(Geonoma_undata	Roystonea_regia))	Attalea_speciosa)	(Elaeis_oleifera	Elaeis_guineensis)))))	Burretiokentia_grandiflora)	((Sabal_domingensis	Orania_palindan)	Leopoldinia_pulchra)))	Pelagodoxa_henryana)	Kingia_australis);
((Pelagodoxa_henryana	((((Sabal_domingensis	Orania_palindan)	Leopoldinia_pulchra)	((((Attalea_speciosa	(Elaeis_oleifera	Elaeis_guineensis))	Prestoea_acuminata)	(Burretiokentia_grandiflora	Oenocarpus_minor))	Oenocarpus_bataua))	((Podococcus_barteri	((((Dypsis_decaryi	(Geonoma_undata	Roystonea_regia))	Iriartea_deltoidea)	Reinhardtia_gracilis)	Chamaedorea_seifrizii))	Phoenix_dactylifera)))	Kingia_australis);
((((Leopoldinia_pulchra	(Sabal_domingensis	Orania_palindan))	Burretiokentia_grandiflora)	(Prestoea_acuminata	(((((Oenocarpus_bataua	Oenocarpus_minor)	(Podococcus_barteri	Pelagodoxa_henryana))	((Chamaedorea_seifrizii	Iriartea_deltoidea)	Phoenix_dactylifera))	((Roystonea_regia	(Dypsis_decaryi	Geonoma_undata))	Reinhardtia_gracilis))	(Attalea_speciosa	(Elaeis_oleifera	Elaeis_guineensis)))))	Kingia_australis);
((Pelagodoxa_henryana	(((((Leopoldinia_pulchra	(Sabal_domingensis	Orania_palindan))	Prestoea_acuminata)	((((Chamaedorea_seifrizii	((Dypsis_decaryi	(Geonoma_undata	Roystonea_regia))	Reinhardtia_gracilis))	Phoenix_dactylifera)	Iriartea_deltoidea)	(Burretiokentia_grandiflora	(Attalea_speciosa	(Elaeis_oleifera	Elaeis_guineensis)))))	(Oenocarpus_bataua	Oenocarpus_minor))	Podococcus_barteri))	Kingia_australis);
((Pelagodoxa_henryana	((((Elaeis_guineensis	((Leopoldinia_pulchra	(Sabal_domingensis	Orania_palindan))	((Dypsis_decaryi	(Geonoma_undata	Roystonea_regia))	Reinhardtia_gracilis)))	(Prestoea_acuminata	(Attalea_speciosa	(Iriartea_deltoidea	((Elaeis_oleifera	(Chamaedorea_seifrizii	Phoenix_dactylifera))	Burretiokentia_grandiflora)))))	(Oenocarpus_bataua	Oenocarpus_minor))	Podococcus_barteri))	Kingia_australis);
(((((Geonoma_undata	Roystonea_regia)	Dypsis_decaryi)	Reinhardtia_gracilis)	(Chamaedorea_seifrizii	(Iriartea_deltoidea	(((Attalea_speciosa	(Elaeis_guineensis	Elaeis_oleifera))	((Burretiokentia_grandiflora	(Leopoldinia_pulchra	(Sabal_domingensis	Orania_palindan)))	(Prestoea_acuminata	((Oenocarpus_bataua	Oenocarpus_minor)	(Podococcus_barteri	Pelagodoxa_henryana)))))	Phoenix_dactylifera))))	Kingia_australis);
((Pelagodoxa_henryana	(Oenocarpus_bataua	(((Burretiokentia_grandiflora	(((Elaeis_oleifera	(Attalea_speciosa	Elaeis_guineensis))	((Phoenix_dactylifera	(((((Roystonea_regia	Dypsis_decaryi)	Geonoma_undata)	Reinhardtia_gracilis)	Chamaedorea_seifrizii)	Iriartea_deltoidea))	(Leopoldinia_pulchra	(Sabal_domingensis	Orania_palindan))))	Prestoea_acuminata))	Oenocarpus_minor)	Podococcus_barteri)))	Kingia_australis);
(((Oenocarpus_bataua	((Oenocarpus_minor	((Burretiokentia_grandiflora	((((Sabal_domingensis	Orania_palindan)	Leopoldinia_pulchra)	(Iriartea_deltoidea	Phoenix_dactylifera))	((Elaeis_guineensis	(Chamaedorea_seifrizii	Elaeis_oleifera))	Attalea_speciosa)))	((Reinhardtia_gracilis	(Dypsis_decaryi	(Geonoma_undata	Roystonea_regia)))	Prestoea_acuminata)))	Podococcus_barteri))	Pelagodoxa_henryana)	Kingia_australis);
(((Oenocarpus_bataua	((Oenocarpus_minor	((((Sabal_domingensis	Orania_palindan)	Leopoldinia_pulchra)	((Elaeis_oleifera	Elaeis_guineensis)	(Attalea_speciosa	((((Reinhardtia_gracilis	(Dypsis_decaryi	(Geonoma_undata	Roystonea_regia)))	Chamaedorea_seifrizii)	Iriartea_deltoidea)	Phoenix_dactylifera))))	(Podococcus_barteri	Prestoea_acuminata)))	Burretiokentia_grandiflora))	Pelagodoxa_henryana)	Kingia_australis);
((((Sabal_domingensis	Orania_palindan)	Leopoldinia_pulchra)	(((Burretiokentia_grandiflora	(Attalea_speciosa	(Elaeis_guineensis	Elaeis_oleifera)))	((((Reinhardtia_gracilis	(Roystonea_regia	(Dypsis_decaryi	Geonoma_undata)))	Chamaedorea_seifrizii)	Iriartea_deltoidea)	Phoenix_dactylifera))	(((Podococcus_barteri	(Oenocarpus_bataua	Pelagodoxa_henryana))	Oenocarpus_minor)	Prestoea_acuminata)))	Kingia_australis);
((Elaeis_oleifera	((((((Oenocarpus_bataua	Oenocarpus_minor)	(((((Reinhardtia_gracilis	(Roystonea_regia	(Dypsis_decaryi	Geonoma_undata)))	Chamaedorea_seifrizii)	Iriartea_deltoidea)	Phoenix_dactylifera)	(Podococcus_barteri	Pelagodoxa_henryana)))	(Burretiokentia_grandiflora	((Sabal_domingensis	Orania_palindan)	Leopoldinia_pulchra)))	Prestoea_acuminata)	Attalea_speciosa)	Elaeis_guineensis))	Kingia_australis);
((Pelagodoxa_henryana	(Oenocarpus_bataua	(Oenocarpus_minor	(Podococcus_barteri	(((Prestoea_acuminata	(Burretiokentia_grandiflora	((((Sabal_domingensis	Orania_palindan)	(Reinhardtia_gracilis	(Dypsis_decaryi	(Geonoma_undata	Roystonea_regia))))	Iriartea_deltoidea)	Phoenix_dactylifera)))	(Chamaedorea_seifrizii	(Attalea_speciosa	(Elaeis_guineensis	Elaeis_oleifera))))	Leopoldinia_pulchra)))))	Kingia_australis);
((Pelagodoxa_henryana	(Podococcus_barteri	((Reinhardtia_gracilis	(((((((Leopoldinia_pulchra	(Sabal_domingensis	Orania_palindan))	Chamaedorea_seifrizii)	Attalea_speciosa)	(Elaeis_guineensis	Elaeis_oleifera))	(((Dypsis_decaryi	(Geonoma_undata	Roystonea_regia))	Iriartea_deltoidea)	Phoenix_dactylifera))	Prestoea_acuminata)	Burretiokentia_grandiflora))	(Oenocarpus_bataua	Oenocarpus_minor))))	Kingia_australis);
((Pelagodoxa_henryana	(((Oenocarpus_minor	(Burretiokentia_grandiflora	((Reinhardtia_gracilis	Podococcus_barteri)	((Attalea_speciosa	(Elaeis_guineensis	Elaeis_oleifera))	((Chamaedorea_seifrizii	((Roystonea_regia	(Dypsis_decaryi	Geonoma_undata))	Iriartea_deltoidea))	Phoenix_dactylifera)))))	(Prestoea_acuminata	(Leopoldinia_pulchra	(Sabal_domingensis	Orania_palindan))))	Oenocarpus_bataua))	Kingia_australis);
((Pelagodoxa_henryana	(((Prestoea_acuminata	(Oenocarpus_bataua	(Oenocarpus_minor	Burretiokentia_grandiflora)))	Leopoldinia_pulchra)	((Reinhardtia_gracilis	Podococcus_barteri)	((Chamaedorea_seifrizii	(Attalea_speciosa	(Elaeis_guineensis	Elaeis_oleifera)))	(((Sabal_domingensis	Orania_palindan)	((Roystonea_regia	(Dypsis_decaryi	Geonoma_undata))	Iriartea_deltoidea))	Phoenix_dactylifera)))))	Kingia_australis);
((Pelagodoxa_henryana	(((((Sabal_domingensis	Orania_palindan)	Leopoldinia_pulchra)	Prestoea_acuminata)	((Burretiokentia_grandiflora	(((Attalea_speciosa	(Elaeis_guineensis	Elaeis_oleifera))	((((Dypsis_decaryi	(Geonoma_undata	Roystonea_regia))	Reinhardtia_gracilis)	(Chamaedorea_seifrizii	Iriartea_deltoidea))	Phoenix_dactylifera))	Podococcus_barteri))	Oenocarpus_minor))	Oenocarpus_bataua))	Kingia_australis);
((Pelagodoxa_henryana	((((((Prestoea_acuminata	Oenocarpus_minor)	Oenocarpus_bataua)	((Attalea_speciosa	(Elaeis_guineensis	Elaeis_oleifera))	Burretiokentia_grandiflora))	((((Dypsis_decaryi	(Geonoma_undata	Roystonea_regia))	Reinhardtia_gracilis)	(Chamaedorea_seifrizii	Iriartea_deltoidea))	Phoenix_dactylifera))	Podococcus_barteri)	((Sabal_domingensis	Orania_palindan)	Leopoldinia_pulchra)))	Kingia_australis);
((Pelagodoxa_henryana	(Podococcus_barteri	((Oenocarpus_bataua	Oenocarpus_minor)	(((Phoenix_dactylifera	Iriartea_deltoidea)	((Elaeis_guineensis	Attalea_speciosa)	((((Orania_palindan	Sabal_domingensis)	Leopoldinia_pulchra)	((Roystonea_regia	(Geonoma_undata	Dypsis_decaryi))	Chamaedorea_seifrizii))	Elaeis_oleifera)))	(Burretiokentia_grandiflora	(Prestoea_acuminata	Reinhardtia_gracilis))))))	Kingia_australis);
((Pelagodoxa_henryana	((Podococcus_barteri	((Chamaedorea_seifrizii	((((Orania_palindan	Sabal_domingensis)	Leopoldinia_pulchra)	Iriartea_deltoidea)	Phoenix_dactylifera))	(Burretiokentia_grandiflora	(((Prestoea_acuminata	Oenocarpus_minor)	(Attalea_speciosa	(Elaeis_guineensis	Elaeis_oleifera)))	Oenocarpus_bataua))))	((Dypsis_decaryi	(Roystonea_regia	Geonoma_undata))	Reinhardtia_gracilis)))	Kingia_australis);
((Pelagodoxa_henryana	(((Phoenix_dactylifera	((((Dypsis_decaryi	(Roystonea_regia	Geonoma_undata))	Reinhardtia_gracilis)	((Orania_palindan	Sabal_domingensis)	Chamaedorea_seifrizii))	Iriartea_deltoidea))	(Leopoldinia_pulchra	(Oenocarpus_minor	(((Burretiokentia_grandiflora	Podococcus_barteri)	((Attalea_speciosa	Elaeis_guineensis)	Elaeis_oleifera))	Prestoea_acuminata))))	Oenocarpus_bataua))	Kingia_australis);
((Elaeis_oleifera	((Attalea_speciosa	((Prestoea_acuminata	((Orania_palindan	Sabal_domingensis)	Leopoldinia_pulchra))	(Oenocarpus_minor	((Oenocarpus_bataua	Pelagodoxa_henryana)	Podococcus_barteri))))	(Elaeis_guineensis	(Burretiokentia_grandiflora	(Phoenix_dactylifera	((((Dypsis_decaryi	(Roystonea_regia	Geonoma_undata))	Reinhardtia_gracilis)	Chamaedorea_seifrizii)	Iriartea_deltoidea))))))	Kingia_australis);
((Burretiokentia_grandiflora	(((Phoenix_dactylifera	(((Dypsis_decaryi	(Roystonea_regia	Geonoma_undata))	Reinhardtia_gracilis)	Iriartea_deltoidea))	(((Orania_palindan	Sabal_domingensis)	Leopoldinia_pulchra)	(((Chamaedorea_seifrizii	Elaeis_guineensis)	Attalea_speciosa)	Elaeis_oleifera)))	((Podococcus_barteri	((Oenocarpus_bataua	Oenocarpus_minor)	Pelagodoxa_henryana))	Prestoea_acuminata)))	Kingia_australis);
((Elaeis_oleifera	(Elaeis_guineensis	((Prestoea_acuminata	Attalea_speciosa)	(((Oenocarpus_bataua	Oenocarpus_minor)	Burretiokentia_grandiflora)	((Pelagodoxa_henryana	Podococcus_barteri)	((Leopoldinia_pulchra	((((Roystonea_regia	Geonoma_undata)	Dypsis_decaryi)	Reinhardtia_gracilis)	(Orania_palindan	Sabal_domingensis)))	((Iriartea_deltoidea	Phoenix_dactylifera)	Chamaedorea_seifrizii)))))))	Kingia_australis);
((Pelagodoxa_henryana	(((((Attalea_speciosa	(Elaeis_oleifera	Elaeis_guineensis))	(Prestoea_acuminata	Oenocarpus_minor))	Oenocarpus_bataua)	(((Orania_palindan	Sabal_domingensis)	Leopoldinia_pulchra)	Burretiokentia_grandiflora))	((Phoenix_dactylifera	Podococcus_barteri)	(Chamaedorea_seifrizii	((((Roystonea_regia	Geonoma_undata)	Dypsis_decaryi)	Reinhardtia_gracilis)	Iriartea_deltoidea)))))	Kingia_australis);
(((Phoenix_dactylifera	(Chamaedorea_seifrizii	((((Roystonea_regia	Geonoma_undata)	Dypsis_decaryi)	Reinhardtia_gracilis)	Iriartea_deltoidea)))	(Burretiokentia_grandiflora	((Podococcus_barteri	(Attalea_speciosa	(Elaeis_oleifera	Elaeis_guineensis)))	((Pelagodoxa_henryana	(Oenocarpus_bataua	Oenocarpus_minor))	(((Orania_palindan	Sabal_domingensis)	Leopoldinia_pulchra)	Prestoea_acuminata)))))	Kingia_australis);
((Elaeis_oleifera	(Elaeis_guineensis	((((Phoenix_dactylifera	((((Roystonea_regia	Geonoma_undata)	Dypsis_decaryi)	Reinhardtia_gracilis)	Iriartea_deltoidea))	(Burretiokentia_grandiflora	(((Podococcus_barteri	(Pelagodoxa_henryana	Oenocarpus_bataua))	Oenocarpus_minor)	Prestoea_acuminata)))	Chamaedorea_seifrizii)	(((Orania_palindan	Sabal_domingensis)	Leopoldinia_pulchra)	Attalea_speciosa))))	Kingia_australis);
((Pelagodoxa_henryana	(Oenocarpus_bataua	(((Orania_palindan	Sabal_domingensis)	Leopoldinia_pulchra)	(Oenocarpus_minor	(Prestoea_acuminata	(Burretiokentia_grandiflora	((Reinhardtia_gracilis	Podococcus_barteri)	((((Roystonea_regia	(Geonoma_undata	Dypsis_decaryi))	Attalea_speciosa)	(Elaeis_oleifera	Elaeis_guineensis))	(Phoenix_dactylifera	(Chamaedorea_seifrizii	Iriartea_deltoidea))))))))))	Kingia_australis);
((Elaeis_oleifera	(Elaeis_guineensis	((((Oenocarpus_bataua	(Iriartea_deltoidea	Pelagodoxa_henryana))	Oenocarpus_minor)	Burretiokentia_grandiflora)	(Prestoea_acuminata	(Attalea_speciosa	(Phoenix_dactylifera	((Leopoldinia_pulchra	(Orania_palindan	Sabal_domingensis))	(Chamaedorea_seifrizii	(((Roystonea_regia	(Geonoma_undata	Dypsis_decaryi))	Reinhardtia_gracilis)	Podococcus_barteri)))))))))	Kingia_australis);
((Pelagodoxa_henryana	((((Oenocarpus_minor	Prestoea_acuminata)	(Phoenix_dactylifera	((Attalea_speciosa	(Elaeis_oleifera	(Elaeis_guineensis	(Burretiokentia_grandiflora	Podococcus_barteri))))	Chamaedorea_seifrizii)))	Oenocarpus_bataua)	((Leopoldinia_pulchra	(Orania_palindan	Sabal_domingensis))	(((Dypsis_decaryi	(Roystonea_regia	Geonoma_undata))	Reinhardtia_gracilis)	Iriartea_deltoidea))))	Kingia_australis);
((Pelagodoxa_henryana	((((Oenocarpus_minor	Prestoea_acuminata)	(((Phoenix_dactylifera	Chamaedorea_seifrizii)	((Elaeis_oleifera	Elaeis_guineensis)	Attalea_speciosa))	((Leopoldinia_pulchra	(Orania_palindan	Sabal_domingensis))	Burretiokentia_grandiflora)))	Oenocarpus_bataua)	(Podococcus_barteri	(((Roystonea_regia	(Geonoma_undata	Dypsis_decaryi))	Iriartea_deltoidea)	Reinhardtia_gracilis))))	Kingia_australis);
((Pelagodoxa_henryana	(Podococcus_barteri	((Oenocarpus_bataua	(Oenocarpus_minor	(Prestoea_acuminata	(Burretiokentia_grandiflora	((Elaeis_oleifera	Elaeis_guineensis)	((Dypsis_decaryi	(Roystonea_regia	Geonoma_undata))	Attalea_speciosa))))))	((Leopoldinia_pulchra	(Orania_palindan	Sabal_domingensis))	((Chamaedorea_seifrizii	(Phoenix_dactylifera	Iriartea_deltoidea))	Reinhardtia_gracilis)))))	Kingia_australis);
((Pelagodoxa_henryana	(Podococcus_barteri	(((Leopoldinia_pulchra	(Orania_palindan	Sabal_domingensis))	(Prestoea_acuminata	(Burretiokentia_grandiflora	(((Iriartea_deltoidea	(Chamaedorea_seifrizii	((Dypsis_decaryi	(Roystonea_regia	Geonoma_undata))	Reinhardtia_gracilis)))	Phoenix_dactylifera)	(Elaeis_oleifera	(Elaeis_guineensis	Attalea_speciosa))))))	(Oenocarpus_bataua	Oenocarpus_minor))))	Kingia_australis);
((Pelagodoxa_henryana	(Burretiokentia_grandiflora	((((Chamaedorea_seifrizii	(Iriartea_deltoidea	Phoenix_dactylifera))	(Elaeis_oleifera	(Elaeis_guineensis	Attalea_speciosa)))	(Leopoldinia_pulchra	(Orania_palindan	Sabal_domingensis)))	(((Prestoea_acuminata	((((Roystonea_regia	Geonoma_undata)	Dypsis_decaryi)	Reinhardtia_gracilis)	Podococcus_barteri))	Oenocarpus_bataua)	Oenocarpus_minor))))	Kingia_australis);
((Pelagodoxa_henryana	(Podococcus_barteri	((((Chamaedorea_seifrizii	(Iriartea_deltoidea	Phoenix_dactylifera))	Reinhardtia_gracilis)	((Prestoea_acuminata	((Elaeis_oleifera	(Elaeis_guineensis	(((Roystonea_regia	Geonoma_undata)	Dypsis_decaryi)	Attalea_speciosa)))	Burretiokentia_grandiflora))	(Oenocarpus_bataua	Oenocarpus_minor)))	(Leopoldinia_pulchra	(Orania_palindan	Sabal_domingensis)))))	Kingia_australis);
((Pelagodoxa_henryana	(Podococcus_barteri	((((Chamaedorea_seifrizii	(Iriartea_deltoidea	Phoenix_dactylifera))	Reinhardtia_gracilis)	((Prestoea_acuminata	((Elaeis_oleifera	(Elaeis_guineensis	(((Roystonea_regia	Geonoma_undata)	Dypsis_decaryi)	Attalea_speciosa)))	Burretiokentia_grandiflora))	(Oenocarpus_bataua	Oenocarpus_minor)))	(Leopoldinia_pulchra	(Orania_palindan	Sabal_domingensis)))))	Kingia_australis);
((Pelagodoxa_henryana	(Oenocarpus_bataua	((Oenocarpus_minor	Prestoea_acuminata)	((Burretiokentia_grandiflora	(((Attalea_speciosa	Elaeis_guineensis)	(Elaeis_oleifera	(Iriartea_deltoidea	(((Roystonea_regia	(Geonoma_undata	Dypsis_decaryi))	((Orania_palindan	Sabal_domingensis)	Chamaedorea_seifrizii))	Phoenix_dactylifera))))	(Reinhardtia_gracilis	Podococcus_barteri)))	Leopoldinia_pulchra))))	Kingia_australis);
((((Orania_palindan	Sabal_domingensis)	Leopoldinia_pulchra)	((Prestoea_acuminata	(((Podococcus_barteri	Pelagodoxa_henryana)	(Oenocarpus_minor	Oenocarpus_bataua))	(((Elaeis_guineensis	Elaeis_oleifera)	Attalea_speciosa)	((Chamaedorea_seifrizii	((Dypsis_decaryi	(Roystonea_regia	Geonoma_undata))	Iriartea_deltoidea))	Phoenix_dactylifera))))	(Burretiokentia_grandiflora	Reinhardtia_gracilis)))	Kingia_australis);
((Elaeis_oleifera	(((Chamaedorea_seifrizii	((Leopoldinia_pulchra	Prestoea_acuminata)	((Podococcus_barteri	(Oenocarpus_minor	(Pelagodoxa_henryana	Oenocarpus_bataua)))	((Phoenix_dactylifera	(((Sabal_domingensis	Orania_palindan)	((Dypsis_decaryi	(Roystonea_regia	Geonoma_undata))	Reinhardtia_gracilis))	Iriartea_deltoidea))	Burretiokentia_grandiflora))))	Attalea_speciosa)	Elaeis_guineensis))	Kingia_australis);
((Pelagodoxa_henryana	(Oenocarpus_bataua	((((((Sabal_domingensis	Orania_palindan)	Leopoldinia_pulchra)	Prestoea_acuminata)	(Podococcus_barteri	((Phoenix_dactylifera	(Chamaedorea_seifrizii	(((Dypsis_decaryi	(Roystonea_regia	Geonoma_undata))	Reinhardtia_gracilis)	Iriartea_deltoidea)))	(Elaeis_guineensis	(Attalea_speciosa	Elaeis_oleifera)))))	Burretiokentia_grandiflora)	Oenocarpus_minor)))	Kingia_australis);
((((((Geonoma_undata	Dypsis_decaryi)	Roystonea_regia)	Reinhardtia_gracilis)	(Burretiokentia_grandiflora	((Sabal_domingensis	Orania_palindan)	Leopoldinia_pulchra)))	((((Phoenix_dactylifera	Iriartea_deltoidea)	((Attalea_speciosa	(Elaeis_guineensis	Elaeis_oleifera))	Chamaedorea_seifrizii))	Prestoea_acuminata)	(Oenocarpus_minor	((Pelagodoxa_henryana	Oenocarpus_bataua)	Podococcus_barteri))))	Kingia_australis);
((Pelagodoxa_henryana	((Prestoea_acuminata	((Oenocarpus_bataua	Oenocarpus_minor)	Burretiokentia_grandiflora))	(((Sabal_domingensis	Orania_palindan)	Leopoldinia_pulchra)	((((Dypsis_decaryi	(Roystonea_regia	Geonoma_undata))	Reinhardtia_gracilis)	Podococcus_barteri)	((Phoenix_dactylifera	(Chamaedorea_seifrizii	Iriartea_deltoidea))	(Attalea_speciosa	(Elaeis_guineensis	Elaeis_oleifera)))))))	Kingia_australis);
((Pelagodoxa_henryana	(Oenocarpus_bataua	(((Burretiokentia_grandiflora	((((Sabal_domingensis	Orania_palindan)	Leopoldinia_pulchra)	((((Dypsis_decaryi	(Roystonea_regia	Geonoma_undata))	Chamaedorea_seifrizii)	Iriartea_deltoidea)	((Phoenix_dactylifera	Attalea_speciosa)	(Elaeis_guineensis	Elaeis_oleifera))))	(Prestoea_acuminata	Reinhardtia_gracilis)))	Podococcus_barteri)	Oenocarpus_minor)))	Kingia_australis);
((Elaeis_oleifera	(((((((Burretiokentia_grandiflora	(Sabal_domingensis	Orania_palindan))	Leopoldinia_pulchra)	((Pelagodoxa_henryana	Podococcus_barteri)	(Oenocarpus_minor	Oenocarpus_bataua)))	(Prestoea_acuminata	((Reinhardtia_gracilis	(Roystonea_regia	(Geonoma_undata	Dypsis_decaryi)))	(Phoenix_dactylifera	Iriartea_deltoidea))))	Attalea_speciosa)	Chamaedorea_seifrizii)	Elaeis_guineensis))	Kingia_australis);
((Pelagodoxa_henryana	(Podococcus_barteri	((Oenocarpus_minor	Oenocarpus_bataua)	((Prestoea_acuminata	(((Phoenix_dactylifera	(Iriartea_deltoidea	(Chamaedorea_seifrizii	(Reinhardtia_gracilis	(Dypsis_decaryi	(Roystonea_regia	Geonoma_undata))))))	(Attalea_speciosa	(Elaeis_guineensis	Elaeis_oleifera)))	Burretiokentia_grandiflora))	((Sabal_domingensis	Orania_palindan)	Leopoldinia_pulchra)))))	Kingia_australis);
((Pelagodoxa_henryana	(Podococcus_barteri	((Oenocarpus_minor	Oenocarpus_bataua)	(Prestoea_acuminata	(Burretiokentia_grandiflora	(((Phoenix_dactylifera	(Iriartea_deltoidea	(Chamaedorea_seifrizii	(Reinhardtia_gracilis	(Dypsis_decaryi	(Roystonea_regia	Geonoma_undata))))))	(Attalea_speciosa	(Elaeis_guineensis	Elaeis_oleifera)))	((Sabal_domingensis	Orania_palindan)	Leopoldinia_pulchra)))))))	Kingia_australis);
((Pelagodoxa_henryana	(Podococcus_barteri	(((Iriartea_deltoidea	(Chamaedorea_seifrizii	(Reinhardtia_gracilis	(Dypsis_decaryi	(Roystonea_regia	Geonoma_undata)))))	(((((Prestoea_acuminata	(Elaeis_guineensis	Elaeis_oleifera))	Attalea_speciosa)	Burretiokentia_grandiflora)	((Sabal_domingensis	Orania_palindan)	Leopoldinia_pulchra))	Phoenix_dactylifera))	(Oenocarpus_minor	Oenocarpus_bataua))))	Kingia_australis);
((Elaeis_oleifera	(((((Iriartea_deltoidea	Chamaedorea_seifrizii)	Phoenix_dactylifera)	Attalea_speciosa)	(((Sabal_domingensis	Orania_palindan)	Leopoldinia_pulchra)	(Prestoea_acuminata	(Podococcus_barteri	(Burretiokentia_grandiflora	(Oenocarpus_minor	(((Reinhardtia_gracilis	((Roystonea_regia	Geonoma_undata)	Dypsis_decaryi))	Pelagodoxa_henryana)	Oenocarpus_bataua)))))))	Elaeis_guineensis))	Kingia_australis);
((((((Iriartea_deltoidea	Phoenix_dactylifera)	((Attalea_speciosa	(Elaeis_guineensis	Elaeis_oleifera))	Chamaedorea_seifrizii))	(Prestoea_acuminata	(Oenocarpus_minor	(Podococcus_barteri	(Pelagodoxa_henryana	Oenocarpus_bataua)))))	(Reinhardtia_gracilis	(Roystonea_regia	(Dypsis_decaryi	Geonoma_undata))))	(Burretiokentia_grandiflora	(Leopoldinia_pulchra	(Sabal_domingensis	Orania_palindan))))	Kingia_australis);
((Elaeis_oleifera	(((((Sabal_domingensis	Orania_palindan)	Leopoldinia_pulchra)	((((Reinhardtia_gracilis	(Dypsis_decaryi	(Geonoma_undata	Roystonea_regia)))	Iriartea_deltoidea)	Phoenix_dactylifera)	Chamaedorea_seifrizii))	((((Oenocarpus_minor	(Podococcus_barteri	(Pelagodoxa_henryana	Oenocarpus_bataua)))	Prestoea_acuminata)	Burretiokentia_grandiflora)	Attalea_speciosa))	Elaeis_guineensis))	Kingia_australis);
((Burretiokentia_grandiflora	(((Oenocarpus_bataua	Oenocarpus_minor)	(Podococcus_barteri	Pelagodoxa_henryana))	((((Sabal_domingensis	Orania_palindan)	Leopoldinia_pulchra)	((((Reinhardtia_gracilis	(Chamaedorea_seifrizii	(Dypsis_decaryi	(Geonoma_undata	Roystonea_regia))))	Iriartea_deltoidea)	Phoenix_dactylifera)	((Elaeis_oleifera	Elaeis_guineensis)	Attalea_speciosa)))	Prestoea_acuminata)))	Kingia_australis);
((Pelagodoxa_henryana	((Phoenix_dactylifera	((Sabal_domingensis	Orania_palindan)	Iriartea_deltoidea))	(((((Chamaedorea_seifrizii	((Elaeis_oleifera	Elaeis_guineensis)	Attalea_speciosa))	Prestoea_acuminata)	(Burretiokentia_grandiflora	Leopoldinia_pulchra))	(Oenocarpus_bataua	Oenocarpus_minor))	(Podococcus_barteri	((Roystonea_regia	(Dypsis_decaryi	Geonoma_undata))	Reinhardtia_gracilis)))))	Kingia_australis);
(((((Dypsis_decaryi	(Geonoma_undata	Roystonea_regia))	Reinhardtia_gracilis)	((((Prestoea_acuminata	(Podococcus_barteri	(Pelagodoxa_henryana	(Oenocarpus_bataua	Oenocarpus_minor))))	(((Sabal_domingensis	Orania_palindan)	Burretiokentia_grandiflora)	Leopoldinia_pulchra))	((Elaeis_oleifera	Elaeis_guineensis)	Attalea_speciosa))	(Phoenix_dactylifera	Iriartea_deltoidea)))	Chamaedorea_seifrizii)	Kingia_australis);
((Elaeis_oleifera	(Elaeis_guineensis	(Attalea_speciosa	((Burretiokentia_grandiflora	Leopoldinia_pulchra)	(Prestoea_acuminata	((Phoenix_dactylifera	((Iriartea_deltoidea	((Sabal_domingensis	Orania_palindan)	((Dypsis_decaryi	(Geonoma_undata	Roystonea_regia))	Reinhardtia_gracilis)))	Chamaedorea_seifrizii))	(((Pelagodoxa_henryana	Oenocarpus_bataua)	Oenocarpus_minor)	Podococcus_barteri)))))))	Kingia_australis);
((((Dypsis_decaryi	(Geonoma_undata	Roystonea_regia))	Reinhardtia_gracilis)	(((((Podococcus_barteri	(Elaeis_guineensis	((Elaeis_oleifera	Chamaedorea_seifrizii)	Burretiokentia_grandiflora)))	Attalea_speciosa)	(Prestoea_acuminata	((((Sabal_domingensis	Orania_palindan)	Leopoldinia_pulchra)	(Pelagodoxa_henryana	Oenocarpus_bataua))	Oenocarpus_minor)))	Phoenix_dactylifera)	Iriartea_deltoidea))	Kingia_australis);
((Pelagodoxa_henryana	(Oenocarpus_bataua	((Oenocarpus_minor	Prestoea_acuminata)	((((Phoenix_dactylifera	(Chamaedorea_seifrizii	(Iriartea_deltoidea	((Dypsis_decaryi	(Geonoma_undata	Roystonea_regia))	Reinhardtia_gracilis))))	(Attalea_speciosa	(Elaeis_oleifera	Elaeis_guineensis)))	Podococcus_barteri)	(Burretiokentia_grandiflora	((Sabal_domingensis	Orania_palindan)	Leopoldinia_pulchra))))))	Kingia_australis);
((Pelagodoxa_henryana	(((Sabal_domingensis	Orania_palindan)	Leopoldinia_pulchra)	((Oenocarpus_bataua	(Oenocarpus_minor	Prestoea_acuminata))	(((Elaeis_guineensis	(Attalea_speciosa	(Chamaedorea_seifrizii	Elaeis_oleifera)))	Podococcus_barteri)	(Burretiokentia_grandiflora	(Phoenix_dactylifera	(Iriartea_deltoidea	((Dypsis_decaryi	(Geonoma_undata	Roystonea_regia))	Reinhardtia_gracilis))))))))	Kingia_australis);
(((((Sabal_domingensis	Orania_palindan)	Leopoldinia_pulchra)	((Attalea_speciosa	(Chamaedorea_seifrizii	(Elaeis_guineensis	Elaeis_oleifera)))	(Phoenix_dactylifera	Iriartea_deltoidea)))	(((Pelagodoxa_henryana	((Oenocarpus_bataua	Oenocarpus_minor)	Podococcus_barteri))	Prestoea_acuminata)	(((Dypsis_decaryi	(Geonoma_undata	Roystonea_regia))	Reinhardtia_gracilis)	Burretiokentia_grandiflora)))	Kingia_australis);
(((Elaeis_oleifera	Elaeis_guineensis)	(((Burretiokentia_grandiflora	(((Sabal_domingensis	Orania_palindan)	Leopoldinia_pulchra)	(Phoenix_dactylifera	((Iriartea_deltoidea	((Reinhardtia_gracilis	(Dypsis_decaryi	(Roystonea_regia	Geonoma_undata)))	Chamaedorea_seifrizii))	(Pelagodoxa_henryana	Podococcus_barteri)))))	(Prestoea_acuminata	(Oenocarpus_bataua	Oenocarpus_minor)))	Attalea_speciosa))	Kingia_australis);
((Pelagodoxa_henryana	(Podococcus_barteri	((((Prestoea_acuminata	(Burretiokentia_grandiflora	(Oenocarpus_bataua	Oenocarpus_minor)))	((Elaeis_guineensis	Elaeis_oleifera)	Attalea_speciosa))	((Sabal_domingensis	Orania_palindan)	Leopoldinia_pulchra))	((Iriartea_deltoidea	((Reinhardtia_gracilis	(Dypsis_decaryi	(Roystonea_regia	Geonoma_undata)))	Chamaedorea_seifrizii))	Phoenix_dactylifera))))	Kingia_australis);
((Pelagodoxa_henryana	(((Prestoea_acuminata	((Sabal_domingensis	Orania_palindan)	Leopoldinia_pulchra))	(Oenocarpus_minor	Oenocarpus_bataua))	(Burretiokentia_grandiflora	((Reinhardtia_gracilis	Podococcus_barteri)	(((Iriartea_deltoidea	Phoenix_dactylifera)	(((Roystonea_regia	Geonoma_undata)	Dypsis_decaryi)	Chamaedorea_seifrizii))	((Elaeis_guineensis	Elaeis_oleifera)	Attalea_speciosa))))))	Kingia_australis);
((Elaeis_oleifera	(((Podococcus_barteri	Attalea_speciosa)	(((((Reinhardtia_gracilis	((Roystonea_regia	Geonoma_undata)	Dypsis_decaryi))	Chamaedorea_seifrizii)	Iriartea_deltoidea)	Phoenix_dactylifera)	(Burretiokentia_grandiflora	(((Oenocarpus_bataua	Pelagodoxa_henryana)	(Prestoea_acuminata	((Sabal_domingensis	Orania_palindan)	Leopoldinia_pulchra)))	Oenocarpus_minor))))	Elaeis_guineensis))	Kingia_australis);
((Pelagodoxa_henryana	(((Burretiokentia_grandiflora	((((Chamaedorea_seifrizii	(Elaeis_guineensis	Elaeis_oleifera))	Attalea_speciosa)	((((Roystonea_regia	Geonoma_undata)	Dypsis_decaryi)	Iriartea_deltoidea)	Phoenix_dactylifera))	(Podococcus_barteri	(Prestoea_acuminata	((Reinhardtia_gracilis	(Sabal_domingensis	Orania_palindan))	Leopoldinia_pulchra)))))	Oenocarpus_minor)	Oenocarpus_bataua))	Kingia_australis);
((Pelagodoxa_henryana	(Podococcus_barteri	((Oenocarpus_minor	Oenocarpus_bataua)	(Burretiokentia_grandiflora	(((((((Roystonea_regia	Geonoma_undata)	Dypsis_decaryi)	Attalea_speciosa)	Elaeis_guineensis)	Elaeis_oleifera)	(Iriartea_deltoidea	(Chamaedorea_seifrizii	Phoenix_dactylifera)))	(((Sabal_domingensis	Orania_palindan)	Leopoldinia_pulchra)	(Reinhardtia_gracilis	Prestoea_acuminata)))))))	Kingia_australis);
((Elaeis_oleifera	((((((((Sabal_domingensis	Orania_palindan)	((((Roystonea_regia	Geonoma_undata)	Dypsis_decaryi)	Reinhardtia_gracilis)	Iriartea_deltoidea))	Phoenix_dactylifera)	Chamaedorea_seifrizii)	(Leopoldinia_pulchra	(((Pelagodoxa_henryana	Podococcus_barteri)	(Oenocarpus_minor	Oenocarpus_bataua))	Prestoea_acuminata)))	Burretiokentia_grandiflora)	Attalea_speciosa)	Elaeis_guineensis))	Kingia_australis);
((Pelagodoxa_henryana	(((((((Sabal_domingensis	Orania_palindan)	Leopoldinia_pulchra)	(((Roystonea_regia	Geonoma_undata)	Dypsis_decaryi)	Reinhardtia_gracilis))	Prestoea_acuminata)	((((Attalea_speciosa	(Chamaedorea_seifrizii	Elaeis_oleifera))	Elaeis_guineensis)	(Iriartea_deltoidea	Phoenix_dactylifera))	Burretiokentia_grandiflora))	(Podococcus_barteri	Oenocarpus_minor))	Oenocarpus_bataua))	Kingia_australis);
((Pelagodoxa_henryana	((((((Burretiokentia_grandiflora	Prestoea_acuminata)	(((Attalea_speciosa	Elaeis_oleifera)	Elaeis_guineensis)	((((Roystonea_regia	(Geonoma_undata	Dypsis_decaryi))	Reinhardtia_gracilis)	(Chamaedorea_seifrizii	Iriartea_deltoidea))	Phoenix_dactylifera)))	((Sabal_domingensis	Orania_palindan)	Leopoldinia_pulchra))	Podococcus_barteri)	Oenocarpus_minor)	Oenocarpus_bataua))	Kingia_australis);
((Pelagodoxa_henryana	(((((((Roystonea_regia	(Geonoma_undata	Dypsis_decaryi))	Reinhardtia_gracilis)	(Chamaedorea_seifrizii	Iriartea_deltoidea))	Phoenix_dactylifera)	(((Sabal_domingensis	Orania_palindan)	Leopoldinia_pulchra)	((Attalea_speciosa	(Elaeis_oleifera	Elaeis_guineensis))	(Burretiokentia_grandiflora	Prestoea_acuminata))))	(Oenocarpus_minor	Oenocarpus_bataua))	Podococcus_barteri))	Kingia_australis);
((((((Oenocarpus_bataua	Oenocarpus_minor)	Burretiokentia_grandiflora)	((Prestoea_acuminata	((Orania_palindan	Sabal_domingensis)	Leopoldinia_pulchra))	(((Attalea_speciosa	(Elaeis_guineensis	Elaeis_oleifera))	((Chamaedorea_seifrizii	Iriartea_deltoidea)	Phoenix_dactylifera))	Podococcus_barteri)))	(((Geonoma_undata	Roystonea_regia)	Dypsis_decaryi)	Reinhardtia_gracilis))	Pelagodoxa_henryana)	Kingia_australis);
((Elaeis_oleifera	(((((((((Geonoma_undata	Roystonea_regia)	Dypsis_decaryi)	Reinhardtia_gracilis)	(Chamaedorea_seifrizii	Iriartea_deltoidea))	Phoenix_dactylifera)	Podococcus_barteri)	((((Pelagodoxa_henryana	Oenocarpus_bataua)	Oenocarpus_minor)	(Prestoea_acuminata	((Orania_palindan	Sabal_domingensis)	Leopoldinia_pulchra)))	Burretiokentia_grandiflora))	Attalea_speciosa)	Elaeis_guineensis))	Kingia_australis);
((Oenocarpus_bataua	((((Pelagodoxa_henryana	((((Iriartea_deltoidea	((Geonoma_undata	Roystonea_regia)	Dypsis_decaryi))	(Reinhardtia_gracilis	Chamaedorea_seifrizii))	Phoenix_dactylifera)	Podococcus_barteri))	(((Orania_palindan	Sabal_domingensis)	Leopoldinia_pulchra)	Burretiokentia_grandiflora))	(Oenocarpus_minor	Prestoea_acuminata))	(Attalea_speciosa	(Elaeis_guineensis	Elaeis_oleifera))))	Kingia_australis);
(((((Iriartea_deltoidea	(Reinhardtia_gracilis	((Geonoma_undata	Roystonea_regia)	Dypsis_decaryi)))	Chamaedorea_seifrizii)	(((((Pelagodoxa_henryana	Podococcus_barteri)	(Oenocarpus_bataua	Oenocarpus_minor))	Phoenix_dactylifera)	Prestoea_acuminata)	(Attalea_speciosa	(Elaeis_guineensis	Elaeis_oleifera))))	(((Orania_palindan	Sabal_domingensis)	Leopoldinia_pulchra)	Burretiokentia_grandiflora))	Kingia_australis);
((Pelagodoxa_henryana	((((((Oenocarpus_bataua	Oenocarpus_minor)	Prestoea_acuminata)	(Attalea_speciosa	(Elaeis_guineensis	Elaeis_oleifera)))	Burretiokentia_grandiflora)	(Podococcus_barteri	(Phoenix_dactylifera	((Iriartea_deltoidea	(Reinhardtia_gracilis	((Geonoma_undata	Roystonea_regia)	Dypsis_decaryi)))	Chamaedorea_seifrizii))))	((Orania_palindan	Sabal_domingensis)	Leopoldinia_pulchra)))	Kingia_australis);
((Pelagodoxa_henryana	((((Oenocarpus_bataua	Oenocarpus_minor)	(Burretiokentia_grandiflora	(Podococcus_barteri	((Phoenix_dactylifera	((Iriartea_deltoidea	(Reinhardtia_gracilis	((Geonoma_undata	Roystonea_regia)	Dypsis_decaryi)))	Chamaedorea_seifrizii))	(Attalea_speciosa	(Elaeis_guineensis	Elaeis_oleifera))))))	Prestoea_acuminata)	((Orania_palindan	Sabal_domingensis)	Leopoldinia_pulchra)))	Kingia_australis);
((Elaeis_oleifera	((((((Orania_palindan	Sabal_domingensis)	Leopoldinia_pulchra)	(Burretiokentia_grandiflora	(((Pelagodoxa_henryana	Podococcus_barteri)	(Oenocarpus_bataua	Oenocarpus_minor))	Prestoea_acuminata)))	(Phoenix_dactylifera	((Iriartea_deltoidea	(Reinhardtia_gracilis	((Geonoma_undata	Roystonea_regia)	Dypsis_decaryi)))	Chamaedorea_seifrizii)))	Attalea_speciosa)	Elaeis_guineensis))	Kingia_australis);
((Pelagodoxa_henryana	(Oenocarpus_bataua	(((Prestoea_acuminata	(((((Orania_palindan	Sabal_domingensis)	Leopoldinia_pulchra)	(Phoenix_dactylifera	((Iriartea_deltoidea	(Reinhardtia_gracilis	((Geonoma_undata	Roystonea_regia)	Dypsis_decaryi)))	Chamaedorea_seifrizii)))	((Elaeis_oleifera	Elaeis_guineensis)	Attalea_speciosa))	Burretiokentia_grandiflora))	Oenocarpus_minor)	Podococcus_barteri)))	Kingia_australis);
((Elaeis_oleifera	(Elaeis_guineensis	(((Leopoldinia_pulchra	(Prestoea_acuminata	((Podococcus_barteri	((Pelagodoxa_henryana	Oenocarpus_bataua)	Oenocarpus_minor))	Burretiokentia_grandiflora)))	Attalea_speciosa)	(((Chamaedorea_seifrizii	(Orania_palindan	Sabal_domingensis))	(Iriartea_deltoidea	(Reinhardtia_gracilis	((Geonoma_undata	Roystonea_regia)	Dypsis_decaryi))))	Phoenix_dactylifera))))	Kingia_australis);
((Elaeis_oleifera	(Elaeis_guineensis	((((Phoenix_dactylifera	Iriartea_deltoidea)	(((Prestoea_acuminata	((Pelagodoxa_henryana	Podococcus_barteri)	(Oenocarpus_bataua	Oenocarpus_minor)))	((Reinhardtia_gracilis	((Geonoma_undata	Roystonea_regia)	Dypsis_decaryi))	Burretiokentia_grandiflora))	((Orania_palindan	Sabal_domingensis)	Leopoldinia_pulchra)))	Chamaedorea_seifrizii)	Attalea_speciosa)))	Kingia_australis);
((Burretiokentia_grandiflora	((((Sabal_domingensis	Orania_palindan)	Leopoldinia_pulchra)	((Phoenix_dactylifera	(((Reinhardtia_gracilis	(Roystonea_regia	(Geonoma_undata	Dypsis_decaryi)))	Chamaedorea_seifrizii)	Iriartea_deltoidea))	((Elaeis_guineensis	Elaeis_oleifera)	Attalea_speciosa)))	(Prestoea_acuminata	((Podococcus_barteri	(Oenocarpus_bataua	Pelagodoxa_henryana))	Oenocarpus_minor))))	Kingia_australis);
((Elaeis_oleifera	((Attalea_speciosa	((Burretiokentia_grandiflora	((((Reinhardtia_gracilis	(Sabal_domingensis	Orania_palindan))	Leopoldinia_pulchra)	Prestoea_acuminata)	((Oenocarpus_bataua	Oenocarpus_minor)	(Pelagodoxa_henryana	Podococcus_barteri))))	((Phoenix_dactylifera	Iriartea_deltoidea)	(Chamaedorea_seifrizii	(Dypsis_decaryi	(Roystonea_regia	Geonoma_undata))))))	Elaeis_guineensis))	Kingia_australis);
((Pelagodoxa_henryana	(Oenocarpus_bataua	(Oenocarpus_minor	((((Phoenix_dactylifera	Iriartea_deltoidea)	(((Sabal_domingensis	Orania_palindan)	Leopoldinia_pulchra)	(Elaeis_guineensis	(Attalea_speciosa	(Elaeis_oleifera	Chamaedorea_seifrizii)))))	(((((Roystonea_regia	Geonoma_undata)	Dypsis_decaryi)	Reinhardtia_gracilis)	Podococcus_barteri)	Prestoea_acuminata))	Burretiokentia_grandiflora))))	Kingia_australis);
((Pelagodoxa_henryana	(Podococcus_barteri	((((Prestoea_acuminata	Burretiokentia_grandiflora)	((Phoenix_dactylifera	(Reinhardtia_gracilis	((((Roystonea_regia	Geonoma_undata)	Dypsis_decaryi)	Chamaedorea_seifrizii)	Iriartea_deltoidea)))	((Elaeis_guineensis	Elaeis_oleifera)	Attalea_speciosa)))	((Sabal_domingensis	Orania_palindan)	Leopoldinia_pulchra))	(Oenocarpus_bataua	Oenocarpus_minor))))	Kingia_australis);
((Elaeis_oleifera	((Prestoea_acuminata	((Attalea_speciosa	(Oenocarpus_bataua	Oenocarpus_minor))	((Pelagodoxa_henryana	((Phoenix_dactylifera	(Iriartea_deltoidea	((Reinhardtia_gracilis	((Roystonea_regia	Geonoma_undata)	Dypsis_decaryi))	Chamaedorea_seifrizii)))	Podococcus_barteri))	(Burretiokentia_grandiflora	((Sabal_domingensis	Orania_palindan)	Leopoldinia_pulchra)))))	Elaeis_guineensis))	Kingia_australis);
((Elaeis_oleifera	((((((((Oenocarpus_bataua	Oenocarpus_minor)	(Pelagodoxa_henryana	Podococcus_barteri))	((Sabal_domingensis	Orania_palindan)	Leopoldinia_pulchra))	Prestoea_acuminata)	Burretiokentia_grandiflora)	(Phoenix_dactylifera	(Iriartea_deltoidea	((Reinhardtia_gracilis	((Roystonea_regia	Geonoma_undata)	Dypsis_decaryi))	Chamaedorea_seifrizii))))	Attalea_speciosa)	Elaeis_guineensis))	Kingia_australis);
((Elaeis_oleifera	(((((((Pelagodoxa_henryana	Oenocarpus_bataua)	Oenocarpus_minor)	Podococcus_barteri)	(Burretiokentia_grandiflora	((((Sabal_domingensis	Orania_palindan)	Leopoldinia_pulchra)	(Reinhardtia_gracilis	((Roystonea_regia	Geonoma_undata)	Dypsis_decaryi)))	Prestoea_acuminata)))	(Chamaedorea_seifrizii	(Phoenix_dactylifera	Iriartea_deltoidea)))	Attalea_speciosa)	Elaeis_guineensis))	Kingia_australis);
((Elaeis_oleifera	(((Prestoea_acuminata	(((((Reinhardtia_gracilis	((Roystonea_regia	Geonoma_undata)	Dypsis_decaryi))	Podococcus_barteri)	(Pelagodoxa_henryana	(((Sabal_domingensis	Orania_palindan)	Leopoldinia_pulchra)	Chamaedorea_seifrizii)))	(Phoenix_dactylifera	Iriartea_deltoidea))	((Oenocarpus_bataua	Oenocarpus_minor)	Burretiokentia_grandiflora)))	Attalea_speciosa)	Elaeis_guineensis))	Kingia_australis);
((Pelagodoxa_henryana	(((((Sabal_domingensis	Orania_palindan)	Leopoldinia_pulchra)	((Oenocarpus_bataua	Oenocarpus_minor)	((Burretiokentia_grandiflora	(Attalea_speciosa	(Elaeis_guineensis	Elaeis_oleifera)))	Prestoea_acuminata)))	Podococcus_barteri)	(Phoenix_dactylifera	(Chamaedorea_seifrizii	((Reinhardtia_gracilis	((Roystonea_regia	Geonoma_undata)	Dypsis_decaryi))	Iriartea_deltoidea)))))	Kingia_australis);
((Pelagodoxa_henryana	(((Oenocarpus_bataua	Oenocarpus_minor)	((Burretiokentia_grandiflora	((Phoenix_dactylifera	(((Roystonea_regia	(Geonoma_undata	Dypsis_decaryi))	Chamaedorea_seifrizii)	(Reinhardtia_gracilis	Iriartea_deltoidea)))	(Attalea_speciosa	(Elaeis_guineensis	Elaeis_oleifera))))	(((Sabal_domingensis	Orania_palindan)	Leopoldinia_pulchra)	Prestoea_acuminata)))	Podococcus_barteri))	Kingia_australis);
((Pelagodoxa_henryana	(Oenocarpus_bataua	(((Prestoea_acuminata	((Phoenix_dactylifera	((Chamaedorea_seifrizii	((((Geonoma_undata	Roystonea_regia)	Dypsis_decaryi)	Reinhardtia_gracilis)	Iriartea_deltoidea))	((Attalea_speciosa	Elaeis_oleifera)	Elaeis_guineensis)))	Podococcus_barteri))	(((Orania_palindan	Sabal_domingensis)	Leopoldinia_pulchra)	Burretiokentia_grandiflora))	Oenocarpus_minor)))	Kingia_australis);
((Elaeis_oleifera	(Elaeis_guineensis	(Attalea_speciosa	(Chamaedorea_seifrizii	(((Leopoldinia_pulchra	((((Roystonea_regia	Geonoma_undata)	Dypsis_decaryi)	Reinhardtia_gracilis)	Burretiokentia_grandiflora))	(((Oenocarpus_bataua	Oenocarpus_minor)	(Podococcus_barteri	Pelagodoxa_henryana))	Prestoea_acuminata))	(((Orania_palindan	Sabal_domingensis)	Iriartea_deltoidea)	Phoenix_dactylifera))))))	Kingia_australis);
((Elaeis_oleifera	(Elaeis_guineensis	(Attalea_speciosa	((((Chamaedorea_seifrizii	(Iriartea_deltoidea	((Orania_palindan	Sabal_domingensis)	(((Roystonea_regia	Geonoma_undata)	Dypsis_decaryi)	Reinhardtia_gracilis))))	Phoenix_dactylifera)	((Leopoldinia_pulchra	Prestoea_acuminata)	(((Pelagodoxa_henryana	Oenocarpus_bataua)	Oenocarpus_minor)	Podococcus_barteri)))	Burretiokentia_grandiflora))))	Kingia_australis);
((Burretiokentia_grandiflora	(((Orania_palindan	Sabal_domingensis)	(((Oenocarpus_bataua	Oenocarpus_minor)	(Pelagodoxa_henryana	(((((Roystonea_regia	Geonoma_undata)	Dypsis_decaryi)	Reinhardtia_gracilis)	Podococcus_barteri)	((Iriartea_deltoidea	Phoenix_dactylifera)	Chamaedorea_seifrizii))))	(((Elaeis_oleifera	Elaeis_guineensis)	Attalea_speciosa)	Prestoea_acuminata)))	Leopoldinia_pulchra))	Kingia_australis);
((Pelagodoxa_henryana	((((((((Roystonea_regia	Geonoma_undata)	Dypsis_decaryi)	Reinhardtia_gracilis)	Podococcus_barteri)	((((Orania_palindan	Sabal_domingensis)	(Chamaedorea_seifrizii	Iriartea_deltoidea))	Phoenix_dactylifera)	((Elaeis_oleifera	Elaeis_guineensis)	Attalea_speciosa)))	Burretiokentia_grandiflora)	(Oenocarpus_bataua	(Prestoea_acuminata	Oenocarpus_minor)))	Leopoldinia_pulchra))	Kingia_australis);
((Elaeis_oleifera	(Elaeis_guineensis	(Attalea_speciosa	(((((((Pelagodoxa_henryana	(Oenocarpus_minor	Oenocarpus_bataua))	Podococcus_barteri)	(Prestoea_acuminata	(Leopoldinia_pulchra	(Orania_palindan	Sabal_domingensis))))	Burretiokentia_grandiflora)	(((Roystonea_regia	Geonoma_undata)	Dypsis_decaryi)	Reinhardtia_gracilis))	(Iriartea_deltoidea	Phoenix_dactylifera))	Chamaedorea_seifrizii))))	Kingia_australis);
((Pelagodoxa_henryana	(((((Burretiokentia_grandiflora	((Elaeis_oleifera	Elaeis_guineensis)	Attalea_speciosa))	(Oenocarpus_minor	Oenocarpus_bataua))	Prestoea_acuminata)	((Leopoldinia_pulchra	(Orania_palindan	Sabal_domingensis))	((((((Roystonea_regia	Geonoma_undata)	Dypsis_decaryi)	Reinhardtia_gracilis)	Chamaedorea_seifrizii)	Iriartea_deltoidea)	Phoenix_dactylifera)))	Podococcus_barteri))	Kingia_australis);
((Pelagodoxa_henryana	(((((Burretiokentia_grandiflora	((Elaeis_oleifera	Elaeis_guineensis)	Attalea_speciosa))	(Oenocarpus_minor	Oenocarpus_bataua))	Prestoea_acuminata)	((Leopoldinia_pulchra	(Orania_palindan	Sabal_domingensis))	((((((Roystonea_regia	Geonoma_undata)	Dypsis_decaryi)	Reinhardtia_gracilis)	Chamaedorea_seifrizii)	Iriartea_deltoidea)	Phoenix_dactylifera)))	Podococcus_barteri))	Kingia_australis);
((Elaeis_oleifera	(Elaeis_guineensis	(Attalea_speciosa	(((((((Roystonea_regia	Geonoma_undata)	Dypsis_decaryi)	Chamaedorea_seifrizii)	Iriartea_deltoidea)	((Orania_palindan	Sabal_domingensis)	Reinhardtia_gracilis))	Phoenix_dactylifera)	((Leopoldinia_pulchra	Burretiokentia_grandiflora)	(((Oenocarpus_minor	Oenocarpus_bataua)	(Podococcus_barteri	Pelagodoxa_henryana))	Prestoea_acuminata))))))	Kingia_australis);
((Elaeis_oleifera	(Elaeis_guineensis	((Leopoldinia_pulchra	(Orania_palindan	Sabal_domingensis))	((Phoenix_dactylifera	(((Burretiokentia_grandiflora	Oenocarpus_minor)	(Reinhardtia_gracilis	(Pelagodoxa_henryana	Oenocarpus_bataua)))	(Podococcus_barteri	Prestoea_acuminata)))	(Attalea_speciosa	(Iriartea_deltoidea	(((Roystonea_regia	Geonoma_undata)	Dypsis_decaryi)	Chamaedorea_seifrizii)))))))	Kingia_australis);
((Pelagodoxa_henryana	(((Phoenix_dactylifera	((Chamaedorea_seifrizii	((Dypsis_decaryi	(Geonoma_undata	Roystonea_regia))	Reinhardtia_gracilis))	Iriartea_deltoidea))	((((Oenocarpus_minor	Oenocarpus_bataua)	(Burretiokentia_grandiflora	((Elaeis_guineensis	Elaeis_oleifera)	Attalea_speciosa)))	Prestoea_acuminata)	(Leopoldinia_pulchra	(Sabal_domingensis	Orania_palindan))))	Podococcus_barteri))	Kingia_australis);
(((((Roystonea_regia	(Dypsis_decaryi	Geonoma_undata))	Reinhardtia_gracilis)	Iriartea_deltoidea)	(((Burretiokentia_grandiflora	(Leopoldinia_pulchra	(Sabal_domingensis	Orania_palindan)))	((((Podococcus_barteri	Pelagodoxa_henryana)	(Oenocarpus_minor	Oenocarpus_bataua))	(Chamaedorea_seifrizii	((Elaeis_guineensis	Elaeis_oleifera)	Attalea_speciosa)))	Prestoea_acuminata))	Phoenix_dactylifera))	Kingia_australis);
((Pelagodoxa_henryana	(Oenocarpus_bataua	((Burretiokentia_grandiflora	((Prestoea_acuminata	Podococcus_barteri)	(((Attalea_speciosa	Elaeis_oleifera)	Elaeis_guineensis)	((Leopoldinia_pulchra	(Sabal_domingensis	Orania_palindan))	(Phoenix_dactylifera	(Chamaedorea_seifrizii	(((Dypsis_decaryi	(Geonoma_undata	Roystonea_regia))	Reinhardtia_gracilis)	Iriartea_deltoidea)))))))	Oenocarpus_minor)))	Kingia_australis);
((((Podococcus_barteri	((Prestoea_acuminata	((Burretiokentia_grandiflora	(Leopoldinia_pulchra	(Sabal_domingensis	Orania_palindan)))	((Oenocarpus_minor	(Pelagodoxa_henryana	Oenocarpus_bataua))	(Phoenix_dactylifera	(Chamaedorea_seifrizii	(((Dypsis_decaryi	(Geonoma_undata	Roystonea_regia))	Reinhardtia_gracilis)	Iriartea_deltoidea))))))	Attalea_speciosa))	Elaeis_guineensis)	Elaeis_oleifera)	Kingia_australis);
((Elaeis_oleifera	(Elaeis_guineensis	(((Prestoea_acuminata	((Burretiokentia_grandiflora	(Leopoldinia_pulchra	(Sabal_domingensis	Orania_palindan)))	((Podococcus_barteri	Pelagodoxa_henryana)	(Oenocarpus_bataua	Oenocarpus_minor))))	(Phoenix_dactylifera	(Chamaedorea_seifrizii	(((Dypsis_decaryi	(Geonoma_undata	Roystonea_regia))	Reinhardtia_gracilis)	Iriartea_deltoidea))))	Attalea_speciosa)))	Kingia_australis);
((Elaeis_oleifera	(Elaeis_guineensis	((((((Podococcus_barteri	Oenocarpus_minor)	(Pelagodoxa_henryana	Oenocarpus_bataua))	((((Dypsis_decaryi	(Geonoma_undata	Roystonea_regia))	Reinhardtia_gracilis)	Prestoea_acuminata)	(Burretiokentia_grandiflora	(Leopoldinia_pulchra	(Sabal_domingensis	Orania_palindan)))))	(Phoenix_dactylifera	Iriartea_deltoidea))	Chamaedorea_seifrizii)	Attalea_speciosa)))	Kingia_australis);
((Elaeis_oleifera	(Elaeis_guineensis	((((((Podococcus_barteri	Pelagodoxa_henryana)	(Oenocarpus_bataua	Oenocarpus_minor))	(Leopoldinia_pulchra	Burretiokentia_grandiflora))	Prestoea_acuminata)	(Phoenix_dactylifera	(Chamaedorea_seifrizii	((((Dypsis_decaryi	(Geonoma_undata	Roystonea_regia))	Reinhardtia_gracilis)	(Sabal_domingensis	Orania_palindan))	Iriartea_deltoidea))))	Attalea_speciosa)))	Kingia_australis);
((Elaeis_oleifera	(Elaeis_guineensis	(((Burretiokentia_grandiflora	((((Sabal_domingensis	Orania_palindan)	Leopoldinia_pulchra)	Prestoea_acuminata)	(Podococcus_barteri	((Pelagodoxa_henryana	Oenocarpus_bataua)	Oenocarpus_minor))))	(Phoenix_dactylifera	((((Dypsis_decaryi	(Geonoma_undata	Roystonea_regia))	Reinhardtia_gracilis)	Chamaedorea_seifrizii)	Iriartea_deltoidea)))	Attalea_speciosa)))	Kingia_australis);
((Phoenix_dactylifera	(((((((((Sabal_domingensis	Orania_palindan)	Leopoldinia_pulchra)	Chamaedorea_seifrizii)	Attalea_speciosa)	(Elaeis_oleifera	Elaeis_guineensis))	Burretiokentia_grandiflora)	Prestoea_acuminata)	((Pelagodoxa_henryana	Podococcus_barteri)	(Oenocarpus_bataua	Oenocarpus_minor)))	(Iriartea_deltoidea	(((Dypsis_decaryi	Geonoma_undata)	Roystonea_regia)	Reinhardtia_gracilis))))	Kingia_australis);
((Pelagodoxa_henryana	((((Burretiokentia_grandiflora	Oenocarpus_bataua)	Oenocarpus_minor)	(Prestoea_acuminata	((Sabal_domingensis	Orania_palindan)	Leopoldinia_pulchra)))	(((((Dypsis_decaryi	Geonoma_undata)	Roystonea_regia)	Reinhardtia_gracilis)	Podococcus_barteri)	((Phoenix_dactylifera	Iriartea_deltoidea)	((Attalea_speciosa	(Elaeis_oleifera	Elaeis_guineensis))	Chamaedorea_seifrizii)))))	Kingia_australis);
((Pelagodoxa_henryana	(((((Elaeis_guineensis	Elaeis_oleifera)	((Phoenix_dactylifera	((((Dypsis_decaryi	(Geonoma_undata	Roystonea_regia))	Reinhardtia_gracilis)	Chamaedorea_seifrizii)	Iriartea_deltoidea))	Attalea_speciosa))	(Leopoldinia_pulchra	(Orania_palindan	Sabal_domingensis)))	(Oenocarpus_minor	(Burretiokentia_grandiflora	(Prestoea_acuminata	Podococcus_barteri))))	Oenocarpus_bataua))	Kingia_australis);
((Elaeis_oleifera	((Attalea_speciosa	((((Leopoldinia_pulchra	(Orania_palindan	Sabal_domingensis))	(Podococcus_barteri	((Phoenix_dactylifera	((((Roystonea_regia	(Dypsis_decaryi	Geonoma_undata))	Reinhardtia_gracilis)	Chamaedorea_seifrizii)	Iriartea_deltoidea))	Pelagodoxa_henryana)))	(Oenocarpus_bataua	(Prestoea_acuminata	Oenocarpus_minor)))	Burretiokentia_grandiflora))	Elaeis_guineensis))	Kingia_australis);
((Elaeis_oleifera	((Attalea_speciosa	(((Podococcus_barteri	Pelagodoxa_henryana)	(Oenocarpus_bataua	Oenocarpus_minor))	((Phoenix_dactylifera	((((Dypsis_decaryi	(Geonoma_undata	Roystonea_regia))	Reinhardtia_gracilis)	Iriartea_deltoidea)	Chamaedorea_seifrizii))	(Prestoea_acuminata	((Leopoldinia_pulchra	(Orania_palindan	Sabal_domingensis))	Burretiokentia_grandiflora)))))	Elaeis_guineensis))	Kingia_australis);
((Pelagodoxa_henryana	(((Oenocarpus_minor	(Prestoea_acuminata	((((Dypsis_decaryi	(Geonoma_undata	Roystonea_regia))	Iriartea_deltoidea)	Phoenix_dactylifera)	((Elaeis_guineensis	(Chamaedorea_seifrizii	Elaeis_oleifera))	Attalea_speciosa))))	(Burretiokentia_grandiflora	((Reinhardtia_gracilis	Podococcus_barteri)	(Leopoldinia_pulchra	(Orania_palindan	Sabal_domingensis)))))	Oenocarpus_bataua))	Kingia_australis);
(((Elaeis_guineensis	(Attalea_speciosa	(Prestoea_acuminata	((((Leopoldinia_pulchra	(Orania_palindan	Sabal_domingensis))	Burretiokentia_grandiflora)	(((Chamaedorea_seifrizii	((Dypsis_decaryi	(Geonoma_undata	Roystonea_regia))	Reinhardtia_gracilis))	Iriartea_deltoidea)	Phoenix_dactylifera))	((Oenocarpus_bataua	Oenocarpus_minor)	(Pelagodoxa_henryana	Podococcus_barteri))))))	Elaeis_oleifera)	Kingia_australis);
((Pelagodoxa_henryana	(Oenocarpus_bataua	(Oenocarpus_minor	(((((((Elaeis_oleifera	Elaeis_guineensis)	Attalea_speciosa)	Podococcus_barteri)	(((Chamaedorea_seifrizii	((Dypsis_decaryi	(Geonoma_undata	Roystonea_regia))	Reinhardtia_gracilis))	Iriartea_deltoidea)	Phoenix_dactylifera))	(Leopoldinia_pulchra	(Orania_palindan	Sabal_domingensis)))	Prestoea_acuminata)	Burretiokentia_grandiflora))))	Kingia_australis);
((Burretiokentia_grandiflora	(((((Oenocarpus_bataua	Oenocarpus_minor)	Pelagodoxa_henryana)	Podococcus_barteri)	((((((Attalea_speciosa	Elaeis_guineensis)	Elaeis_oleifera)	(Leopoldinia_pulchra	(Orania_palindan	Sabal_domingensis)))	Chamaedorea_seifrizii)	(Phoenix_dactylifera	Iriartea_deltoidea))	((Dypsis_decaryi	(Geonoma_undata	Roystonea_regia))	Reinhardtia_gracilis)))	Prestoea_acuminata))	Kingia_australis);
((Elaeis_oleifera	((Attalea_speciosa	((Phoenix_dactylifera	(((Dypsis_decaryi	(Geonoma_undata	Roystonea_regia))	Reinhardtia_gracilis)	(Chamaedorea_seifrizii	Iriartea_deltoidea)))	((Prestoea_acuminata	(((Oenocarpus_bataua	Oenocarpus_minor)	(Pelagodoxa_henryana	Podococcus_barteri))	Burretiokentia_grandiflora))	(Leopoldinia_pulchra	(Orania_palindan	Sabal_domingensis)))))	Elaeis_guineensis))	Kingia_australis);
(((Pelagodoxa_henryana	(Oenocarpus_bataua	(((Oenocarpus_minor	(Prestoea_acuminata	(((Phoenix_dactylifera	(Chamaedorea_seifrizii	((Dypsis_decaryi	(Geonoma_undata	Roystonea_regia))	Iriartea_deltoidea)))	((Elaeis_oleifera	Elaeis_guineensis)	Attalea_speciosa))	Burretiokentia_grandiflora)))	Podococcus_barteri)	(Leopoldinia_pulchra	(Orania_palindan	Sabal_domingensis)))))	Reinhardtia_gracilis)	Kingia_australis);
((Pelagodoxa_henryana	((Oenocarpus_bataua	Oenocarpus_minor)	((Podococcus_barteri	(Chamaedorea_seifrizii	(Attalea_speciosa	(Elaeis_oleifera	Elaeis_guineensis))))	(Leopoldinia_pulchra	(Prestoea_acuminata	(Burretiokentia_grandiflora	(Phoenix_dactylifera	((Orania_palindan	Sabal_domingensis)	(Reinhardtia_gracilis	((Dypsis_decaryi	(Geonoma_undata	Roystonea_regia))	Iriartea_deltoidea))))))))))	Kingia_australis);
((Pelagodoxa_henryana	(((Phoenix_dactylifera	(Reinhardtia_gracilis	((((Roystonea_regia	Geonoma_undata)	Dypsis_decaryi)	Chamaedorea_seifrizii)	Iriartea_deltoidea)))	Podococcus_barteri)	((Oenocarpus_bataua	Oenocarpus_minor)	(((Leopoldinia_pulchra	(Sabal_domingensis	Orania_palindan))	Burretiokentia_grandiflora)	(Prestoea_acuminata	(Attalea_speciosa	(Elaeis_guineensis	Elaeis_oleifera)))))))	Kingia_australis);
((Elaeis_oleifera	((((((Oenocarpus_bataua	Oenocarpus_minor)	Prestoea_acuminata)	(((Leopoldinia_pulchra	(Sabal_domingensis	Orania_palindan))	Pelagodoxa_henryana)	((Phoenix_dactylifera	(Iriartea_deltoidea	((Reinhardtia_gracilis	((Roystonea_regia	Geonoma_undata)	Dypsis_decaryi))	Chamaedorea_seifrizii)))	Podococcus_barteri)))	Burretiokentia_grandiflora)	Attalea_speciosa)	Elaeis_guineensis))	Kingia_australis);
((Burretiokentia_grandiflora	(((Phoenix_dactylifera	(Iriartea_deltoidea	((Reinhardtia_gracilis	((Roystonea_regia	Geonoma_undata)	Dypsis_decaryi))	Chamaedorea_seifrizii)))	(Attalea_speciosa	(Elaeis_guineensis	Elaeis_oleifera)))	(((Oenocarpus_minor	((Podococcus_barteri	Pelagodoxa_henryana)	Oenocarpus_bataua))	(Leopoldinia_pulchra	(Sabal_domingensis	Orania_palindan)))	Prestoea_acuminata)))	Kingia_australis);
((Pelagodoxa_henryana	(Oenocarpus_bataua	((Podococcus_barteri	((Leopoldinia_pulchra	(Sabal_domingensis	Orania_palindan))	(Prestoea_acuminata	((Attalea_speciosa	(Elaeis_guineensis	Elaeis_oleifera))	(Burretiokentia_grandiflora	(Phoenix_dactylifera	(Iriartea_deltoidea	((Reinhardtia_gracilis	(Roystonea_regia	(Geonoma_undata	Dypsis_decaryi)))	Chamaedorea_seifrizii))))))))	Oenocarpus_minor)))	Kingia_australis);
((Pelagodoxa_henryana	(Oenocarpus_bataua	((Podococcus_barteri	(((Leopoldinia_pulchra	(Sabal_domingensis	Orania_palindan))	Prestoea_acuminata)	(((Phoenix_dactylifera	(Iriartea_deltoidea	(Reinhardtia_gracilis	(Chamaedorea_seifrizii	(Roystonea_regia	(Geonoma_undata	Dypsis_decaryi))))))	(Attalea_speciosa	(Elaeis_guineensis	Elaeis_oleifera)))	Burretiokentia_grandiflora)))	Oenocarpus_minor)))	Kingia_australis);
((((Prestoea_acuminata	((Phoenix_dactylifera	(Iriartea_deltoidea	(Sabal_domingensis	Orania_palindan)))	(Chamaedorea_seifrizii	(Attalea_speciosa	(Elaeis_guineensis	Elaeis_oleifera)))))	(((Oenocarpus_bataua	Oenocarpus_minor)	Pelagodoxa_henryana)	Podococcus_barteri))	((Leopoldinia_pulchra	Burretiokentia_grandiflora)	(((Roystonea_regia	Geonoma_undata)	Dypsis_decaryi)	Reinhardtia_gracilis)))	Kingia_australis);
((((((Oenocarpus_bataua	Oenocarpus_minor)	Pelagodoxa_henryana)	Podococcus_barteri)	(Phoenix_dactylifera	(Chamaedorea_seifrizii	(((Roystonea_regia	(Geonoma_undata	Dypsis_decaryi))	Reinhardtia_gracilis)	Iriartea_deltoidea))))	((((((Sabal_domingensis	Orania_palindan)	Leopoldinia_pulchra)	Elaeis_guineensis)	(Prestoea_acuminata	Attalea_speciosa))	Elaeis_oleifera)	Burretiokentia_grandiflora))	Kingia_australis);
((Elaeis_oleifera	(((((Burretiokentia_grandiflora	(((Oenocarpus_bataua	Oenocarpus_minor)	Pelagodoxa_henryana)	Podococcus_barteri))	(Prestoea_acuminata	((Sabal_domingensis	Orania_palindan)	Leopoldinia_pulchra)))	(Phoenix_dactylifera	(Chamaedorea_seifrizii	(((Dypsis_decaryi	(Roystonea_regia	Geonoma_undata))	Reinhardtia_gracilis)	Iriartea_deltoidea))))	Attalea_speciosa)	Elaeis_guineensis))	Kingia_australis);
((Pelagodoxa_henryana	(((((Sabal_domingensis	Orania_palindan)	Leopoldinia_pulchra)	Prestoea_acuminata)	(((((Attalea_speciosa	(Elaeis_guineensis	Elaeis_oleifera))	(Phoenix_dactylifera	(Chamaedorea_seifrizii	(((Dypsis_decaryi	(Roystonea_regia	Geonoma_undata))	Reinhardtia_gracilis)	Iriartea_deltoidea))))	Podococcus_barteri)	Burretiokentia_grandiflora)	Oenocarpus_minor))	Oenocarpus_bataua))	Kingia_australis);
((Pelagodoxa_henryana	(((Burretiokentia_grandiflora	(Oenocarpus_minor	(((((Elaeis_guineensis	Elaeis_oleifera)	Attalea_speciosa)	(Chamaedorea_seifrizii	Phoenix_dactylifera))	(((Dypsis_decaryi	(Roystonea_regia	Geonoma_undata))	Reinhardtia_gracilis)	Podococcus_barteri))	(((Sabal_domingensis	Orania_palindan)	Leopoldinia_pulchra)	Prestoea_acuminata))))	Oenocarpus_bataua)	Iriartea_deltoidea))	Kingia_australis);
((Pelagodoxa_henryana	(Oenocarpus_bataua	(((Prestoea_acuminata	((((Iriartea_deltoidea	Phoenix_dactylifera)	(Podococcus_barteri	((Elaeis_guineensis	(Elaeis_oleifera	Chamaedorea_seifrizii))	Attalea_speciosa)))	Burretiokentia_grandiflora)	((Orania_palindan	Sabal_domingensis)	Leopoldinia_pulchra)))	Oenocarpus_minor)	(Reinhardtia_gracilis	(Dypsis_decaryi	(Geonoma_undata	Roystonea_regia))))))	Kingia_australis);
((Pelagodoxa_henryana	(Leopoldinia_pulchra	((((((Reinhardtia_gracilis	((Orania_palindan	Sabal_domingensis)	(Roystonea_regia	(Dypsis_decaryi	Geonoma_undata))))	Prestoea_acuminata)	(Burretiokentia_grandiflora	((Iriartea_deltoidea	Phoenix_dactylifera)	((Elaeis_guineensis	Attalea_speciosa)	(Chamaedorea_seifrizii	Elaeis_oleifera)))))	Oenocarpus_minor)	Podococcus_barteri)	Oenocarpus_bataua)))	Kingia_australis);
((Elaeis_oleifera	(Elaeis_guineensis	(Attalea_speciosa	((Prestoea_acuminata	Burretiokentia_grandiflora)	(((Orania_palindan	Sabal_domingensis)	Leopoldinia_pulchra)	(((Chamaedorea_seifrizii	((Reinhardtia_gracilis	((Dypsis_decaryi	Geonoma_undata)	Roystonea_regia))	Iriartea_deltoidea))	Phoenix_dactylifera)	(Podococcus_barteri	((Oenocarpus_minor	Oenocarpus_bataua)	Pelagodoxa_henryana))))))))	Kingia_australis);
((Elaeis_oleifera	(Elaeis_guineensis	(Attalea_speciosa	((Prestoea_acuminata	(((Orania_palindan	Sabal_domingensis)	Leopoldinia_pulchra)	Burretiokentia_grandiflora))	((((Chamaedorea_seifrizii	((Reinhardtia_gracilis	(Dypsis_decaryi	(Geonoma_undata	Roystonea_regia)))	Iriartea_deltoidea))	Phoenix_dactylifera)	(Pelagodoxa_henryana	Podococcus_barteri))	(Oenocarpus_minor	Oenocarpus_bataua))))))	Kingia_australis);
((Elaeis_oleifera	(Elaeis_guineensis	(Attalea_speciosa	((Prestoea_acuminata	(((Orania_palindan	Sabal_domingensis)	Leopoldinia_pulchra)	Burretiokentia_grandiflora))	((((Chamaedorea_seifrizii	((Reinhardtia_gracilis	(Dypsis_decaryi	(Geonoma_undata	Roystonea_regia)))	Iriartea_deltoidea))	Phoenix_dactylifera)	(Pelagodoxa_henryana	Podococcus_barteri))	(Oenocarpus_minor	Oenocarpus_bataua))))))	Kingia_australis);
((Pelagodoxa_henryana	(Podococcus_barteri	(((Oenocarpus_minor	Oenocarpus_bataua)	(((Elaeis_oleifera	Elaeis_guineensis)	Attalea_speciosa)	(Prestoea_acuminata	(Leopoldinia_pulchra	Burretiokentia_grandiflora))))	(((Chamaedorea_seifrizii	((Orania_palindan	Sabal_domingensis)	Iriartea_deltoidea))	Phoenix_dactylifera)	(Reinhardtia_gracilis	(Roystonea_regia	(Dypsis_decaryi	Geonoma_undata)))))))	Kingia_australis);
((Elaeis_oleifera	(Elaeis_guineensis	((Attalea_speciosa	((Iriartea_deltoidea	Phoenix_dactylifera)	Chamaedorea_seifrizii))	((Prestoea_acuminata	((((Orania_palindan	Sabal_domingensis)	Leopoldinia_pulchra)	((Reinhardtia_gracilis	(Dypsis_decaryi	(Geonoma_undata	Roystonea_regia)))	Burretiokentia_grandiflora))	(Oenocarpus_minor	(Oenocarpus_bataua	Pelagodoxa_henryana))))	Podococcus_barteri))))	Kingia_australis);
((Elaeis_oleifera	(Elaeis_guineensis	(((Podococcus_barteri	((((Oenocarpus_minor	Burretiokentia_grandiflora)	Oenocarpus_bataua)	Prestoea_acuminata)	(((Orania_palindan	Sabal_domingensis)	Leopoldinia_pulchra)	((((Reinhardtia_gracilis	(Dypsis_decaryi	(Geonoma_undata	Roystonea_regia)))	Iriartea_deltoidea)	Phoenix_dactylifera)	Pelagodoxa_henryana))))	Chamaedorea_seifrizii)	Attalea_speciosa)))	Kingia_australis);
((Reinhardtia_gracilis	((((((((((Orania_palindan	Sabal_domingensis)	Iriartea_deltoidea)	Phoenix_dactylifera)	((Dypsis_decaryi	(Geonoma_undata	Roystonea_regia))	Chamaedorea_seifrizii))	Elaeis_guineensis)	Elaeis_oleifera)	(Leopoldinia_pulchra	Attalea_speciosa))	((Oenocarpus_minor	Oenocarpus_bataua)	(Pelagodoxa_henryana	Podococcus_barteri)))	Prestoea_acuminata)	Burretiokentia_grandiflora))	Kingia_australis);
((Pelagodoxa_henryana	(Oenocarpus_bataua	((Podococcus_barteri	((((Leopoldinia_pulchra	Reinhardtia_gracilis)	((((Orania_palindan	Sabal_domingensis)	Iriartea_deltoidea)	Phoenix_dactylifera)	(((Roystonea_regia	(Dypsis_decaryi	Geonoma_undata))	Chamaedorea_seifrizii)	(Attalea_speciosa	(Elaeis_oleifera	Elaeis_guineensis)))))	Prestoea_acuminata)	Burretiokentia_grandiflora))	Oenocarpus_minor)))	Kingia_australis);
((Pelagodoxa_henryana	(((Prestoea_acuminata	((Burretiokentia_grandiflora	(Leopoldinia_pulchra	(Sabal_domingensis	Orania_palindan)))	(Phoenix_dactylifera	(((Roystonea_regia	(Geonoma_undata	Dypsis_decaryi))	Reinhardtia_gracilis)	Iriartea_deltoidea))))	(((Elaeis_guineensis	(Attalea_speciosa	Elaeis_oleifera))	Chamaedorea_seifrizii)	Podococcus_barteri))	(Oenocarpus_minor	Oenocarpus_bataua)))	Kingia_australis);
((Pelagodoxa_henryana	(((((Elaeis_guineensis	Elaeis_oleifera)	((Dypsis_decaryi	(Roystonea_regia	Geonoma_undata))	Attalea_speciosa))	(Prestoea_acuminata	Burretiokentia_grandiflora))	(Oenocarpus_minor	Oenocarpus_bataua))	(Podococcus_barteri	((Leopoldinia_pulchra	(Sabal_domingensis	Orania_palindan))	(((Reinhardtia_gracilis	Phoenix_dactylifera)	Iriartea_deltoidea)	Chamaedorea_seifrizii)))))	Kingia_australis);
((Elaeis_oleifera	(((Chamaedorea_seifrizii	(Leopoldinia_pulchra	(Sabal_domingensis	Orania_palindan)))	((((Iriartea_deltoidea	(((Dypsis_decaryi	(Roystonea_regia	Geonoma_undata))	Reinhardtia_gracilis)	Prestoea_acuminata))	Attalea_speciosa)	((Pelagodoxa_henryana	Podococcus_barteri)	(Oenocarpus_minor	Oenocarpus_bataua)))	(Burretiokentia_grandiflora	Phoenix_dactylifera)))	Elaeis_guineensis))	Kingia_australis);
((Iriartea_deltoidea	(((Prestoea_acuminata	((((Roystonea_regia	(Geonoma_undata	Dypsis_decaryi))	Reinhardtia_gracilis)	Burretiokentia_grandiflora)	(Podococcus_barteri	(Oenocarpus_minor	(Pelagodoxa_henryana	Oenocarpus_bataua)))))	((Attalea_speciosa	(Elaeis_guineensis	Elaeis_oleifera))	((Leopoldinia_pulchra	(Sabal_domingensis	Orania_palindan))	Chamaedorea_seifrizii)))	Phoenix_dactylifera))	Kingia_australis);
((Pelagodoxa_henryana	((((Chamaedorea_seifrizii	((Elaeis_guineensis	Elaeis_oleifera)	Attalea_speciosa))	(Phoenix_dactylifera	Iriartea_deltoidea))	(Podococcus_barteri	(((Dypsis_decaryi	Geonoma_undata)	Roystonea_regia)	Reinhardtia_gracilis)))	(((Leopoldinia_pulchra	(Sabal_domingensis	Orania_palindan))	((Oenocarpus_minor	Oenocarpus_bataua)	Burretiokentia_grandiflora))	Prestoea_acuminata)))	Kingia_australis);
((Pelagodoxa_henryana	((((((Chamaedorea_seifrizii	((Elaeis_guineensis	Elaeis_oleifera)	Attalea_speciosa))	(Phoenix_dactylifera	Iriartea_deltoidea))	((Leopoldinia_pulchra	(Sabal_domingensis	Orania_palindan))	((Dypsis_decaryi	(Geonoma_undata	Roystonea_regia))	Reinhardtia_gracilis)))	(Burretiokentia_grandiflora	Prestoea_acuminata))	(Oenocarpus_minor	Oenocarpus_bataua))	Podococcus_barteri))	Kingia_australis);
((Pelagodoxa_henryana	(((Oenocarpus_minor	((((((Elaeis_guineensis	Elaeis_oleifera)	Attalea_speciosa)	(Phoenix_dactylifera	(Chamaedorea_seifrizii	(((Dypsis_decaryi	(Geonoma_undata	Roystonea_regia))	Reinhardtia_gracilis)	Iriartea_deltoidea))))	Burretiokentia_grandiflora)	Prestoea_acuminata)	(Leopoldinia_pulchra	(Sabal_domingensis	Orania_palindan))))	Podococcus_barteri)	Oenocarpus_bataua))	Kingia_australis);
((Pelagodoxa_henryana	(((Prestoea_acuminata	(Leopoldinia_pulchra	(Sabal_domingensis	Orania_palindan)))	((Elaeis_oleifera	(((Dypsis_decaryi	(Geonoma_undata	Roystonea_regia))	Attalea_speciosa)	Elaeis_guineensis))	((Oenocarpus_minor	Oenocarpus_bataua)	Burretiokentia_grandiflora)))	(Podococcus_barteri	(Phoenix_dactylifera	(Chamaedorea_seifrizii	(Reinhardtia_gracilis	Iriartea_deltoidea))))))	Kingia_australis);
((Pelagodoxa_henryana	(((((Prestoea_acuminata	(Attalea_speciosa	(Elaeis_guineensis	Elaeis_oleifera)))	Oenocarpus_bataua)	Oenocarpus_minor)	Burretiokentia_grandiflora)	(((Leopoldinia_pulchra	(Sabal_domingensis	Orania_palindan))	Podococcus_barteri)	(Phoenix_dactylifera	(Chamaedorea_seifrizii	(((Dypsis_decaryi	(Geonoma_undata	Roystonea_regia))	Reinhardtia_gracilis)	Iriartea_deltoidea))))))	Kingia_australis);
((Elaeis_oleifera	((((Chamaedorea_seifrizii	((Reinhardtia_gracilis	((Sabal_domingensis	Orania_palindan)	Iriartea_deltoidea))	Phoenix_dactylifera))	(((Oenocarpus_minor	Podococcus_barteri)	(Oenocarpus_bataua	Pelagodoxa_henryana))	(Prestoea_acuminata	(Leopoldinia_pulchra	Burretiokentia_grandiflora))))	(((Geonoma_undata	Roystonea_regia)	Dypsis_decaryi)	Attalea_speciosa))	Elaeis_guineensis))	Kingia_australis);
((Elaeis_oleifera	(Elaeis_guineensis	(Attalea_speciosa	((Burretiokentia_grandiflora	(((Iriartea_deltoidea	Phoenix_dactylifera)	Chamaedorea_seifrizii)	((Sabal_domingensis	Orania_palindan)	(((Roystonea_regia	Geonoma_undata)	Dypsis_decaryi)	Reinhardtia_gracilis))))	(((Oenocarpus_minor	Oenocarpus_bataua)	(Podococcus_barteri	Pelagodoxa_henryana))	(Prestoea_acuminata	Leopoldinia_pulchra))))))	Kingia_australis);
((Pelagodoxa_henryana	((((((((Elaeis_oleifera	Elaeis_guineensis)	(((Roystonea_regia	Geonoma_undata)	Dypsis_decaryi)	Attalea_speciosa))	Burretiokentia_grandiflora)	Prestoea_acuminata)	(Oenocarpus_minor	Oenocarpus_bataua))	(Leopoldinia_pulchra	(Sabal_domingensis	Orania_palindan)))	(((Chamaedorea_seifrizii	Iriartea_deltoidea)	Phoenix_dactylifera)	Reinhardtia_gracilis))	Podococcus_barteri))	Kingia_australis);
((Pelagodoxa_henryana	(((Oenocarpus_bataua	Oenocarpus_minor)	(Prestoea_acuminata	(Leopoldinia_pulchra	(Sabal_domingensis	Orania_palindan))))	((Podococcus_barteri	(((Chamaedorea_seifrizii	((((Roystonea_regia	Geonoma_undata)	Dypsis_decaryi)	Reinhardtia_gracilis)	Iriartea_deltoidea))	Phoenix_dactylifera)	((Elaeis_oleifera	Elaeis_guineensis)	Attalea_speciosa)))	Burretiokentia_grandiflora)))	Kingia_australis);
((Pelagodoxa_henryana	(Oenocarpus_bataua	(Oenocarpus_minor	(((Prestoea_acuminata	Burretiokentia_grandiflora)	((((((Roystonea_regia	Geonoma_undata)	Dypsis_decaryi)	Iriartea_deltoidea)	Phoenix_dactylifera)	(Chamaedorea_seifrizii	(Attalea_speciosa	(Elaeis_oleifera	Elaeis_guineensis))))	((Leopoldinia_pulchra	(Sabal_domingensis	Orania_palindan))	Reinhardtia_gracilis)))	Podococcus_barteri))))	Kingia_australis);
(((Sabal_domingensis	Orania_palindan)	((Prestoea_acuminata	((((Pelagodoxa_henryana	Podococcus_barteri)	(Oenocarpus_bataua	Oenocarpus_minor))	Burretiokentia_grandiflora)	(((Chamaedorea_seifrizii	((Reinhardtia_gracilis	(Roystonea_regia	(Geonoma_undata	Dypsis_decaryi)))	Iriartea_deltoidea))	Phoenix_dactylifera)	(Attalea_speciosa	(Elaeis_oleifera	Elaeis_guineensis)))))	Leopoldinia_pulchra))	Kingia_australis);
((Elaeis_oleifera	(Elaeis_guineensis	((((Phoenix_dactylifera	(((Leopoldinia_pulchra	(Sabal_domingensis	Orania_palindan))	(Podococcus_barteri	(Pelagodoxa_henryana	(Oenocarpus_bataua	Oenocarpus_minor))))	(Chamaedorea_seifrizii	((Reinhardtia_gracilis	(Dypsis_decaryi	(Roystonea_regia	Geonoma_undata)))	Iriartea_deltoidea))))	Prestoea_acuminata)	Burretiokentia_grandiflora)	Attalea_speciosa)))	Kingia_australis);
((Pelagodoxa_henryana	(((Phoenix_dactylifera	Iriartea_deltoidea)	(((Prestoea_acuminata	(Burretiokentia_grandiflora	(Oenocarpus_bataua	Oenocarpus_minor)))	(Leopoldinia_pulchra	(Sabal_domingensis	Orania_palindan)))	(Podococcus_barteri	(Chamaedorea_seifrizii	(Attalea_speciosa	(Elaeis_oleifera	Elaeis_guineensis))))))	(Reinhardtia_gracilis	(Dypsis_decaryi	(Roystonea_regia	Geonoma_undata)))))	Kingia_australis);
((Elaeis_oleifera	(Elaeis_guineensis	(((Oenocarpus_bataua	Oenocarpus_minor)	Burretiokentia_grandiflora)	((Attalea_speciosa	((((Phoenix_dactylifera	((Sabal_domingensis	Orania_palindan)	Iriartea_deltoidea))	(Reinhardtia_gracilis	((Roystonea_regia	Geonoma_undata)	Dypsis_decaryi)))	(Leopoldinia_pulchra	Chamaedorea_seifrizii))	(Podococcus_barteri	Pelagodoxa_henryana)))	Prestoea_acuminata))))	Kingia_australis);
((Burretiokentia_grandiflora	((((Reinhardtia_gracilis	((Roystonea_regia	Geonoma_undata)	Dypsis_decaryi))	(Prestoea_acuminata	((Sabal_domingensis	Orania_palindan)	Leopoldinia_pulchra)))	(Podococcus_barteri	((Oenocarpus_bataua	Oenocarpus_minor)	Pelagodoxa_henryana)))	((Iriartea_deltoidea	Phoenix_dactylifera)	((Elaeis_guineensis	(Chamaedorea_seifrizii	Elaeis_oleifera))	Attalea_speciosa))))	Kingia_australis);
((Pelagodoxa_henryana	(Podococcus_barteri	((((Sabal_domingensis	Orania_palindan)	Leopoldinia_pulchra)	(Prestoea_acuminata	((((Elaeis_guineensis	Elaeis_oleifera)	Attalea_speciosa)	(Chamaedorea_seifrizii	(Iriartea_deltoidea	Phoenix_dactylifera)))	(Burretiokentia_grandiflora	(Reinhardtia_gracilis	((Roystonea_regia	Geonoma_undata)	Dypsis_decaryi))))))	(Oenocarpus_bataua	Oenocarpus_minor))))	Kingia_australis);
(((((Leopoldinia_pulchra	(Sabal_domingensis	Orania_palindan))	(((((Geonoma_undata	Roystonea_regia)	Dypsis_decaryi)	Reinhardtia_gracilis)	Chamaedorea_seifrizii)	Iriartea_deltoidea))	(Phoenix_dactylifera	(Podococcus_barteri	(((Oenocarpus_minor	Prestoea_acuminata)	((Attalea_speciosa	(Elaeis_guineensis	Elaeis_oleifera))	Burretiokentia_grandiflora))	Oenocarpus_bataua))))	Pelagodoxa_henryana)	Kingia_australis);
((Elaeis_oleifera	(((((Leopoldinia_pulchra	(Sabal_domingensis	Orania_palindan))	(Phoenix_dactylifera	(Chamaedorea_seifrizii	((((Geonoma_undata	Roystonea_regia)	Dypsis_decaryi)	Reinhardtia_gracilis)	Iriartea_deltoidea))))	(Prestoea_acuminata	(Burretiokentia_grandiflora	(((Oenocarpus_bataua	Pelagodoxa_henryana)	Oenocarpus_minor)	Podococcus_barteri))))	Attalea_speciosa)	Elaeis_guineensis))	Kingia_australis);
((Pelagodoxa_henryana	(((Oenocarpus_bataua	(Burretiokentia_grandiflora	Oenocarpus_minor))	(Prestoea_acuminata	((((Geonoma_undata	Roystonea_regia)	Dypsis_decaryi)	Reinhardtia_gracilis)	Podococcus_barteri)))	(((Attalea_speciosa	(Elaeis_guineensis	Elaeis_oleifera))	(Leopoldinia_pulchra	(Chamaedorea_seifrizii	(Sabal_domingensis	Orania_palindan))))	(Phoenix_dactylifera	Iriartea_deltoidea))))	Kingia_australis);
((Elaeis_oleifera	(((Phoenix_dactylifera	(Chamaedorea_seifrizii	((((Geonoma_undata	Roystonea_regia)	Dypsis_decaryi)	Reinhardtia_gracilis)	Iriartea_deltoidea)))	(((Leopoldinia_pulchra	(Sabal_domingensis	Orania_palindan))	((Burretiokentia_grandiflora	Pelagodoxa_henryana)	((Prestoea_acuminata	Podococcus_barteri)	(Oenocarpus_bataua	Oenocarpus_minor))))	Attalea_speciosa))	Elaeis_guineensis))	Kingia_australis);
((((Prestoea_acuminata	(Oenocarpus_bataua	Oenocarpus_minor))	(Burretiokentia_grandiflora	((Elaeis_oleifera	Elaeis_guineensis)	Attalea_speciosa)))	((Podococcus_barteri	(Phoenix_dactylifera	(((Sabal_domingensis	Orania_palindan)	Chamaedorea_seifrizii)	((((Geonoma_undata	Roystonea_regia)	Dypsis_decaryi)	Reinhardtia_gracilis)	Iriartea_deltoidea))))	(Leopoldinia_pulchra	Pelagodoxa_henryana)))	Kingia_australis);
((Pelagodoxa_henryana	(((((Elaeis_oleifera	Elaeis_guineensis)	Attalea_speciosa)	((Sabal_domingensis	Orania_palindan)	Leopoldinia_pulchra))	(Prestoea_acuminata	((Oenocarpus_bataua	Oenocarpus_minor)	Burretiokentia_grandiflora)))	(Podococcus_barteri	(Phoenix_dactylifera	((Iriartea_deltoidea	(((Geonoma_undata	Roystonea_regia)	Dypsis_decaryi)	Reinhardtia_gracilis))	Chamaedorea_seifrizii)))))	Kingia_australis);
((Pelagodoxa_henryana	(((Phoenix_dactylifera	((Iriartea_deltoidea	((Roystonea_regia	(Dypsis_decaryi	Geonoma_undata))	Reinhardtia_gracilis))	Chamaedorea_seifrizii))	((Oenocarpus_bataua	Oenocarpus_minor)	((((Elaeis_oleifera	Elaeis_guineensis)	Attalea_speciosa)	(Burretiokentia_grandiflora	((Sabal_domingensis	Orania_palindan)	Leopoldinia_pulchra)))	Prestoea_acuminata)))	Podococcus_barteri))	Kingia_australis);
((Elaeis_oleifera	(Elaeis_guineensis	((((Sabal_domingensis	Orania_palindan)	Leopoldinia_pulchra)	(Phoenix_dactylifera	((Iriartea_deltoidea	Reinhardtia_gracilis)	((Dypsis_decaryi	(Geonoma_undata	Roystonea_regia))	Chamaedorea_seifrizii))))	(((Burretiokentia_grandiflora	(((Oenocarpus_bataua	Pelagodoxa_henryana)	Oenocarpus_minor)	Podococcus_barteri))	Prestoea_acuminata)	Attalea_speciosa))))	Kingia_australis);
((Pelagodoxa_henryana	(Oenocarpus_minor	(Oenocarpus_bataua	((Prestoea_acuminata	((((Attalea_speciosa	(Elaeis_oleifera	Elaeis_guineensis))	(Phoenix_dactylifera	(Iriartea_deltoidea	Chamaedorea_seifrizii)))	(Reinhardtia_gracilis	((Dypsis_decaryi	Geonoma_undata)	Roystonea_regia)))	(Leopoldinia_pulchra	(Burretiokentia_grandiflora	(Sabal_domingensis	Orania_palindan)))))	Podococcus_barteri))))	Kingia_australis);
((Pelagodoxa_henryana	(((Prestoea_acuminata	((((Elaeis_guineensis	(Chamaedorea_seifrizii	Podococcus_barteri))	Elaeis_oleifera)	(Attalea_speciosa	Burretiokentia_grandiflora))	Oenocarpus_minor))	Oenocarpus_bataua)	(((Sabal_domingensis	Orania_palindan)	Leopoldinia_pulchra)	((Phoenix_dactylifera	Iriartea_deltoidea)	(Reinhardtia_gracilis	(Dypsis_decaryi	(Geonoma_undata	Roystonea_regia)))))))	Kingia_australis);
