# Supplementary material for: Data supporting the nuclear phylogenomics of the palm subfamily Arecoideae (Arecaceae)
Source: Data Brief. 2016 Mar 2;7:532–6. doi: 10.1016/j.dib.2016.02.063 (PMC4796708; doi:10.1016/j.dib.2016.02.063)
Supplement: Supplementary file 5 — Supplementary material [file mmc5.zip › RAxML_bootstrap.Sabal_360.raxml.tre]

(((Serenoa_repens	(Nypa_fruticans	Calamus_caryotoides))	((Reinhardtia_simplex	(Reinhardtia_paiewonskiana	Reinhardtia_latisecta))	((((Roystonea_regia	(Iriartea_deltoidea	Pelagodoxa_henryana))	((Sclerosperma_profizianum	Elaeis_oleifera)	Orania_palindan))	(((Leopoldinia_pulchra	(Dypsis_decaryi	Burretiokentia_grandiflora))	(Veitchia_spiralis	(Kentiopsis_piersoniorum	Hydriastele_microspadix)))	(Prestoea_acuminata	(Oenocarpus_bataua	Oenocarpus_minor))))	((Podococcus_barteri	Bactris_major)	Attalea_speciosa))))	Kingia_australis);
((((Serenoa_repens	Calamus_caryotoides)	Nypa_fruticans)	(((Podococcus_barteri	((Bactris_major	(Elaeis_oleifera	Attalea_speciosa))	(Reinhardtia_latisecta	(Reinhardtia_simplex	Reinhardtia_paiewonskiana))))	(Pelagodoxa_henryana	Sclerosperma_profizianum))	((Orania_palindan	(Iriartea_deltoidea	((Leopoldinia_pulchra	(Dypsis_decaryi	Burretiokentia_grandiflora))	((Veitchia_spiralis	(Kentiopsis_piersoniorum	Hydriastele_microspadix))	(Prestoea_acuminata	(Oenocarpus_bataua	Oenocarpus_minor))))))	Roystonea_regia)))	Kingia_australis);
((((Serenoa_repens	Calamus_caryotoides)	Nypa_fruticans)	((Veitchia_spiralis	(Kentiopsis_piersoniorum	((Dypsis_decaryi	Burretiokentia_grandiflora)	Hydriastele_microspadix)))	(((Prestoea_acuminata	(Oenocarpus_bataua	Oenocarpus_minor))	Iriartea_deltoidea)	(((((Leopoldinia_pulchra	Pelagodoxa_henryana)	Sclerosperma_profizianum)	Orania_palindan)	((Bactris_major	(Elaeis_oleifera	Attalea_speciosa))	(Reinhardtia_latisecta	(Reinhardtia_simplex	Reinhardtia_paiewonskiana))))	(Podococcus_barteri	Roystonea_regia)))))	Kingia_australis);
((Calamus_caryotoides	((Nypa_fruticans	(Veitchia_spiralis	((((((Roystonea_regia	((((Leopoldinia_pulchra	Pelagodoxa_henryana)	Sclerosperma_profizianum)	((((Reinhardtia_latisecta	(Reinhardtia_simplex	Reinhardtia_paiewonskiana))	(Podococcus_barteri	Bactris_major))	Elaeis_oleifera)	Attalea_speciosa))	Orania_palindan))	(Oenocarpus_minor	(Prestoea_acuminata	Oenocarpus_bataua)))	Iriartea_deltoidea)	(Dypsis_decaryi	Burretiokentia_grandiflora))	Hydriastele_microspadix)	Kentiopsis_piersoniorum)))	Serenoa_repens))	Kingia_australis);
((Calamus_caryotoides	((Nypa_fruticans	((Kentiopsis_piersoniorum	(((((Leopoldinia_pulchra	Pelagodoxa_henryana)	Sclerosperma_profizianum)	(((Podococcus_barteri	(Attalea_speciosa	Bactris_major))	(Reinhardtia_latisecta	(Reinhardtia_simplex	Reinhardtia_paiewonskiana)))	Elaeis_oleifera))	Orania_palindan)	(Veitchia_spiralis	(Iriartea_deltoidea	(Prestoea_acuminata	(Oenocarpus_minor	Oenocarpus_bataua))))))	((Roystonea_regia	(Dypsis_decaryi	Burretiokentia_grandiflora))	Hydriastele_microspadix)))	Serenoa_repens))	Kingia_australis);
(((((((Reinhardtia_latisecta	(Reinhardtia_simplex	Reinhardtia_paiewonskiana))	((Bactris_major	Podococcus_barteri)	(Orania_palindan	(Roystonea_regia	Sclerosperma_profizianum))))	((Oenocarpus_minor	Oenocarpus_bataua)	(((((Leopoldinia_pulchra	(Dypsis_decaryi	Burretiokentia_grandiflora))	(Hydriastele_microspadix	Nypa_fruticans))	Veitchia_spiralis)	Kentiopsis_piersoniorum)	(Iriartea_deltoidea	((Serenoa_repens	Calamus_caryotoides)	Prestoea_acuminata)))))	Attalea_speciosa)	Elaeis_oleifera)	Pelagodoxa_henryana)	Kingia_australis);
((Calamus_caryotoides	((Nypa_fruticans	Serenoa_repens)	(Prestoea_acuminata	(((((Oenocarpus_minor	Oenocarpus_bataua)	((((((Bactris_major	Podococcus_barteri)	(Pelagodoxa_henryana	Attalea_speciosa))	Elaeis_oleifera)	(((Orania_palindan	Reinhardtia_simplex)	Reinhardtia_paiewonskiana)	(Sclerosperma_profizianum	Reinhardtia_latisecta)))	Leopoldinia_pulchra)	Roystonea_regia))	Veitchia_spiralis)	(Iriartea_deltoidea	Kentiopsis_piersoniorum))	((Dypsis_decaryi	Burretiokentia_grandiflora)	Hydriastele_microspadix)))))	Kingia_australis);
(((Nypa_fruticans	(Calamus_caryotoides	Serenoa_repens))	((((Prestoea_acuminata	(((((Podococcus_barteri	Sclerosperma_profizianum)	(Leopoldinia_pulchra	Pelagodoxa_henryana))	((Reinhardtia_paiewonskiana	Reinhardtia_latisecta)	(Elaeis_oleifera	(Attalea_speciosa	Bactris_major))))	((Reinhardtia_simplex	Orania_palindan)	Roystonea_regia))	(Oenocarpus_minor	Oenocarpus_bataua)))	Iriartea_deltoidea)	(Dypsis_decaryi	Burretiokentia_grandiflora))	(Hydriastele_microspadix	(Veitchia_spiralis	Kentiopsis_piersoniorum))))	Kingia_australis);
(((Nypa_fruticans	(Calamus_caryotoides	Serenoa_repens))	((Oenocarpus_minor	(Prestoea_acuminata	Oenocarpus_bataua))	((Hydriastele_microspadix	Kentiopsis_piersoniorum)	(Veitchia_spiralis	(((Orania_palindan	(Iriartea_deltoidea	(Sclerosperma_profizianum	(((Attalea_speciosa	(Podococcus_barteri	Bactris_major))	((Leopoldinia_pulchra	Pelagodoxa_henryana)	(Reinhardtia_paiewonskiana	Reinhardtia_latisecta)))	Elaeis_oleifera))))	((Dypsis_decaryi	Burretiokentia_grandiflora)	Roystonea_regia))	Reinhardtia_simplex)))))	Kingia_australis);
(((Nypa_fruticans	(Calamus_caryotoides	Serenoa_repens))	((((Dypsis_decaryi	Burretiokentia_grandiflora)	Hydriastele_microspadix)	(Kentiopsis_piersoniorum	Veitchia_spiralis))	((Roystonea_regia	((Reinhardtia_simplex	Orania_palindan)	(((Podococcus_barteri	Bactris_major)	((Iriartea_deltoidea	Reinhardtia_paiewonskiana)	(Sclerosperma_profizianum	Reinhardtia_latisecta)))	((Leopoldinia_pulchra	Pelagodoxa_henryana)	(Attalea_speciosa	Elaeis_oleifera)))))	((Oenocarpus_minor	Oenocarpus_bataua)	Prestoea_acuminata))))	Kingia_australis);
((Pelagodoxa_henryana	((((Roystonea_regia	(((Dypsis_decaryi	Burretiokentia_grandiflora)	(Iriartea_deltoidea	(Prestoea_acuminata	(((Hydriastele_microspadix	(Veitchia_spiralis	Kentiopsis_piersoniorum))	(Nypa_fruticans	Serenoa_repens))	(Oenocarpus_bataua	Oenocarpus_minor)))))	Calamus_caryotoides))	(((Podococcus_barteri	Bactris_major)	Attalea_speciosa)	(Orania_palindan	(Elaeis_oleifera	Sclerosperma_profizianum))))	(Reinhardtia_simplex	(Reinhardtia_latisecta	Reinhardtia_paiewonskiana)))	Leopoldinia_pulchra))	Kingia_australis);
(((((Roystonea_regia	(((Oenocarpus_bataua	Prestoea_acuminata)	Oenocarpus_minor)	(Burretiokentia_grandiflora	(Veitchia_spiralis	(((Nypa_fruticans	Serenoa_repens)	Hydriastele_microspadix)	Kentiopsis_piersoniorum)))))	Dypsis_decaryi)	Iriartea_deltoidea)	(((Calamus_caryotoides	(Orania_palindan	(Pelagodoxa_henryana	Leopoldinia_pulchra)))	((Podococcus_barteri	Bactris_major)	((Reinhardtia_simplex	(Reinhardtia_latisecta	Reinhardtia_paiewonskiana))	(Attalea_speciosa	Elaeis_oleifera))))	Sclerosperma_profizianum))	Kingia_australis);
(((Prestoea_acuminata	Iriartea_deltoidea)	((Oenocarpus_bataua	Oenocarpus_minor)	(((((Sclerosperma_profizianum	(((Calamus_caryotoides	Roystonea_regia)	(Bactris_major	Podococcus_barteri))	(Pelagodoxa_henryana	Leopoldinia_pulchra)))	((Reinhardtia_simplex	Reinhardtia_latisecta)	Reinhardtia_paiewonskiana))	Orania_palindan)	(Attalea_speciosa	Elaeis_oleifera))	((Dypsis_decaryi	Burretiokentia_grandiflora)	((Veitchia_spiralis	((Serenoa_repens	Hydriastele_microspadix)	Kentiopsis_piersoniorum))	Nypa_fruticans)))))	Kingia_australis);
(((Nypa_fruticans	Serenoa_repens)	((((((Oenocarpus_bataua	Oenocarpus_minor)	(Prestoea_acuminata	(Dypsis_decaryi	Burretiokentia_grandiflora)))	Hydriastele_microspadix)	Veitchia_spiralis)	Kentiopsis_piersoniorum)	(Iriartea_deltoidea	((((Reinhardtia_simplex	(Reinhardtia_latisecta	Reinhardtia_paiewonskiana))	(Attalea_speciosa	Elaeis_oleifera))	((Roystonea_regia	(Bactris_major	Podococcus_barteri))	((Orania_palindan	Calamus_caryotoides)	(Pelagodoxa_henryana	Leopoldinia_pulchra))))	Sclerosperma_profizianum))))	Kingia_australis);
((Pelagodoxa_henryana	(Leopoldinia_pulchra	((((Orania_palindan	Roystonea_regia)	(((Oenocarpus_bataua	Oenocarpus_minor)	(Prestoea_acuminata	Iriartea_deltoidea))	((Dypsis_decaryi	Burretiokentia_grandiflora)	(Veitchia_spiralis	(Kentiopsis_piersoniorum	((Nypa_fruticans	(Calamus_caryotoides	Serenoa_repens))	Hydriastele_microspadix))))))	((Podococcus_barteri	Sclerosperma_profizianum)	(Bactris_major	(Attalea_speciosa	Elaeis_oleifera))))	((Reinhardtia_paiewonskiana	Reinhardtia_latisecta)	Reinhardtia_simplex))))	Kingia_australis);
((Serenoa_repens	(((Prestoea_acuminata	((((Hydriastele_microspadix	(Dypsis_decaryi	Burretiokentia_grandiflora))	(Veitchia_spiralis	(Kentiopsis_piersoniorum	(((Leopoldinia_pulchra	Attalea_speciosa)	Elaeis_oleifera)	(Pelagodoxa_henryana	(((Bactris_major	((Reinhardtia_latisecta	Reinhardtia_paiewonskiana)	Reinhardtia_simplex))	((Roystonea_regia	Podococcus_barteri)	Orania_palindan))	Sclerosperma_profizianum))))))	Iriartea_deltoidea)	(Oenocarpus_bataua	Oenocarpus_minor)))	Nypa_fruticans)	Calamus_caryotoides))	Kingia_australis);
((Serenoa_repens	((((((Elaeis_oleifera	Bactris_major)	Attalea_speciosa)	(Pelagodoxa_henryana	Leopoldinia_pulchra))	(((Reinhardtia_latisecta	Reinhardtia_paiewonskiana)	Reinhardtia_simplex)	(Podococcus_barteri	Sclerosperma_profizianum)))	((Roystonea_regia	Orania_palindan)	((((Iriartea_deltoidea	Nypa_fruticans)	(Prestoea_acuminata	(Oenocarpus_bataua	Oenocarpus_minor)))	((Kentiopsis_piersoniorum	Hydriastele_microspadix)	Veitchia_spiralis))	(Dypsis_decaryi	Burretiokentia_grandiflora))))	Calamus_caryotoides))	Kingia_australis);
((Serenoa_repens	(((Podococcus_barteri	(((Pelagodoxa_henryana	Leopoldinia_pulchra)	Sclerosperma_profizianum)	(((Reinhardtia_simplex	Orania_palindan)	(Roystonea_regia	((((Dypsis_decaryi	Burretiokentia_grandiflora)	Prestoea_acuminata)	(Oenocarpus_bataua	Oenocarpus_minor))	(Hydriastele_microspadix	(Veitchia_spiralis	(Kentiopsis_piersoniorum	Nypa_fruticans))))))	((Reinhardtia_latisecta	Reinhardtia_paiewonskiana)	(Bactris_major	(Attalea_speciosa	Elaeis_oleifera))))))	Iriartea_deltoidea)	Calamus_caryotoides))	Kingia_australis);
((((((((((Reinhardtia_simplex	Orania_palindan)	(((Kentiopsis_piersoniorum	((Hydriastele_microspadix	Nypa_fruticans)	Veitchia_spiralis))	(Dypsis_decaryi	Burretiokentia_grandiflora))	((Oenocarpus_bataua	Prestoea_acuminata)	Oenocarpus_minor)))	Roystonea_regia)	((Reinhardtia_latisecta	Reinhardtia_paiewonskiana)	(Podococcus_barteri	Bactris_major)))	Sclerosperma_profizianum)	(Attalea_speciosa	(Serenoa_repens	Elaeis_oleifera)))	(Pelagodoxa_henryana	Leopoldinia_pulchra))	Iriartea_deltoidea)	Calamus_caryotoides)	Kingia_australis);
((Serenoa_repens	(Nypa_fruticans	((Veitchia_spiralis	(((Dypsis_decaryi	Burretiokentia_grandiflora)	(Iriartea_deltoidea	((((Oenocarpus_bataua	Prestoea_acuminata)	Oenocarpus_minor)	(((Orania_palindan	((Podococcus_barteri	(Attalea_speciosa	(Elaeis_oleifera	Bactris_major)))	(Pelagodoxa_henryana	Leopoldinia_pulchra)))	((Reinhardtia_simplex	(Reinhardtia_latisecta	Reinhardtia_paiewonskiana))	Sclerosperma_profizianum))	Roystonea_regia))	Calamus_caryotoides)))	Kentiopsis_piersoniorum))	Hydriastele_microspadix)))	Kingia_australis);
(((Calamus_caryotoides	Serenoa_repens)	((Prestoea_acuminata	(Oenocarpus_bataua	Oenocarpus_minor))	((Iriartea_deltoidea	(Roystonea_regia	(Orania_palindan	(((Podococcus_barteri	Sclerosperma_profizianum)	(Elaeis_oleifera	((Attalea_speciosa	Bactris_major)	((Reinhardtia_paiewonskiana	Reinhardtia_latisecta)	Reinhardtia_simplex))))	(Leopoldinia_pulchra	Pelagodoxa_henryana)))))	((Nypa_fruticans	((Veitchia_spiralis	Kentiopsis_piersoniorum)	Hydriastele_microspadix))	(Burretiokentia_grandiflora	Dypsis_decaryi)))))	Kingia_australis);
((((Orania_palindan	(((((Oenocarpus_minor	(Prestoea_acuminata	Oenocarpus_bataua))	(((Burretiokentia_grandiflora	Dypsis_decaryi)	Hydriastele_microspadix)	((Kentiopsis_piersoniorum	Nypa_fruticans)	Veitchia_spiralis)))	Roystonea_regia)	((Podococcus_barteri	Sclerosperma_profizianum)	(((Reinhardtia_latisecta	Reinhardtia_paiewonskiana)	Reinhardtia_simplex)	((Attalea_speciosa	Elaeis_oleifera)	Bactris_major))))	(Iriartea_deltoidea	(Leopoldinia_pulchra	Pelagodoxa_henryana))))	Calamus_caryotoides)	Serenoa_repens)	Kingia_australis);
(((Calamus_caryotoides	Serenoa_repens)	(Orania_palindan	((((((Iriartea_deltoidea	(((Veitchia_spiralis	(((Burretiokentia_grandiflora	Dypsis_decaryi)	Hydriastele_microspadix)	Kentiopsis_piersoniorum))	Nypa_fruticans)	(Oenocarpus_minor	(Prestoea_acuminata	Oenocarpus_bataua))))	Roystonea_regia)	(Elaeis_oleifera	Sclerosperma_profizianum))	((Reinhardtia_latisecta	Reinhardtia_paiewonskiana)	Reinhardtia_simplex))	(Attalea_speciosa	(Bactris_major	Podococcus_barteri)))	(Leopoldinia_pulchra	Pelagodoxa_henryana))))	Kingia_australis);
(((Calamus_caryotoides	Serenoa_repens)	(Orania_palindan	((((((Leopoldinia_pulchra	(Reinhardtia_latisecta	Reinhardtia_paiewonskiana))	Reinhardtia_simplex)	Elaeis_oleifera)	(Attalea_speciosa	(Bactris_major	Podococcus_barteri)))	((Roystonea_regia	Sclerosperma_profizianum)	((((Oenocarpus_minor	Oenocarpus_bataua)	Prestoea_acuminata)	((Burretiokentia_grandiflora	Dypsis_decaryi)	((Kentiopsis_piersoniorum	(Nypa_fruticans	Hydriastele_microspadix))	Veitchia_spiralis)))	Iriartea_deltoidea)))	Pelagodoxa_henryana)))	Kingia_australis);
((((Orania_palindan	(Sclerosperma_profizianum	((Attalea_speciosa	((Pelagodoxa_henryana	Leopoldinia_pulchra)	Elaeis_oleifera))	((Bactris_major	Podococcus_barteri)	((Reinhardtia_latisecta	Reinhardtia_paiewonskiana)	Reinhardtia_simplex)))))	Roystonea_regia)	((Burretiokentia_grandiflora	Dypsis_decaryi)	(((Hydriastele_microspadix	((Calamus_caryotoides	Serenoa_repens)	Kentiopsis_piersoniorum))	Veitchia_spiralis)	(Prestoea_acuminata	((Iriartea_deltoidea	Nypa_fruticans)	(Oenocarpus_minor	Oenocarpus_bataua))))))	Kingia_australis);
(((Pelagodoxa_henryana	Leopoldinia_pulchra)	((((Roystonea_regia	(Iriartea_deltoidea	(((Burretiokentia_grandiflora	Dypsis_decaryi)	((Veitchia_spiralis	Hydriastele_microspadix)	((Calamus_caryotoides	(Serenoa_repens	Nypa_fruticans))	Kentiopsis_piersoniorum)))	(Prestoea_acuminata	(Oenocarpus_minor	Oenocarpus_bataua)))))	Orania_palindan)	((Elaeis_oleifera	(Attalea_speciosa	(Bactris_major	Podococcus_barteri)))	((Reinhardtia_latisecta	Reinhardtia_paiewonskiana)	Reinhardtia_simplex)))	Sclerosperma_profizianum))	Kingia_australis);
(((Pelagodoxa_henryana	Leopoldinia_pulchra)	(((((Podococcus_barteri	Roystonea_regia)	(Burretiokentia_grandiflora	Dypsis_decaryi))	((Oenocarpus_minor	(Oenocarpus_bataua	Prestoea_acuminata))	(((Calamus_caryotoides	(Serenoa_repens	Nypa_fruticans))	((Kentiopsis_piersoniorum	Veitchia_spiralis)	Hydriastele_microspadix))	Orania_palindan)))	((Bactris_major	(Elaeis_oleifera	Attalea_speciosa))	((Reinhardtia_latisecta	(Iriartea_deltoidea	Reinhardtia_paiewonskiana))	Reinhardtia_simplex)))	Sclerosperma_profizianum))	Kingia_australis);
((((Nypa_fruticans	(((((Orania_palindan	(((Reinhardtia_latisecta	Reinhardtia_paiewonskiana)	Reinhardtia_simplex)	(Pelagodoxa_henryana	Leopoldinia_pulchra)))	(Bactris_major	Podococcus_barteri))	(Roystonea_regia	Sclerosperma_profizianum))	(Elaeis_oleifera	Attalea_speciosa))	((Iriartea_deltoidea	((Prestoea_acuminata	(Oenocarpus_minor	Oenocarpus_bataua))	(Hydriastele_microspadix	(Kentiopsis_piersoniorum	Veitchia_spiralis))))	(Burretiokentia_grandiflora	Dypsis_decaryi))))	Serenoa_repens)	Calamus_caryotoides)	Kingia_australis);
((((Serenoa_repens	Calamus_caryotoides)	Nypa_fruticans)	(Prestoea_acuminata	((Oenocarpus_minor	Oenocarpus_bataua)	(Iriartea_deltoidea	((Hydriastele_microspadix	(Kentiopsis_piersoniorum	Veitchia_spiralis))	(((Sclerosperma_profizianum	Orania_palindan)	(((Dypsis_decaryi	Elaeis_oleifera)	Attalea_speciosa)	((Bactris_major	(Roystonea_regia	Podococcus_barteri))	((Reinhardtia_paiewonskiana	(Reinhardtia_simplex	Reinhardtia_latisecta))	(Pelagodoxa_henryana	Leopoldinia_pulchra)))))	Burretiokentia_grandiflora))))))	Kingia_australis);
(((Serenoa_repens	((((Burretiokentia_grandiflora	((Dypsis_decaryi	Kentiopsis_piersoniorum)	(Veitchia_spiralis	((Oenocarpus_minor	(Prestoea_acuminata	Oenocarpus_bataua))	Hydriastele_microspadix))))	Iriartea_deltoidea)	(((Sclerosperma_profizianum	Orania_palindan)	(Elaeis_oleifera	Attalea_speciosa))	(((Bactris_major	Podococcus_barteri)	Roystonea_regia)	((Reinhardtia_paiewonskiana	(Reinhardtia_simplex	Reinhardtia_latisecta))	(Pelagodoxa_henryana	Leopoldinia_pulchra)))))	Nypa_fruticans))	Calamus_caryotoides)	Kingia_australis);
((Calamus_caryotoides	(Serenoa_repens	((Elaeis_oleifera	((Sclerosperma_profizianum	((Hydriastele_microspadix	(Kentiopsis_piersoniorum	Veitchia_spiralis))	Orania_palindan))	((Attalea_speciosa	(Burretiokentia_grandiflora	Dypsis_decaryi))	((Oenocarpus_minor	(Oenocarpus_bataua	Prestoea_acuminata))	((((Reinhardtia_simplex	(Reinhardtia_latisecta	(Iriartea_deltoidea	Reinhardtia_paiewonskiana)))	(Pelagodoxa_henryana	Leopoldinia_pulchra))	(Bactris_major	Podococcus_barteri))	Roystonea_regia)))))	Nypa_fruticans)))	Kingia_australis);
(((Nypa_fruticans	(Calamus_caryotoides	Serenoa_repens))	(((((Reinhardtia_latisecta	Reinhardtia_simplex)	Reinhardtia_paiewonskiana)	Attalea_speciosa)	(Bactris_major	(((Pelagodoxa_henryana	Leopoldinia_pulchra)	Sclerosperma_profizianum)	((Roystonea_regia	Podococcus_barteri)	((((Burretiokentia_grandiflora	Dypsis_decaryi)	(Orania_palindan	Prestoea_acuminata))	(((Hydriastele_microspadix	Kentiopsis_piersoniorum)	Veitchia_spiralis)	(Oenocarpus_minor	Oenocarpus_bataua)))	Iriartea_deltoidea)))))	Elaeis_oleifera))	Kingia_australis);
((((Iriartea_deltoidea	((((Sclerosperma_profizianum	Elaeis_oleifera)	(((Pelagodoxa_henryana	Leopoldinia_pulchra)	Reinhardtia_simplex)	(Reinhardtia_paiewonskiana	Reinhardtia_latisecta)))	((Bactris_major	Podococcus_barteri)	Attalea_speciosa))	((((Oenocarpus_minor	Oenocarpus_bataua)	((Burretiokentia_grandiflora	Dypsis_decaryi)	((Hydriastele_microspadix	Kentiopsis_piersoniorum)	Veitchia_spiralis)))	(Orania_palindan	Prestoea_acuminata))	Roystonea_regia)))	(Serenoa_repens	Nypa_fruticans))	Calamus_caryotoides)	Kingia_australis);
(((Iriartea_deltoidea	(((((Leopoldinia_pulchra	Pelagodoxa_henryana)	(Bactris_major	Podococcus_barteri))	Attalea_speciosa)	((Sclerosperma_profizianum	Elaeis_oleifera)	(Reinhardtia_simplex	(Reinhardtia_paiewonskiana	Reinhardtia_latisecta))))	(((Prestoea_acuminata	(Veitchia_spiralis	((Hydriastele_microspadix	(Burretiokentia_grandiflora	Dypsis_decaryi))	Kentiopsis_piersoniorum)))	(Oenocarpus_minor	Oenocarpus_bataua))	(Orania_palindan	Roystonea_regia))))	(Nypa_fruticans	(Calamus_caryotoides	Serenoa_repens)))	Kingia_australis);
(((((Iriartea_deltoidea	(((Elaeis_oleifera	((Reinhardtia_simplex	(Reinhardtia_paiewonskiana	Reinhardtia_latisecta))	((Bactris_major	Podococcus_barteri)	Attalea_speciosa)))	((Leopoldinia_pulchra	Pelagodoxa_henryana)	Sclerosperma_profizianum))	((Orania_palindan	Roystonea_regia)	(((Burretiokentia_grandiflora	Dypsis_decaryi)	((Kentiopsis_piersoniorum	Hydriastele_microspadix)	Veitchia_spiralis))	((Oenocarpus_minor	Oenocarpus_bataua)	Prestoea_acuminata)))))	Nypa_fruticans)	Serenoa_repens)	Calamus_caryotoides)	Kingia_australis);
((((((((Reinhardtia_paiewonskiana	Reinhardtia_latisecta)	(Leopoldinia_pulchra	Reinhardtia_simplex))	(((Podococcus_barteri	Sclerosperma_profizianum)	((Elaeis_oleifera	(Attalea_speciosa	Bactris_major))	(((((Veitchia_spiralis	Kentiopsis_piersoniorum)	Hydriastele_microspadix)	((Oenocarpus_minor	Oenocarpus_bataua)	Prestoea_acuminata))	((Burretiokentia_grandiflora	Dypsis_decaryi)	Roystonea_regia))	Orania_palindan)))	Iriartea_deltoidea))	Pelagodoxa_henryana)	Nypa_fruticans)	Serenoa_repens)	Calamus_caryotoides)	Kingia_australis);
(((((Prestoea_acuminata	((((((Burretiokentia_grandiflora	Dypsis_decaryi)	Roystonea_regia)	((((Attalea_speciosa	Orania_palindan)	(Bactris_major	Podococcus_barteri))	(Elaeis_oleifera	Sclerosperma_profizianum))	((Reinhardtia_paiewonskiana	(Reinhardtia_latisecta	(Leopoldinia_pulchra	Reinhardtia_simplex)))	Pelagodoxa_henryana)))	Iriartea_deltoidea)	((Veitchia_spiralis	Kentiopsis_piersoniorum)	Hydriastele_microspadix))	(Oenocarpus_minor	Oenocarpus_bataua)))	Nypa_fruticans)	Serenoa_repens)	Calamus_caryotoides)	Kingia_australis);
(((((Hydriastele_microspadix	((Prestoea_acuminata	(((Iriartea_deltoidea	(Burretiokentia_grandiflora	Dypsis_decaryi))	(Oenocarpus_minor	Oenocarpus_bataua))	(Roystonea_regia	(Orania_palindan	((((Leopoldinia_pulchra	((Podococcus_barteri	(Attalea_speciosa	Bactris_major))	Pelagodoxa_henryana))	(Reinhardtia_latisecta	(Reinhardtia_simplex	Reinhardtia_paiewonskiana)))	Elaeis_oleifera)	Sclerosperma_profizianum)))))	(Veitchia_spiralis	Kentiopsis_piersoniorum)))	Nypa_fruticans)	Serenoa_repens)	Calamus_caryotoides)	Kingia_australis);
(((((Veitchia_spiralis	(Kentiopsis_piersoniorum	(Hydriastele_microspadix	((Burretiokentia_grandiflora	Dypsis_decaryi)	((Prestoea_acuminata	Iriartea_deltoidea)	((Oenocarpus_minor	Oenocarpus_bataua)	(Roystonea_regia	((((Podococcus_barteri	(Attalea_speciosa	Bactris_major))	(Leopoldinia_pulchra	Pelagodoxa_henryana))	((Reinhardtia_latisecta	Reinhardtia_paiewonskiana)	Reinhardtia_simplex))	((Sclerosperma_profizianum	Elaeis_oleifera)	Orania_palindan)))))))))	Nypa_fruticans)	Serenoa_repens)	Calamus_caryotoides)	Kingia_australis);
(((((Hydriastele_microspadix	((Kentiopsis_piersoniorum	((Burretiokentia_grandiflora	Dypsis_decaryi)	((Iriartea_deltoidea	(Roystonea_regia	(Orania_palindan	(((Podococcus_barteri	((Elaeis_oleifera	Attalea_speciosa)	Bactris_major))	((Leopoldinia_pulchra	Pelagodoxa_henryana)	((Reinhardtia_paiewonskiana	Reinhardtia_latisecta)	Reinhardtia_simplex)))	Sclerosperma_profizianum))))	((Oenocarpus_bataua	Prestoea_acuminata)	Oenocarpus_minor))))	Veitchia_spiralis))	Nypa_fruticans)	Serenoa_repens)	Calamus_caryotoides)	Kingia_australis);
((Calamus_caryotoides	(Serenoa_repens	(((Kentiopsis_piersoniorum	(Veitchia_spiralis	((Prestoea_acuminata	(Oenocarpus_minor	Oenocarpus_bataua))	Hydriastele_microspadix)))	((Iriartea_deltoidea	(Dypsis_decaryi	Burretiokentia_grandiflora))	(((Attalea_speciosa	Bactris_major)	Elaeis_oleifera)	((Roystonea_regia	Podococcus_barteri)	((Sclerosperma_profizianum	Orania_palindan)	(Pelagodoxa_henryana	(Leopoldinia_pulchra	(Reinhardtia_latisecta	(Reinhardtia_simplex	Reinhardtia_paiewonskiana)))))))))	Nypa_fruticans)))	Kingia_australis);
((Iriartea_deltoidea	(((Calamus_caryotoides	Serenoa_repens)	((Attalea_speciosa	Elaeis_oleifera)	((Leopoldinia_pulchra	Pelagodoxa_henryana)	((Orania_palindan	(Roystonea_regia	Podococcus_barteri))	(Sclerosperma_profizianum	(Bactris_major	(Reinhardtia_latisecta	(Reinhardtia_simplex	Reinhardtia_paiewonskiana))))))))	(Nypa_fruticans	(((Oenocarpus_bataua	Prestoea_acuminata)	Oenocarpus_minor)	((Veitchia_spiralis	(Kentiopsis_piersoniorum	Hydriastele_microspadix))	(Dypsis_decaryi	Burretiokentia_grandiflora))))))	Kingia_australis);
((Calamus_caryotoides	((Nypa_fruticans	Serenoa_repens)	(Iriartea_deltoidea	(((Orania_palindan	Roystonea_regia)	((Oenocarpus_minor	((Dypsis_decaryi	Burretiokentia_grandiflora)	(Oenocarpus_bataua	Prestoea_acuminata)))	(Veitchia_spiralis	(Kentiopsis_piersoniorum	Hydriastele_microspadix))))	(((Leopoldinia_pulchra	Pelagodoxa_henryana)	Sclerosperma_profizianum)	((((Bactris_major	Podococcus_barteri)	Attalea_speciosa)	Elaeis_oleifera)	((Reinhardtia_simplex	Reinhardtia_paiewonskiana)	Reinhardtia_latisecta)))))))	Kingia_australis);
((Calamus_caryotoides	(Nypa_fruticans	(Iriartea_deltoidea	((Roystonea_regia	(Orania_palindan	(((Veitchia_spiralis	Kentiopsis_piersoniorum)	((Dypsis_decaryi	Burretiokentia_grandiflora)	Hydriastele_microspadix))	((Oenocarpus_bataua	Oenocarpus_minor)	Prestoea_acuminata))))	(((Leopoldinia_pulchra	Pelagodoxa_henryana)	Sclerosperma_profizianum)	((((Elaeis_oleifera	Bactris_major)	Attalea_speciosa)	(Serenoa_repens	Podococcus_barteri))	(Reinhardtia_simplex	(Reinhardtia_paiewonskiana	Reinhardtia_latisecta))))))))	Kingia_australis);
((Calamus_caryotoides	(Nypa_fruticans	((Pelagodoxa_henryana	Iriartea_deltoidea)	((((Roystonea_regia	Orania_palindan)	(((Veitchia_spiralis	Kentiopsis_piersoniorum)	((Dypsis_decaryi	Burretiokentia_grandiflora)	Hydriastele_microspadix))	((Oenocarpus_bataua	Oenocarpus_minor)	Prestoea_acuminata)))	((Attalea_speciosa	Bactris_major)	((Serenoa_repens	Elaeis_oleifera)	(Leopoldinia_pulchra	(Reinhardtia_simplex	(Reinhardtia_latisecta	Reinhardtia_paiewonskiana))))))	(Sclerosperma_profizianum	Podococcus_barteri)))))	Kingia_australis);
((Nypa_fruticans	((Calamus_caryotoides	Serenoa_repens)	(Prestoea_acuminata	((Oenocarpus_bataua	(Iriartea_deltoidea	(((Leopoldinia_pulchra	Pelagodoxa_henryana)	((Elaeis_oleifera	Attalea_speciosa)	(Sclerosperma_profizianum	((Roystonea_regia	(Bactris_major	Podococcus_barteri))	((Reinhardtia_paiewonskiana	(Reinhardtia_latisecta	Reinhardtia_simplex))	Orania_palindan)))))	((Dypsis_decaryi	Burretiokentia_grandiflora)	(Hydriastele_microspadix	(Veitchia_spiralis	Kentiopsis_piersoniorum))))))	Oenocarpus_minor))))	Kingia_australis);
((Nypa_fruticans	((Calamus_caryotoides	Serenoa_repens)	(((Reinhardtia_paiewonskiana	Reinhardtia_simplex)	Reinhardtia_latisecta)	((Leopoldinia_pulchra	Pelagodoxa_henryana)	(((Elaeis_oleifera	Attalea_speciosa)	((((Veitchia_spiralis	Kentiopsis_piersoniorum)	((Dypsis_decaryi	Burretiokentia_grandiflora)	Hydriastele_microspadix))	(Oenocarpus_minor	(Oenocarpus_bataua	Prestoea_acuminata)))	Iriartea_deltoidea))	((Roystonea_regia	Sclerosperma_profizianum)	((Bactris_major	Podococcus_barteri)	Orania_palindan)))))))	Kingia_australis);
((Calamus_caryotoides	(Serenoa_repens	((((((Elaeis_oleifera	(Attalea_speciosa	Bactris_major))	((Podococcus_barteri	Sclerosperma_profizianum)	((((((Dypsis_decaryi	Burretiokentia_grandiflora)	(Hydriastele_microspadix	(Veitchia_spiralis	Kentiopsis_piersoniorum)))	Prestoea_acuminata)	(Oenocarpus_minor	Oenocarpus_bataua))	(Roystonea_regia	Orania_palindan))	Iriartea_deltoidea)))	((Reinhardtia_paiewonskiana	Reinhardtia_latisecta)	Reinhardtia_simplex))	Leopoldinia_pulchra)	Pelagodoxa_henryana)	Nypa_fruticans)))	Kingia_australis);
((((((Dypsis_decaryi	Burretiokentia_grandiflora)	Iriartea_deltoidea)	Prestoea_acuminata)	(((Nypa_fruticans	Calamus_caryotoides)	Hydriastele_microspadix)	(Veitchia_spiralis	(Serenoa_repens	Kentiopsis_piersoniorum))))	((Oenocarpus_minor	Oenocarpus_bataua)	(Orania_palindan	(Roystonea_regia	((Pelagodoxa_henryana	(((Attalea_speciosa	(Podococcus_barteri	Bactris_major))	Elaeis_oleifera)	(Leopoldinia_pulchra	(Reinhardtia_simplex	(Reinhardtia_paiewonskiana	Reinhardtia_latisecta)))))	Sclerosperma_profizianum)))))	Kingia_australis);
((Prestoea_acuminata	((((Orania_palindan	(Roystonea_regia	((((Reinhardtia_latisecta	(Reinhardtia_paiewonskiana	Reinhardtia_simplex))	(Pelagodoxa_henryana	Leopoldinia_pulchra))	(Sclerosperma_profizianum	Podococcus_barteri))	(Bactris_major	(Elaeis_oleifera	Attalea_speciosa)))))	((Dypsis_decaryi	Burretiokentia_grandiflora)	(Iriartea_deltoidea	((Nypa_fruticans	(Serenoa_repens	Calamus_caryotoides))	((Hydriastele_microspadix	Veitchia_spiralis)	Kentiopsis_piersoniorum)))))	Oenocarpus_minor)	Oenocarpus_bataua))	Kingia_australis);
((((Prestoea_acuminata	((((Attalea_speciosa	(((Leopoldinia_pulchra	Pelagodoxa_henryana)	Elaeis_oleifera)	((Podococcus_barteri	Bactris_major)	((Reinhardtia_paiewonskiana	(Reinhardtia_simplex	Reinhardtia_latisecta))	(Orania_palindan	(Roystonea_regia	Sclerosperma_profizianum))))))	(Kentiopsis_piersoniorum	(((Dypsis_decaryi	Burretiokentia_grandiflora)	Hydriastele_microspadix)	Veitchia_spiralis)))	(Oenocarpus_bataua	Oenocarpus_minor))	Iriartea_deltoidea))	Nypa_fruticans)	(Serenoa_repens	Calamus_caryotoides))	Kingia_australis);
((Calamus_caryotoides	(((Attalea_speciosa	((((((Hydriastele_microspadix	(Veitchia_spiralis	Kentiopsis_piersoniorum))	(Dypsis_decaryi	Burretiokentia_grandiflora))	(Prestoea_acuminata	(Oenocarpus_bataua	Oenocarpus_minor)))	Iriartea_deltoidea)	((Elaeis_oleifera	Leopoldinia_pulchra)	(((Roystonea_regia	Sclerosperma_profizianum)	(Podococcus_barteri	Bactris_major))	(Orania_palindan	(Reinhardtia_paiewonskiana	(Reinhardtia_simplex	Reinhardtia_latisecta))))))	Pelagodoxa_henryana))	Nypa_fruticans)	Serenoa_repens))	Kingia_australis);
((Calamus_caryotoides	(((((((Hydriastele_microspadix	(Veitchia_spiralis	Kentiopsis_piersoniorum))	(Dypsis_decaryi	Burretiokentia_grandiflora))	(Prestoea_acuminata	(Oenocarpus_bataua	Oenocarpus_minor)))	Iriartea_deltoidea)	(((Roystonea_regia	Orania_palindan)	((Pelagodoxa_henryana	Elaeis_oleifera)	((Attalea_speciosa	Bactris_major)	(Leopoldinia_pulchra	(Reinhardtia_simplex	(Reinhardtia_latisecta	Reinhardtia_paiewonskiana))))))	(Podococcus_barteri	Sclerosperma_profizianum)))	Nypa_fruticans)	Serenoa_repens))	Kingia_australis);
((Calamus_caryotoides	((Iriartea_deltoidea	((((Leopoldinia_pulchra	Pelagodoxa_henryana)	Roystonea_regia)	(((Elaeis_oleifera	(Attalea_speciosa	Bactris_major))	((Reinhardtia_simplex	Serenoa_repens)	(Reinhardtia_latisecta	Reinhardtia_paiewonskiana)))	(Orania_palindan	Sclerosperma_profizianum)))	(((Hydriastele_microspadix	(Veitchia_spiralis	Kentiopsis_piersoniorum))	(Dypsis_decaryi	Burretiokentia_grandiflora))	(Prestoea_acuminata	(Oenocarpus_bataua	Oenocarpus_minor)))))	(Podococcus_barteri	Nypa_fruticans)))	Kingia_australis);
(((Leopoldinia_pulchra	Pelagodoxa_henryana)	(((Dypsis_decaryi	Burretiokentia_grandiflora)	(((((Oenocarpus_bataua	Oenocarpus_minor)	(Nypa_fruticans	Prestoea_acuminata))	Iriartea_deltoidea)	(Hydriastele_microspadix	(Veitchia_spiralis	Kentiopsis_piersoniorum)))	(Serenoa_repens	Calamus_caryotoides)))	(((Bactris_major	((Reinhardtia_latisecta	Reinhardtia_paiewonskiana)	Reinhardtia_simplex))	((Podococcus_barteri	Roystonea_regia)	(Sclerosperma_profizianum	Orania_palindan)))	(Elaeis_oleifera	Attalea_speciosa))))	Kingia_australis);
(((((Dypsis_decaryi	Burretiokentia_grandiflora)	((((Serenoa_repens	Calamus_caryotoides)	Kentiopsis_piersoniorum)	Veitchia_spiralis)	(((Oenocarpus_bataua	Oenocarpus_minor)	(Nypa_fruticans	Prestoea_acuminata))	Hydriastele_microspadix)))	Iriartea_deltoidea)	(((((Sclerosperma_profizianum	Podococcus_barteri)	Pelagodoxa_henryana)	((Attalea_speciosa	Bactris_major)	(Elaeis_oleifera	((Reinhardtia_paiewonskiana	Reinhardtia_latisecta)	(Leopoldinia_pulchra	Reinhardtia_simplex)))))	Orania_palindan)	Roystonea_regia))	Kingia_australis);
((Serenoa_repens	(Calamus_caryotoides	((Prestoea_acuminata	((Kentiopsis_piersoniorum	((Dypsis_decaryi	Burretiokentia_grandiflora)	(Hydriastele_microspadix	Veitchia_spiralis)))	(Iriartea_deltoidea	((Oenocarpus_bataua	Oenocarpus_minor)	((Orania_palindan	(((Sclerosperma_profizianum	Podococcus_barteri)	((Leopoldinia_pulchra	Pelagodoxa_henryana)	(Reinhardtia_paiewonskiana	(Reinhardtia_latisecta	Reinhardtia_simplex))))	(Bactris_major	(Attalea_speciosa	Elaeis_oleifera))))	Roystonea_regia)))))	Nypa_fruticans)))	Kingia_australis);
((Iriartea_deltoidea	(((Oenocarpus_bataua	Oenocarpus_minor)	((Orania_palindan	(Sclerosperma_profizianum	((Bactris_major	Podococcus_barteri)	(((Elaeis_oleifera	Attalea_speciosa)	(Leopoldinia_pulchra	Pelagodoxa_henryana))	((Reinhardtia_latisecta	Reinhardtia_paiewonskiana)	Reinhardtia_simplex)))))	Roystonea_regia))	(Prestoea_acuminata	((Nypa_fruticans	(Serenoa_repens	Calamus_caryotoides))	((Veitchia_spiralis	Kentiopsis_piersoniorum)	(Hydriastele_microspadix	(Dypsis_decaryi	Burretiokentia_grandiflora)))))))	Kingia_australis);
((((((Oenocarpus_bataua	Oenocarpus_minor)	Prestoea_acuminata)	Iriartea_deltoidea)	((Dypsis_decaryi	Burretiokentia_grandiflora)	((((Leopoldinia_pulchra	Pelagodoxa_henryana)	Orania_palindan)	(Sclerosperma_profizianum	(((Reinhardtia_latisecta	Reinhardtia_paiewonskiana)	Reinhardtia_simplex)	(Podococcus_barteri	(Elaeis_oleifera	(Bactris_major	Attalea_speciosa))))))	Roystonea_regia)))	((Nypa_fruticans	(Serenoa_repens	Calamus_caryotoides))	((Veitchia_spiralis	Kentiopsis_piersoniorum)	Hydriastele_microspadix)))	Kingia_australis);
((Calamus_caryotoides	(Nypa_fruticans	((((Veitchia_spiralis	Hydriastele_microspadix)	((((((Leopoldinia_pulchra	((Reinhardtia_latisecta	(Iriartea_deltoidea	Reinhardtia_paiewonskiana))	Reinhardtia_simplex))	((Bactris_major	Podococcus_barteri)	(Pelagodoxa_henryana	Attalea_speciosa)))	(Sclerosperma_profizianum	Elaeis_oleifera))	(Orania_palindan	Roystonea_regia))	((Oenocarpus_bataua	Oenocarpus_minor)	Prestoea_acuminata))	(Dypsis_decaryi	Burretiokentia_grandiflora)))	Kentiopsis_piersoniorum)	Serenoa_repens)))	Kingia_australis);
((Roystonea_regia	((((((Kentiopsis_piersoniorum	Veitchia_spiralis)	Hydriastele_microspadix)	(Oenocarpus_minor	(Oenocarpus_bataua	Prestoea_acuminata)))	((((Calamus_caryotoides	Serenoa_repens)	Nypa_fruticans)	Iriartea_deltoidea)	(((Reinhardtia_simplex	(Reinhardtia_paiewonskiana	Reinhardtia_latisecta))	(Attalea_speciosa	((Bactris_major	Podococcus_barteri)	(Leopoldinia_pulchra	Pelagodoxa_henryana))))	(Sclerosperma_profizianum	Elaeis_oleifera))))	Orania_palindan)	(Dypsis_decaryi	Burretiokentia_grandiflora)))	Kingia_australis);
((((Calamus_caryotoides	Serenoa_repens)	Nypa_fruticans)	((Prestoea_acuminata	(Oenocarpus_minor	Oenocarpus_bataua))	((((Dypsis_decaryi	Burretiokentia_grandiflora)	((Kentiopsis_piersoniorum	Veitchia_spiralis)	Hydriastele_microspadix))	((Roystonea_regia	((((Attalea_speciosa	Elaeis_oleifera)	Bactris_major)	(Sclerosperma_profizianum	Podococcus_barteri))	((Leopoldinia_pulchra	Pelagodoxa_henryana)	((Reinhardtia_paiewonskiana	Reinhardtia_latisecta)	Reinhardtia_simplex))))	Orania_palindan))	Iriartea_deltoidea)))	Kingia_australis);
((Elaeis_oleifera	(((Calamus_caryotoides	Serenoa_repens)	Nypa_fruticans)	((((((Leopoldinia_pulchra	Pelagodoxa_henryana)	(((Iriartea_deltoidea	Reinhardtia_paiewonskiana)	Reinhardtia_latisecta)	(Dypsis_decaryi	Reinhardtia_simplex)))	(Attalea_speciosa	(Podococcus_barteri	(Burretiokentia_grandiflora	Bactris_major))))	((Prestoea_acuminata	Orania_palindan)	(Oenocarpus_minor	Oenocarpus_bataua)))	(Roystonea_regia	Sclerosperma_profizianum))	((Kentiopsis_piersoniorum	Veitchia_spiralis)	Hydriastele_microspadix))))	Kingia_australis);
((Elaeis_oleifera	(((Calamus_caryotoides	Serenoa_repens)	Nypa_fruticans)	((((Burretiokentia_grandiflora	Attalea_speciosa)	(Veitchia_spiralis	(Hydriastele_microspadix	Kentiopsis_piersoniorum)))	((((Sclerosperma_profizianum	Podococcus_barteri)	(((Leopoldinia_pulchra	Pelagodoxa_henryana)	((Reinhardtia_latisecta	(Iriartea_deltoidea	Reinhardtia_paiewonskiana))	Reinhardtia_simplex))	(Roystonea_regia	Bactris_major)))	Orania_palindan)	((Oenocarpus_bataua	Prestoea_acuminata)	Oenocarpus_minor)))	Dypsis_decaryi)))	Kingia_australis);
((Calamus_caryotoides	(Serenoa_repens	(Nypa_fruticans	((((Leopoldinia_pulchra	Pelagodoxa_henryana)	((Reinhardtia_latisecta	Reinhardtia_paiewonskiana)	Reinhardtia_simplex))	((Podococcus_barteri	Sclerosperma_profizianum)	((Elaeis_oleifera	(Attalea_speciosa	Bactris_major))	((Roystonea_regia	Orania_palindan)	(Kentiopsis_piersoniorum	((((Dypsis_decaryi	Burretiokentia_grandiflora)	(Prestoea_acuminata	(Oenocarpus_minor	Oenocarpus_bataua)))	Hydriastele_microspadix)	Veitchia_spiralis))))))	Iriartea_deltoidea))))	Kingia_australis);
((((((((Calamus_caryotoides	Serenoa_repens)	Nypa_fruticans)	Hydriastele_microspadix)	Veitchia_spiralis)	Kentiopsis_piersoniorum)	((Dypsis_decaryi	Burretiokentia_grandiflora)	(Prestoea_acuminata	(((((Reinhardtia_latisecta	Reinhardtia_paiewonskiana)	Reinhardtia_simplex)	((Podococcus_barteri	Sclerosperma_profizianum)	((Leopoldinia_pulchra	Pelagodoxa_henryana)	(Elaeis_oleifera	(Attalea_speciosa	Bactris_major)))))	(Roystonea_regia	Orania_palindan))	(Oenocarpus_minor	Oenocarpus_bataua)))))	Iriartea_deltoidea)	Kingia_australis);
(((((Serenoa_repens	Calamus_caryotoides)	Kentiopsis_piersoniorum)	(Hydriastele_microspadix	Veitchia_spiralis))	(Nypa_fruticans	((Dypsis_decaryi	Burretiokentia_grandiflora)	(Prestoea_acuminata	(((((Sclerosperma_profizianum	Roystonea_regia)	Orania_palindan)	((Elaeis_oleifera	(Attalea_speciosa	((Bactris_major	Podococcus_barteri)	Pelagodoxa_henryana)))	((Reinhardtia_paiewonskiana	Reinhardtia_latisecta)	(Leopoldinia_pulchra	Reinhardtia_simplex))))	(Oenocarpus_minor	Oenocarpus_bataua))	Iriartea_deltoidea)))))	Kingia_australis);
(((Elaeis_oleifera	(Attalea_speciosa	(((Sclerosperma_profizianum	Orania_palindan)	((Bactris_major	(Roystonea_regia	Podococcus_barteri))	((Reinhardtia_paiewonskiana	Reinhardtia_latisecta)	Reinhardtia_simplex)))	((Leopoldinia_pulchra	(Dypsis_decaryi	Burretiokentia_grandiflora))	(((Prestoea_acuminata	(Oenocarpus_minor	Oenocarpus_bataua))	((((Serenoa_repens	Calamus_caryotoides)	Kentiopsis_piersoniorum)	(Hydriastele_microspadix	Veitchia_spiralis))	Nypa_fruticans))	Iriartea_deltoidea)))))	Pelagodoxa_henryana)	Kingia_australis);
((Calamus_caryotoides	(((Nypa_fruticans	((((Oenocarpus_minor	(Oenocarpus_bataua	Prestoea_acuminata))	((Leopoldinia_pulchra	(Dypsis_decaryi	Burretiokentia_grandiflora))	((Hydriastele_microspadix	Veitchia_spiralis)	Kentiopsis_piersoniorum)))	((Orania_palindan	(Sclerosperma_profizianum	(((Reinhardtia_latisecta	Reinhardtia_paiewonskiana)	Reinhardtia_simplex)	(Elaeis_oleifera	((Bactris_major	Podococcus_barteri)	Attalea_speciosa)))))	Roystonea_regia))	Iriartea_deltoidea))	Pelagodoxa_henryana)	Serenoa_repens))	Kingia_australis);
((Calamus_caryotoides	(Pelagodoxa_henryana	(Orania_palindan	((((Sclerosperma_profizianum	Elaeis_oleifera)	Roystonea_regia)	(((Reinhardtia_simplex	Reinhardtia_paiewonskiana)	Reinhardtia_latisecta)	((Bactris_major	Podococcus_barteri)	Attalea_speciosa)))	(((Oenocarpus_minor	(Oenocarpus_bataua	Prestoea_acuminata))	((Leopoldinia_pulchra	(Dypsis_decaryi	Burretiokentia_grandiflora))	(Kentiopsis_piersoniorum	((Veitchia_spiralis	(Serenoa_repens	Nypa_fruticans))	Hydriastele_microspadix))))	Iriartea_deltoidea)))))	Kingia_australis);
((((Dypsis_decaryi	Burretiokentia_grandiflora)	(((Nypa_fruticans	(Serenoa_repens	Calamus_caryotoides))	Hydriastele_microspadix)	(Veitchia_spiralis	Kentiopsis_piersoniorum)))	((Iriartea_deltoidea	(((Podococcus_barteri	Roystonea_regia)	Sclerosperma_profizianum)	((Orania_palindan	(Pelagodoxa_henryana	Leopoldinia_pulchra))	(((Reinhardtia_latisecta	Reinhardtia_simplex)	Reinhardtia_paiewonskiana)	(Bactris_major	(Elaeis_oleifera	Attalea_speciosa))))))	((Oenocarpus_bataua	Oenocarpus_minor)	Prestoea_acuminata)))	Kingia_australis);
((Prestoea_acuminata	(Oenocarpus_bataua	(Oenocarpus_minor	((((((Dypsis_decaryi	Burretiokentia_grandiflora)	Hydriastele_microspadix)	(Veitchia_spiralis	(Nypa_fruticans	(Serenoa_repens	Calamus_caryotoides))))	Kentiopsis_piersoniorum)	Iriartea_deltoidea)	(((Podococcus_barteri	Roystonea_regia)	((Sclerosperma_profizianum	Orania_palindan)	(((Reinhardtia_latisecta	Reinhardtia_simplex)	Reinhardtia_paiewonskiana)	(Bactris_major	(Elaeis_oleifera	Attalea_speciosa)))))	(Pelagodoxa_henryana	Leopoldinia_pulchra))))))	Kingia_australis);
((Calamus_caryotoides	(Nypa_fruticans	(((Prestoea_acuminata	(Oenocarpus_bataua	Oenocarpus_minor))	((((Roystonea_regia	((((Pelagodoxa_henryana	Leopoldinia_pulchra)	((Serenoa_repens	Reinhardtia_simplex)	(Reinhardtia_paiewonskiana	Reinhardtia_latisecta)))	(Elaeis_oleifera	(Attalea_speciosa	Bactris_major)))	(Sclerosperma_profizianum	Podococcus_barteri)))	Orania_palindan)	Kentiopsis_piersoniorum)	(Veitchia_spiralis	((Dypsis_decaryi	Burretiokentia_grandiflora)	Hydriastele_microspadix))))	Iriartea_deltoidea)))	Kingia_australis);
((Calamus_caryotoides	(Nypa_fruticans	(Elaeis_oleifera	(((Oenocarpus_minor	(Prestoea_acuminata	Oenocarpus_bataua))	(Iriartea_deltoidea	((Dypsis_decaryi	Burretiokentia_grandiflora)	(Hydriastele_microspadix	(Veitchia_spiralis	Kentiopsis_piersoniorum)))))	(((((((Reinhardtia_paiewonskiana	Reinhardtia_latisecta)	Reinhardtia_simplex)	((Serenoa_repens	Pelagodoxa_henryana)	Leopoldinia_pulchra))	(Podococcus_barteri	Bactris_major))	Orania_palindan)	(Roystonea_regia	Sclerosperma_profizianum))	Attalea_speciosa)))))	Kingia_australis);
(((Pelagodoxa_henryana	Leopoldinia_pulchra)	(((((Oenocarpus_minor	(Prestoea_acuminata	Oenocarpus_bataua))	(((((Serenoa_repens	Calamus_caryotoides)	Nypa_fruticans)	Hydriastele_microspadix)	(Veitchia_spiralis	Kentiopsis_piersoniorum))	(Iriartea_deltoidea	(Dypsis_decaryi	Burretiokentia_grandiflora))))	(Roystonea_regia	Podococcus_barteri))	(((Orania_palindan	Sclerosperma_profizianum)	Elaeis_oleifera)	(Attalea_speciosa	Bactris_major)))	((Reinhardtia_simplex	Reinhardtia_paiewonskiana)	Reinhardtia_latisecta)))	Kingia_australis);
(((((Calamus_caryotoides	Iriartea_deltoidea)	Nypa_fruticans)	(((Elaeis_oleifera	Attalea_speciosa)	(((Pelagodoxa_henryana	Leopoldinia_pulchra)	((Reinhardtia_latisecta	Reinhardtia_simplex)	Reinhardtia_paiewonskiana))	(Bactris_major	Podococcus_barteri)))	Sclerosperma_profizianum))	(((Veitchia_spiralis	Kentiopsis_piersoniorum)	((Serenoa_repens	(Hydriastele_microspadix	(Dypsis_decaryi	Burretiokentia_grandiflora)))	(Prestoea_acuminata	(Oenocarpus_minor	Oenocarpus_bataua))))	(Roystonea_regia	Orania_palindan)))	Kingia_australis);
((((Dypsis_decaryi	Burretiokentia_grandiflora)	(((Veitchia_spiralis	(Kentiopsis_piersoniorum	(((Serenoa_repens	Nypa_fruticans)	Calamus_caryotoides)	Hydriastele_microspadix)))	(Oenocarpus_minor	Oenocarpus_bataua))	Prestoea_acuminata))	(Iriartea_deltoidea	(Roystonea_regia	(Orania_palindan	((Podococcus_barteri	Sclerosperma_profizianum)	((Bactris_major	(Elaeis_oleifera	Attalea_speciosa))	((Pelagodoxa_henryana	Leopoldinia_pulchra)	(Reinhardtia_simplex	(Reinhardtia_paiewonskiana	Reinhardtia_latisecta)))))))))	Kingia_australis);
((Elaeis_oleifera	((((Pelagodoxa_henryana	Sclerosperma_profizianum)	((((Kentiopsis_piersoniorum	(((Nypa_fruticans	(Calamus_caryotoides	Serenoa_repens))	Hydriastele_microspadix)	Veitchia_spiralis))	((Oenocarpus_minor	Oenocarpus_bataua)	Prestoea_acuminata))	(Leopoldinia_pulchra	(Dypsis_decaryi	Burretiokentia_grandiflora)))	(Orania_palindan	Roystonea_regia)))	Iriartea_deltoidea)	(((Reinhardtia_latisecta	(Reinhardtia_simplex	Reinhardtia_paiewonskiana))	(Podococcus_barteri	Bactris_major))	Attalea_speciosa)))	Kingia_australis);
((Elaeis_oleifera	(((Podococcus_barteri	((Attalea_speciosa	Bactris_major)	Pelagodoxa_henryana))	(Leopoldinia_pulchra	((Reinhardtia_latisecta	Reinhardtia_simplex)	Reinhardtia_paiewonskiana)))	(Sclerosperma_profizianum	(((Oenocarpus_minor	Oenocarpus_bataua)	(((((Nypa_fruticans	(Calamus_caryotoides	Serenoa_repens))	Hydriastele_microspadix)	(Kentiopsis_piersoniorum	Veitchia_spiralis))	(Dypsis_decaryi	Burretiokentia_grandiflora))	(Prestoea_acuminata	Iriartea_deltoidea)))	(Orania_palindan	Roystonea_regia)))))	Kingia_australis);
((Serenoa_repens	((((Veitchia_spiralis	((Dypsis_decaryi	Burretiokentia_grandiflora)	(((Roystonea_regia	(((Orania_palindan	(Elaeis_oleifera	Sclerosperma_profizianum))	(Pelagodoxa_henryana	Leopoldinia_pulchra))	(Attalea_speciosa	((Podococcus_barteri	Bactris_major)	((Reinhardtia_latisecta	Reinhardtia_simplex)	Reinhardtia_paiewonskiana)))))	(Iriartea_deltoidea	Calamus_caryotoides))	(Prestoea_acuminata	(Oenocarpus_minor	Oenocarpus_bataua)))))	Kentiopsis_piersoniorum)	Hydriastele_microspadix)	Nypa_fruticans))	Kingia_australis);
((Calamus_caryotoides	((Nypa_fruticans	((((Dypsis_decaryi	((Burretiokentia_grandiflora	Hydriastele_microspadix)	(Kentiopsis_piersoniorum	Veitchia_spiralis)))	((Prestoea_acuminata	Oenocarpus_bataua)	Oenocarpus_minor))	((((((Reinhardtia_simplex	(Reinhardtia_latisecta	Reinhardtia_paiewonskiana))	(Pelagodoxa_henryana	Leopoldinia_pulchra))	Sclerosperma_profizianum)	(Elaeis_oleifera	((Bactris_major	Podococcus_barteri)	Attalea_speciosa)))	Orania_palindan)	Roystonea_regia))	Iriartea_deltoidea))	Serenoa_repens))	Kingia_australis);
(((Iriartea_deltoidea	((Prestoea_acuminata	(Oenocarpus_bataua	Oenocarpus_minor))	((((((Pelagodoxa_henryana	Leopoldinia_pulchra)	Sclerosperma_profizianum)	((((Reinhardtia_latisecta	Reinhardtia_paiewonskiana)	Reinhardtia_simplex)	(Bactris_major	Podococcus_barteri))	(Attalea_speciosa	Elaeis_oleifera)))	Orania_palindan)	Roystonea_regia)	((Dypsis_decaryi	Burretiokentia_grandiflora)	((Hydriastele_microspadix	(Kentiopsis_piersoniorum	Veitchia_spiralis))	Nypa_fruticans)))))	(Serenoa_repens	Calamus_caryotoides))	Kingia_australis);
(((Iriartea_deltoidea	(((((Pelagodoxa_henryana	Leopoldinia_pulchra)	Sclerosperma_profizianum)	((Elaeis_oleifera	(Attalea_speciosa	Bactris_major))	Podococcus_barteri))	((Reinhardtia_latisecta	Reinhardtia_paiewonskiana)	Reinhardtia_simplex))	(Orania_palindan	((Oenocarpus_minor	(Prestoea_acuminata	Oenocarpus_bataua))	(Roystonea_regia	((Dypsis_decaryi	Burretiokentia_grandiflora)	((Hydriastele_microspadix	(Kentiopsis_piersoniorum	Veitchia_spiralis))	Nypa_fruticans)))))))	(Serenoa_repens	Calamus_caryotoides))	Kingia_australis);
((Iriartea_deltoidea	(((((Reinhardtia_latisecta	Reinhardtia_paiewonskiana)	Reinhardtia_simplex)	((Bactris_major	Attalea_speciosa)	(Roystonea_regia	Podococcus_barteri)))	(((Pelagodoxa_henryana	Leopoldinia_pulchra)	Sclerosperma_profizianum)	Elaeis_oleifera))	(((Prestoea_acuminata	Orania_palindan)	(Dypsis_decaryi	Burretiokentia_grandiflora))	(((Serenoa_repens	Calamus_caryotoides)	(Kentiopsis_piersoniorum	((Nypa_fruticans	Hydriastele_microspadix)	Veitchia_spiralis)))	(Oenocarpus_minor	Oenocarpus_bataua)))))	Kingia_australis);
((Pelagodoxa_henryana	((((((Bactris_major	Attalea_speciosa)	Elaeis_oleifera)	((Reinhardtia_simplex	Reinhardtia_latisecta)	(Iriartea_deltoidea	Reinhardtia_paiewonskiana)))	(((Roystonea_regia	Podococcus_barteri)	Orania_palindan)	(((Leopoldinia_pulchra	(Dypsis_decaryi	Burretiokentia_grandiflora))	(((Veitchia_spiralis	Hydriastele_microspadix)	Kentiopsis_piersoniorum)	Nypa_fruticans))	(Oenocarpus_minor	(Prestoea_acuminata	Oenocarpus_bataua)))))	Sclerosperma_profizianum)	(Serenoa_repens	Calamus_caryotoides)))	Kingia_australis);
((Calamus_caryotoides	(((Bactris_major	(((Attalea_speciosa	(((Leopoldinia_pulchra	(Dypsis_decaryi	Burretiokentia_grandiflora))	((Veitchia_spiralis	(Nypa_fruticans	Hydriastele_microspadix))	Kentiopsis_piersoniorum))	((Prestoea_acuminata	(Oenocarpus_bataua	Oenocarpus_minor))	Iriartea_deltoidea)))	(Elaeis_oleifera	((Podococcus_barteri	Sclerosperma_profizianum)	Orania_palindan)))	(Pelagodoxa_henryana	((Reinhardtia_simplex	Reinhardtia_latisecta)	Reinhardtia_paiewonskiana))))	Roystonea_regia)	Serenoa_repens))	Kingia_australis);
((Elaeis_oleifera	((((((((((Dypsis_decaryi	Burretiokentia_grandiflora)	Hydriastele_microspadix)	Kentiopsis_piersoniorum)	(Veitchia_spiralis	Nypa_fruticans))	((Oenocarpus_bataua	Oenocarpus_minor)	Prestoea_acuminata))	Iriartea_deltoidea)	Orania_palindan)	(((((Podococcus_barteri	Serenoa_repens)	Bactris_major)	((Leopoldinia_pulchra	Pelagodoxa_henryana)	Calamus_caryotoides))	Roystonea_regia)	Sclerosperma_profizianum))	Attalea_speciosa)	((Reinhardtia_simplex	Reinhardtia_latisecta)	Reinhardtia_paiewonskiana)))	Kingia_australis);
((Calamus_caryotoides	(Nypa_fruticans	((Hydriastele_microspadix	(Kentiopsis_piersoniorum	Veitchia_spiralis))	((((Orania_palindan	((((Podococcus_barteri	Bactris_major)	((Leopoldinia_pulchra	Pelagodoxa_henryana)	(Attalea_speciosa	(Serenoa_repens	Elaeis_oleifera))))	(Reinhardtia_simplex	(Reinhardtia_latisecta	Reinhardtia_paiewonskiana)))	(Roystonea_regia	Sclerosperma_profizianum)))	(Oenocarpus_bataua	Oenocarpus_minor))	(Iriartea_deltoidea	Prestoea_acuminata))	(Dypsis_decaryi	Burretiokentia_grandiflora)))))	Kingia_australis);
((Calamus_caryotoides	(Nypa_fruticans	(((Prestoea_acuminata	(Oenocarpus_bataua	Oenocarpus_minor))	(((Hydriastele_microspadix	(Serenoa_repens	Kentiopsis_piersoniorum))	Veitchia_spiralis)	(((Orania_palindan	Roystonea_regia)	((((Reinhardtia_simplex	(Reinhardtia_latisecta	Reinhardtia_paiewonskiana))	(Elaeis_oleifera	Attalea_speciosa))	(Podococcus_barteri	Bactris_major))	((Leopoldinia_pulchra	Pelagodoxa_henryana)	Sclerosperma_profizianum)))	(Dypsis_decaryi	Burretiokentia_grandiflora))))	Iriartea_deltoidea)))	Kingia_australis);
(((Calamus_caryotoides	(Nypa_fruticans	((((Elaeis_oleifera	Attalea_speciosa)	(((Sclerosperma_profizianum	(((Reinhardtia_latisecta	Reinhardtia_paiewonskiana)	Reinhardtia_simplex)	(Leopoldinia_pulchra	Pelagodoxa_henryana)))	((Podococcus_barteri	Bactris_major)	Roystonea_regia))	Orania_palindan))	((Kentiopsis_piersoniorum	(Veitchia_spiralis	(Hydriastele_microspadix	(Prestoea_acuminata	(Oenocarpus_bataua	Oenocarpus_minor)))))	(Dypsis_decaryi	Burretiokentia_grandiflora)))	Iriartea_deltoidea)))	Serenoa_repens)	Kingia_australis);
(((Nypa_fruticans	((((Reinhardtia_simplex	(Reinhardtia_paiewonskiana	(Reinhardtia_latisecta	Leopoldinia_pulchra)))	((Pelagodoxa_henryana	(Podococcus_barteri	(Attalea_speciosa	Bactris_major)))	(Orania_palindan	(Sclerosperma_profizianum	Elaeis_oleifera))))	Roystonea_regia)	(((((Hydriastele_microspadix	Veitchia_spiralis)	(Serenoa_repens	Kentiopsis_piersoniorum))	(Dypsis_decaryi	Burretiokentia_grandiflora))	(Prestoea_acuminata	(Oenocarpus_minor	Oenocarpus_bataua)))	Iriartea_deltoidea)))	Calamus_caryotoides)	Kingia_australis);
(((Nypa_fruticans	((Pelagodoxa_henryana	(Podococcus_barteri	((Roystonea_regia	(((Orania_palindan	Sclerosperma_profizianum)	(Elaeis_oleifera	(((((Hydriastele_microspadix	Veitchia_spiralis)	Kentiopsis_piersoniorum)	(Leopoldinia_pulchra	(Dypsis_decaryi	Burretiokentia_grandiflora)))	(Prestoea_acuminata	(Oenocarpus_minor	Oenocarpus_bataua)))	Iriartea_deltoidea)))	(Reinhardtia_simplex	(Reinhardtia_paiewonskiana	Reinhardtia_latisecta))))	(Attalea_speciosa	Bactris_major))))	Serenoa_repens))	Calamus_caryotoides)	Kingia_australis);
(((((((Sclerosperma_profizianum	Podococcus_barteri)	(Leopoldinia_pulchra	(Reinhardtia_simplex	(Reinhardtia_paiewonskiana	Reinhardtia_latisecta))))	(((Pelagodoxa_henryana	Elaeis_oleifera)	Attalea_speciosa)	Bactris_major))	(((Dypsis_decaryi	Burretiokentia_grandiflora)	(Roystonea_regia	(((Orania_palindan	Prestoea_acuminata)	(Oenocarpus_minor	Oenocarpus_bataua))	(Hydriastele_microspadix	(Veitchia_spiralis	Kentiopsis_piersoniorum)))))	Iriartea_deltoidea))	Nypa_fruticans)	(Calamus_caryotoides	Serenoa_repens))	Kingia_australis);
((((Roystonea_regia	Iriartea_deltoidea)	(((Orania_palindan	((Pelagodoxa_henryana	Sclerosperma_profizianum)	(((Elaeis_oleifera	(Attalea_speciosa	Bactris_major))	(Reinhardtia_paiewonskiana	(Reinhardtia_latisecta	(Leopoldinia_pulchra	Reinhardtia_simplex))))	Podococcus_barteri)))	(Prestoea_acuminata	(Oenocarpus_minor	Oenocarpus_bataua)))	((Hydriastele_microspadix	((Nypa_fruticans	Veitchia_spiralis)	Kentiopsis_piersoniorum))	(Dypsis_decaryi	Burretiokentia_grandiflora))))	(Calamus_caryotoides	Serenoa_repens))	Kingia_australis);
((Iriartea_deltoidea	(((Calamus_caryotoides	Orania_palindan)	(Roystonea_regia	(Bactris_major	((Attalea_speciosa	(Elaeis_oleifera	(Leopoldinia_pulchra	Pelagodoxa_henryana)))	((Sclerosperma_profizianum	Podococcus_barteri)	((Reinhardtia_paiewonskiana	Reinhardtia_latisecta)	Reinhardtia_simplex))))))	(((((Hydriastele_microspadix	Nypa_fruticans)	Veitchia_spiralis)	(Serenoa_repens	Kentiopsis_piersoniorum))	(Dypsis_decaryi	Burretiokentia_grandiflora))	((Oenocarpus_minor	Oenocarpus_bataua)	Prestoea_acuminata))))	Kingia_australis);
((Calamus_caryotoides	(Serenoa_repens	((Hydriastele_microspadix	((Veitchia_spiralis	Kentiopsis_piersoniorum)	((((Dypsis_decaryi	Burretiokentia_grandiflora)	((Oenocarpus_minor	Oenocarpus_bataua)	(Prestoea_acuminata	Orania_palindan)))	Roystonea_regia)	(((Pelagodoxa_henryana	Sclerosperma_profizianum)	((Leopoldinia_pulchra	(Reinhardtia_simplex	(Reinhardtia_latisecta	Reinhardtia_paiewonskiana)))	(Elaeis_oleifera	(Attalea_speciosa	(Podococcus_barteri	Bactris_major)))))	Iriartea_deltoidea))))	Nypa_fruticans)))	Kingia_australis);
((Pelagodoxa_henryana	(Leopoldinia_pulchra	(((Reinhardtia_paiewonskiana	Reinhardtia_latisecta)	Reinhardtia_simplex)	(((Sclerosperma_profizianum	Elaeis_oleifera)	((((((Oenocarpus_minor	Oenocarpus_bataua)	Prestoea_acuminata)	Iriartea_deltoidea)	((Dypsis_decaryi	Burretiokentia_grandiflora)	((((Nypa_fruticans	Serenoa_repens)	Hydriastele_microspadix)	Kentiopsis_piersoniorum)	Veitchia_spiralis)))	(Calamus_caryotoides	Orania_palindan))	Roystonea_regia))	((Podococcus_barteri	Bactris_major)	Attalea_speciosa)))))	Kingia_australis);
((Calamus_caryotoides	(Nypa_fruticans	(((((((Pelagodoxa_henryana	Leopoldinia_pulchra)	((Reinhardtia_paiewonskiana	Reinhardtia_simplex)	Reinhardtia_latisecta))	((Sclerosperma_profizianum	Elaeis_oleifera)	Roystonea_regia))	Orania_palindan)	((Podococcus_barteri	Bactris_major)	Attalea_speciosa))	(Dypsis_decaryi	Burretiokentia_grandiflora))	(((Hydriastele_microspadix	(Serenoa_repens	Kentiopsis_piersoniorum))	Veitchia_spiralis)	((Oenocarpus_minor	(Prestoea_acuminata	Oenocarpus_bataua))	Iriartea_deltoidea)))))	Kingia_australis);
((Calamus_caryotoides	(Nypa_fruticans	(Serenoa_repens	((Attalea_speciosa	Podococcus_barteri)	(((Sclerosperma_profizianum	Elaeis_oleifera)	(((Pelagodoxa_henryana	Leopoldinia_pulchra)	(Reinhardtia_simplex	(Reinhardtia_latisecta	(Iriartea_deltoidea	Reinhardtia_paiewonskiana))))	((Orania_palindan	Roystonea_regia)	((((Veitchia_spiralis	Hydriastele_microspadix)	Kentiopsis_piersoniorum)	((Dypsis_decaryi	Burretiokentia_grandiflora)	Prestoea_acuminata))	(Oenocarpus_minor	Oenocarpus_bataua)))))	Bactris_major)))))	Kingia_australis);
((((Sclerosperma_profizianum	((((Nypa_fruticans	(Calamus_caryotoides	Serenoa_repens))	((Orania_palindan	Roystonea_regia)	((Oenocarpus_minor	(Oenocarpus_bataua	Prestoea_acuminata))	(((Veitchia_spiralis	Hydriastele_microspadix)	Kentiopsis_piersoniorum)	(Dypsis_decaryi	Burretiokentia_grandiflora)))))	Iriartea_deltoidea)	((((Reinhardtia_latisecta	Reinhardtia_paiewonskiana)	Podococcus_barteri)	Reinhardtia_simplex)	(Bactris_major	(Attalea_speciosa	Elaeis_oleifera)))))	Leopoldinia_pulchra)	Pelagodoxa_henryana)	Kingia_australis);
(((((Leopoldinia_pulchra	Pelagodoxa_henryana)	((Elaeis_oleifera	(Bactris_major	Attalea_speciosa))	((Reinhardtia_simplex	(Reinhardtia_latisecta	Reinhardtia_paiewonskiana))	(Sclerosperma_profizianum	Podococcus_barteri))))	((Nypa_fruticans	(Serenoa_repens	Calamus_caryotoides))	Iriartea_deltoidea))	((Roystonea_regia	(((Dypsis_decaryi	Burretiokentia_grandiflora)	(Veitchia_spiralis	(Hydriastele_microspadix	Kentiopsis_piersoniorum)))	(Oenocarpus_minor	(Prestoea_acuminata	Oenocarpus_bataua))))	Orania_palindan))	Kingia_australis);
(((Nypa_fruticans	(Serenoa_repens	Calamus_caryotoides))	(Iriartea_deltoidea	(((Dypsis_decaryi	Burretiokentia_grandiflora)	(((Kentiopsis_piersoniorum	Veitchia_spiralis)	Hydriastele_microspadix)	((Oenocarpus_minor	Oenocarpus_bataua)	Prestoea_acuminata)))	((Orania_palindan	((Elaeis_oleifera	((Podococcus_barteri	Bactris_major)	Attalea_speciosa))	((Reinhardtia_simplex	(Reinhardtia_latisecta	Reinhardtia_paiewonskiana))	(Sclerosperma_profizianum	(Leopoldinia_pulchra	Pelagodoxa_henryana)))))	Roystonea_regia))))	Kingia_australis);
((((Iriartea_deltoidea	(((Sclerosperma_profizianum	(Leopoldinia_pulchra	Pelagodoxa_henryana))	((Elaeis_oleifera	((Podococcus_barteri	Bactris_major)	Attalea_speciosa))	((Serenoa_repens	Reinhardtia_simplex)	(Reinhardtia_latisecta	Reinhardtia_paiewonskiana))))	((Roystonea_regia	(((Oenocarpus_minor	Oenocarpus_bataua)	Prestoea_acuminata)	(Veitchia_spiralis	(((Dypsis_decaryi	Burretiokentia_grandiflora)	Hydriastele_microspadix)	Kentiopsis_piersoniorum))))	Orania_palindan)))	Nypa_fruticans)	Calamus_caryotoides)	Kingia_australis);
((Serenoa_repens	(Reinhardtia_simplex	((Reinhardtia_latisecta	Reinhardtia_paiewonskiana)	(Podococcus_barteri	((((Leopoldinia_pulchra	Pelagodoxa_henryana)	(((((Hydriastele_microspadix	Nypa_fruticans)	(Veitchia_spiralis	Kentiopsis_piersoniorum))	(Dypsis_decaryi	Burretiokentia_grandiflora))	((Oenocarpus_bataua	Prestoea_acuminata)	Oenocarpus_minor))	(Iriartea_deltoidea	(Roystonea_regia	Calamus_caryotoides))))	(Attalea_speciosa	(Elaeis_oleifera	Bactris_major)))	(Orania_palindan	Sclerosperma_profizianum))))))	Kingia_australis);
((Serenoa_repens	(((Reinhardtia_simplex	Reinhardtia_latisecta)	((Bactris_major	(Elaeis_oleifera	Attalea_speciosa))	(((((((Dypsis_decaryi	Burretiokentia_grandiflora)	(((Nypa_fruticans	Prestoea_acuminata)	(Oenocarpus_bataua	Oenocarpus_minor))	(Veitchia_spiralis	(Hydriastele_microspadix	Kentiopsis_piersoniorum))))	Calamus_caryotoides)	Iriartea_deltoidea)	Roystonea_regia)	(Podococcus_barteri	Sclerosperma_profizianum))	(Orania_palindan	(Leopoldinia_pulchra	Pelagodoxa_henryana)))))	Reinhardtia_paiewonskiana))	Kingia_australis);
(((Leopoldinia_pulchra	Pelagodoxa_henryana)	(((((Serenoa_repens	(Reinhardtia_simplex	(Reinhardtia_paiewonskiana	Reinhardtia_latisecta)))	(Bactris_major	(Elaeis_oleifera	Attalea_speciosa)))	((Podococcus_barteri	Sclerosperma_profizianum)	(((Dypsis_decaryi	Burretiokentia_grandiflora)	(Iriartea_deltoidea	(Kentiopsis_piersoniorum	(((Oenocarpus_bataua	Prestoea_acuminata)	Oenocarpus_minor)	(Hydriastele_microspadix	Veitchia_spiralis)))))	Nypa_fruticans)))	Roystonea_regia)	(Calamus_caryotoides	Orania_palindan)))	Kingia_australis);
((Veitchia_spiralis	(((Nypa_fruticans	(((Oenocarpus_bataua	Prestoea_acuminata)	Oenocarpus_minor)	(Iriartea_deltoidea	((Roystonea_regia	Calamus_caryotoides)	((Sclerosperma_profizianum	(Orania_palindan	((Elaeis_oleifera	Attalea_speciosa)	((Bactris_major	Podococcus_barteri)	((Reinhardtia_simplex	Reinhardtia_latisecta)	(Serenoa_repens	Reinhardtia_paiewonskiana))))))	(Leopoldinia_pulchra	Pelagodoxa_henryana))))))	Kentiopsis_piersoniorum)	((Dypsis_decaryi	Burretiokentia_grandiflora)	Hydriastele_microspadix)))	Kingia_australis);
((((((Oenocarpus_bataua	Prestoea_acuminata)	Oenocarpus_minor)	((((Sclerosperma_profizianum	Elaeis_oleifera)	(((Pelagodoxa_henryana	Attalea_speciosa)	(Podococcus_barteri	Bactris_major))	(Leopoldinia_pulchra	(Reinhardtia_latisecta	(Iriartea_deltoidea	Reinhardtia_paiewonskiana)))))	(Reinhardtia_simplex	Orania_palindan))	Roystonea_regia))	Serenoa_repens)	((Kentiopsis_piersoniorum	(((Calamus_caryotoides	Nypa_fruticans)	Hydriastele_microspadix)	Veitchia_spiralis))	(Dypsis_decaryi	Burretiokentia_grandiflora)))	Kingia_australis);
((Pelagodoxa_henryana	(((((((Hydriastele_microspadix	Veitchia_spiralis)	Kentiopsis_piersoniorum)	(Leopoldinia_pulchra	(Dypsis_decaryi	Burretiokentia_grandiflora)))	((Calamus_caryotoides	Nypa_fruticans)	((Oenocarpus_bataua	Oenocarpus_minor)	Prestoea_acuminata)))	(((Attalea_speciosa	Elaeis_oleifera)	Bactris_major)	((Reinhardtia_simplex	Reinhardtia_latisecta)	(Serenoa_repens	(Iriartea_deltoidea	Reinhardtia_paiewonskiana)))))	(Orania_palindan	(Podococcus_barteri	Roystonea_regia)))	Sclerosperma_profizianum))	Kingia_australis);
(((((Iriartea_deltoidea	(((Oenocarpus_bataua	Oenocarpus_minor)	Prestoea_acuminata)	((((Nypa_fruticans	Hydriastele_microspadix)	Veitchia_spiralis)	((Serenoa_repens	Calamus_caryotoides)	Kentiopsis_piersoniorum))	(Leopoldinia_pulchra	(Dypsis_decaryi	Burretiokentia_grandiflora)))))	(Pelagodoxa_henryana	Elaeis_oleifera))	Attalea_speciosa)	(((Reinhardtia_simplex	(Reinhardtia_latisecta	Reinhardtia_paiewonskiana))	Orania_palindan)	((Roystonea_regia	Sclerosperma_profizianum)	(Bactris_major	Podococcus_barteri))))	Kingia_australis);
((((((Elaeis_oleifera	Sclerosperma_profizianum)	((Leopoldinia_pulchra	Reinhardtia_simplex)	(Reinhardtia_latisecta	Reinhardtia_paiewonskiana)))	(Pelagodoxa_henryana	(Podococcus_barteri	(Attalea_speciosa	Bactris_major))))	(Orania_palindan	Roystonea_regia))	((((Prestoea_acuminata	(Oenocarpus_bataua	Oenocarpus_minor))	((Calamus_caryotoides	(Nypa_fruticans	Serenoa_repens))	(Veitchia_spiralis	(Hydriastele_microspadix	Kentiopsis_piersoniorum))))	(Dypsis_decaryi	Burretiokentia_grandiflora))	Iriartea_deltoidea))	Kingia_australis);
((Calamus_caryotoides	((Nypa_fruticans	Serenoa_repens)	(((((Sclerosperma_profizianum	(Elaeis_oleifera	Orania_palindan))	((Reinhardtia_latisecta	(Reinhardtia_simplex	Reinhardtia_paiewonskiana))	(Attalea_speciosa	(Bactris_major	Podococcus_barteri))))	Roystonea_regia)	(Pelagodoxa_henryana	Leopoldinia_pulchra))	(((((Dypsis_decaryi	Burretiokentia_grandiflora)	Prestoea_acuminata)	(Oenocarpus_bataua	Oenocarpus_minor))	(Kentiopsis_piersoniorum	(Veitchia_spiralis	Hydriastele_microspadix)))	Iriartea_deltoidea))))	Kingia_australis);
(((Pelagodoxa_henryana	Leopoldinia_pulchra)	(Calamus_caryotoides	(Nypa_fruticans	((((((Oenocarpus_bataua	Oenocarpus_minor)	(Prestoea_acuminata	((Dypsis_decaryi	Burretiokentia_grandiflora)	Hydriastele_microspadix)))	(Kentiopsis_piersoniorum	Veitchia_spiralis))	(Elaeis_oleifera	Attalea_speciosa))	Iriartea_deltoidea)	(Orania_palindan	((Sclerosperma_profizianum	(Podococcus_barteri	Roystonea_regia))	(((Reinhardtia_simplex	Serenoa_repens)	(Reinhardtia_latisecta	Reinhardtia_paiewonskiana))	Bactris_major)))))))	Kingia_australis);
((((((Attalea_speciosa	((Serenoa_repens	Bactris_major)	Podococcus_barteri))	((Roystonea_regia	((Oenocarpus_minor	(Oenocarpus_bataua	Prestoea_acuminata))	((Nypa_fruticans	((Hydriastele_microspadix	Kentiopsis_piersoniorum)	Veitchia_spiralis))	(Dypsis_decaryi	Burretiokentia_grandiflora))))	(Sclerosperma_profizianum	Elaeis_oleifera)))	((Iriartea_deltoidea	Reinhardtia_paiewonskiana)	(Reinhardtia_simplex	Reinhardtia_latisecta)))	(Orania_palindan	(Pelagodoxa_henryana	Leopoldinia_pulchra)))	Calamus_caryotoides)	Kingia_australis);
(((Pelagodoxa_henryana	Leopoldinia_pulchra)	((((Iriartea_deltoidea	Reinhardtia_paiewonskiana)	(Reinhardtia_simplex	Reinhardtia_latisecta))	(((((((Kentiopsis_piersoniorum	Veitchia_spiralis)	Hydriastele_microspadix)	Nypa_fruticans)	(Dypsis_decaryi	Burretiokentia_grandiflora))	((Oenocarpus_minor	Oenocarpus_bataua)	Prestoea_acuminata))	Roystonea_regia)	((Sclerosperma_profizianum	Elaeis_oleifera)	(Attalea_speciosa	(Bactris_major	Podococcus_barteri)))))	((Serenoa_repens	Calamus_caryotoides)	Orania_palindan)))	Kingia_australis);
(((Pelagodoxa_henryana	Leopoldinia_pulchra)	((((((Iriartea_deltoidea	Reinhardtia_paiewonskiana)	Reinhardtia_latisecta)	Reinhardtia_simplex)	((((Podococcus_barteri	Nypa_fruticans)	(Kentiopsis_piersoniorum	((Hydriastele_microspadix	(Dypsis_decaryi	Burretiokentia_grandiflora))	Veitchia_spiralis)))	((Oenocarpus_bataua	Prestoea_acuminata)	Oenocarpus_minor))	(Roystonea_regia	Sclerosperma_profizianum)))	(Elaeis_oleifera	(Bactris_major	Attalea_speciosa)))	((Serenoa_repens	Calamus_caryotoides)	Orania_palindan)))	Kingia_australis);
(((((Oenocarpus_bataua	Oenocarpus_minor)	Prestoea_acuminata)	((Orania_palindan	Roystonea_regia)	(((((Podococcus_barteri	Bactris_major)	Attalea_speciosa)	((Reinhardtia_simplex	(Reinhardtia_paiewonskiana	Reinhardtia_latisecta))	(Pelagodoxa_henryana	Leopoldinia_pulchra)))	(Sclerosperma_profizianum	Elaeis_oleifera))	(Iriartea_deltoidea	(Calamus_caryotoides	Nypa_fruticans)))))	((Serenoa_repens	Kentiopsis_piersoniorum)	((Hydriastele_microspadix	(Dypsis_decaryi	Burretiokentia_grandiflora))	Veitchia_spiralis)))	Kingia_australis);
((Pelagodoxa_henryana	(Leopoldinia_pulchra	(((((Sclerosperma_profizianum	((Roystonea_regia	(Orania_palindan	(Kentiopsis_piersoniorum	((((Dypsis_decaryi	Burretiokentia_grandiflora)	Hydriastele_microspadix)	(Nypa_fruticans	(Serenoa_repens	Calamus_caryotoides)))	Veitchia_spiralis))))	((Prestoea_acuminata	Oenocarpus_bataua)	Oenocarpus_minor)))	(Elaeis_oleifera	(Bactris_major	Attalea_speciosa)))	Podococcus_barteri)	(Reinhardtia_simplex	(Reinhardtia_paiewonskiana	Reinhardtia_latisecta)))	Iriartea_deltoidea)))	Kingia_australis);
((Pelagodoxa_henryana	(Leopoldinia_pulchra	((((((Roystonea_regia	(((Dypsis_decaryi	Burretiokentia_grandiflora)	(Veitchia_spiralis	((Hydriastele_microspadix	(Kentiopsis_piersoniorum	Serenoa_repens))	Nypa_fruticans)))	((Prestoea_acuminata	Oenocarpus_bataua)	Oenocarpus_minor)))	Orania_palindan)	(Elaeis_oleifera	(Bactris_major	Attalea_speciosa)))	(Sclerosperma_profizianum	Podococcus_barteri))	Calamus_caryotoides)	(Reinhardtia_simplex	((Iriartea_deltoidea	Reinhardtia_paiewonskiana)	Reinhardtia_latisecta)))))	Kingia_australis);
((Reinhardtia_simplex	((Reinhardtia_paiewonskiana	Reinhardtia_latisecta)	((((Roystonea_regia	(((((Serenoa_repens	Hydriastele_microspadix)	(Nypa_fruticans	Veitchia_spiralis))	Kentiopsis_piersoniorum)	((Dypsis_decaryi	Burretiokentia_grandiflora)	Prestoea_acuminata))	(Oenocarpus_bataua	Oenocarpus_minor)))	(((Calamus_caryotoides	Iriartea_deltoidea)	(Leopoldinia_pulchra	Pelagodoxa_henryana))	Orania_palindan))	(Sclerosperma_profizianum	Podococcus_barteri))	(Elaeis_oleifera	(Bactris_major	Attalea_speciosa)))))	Kingia_australis);
((Leopoldinia_pulchra	(Pelagodoxa_henryana	(((Podococcus_barteri	Sclerosperma_profizianum)	((Elaeis_oleifera	Attalea_speciosa)	((Reinhardtia_simplex	(Reinhardtia_paiewonskiana	Reinhardtia_latisecta))	Bactris_major)))	((Roystonea_regia	Orania_palindan)	(((Iriartea_deltoidea	Calamus_caryotoides)	(Dypsis_decaryi	Burretiokentia_grandiflora))	((Veitchia_spiralis	((Serenoa_repens	Kentiopsis_piersoniorum)	Hydriastele_microspadix))	((Nypa_fruticans	Prestoea_acuminata)	(Oenocarpus_minor	Oenocarpus_bataua))))))))	Kingia_australis);
((Roystonea_regia	(((Dypsis_decaryi	Burretiokentia_grandiflora)	(((Oenocarpus_minor	(Prestoea_acuminata	Oenocarpus_bataua))	(Hydriastele_microspadix	(Veitchia_spiralis	(((Serenoa_repens	Nypa_fruticans)	Calamus_caryotoides)	Kentiopsis_piersoniorum))))	Iriartea_deltoidea))	(((Elaeis_oleifera	(Attalea_speciosa	Bactris_major))	(((Podococcus_barteri	Reinhardtia_simplex)	(Reinhardtia_paiewonskiana	Reinhardtia_latisecta))	(Orania_palindan	(Leopoldinia_pulchra	Pelagodoxa_henryana))))	Sclerosperma_profizianum)))	Kingia_australis);
((Elaeis_oleifera	((Podococcus_barteri	(Attalea_speciosa	Bactris_major))	(((Leopoldinia_pulchra	Pelagodoxa_henryana)	(Reinhardtia_simplex	(Reinhardtia_paiewonskiana	Reinhardtia_latisecta)))	((((Oenocarpus_minor	Oenocarpus_bataua)	((((Nypa_fruticans	((Serenoa_repens	Calamus_caryotoides)	Kentiopsis_piersoniorum))	((Dypsis_decaryi	Burretiokentia_grandiflora)	Hydriastele_microspadix))	Veitchia_spiralis)	(Iriartea_deltoidea	Prestoea_acuminata)))	(Roystonea_regia	Orania_palindan))	Sclerosperma_profizianum))))	Kingia_australis);
(((Leopoldinia_pulchra	Pelagodoxa_henryana)	((Iriartea_deltoidea	(((((Podococcus_barteri	Bactris_major)	(Reinhardtia_simplex	(Reinhardtia_paiewonskiana	Reinhardtia_latisecta)))	((Roystonea_regia	Orania_palindan)	Sclerosperma_profizianum))	(((Oenocarpus_bataua	Prestoea_acuminata)	Oenocarpus_minor)	(((Hydriastele_microspadix	Veitchia_spiralis)	Kentiopsis_piersoniorum)	(Dypsis_decaryi	Burretiokentia_grandiflora))))	(Attalea_speciosa	Elaeis_oleifera)))	(Serenoa_repens	(Nypa_fruticans	Calamus_caryotoides))))	Kingia_australis);
((Calamus_caryotoides	((((((Leopoldinia_pulchra	Pelagodoxa_henryana)	(((((Roystonea_regia	Orania_palindan)	(((Oenocarpus_bataua	Prestoea_acuminata)	Oenocarpus_minor)	(Veitchia_spiralis	(Kentiopsis_piersoniorum	((Dypsis_decaryi	Burretiokentia_grandiflora)	Hydriastele_microspadix)))))	Sclerosperma_profizianum)	Podococcus_barteri)	(Bactris_major	(Attalea_speciosa	Elaeis_oleifera))))	(Reinhardtia_latisecta	Reinhardtia_simplex))	(Iriartea_deltoidea	Reinhardtia_paiewonskiana))	Serenoa_repens)	Nypa_fruticans))	Kingia_australis);
((Calamus_caryotoides	(Serenoa_repens	((((Veitchia_spiralis	Hydriastele_microspadix)	Kentiopsis_piersoniorum)	(((Iriartea_deltoidea	((Sclerosperma_profizianum	(Leopoldinia_pulchra	Pelagodoxa_henryana))	(((Attalea_speciosa	(Bactris_major	Podococcus_barteri))	((Reinhardtia_latisecta	Reinhardtia_paiewonskiana)	Reinhardtia_simplex))	Elaeis_oleifera)))	(((Dypsis_decaryi	Burretiokentia_grandiflora)	Roystonea_regia)	((Oenocarpus_bataua	Prestoea_acuminata)	Oenocarpus_minor)))	Orania_palindan))	Nypa_fruticans)))	Kingia_australis);
(((((Sclerosperma_profizianum	(Leopoldinia_pulchra	Pelagodoxa_henryana))	((Orania_palindan	(Podococcus_barteri	Roystonea_regia))	((((Reinhardtia_latisecta	Reinhardtia_paiewonskiana)	Reinhardtia_simplex)	(Attalea_speciosa	(Bactris_major	Elaeis_oleifera)))	Kentiopsis_piersoniorum)))	(Iriartea_deltoidea	(Veitchia_spiralis	((Hydriastele_microspadix	(Dypsis_decaryi	Burretiokentia_grandiflora))	((Oenocarpus_bataua	Prestoea_acuminata)	Oenocarpus_minor)))))	((Serenoa_repens	Calamus_caryotoides)	Nypa_fruticans))	Kingia_australis);
((Serenoa_repens	(Calamus_caryotoides	(Nypa_fruticans	(((Iriartea_deltoidea	Pelagodoxa_henryana)	((((((Reinhardtia_latisecta	Reinhardtia_paiewonskiana)	Reinhardtia_simplex)	((Podococcus_barteri	Roystonea_regia)	Bactris_major))	(Sclerosperma_profizianum	Orania_palindan))	((((Dypsis_decaryi	Burretiokentia_grandiflora)	Leopoldinia_pulchra)	(Kentiopsis_piersoniorum	(Hydriastele_microspadix	Veitchia_spiralis)))	((Oenocarpus_bataua	Prestoea_acuminata)	Oenocarpus_minor)))	Attalea_speciosa))	Elaeis_oleifera))))	Kingia_australis);
(((Serenoa_repens	Calamus_caryotoides)	((((Oenocarpus_bataua	Oenocarpus_minor)	(Prestoea_acuminata	(((Orania_palindan	Roystonea_regia)	((Podococcus_barteri	Sclerosperma_profizianum)	((Bactris_major	(Attalea_speciosa	Elaeis_oleifera))	((Leopoldinia_pulchra	Pelagodoxa_henryana)	((Reinhardtia_latisecta	Reinhardtia_paiewonskiana)	Reinhardtia_simplex)))))	(((Kentiopsis_piersoniorum	Hydriastele_microspadix)	Veitchia_spiralis)	(Dypsis_decaryi	Burretiokentia_grandiflora)))))	Iriartea_deltoidea)	Nypa_fruticans))	Kingia_australis);
(((Serenoa_repens	Calamus_caryotoides)	(((((Roystonea_regia	Sclerosperma_profizianum)	((Leopoldinia_pulchra	Pelagodoxa_henryana)	Iriartea_deltoidea))	((Podococcus_barteri	Bactris_major)	((Attalea_speciosa	Elaeis_oleifera)	((Reinhardtia_latisecta	Reinhardtia_paiewonskiana)	Reinhardtia_simplex))))	(((Dypsis_decaryi	Burretiokentia_grandiflora)	(((Oenocarpus_bataua	Oenocarpus_minor)	Prestoea_acuminata)	((Kentiopsis_piersoniorum	Hydriastele_microspadix)	Veitchia_spiralis)))	Orania_palindan))	Nypa_fruticans))	Kingia_australis);
((Calamus_caryotoides	((((Elaeis_oleifera	((Reinhardtia_simplex	(Reinhardtia_latisecta	Reinhardtia_paiewonskiana))	((((Podococcus_barteri	Sclerosperma_profizianum)	(Roystonea_regia	(Orania_palindan	(Leopoldinia_pulchra	Pelagodoxa_henryana))))	((Prestoea_acuminata	(Oenocarpus_minor	Oenocarpus_bataua))	((((Dypsis_decaryi	Burretiokentia_grandiflora)	Hydriastele_microspadix)	(Veitchia_spiralis	Kentiopsis_piersoniorum))	Iriartea_deltoidea)))	Bactris_major)))	Attalea_speciosa)	Serenoa_repens)	Nypa_fruticans))	Kingia_australis);
((((Calamus_caryotoides	Serenoa_repens)	Nypa_fruticans)	(((Kentiopsis_piersoniorum	Veitchia_spiralis)	(Hydriastele_microspadix	(Dypsis_decaryi	Burretiokentia_grandiflora)))	(Iriartea_deltoidea	(Prestoea_acuminata	(((((((Bactris_major	Podococcus_barteri)	Attalea_speciosa)	(Reinhardtia_simplex	(Reinhardtia_latisecta	Reinhardtia_paiewonskiana)))	(Elaeis_oleifera	Sclerosperma_profizianum))	(Orania_palindan	(Leopoldinia_pulchra	Pelagodoxa_henryana)))	Roystonea_regia)	(Oenocarpus_minor	Oenocarpus_bataua))))))	Kingia_australis);
((((Calamus_caryotoides	Serenoa_repens)	Nypa_fruticans)	((((((((((Reinhardtia_simplex	(Reinhardtia_latisecta	Reinhardtia_paiewonskiana))	(Attalea_speciosa	(Bactris_major	Elaeis_oleifera)))	((Podococcus_barteri	Sclerosperma_profizianum)	(Leopoldinia_pulchra	Pelagodoxa_henryana)))	Orania_palindan)	Roystonea_regia)	Kentiopsis_piersoniorum)	Veitchia_spiralis)	(Hydriastele_microspadix	(Dypsis_decaryi	Burretiokentia_grandiflora)))	(Prestoea_acuminata	(Oenocarpus_minor	Oenocarpus_bataua)))	Iriartea_deltoidea))	Kingia_australis);
((Calamus_caryotoides	(Iriartea_deltoidea	((((Nypa_fruticans	Serenoa_repens)	((Hydriastele_microspadix	Kentiopsis_piersoniorum)	Veitchia_spiralis))	((Oenocarpus_bataua	Prestoea_acuminata)	Oenocarpus_minor))	((Dypsis_decaryi	Burretiokentia_grandiflora)	((Leopoldinia_pulchra	Pelagodoxa_henryana)	(Attalea_speciosa	((((Reinhardtia_simplex	(Reinhardtia_latisecta	Reinhardtia_paiewonskiana))	((Roystonea_regia	Sclerosperma_profizianum)	Orania_palindan))	(Podococcus_barteri	Bactris_major))	Elaeis_oleifera)))))))	Kingia_australis);
((Pelagodoxa_henryana	(Roystonea_regia	(((Podococcus_barteri	Sclerosperma_profizianum)	Orania_palindan)	((((Prestoea_acuminata	(((Nypa_fruticans	Serenoa_repens)	((Hydriastele_microspadix	Kentiopsis_piersoniorum)	Veitchia_spiralis))	(Oenocarpus_bataua	Oenocarpus_minor)))	(Leopoldinia_pulchra	(Dypsis_decaryi	Burretiokentia_grandiflora)))	(Calamus_caryotoides	Iriartea_deltoidea))	(Attalea_speciosa	(Elaeis_oleifera	((Reinhardtia_simplex	(Reinhardtia_latisecta	Reinhardtia_paiewonskiana))	Bactris_major)))))))	Kingia_australis);
((((((Hydriastele_microspadix	Kentiopsis_piersoniorum)	Veitchia_spiralis)	((((Roystonea_regia	(Dypsis_decaryi	Burretiokentia_grandiflora))	(((((Reinhardtia_simplex	(Reinhardtia_latisecta	Reinhardtia_paiewonskiana))	((Elaeis_oleifera	Attalea_speciosa)	Bactris_major))	(Podococcus_barteri	Sclerosperma_profizianum))	(Leopoldinia_pulchra	(Pelagodoxa_henryana	Calamus_caryotoides)))	Iriartea_deltoidea))	Orania_palindan)	(Oenocarpus_minor	(Oenocarpus_bataua	Prestoea_acuminata))))	Nypa_fruticans)	Serenoa_repens)	Kingia_australis);
(((Leopoldinia_pulchra	Pelagodoxa_henryana)	(((((Orania_palindan	((Dypsis_decaryi	Burretiokentia_grandiflora)	(Iriartea_deltoidea	(((((Nypa_fruticans	(Calamus_caryotoides	Serenoa_repens))	Hydriastele_microspadix)	Kentiopsis_piersoniorum)	Veitchia_spiralis)	(Oenocarpus_minor	(Oenocarpus_bataua	Prestoea_acuminata))))))	Roystonea_regia)	(Reinhardtia_simplex	(Reinhardtia_latisecta	Reinhardtia_paiewonskiana)))	(Elaeis_oleifera	(Attalea_speciosa	Bactris_major)))	(Podococcus_barteri	Sclerosperma_profizianum)))	Kingia_australis);
(((Leopoldinia_pulchra	Pelagodoxa_henryana)	(Sclerosperma_profizianum	((Orania_palindan	(((Reinhardtia_latisecta	Reinhardtia_paiewonskiana)	Reinhardtia_simplex)	(Bactris_major	(Elaeis_oleifera	Attalea_speciosa))))	((((Dypsis_decaryi	Burretiokentia_grandiflora)	(Iriartea_deltoidea	(((Hydriastele_microspadix	Kentiopsis_piersoniorum)	Veitchia_spiralis)	(Oenocarpus_minor	(Oenocarpus_bataua	Prestoea_acuminata)))))	(Nypa_fruticans	(Calamus_caryotoides	Serenoa_repens)))	(Roystonea_regia	Podococcus_barteri)))))	Kingia_australis);
(((Oenocarpus_bataua	Prestoea_acuminata)	((((((Sclerosperma_profizianum	Elaeis_oleifera)	((Podococcus_barteri	(Bactris_major	Attalea_speciosa))	(((Leopoldinia_pulchra	Pelagodoxa_henryana)	Orania_palindan)	((Reinhardtia_latisecta	Reinhardtia_paiewonskiana)	Reinhardtia_simplex))))	Roystonea_regia)	Iriartea_deltoidea)	((Dypsis_decaryi	Burretiokentia_grandiflora)	((Hydriastele_microspadix	((Nypa_fruticans	(Calamus_caryotoides	Serenoa_repens))	Kentiopsis_piersoniorum))	Veitchia_spiralis)))	Oenocarpus_minor))	Kingia_australis);
((Calamus_caryotoides	(Serenoa_repens	((((((Roystonea_regia	(Orania_palindan	((((Leopoldinia_pulchra	Pelagodoxa_henryana)	((Reinhardtia_latisecta	Reinhardtia_paiewonskiana)	Reinhardtia_simplex))	(Bactris_major	(Elaeis_oleifera	Attalea_speciosa)))	(Sclerosperma_profizianum	Podococcus_barteri))))	(Oenocarpus_minor	(Oenocarpus_bataua	Prestoea_acuminata)))	Iriartea_deltoidea)	(Dypsis_decaryi	Burretiokentia_grandiflora))	((Veitchia_spiralis	Kentiopsis_piersoniorum)	Hydriastele_microspadix))	Nypa_fruticans)))	Kingia_australis);
(((((((Leopoldinia_pulchra	Pelagodoxa_henryana)	((((Kentiopsis_piersoniorum	(Hydriastele_microspadix	(Veitchia_spiralis	((Oenocarpus_bataua	Oenocarpus_minor)	((Burretiokentia_grandiflora	Dypsis_decaryi)	Prestoea_acuminata)))))	Iriartea_deltoidea)	Attalea_speciosa)	(((Podococcus_barteri	Bactris_major)	(Roystonea_regia	Sclerosperma_profizianum))	((Reinhardtia_simplex	(Reinhardtia_paiewonskiana	Reinhardtia_latisecta))	Orania_palindan))))	Elaeis_oleifera)	Nypa_fruticans)	Serenoa_repens)	Calamus_caryotoides)	Kingia_australis);
(((Pelagodoxa_henryana	Leopoldinia_pulchra)	(((Nypa_fruticans	(Serenoa_repens	Calamus_caryotoides))	Iriartea_deltoidea)	(((Sclerosperma_profizianum	Elaeis_oleifera)	((Podococcus_barteri	(Attalea_speciosa	Bactris_major))	(Reinhardtia_simplex	(Reinhardtia_paiewonskiana	Reinhardtia_latisecta))))	(Orania_palindan	(Roystonea_regia	((Oenocarpus_bataua	Oenocarpus_minor)	((Kentiopsis_piersoniorum	((Hydriastele_microspadix	(Burretiokentia_grandiflora	Dypsis_decaryi))	Veitchia_spiralis))	Prestoea_acuminata)))))))	Kingia_australis);
(((Pelagodoxa_henryana	Leopoldinia_pulchra)	(((Attalea_speciosa	((((Roystonea_regia	((Sclerosperma_profizianum	Calamus_caryotoides)	Orania_palindan))	(Reinhardtia_simplex	(Reinhardtia_paiewonskiana	Reinhardtia_latisecta)))	((Podococcus_barteri	Bactris_major)	(Burretiokentia_grandiflora	Dypsis_decaryi)))	((Nypa_fruticans	((Hydriastele_microspadix	Kentiopsis_piersoniorum)	Veitchia_spiralis))	((Oenocarpus_bataua	Prestoea_acuminata)	Oenocarpus_minor))))	(Elaeis_oleifera	Serenoa_repens))	Iriartea_deltoidea))	Kingia_australis);
((Serenoa_repens	(((((Iriartea_deltoidea	(Pelagodoxa_henryana	Leopoldinia_pulchra))	(Sclerosperma_profizianum	((Orania_palindan	Roystonea_regia)	((Burretiokentia_grandiflora	Dypsis_decaryi)	((Nypa_fruticans	((Hydriastele_microspadix	(Calamus_caryotoides	Kentiopsis_piersoniorum))	Veitchia_spiralis))	((Oenocarpus_bataua	Oenocarpus_minor)	Prestoea_acuminata))))))	Attalea_speciosa)	((Podococcus_barteri	Bactris_major)	(Reinhardtia_simplex	(Reinhardtia_paiewonskiana	Reinhardtia_latisecta))))	Elaeis_oleifera))	Kingia_australis);
((((Oenocarpus_bataua	Oenocarpus_minor)	(((Iriartea_deltoidea	(Burretiokentia_grandiflora	Dypsis_decaryi))	((Nypa_fruticans	Calamus_caryotoides)	Prestoea_acuminata))	(Veitchia_spiralis	((Sclerosperma_profizianum	Hydriastele_microspadix)	Kentiopsis_piersoniorum))))	((((Elaeis_oleifera	(Attalea_speciosa	Bactris_major))	((Pelagodoxa_henryana	Leopoldinia_pulchra)	((Reinhardtia_paiewonskiana	Serenoa_repens)	(Reinhardtia_simplex	Reinhardtia_latisecta))))	(Roystonea_regia	Podococcus_barteri))	Orania_palindan))	Kingia_australis);
(((Roystonea_regia	(((Burretiokentia_grandiflora	Dypsis_decaryi)	(((Hydriastele_microspadix	Veitchia_spiralis)	(Serenoa_repens	Kentiopsis_piersoniorum))	((Prestoea_acuminata	Oenocarpus_bataua)	Oenocarpus_minor)))	Orania_palindan))	((Iriartea_deltoidea	(Nypa_fruticans	Calamus_caryotoides))	(((Elaeis_oleifera	Sclerosperma_profizianum)	((Pelagodoxa_henryana	Leopoldinia_pulchra)	(Reinhardtia_paiewonskiana	(Reinhardtia_simplex	Reinhardtia_latisecta))))	((Podococcus_barteri	Attalea_speciosa)	Bactris_major))))	Kingia_australis);
((Calamus_caryotoides	(Serenoa_repens	((((Burretiokentia_grandiflora	Dypsis_decaryi)	Hydriastele_microspadix)	(((Iriartea_deltoidea	((Prestoea_acuminata	Oenocarpus_bataua)	Oenocarpus_minor))	(Roystonea_regia	(((Elaeis_oleifera	(Attalea_speciosa	(Bactris_major	Podococcus_barteri)))	(Reinhardtia_simplex	(Reinhardtia_latisecta	Reinhardtia_paiewonskiana)))	(((Pelagodoxa_henryana	Leopoldinia_pulchra)	Orania_palindan)	Sclerosperma_profizianum))))	(Veitchia_spiralis	Kentiopsis_piersoniorum)))	Nypa_fruticans)))	Kingia_australis);
((Iriartea_deltoidea	((((((Bactris_major	(Elaeis_oleifera	Attalea_speciosa))	((Reinhardtia_simplex	Podococcus_barteri)	(Reinhardtia_latisecta	Reinhardtia_paiewonskiana)))	((Pelagodoxa_henryana	Leopoldinia_pulchra)	Orania_palindan))	(Roystonea_regia	Sclerosperma_profizianum))	((Burretiokentia_grandiflora	Dypsis_decaryi)	(((Oenocarpus_bataua	Oenocarpus_minor)	(Nypa_fruticans	Prestoea_acuminata))	(Hydriastele_microspadix	(Veitchia_spiralis	(Serenoa_repens	Kentiopsis_piersoniorum))))))	Calamus_caryotoides))	Kingia_australis);
(((Pelagodoxa_henryana	Leopoldinia_pulchra)	((((Podococcus_barteri	Bactris_major)	(Elaeis_oleifera	(Attalea_speciosa	(((Nypa_fruticans	Calamus_caryotoides)	Iriartea_deltoidea)	((Roystonea_regia	(Burretiokentia_grandiflora	Dypsis_decaryi))	(((Oenocarpus_bataua	Prestoea_acuminata)	Oenocarpus_minor)	(Orania_palindan	(Veitchia_spiralis	(Hydriastele_microspadix	(Serenoa_repens	Kentiopsis_piersoniorum))))))))))	((Reinhardtia_simplex	Reinhardtia_latisecta)	Reinhardtia_paiewonskiana))	Sclerosperma_profizianum))	Kingia_australis);
((Calamus_caryotoides	((((Reinhardtia_latisecta	(Reinhardtia_paiewonskiana	Reinhardtia_simplex))	((((Podococcus_barteri	Bactris_major)	Roystonea_regia)	(((Iriartea_deltoidea	(((Oenocarpus_bataua	Oenocarpus_minor)	Prestoea_acuminata)	((Burretiokentia_grandiflora	Dypsis_decaryi)	(Veitchia_spiralis	(Hydriastele_microspadix	Kentiopsis_piersoniorum)))))	(Elaeis_oleifera	Attalea_speciosa))	(Pelagodoxa_henryana	Leopoldinia_pulchra)))	(Sclerosperma_profizianum	Orania_palindan)))	Nypa_fruticans)	Serenoa_repens))	Kingia_australis);
((Prestoea_acuminata	(((Iriartea_deltoidea	((((Bactris_major	Attalea_speciosa)	Elaeis_oleifera)	(((Pelagodoxa_henryana	Leopoldinia_pulchra)	(Reinhardtia_simplex	(Reinhardtia_paiewonskiana	Reinhardtia_latisecta)))	Sclerosperma_profizianum))	(Orania_palindan	(Roystonea_regia	Podococcus_barteri))))	(((((Nypa_fruticans	(Calamus_caryotoides	Serenoa_repens))	Hydriastele_microspadix)	Kentiopsis_piersoniorum)	Veitchia_spiralis)	(Dypsis_decaryi	Burretiokentia_grandiflora)))	(Oenocarpus_bataua	Oenocarpus_minor)))	Kingia_australis);
((Reinhardtia_simplex	((Reinhardtia_paiewonskiana	Reinhardtia_latisecta)	((((Orania_palindan	((Dypsis_decaryi	Burretiokentia_grandiflora)	((Oenocarpus_minor	(Oenocarpus_bataua	Prestoea_acuminata))	((Nypa_fruticans	(Calamus_caryotoides	Serenoa_repens))	(Kentiopsis_piersoniorum	(Hydriastele_microspadix	Veitchia_spiralis))))))	(Roystonea_regia	Podococcus_barteri))	((Bactris_major	Attalea_speciosa)	(Sclerosperma_profizianum	Elaeis_oleifera)))	(Iriartea_deltoidea	(Pelagodoxa_henryana	Leopoldinia_pulchra)))))	Kingia_australis);
((Roystonea_regia	(Podococcus_barteri	((((Bactris_major	(Elaeis_oleifera	Attalea_speciosa))	((Leopoldinia_pulchra	(Iriartea_deltoidea	Pelagodoxa_henryana))	(Reinhardtia_paiewonskiana	(Reinhardtia_simplex	Reinhardtia_latisecta))))	Sclerosperma_profizianum)	(Orania_palindan	(Oenocarpus_minor	(Oenocarpus_bataua	(Prestoea_acuminata	((Dypsis_decaryi	Burretiokentia_grandiflora)	(Veitchia_spiralis	((Hydriastele_microspadix	(Serenoa_repens	(Nypa_fruticans	Calamus_caryotoides)))	Kentiopsis_piersoniorum))))))))))	Kingia_australis);
((Serenoa_repens	((Nypa_fruticans	Calamus_caryotoides)	(((Hydriastele_microspadix	Kentiopsis_piersoniorum)	Veitchia_spiralis)	((((Oenocarpus_minor	Oenocarpus_bataua)	Prestoea_acuminata)	((Roystonea_regia	((((Pelagodoxa_henryana	Leopoldinia_pulchra)	((Iriartea_deltoidea	Reinhardtia_paiewonskiana)	(Reinhardtia_simplex	Reinhardtia_latisecta)))	((Attalea_speciosa	Bactris_major)	Podococcus_barteri))	(Elaeis_oleifera	Sclerosperma_profizianum)))	Orania_palindan))	(Dypsis_decaryi	Burretiokentia_grandiflora)))))	Kingia_australis);
((Reinhardtia_simplex	((Podococcus_barteri	((Elaeis_oleifera	(Attalea_speciosa	Bactris_major))	((((Leopoldinia_pulchra	(Dypsis_decaryi	Burretiokentia_grandiflora))	(((Veitchia_spiralis	Hydriastele_microspadix)	(((Calamus_caryotoides	Serenoa_repens)	Nypa_fruticans)	Kentiopsis_piersoniorum))	(Oenocarpus_minor	(Oenocarpus_bataua	Prestoea_acuminata))))	(Orania_palindan	Roystonea_regia))	(Iriartea_deltoidea	(Sclerosperma_profizianum	Pelagodoxa_henryana)))))	(Reinhardtia_paiewonskiana	Reinhardtia_latisecta)))	Kingia_australis);
((Roystonea_regia	((Dypsis_decaryi	Burretiokentia_grandiflora)	((((Sclerosperma_profizianum	(Leopoldinia_pulchra	Pelagodoxa_henryana))	((Bactris_major	((Reinhardtia_simplex	Podococcus_barteri)	(Reinhardtia_latisecta	Reinhardtia_paiewonskiana)))	(Attalea_speciosa	Elaeis_oleifera)))	(Orania_palindan	Calamus_caryotoides))	(((Kentiopsis_piersoniorum	Veitchia_spiralis)	Hydriastele_microspadix)	((Iriartea_deltoidea	(Serenoa_repens	Nypa_fruticans))	((Oenocarpus_bataua	Oenocarpus_minor)	Prestoea_acuminata))))))	Kingia_australis);
(((Leopoldinia_pulchra	Pelagodoxa_henryana)	(((Elaeis_oleifera	((Reinhardtia_simplex	(Reinhardtia_latisecta	Reinhardtia_paiewonskiana))	(Attalea_speciosa	(Bactris_major	Podococcus_barteri))))	((Sclerosperma_profizianum	Roystonea_regia)	Orania_palindan))	((((Kentiopsis_piersoniorum	((Serenoa_repens	Nypa_fruticans)	Calamus_caryotoides))	(Veitchia_spiralis	Hydriastele_microspadix))	((Oenocarpus_bataua	Oenocarpus_minor)	(Iriartea_deltoidea	Prestoea_acuminata)))	(Dypsis_decaryi	Burretiokentia_grandiflora))))	Kingia_australis);
(((Leopoldinia_pulchra	Pelagodoxa_henryana)	((((((Reinhardtia_latisecta	Reinhardtia_paiewonskiana)	Reinhardtia_simplex)	(Bactris_major	Podococcus_barteri))	((Sclerosperma_profizianum	Roystonea_regia)	Orania_palindan))	((Iriartea_deltoidea	((Oenocarpus_bataua	Prestoea_acuminata)	Oenocarpus_minor))	((Veitchia_spiralis	(Hydriastele_microspadix	(Nypa_fruticans	(Kentiopsis_piersoniorum	(Serenoa_repens	Calamus_caryotoides)))))	(Dypsis_decaryi	Burretiokentia_grandiflora))))	(Attalea_speciosa	Elaeis_oleifera)))	Kingia_australis);
(((Leopoldinia_pulchra	Pelagodoxa_henryana)	((((((Reinhardtia_latisecta	Reinhardtia_paiewonskiana)	Reinhardtia_simplex)	((Attalea_speciosa	Elaeis_oleifera)	Bactris_major))	Podococcus_barteri)	((Orania_palindan	(Roystonea_regia	(((Oenocarpus_bataua	Prestoea_acuminata)	Oenocarpus_minor)	(((Veitchia_spiralis	(Kentiopsis_piersoniorum	(Nypa_fruticans	(Serenoa_repens	Calamus_caryotoides))))	Hydriastele_microspadix)	(Dypsis_decaryi	Burretiokentia_grandiflora)))))	Sclerosperma_profizianum))	Iriartea_deltoidea))	Kingia_australis);
((Reinhardtia_simplex	(((Sclerosperma_profizianum	(Roystonea_regia	(Orania_palindan	((Leopoldinia_pulchra	(Dypsis_decaryi	Burretiokentia_grandiflora))	(((Oenocarpus_bataua	Prestoea_acuminata)	Oenocarpus_minor)	(((Veitchia_spiralis	Hydriastele_microspadix)	((Serenoa_repens	Calamus_caryotoides)	Kentiopsis_piersoniorum))	Nypa_fruticans))))))	((Podococcus_barteri	Pelagodoxa_henryana)	(Bactris_major	(Attalea_speciosa	Elaeis_oleifera))))	(Reinhardtia_latisecta	(Iriartea_deltoidea	Reinhardtia_paiewonskiana))))	Kingia_australis);
(((Calamus_caryotoides	Serenoa_repens)	((Elaeis_oleifera	(Attalea_speciosa	(((Sclerosperma_profizianum	((Kentiopsis_piersoniorum	((Veitchia_spiralis	Hydriastele_microspadix)	((((Prestoea_acuminata	Oenocarpus_bataua)	Oenocarpus_minor)	Iriartea_deltoidea)	Nypa_fruticans)))	((Burretiokentia_grandiflora	Dypsis_decaryi)	Roystonea_regia)))	Orania_palindan)	(Bactris_major	(Podococcus_barteri	(Leopoldinia_pulchra	(Reinhardtia_simplex	(Reinhardtia_paiewonskiana	Reinhardtia_latisecta))))))))	Pelagodoxa_henryana))	Kingia_australis);
((Serenoa_repens	((Pelagodoxa_henryana	Leopoldinia_pulchra)	(((Reinhardtia_paiewonskiana	Reinhardtia_latisecta)	((Calamus_caryotoides	((((Podococcus_barteri	Sclerosperma_profizianum)	(((((Burretiokentia_grandiflora	Dypsis_decaryi)	Hydriastele_microspadix)	(Oenocarpus_minor	(Iriartea_deltoidea	(Prestoea_acuminata	Oenocarpus_bataua))))	Nypa_fruticans)	(Kentiopsis_piersoniorum	Veitchia_spiralis)))	Orania_palindan)	Roystonea_regia))	((Elaeis_oleifera	Attalea_speciosa)	Bactris_major)))	Reinhardtia_simplex)))	Kingia_australis);
((Serenoa_repens	(Elaeis_oleifera	(((Attalea_speciosa	Bactris_major)	(((Reinhardtia_simplex	Reinhardtia_latisecta)	Reinhardtia_paiewonskiana)	(Iriartea_deltoidea	(((Orania_palindan	(Podococcus_barteri	Roystonea_regia))	((Kentiopsis_piersoniorum	(((Burretiokentia_grandiflora	Dypsis_decaryi)	Hydriastele_microspadix)	Veitchia_spiralis))	(Prestoea_acuminata	(Oenocarpus_bataua	Oenocarpus_minor))))	((Pelagodoxa_henryana	Leopoldinia_pulchra)	Sclerosperma_profizianum)))))	(Nypa_fruticans	Calamus_caryotoides))))	Kingia_australis);
((Calamus_caryotoides	(((((Hydriastele_microspadix	Veitchia_spiralis)	Kentiopsis_piersoniorum)	((Iriartea_deltoidea	((Burretiokentia_grandiflora	Dypsis_decaryi)	((Orania_palindan	(((Pelagodoxa_henryana	Sclerosperma_profizianum)	Elaeis_oleifera)	((Leopoldinia_pulchra	(Reinhardtia_simplex	(Reinhardtia_latisecta	Reinhardtia_paiewonskiana)))	(Podococcus_barteri	(Attalea_speciosa	Bactris_major)))))	Roystonea_regia)))	(Prestoea_acuminata	(Oenocarpus_bataua	Oenocarpus_minor))))	Nypa_fruticans)	Serenoa_repens))	Kingia_australis);
((Roystonea_regia	(((Iriartea_deltoidea	(((Oenocarpus_bataua	Oenocarpus_minor)	Prestoea_acuminata)	((Nypa_fruticans	(Serenoa_repens	Calamus_caryotoides))	((Hydriastele_microspadix	Veitchia_spiralis)	Kentiopsis_piersoniorum))))	(Burretiokentia_grandiflora	Dypsis_decaryi))	(Orania_palindan	(Sclerosperma_profizianum	(((Podococcus_barteri	Bactris_major)	(Attalea_speciosa	Elaeis_oleifera))	(((Reinhardtia_paiewonskiana	Reinhardtia_latisecta)	Reinhardtia_simplex)	(Pelagodoxa_henryana	Leopoldinia_pulchra)))))))	Kingia_australis);
(((Pelagodoxa_henryana	Leopoldinia_pulchra)	(((((Orania_palindan	((Podococcus_barteri	Roystonea_regia)	Sclerosperma_profizianum))	(Bactris_major	((Reinhardtia_paiewonskiana	Reinhardtia_latisecta)	Reinhardtia_simplex)))	Attalea_speciosa)	(Serenoa_repens	Elaeis_oleifera))	(((Iriartea_deltoidea	((Hydriastele_microspadix	Veitchia_spiralis)	Kentiopsis_piersoniorum))	(((Nypa_fruticans	Prestoea_acuminata)	(Oenocarpus_bataua	Oenocarpus_minor))	Burretiokentia_grandiflora))	(Dypsis_decaryi	Calamus_caryotoides))))	Kingia_australis);
((((Serenoa_repens	(Attalea_speciosa	(((Iriartea_deltoidea	(((Oenocarpus_bataua	Oenocarpus_minor)	Prestoea_acuminata)	(Kentiopsis_piersoniorum	((Hydriastele_microspadix	(Dypsis_decaryi	Burretiokentia_grandiflora))	Veitchia_spiralis))))	((Leopoldinia_pulchra	Elaeis_oleifera)	(((Sclerosperma_profizianum	((Reinhardtia_simplex	Orania_palindan)	Roystonea_regia))	(Reinhardtia_latisecta	Reinhardtia_paiewonskiana))	(Podococcus_barteri	Bactris_major))))	Pelagodoxa_henryana)))	Nypa_fruticans)	Calamus_caryotoides)	Kingia_australis);
(((Dypsis_decaryi	Burretiokentia_grandiflora)	(Roystonea_regia	(((((Oenocarpus_bataua	Oenocarpus_minor)	Prestoea_acuminata)	(((((Nypa_fruticans	Calamus_caryotoides)	Serenoa_repens)	Veitchia_spiralis)	Hydriastele_microspadix)	Kentiopsis_piersoniorum))	((((Attalea_speciosa	((Reinhardtia_simplex	(Reinhardtia_latisecta	Reinhardtia_paiewonskiana))	Elaeis_oleifera))	(Podococcus_barteri	Bactris_major))	((Leopoldinia_pulchra	Pelagodoxa_henryana)	Sclerosperma_profizianum))	Iriartea_deltoidea))	Orania_palindan)))	Kingia_australis);
(((((Calamus_caryotoides	Pelagodoxa_henryana)	(Sclerosperma_profizianum	((Leopoldinia_pulchra	(Reinhardtia_simplex	(Reinhardtia_latisecta	Reinhardtia_paiewonskiana)))	((Elaeis_oleifera	Attalea_speciosa)	(Podococcus_barteri	Bactris_major)))))	(Roystonea_regia	Orania_palindan))	(Iriartea_deltoidea	(((Kentiopsis_piersoniorum	(Veitchia_spiralis	((Dypsis_decaryi	Burretiokentia_grandiflora)	Hydriastele_microspadix)))	(Nypa_fruticans	Serenoa_repens))	(Oenocarpus_minor	(Oenocarpus_bataua	Prestoea_acuminata)))))	Kingia_australis);
((Pelagodoxa_henryana	(((((Iriartea_deltoidea	Reinhardtia_paiewonskiana)	Reinhardtia_latisecta)	Reinhardtia_simplex)	(((Bactris_major	(Elaeis_oleifera	Attalea_speciosa))	(((Dypsis_decaryi	Burretiokentia_grandiflora)	Roystonea_regia)	((Prestoea_acuminata	Orania_palindan)	((Hydriastele_microspadix	(((Nypa_fruticans	Serenoa_repens)	Veitchia_spiralis)	Kentiopsis_piersoniorum))	(Oenocarpus_minor	Oenocarpus_bataua)))))	(Podococcus_barteri	(Calamus_caryotoides	Sclerosperma_profizianum))))	Leopoldinia_pulchra))	Kingia_australis);
((((Orania_palindan	((Roystonea_regia	(Burretiokentia_grandiflora	Dypsis_decaryi))	(((Sclerosperma_profizianum	(Leopoldinia_pulchra	Pelagodoxa_henryana))	((Elaeis_oleifera	(Bactris_major	Attalea_speciosa))	(Podococcus_barteri	(Reinhardtia_simplex	(Reinhardtia_paiewonskiana	Reinhardtia_latisecta)))))	Iriartea_deltoidea)))	((Kentiopsis_piersoniorum	((Calamus_caryotoides	Nypa_fruticans)	Serenoa_repens))	(Hydriastele_microspadix	Veitchia_spiralis)))	((Prestoea_acuminata	Oenocarpus_bataua)	Oenocarpus_minor))	Kingia_australis);
(((Roystonea_regia	(((Leopoldinia_pulchra	Pelagodoxa_henryana)	((Attalea_speciosa	(Elaeis_oleifera	((Bactris_major	Podococcus_barteri)	((Reinhardtia_simplex	Reinhardtia_latisecta)	Reinhardtia_paiewonskiana))))	(Orania_palindan	Sclerosperma_profizianum)))	((Iriartea_deltoidea	(((Veitchia_spiralis	(Kentiopsis_piersoniorum	Hydriastele_microspadix))	(Nypa_fruticans	Serenoa_repens))	((Oenocarpus_bataua	Oenocarpus_minor)	Prestoea_acuminata)))	(Burretiokentia_grandiflora	Dypsis_decaryi))))	Calamus_caryotoides)	Kingia_australis);
(((Roystonea_regia	((Oenocarpus_minor	(((Prestoea_acuminata	Oenocarpus_bataua)	Iriartea_deltoidea)	((Pelagodoxa_henryana	((Attalea_speciosa	Bactris_major)	Podococcus_barteri))	((Leopoldinia_pulchra	((Reinhardtia_latisecta	Reinhardtia_paiewonskiana)	Reinhardtia_simplex))	(Orania_palindan	(Sclerosperma_profizianum	Elaeis_oleifera))))))	((Kentiopsis_piersoniorum	((Burretiokentia_grandiflora	Dypsis_decaryi)	Hydriastele_microspadix))	((Nypa_fruticans	Serenoa_repens)	Veitchia_spiralis))))	Calamus_caryotoides)	Kingia_australis);
(((Serenoa_repens	Calamus_caryotoides)	((((Kentiopsis_piersoniorum	(((Prestoea_acuminata	Iriartea_deltoidea)	((Oenocarpus_minor	Oenocarpus_bataua)	((((Reinhardtia_simplex	(Reinhardtia_latisecta	Reinhardtia_paiewonskiana))	Podococcus_barteri)	((Sclerosperma_profizianum	Roystonea_regia)	Orania_palindan))	(Pelagodoxa_henryana	(Elaeis_oleifera	(Attalea_speciosa	Bactris_major))))))	(Leopoldinia_pulchra	(Burretiokentia_grandiflora	Dypsis_decaryi))))	Veitchia_spiralis)	Hydriastele_microspadix)	Nypa_fruticans))	Kingia_australis);
((Serenoa_repens	(Calamus_caryotoides	(((((Kentiopsis_piersoniorum	((Leopoldinia_pulchra	(Burretiokentia_grandiflora	Dypsis_decaryi))	Hydriastele_microspadix))	(((Veitchia_spiralis	Orania_palindan)	Roystonea_regia)	(Oenocarpus_minor	(Oenocarpus_bataua	Prestoea_acuminata))))	Iriartea_deltoidea)	((Sclerosperma_profizianum	Podococcus_barteri)	((Pelagodoxa_henryana	(Reinhardtia_latisecta	(Reinhardtia_paiewonskiana	Reinhardtia_simplex)))	(Elaeis_oleifera	(Attalea_speciosa	Bactris_major)))))	Nypa_fruticans)))	Kingia_australis);
((Calamus_caryotoides	(Nypa_fruticans	(((Attalea_speciosa	(((((Veitchia_spiralis	(Kentiopsis_piersoniorum	((Burretiokentia_grandiflora	Dypsis_decaryi)	Hydriastele_microspadix)))	(Oenocarpus_minor	(Prestoea_acuminata	Oenocarpus_bataua)))	(Roystonea_regia	Orania_palindan))	(((Leopoldinia_pulchra	Pelagodoxa_henryana)	Iriartea_deltoidea)	(Sclerosperma_profizianum	Podococcus_barteri)))	((Reinhardtia_simplex	(Reinhardtia_latisecta	Reinhardtia_paiewonskiana))	Bactris_major)))	Elaeis_oleifera)	Serenoa_repens)))	Kingia_australis);
((Roystonea_regia	(Podococcus_barteri	((((Attalea_speciosa	Elaeis_oleifera)	(Bactris_major	(Reinhardtia_simplex	(Reinhardtia_latisecta	Reinhardtia_paiewonskiana))))	(Sclerosperma_profizianum	((Leopoldinia_pulchra	Pelagodoxa_henryana)	(Iriartea_deltoidea	((Calamus_caryotoides	Nypa_fruticans)	((Serenoa_repens	Kentiopsis_piersoniorum)	(((Burretiokentia_grandiflora	Dypsis_decaryi)	Hydriastele_microspadix)	((Oenocarpus_minor	(Prestoea_acuminata	Oenocarpus_bataua))	Veitchia_spiralis))))))))	Orania_palindan)))	Kingia_australis);
((Nypa_fruticans	((Serenoa_repens	Calamus_caryotoides)	(((((Veitchia_spiralis	Kentiopsis_piersoniorum)	Hydriastele_microspadix)	(Oenocarpus_minor	(Prestoea_acuminata	Oenocarpus_bataua)))	(Burretiokentia_grandiflora	Dypsis_decaryi))	(((Attalea_speciosa	Elaeis_oleifera)	(((Orania_palindan	Roystonea_regia)	(Sclerosperma_profizianum	((Bactris_major	Podococcus_barteri)	(Reinhardtia_simplex	(Reinhardtia_latisecta	Reinhardtia_paiewonskiana)))))	(Leopoldinia_pulchra	Pelagodoxa_henryana)))	Iriartea_deltoidea))))	Kingia_australis);
(((((((Pelagodoxa_henryana	(Sclerosperma_profizianum	(((Reinhardtia_latisecta	Reinhardtia_paiewonskiana)	Reinhardtia_simplex)	(((Bactris_major	Podococcus_barteri)	Attalea_speciosa)	Elaeis_oleifera))))	((Orania_palindan	Roystonea_regia)	(((Kentiopsis_piersoniorum	(Hydriastele_microspadix	Veitchia_spiralis))	(Oenocarpus_minor	(Prestoea_acuminata	Oenocarpus_bataua)))	(Leopoldinia_pulchra	(Burretiokentia_grandiflora	Dypsis_decaryi)))))	Iriartea_deltoidea)	Nypa_fruticans)	Serenoa_repens)	Calamus_caryotoides)	Kingia_australis);
((((((Burretiokentia_grandiflora	Dypsis_decaryi)	Leopoldinia_pulchra)	((Hydriastele_microspadix	((Calamus_caryotoides	(Nypa_fruticans	Serenoa_repens))	Veitchia_spiralis))	Kentiopsis_piersoniorum))	(Iriartea_deltoidea	(Oenocarpus_minor	(Prestoea_acuminata	Oenocarpus_bataua))))	((Orania_palindan	(((Bactris_major	Attalea_speciosa)	Elaeis_oleifera)	((Podococcus_barteri	Sclerosperma_profizianum)	(Pelagodoxa_henryana	((Reinhardtia_latisecta	Reinhardtia_paiewonskiana)	Reinhardtia_simplex)))))	Roystonea_regia))	Kingia_australis);
((Prestoea_acuminata	((Oenocarpus_minor	Oenocarpus_bataua)	(((Roystonea_regia	(Orania_palindan	((Leopoldinia_pulchra	(Reinhardtia_latisecta	(Reinhardtia_paiewonskiana	Reinhardtia_simplex)))	((Elaeis_oleifera	Sclerosperma_profizianum)	(Pelagodoxa_henryana	(Attalea_speciosa	(Podococcus_barteri	Bactris_major)))))))	((Burretiokentia_grandiflora	Dypsis_decaryi)	(((Nypa_fruticans	Veitchia_spiralis)	((Serenoa_repens	Calamus_caryotoides)	Kentiopsis_piersoniorum))	Hydriastele_microspadix)))	Iriartea_deltoidea)))	Kingia_australis);
((Pelagodoxa_henryana	((((((Elaeis_oleifera	Sclerosperma_profizianum)	Orania_palindan)	((Bactris_major	(Reinhardtia_latisecta	(Reinhardtia_paiewonskiana	Reinhardtia_simplex)))	Attalea_speciosa))	(Podococcus_barteri	Roystonea_regia))	((Oenocarpus_minor	Oenocarpus_bataua)	(((Iriartea_deltoidea	(Serenoa_repens	Calamus_caryotoides))	Prestoea_acuminata)	(Nypa_fruticans	(Veitchia_spiralis	(Kentiopsis_piersoniorum	(Hydriastele_microspadix	(Burretiokentia_grandiflora	Dypsis_decaryi))))))))	Leopoldinia_pulchra))	Kingia_australis);
((((Prestoea_acuminata	Iriartea_deltoidea)	(Oenocarpus_minor	Oenocarpus_bataua))	((Hydriastele_microspadix	(Veitchia_spiralis	(((Burretiokentia_grandiflora	Dypsis_decaryi)	(((Elaeis_oleifera	Attalea_speciosa)	(Leopoldinia_pulchra	Pelagodoxa_henryana))	(((Orania_palindan	((Bactris_major	Podococcus_barteri)	Roystonea_regia))	(Reinhardtia_simplex	(Reinhardtia_latisecta	Reinhardtia_paiewonskiana)))	Sclerosperma_profizianum)))	((Serenoa_repens	Calamus_caryotoides)	Kentiopsis_piersoniorum))))	Nypa_fruticans))	Kingia_australis);
(((Dypsis_decaryi	Elaeis_oleifera)	((Sclerosperma_profizianum	(Leopoldinia_pulchra	Pelagodoxa_henryana))	(((Orania_palindan	(Reinhardtia_simplex	(((Oenocarpus_minor	(Prestoea_acuminata	Oenocarpus_bataua))	(Kentiopsis_piersoniorum	((Hydriastele_microspadix	(Nypa_fruticans	(Serenoa_repens	Calamus_caryotoides)))	Veitchia_spiralis)))	(Roystonea_regia	Burretiokentia_grandiflora))))	(Reinhardtia_latisecta	(Iriartea_deltoidea	Reinhardtia_paiewonskiana)))	(Attalea_speciosa	(Bactris_major	Podococcus_barteri)))))	Kingia_australis);
((Calamus_caryotoides	(((((Reinhardtia_simplex	Reinhardtia_paiewonskiana)	Reinhardtia_latisecta)	(((Elaeis_oleifera	Dypsis_decaryi)	(Attalea_speciosa	Bactris_major))	(Sclerosperma_profizianum	(((((Prestoea_acuminata	Oenocarpus_bataua)	Oenocarpus_minor)	(((Hydriastele_microspadix	Burretiokentia_grandiflora)	Veitchia_spiralis)	Kentiopsis_piersoniorum))	(Roystonea_regia	Podococcus_barteri))	(Orania_palindan	(Iriartea_deltoidea	(Leopoldinia_pulchra	Pelagodoxa_henryana)))))))	Nypa_fruticans)	Serenoa_repens))	Kingia_australis);
((Calamus_caryotoides	(Nypa_fruticans	(((((Hydriastele_microspadix	(Dypsis_decaryi	Burretiokentia_grandiflora))	Veitchia_spiralis)	Kentiopsis_piersoniorum)	(((((Reinhardtia_simplex	(Reinhardtia_paiewonskiana	Reinhardtia_latisecta))	(Leopoldinia_pulchra	Pelagodoxa_henryana))	((Attalea_speciosa	(Podococcus_barteri	Bactris_major))	(Sclerosperma_profizianum	Elaeis_oleifera)))	(Orania_palindan	Roystonea_regia))	(((Iriartea_deltoidea	Prestoea_acuminata)	Oenocarpus_bataua)	Oenocarpus_minor)))	Serenoa_repens)))	Kingia_australis);
((Calamus_caryotoides	(Nypa_fruticans	((Prestoea_acuminata	(((Hydriastele_microspadix	(Dypsis_decaryi	Burretiokentia_grandiflora))	(Oenocarpus_bataua	Oenocarpus_minor))	((Iriartea_deltoidea	Veitchia_spiralis)	((Roystonea_regia	((Podococcus_barteri	Sclerosperma_profizianum)	(((Elaeis_oleifera	(Bactris_major	Attalea_speciosa))	(((Reinhardtia_paiewonskiana	Reinhardtia_latisecta)	Reinhardtia_simplex)	(Leopoldinia_pulchra	Pelagodoxa_henryana)))	Orania_palindan)))	Kentiopsis_piersoniorum))))	Serenoa_repens)))	Kingia_australis);
((((Prestoea_acuminata	((((((Orania_palindan	Roystonea_regia)	(Podococcus_barteri	((Attalea_speciosa	(Elaeis_oleifera	Sclerosperma_profizianum))	(((Reinhardtia_simplex	(Reinhardtia_paiewonskiana	Reinhardtia_latisecta))	(Leopoldinia_pulchra	Pelagodoxa_henryana))	Bactris_major))))	(Dypsis_decaryi	Burretiokentia_grandiflora))	((Hydriastele_microspadix	Kentiopsis_piersoniorum)	Veitchia_spiralis))	Iriartea_deltoidea)	(Oenocarpus_bataua	Oenocarpus_minor)))	Nypa_fruticans)	(Calamus_caryotoides	Serenoa_repens))	Kingia_australis);
((((((Roystonea_regia	(((Elaeis_oleifera	Sclerosperma_profizianum)	Attalea_speciosa)	((Bactris_major	Podococcus_barteri)	(((Reinhardtia_paiewonskiana	Reinhardtia_latisecta)	Reinhardtia_simplex)	(Leopoldinia_pulchra	Pelagodoxa_henryana)))))	(((Prestoea_acuminata	Oenocarpus_bataua)	Oenocarpus_minor)	(((Kentiopsis_piersoniorum	Veitchia_spiralis)	(Hydriastele_microspadix	Nypa_fruticans))	(Burretiokentia_grandiflora	Dypsis_decaryi))))	Iriartea_deltoidea)	Orania_palindan)	(Calamus_caryotoides	Serenoa_repens))	Kingia_australis);
((Calamus_caryotoides	(((Attalea_speciosa	((Bactris_major	Podococcus_barteri)	(((Elaeis_oleifera	Sclerosperma_profizianum)	(((Hydriastele_microspadix	(Veitchia_spiralis	Nypa_fruticans))	Kentiopsis_piersoniorum)	Orania_palindan))	((Roystonea_regia	((Prestoea_acuminata	Oenocarpus_bataua)	Oenocarpus_minor))	(((Burretiokentia_grandiflora	Dypsis_decaryi)	Leopoldinia_pulchra)	((Reinhardtia_simplex	Iriartea_deltoidea)	(Reinhardtia_paiewonskiana	Reinhardtia_latisecta)))))))	Pelagodoxa_henryana)	Serenoa_repens))	Kingia_australis);
((Calamus_caryotoides	(((Leopoldinia_pulchra	Pelagodoxa_henryana)	(((Podococcus_barteri	Bactris_major)	(Roystonea_regia	((Sclerosperma_profizianum	Orania_palindan)	((((Oenocarpus_bataua	Oenocarpus_minor)	(((Nypa_fruticans	(Kentiopsis_piersoniorum	Veitchia_spiralis))	((Dypsis_decaryi	Burretiokentia_grandiflora)	Hydriastele_microspadix))	Prestoea_acuminata))	Iriartea_deltoidea)	(Attalea_speciosa	Elaeis_oleifera)))))	(Reinhardtia_simplex	(Reinhardtia_paiewonskiana	Reinhardtia_latisecta))))	Serenoa_repens))	Kingia_australis);
((Pelagodoxa_henryana	((((Reinhardtia_paiewonskiana	Reinhardtia_latisecta)	Reinhardtia_simplex)	(((Roystonea_regia	Podococcus_barteri)	Orania_palindan)	(((Bactris_major	(Attalea_speciosa	(Dypsis_decaryi	Elaeis_oleifera)))	(((Oenocarpus_bataua	Oenocarpus_minor)	((((Serenoa_repens	Calamus_caryotoides)	Nypa_fruticans)	((Burretiokentia_grandiflora	Hydriastele_microspadix)	(Kentiopsis_piersoniorum	Veitchia_spiralis)))	Prestoea_acuminata))	Iriartea_deltoidea))	Sclerosperma_profizianum)))	Leopoldinia_pulchra))	Kingia_australis);
((((Hydriastele_microspadix	(Kentiopsis_piersoniorum	Veitchia_spiralis))	(Prestoea_acuminata	(Oenocarpus_bataua	Oenocarpus_minor)))	((Dypsis_decaryi	Burretiokentia_grandiflora)	(((Serenoa_repens	Calamus_caryotoides)	Nypa_fruticans)	(Iriartea_deltoidea	((((((Reinhardtia_paiewonskiana	Reinhardtia_latisecta)	Reinhardtia_simplex)	(Roystonea_regia	(Podococcus_barteri	Bactris_major)))	(Orania_palindan	(Sclerosperma_profizianum	Elaeis_oleifera)))	(Pelagodoxa_henryana	Leopoldinia_pulchra))	Attalea_speciosa)))))	Kingia_australis);
(((Pelagodoxa_henryana	Leopoldinia_pulchra)	(((Reinhardtia_paiewonskiana	Reinhardtia_latisecta)	Reinhardtia_simplex)	((((((((Kentiopsis_piersoniorum	(Veitchia_spiralis	Hydriastele_microspadix))	(Prestoea_acuminata	(Oenocarpus_bataua	Oenocarpus_minor)))	(Dypsis_decaryi	Burretiokentia_grandiflora))	((Serenoa_repens	Calamus_caryotoides)	Nypa_fruticans))	Iriartea_deltoidea)	(Orania_palindan	(Sclerosperma_profizianum	Elaeis_oleifera)))	(Attalea_speciosa	Bactris_major))	(Podococcus_barteri	Roystonea_regia))))	Kingia_australis);
(((Serenoa_repens	Calamus_caryotoides)	(Nypa_fruticans	(Prestoea_acuminata	(((Dypsis_decaryi	Burretiokentia_grandiflora)	Hydriastele_microspadix)	((Veitchia_spiralis	((((((Reinhardtia_paiewonskiana	Reinhardtia_latisecta)	Reinhardtia_simplex)	((Elaeis_oleifera	((Pelagodoxa_henryana	Leopoldinia_pulchra)	Sclerosperma_profizianum))	Orania_palindan))	(Attalea_speciosa	(Bactris_major	Podococcus_barteri)))	Roystonea_regia)	(Oenocarpus_bataua	Oenocarpus_minor)))	(Kentiopsis_piersoniorum	Iriartea_deltoidea))))))	Kingia_australis);
((Calamus_caryotoides	(Nypa_fruticans	(((((((Podococcus_barteri	Sclerosperma_profizianum)	Orania_palindan)	((Elaeis_oleifera	(Attalea_speciosa	Bactris_major))	(Reinhardtia_simplex	(Reinhardtia_paiewonskiana	Reinhardtia_latisecta))))	(Pelagodoxa_henryana	Leopoldinia_pulchra))	(((Kentiopsis_piersoniorum	(Veitchia_spiralis	Hydriastele_microspadix))	((Prestoea_acuminata	Oenocarpus_bataua)	Oenocarpus_minor))	Iriartea_deltoidea))	((Dypsis_decaryi	Burretiokentia_grandiflora)	Roystonea_regia))	Serenoa_repens)))	Kingia_australis);
(((Pelagodoxa_henryana	Leopoldinia_pulchra)	((Reinhardtia_simplex	(Reinhardtia_paiewonskiana	Reinhardtia_latisecta))	(((Elaeis_oleifera	Sclerosperma_profizianum)	(((((((Kentiopsis_piersoniorum	(Veitchia_spiralis	Hydriastele_microspadix))	(Oenocarpus_bataua	Oenocarpus_minor))	Prestoea_acuminata)	(Dypsis_decaryi	Burretiokentia_grandiflora))	Iriartea_deltoidea)	(Nypa_fruticans	(Calamus_caryotoides	Serenoa_repens)))	(Roystonea_regia	Orania_palindan)))	(Podococcus_barteri	(Bactris_major	Attalea_speciosa)))))	Kingia_australis);
(((Pelagodoxa_henryana	Leopoldinia_pulchra)	(((((((Dypsis_decaryi	Burretiokentia_grandiflora)	Roystonea_regia)	(((Kentiopsis_piersoniorum	(Veitchia_spiralis	Hydriastele_microspadix))	Orania_palindan)	((Oenocarpus_bataua	Oenocarpus_minor)	Prestoea_acuminata)))	(Calamus_caryotoides	(Serenoa_repens	Nypa_fruticans)))	Iriartea_deltoidea)	(((Reinhardtia_latisecta	Reinhardtia_paiewonskiana)	Reinhardtia_simplex)	(Elaeis_oleifera	((Podococcus_barteri	Bactris_major)	Attalea_speciosa))))	Sclerosperma_profizianum))	Kingia_australis);
(((Serenoa_repens	Calamus_caryotoides)	(Nypa_fruticans	((((Roystonea_regia	Orania_palindan)	(((Oenocarpus_bataua	Oenocarpus_minor)	Prestoea_acuminata)	((Dypsis_decaryi	Burretiokentia_grandiflora)	(Veitchia_spiralis	(Hydriastele_microspadix	Kentiopsis_piersoniorum)))))	(((Elaeis_oleifera	Attalea_speciosa)	(Sclerosperma_profizianum	((Podococcus_barteri	Bactris_major)	((Reinhardtia_paiewonskiana	Reinhardtia_latisecta)	Reinhardtia_simplex))))	(Pelagodoxa_henryana	Leopoldinia_pulchra)))	Iriartea_deltoidea)))	Kingia_australis);
((Roystonea_regia	((((((Dypsis_decaryi	Burretiokentia_grandiflora)	(Hydriastele_microspadix	((((Serenoa_repens	Calamus_caryotoides)	Nypa_fruticans)	Kentiopsis_piersoniorum)	Veitchia_spiralis)))	(Prestoea_acuminata	(Oenocarpus_bataua	Oenocarpus_minor)))	Iriartea_deltoidea)	((Podococcus_barteri	((Elaeis_oleifera	(Attalea_speciosa	Bactris_major))	((Reinhardtia_latisecta	Reinhardtia_paiewonskiana)	Reinhardtia_simplex)))	(Orania_palindan	(Pelagodoxa_henryana	Leopoldinia_pulchra))))	Sclerosperma_profizianum))	Kingia_australis);
(((((Kentiopsis_piersoniorum	((Veitchia_spiralis	(((Nypa_fruticans	Serenoa_repens)	Prestoea_acuminata)	(Oenocarpus_bataua	Oenocarpus_minor)))	Hydriastele_microspadix))	Iriartea_deltoidea)	((Roystonea_regia	((((Leopoldinia_pulchra	Pelagodoxa_henryana)	(Reinhardtia_latisecta	(Reinhardtia_simplex	Reinhardtia_paiewonskiana)))	((Attalea_speciosa	Bactris_major)	Elaeis_oleifera))	(Orania_palindan	(Sclerosperma_profizianum	Podococcus_barteri))))	(Burretiokentia_grandiflora	Dypsis_decaryi)))	Calamus_caryotoides)	Kingia_australis);
(((Leopoldinia_pulchra	Pelagodoxa_henryana)	(((((((Burretiokentia_grandiflora	Dypsis_decaryi)	((Veitchia_spiralis	(Kentiopsis_piersoniorum	(Nypa_fruticans	Serenoa_repens)))	Hydriastele_microspadix))	(Iriartea_deltoidea	Calamus_caryotoides))	(Prestoea_acuminata	(Oenocarpus_bataua	Oenocarpus_minor)))	(Orania_palindan	Roystonea_regia))	((Sclerosperma_profizianum	Podococcus_barteri)	((Attalea_speciosa	Bactris_major)	Elaeis_oleifera)))	(Reinhardtia_simplex	(Reinhardtia_latisecta	Reinhardtia_paiewonskiana))))	Kingia_australis);
(((Leopoldinia_pulchra	Pelagodoxa_henryana)	((((Roystonea_regia	((Prestoea_acuminata	Orania_palindan)	(((Veitchia_spiralis	(Nypa_fruticans	Serenoa_repens))	(Kentiopsis_piersoniorum	(Hydriastele_microspadix	(Burretiokentia_grandiflora	Dypsis_decaryi))))	(Oenocarpus_bataua	Oenocarpus_minor))))	((Sclerosperma_profizianum	Podococcus_barteri)	((Bactris_major	(Elaeis_oleifera	Attalea_speciosa))	((Reinhardtia_latisecta	Reinhardtia_paiewonskiana)	Reinhardtia_simplex))))	Calamus_caryotoides)	Iriartea_deltoidea))	Kingia_australis);
((Calamus_caryotoides	(Roystonea_regia	((((((Nypa_fruticans	Serenoa_repens)	((Kentiopsis_piersoniorum	Hydriastele_microspadix)	Veitchia_spiralis))	(Burretiokentia_grandiflora	Dypsis_decaryi))	((Prestoea_acuminata	Oenocarpus_bataua)	Oenocarpus_minor))	((((Elaeis_oleifera	Attalea_speciosa)	(Podococcus_barteri	Bactris_major))	((Reinhardtia_latisecta	Reinhardtia_paiewonskiana)	Reinhardtia_simplex))	(Sclerosperma_profizianum	(Leopoldinia_pulchra	(Iriartea_deltoidea	Pelagodoxa_henryana)))))	Orania_palindan)))	Kingia_australis);
((Pelagodoxa_henryana	(((((Orania_palindan	Calamus_caryotoides)	((Prestoea_acuminata	Oenocarpus_bataua)	(Oenocarpus_minor	((Veitchia_spiralis	((((Burretiokentia_grandiflora	Dypsis_decaryi)	Hydriastele_microspadix)	(Nypa_fruticans	Serenoa_repens))	Kentiopsis_piersoniorum))	Roystonea_regia))))	((Elaeis_oleifera	(Attalea_speciosa	(Podococcus_barteri	Bactris_major)))	((Reinhardtia_paiewonskiana	Reinhardtia_latisecta)	(Leopoldinia_pulchra	Reinhardtia_simplex))))	Sclerosperma_profizianum)	Iriartea_deltoidea))	Kingia_australis);
((Nypa_fruticans	(Serenoa_repens	(Kentiopsis_piersoniorum	((Orania_palindan	(((Elaeis_oleifera	(Attalea_speciosa	Bactris_major))	(((Reinhardtia_latisecta	Reinhardtia_paiewonskiana)	Reinhardtia_simplex)	(Pelagodoxa_henryana	Leopoldinia_pulchra)))	(((Roystonea_regia	Calamus_caryotoides)	Iriartea_deltoidea)	(((Oenocarpus_minor	Oenocarpus_bataua)	Prestoea_acuminata)	((Veitchia_spiralis	Hydriastele_microspadix)	(Burretiokentia_grandiflora	Dypsis_decaryi))))))	(Podococcus_barteri	Sclerosperma_profizianum)))))	Kingia_australis);
(((Pelagodoxa_henryana	Leopoldinia_pulchra)	(Sclerosperma_profizianum	(((((Iriartea_deltoidea	((Oenocarpus_minor	Oenocarpus_bataua)	Prestoea_acuminata))	(((Veitchia_spiralis	Hydriastele_microspadix)	((Nypa_fruticans	(Calamus_caryotoides	Serenoa_repens))	Kentiopsis_piersoniorum))	(Burretiokentia_grandiflora	Dypsis_decaryi)))	((Roystonea_regia	Podococcus_barteri)	Orania_palindan))	(Elaeis_oleifera	(Attalea_speciosa	Bactris_major)))	((Reinhardtia_latisecta	Reinhardtia_paiewonskiana)	Reinhardtia_simplex))))	Kingia_australis);
((Calamus_caryotoides	(((((((Attalea_speciosa	(Podococcus_barteri	Bactris_major))	((Orania_palindan	Roystonea_regia)	(((Kentiopsis_piersoniorum	Veitchia_spiralis)	((Burretiokentia_grandiflora	Dypsis_decaryi)	Hydriastele_microspadix))	(Oenocarpus_minor	(Oenocarpus_bataua	Prestoea_acuminata)))))	(((Reinhardtia_latisecta	Reinhardtia_simplex)	(Iriartea_deltoidea	Reinhardtia_paiewonskiana))	(Pelagodoxa_henryana	Leopoldinia_pulchra)))	Sclerosperma_profizianum)	Elaeis_oleifera)	Serenoa_repens)	Nypa_fruticans))	Kingia_australis);
(((Pelagodoxa_henryana	Leopoldinia_pulchra)	(((Roystonea_regia	(Sclerosperma_profizianum	((Reinhardtia_latisecta	(Reinhardtia_simplex	(Iriartea_deltoidea	Reinhardtia_paiewonskiana)))	(((Prestoea_acuminata	((Veitchia_spiralis	(((Burretiokentia_grandiflora	Dypsis_decaryi)	Hydriastele_microspadix)	(Serenoa_repens	Kentiopsis_piersoniorum)))	Nypa_fruticans))	(Oenocarpus_minor	Oenocarpus_bataua))	(Attalea_speciosa	Elaeis_oleifera)))))	(Podococcus_barteri	Bactris_major))	(Calamus_caryotoides	Orania_palindan)))	Kingia_australis);
((Serenoa_repens	((Iriartea_deltoidea	(Reinhardtia_paiewonskiana	(Reinhardtia_latisecta	((Roystonea_regia	((Podococcus_barteri	Bactris_major)	(((Calamus_caryotoides	Orania_palindan)	Pelagodoxa_henryana)	(Leopoldinia_pulchra	(((Sclerosperma_profizianum	Elaeis_oleifera)	((Prestoea_acuminata	(Veitchia_spiralis	(((Burretiokentia_grandiflora	Dypsis_decaryi)	Hydriastele_microspadix)	Kentiopsis_piersoniorum)))	(Oenocarpus_minor	Oenocarpus_bataua)))	Attalea_speciosa)))))	Reinhardtia_simplex))))	Nypa_fruticans))	Kingia_australis);
(((((((Leopoldinia_pulchra	Pelagodoxa_henryana)	(((Orania_palindan	Roystonea_regia)	((Oenocarpus_bataua	Oenocarpus_minor)	(Prestoea_acuminata	(((Hydriastele_microspadix	(Burretiokentia_grandiflora	Dypsis_decaryi))	Veitchia_spiralis)	Kentiopsis_piersoniorum))))	((((Reinhardtia_latisecta	Reinhardtia_paiewonskiana)	Reinhardtia_simplex)	(Elaeis_oleifera	((Podococcus_barteri	Bactris_major)	Attalea_speciosa)))	Sclerosperma_profizianum)))	Iriartea_deltoidea)	Nypa_fruticans)	Serenoa_repens)	Calamus_caryotoides)	Kingia_australis);
((Roystonea_regia	((((((((Reinhardtia_latisecta	Reinhardtia_paiewonskiana)	Reinhardtia_simplex)	Podococcus_barteri)	(Bactris_major	(Attalea_speciosa	Elaeis_oleifera)))	(Sclerosperma_profizianum	(Leopoldinia_pulchra	Pelagodoxa_henryana)))	Iriartea_deltoidea)	((((Veitchia_spiralis	((Serenoa_repens	Kentiopsis_piersoniorum)	Hydriastele_microspadix))	(Calamus_caryotoides	Nypa_fruticans))	(Burretiokentia_grandiflora	Dypsis_decaryi))	(Oenocarpus_minor	(Oenocarpus_bataua	Prestoea_acuminata))))	Orania_palindan))	Kingia_australis);
((Calamus_caryotoides	(((((Kentiopsis_piersoniorum	(Veitchia_spiralis	Hydriastele_microspadix))	Orania_palindan)	((((Sclerosperma_profizianum	((Elaeis_oleifera	((Bactris_major	Podococcus_barteri)	Attalea_speciosa))	((Reinhardtia_latisecta	Reinhardtia_paiewonskiana)	Reinhardtia_simplex)))	(Leopoldinia_pulchra	Pelagodoxa_henryana))	(Roystonea_regia	(Burretiokentia_grandiflora	Dypsis_decaryi)))	(((Oenocarpus_minor	Oenocarpus_bataua)	Prestoea_acuminata)	Iriartea_deltoidea)))	Nypa_fruticans)	Serenoa_repens))	Kingia_australis);
((Pelagodoxa_henryana	(((((Oenocarpus_minor	(Oenocarpus_bataua	Prestoea_acuminata))	(((Calamus_caryotoides	Nypa_fruticans)	Serenoa_repens)	(Kentiopsis_piersoniorum	(Veitchia_spiralis	Hydriastele_microspadix))))	((Leopoldinia_pulchra	(Burretiokentia_grandiflora	Dypsis_decaryi))	Orania_palindan))	((Roystonea_regia	Sclerosperma_profizianum)	((Bactris_major	(Attalea_speciosa	Elaeis_oleifera))	(Podococcus_barteri	((Reinhardtia_latisecta	Reinhardtia_paiewonskiana)	Reinhardtia_simplex)))))	Iriartea_deltoidea))	Kingia_australis);
((Pelagodoxa_henryana	(Sclerosperma_profizianum	(((Podococcus_barteri	Roystonea_regia)	((((Oenocarpus_minor	Oenocarpus_bataua)	(Iriartea_deltoidea	Prestoea_acuminata))	((Leopoldinia_pulchra	(Burretiokentia_grandiflora	Dypsis_decaryi))	((Hydriastele_microspadix	Kentiopsis_piersoniorum)	Veitchia_spiralis)))	((Calamus_caryotoides	Nypa_fruticans)	Serenoa_repens)))	(Orania_palindan	((Bactris_major	(Attalea_speciosa	Elaeis_oleifera))	((Reinhardtia_latisecta	Reinhardtia_paiewonskiana)	Reinhardtia_simplex))))))	Kingia_australis);
((((Serenoa_repens	Calamus_caryotoides)	(((((Oenocarpus_minor	Oenocarpus_bataua)	Prestoea_acuminata)	((Leopoldinia_pulchra	(Burretiokentia_grandiflora	Dypsis_decaryi))	((Hydriastele_microspadix	Kentiopsis_piersoniorum)	Veitchia_spiralis)))	Iriartea_deltoidea)	(Podococcus_barteri	(((Bactris_major	(Attalea_speciosa	Elaeis_oleifera))	((Reinhardtia_latisecta	Reinhardtia_paiewonskiana)	Reinhardtia_simplex))	((Roystonea_regia	Orania_palindan)	(Pelagodoxa_henryana	Sclerosperma_profizianum))))))	Nypa_fruticans)	Kingia_australis);
(((((((Elaeis_oleifera	((Podococcus_barteri	Bactris_major)	Attalea_speciosa))	(Leopoldinia_pulchra	((Reinhardtia_latisecta	Reinhardtia_paiewonskiana)	Reinhardtia_simplex)))	(Pelagodoxa_henryana	Sclerosperma_profizianum))	(Orania_palindan	Roystonea_regia))	(((Oenocarpus_minor	Oenocarpus_bataua)	Prestoea_acuminata)	((Burretiokentia_grandiflora	Dypsis_decaryi)	(((Nypa_fruticans	Veitchia_spiralis)	((Serenoa_repens	Calamus_caryotoides)	Kentiopsis_piersoniorum))	Hydriastele_microspadix))))	Iriartea_deltoidea)	Kingia_australis);
((Pelagodoxa_henryana	(Sclerosperma_profizianum	(((Orania_palindan	(Podococcus_barteri	Roystonea_regia))	(((Oenocarpus_bataua	Oenocarpus_minor)	Prestoea_acuminata)	((Burretiokentia_grandiflora	Dypsis_decaryi)	((Hydriastele_microspadix	(Nypa_fruticans	Veitchia_spiralis))	((Serenoa_repens	Calamus_caryotoides)	Kentiopsis_piersoniorum)))))	((Elaeis_oleifera	(Bactris_major	Attalea_speciosa))	(Leopoldinia_pulchra	((Reinhardtia_latisecta	(Iriartea_deltoidea	Reinhardtia_paiewonskiana))	Reinhardtia_simplex))))))	Kingia_australis);
(((Serenoa_repens	Calamus_caryotoides)	((Prestoea_acuminata	((((Veitchia_spiralis	(Kentiopsis_piersoniorum	((Burretiokentia_grandiflora	Dypsis_decaryi)	Hydriastele_microspadix)))	((((Orania_palindan	((Bactris_major	(Attalea_speciosa	Elaeis_oleifera))	((Reinhardtia_paiewonskiana	Reinhardtia_latisecta)	Reinhardtia_simplex)))	(Sclerosperma_profizianum	Podococcus_barteri))	Roystonea_regia)	(Leopoldinia_pulchra	Pelagodoxa_henryana)))	Iriartea_deltoidea)	(Oenocarpus_bataua	Oenocarpus_minor)))	Nypa_fruticans))	Kingia_australis);
((Calamus_caryotoides	((((((Orania_palindan	((Sclerosperma_profizianum	(Leopoldinia_pulchra	Pelagodoxa_henryana))	(((Podococcus_barteri	Bactris_major)	(Attalea_speciosa	Elaeis_oleifera))	((Reinhardtia_paiewonskiana	Reinhardtia_latisecta)	Reinhardtia_simplex))))	Roystonea_regia)	Iriartea_deltoidea)	(((Oenocarpus_bataua	Oenocarpus_minor)	Prestoea_acuminata)	((Burretiokentia_grandiflora	Dypsis_decaryi)	((Hydriastele_microspadix	Kentiopsis_piersoniorum)	Veitchia_spiralis))))	Nypa_fruticans)	Serenoa_repens))	Kingia_australis);
((Iriartea_deltoidea	((((Hydriastele_microspadix	(Kentiopsis_piersoniorum	Veitchia_spiralis))	(Nypa_fruticans	(Calamus_caryotoides	Serenoa_repens)))	(Dypsis_decaryi	Burretiokentia_grandiflora))	(Prestoea_acuminata	(((((Leopoldinia_pulchra	Pelagodoxa_henryana)	(Reinhardtia_simplex	(Reinhardtia_latisecta	Reinhardtia_paiewonskiana)))	(((Roystonea_regia	Podococcus_barteri)	Orania_palindan)	Sclerosperma_profizianum))	((Attalea_speciosa	Elaeis_oleifera)	Bactris_major))	(Oenocarpus_minor	Oenocarpus_bataua)))))	Kingia_australis);
((((Iriartea_deltoidea	(((Oenocarpus_minor	Oenocarpus_bataua)	Prestoea_acuminata)	(Nypa_fruticans	Calamus_caryotoides)))	(Hydriastele_microspadix	((Serenoa_repens	Kentiopsis_piersoniorum)	Veitchia_spiralis)))	((Dypsis_decaryi	Burretiokentia_grandiflora)	((((Orania_palindan	(Leopoldinia_pulchra	Pelagodoxa_henryana))	(Reinhardtia_simplex	((Reinhardtia_latisecta	Reinhardtia_paiewonskiana)	((Podococcus_barteri	Bactris_major)	(Attalea_speciosa	Elaeis_oleifera)))))	Sclerosperma_profizianum)	Roystonea_regia)))	Kingia_australis);
(((((((Hydriastele_microspadix	(Nypa_fruticans	Serenoa_repens))	Kentiopsis_piersoniorum)	Veitchia_spiralis)	(Dypsis_decaryi	Burretiokentia_grandiflora))	(Iriartea_deltoidea	((Attalea_speciosa	Elaeis_oleifera)	(((Orania_palindan	((Reinhardtia_simplex	(Reinhardtia_paiewonskiana	Reinhardtia_latisecta))	(Roystonea_regia	(Podococcus_barteri	Bactris_major))))	(Calamus_caryotoides	Sclerosperma_profizianum))	(Leopoldinia_pulchra	Pelagodoxa_henryana)))))	((Oenocarpus_minor	Oenocarpus_bataua)	Prestoea_acuminata))	Kingia_australis);
((Leopoldinia_pulchra	(Pelagodoxa_henryana	((((Dypsis_decaryi	Burretiokentia_grandiflora)	(((Hydriastele_microspadix	Kentiopsis_piersoniorum)	Veitchia_spiralis)	(Iriartea_deltoidea	((Oenocarpus_minor	Oenocarpus_bataua)	((Nypa_fruticans	(Calamus_caryotoides	Serenoa_repens))	Prestoea_acuminata)))))	(Attalea_speciosa	Elaeis_oleifera))	(Orania_palindan	((Roystonea_regia	Sclerosperma_profizianum)	(((Reinhardtia_latisecta	Reinhardtia_paiewonskiana)	Reinhardtia_simplex)	(Podococcus_barteri	Bactris_major)))))))	Kingia_australis);
(((Leopoldinia_pulchra	Pelagodoxa_henryana)	((Orania_palindan	((((Iriartea_deltoidea	(Oenocarpus_minor	(Prestoea_acuminata	(Dypsis_decaryi	Oenocarpus_bataua))))	(Burretiokentia_grandiflora	((Calamus_caryotoides	(Serenoa_repens	Nypa_fruticans))	((Veitchia_spiralis	Hydriastele_microspadix)	Kentiopsis_piersoniorum))))	(Attalea_speciosa	(Bactris_major	Elaeis_oleifera)))	(Sclerosperma_profizianum	(Roystonea_regia	Podococcus_barteri))))	((Reinhardtia_paiewonskiana	Reinhardtia_latisecta)	Reinhardtia_simplex)))	Kingia_australis);
((Serenoa_repens	((Iriartea_deltoidea	(Prestoea_acuminata	(((Oenocarpus_minor	Oenocarpus_bataua)	(Roystonea_regia	(Orania_palindan	(((Attalea_speciosa	(Bactris_major	Elaeis_oleifera))	(((Reinhardtia_paiewonskiana	Reinhardtia_latisecta)	Reinhardtia_simplex)	(Leopoldinia_pulchra	Pelagodoxa_henryana)))	(Sclerosperma_profizianum	Podococcus_barteri)))))	((Dypsis_decaryi	Burretiokentia_grandiflora)	(Veitchia_spiralis	(Kentiopsis_piersoniorum	(Hydriastele_microspadix	Nypa_fruticans)))))))	Calamus_caryotoides))	Kingia_australis);
(((Calamus_caryotoides	Serenoa_repens)	(Roystonea_regia	((Orania_palindan	((Bactris_major	(Elaeis_oleifera	Attalea_speciosa))	(Sclerosperma_profizianum	(Podococcus_barteri	(((Reinhardtia_latisecta	Reinhardtia_paiewonskiana)	Reinhardtia_simplex)	(Leopoldinia_pulchra	Pelagodoxa_henryana))))))	(((Prestoea_acuminata	(Oenocarpus_minor	Oenocarpus_bataua))	((Dypsis_decaryi	Burretiokentia_grandiflora)	(Kentiopsis_piersoniorum	((Nypa_fruticans	Hydriastele_microspadix)	Veitchia_spiralis))))	Iriartea_deltoidea))))	Kingia_australis);
(((Calamus_caryotoides	Serenoa_repens)	((Iriartea_deltoidea	(((Orania_palindan	((Bactris_major	(Elaeis_oleifera	Attalea_speciosa))	((((Reinhardtia_latisecta	Reinhardtia_paiewonskiana)	Reinhardtia_simplex)	(Leopoldinia_pulchra	Pelagodoxa_henryana))	(Sclerosperma_profizianum	Podococcus_barteri))))	Roystonea_regia)	(((Veitchia_spiralis	Kentiopsis_piersoniorum)	((Dypsis_decaryi	Burretiokentia_grandiflora)	Hydriastele_microspadix))	(Prestoea_acuminata	(Oenocarpus_minor	Oenocarpus_bataua)))))	Nypa_fruticans))	Kingia_australis);
(((Calamus_caryotoides	Serenoa_repens)	((Iriartea_deltoidea	((Kentiopsis_piersoniorum	((Veitchia_spiralis	(Dypsis_decaryi	Burretiokentia_grandiflora))	Hydriastele_microspadix))	((((Sclerosperma_profizianum	Podococcus_barteri)	Orania_palindan)	((Bactris_major	(Elaeis_oleifera	Attalea_speciosa))	(Roystonea_regia	(((Reinhardtia_latisecta	Reinhardtia_paiewonskiana)	Reinhardtia_simplex)	(Leopoldinia_pulchra	Pelagodoxa_henryana)))))	(Oenocarpus_minor	(Prestoea_acuminata	Oenocarpus_bataua)))))	Nypa_fruticans))	Kingia_australis);
((Calamus_caryotoides	(Serenoa_repens	((((Iriartea_deltoidea	((((Dypsis_decaryi	Burretiokentia_grandiflora)	Hydriastele_microspadix)	(Veitchia_spiralis	Kentiopsis_piersoniorum))	(Oenocarpus_minor	Oenocarpus_bataua)))	Prestoea_acuminata)	(((Orania_palindan	Sclerosperma_profizianum)	((Roystonea_regia	(Bactris_major	Podococcus_barteri))	((Reinhardtia_latisecta	Reinhardtia_paiewonskiana)	Reinhardtia_simplex)))	((Leopoldinia_pulchra	Pelagodoxa_henryana)	(Elaeis_oleifera	Attalea_speciosa))))	Nypa_fruticans)))	Kingia_australis);
((Calamus_caryotoides	(((Prestoea_acuminata	((((Burretiokentia_grandiflora	Dypsis_decaryi)	((Veitchia_spiralis	Kentiopsis_piersoniorum)	Hydriastele_microspadix))	((Roystonea_regia	(((Orania_palindan	(Elaeis_oleifera	Sclerosperma_profizianum))	((Leopoldinia_pulchra	Reinhardtia_simplex)	(Reinhardtia_latisecta	Reinhardtia_paiewonskiana)))	((Bactris_major	Podococcus_barteri)	(Pelagodoxa_henryana	Attalea_speciosa))))	(Oenocarpus_minor	Oenocarpus_bataua)))	Iriartea_deltoidea))	Nypa_fruticans)	Serenoa_repens))	Kingia_australis);
(((Hydriastele_microspadix	(Kentiopsis_piersoniorum	(Veitchia_spiralis	((((Pelagodoxa_henryana	(Calamus_caryotoides	Orania_palindan))	((Podococcus_barteri	Sclerosperma_profizianum)	(Roystonea_regia	((Bactris_major	(Elaeis_oleifera	Attalea_speciosa))	(Reinhardtia_simplex	(Reinhardtia_latisecta	(Serenoa_repens	Reinhardtia_paiewonskiana)))))))	((Prestoea_acuminata	(Oenocarpus_minor	Oenocarpus_bataua))	Iriartea_deltoidea))	(Leopoldinia_pulchra	(Burretiokentia_grandiflora	Dypsis_decaryi))))))	Nypa_fruticans)	Kingia_australis);
((Calamus_caryotoides	(Nypa_fruticans	((((((Roystonea_regia	(((Podococcus_barteri	Sclerosperma_profizianum)	((Bactris_major	(Elaeis_oleifera	Attalea_speciosa))	((Leopoldinia_pulchra	Pelagodoxa_henryana)	(((Serenoa_repens	Reinhardtia_latisecta)	Reinhardtia_simplex)	Reinhardtia_paiewonskiana))))	Orania_palindan))	(Oenocarpus_minor	Oenocarpus_bataua))	(Iriartea_deltoidea	Prestoea_acuminata))	(Burretiokentia_grandiflora	Dypsis_decaryi))	(Veitchia_spiralis	Kentiopsis_piersoniorum))	Hydriastele_microspadix)))	Kingia_australis);
((Calamus_caryotoides	(Nypa_fruticans	(((((Roystonea_regia	(((Podococcus_barteri	Sclerosperma_profizianum)	(((Serenoa_repens	Elaeis_oleifera)	Attalea_speciosa)	(((Reinhardtia_latisecta	Reinhardtia_paiewonskiana)	Reinhardtia_simplex)	Bactris_major)))	((Leopoldinia_pulchra	Pelagodoxa_henryana)	Orania_palindan)))	(Oenocarpus_minor	(Oenocarpus_bataua	(Iriartea_deltoidea	Prestoea_acuminata))))	(Burretiokentia_grandiflora	Dypsis_decaryi))	(Veitchia_spiralis	Kentiopsis_piersoniorum))	Hydriastele_microspadix)))	Kingia_australis);
((Hydriastele_microspadix	(((((((((Reinhardtia_simplex	Reinhardtia_paiewonskiana)	(Reinhardtia_latisecta	Serenoa_repens))	(Calamus_caryotoides	(Leopoldinia_pulchra	Pelagodoxa_henryana)))	(Sclerosperma_profizianum	((Elaeis_oleifera	Attalea_speciosa)	(Bactris_major	Podococcus_barteri))))	(Roystonea_regia	Orania_palindan))	(Burretiokentia_grandiflora	Dypsis_decaryi))	Kentiopsis_piersoniorum)	Veitchia_spiralis)	((Iriartea_deltoidea	Nypa_fruticans)	(Oenocarpus_minor	(Prestoea_acuminata	Oenocarpus_bataua)))))	Kingia_australis);
(((Calamus_caryotoides	Nypa_fruticans)	(((Oenocarpus_minor	Oenocarpus_bataua)	((Kentiopsis_piersoniorum	(((Hydriastele_microspadix	(Burretiokentia_grandiflora	Dypsis_decaryi))	Iriartea_deltoidea)	(((Leopoldinia_pulchra	Pelagodoxa_henryana)	(Elaeis_oleifera	Attalea_speciosa))	(((Orania_palindan	(Sclerosperma_profizianum	Podococcus_barteri))	((Reinhardtia_latisecta	((Reinhardtia_simplex	Serenoa_repens)	Reinhardtia_paiewonskiana))	Bactris_major))	Roystonea_regia))))	Veitchia_spiralis))	Prestoea_acuminata))	Kingia_australis);
(((Leopoldinia_pulchra	Pelagodoxa_henryana)	((Sclerosperma_profizianum	((((Oenocarpus_minor	Oenocarpus_bataua)	((Prestoea_acuminata	(Burretiokentia_grandiflora	Dypsis_decaryi))	(((Calamus_caryotoides	Nypa_fruticans)	Kentiopsis_piersoniorum)	(Hydriastele_microspadix	Veitchia_spiralis))))	Roystonea_regia)	Orania_palindan))	((Elaeis_oleifera	(Attalea_speciosa	(Bactris_major	Podococcus_barteri)))	((Reinhardtia_simplex	((Iriartea_deltoidea	Reinhardtia_paiewonskiana)	Serenoa_repens))	Reinhardtia_latisecta))))	Kingia_australis);
((((((Oenocarpus_minor	Oenocarpus_bataua)	((((Hydriastele_microspadix	Nypa_fruticans)	Veitchia_spiralis)	Kentiopsis_piersoniorum)	(Burretiokentia_grandiflora	Dypsis_decaryi)))	Prestoea_acuminata)	(((Podococcus_barteri	Sclerosperma_profizianum)	((Leopoldinia_pulchra	Pelagodoxa_henryana)	(Orania_palindan	Calamus_caryotoides)))	((Bactris_major	(Elaeis_oleifera	Attalea_speciosa))	((Reinhardtia_simplex	((Iriartea_deltoidea	Reinhardtia_paiewonskiana)	Serenoa_repens))	Reinhardtia_latisecta))))	Roystonea_regia)	Kingia_australis);
(((Nypa_fruticans	(Veitchia_spiralis	(((((Attalea_speciosa	((((Bactris_major	Podococcus_barteri)	((Roystonea_regia	Orania_palindan)	Sclerosperma_profizianum))	((Reinhardtia_paiewonskiana	Reinhardtia_latisecta)	(Reinhardtia_simplex	Serenoa_repens)))	(Elaeis_oleifera	(Leopoldinia_pulchra	Pelagodoxa_henryana))))	(Prestoea_acuminata	Oenocarpus_bataua))	Oenocarpus_minor)	Iriartea_deltoidea)	(((Burretiokentia_grandiflora	Dypsis_decaryi)	Hydriastele_microspadix)	Kentiopsis_piersoniorum))))	Calamus_caryotoides)	Kingia_australis);
((Serenoa_repens	((((((Elaeis_oleifera	(Leopoldinia_pulchra	Pelagodoxa_henryana))	((((Veitchia_spiralis	(((Burretiokentia_grandiflora	Dypsis_decaryi)	Hydriastele_microspadix)	Kentiopsis_piersoniorum))	(Prestoea_acuminata	(Oenocarpus_bataua	Oenocarpus_minor)))	Iriartea_deltoidea)	(Calamus_caryotoides	Nypa_fruticans)))	Attalea_speciosa)	((Podococcus_barteri	Roystonea_regia)	Bactris_major))	(Sclerosperma_profizianum	Orania_palindan))	(Reinhardtia_paiewonskiana	(Reinhardtia_simplex	Reinhardtia_latisecta))))	Kingia_australis);
((Serenoa_repens	(Calamus_caryotoides	(Nypa_fruticans	(((Attalea_speciosa	((Roystonea_regia	(Bactris_major	Podococcus_barteri))	((Reinhardtia_simplex	(Reinhardtia_paiewonskiana	Reinhardtia_latisecta))	(Orania_palindan	Sclerosperma_profizianum))))	((Leopoldinia_pulchra	Pelagodoxa_henryana)	(Iriartea_deltoidea	(((Dypsis_decaryi	Burretiokentia_grandiflora)	(Hydriastele_microspadix	(Kentiopsis_piersoniorum	Veitchia_spiralis)))	(Prestoea_acuminata	(Oenocarpus_minor	Oenocarpus_bataua))))))	Elaeis_oleifera))))	Kingia_australis);
(((Prestoea_acuminata	Oenocarpus_bataua)	(Oenocarpus_minor	(Veitchia_spiralis	(Hydriastele_microspadix	(((((Leopoldinia_pulchra	Pelagodoxa_henryana)	((Attalea_speciosa	Elaeis_oleifera)	((Sclerosperma_profizianum	(Bactris_major	Podococcus_barteri))	((Roystonea_regia	Orania_palindan)	(Reinhardtia_simplex	((((Serenoa_repens	Calamus_caryotoides)	Nypa_fruticans)	Reinhardtia_paiewonskiana)	Reinhardtia_latisecta))))))	Iriartea_deltoidea)	(Dypsis_decaryi	Burretiokentia_grandiflora))	Kentiopsis_piersoniorum)))))	Kingia_australis);
((Serenoa_repens	((Calamus_caryotoides	Nypa_fruticans)	(Elaeis_oleifera	(((Reinhardtia_latisecta	((Iriartea_deltoidea	Reinhardtia_paiewonskiana)	Reinhardtia_simplex))	((((Roystonea_regia	Sclerosperma_profizianum)	(Orania_palindan	(Leopoldinia_pulchra	Pelagodoxa_henryana)))	(Bactris_major	Podococcus_barteri))	(Attalea_speciosa	((Kentiopsis_piersoniorum	((Burretiokentia_grandiflora	Hydriastele_microspadix)	(Prestoea_acuminata	(Oenocarpus_bataua	Oenocarpus_minor))))	Veitchia_spiralis))))	Dypsis_decaryi))))	Kingia_australis);
((Prestoea_acuminata	(Oenocarpus_bataua	((((Hydriastele_microspadix	(Kentiopsis_piersoniorum	(((Podococcus_barteri	Roystonea_regia)	(((Bactris_major	Attalea_speciosa)	Elaeis_oleifera)	(Orania_palindan	((Iriartea_deltoidea	Pelagodoxa_henryana)	((Reinhardtia_latisecta	Reinhardtia_paiewonskiana)	((Leopoldinia_pulchra	(Dypsis_decaryi	Burretiokentia_grandiflora))	Reinhardtia_simplex))))))	(Calamus_caryotoides	Sclerosperma_profizianum))))	Veitchia_spiralis)	(Nypa_fruticans	Serenoa_repens))	Oenocarpus_minor)))	Kingia_australis);
((Nypa_fruticans	(((Veitchia_spiralis	Hydriastele_microspadix)	(Serenoa_repens	Kentiopsis_piersoniorum))	((Oenocarpus_minor	Oenocarpus_bataua)	(Prestoea_acuminata	(((Dypsis_decaryi	Burretiokentia_grandiflora)	(Calamus_caryotoides	Iriartea_deltoidea))	(((((Sclerosperma_profizianum	Elaeis_oleifera)	(((Reinhardtia_latisecta	Reinhardtia_paiewonskiana)	Reinhardtia_simplex)	((Podococcus_barteri	Bactris_major)	Attalea_speciosa)))	(Leopoldinia_pulchra	Pelagodoxa_henryana))	Orania_palindan)	Roystonea_regia))))))	Kingia_australis);
((Serenoa_repens	(Nypa_fruticans	(((Veitchia_spiralis	Hydriastele_microspadix)	Kentiopsis_piersoniorum)	(((Oenocarpus_minor	Oenocarpus_bataua)	Prestoea_acuminata)	(((Dypsis_decaryi	Burretiokentia_grandiflora)	(Calamus_caryotoides	Iriartea_deltoidea))	((((Sclerosperma_profizianum	(((Reinhardtia_latisecta	Reinhardtia_paiewonskiana)	Reinhardtia_simplex)	((Podococcus_barteri	Bactris_major)	(Elaeis_oleifera	Attalea_speciosa))))	(Leopoldinia_pulchra	Pelagodoxa_henryana))	Orania_palindan)	Roystonea_regia))))))	Kingia_australis);
(((Leopoldinia_pulchra	Pelagodoxa_henryana)	(((Calamus_caryotoides	Orania_palindan)	((((Oenocarpus_minor	(Oenocarpus_bataua	Prestoea_acuminata))	((Serenoa_repens	Nypa_fruticans)	(Veitchia_spiralis	(Hydriastele_microspadix	Kentiopsis_piersoniorum))))	(Roystonea_regia	(Dypsis_decaryi	Burretiokentia_grandiflora)))	((((Reinhardtia_latisecta	Reinhardtia_paiewonskiana)	Reinhardtia_simplex)	((Podococcus_barteri	Bactris_major)	Attalea_speciosa))	(Sclerosperma_profizianum	Elaeis_oleifera))))	Iriartea_deltoidea))	Kingia_australis);
((Elaeis_oleifera	(((Bactris_major	((Reinhardtia_latisecta	Reinhardtia_paiewonskiana)	Reinhardtia_simplex))	((((Podococcus_barteri	Roystonea_regia)	((Veitchia_spiralis	(((Dypsis_decaryi	Burretiokentia_grandiflora)	Hydriastele_microspadix)	(((Calamus_caryotoides	(Serenoa_repens	Nypa_fruticans))	Iriartea_deltoidea)	((Oenocarpus_minor	Oenocarpus_bataua)	Prestoea_acuminata))))	Kentiopsis_piersoniorum))	Orania_palindan)	((Leopoldinia_pulchra	Pelagodoxa_henryana)	Sclerosperma_profizianum)))	Attalea_speciosa))	Kingia_australis);
((((Oenocarpus_minor	Oenocarpus_bataua)	(((((Hydriastele_microspadix	(Nypa_fruticans	(Calamus_caryotoides	Serenoa_repens)))	(Kentiopsis_piersoniorum	Veitchia_spiralis))	(Dypsis_decaryi	Burretiokentia_grandiflora))	Iriartea_deltoidea)	Prestoea_acuminata))	((Orania_palindan	((Pelagodoxa_henryana	Sclerosperma_profizianum)	((Attalea_speciosa	Elaeis_oleifera)	(((Leopoldinia_pulchra	Reinhardtia_simplex)	(Reinhardtia_paiewonskiana	Reinhardtia_latisecta))	(Bactris_major	Podococcus_barteri)))))	Roystonea_regia))	Kingia_australis);
((Serenoa_repens	((((Burretiokentia_grandiflora	((((Dypsis_decaryi	Oenocarpus_bataua)	Prestoea_acuminata)	Oenocarpus_minor)	(((Orania_palindan	(((((Pelagodoxa_henryana	Leopoldinia_pulchra)	(Attalea_speciosa	Elaeis_oleifera))	(Bactris_major	Podococcus_barteri))	(Reinhardtia_simplex	(Reinhardtia_latisecta	Reinhardtia_paiewonskiana)))	Sclerosperma_profizianum))	Roystonea_regia)	Iriartea_deltoidea)))	(Hydriastele_microspadix	(Kentiopsis_piersoniorum	Veitchia_spiralis)))	Nypa_fruticans)	Calamus_caryotoides))	Kingia_australis);
((((((Calamus_caryotoides	Orania_palindan)	((Reinhardtia_simplex	(Reinhardtia_latisecta	Reinhardtia_paiewonskiana))	((Roystonea_regia	Bactris_major)	(Sclerosperma_profizianum	Podococcus_barteri))))	((Pelagodoxa_henryana	Leopoldinia_pulchra)	Elaeis_oleifera))	((Oenocarpus_minor	(Oenocarpus_bataua	Prestoea_acuminata))	((Attalea_speciosa	(Burretiokentia_grandiflora	Dypsis_decaryi))	(Nypa_fruticans	((Serenoa_repens	Kentiopsis_piersoniorum)	(Veitchia_spiralis	Hydriastele_microspadix))))))	Iriartea_deltoidea)	Kingia_australis);
(((Pelagodoxa_henryana	Leopoldinia_pulchra)	((((((Oenocarpus_minor	(Oenocarpus_bataua	Prestoea_acuminata))	((Burretiokentia_grandiflora	Dypsis_decaryi)	((Veitchia_spiralis	Hydriastele_microspadix)	(Orania_palindan	Kentiopsis_piersoniorum))))	(Nypa_fruticans	(Serenoa_repens	Elaeis_oleifera)))	Attalea_speciosa)	(((Calamus_caryotoides	Sclerosperma_profizianum)	Roystonea_regia)	((Podococcus_barteri	Bactris_major)	(Reinhardtia_simplex	(Reinhardtia_latisecta	Reinhardtia_paiewonskiana)))))	Iriartea_deltoidea))	Kingia_australis);
((((((((Prestoea_acuminata	((Burretiokentia_grandiflora	Dypsis_decaryi)	((Hydriastele_microspadix	Veitchia_spiralis)	Kentiopsis_piersoniorum)))	(Oenocarpus_minor	Oenocarpus_bataua))	(Orania_palindan	Roystonea_regia))	(((Nypa_fruticans	Calamus_caryotoides)	Serenoa_repens)	Iriartea_deltoidea))	(Sclerosperma_profizianum	(Pelagodoxa_henryana	Leopoldinia_pulchra)))	(Elaeis_oleifera	Attalea_speciosa))	(Bactris_major	(((Reinhardtia_simplex	Reinhardtia_paiewonskiana)	Reinhardtia_latisecta)	Podococcus_barteri)))	Kingia_australis);
((Prestoea_acuminata	(((Iriartea_deltoidea	((Elaeis_oleifera	Attalea_speciosa)	(((Bactris_major	Podococcus_barteri)	(Reinhardtia_simplex	(Reinhardtia_paiewonskiana	Reinhardtia_latisecta)))	(Roystonea_regia	((Sclerosperma_profizianum	Pelagodoxa_henryana)	Orania_palindan)))))	((Leopoldinia_pulchra	(Burretiokentia_grandiflora	Dypsis_decaryi))	(Hydriastele_microspadix	(Veitchia_spiralis	(((Nypa_fruticans	Calamus_caryotoides)	Serenoa_repens)	Kentiopsis_piersoniorum)))))	(Oenocarpus_minor	Oenocarpus_bataua)))	Kingia_australis);
((((((Serenoa_repens	Kentiopsis_piersoniorum)	((((Oenocarpus_minor	Oenocarpus_bataua)	Prestoea_acuminata)	(Iriartea_deltoidea	(Calamus_caryotoides	((Elaeis_oleifera	Attalea_speciosa)	(((Bactris_major	(Roystonea_regia	Podococcus_barteri))	(Pelagodoxa_henryana	((Reinhardtia_paiewonskiana	Reinhardtia_latisecta)	Reinhardtia_simplex)))	(Sclerosperma_profizianum	Orania_palindan))))))	(Leopoldinia_pulchra	(Burretiokentia_grandiflora	Dypsis_decaryi))))	Hydriastele_microspadix)	Veitchia_spiralis)	Nypa_fruticans)	Kingia_australis);
((Oenocarpus_bataua	((Prestoea_acuminata	((((Veitchia_spiralis	Hydriastele_microspadix)	(Serenoa_repens	Kentiopsis_piersoniorum))	((Iriartea_deltoidea	(Calamus_caryotoides	Nypa_fruticans))	(((Elaeis_oleifera	Attalea_speciosa)	(Leopoldinia_pulchra	Pelagodoxa_henryana))	(((Roystonea_regia	Orania_palindan)	(((Reinhardtia_paiewonskiana	Reinhardtia_latisecta)	Reinhardtia_simplex)	Bactris_major))	(Podococcus_barteri	Sclerosperma_profizianum)))))	(Burretiokentia_grandiflora	Dypsis_decaryi)))	Oenocarpus_minor))	Kingia_australis);
((Calamus_caryotoides	((((Elaeis_oleifera	Attalea_speciosa)	(Leopoldinia_pulchra	Pelagodoxa_henryana))	(((Sclerosperma_profizianum	Orania_palindan)	((Reinhardtia_latisecta	(Reinhardtia_paiewonskiana	Reinhardtia_simplex))	Bactris_major))	(Roystonea_regia	Podococcus_barteri)))	((Iriartea_deltoidea	((Oenocarpus_minor	Oenocarpus_bataua)	Prestoea_acuminata))	((Kentiopsis_piersoniorum	(Veitchia_spiralis	(Hydriastele_microspadix	(Nypa_fruticans	Serenoa_repens))))	(Burretiokentia_grandiflora	Dypsis_decaryi)))))	Kingia_australis);
(((Leopoldinia_pulchra	Pelagodoxa_henryana)	((Reinhardtia_latisecta	(Reinhardtia_paiewonskiana	Reinhardtia_simplex))	((Elaeis_oleifera	(Attalea_speciosa	Bactris_major))	((Sclerosperma_profizianum	Podococcus_barteri)	((((Burretiokentia_grandiflora	Dypsis_decaryi)	((((Oenocarpus_minor	Oenocarpus_bataua)	Prestoea_acuminata)	(Nypa_fruticans	(Veitchia_spiralis	((Serenoa_repens	Kentiopsis_piersoniorum)	Hydriastele_microspadix))))	Iriartea_deltoidea))	Calamus_caryotoides)	(Orania_palindan	Roystonea_regia))))))	Kingia_australis);
(((Leopoldinia_pulchra	Pelagodoxa_henryana)	((Roystonea_regia	Reinhardtia_latisecta)	(Reinhardtia_simplex	(Reinhardtia_paiewonskiana	((Bactris_major	(Elaeis_oleifera	Attalea_speciosa))	((Sclerosperma_profizianum	Podococcus_barteri)	(((Oenocarpus_minor	Oenocarpus_bataua)	((((Burretiokentia_grandiflora	Dypsis_decaryi)	Iriartea_deltoidea)	Prestoea_acuminata)	((Serenoa_repens	Kentiopsis_piersoniorum)	((Hydriastele_microspadix	(Calamus_caryotoides	Nypa_fruticans))	Veitchia_spiralis))))	Orania_palindan)))))))	Kingia_australis);
((Calamus_caryotoides	(Nypa_fruticans	((((Orania_palindan	Roystonea_regia)	((Pelagodoxa_henryana	Sclerosperma_profizianum)	((Leopoldinia_pulchra	(Reinhardtia_latisecta	(Reinhardtia_paiewonskiana	Reinhardtia_simplex)))	(Elaeis_oleifera	(Attalea_speciosa	(Podococcus_barteri	Bactris_major))))))	(((Veitchia_spiralis	((Serenoa_repens	Kentiopsis_piersoniorum)	Hydriastele_microspadix))	(Burretiokentia_grandiflora	Dypsis_decaryi))	(Prestoea_acuminata	(Oenocarpus_minor	Oenocarpus_bataua))))	Iriartea_deltoidea)))	Kingia_australis);
((Calamus_caryotoides	((Nypa_fruticans	Serenoa_repens)	(((Attalea_speciosa	Bactris_major)	Podococcus_barteri)	(((Iriartea_deltoidea	Reinhardtia_paiewonskiana)	(Reinhardtia_latisecta	Reinhardtia_simplex))	((Orania_palindan	(Roystonea_regia	(((Oenocarpus_minor	Oenocarpus_bataua)	Prestoea_acuminata)	(((Hydriastele_microspadix	Veitchia_spiralis)	Kentiopsis_piersoniorum)	(Dypsis_decaryi	Burretiokentia_grandiflora)))))	(Elaeis_oleifera	((Leopoldinia_pulchra	Pelagodoxa_henryana)	Sclerosperma_profizianum)))))))	Kingia_australis);
((Calamus_caryotoides	(((((((Leopoldinia_pulchra	Pelagodoxa_henryana)	(Reinhardtia_simplex	((Iriartea_deltoidea	Reinhardtia_paiewonskiana)	Reinhardtia_latisecta)))	(Orania_palindan	(Roystonea_regia	Sclerosperma_profizianum)))	((Hydriastele_microspadix	(Dypsis_decaryi	Burretiokentia_grandiflora))	(Kentiopsis_piersoniorum	((Oenocarpus_minor	(Oenocarpus_bataua	Prestoea_acuminata))	Veitchia_spiralis))))	((Attalea_speciosa	(Bactris_major	Elaeis_oleifera))	Podococcus_barteri))	Nypa_fruticans)	Serenoa_repens))	Kingia_australis);
(((((Attalea_speciosa	(Bactris_major	Elaeis_oleifera))	((Sclerosperma_profizianum	Podococcus_barteri)	(((((((Hydriastele_microspadix	Kentiopsis_piersoniorum)	Veitchia_spiralis)	Oenocarpus_bataua)	Oenocarpus_minor)	(Orania_palindan	Prestoea_acuminata))	(Leopoldinia_pulchra	(Dypsis_decaryi	Burretiokentia_grandiflora)))	Roystonea_regia)))	((Iriartea_deltoidea	Pelagodoxa_henryana)	(Reinhardtia_simplex	(Reinhardtia_latisecta	Reinhardtia_paiewonskiana))))	(Nypa_fruticans	(Serenoa_repens	Calamus_caryotoides)))	Kingia_australis);
((Serenoa_repens	((Calamus_caryotoides	(((Reinhardtia_latisecta	Reinhardtia_paiewonskiana)	Reinhardtia_simplex)	(((Orania_palindan	Sclerosperma_profizianum)	(((Iriartea_deltoidea	Pelagodoxa_henryana)	(Attalea_speciosa	(Bactris_major	Elaeis_oleifera)))	((Oenocarpus_minor	(Oenocarpus_bataua	Prestoea_acuminata))	((Leopoldinia_pulchra	(Dypsis_decaryi	Burretiokentia_grandiflora))	(Kentiopsis_piersoniorum	(Veitchia_spiralis	Hydriastele_microspadix))))))	(Roystonea_regia	Podococcus_barteri))))	Nypa_fruticans))	Kingia_australis);
(((Oenocarpus_minor	(Oenocarpus_bataua	Prestoea_acuminata))	((Iriartea_deltoidea	((Dypsis_decaryi	Burretiokentia_grandiflora)	(((Nypa_fruticans	(Calamus_caryotoides	Serenoa_repens))	Kentiopsis_piersoniorum)	(Veitchia_spiralis	Hydriastele_microspadix))))	(((Orania_palindan	(Roystonea_regia	Sclerosperma_profizianum))	((Bactris_major	Podococcus_barteri)	((Reinhardtia_latisecta	Reinhardtia_paiewonskiana)	(Leopoldinia_pulchra	Reinhardtia_simplex))))	(Attalea_speciosa	(Pelagodoxa_henryana	Elaeis_oleifera)))))	Kingia_australis);
(((Calamus_caryotoides	Serenoa_repens)	(Reinhardtia_simplex	(((Bactris_major	(Attalea_speciosa	Elaeis_oleifera))	(((Podococcus_barteri	Roystonea_regia)	((Leopoldinia_pulchra	Pelagodoxa_henryana)	Sclerosperma_profizianum))	(((Oenocarpus_minor	(Oenocarpus_bataua	Prestoea_acuminata))	((Orania_palindan	(((Nypa_fruticans	Veitchia_spiralis)	Kentiopsis_piersoniorum)	Hydriastele_microspadix))	Iriartea_deltoidea))	(Dypsis_decaryi	Burretiokentia_grandiflora))))	(Reinhardtia_latisecta	Reinhardtia_paiewonskiana))))	Kingia_australis);
(((Prestoea_acuminata	(Oenocarpus_minor	Oenocarpus_bataua))	(((((((Reinhardtia_latisecta	Reinhardtia_paiewonskiana)	Reinhardtia_simplex)	(Elaeis_oleifera	(Bactris_major	Attalea_speciosa)))	((Leopoldinia_pulchra	Pelagodoxa_henryana)	Sclerosperma_profizianum))	Orania_palindan)	(Podococcus_barteri	Roystonea_regia))	(Iriartea_deltoidea	((((Hydriastele_microspadix	((Calamus_caryotoides	Serenoa_repens)	Nypa_fruticans))	Veitchia_spiralis)	Kentiopsis_piersoniorum)	(Dypsis_decaryi	Burretiokentia_grandiflora)))))	Kingia_australis);
((Serenoa_repens	((Nypa_fruticans	Calamus_caryotoides)	(((Oenocarpus_minor	Oenocarpus_bataua)	(((Iriartea_deltoidea	Veitchia_spiralis)	(Kentiopsis_piersoniorum	((((((Bactris_major	((Reinhardtia_latisecta	Reinhardtia_paiewonskiana)	Reinhardtia_simplex))	Attalea_speciosa)	Elaeis_oleifera)	((Leopoldinia_pulchra	Pelagodoxa_henryana)	Sclerosperma_profizianum))	Orania_palindan)	(Podococcus_barteri	Roystonea_regia))))	(Hydriastele_microspadix	(Dypsis_decaryi	Burretiokentia_grandiflora))))	Prestoea_acuminata)))	Kingia_australis);
((Pelagodoxa_henryana	((((Reinhardtia_simplex	Reinhardtia_latisecta)	Reinhardtia_paiewonskiana)	((Attalea_speciosa	(Podococcus_barteri	Bactris_major))	((Orania_palindan	(Elaeis_oleifera	Sclerosperma_profizianum))	(Roystonea_regia	((Iriartea_deltoidea	(Nypa_fruticans	(Calamus_caryotoides	Serenoa_repens)))	((Oenocarpus_minor	Oenocarpus_bataua)	(((Hydriastele_microspadix	(Dypsis_decaryi	Burretiokentia_grandiflora))	(Veitchia_spiralis	Kentiopsis_piersoniorum))	Prestoea_acuminata)))))))	Leopoldinia_pulchra))	Kingia_australis);
(((Pelagodoxa_henryana	Leopoldinia_pulchra)	((Reinhardtia_latisecta	(Reinhardtia_paiewonskiana	Reinhardtia_simplex))	((Attalea_speciosa	(Podococcus_barteri	Bactris_major))	((Orania_palindan	(Elaeis_oleifera	Sclerosperma_profizianum))	(Roystonea_regia	((Iriartea_deltoidea	((Veitchia_spiralis	(Hydriastele_microspadix	((Nypa_fruticans	(Calamus_caryotoides	Serenoa_repens))	Kentiopsis_piersoniorum)))	(Prestoea_acuminata	(Oenocarpus_minor	Oenocarpus_bataua))))	(Dypsis_decaryi	Burretiokentia_grandiflora)))))))	Kingia_australis);
((Calamus_caryotoides	(Serenoa_repens	((Hydriastele_microspadix	(Kentiopsis_piersoniorum	((((Burretiokentia_grandiflora	Dypsis_decaryi)	Iriartea_deltoidea)	((Oenocarpus_minor	(Oenocarpus_bataua	Prestoea_acuminata))	((Elaeis_oleifera	(Attalea_speciosa	Bactris_major))	(((Roystonea_regia	Podococcus_barteri)	((Leopoldinia_pulchra	Pelagodoxa_henryana)	(Reinhardtia_simplex	(Reinhardtia_latisecta	Reinhardtia_paiewonskiana))))	(Sclerosperma_profizianum	Orania_palindan)))))	Veitchia_spiralis)))	Nypa_fruticans)))	Kingia_australis);
((((Oenocarpus_minor	Oenocarpus_bataua)	Prestoea_acuminata)	(((Roystonea_regia	Orania_palindan)	((Reinhardtia_simplex	(Reinhardtia_latisecta	Reinhardtia_paiewonskiana))	((Leopoldinia_pulchra	(Attalea_speciosa	(Bactris_major	((Pelagodoxa_henryana	Iriartea_deltoidea)	Elaeis_oleifera))))	(Sclerosperma_profizianum	Podococcus_barteri))))	(((((Calamus_caryotoides	Serenoa_repens)	Kentiopsis_piersoniorum)	Nypa_fruticans)	(Veitchia_spiralis	Hydriastele_microspadix))	(Burretiokentia_grandiflora	Dypsis_decaryi))))	Kingia_australis);
(((Prestoea_acuminata	((((((Calamus_caryotoides	Serenoa_repens)	Kentiopsis_piersoniorum)	((Burretiokentia_grandiflora	Dypsis_decaryi)	Hydriastele_microspadix))	Veitchia_spiralis)	Nypa_fruticans)	Iriartea_deltoidea))	((Oenocarpus_minor	Oenocarpus_bataua)	((Podococcus_barteri	Roystonea_regia)	(Orania_palindan	(((((Leopoldinia_pulchra	Reinhardtia_simplex)	Reinhardtia_paiewonskiana)	Reinhardtia_latisecta)	(Attalea_speciosa	(Bactris_major	Elaeis_oleifera)))	(Sclerosperma_profizianum	Pelagodoxa_henryana))))))	Kingia_australis);
((Calamus_caryotoides	(Serenoa_repens	((((Veitchia_spiralis	((Oenocarpus_minor	(Prestoea_acuminata	Oenocarpus_bataua))	((Burretiokentia_grandiflora	Dypsis_decaryi)	((((Elaeis_oleifera	(Attalea_speciosa	(Podococcus_barteri	Bactris_major)))	(Sclerosperma_profizianum	((Iriartea_deltoidea	(Pelagodoxa_henryana	Leopoldinia_pulchra))	(Reinhardtia_simplex	(Reinhardtia_paiewonskiana	Reinhardtia_latisecta)))))	Roystonea_regia)	Orania_palindan))))	Kentiopsis_piersoniorum)	Hydriastele_microspadix)	Nypa_fruticans)))	Kingia_australis);
((Calamus_caryotoides	(Serenoa_repens	(((Reinhardtia_simplex	(Reinhardtia_paiewonskiana	Reinhardtia_latisecta))	((((Podococcus_barteri	Bactris_major)	((Sclerosperma_profizianum	Elaeis_oleifera)	Attalea_speciosa))	(Roystonea_regia	(Orania_palindan	(Iriartea_deltoidea	((((Kentiopsis_piersoniorum	Hydriastele_microspadix)	Veitchia_spiralis)	(Oenocarpus_minor	(Prestoea_acuminata	Oenocarpus_bataua)))	(Burretiokentia_grandiflora	Dypsis_decaryi))))))	(Pelagodoxa_henryana	Leopoldinia_pulchra)))	Nypa_fruticans)))	Kingia_australis);
(((((((Kentiopsis_piersoniorum	Hydriastele_microspadix)	Veitchia_spiralis)	((Burretiokentia_grandiflora	Dypsis_decaryi)	(((((((Elaeis_oleifera	(Bactris_major	Attalea_speciosa))	(Podococcus_barteri	(Leopoldinia_pulchra	(Reinhardtia_simplex	(Reinhardtia_paiewonskiana	Reinhardtia_latisecta)))))	(Pelagodoxa_henryana	Sclerosperma_profizianum))	Roystonea_regia)	Orania_palindan)	Iriartea_deltoidea)	((Oenocarpus_minor	Oenocarpus_bataua)	Prestoea_acuminata))))	Nypa_fruticans)	Calamus_caryotoides)	Serenoa_repens)	Kingia_australis);
((Iriartea_deltoidea	(((Oenocarpus_bataua	Prestoea_acuminata)	Oenocarpus_minor)	(((((Nypa_fruticans	(Calamus_caryotoides	Serenoa_repens))	Kentiopsis_piersoniorum)	((Burretiokentia_grandiflora	Dypsis_decaryi)	Hydriastele_microspadix))	Veitchia_spiralis)	(((Orania_palindan	Sclerosperma_profizianum)	(((Elaeis_oleifera	(Bactris_major	Attalea_speciosa))	(Podococcus_barteri	(Reinhardtia_latisecta	(Reinhardtia_simplex	Reinhardtia_paiewonskiana))))	(Leopoldinia_pulchra	Pelagodoxa_henryana)))	Roystonea_regia))))	Kingia_australis);
((Calamus_caryotoides	((Iriartea_deltoidea	(((Elaeis_oleifera	(Attalea_speciosa	(Bactris_major	Podococcus_barteri)))	(Reinhardtia_simplex	(Reinhardtia_paiewonskiana	Reinhardtia_latisecta)))	((Leopoldinia_pulchra	Pelagodoxa_henryana)	Sclerosperma_profizianum)))	(Roystonea_regia	(((Oenocarpus_bataua	Prestoea_acuminata)	Oenocarpus_minor)	(Orania_palindan	(((Serenoa_repens	Kentiopsis_piersoniorum)	(((Burretiokentia_grandiflora	Dypsis_decaryi)	Hydriastele_microspadix)	Nypa_fruticans))	Veitchia_spiralis))))))	Kingia_australis);
((Calamus_caryotoides	((((Elaeis_oleifera	Attalea_speciosa)	((((Reinhardtia_latisecta	Reinhardtia_paiewonskiana)	Reinhardtia_simplex)	((Orania_palindan	(Bactris_major	Podococcus_barteri))	(Sclerosperma_profizianum	Roystonea_regia)))	Pelagodoxa_henryana))	(Iriartea_deltoidea	(((Hydriastele_microspadix	(Prestoea_acuminata	(Oenocarpus_bataua	Oenocarpus_minor)))	Veitchia_spiralis)	((Leopoldinia_pulchra	(Burretiokentia_grandiflora	Dypsis_decaryi))	(Serenoa_repens	Kentiopsis_piersoniorum)))))	Nypa_fruticans))	Kingia_australis);
((Elaeis_oleifera	(Iriartea_deltoidea	(((((Prestoea_acuminata	(Oenocarpus_bataua	Oenocarpus_minor))	((Burretiokentia_grandiflora	Dypsis_decaryi)	((Kentiopsis_piersoniorum	Hydriastele_microspadix)	Veitchia_spiralis)))	Leopoldinia_pulchra)	(Sclerosperma_profizianum	((Roystonea_regia	Orania_palindan)	(((Reinhardtia_latisecta	Reinhardtia_paiewonskiana)	Reinhardtia_simplex)	(Bactris_major	Podococcus_barteri)))))	(Attalea_speciosa	(Pelagodoxa_henryana	(Nypa_fruticans	(Serenoa_repens	Calamus_caryotoides)))))))	Kingia_australis);
(((Leopoldinia_pulchra	Pelagodoxa_henryana)	((((((((Veitchia_spiralis	((Serenoa_repens	Kentiopsis_piersoniorum)	Hydriastele_microspadix))	(Dypsis_decaryi	Burretiokentia_grandiflora))	(Prestoea_acuminata	(Oenocarpus_bataua	Oenocarpus_minor)))	(Iriartea_deltoidea	(Nypa_fruticans	Calamus_caryotoides)))	((Bactris_major	Attalea_speciosa)	Elaeis_oleifera))	(Sclerosperma_profizianum	(Roystonea_regia	Podococcus_barteri)))	Orania_palindan)	(Reinhardtia_simplex	(Reinhardtia_latisecta	Reinhardtia_paiewonskiana))))	Kingia_australis);
((((((Dypsis_decaryi	Burretiokentia_grandiflora)	Roystonea_regia)	((Calamus_caryotoides	Orania_palindan)	((((Elaeis_oleifera	Attalea_speciosa)	Bactris_major)	((Leopoldinia_pulchra	Pelagodoxa_henryana)	((Reinhardtia_simplex	Reinhardtia_latisecta)	Reinhardtia_paiewonskiana)))	(Sclerosperma_profizianum	Podococcus_barteri))))	Iriartea_deltoidea)	((Oenocarpus_minor	(Prestoea_acuminata	Oenocarpus_bataua))	(Nypa_fruticans	(Veitchia_spiralis	((Serenoa_repens	Kentiopsis_piersoniorum)	Hydriastele_microspadix)))))	Kingia_australis);
((((Serenoa_repens	Nypa_fruticans)	(((((Dypsis_decaryi	Burretiokentia_grandiflora)	Iriartea_deltoidea)	(Hydriastele_microspadix	(Veitchia_spiralis	Kentiopsis_piersoniorum)))	((Roystonea_regia	(Orania_palindan	(((Sclerosperma_profizianum	Elaeis_oleifera)	(Podococcus_barteri	(Attalea_speciosa	Bactris_major)))	((Leopoldinia_pulchra	Pelagodoxa_henryana)	(Reinhardtia_simplex	(Reinhardtia_latisecta	Reinhardtia_paiewonskiana))))))	(Oenocarpus_bataua	Oenocarpus_minor)))	Prestoea_acuminata))	Calamus_caryotoides)	Kingia_australis);
(((Leopoldinia_pulchra	Pelagodoxa_henryana)	((((Elaeis_oleifera	(Attalea_speciosa	Bactris_major))	((Sclerosperma_profizianum	Podococcus_barteri)	((Oenocarpus_bataua	Oenocarpus_minor)	(Prestoea_acuminata	((((Veitchia_spiralis	Kentiopsis_piersoniorum)	((Dypsis_decaryi	Burretiokentia_grandiflora)	Hydriastele_microspadix))	((Calamus_caryotoides	Serenoa_repens)	Nypa_fruticans))	Iriartea_deltoidea)))))	((Reinhardtia_simplex	(Reinhardtia_latisecta	Reinhardtia_paiewonskiana))	Roystonea_regia))	Orania_palindan))	Kingia_australis);
((Calamus_caryotoides	(Serenoa_repens	(Nypa_fruticans	((((((Podococcus_barteri	Bactris_major)	((Orania_palindan	(Roystonea_regia	Sclerosperma_profizianum))	(Reinhardtia_simplex	(Reinhardtia_latisecta	Reinhardtia_paiewonskiana))))	(Attalea_speciosa	(Leopoldinia_pulchra	Pelagodoxa_henryana)))	Elaeis_oleifera)	(((Oenocarpus_bataua	Oenocarpus_minor)	Prestoea_acuminata)	Iriartea_deltoidea))	(Hydriastele_microspadix	((Veitchia_spiralis	Kentiopsis_piersoniorum)	(Dypsis_decaryi	Burretiokentia_grandiflora)))))))	Kingia_australis);
(((Leopoldinia_pulchra	Pelagodoxa_henryana)	((((Podococcus_barteri	Roystonea_regia)	Orania_palindan)	(((Reinhardtia_simplex	(Reinhardtia_latisecta	Reinhardtia_paiewonskiana))	((Bactris_major	Attalea_speciosa)	Elaeis_oleifera))	(((Nypa_fruticans	(Calamus_caryotoides	Serenoa_repens))	Kentiopsis_piersoniorum)	(Hydriastele_microspadix	(Veitchia_spiralis	(((Oenocarpus_bataua	Oenocarpus_minor)	Prestoea_acuminata)	((Dypsis_decaryi	Burretiokentia_grandiflora)	Iriartea_deltoidea)))))))	Sclerosperma_profizianum))	Kingia_australis);
(((Calamus_caryotoides	Serenoa_repens)	(((Iriartea_deltoidea	((((Reinhardtia_simplex	(Reinhardtia_latisecta	Reinhardtia_paiewonskiana))	((Roystonea_regia	(Podococcus_barteri	((Dypsis_decaryi	Burretiokentia_grandiflora)	Bactris_major)))	(Sclerosperma_profizianum	(Leopoldinia_pulchra	Pelagodoxa_henryana))))	Orania_palindan)	(Attalea_speciosa	((Oenocarpus_bataua	Oenocarpus_minor)	((Kentiopsis_piersoniorum	(Veitchia_spiralis	Hydriastele_microspadix))	Prestoea_acuminata)))))	Elaeis_oleifera)	Nypa_fruticans))	Kingia_australis);
((((Hydriastele_microspadix	(((((Oenocarpus_bataua	Oenocarpus_minor)	(((Orania_palindan	(((Leopoldinia_pulchra	Pelagodoxa_henryana)	((Podococcus_barteri	Roystonea_regia)	(((Reinhardtia_latisecta	Reinhardtia_paiewonskiana)	Reinhardtia_simplex)	((Attalea_speciosa	Elaeis_oleifera)	Bactris_major))))	Sclerosperma_profizianum))	(Calamus_caryotoides	Iriartea_deltoidea))	Prestoea_acuminata))	(Dypsis_decaryi	Burretiokentia_grandiflora))	Kentiopsis_piersoniorum)	Veitchia_spiralis))	Nypa_fruticans)	Serenoa_repens)	Kingia_australis);
((((Hydriastele_microspadix	((Kentiopsis_piersoniorum	Veitchia_spiralis)	(((Dypsis_decaryi	Burretiokentia_grandiflora)	(Orania_palindan	Prestoea_acuminata))	(((((Reinhardtia_simplex	(((Elaeis_oleifera	((Leopoldinia_pulchra	Pelagodoxa_henryana)	Sclerosperma_profizianum))	(Attalea_speciosa	(Podococcus_barteri	Bactris_major)))	(Reinhardtia_latisecta	Reinhardtia_paiewonskiana)))	Roystonea_regia)	(Calamus_caryotoides	Iriartea_deltoidea))	Oenocarpus_bataua)	Oenocarpus_minor))))	Nypa_fruticans)	Serenoa_repens)	Kingia_australis);
((Pelagodoxa_henryana	(((Elaeis_oleifera	(Attalea_speciosa	((Sclerosperma_profizianum	(Orania_palindan	Roystonea_regia))	((Podococcus_barteri	Bactris_major)	(Reinhardtia_simplex	(Reinhardtia_latisecta	Reinhardtia_paiewonskiana))))))	((Calamus_caryotoides	Iriartea_deltoidea)	(((Nypa_fruticans	((Hydriastele_microspadix	(Serenoa_repens	Kentiopsis_piersoniorum))	Veitchia_spiralis))	(Dypsis_decaryi	Burretiokentia_grandiflora))	((Oenocarpus_bataua	Oenocarpus_minor)	Prestoea_acuminata))))	Leopoldinia_pulchra))	Kingia_australis);
((Pelagodoxa_henryana	(((((Serenoa_repens	Elaeis_oleifera)	((Attalea_speciosa	(Bactris_major	Podococcus_barteri))	((Leopoldinia_pulchra	Reinhardtia_simplex)	(Reinhardtia_paiewonskiana	Reinhardtia_latisecta))))	Orania_palindan)	(Roystonea_regia	Sclerosperma_profizianum))	(((((Veitchia_spiralis	(Hydriastele_microspadix	Kentiopsis_piersoniorum))	(Burretiokentia_grandiflora	Dypsis_decaryi))	(Prestoea_acuminata	(Oenocarpus_bataua	Oenocarpus_minor)))	Iriartea_deltoidea)	(Calamus_caryotoides	Nypa_fruticans))))	Kingia_australis);
(((Serenoa_repens	Calamus_caryotoides)	(Nypa_fruticans	(Kentiopsis_piersoniorum	((Veitchia_spiralis	((Burretiokentia_grandiflora	Dypsis_decaryi)	(Iriartea_deltoidea	((Roystonea_regia	((((Reinhardtia_latisecta	(Reinhardtia_simplex	Reinhardtia_paiewonskiana))	(Podococcus_barteri	(Attalea_speciosa	Bactris_major)))	(Elaeis_oleifera	Sclerosperma_profizianum))	((Leopoldinia_pulchra	Pelagodoxa_henryana)	Orania_palindan)))	((Prestoea_acuminata	Oenocarpus_bataua)	Oenocarpus_minor)))))	Hydriastele_microspadix))))	Kingia_australis);
((Calamus_caryotoides	(((Orania_palindan	((Reinhardtia_latisecta	(Reinhardtia_simplex	Reinhardtia_paiewonskiana))	(((Leopoldinia_pulchra	Pelagodoxa_henryana)	(Podococcus_barteri	(Attalea_speciosa	Bactris_major)))	(Elaeis_oleifera	Sclerosperma_profizianum))))	Roystonea_regia)	((((Kentiopsis_piersoniorum	Hydriastele_microspadix)	Veitchia_spiralis)	(Burretiokentia_grandiflora	Dypsis_decaryi))	((Iriartea_deltoidea	(Serenoa_repens	Nypa_fruticans))	((Oenocarpus_bataua	Oenocarpus_minor)	Prestoea_acuminata)))))	Kingia_australis);
((((Calamus_caryotoides	Serenoa_repens)	Nypa_fruticans)	((((Kentiopsis_piersoniorum	Hydriastele_microspadix)	Veitchia_spiralis)	((((((Reinhardtia_simplex	Orania_palindan)	((((Leopoldinia_pulchra	Pelagodoxa_henryana)	(Reinhardtia_latisecta	Reinhardtia_paiewonskiana))	((Elaeis_oleifera	Attalea_speciosa)	Bactris_major))	(Sclerosperma_profizianum	Podococcus_barteri)))	Roystonea_regia)	(Oenocarpus_bataua	Oenocarpus_minor))	(Burretiokentia_grandiflora	Dypsis_decaryi))	Prestoea_acuminata))	Iriartea_deltoidea))	Kingia_australis);
((((Calamus_caryotoides	Serenoa_repens)	Nypa_fruticans)	(((((Hydriastele_microspadix	(Kentiopsis_piersoniorum	Veitchia_spiralis))	(Burretiokentia_grandiflora	Dypsis_decaryi))	(((Podococcus_barteri	Roystonea_regia)	(Orania_palindan	((Sclerosperma_profizianum	(Leopoldinia_pulchra	Pelagodoxa_henryana))	((Bactris_major	(Reinhardtia_latisecta	Reinhardtia_paiewonskiana))	(Elaeis_oleifera	Attalea_speciosa)))))	Reinhardtia_simplex))	(Prestoea_acuminata	(Oenocarpus_bataua	Oenocarpus_minor)))	Iriartea_deltoidea))	Kingia_australis);
((((((((Hydriastele_microspadix	(Kentiopsis_piersoniorum	Veitchia_spiralis))	(Burretiokentia_grandiflora	Dypsis_decaryi))	Roystonea_regia)	(Prestoea_acuminata	((Oenocarpus_bataua	Oenocarpus_minor)	(Iriartea_deltoidea	(Serenoa_repens	Nypa_fruticans)))))	Orania_palindan)	(((Attalea_speciosa	(Podococcus_barteri	Bactris_major))	((Leopoldinia_pulchra	Pelagodoxa_henryana)	((Reinhardtia_simplex	Reinhardtia_paiewonskiana)	Reinhardtia_latisecta)))	(Elaeis_oleifera	Sclerosperma_profizianum)))	Calamus_caryotoides)	Kingia_australis);
((Elaeis_oleifera	(Attalea_speciosa	((((Orania_palindan	Sclerosperma_profizianum)	((Calamus_caryotoides	Kentiopsis_piersoniorum)	Veitchia_spiralis))	((Oenocarpus_bataua	Oenocarpus_minor)	((Hydriastele_microspadix	(Serenoa_repens	Nypa_fruticans))	Prestoea_acuminata)))	(((Burretiokentia_grandiflora	Dypsis_decaryi)	(((((Reinhardtia_simplex	Reinhardtia_paiewonskiana)	Reinhardtia_latisecta)	(Podococcus_barteri	Bactris_major))	Roystonea_regia)	(Leopoldinia_pulchra	Pelagodoxa_henryana)))	Iriartea_deltoidea))))	Kingia_australis);
((Prestoea_acuminata	((Oenocarpus_bataua	Oenocarpus_minor)	(((((((((Reinhardtia_simplex	Reinhardtia_paiewonskiana)	Reinhardtia_latisecta)	Attalea_speciosa)	(((Podococcus_barteri	Bactris_major)	(Iriartea_deltoidea	(Leopoldinia_pulchra	Pelagodoxa_henryana)))	Roystonea_regia))	(Elaeis_oleifera	Sclerosperma_profizianum))	Orania_palindan)	((((Serenoa_repens	Calamus_caryotoides)	Kentiopsis_piersoniorum)	Nypa_fruticans)	Veitchia_spiralis))	Hydriastele_microspadix)	(Burretiokentia_grandiflora	Dypsis_decaryi))))	Kingia_australis);
(((Hydriastele_microspadix	Burretiokentia_grandiflora)	(((Orania_palindan	(((((Elaeis_oleifera	(Attalea_speciosa	(Podococcus_barteri	Bactris_major)))	((Leopoldinia_pulchra	Pelagodoxa_henryana)	((Reinhardtia_latisecta	Reinhardtia_simplex)	Reinhardtia_paiewonskiana)))	Sclerosperma_profizianum)	(((Nypa_fruticans	Calamus_caryotoides)	Serenoa_repens)	Iriartea_deltoidea))	Roystonea_regia))	((Prestoea_acuminata	Oenocarpus_bataua)	Oenocarpus_minor))	(Kentiopsis_piersoniorum	(Dypsis_decaryi	Veitchia_spiralis))))	Kingia_australis);
(((Pelagodoxa_henryana	((Reinhardtia_simplex	(Reinhardtia_paiewonskiana	Reinhardtia_latisecta))	((Roystonea_regia	Podococcus_barteri)	(((Bactris_major	Attalea_speciosa)	Elaeis_oleifera)	(Orania_palindan	(Sclerosperma_profizianum	(((((Nypa_fruticans	(Calamus_caryotoides	Serenoa_repens))	(Hydriastele_microspadix	(Kentiopsis_piersoniorum	Veitchia_spiralis)))	(Dypsis_decaryi	Burretiokentia_grandiflora))	(Prestoea_acuminata	Iriartea_deltoidea))	(Oenocarpus_minor	Oenocarpus_bataua))))))))	Leopoldinia_pulchra)	Kingia_australis);
(((Serenoa_repens	Calamus_caryotoides)	(Nypa_fruticans	(((Veitchia_spiralis	Kentiopsis_piersoniorum)	Hydriastele_microspadix)	((Roystonea_regia	(Dypsis_decaryi	Burretiokentia_grandiflora))	((Iriartea_deltoidea	((((Sclerosperma_profizianum	Podococcus_barteri)	((Leopoldinia_pulchra	Pelagodoxa_henryana)	(Reinhardtia_simplex	(Reinhardtia_paiewonskiana	Reinhardtia_latisecta))))	((Bactris_major	Attalea_speciosa)	Elaeis_oleifera))	Orania_palindan))	(Prestoea_acuminata	(Oenocarpus_minor	Oenocarpus_bataua)))))))	Kingia_australis);
(((Nypa_fruticans	((Attalea_speciosa	((((Sclerosperma_profizianum	Podococcus_barteri)	(((((Oenocarpus_bataua	((Dypsis_decaryi	Burretiokentia_grandiflora)	(Prestoea_acuminata	Iriartea_deltoidea)))	Oenocarpus_minor)	(Kentiopsis_piersoniorum	(Veitchia_spiralis	Hydriastele_microspadix)))	Roystonea_regia)	Orania_palindan))	((Leopoldinia_pulchra	Pelagodoxa_henryana)	(Reinhardtia_simplex	(Reinhardtia_paiewonskiana	Reinhardtia_latisecta))))	Bactris_major))	Elaeis_oleifera))	(Serenoa_repens	Calamus_caryotoides))	Kingia_australis);
((((Iriartea_deltoidea	(Roystonea_regia	(Orania_palindan	((((Leopoldinia_pulchra	Pelagodoxa_henryana)	(Reinhardtia_simplex	(Reinhardtia_paiewonskiana	Reinhardtia_latisecta)))	(Bactris_major	(Attalea_speciosa	Elaeis_oleifera)))	(Sclerosperma_profizianum	Podococcus_barteri)))))	(Prestoea_acuminata	(Oenocarpus_minor	Oenocarpus_bataua)))	((Dypsis_decaryi	Burretiokentia_grandiflora)	((((Serenoa_repens	Calamus_caryotoides)	Nypa_fruticans)	Hydriastele_microspadix)	(Kentiopsis_piersoniorum	Veitchia_spiralis))))	Kingia_australis);
((Pelagodoxa_henryana	(((Iriartea_deltoidea	(Reinhardtia_simplex	(Reinhardtia_paiewonskiana	Reinhardtia_latisecta)))	((((((Oenocarpus_minor	(Oenocarpus_bataua	Prestoea_acuminata))	((Dypsis_decaryi	Burretiokentia_grandiflora)	((Serenoa_repens	(Calamus_caryotoides	Nypa_fruticans))	(Hydriastele_microspadix	(Kentiopsis_piersoniorum	Veitchia_spiralis)))))	(Podococcus_barteri	Roystonea_regia))	Orania_palindan)	(Bactris_major	(Attalea_speciosa	Elaeis_oleifera)))	Sclerosperma_profizianum))	Leopoldinia_pulchra))	Kingia_australis);
((Elaeis_oleifera	((Bactris_major	Attalea_speciosa)	(((Reinhardtia_paiewonskiana	Reinhardtia_latisecta)	Reinhardtia_simplex)	(((Podococcus_barteri	Sclerosperma_profizianum)	Pelagodoxa_henryana)	(((Iriartea_deltoidea	(((Oenocarpus_minor	Oenocarpus_bataua)	Prestoea_acuminata)	((Kentiopsis_piersoniorum	(Veitchia_spiralis	Hydriastele_microspadix))	(Nypa_fruticans	(Serenoa_repens	Calamus_caryotoides)))))	(Leopoldinia_pulchra	(Dypsis_decaryi	Burretiokentia_grandiflora)))	(Roystonea_regia	Orania_palindan))))))	Kingia_australis);
((Calamus_caryotoides	(((((Orania_palindan	((Dypsis_decaryi	Burretiokentia_grandiflora)	(((Veitchia_spiralis	(Hydriastele_microspadix	Kentiopsis_piersoniorum))	Nypa_fruticans)	((Prestoea_acuminata	Oenocarpus_bataua)	Oenocarpus_minor))))	(Podococcus_barteri	Roystonea_regia))	(((Attalea_speciosa	Bactris_major)	(Sclerosperma_profizianum	Elaeis_oleifera))	(((Reinhardtia_paiewonskiana	Reinhardtia_latisecta)	Reinhardtia_simplex)	(Leopoldinia_pulchra	Pelagodoxa_henryana))))	Iriartea_deltoidea)	Serenoa_repens))	Kingia_australis);
((Calamus_caryotoides	((Nypa_fruticans	((((Prestoea_acuminata	Oenocarpus_bataua)	Oenocarpus_minor)	(Iriartea_deltoidea	((Dypsis_decaryi	Burretiokentia_grandiflora)	((Roystonea_regia	((((Podococcus_barteri	(Attalea_speciosa	Bactris_major))	Elaeis_oleifera)	((Reinhardtia_paiewonskiana	Reinhardtia_latisecta)	Reinhardtia_simplex))	((Leopoldinia_pulchra	Pelagodoxa_henryana)	Sclerosperma_profizianum)))	Orania_palindan))))	(Veitchia_spiralis	(Hydriastele_microspadix	Kentiopsis_piersoniorum))))	Serenoa_repens))	Kingia_australis);
((((Calamus_caryotoides	Orania_palindan)	(((Iriartea_deltoidea	((Nypa_fruticans	(Veitchia_spiralis	(((Dypsis_decaryi	Burretiokentia_grandiflora)	Hydriastele_microspadix)	(Serenoa_repens	Kentiopsis_piersoniorum))))	((Oenocarpus_bataua	Prestoea_acuminata)	Oenocarpus_minor)))	((Podococcus_barteri	Bactris_major)	((Attalea_speciosa	Elaeis_oleifera)	((Reinhardtia_paiewonskiana	Reinhardtia_latisecta)	Reinhardtia_simplex))))	((Leopoldinia_pulchra	Pelagodoxa_henryana)	Sclerosperma_profizianum)))	Roystonea_regia)	Kingia_australis);
((((((Nypa_fruticans	(Veitchia_spiralis	(Hydriastele_microspadix	(Serenoa_repens	Kentiopsis_piersoniorum))))	(Dypsis_decaryi	Burretiokentia_grandiflora))	(Prestoea_acuminata	(Oenocarpus_bataua	Oenocarpus_minor)))	((Roystonea_regia	Calamus_caryotoides)	(((((Bactris_major	(Attalea_speciosa	Elaeis_oleifera))	((Reinhardtia_paiewonskiana	Reinhardtia_latisecta)	Reinhardtia_simplex))	Podococcus_barteri)	((Leopoldinia_pulchra	Pelagodoxa_henryana)	Sclerosperma_profizianum))	Orania_palindan)))	Iriartea_deltoidea)	Kingia_australis);
((Serenoa_repens	((Calamus_caryotoides	((((Kentiopsis_piersoniorum	(Veitchia_spiralis	((Dypsis_decaryi	Burretiokentia_grandiflora)	Hydriastele_microspadix)))	(Prestoea_acuminata	(Oenocarpus_bataua	Oenocarpus_minor)))	Iriartea_deltoidea)	(Roystonea_regia	(((Orania_palindan	(Leopoldinia_pulchra	Pelagodoxa_henryana))	(Podococcus_barteri	Sclerosperma_profizianum))	((Attalea_speciosa	Bactris_major)	(Elaeis_oleifera	((Reinhardtia_paiewonskiana	Reinhardtia_latisecta)	Reinhardtia_simplex)))))))	Nypa_fruticans))	Kingia_australis);
(((Oenocarpus_bataua	Oenocarpus_minor)	(((((Nypa_fruticans	(Calamus_caryotoides	Serenoa_repens))	((((((Leopoldinia_pulchra	Pelagodoxa_henryana)	((Podococcus_barteri	Bactris_major)	Attalea_speciosa))	(Orania_palindan	(Sclerosperma_profizianum	Elaeis_oleifera)))	(Reinhardtia_simplex	(Reinhardtia_paiewonskiana	Reinhardtia_latisecta)))	Roystonea_regia)	Iriartea_deltoidea))	(Dypsis_decaryi	Burretiokentia_grandiflora))	(Kentiopsis_piersoniorum	(Hydriastele_microspadix	Veitchia_spiralis)))	Prestoea_acuminata))	Kingia_australis);
((((((Hydriastele_microspadix	Veitchia_spiralis)	((Serenoa_repens	(Nypa_fruticans	Calamus_caryotoides))	Kentiopsis_piersoniorum))	Orania_palindan)	Sclerosperma_profizianum)	(((Prestoea_acuminata	(Oenocarpus_bataua	Oenocarpus_minor))	(((Dypsis_decaryi	Reinhardtia_simplex)	(Reinhardtia_paiewonskiana	Reinhardtia_latisecta))	(Elaeis_oleifera	((Podococcus_barteri	Bactris_major)	Attalea_speciosa))))	((Leopoldinia_pulchra	(Iriartea_deltoidea	Pelagodoxa_henryana))	(Roystonea_regia	Burretiokentia_grandiflora))))	Kingia_australis);
((Pelagodoxa_henryana	(((Reinhardtia_latisecta	Reinhardtia_paiewonskiana)	Reinhardtia_simplex)	(((Attalea_speciosa	(Orania_palindan	(Sclerosperma_profizianum	Elaeis_oleifera)))	(((((((Serenoa_repens	Kentiopsis_piersoniorum)	Hydriastele_microspadix)	Veitchia_spiralis)	(Nypa_fruticans	Calamus_caryotoides))	(Prestoea_acuminata	(Oenocarpus_bataua	Oenocarpus_minor)))	Iriartea_deltoidea)	(Leopoldinia_pulchra	(Dypsis_decaryi	Burretiokentia_grandiflora))))	((Roystonea_regia	Podococcus_barteri)	Bactris_major))))	Kingia_australis);
((Calamus_caryotoides	((Iriartea_deltoidea	(((Oenocarpus_bataua	Oenocarpus_minor)	(Prestoea_acuminata	(Dypsis_decaryi	Burretiokentia_grandiflora)))	((((((((Roystonea_regia	Podococcus_barteri)	Bactris_major)	((Leopoldinia_pulchra	Pelagodoxa_henryana)	(Reinhardtia_latisecta	(Reinhardtia_paiewonskiana	Reinhardtia_simplex))))	Attalea_speciosa)	Elaeis_oleifera)	Sclerosperma_profizianum)	Orania_palindan)	(((Serenoa_repens	Kentiopsis_piersoniorum)	Hydriastele_microspadix)	Veitchia_spiralis))))	Nypa_fruticans))	Kingia_australis);
((Calamus_caryotoides	((Iriartea_deltoidea	(((((Leopoldinia_pulchra	Pelagodoxa_henryana)	((Reinhardtia_simplex	Reinhardtia_paiewonskiana)	Reinhardtia_latisecta))	(Sclerosperma_profizianum	Podococcus_barteri))	(Bactris_major	(Elaeis_oleifera	Attalea_speciosa)))	(((Oenocarpus_bataua	Oenocarpus_minor)	((Prestoea_acuminata	Orania_palindan)	Roystonea_regia))	(((Serenoa_repens	Kentiopsis_piersoniorum)	((Dypsis_decaryi	Burretiokentia_grandiflora)	Hydriastele_microspadix))	Veitchia_spiralis))))	Nypa_fruticans))	Kingia_australis);
(((Leopoldinia_pulchra	Pelagodoxa_henryana)	((Iriartea_deltoidea	((((Kentiopsis_piersoniorum	((Dypsis_decaryi	Burretiokentia_grandiflora)	Hydriastele_microspadix))	Veitchia_spiralis)	(Nypa_fruticans	(Calamus_caryotoides	Serenoa_repens)))	(Prestoea_acuminata	(Oenocarpus_bataua	Oenocarpus_minor))))	((((((Reinhardtia_simplex	Reinhardtia_paiewonskiana)	Reinhardtia_latisecta)	(Podococcus_barteri	Bactris_major))	(Roystonea_regia	Sclerosperma_profizianum))	Orania_palindan)	(Elaeis_oleifera	Attalea_speciosa))))	Kingia_australis);
(((Oenocarpus_bataua	Oenocarpus_minor)	((Roystonea_regia	(((Podococcus_barteri	(Elaeis_oleifera	(Bactris_major	Attalea_speciosa)))	(Orania_palindan	((Leopoldinia_pulchra	Pelagodoxa_henryana)	((Reinhardtia_simplex	Reinhardtia_paiewonskiana)	Reinhardtia_latisecta))))	Sclerosperma_profizianum))	(Prestoea_acuminata	(Iriartea_deltoidea	((((Calamus_caryotoides	Kentiopsis_piersoniorum)	((Dypsis_decaryi	Burretiokentia_grandiflora)	Hydriastele_microspadix))	Veitchia_spiralis)	(Nypa_fruticans	Serenoa_repens))))))	Kingia_australis);
(((Calamus_caryotoides	Serenoa_repens)	((Prestoea_acuminata	((Iriartea_deltoidea	(((Kentiopsis_piersoniorum	((Dypsis_decaryi	Burretiokentia_grandiflora)	Hydriastele_microspadix))	Veitchia_spiralis)	Leopoldinia_pulchra))	((Oenocarpus_bataua	Oenocarpus_minor)	(((Sclerosperma_profizianum	Elaeis_oleifera)	((Attalea_speciosa	((Bactris_major	(Roystonea_regia	Podococcus_barteri))	Pelagodoxa_henryana))	((Reinhardtia_simplex	Reinhardtia_paiewonskiana)	Reinhardtia_latisecta)))	Orania_palindan))))	Nypa_fruticans))	Kingia_australis);
(((Calamus_caryotoides	Serenoa_repens)	((Iriartea_deltoidea	((Attalea_speciosa	((((Bactris_major	(Roystonea_regia	Podococcus_barteri))	Sclerosperma_profizianum)	Orania_palindan)	((Reinhardtia_simplex	Reinhardtia_paiewonskiana)	Reinhardtia_latisecta)))	(Elaeis_oleifera	(Pelagodoxa_henryana	Leopoldinia_pulchra))))	((Veitchia_spiralis	((Dypsis_decaryi	(Burretiokentia_grandiflora	Hydriastele_microspadix))	((Oenocarpus_bataua	Oenocarpus_minor)	(Nypa_fruticans	Prestoea_acuminata))))	Kentiopsis_piersoniorum)))	Kingia_australis);
((Serenoa_repens	(((((((Sclerosperma_profizianum	Podococcus_barteri)	((Roystonea_regia	(((Reinhardtia_simplex	Reinhardtia_paiewonskiana)	Reinhardtia_latisecta)	Bactris_major))	Orania_palindan))	(Pelagodoxa_henryana	Leopoldinia_pulchra))	(Iriartea_deltoidea	((((Oenocarpus_bataua	Oenocarpus_minor)	(Nypa_fruticans	Prestoea_acuminata))	((Hydriastele_microspadix	Kentiopsis_piersoniorum)	Veitchia_spiralis))	(Dypsis_decaryi	Burretiokentia_grandiflora))))	Attalea_speciosa)	Elaeis_oleifera)	Calamus_caryotoides))	Kingia_australis);
(((Serenoa_repens	Calamus_caryotoides)	((Prestoea_acuminata	((Oenocarpus_minor	Oenocarpus_bataua)	((Iriartea_deltoidea	((Leopoldinia_pulchra	Pelagodoxa_henryana)	(((Podococcus_barteri	Sclerosperma_profizianum)	((Reinhardtia_latisecta	(Reinhardtia_paiewonskiana	Reinhardtia_simplex))	((Attalea_speciosa	Elaeis_oleifera)	Bactris_major)))	(Roystonea_regia	Orania_palindan))))	(Kentiopsis_piersoniorum	(Veitchia_spiralis	((Dypsis_decaryi	Burretiokentia_grandiflora)	Hydriastele_microspadix))))))	Nypa_fruticans))	Kingia_australis);
(((Leopoldinia_pulchra	Pelagodoxa_henryana)	(((Elaeis_oleifera	Attalea_speciosa)	((Orania_palindan	Sclerosperma_profizianum)	((Reinhardtia_latisecta	(Reinhardtia_paiewonskiana	Reinhardtia_simplex))	(Bactris_major	(Podococcus_barteri	Roystonea_regia)))))	(Iriartea_deltoidea	(((Dypsis_decaryi	Burretiokentia_grandiflora)	((Veitchia_spiralis	(Serenoa_repens	Kentiopsis_piersoniorum))	((Calamus_caryotoides	Nypa_fruticans)	Hydriastele_microspadix)))	(Oenocarpus_minor	(Prestoea_acuminata	Oenocarpus_bataua))))))	Kingia_australis);
(((Leopoldinia_pulchra	Pelagodoxa_henryana)	(Orania_palindan	((Reinhardtia_simplex	(Reinhardtia_latisecta	Reinhardtia_paiewonskiana))	((((((Veitchia_spiralis	(((Calamus_caryotoides	Serenoa_repens)	Kentiopsis_piersoniorum)	(Nypa_fruticans	Hydriastele_microspadix)))	((Dypsis_decaryi	Burretiokentia_grandiflora)	Iriartea_deltoidea))	Prestoea_acuminata)	(Oenocarpus_minor	Oenocarpus_bataua))	(Elaeis_oleifera	Attalea_speciosa))	((Bactris_major	Podococcus_barteri)	(Roystonea_regia	Sclerosperma_profizianum))))))	Kingia_australis);
(((((Dypsis_decaryi	Burretiokentia_grandiflora)	((Roystonea_regia	(((Bactris_major	Podococcus_barteri)	((Reinhardtia_simplex	(Reinhardtia_latisecta	Reinhardtia_paiewonskiana))	(Elaeis_oleifera	Attalea_speciosa)))	(Sclerosperma_profizianum	(Leopoldinia_pulchra	Pelagodoxa_henryana))))	Orania_palindan))	((Veitchia_spiralis	(((Nypa_fruticans	(Calamus_caryotoides	Serenoa_repens))	Kentiopsis_piersoniorum)	Hydriastele_microspadix))	((Oenocarpus_minor	Oenocarpus_bataua)	Prestoea_acuminata)))	Iriartea_deltoidea)	Kingia_australis);
((Elaeis_oleifera	(Attalea_speciosa	(((Bactris_major	Podococcus_barteri)	(Reinhardtia_simplex	(Reinhardtia_latisecta	Reinhardtia_paiewonskiana)))	((Sclerosperma_profizianum	(Leopoldinia_pulchra	Pelagodoxa_henryana))	((Orania_palindan	((Oenocarpus_minor	(Prestoea_acuminata	Oenocarpus_bataua))	(Iriartea_deltoidea	((Dypsis_decaryi	Burretiokentia_grandiflora)	(Veitchia_spiralis	(((Serenoa_repens	(Nypa_fruticans	Calamus_caryotoides))	Kentiopsis_piersoniorum)	Hydriastele_microspadix))))))	Roystonea_regia)))))	Kingia_australis);
(((Leopoldinia_pulchra	Pelagodoxa_henryana)	(Roystonea_regia	((((Elaeis_oleifera	(Bactris_major	Attalea_speciosa))	(Reinhardtia_latisecta	(Reinhardtia_paiewonskiana	Reinhardtia_simplex)))	(Podococcus_barteri	Sclerosperma_profizianum))	(Orania_palindan	((Oenocarpus_minor	(Prestoea_acuminata	Oenocarpus_bataua))	(Iriartea_deltoidea	((Dypsis_decaryi	Burretiokentia_grandiflora)	(Kentiopsis_piersoniorum	(Veitchia_spiralis	((Serenoa_repens	(Nypa_fruticans	Calamus_caryotoides))	Hydriastele_microspadix))))))))))	Kingia_australis);
((((Oenocarpus_minor	Oenocarpus_bataua)	Prestoea_acuminata)	((((Dypsis_decaryi	Burretiokentia_grandiflora)	((Hydriastele_microspadix	(Kentiopsis_piersoniorum	(Calamus_caryotoides	(Serenoa_repens	Nypa_fruticans))))	Veitchia_spiralis))	Iriartea_deltoidea)	(Roystonea_regia	(((Bactris_major	(Attalea_speciosa	(Sclerosperma_profizianum	Elaeis_oleifera)))	((Reinhardtia_latisecta	Podococcus_barteri)	(Reinhardtia_paiewonskiana	Reinhardtia_simplex)))	((Leopoldinia_pulchra	Pelagodoxa_henryana)	Orania_palindan)))))	Kingia_australis);
((Prestoea_acuminata	((Oenocarpus_minor	((((Hydriastele_microspadix	((Kentiopsis_piersoniorum	(Calamus_caryotoides	Serenoa_repens))	Nypa_fruticans))	Veitchia_spiralis)	(Iriartea_deltoidea	(Dypsis_decaryi	Burretiokentia_grandiflora)))	(((Leopoldinia_pulchra	Pelagodoxa_henryana)	(Orania_palindan	Sclerosperma_profizianum))	((Podococcus_barteri	Roystonea_regia)	(((Reinhardtia_latisecta	(Reinhardtia_paiewonskiana	Reinhardtia_simplex))	Elaeis_oleifera)	(Attalea_speciosa	Bactris_major))))))	Oenocarpus_bataua))	Kingia_australis);
(((Pelagodoxa_henryana	Leopoldinia_pulchra)	((((((Podococcus_barteri	Roystonea_regia)	(Sclerosperma_profizianum	Orania_palindan))	(((((Veitchia_spiralis	(Kentiopsis_piersoniorum	(Calamus_caryotoides	(Nypa_fruticans	Serenoa_repens))))	Hydriastele_microspadix)	(Dypsis_decaryi	Burretiokentia_grandiflora))	((Oenocarpus_bataua	Oenocarpus_minor)	Prestoea_acuminata))	Iriartea_deltoidea))	((Bactris_major	Attalea_speciosa)	Elaeis_oleifera))	Reinhardtia_simplex)	(Reinhardtia_paiewonskiana	Reinhardtia_latisecta)))	Kingia_australis);
(((((Oenocarpus_bataua	Prestoea_acuminata)	Oenocarpus_minor)	Iriartea_deltoidea)	(Veitchia_spiralis	((((((Orania_palindan	(Sclerosperma_profizianum	Elaeis_oleifera))	(((Reinhardtia_paiewonskiana	Reinhardtia_simplex)	Reinhardtia_latisecta)	(Bactris_major	(Podococcus_barteri	Roystonea_regia))))	(Pelagodoxa_henryana	Leopoldinia_pulchra))	Attalea_speciosa)	(Kentiopsis_piersoniorum	((Calamus_caryotoides	Nypa_fruticans)	Serenoa_repens)))	(Hydriastele_microspadix	(Dypsis_decaryi	Burretiokentia_grandiflora)))))	Kingia_australis);
((Calamus_caryotoides	(((Pelagodoxa_henryana	((((Roystonea_regia	Sclerosperma_profizianum)	(Iriartea_deltoidea	(Kentiopsis_piersoniorum	(((Oenocarpus_minor	(Oenocarpus_bataua	Prestoea_acuminata))	Veitchia_spiralis)	(Hydriastele_microspadix	(Burretiokentia_grandiflora	Dypsis_decaryi))))))	((((Podococcus_barteri	Bactris_major)	Attalea_speciosa)	((Reinhardtia_simplex	Leopoldinia_pulchra)	(Reinhardtia_latisecta	Reinhardtia_paiewonskiana)))	Elaeis_oleifera))	Orania_palindan))	Serenoa_repens)	Nypa_fruticans))	Kingia_australis);
((Pelagodoxa_henryana	(((((Sclerosperma_profizianum	Orania_palindan)	((Reinhardtia_simplex	(Reinhardtia_latisecta	Reinhardtia_paiewonskiana))	((Roystonea_regia	Podococcus_barteri)	Bactris_major)))	Attalea_speciosa)	((Iriartea_deltoidea	((Oenocarpus_minor	(Oenocarpus_bataua	Prestoea_acuminata))	((Kentiopsis_piersoniorum	(Veitchia_spiralis	Hydriastele_microspadix))	(Leopoldinia_pulchra	(Burretiokentia_grandiflora	Dypsis_decaryi)))))	((Calamus_caryotoides	Serenoa_repens)	Nypa_fruticans)))	Elaeis_oleifera))	Kingia_australis);
((Iriartea_deltoidea	(((Nypa_fruticans	((Calamus_caryotoides	Serenoa_repens)	Kentiopsis_piersoniorum))	(Veitchia_spiralis	Hydriastele_microspadix))	((((Podococcus_barteri	Sclerosperma_profizianum)	((Elaeis_oleifera	(Attalea_speciosa	Bactris_major))	((Leopoldinia_pulchra	((Reinhardtia_simplex	Reinhardtia_latisecta)	Reinhardtia_paiewonskiana))	(Pelagodoxa_henryana	Orania_palindan))))	Roystonea_regia)	((Prestoea_acuminata	(Oenocarpus_minor	Oenocarpus_bataua))	(Burretiokentia_grandiflora	Dypsis_decaryi)))))	Kingia_australis);
(((((((Prestoea_acuminata	(Oenocarpus_minor	Oenocarpus_bataua))	Iriartea_deltoidea)	((((Bactris_major	(Elaeis_oleifera	Attalea_speciosa))	((Reinhardtia_simplex	Reinhardtia_latisecta)	Reinhardtia_paiewonskiana))	(Orania_palindan	((Roystonea_regia	Podococcus_barteri)	Sclerosperma_profizianum)))	(Leopoldinia_pulchra	Pelagodoxa_henryana)))	(Veitchia_spiralis	(Kentiopsis_piersoniorum	((Burretiokentia_grandiflora	Dypsis_decaryi)	Hydriastele_microspadix))))	Nypa_fruticans)	(Calamus_caryotoides	Serenoa_repens))	Kingia_australis);
((((Oenocarpus_minor	(Prestoea_acuminata	Oenocarpus_bataua))	((((Nypa_fruticans	(Calamus_caryotoides	Serenoa_repens))	Kentiopsis_piersoniorum)	Veitchia_spiralis)	Hydriastele_microspadix))	((Leopoldinia_pulchra	(Burretiokentia_grandiflora	Dypsis_decaryi))	(((Roystonea_regia	Podococcus_barteri)	Orania_palindan)	((Sclerosperma_profizianum	Pelagodoxa_henryana)	((Bactris_major	(Elaeis_oleifera	Attalea_speciosa))	(Reinhardtia_simplex	(Reinhardtia_latisecta	(Iriartea_deltoidea	Reinhardtia_paiewonskiana))))))))	Kingia_australis);
((((Burretiokentia_grandiflora	Dypsis_decaryi)	(Iriartea_deltoidea	(Roystonea_regia	(Orania_palindan	(((Leopoldinia_pulchra	Pelagodoxa_henryana)	(Podococcus_barteri	Sclerosperma_profizianum))	((Elaeis_oleifera	(Attalea_speciosa	Bactris_major))	((Reinhardtia_latisecta	Reinhardtia_paiewonskiana)	Reinhardtia_simplex)))))))	(((Serenoa_repens	Kentiopsis_piersoniorum)	(((Oenocarpus_minor	(Prestoea_acuminata	Oenocarpus_bataua))	Veitchia_spiralis)	Hydriastele_microspadix))	(Nypa_fruticans	Calamus_caryotoides)))	Kingia_australis);
((Calamus_caryotoides	(Iriartea_deltoidea	(((Sclerosperma_profizianum	(Leopoldinia_pulchra	Pelagodoxa_henryana))	((Elaeis_oleifera	(Attalea_speciosa	Bactris_major))	(Podococcus_barteri	((Reinhardtia_paiewonskiana	Reinhardtia_latisecta)	Reinhardtia_simplex))))	((Roystonea_regia	(Orania_palindan	(((Kentiopsis_piersoniorum	(Serenoa_repens	Nypa_fruticans))	Veitchia_spiralis)	(Burretiokentia_grandiflora	Hydriastele_microspadix))))	(Oenocarpus_minor	(Prestoea_acuminata	(Dypsis_decaryi	Oenocarpus_bataua)))))))	Kingia_australis);
((Calamus_caryotoides	(Serenoa_repens	(Nypa_fruticans	(((Veitchia_spiralis	((Dypsis_decaryi	Burretiokentia_grandiflora)	Hydriastele_microspadix))	Kentiopsis_piersoniorum)	((Iriartea_deltoidea	Prestoea_acuminata)	((((Leopoldinia_pulchra	Pelagodoxa_henryana)	Orania_palindan)	((Sclerosperma_profizianum	Roystonea_regia)	((Elaeis_oleifera	(Attalea_speciosa	(Podococcus_barteri	Bactris_major)))	((Reinhardtia_paiewonskiana	Reinhardtia_latisecta)	Reinhardtia_simplex))))	(Oenocarpus_bataua	Oenocarpus_minor)))))))	Kingia_australis);
((((((((Sclerosperma_profizianum	(Leopoldinia_pulchra	Pelagodoxa_henryana))	((Elaeis_oleifera	(Attalea_speciosa	(Podococcus_barteri	Bactris_major)))	((Reinhardtia_paiewonskiana	Reinhardtia_latisecta)	Reinhardtia_simplex)))	(Orania_palindan	Roystonea_regia))	(Oenocarpus_bataua	Oenocarpus_minor))	((Veitchia_spiralis	((Dypsis_decaryi	Burretiokentia_grandiflora)	Hydriastele_microspadix))	Kentiopsis_piersoniorum))	Iriartea_deltoidea)	(((Calamus_caryotoides	Serenoa_repens)	Nypa_fruticans)	Prestoea_acuminata))	Kingia_australis);
((Serenoa_repens	(Elaeis_oleifera	(((Attalea_speciosa	Bactris_major)	((((((((Calamus_caryotoides	Nypa_fruticans)	Prestoea_acuminata)	(Oenocarpus_bataua	Oenocarpus_minor))	(Burretiokentia_grandiflora	Roystonea_regia))	(((Kentiopsis_piersoniorum	Hydriastele_microspadix)	Veitchia_spiralis)	Orania_palindan))	(Sclerosperma_profizianum	Pelagodoxa_henryana))	Podococcus_barteri)	(Leopoldinia_pulchra	(((Iriartea_deltoidea	Reinhardtia_paiewonskiana)	Reinhardtia_latisecta)	Reinhardtia_simplex))))	Dypsis_decaryi)))	Kingia_australis);
((Pelagodoxa_henryana	(((((Prestoea_acuminata	(Oenocarpus_bataua	Oenocarpus_minor))	(Nypa_fruticans	((Hydriastele_microspadix	Veitchia_spiralis)	Kentiopsis_piersoniorum)))	((Orania_palindan	(Roystonea_regia	Podococcus_barteri))	(((Bactris_major	(Reinhardtia_latisecta	((Serenoa_repens	Reinhardtia_paiewonskiana)	Reinhardtia_simplex)))	(Elaeis_oleifera	Attalea_speciosa))	(Calamus_caryotoides	Sclerosperma_profizianum))))	(Leopoldinia_pulchra	(Dypsis_decaryi	Burretiokentia_grandiflora)))	Iriartea_deltoidea))	Kingia_australis);
(((Calamus_caryotoides	((Iriartea_deltoidea	Prestoea_acuminata)	(((Serenoa_repens	Nypa_fruticans)	(Kentiopsis_piersoniorum	((Dypsis_decaryi	Burretiokentia_grandiflora)	(Hydriastele_microspadix	Veitchia_spiralis))))	(Oenocarpus_bataua	Oenocarpus_minor))))	((Roystonea_regia	(((Attalea_speciosa	(Elaeis_oleifera	(Pelagodoxa_henryana	Leopoldinia_pulchra)))	(Sclerosperma_profizianum	((Reinhardtia_latisecta	Reinhardtia_paiewonskiana)	Reinhardtia_simplex)))	(Bactris_major	Podococcus_barteri)))	Orania_palindan))	Kingia_australis);
((((Nypa_fruticans	(Hydriastele_microspadix	(Veitchia_spiralis	(Kentiopsis_piersoniorum	((((Roystonea_regia	(((Bactris_major	Attalea_speciosa)	((Pelagodoxa_henryana	Leopoldinia_pulchra)	((Reinhardtia_paiewonskiana	Reinhardtia_latisecta)	Reinhardtia_simplex)))	(Elaeis_oleifera	(Podococcus_barteri	Sclerosperma_profizianum))))	Orania_palindan)	(Oenocarpus_bataua	Oenocarpus_minor))	((Iriartea_deltoidea	(Dypsis_decaryi	Burretiokentia_grandiflora))	Prestoea_acuminata))))))	Serenoa_repens)	Calamus_caryotoides)	Kingia_australis);
((((Nypa_fruticans	((Hydriastele_microspadix	(Veitchia_spiralis	Kentiopsis_piersoniorum))	((((Dypsis_decaryi	Burretiokentia_grandiflora)	((Roystonea_regia	(((Podococcus_barteri	Sclerosperma_profizianum)	(((Reinhardtia_paiewonskiana	Reinhardtia_latisecta)	Reinhardtia_simplex)	(Elaeis_oleifera	(Bactris_major	Attalea_speciosa))))	(Pelagodoxa_henryana	Leopoldinia_pulchra)))	Orania_palindan))	(Prestoea_acuminata	(Oenocarpus_bataua	Oenocarpus_minor)))	Iriartea_deltoidea)))	Serenoa_repens)	Calamus_caryotoides)	Kingia_australis);
((((Nypa_fruticans	Serenoa_repens)	(Elaeis_oleifera	(((Podococcus_barteri	Bactris_major)	Attalea_speciosa)	(((Sclerosperma_profizianum	(Pelagodoxa_henryana	Leopoldinia_pulchra))	((Orania_palindan	(((Oenocarpus_bataua	Prestoea_acuminata)	Oenocarpus_minor)	((Kentiopsis_piersoniorum	(((Dypsis_decaryi	Burretiokentia_grandiflora)	Hydriastele_microspadix)	Veitchia_spiralis))	Iriartea_deltoidea)))	Roystonea_regia))	((Reinhardtia_paiewonskiana	Reinhardtia_latisecta)	Reinhardtia_simplex)))))	Calamus_caryotoides)	Kingia_australis);
(((Pelagodoxa_henryana	Leopoldinia_pulchra)	(((((Podococcus_barteri	((Dypsis_decaryi	Burretiokentia_grandiflora)	Bactris_major))	Attalea_speciosa)	((Roystonea_regia	(((Kentiopsis_piersoniorum	Hydriastele_microspadix)	Veitchia_spiralis)	(Iriartea_deltoidea	((Oenocarpus_bataua	Oenocarpus_minor)	(((Serenoa_repens	Nypa_fruticans)	Calamus_caryotoides)	Prestoea_acuminata)))))	(Sclerosperma_profizianum	Elaeis_oleifera)))	Orania_palindan)	((Reinhardtia_paiewonskiana	Reinhardtia_latisecta)	Reinhardtia_simplex)))	Kingia_australis);
((Roystonea_regia	((((((Kentiopsis_piersoniorum	Hydriastele_microspadix)	Veitchia_spiralis)	(Nypa_fruticans	(Calamus_caryotoides	Serenoa_repens)))	(Iriartea_deltoidea	Prestoea_acuminata))	(Oenocarpus_bataua	Oenocarpus_minor))	(((Sclerosperma_profizianum	Elaeis_oleifera)	((((Reinhardtia_paiewonskiana	Reinhardtia_latisecta)	Reinhardtia_simplex)	(Pelagodoxa_henryana	Leopoldinia_pulchra))	(((Dypsis_decaryi	Burretiokentia_grandiflora)	Bactris_major)	(Attalea_speciosa	Podococcus_barteri))))	Orania_palindan)))	Kingia_australis);
((Calamus_caryotoides	(Serenoa_repens	(((((((Reinhardtia_latisecta	Reinhardtia_paiewonskiana)	Reinhardtia_simplex)	(Pelagodoxa_henryana	Leopoldinia_pulchra))	((Sclerosperma_profizianum	Elaeis_oleifera)	(Attalea_speciosa	(Bactris_major	Podococcus_barteri))))	(((Veitchia_spiralis	Kentiopsis_piersoniorum)	Hydriastele_microspadix)	(Burretiokentia_grandiflora	((Roystonea_regia	Orania_palindan)	(((Dypsis_decaryi	Oenocarpus_bataua)	Prestoea_acuminata)	Oenocarpus_minor)))))	Iriartea_deltoidea)	Nypa_fruticans)))	Kingia_australis);
((Iriartea_deltoidea	(((((Orania_palindan	(Sclerosperma_profizianum	Elaeis_oleifera))	((Bactris_major	(Roystonea_regia	Podococcus_barteri))	((Reinhardtia_paiewonskiana	(Reinhardtia_simplex	Reinhardtia_latisecta))	(Pelagodoxa_henryana	Leopoldinia_pulchra))))	Attalea_speciosa)	((Oenocarpus_bataua	Prestoea_acuminata)	Oenocarpus_minor))	((Dypsis_decaryi	Burretiokentia_grandiflora)	(Veitchia_spiralis	(Kentiopsis_piersoniorum	((Nypa_fruticans	(Calamus_caryotoides	Serenoa_repens))	Hydriastele_microspadix))))))	Kingia_australis);
((Calamus_caryotoides	(Serenoa_repens	((((Iriartea_deltoidea	(((((Sclerosperma_profizianum	Elaeis_oleifera)	((Attalea_speciosa	(Bactris_major	Podococcus_barteri))	((Reinhardtia_simplex	(Reinhardtia_latisecta	Reinhardtia_paiewonskiana))	(Pelagodoxa_henryana	Leopoldinia_pulchra))))	Roystonea_regia)	Orania_palindan)	((Oenocarpus_bataua	Prestoea_acuminata)	Oenocarpus_minor)))	(Dypsis_decaryi	Burretiokentia_grandiflora))	((Veitchia_spiralis	Hydriastele_microspadix)	Kentiopsis_piersoniorum))	Nypa_fruticans)))	Kingia_australis);
(((((Dypsis_decaryi	Burretiokentia_grandiflora)	((Roystonea_regia	Sclerosperma_profizianum)	((Elaeis_oleifera	((Bactris_major	(Attalea_speciosa	Podococcus_barteri))	(Reinhardtia_paiewonskiana	(((Leopoldinia_pulchra	Pelagodoxa_henryana)	Reinhardtia_simplex)	Reinhardtia_latisecta))))	Orania_palindan)))	(Serenoa_repens	(Kentiopsis_piersoniorum	Calamus_caryotoides)))	((((Iriartea_deltoidea	(Prestoea_acuminata	(Oenocarpus_minor	Oenocarpus_bataua)))	Nypa_fruticans)	Hydriastele_microspadix)	Veitchia_spiralis))	Kingia_australis);
((Iriartea_deltoidea	((((Dypsis_decaryi	Burretiokentia_grandiflora)	(Calamus_caryotoides	((((Podococcus_barteri	Sclerosperma_profizianum)	((Bactris_major	(Attalea_speciosa	Elaeis_oleifera))	((Leopoldinia_pulchra	Pelagodoxa_henryana)	(Reinhardtia_simplex	(Reinhardtia_latisecta	Reinhardtia_paiewonskiana)))))	Orania_palindan)	Roystonea_regia)))	(((Veitchia_spiralis	Hydriastele_microspadix)	(Kentiopsis_piersoniorum	Serenoa_repens))	Nypa_fruticans))	((Oenocarpus_minor	Oenocarpus_bataua)	Prestoea_acuminata)))	Kingia_australis);
(((Leopoldinia_pulchra	Pelagodoxa_henryana)	((((Bactris_major	(Attalea_speciosa	Elaeis_oleifera))	((Reinhardtia_paiewonskiana	Reinhardtia_latisecta)	Reinhardtia_simplex))	((Iriartea_deltoidea	Calamus_caryotoides)	((Podococcus_barteri	Roystonea_regia)	(((Oenocarpus_minor	Oenocarpus_bataua)	(((((Dypsis_decaryi	Burretiokentia_grandiflora)	Hydriastele_microspadix)	Veitchia_spiralis)	Nypa_fruticans)	(Kentiopsis_piersoniorum	Serenoa_repens)))	(Prestoea_acuminata	Orania_palindan)))))	Sclerosperma_profizianum))	Kingia_australis);
((Serenoa_repens	(Nypa_fruticans	((Kentiopsis_piersoniorum	Calamus_caryotoides)	(Hydriastele_microspadix	(((Dypsis_decaryi	Burretiokentia_grandiflora)	((((((Leopoldinia_pulchra	Pelagodoxa_henryana)	Attalea_speciosa)	Elaeis_oleifera)	((((Reinhardtia_latisecta	Reinhardtia_paiewonskiana)	Reinhardtia_simplex)	(Podococcus_barteri	Bactris_major))	((Orania_palindan	Roystonea_regia)	Sclerosperma_profizianum)))	((Oenocarpus_minor	Oenocarpus_bataua)	Prestoea_acuminata))	Iriartea_deltoidea))	Veitchia_spiralis)))))	Kingia_australis);
((((Serenoa_repens	Nypa_fruticans)	(Iriartea_deltoidea	(((Leopoldinia_pulchra	Pelagodoxa_henryana)	(Elaeis_oleifera	(Bactris_major	Attalea_speciosa)))	((((Reinhardtia_latisecta	Reinhardtia_paiewonskiana)	Reinhardtia_simplex)	(Sclerosperma_profizianum	Podococcus_barteri))	(Orania_palindan	(((Prestoea_acuminata	(Oenocarpus_minor	Oenocarpus_bataua))	((Hydriastele_microspadix	(Veitchia_spiralis	Kentiopsis_piersoniorum))	(Dypsis_decaryi	Burretiokentia_grandiflora)))	Roystonea_regia))))))	Calamus_caryotoides)	Kingia_australis);
((((((Sclerosperma_profizianum	(Leopoldinia_pulchra	Pelagodoxa_henryana))	(((Roystonea_regia	Podococcus_barteri)	(((Serenoa_repens	Elaeis_oleifera)	(Bactris_major	Attalea_speciosa))	(Reinhardtia_simplex	(Reinhardtia_latisecta	Reinhardtia_paiewonskiana))))	Orania_palindan))	(Iriartea_deltoidea	((Prestoea_acuminata	((Veitchia_spiralis	Kentiopsis_piersoniorum)	((Dypsis_decaryi	Burretiokentia_grandiflora)	Hydriastele_microspadix)))	(Oenocarpus_minor	Oenocarpus_bataua))))	Nypa_fruticans)	Calamus_caryotoides)	Kingia_australis);
((((Iriartea_deltoidea	(((Elaeis_oleifera	((Pelagodoxa_henryana	Bactris_major)	Attalea_speciosa))	((Sclerosperma_profizianum	Podococcus_barteri)	(Reinhardtia_simplex	(Reinhardtia_paiewonskiana	Reinhardtia_latisecta))))	((Orania_palindan	Roystonea_regia)	(((Hydriastele_microspadix	Veitchia_spiralis)	Kentiopsis_piersoniorum)	((Leopoldinia_pulchra	(Dypsis_decaryi	Burretiokentia_grandiflora))	(Oenocarpus_minor	(Prestoea_acuminata	Oenocarpus_bataua)))))))	(Serenoa_repens	Nypa_fruticans))	Calamus_caryotoides)	Kingia_australis);
((((((Kentiopsis_piersoniorum	Hydriastele_microspadix)	Veitchia_spiralis)	(Prestoea_acuminata	(Oenocarpus_bataua	Oenocarpus_minor)))	(Dypsis_decaryi	Burretiokentia_grandiflora))	(Roystonea_regia	(Orania_palindan	((((Leopoldinia_pulchra	Pelagodoxa_henryana)	(Reinhardtia_simplex	((Reinhardtia_paiewonskiana	(((Calamus_caryotoides	Serenoa_repens)	Nypa_fruticans)	Iriartea_deltoidea))	Reinhardtia_latisecta)))	(Attalea_speciosa	(Podococcus_barteri	Bactris_major)))	(Sclerosperma_profizianum	Elaeis_oleifera)))))	Kingia_australis);
((((Calamus_caryotoides	Serenoa_repens)	Nypa_fruticans)	(Elaeis_oleifera	((((Sclerosperma_profizianum	Orania_palindan)	((((Leopoldinia_pulchra	Pelagodoxa_henryana)	(Reinhardtia_simplex	(Reinhardtia_paiewonskiana	Reinhardtia_latisecta)))	(Podococcus_barteri	Bactris_major))	Roystonea_regia))	Attalea_speciosa)	(Iriartea_deltoidea	(((Oenocarpus_bataua	Oenocarpus_minor)	Prestoea_acuminata)	((Dypsis_decaryi	Burretiokentia_grandiflora)	(Hydriastele_microspadix	(Veitchia_spiralis	Kentiopsis_piersoniorum))))))))	Kingia_australis);
((((Dypsis_decaryi	Burretiokentia_grandiflora)	((Veitchia_spiralis	(Kentiopsis_piersoniorum	Hydriastele_microspadix))	(Oenocarpus_minor	(Prestoea_acuminata	Oenocarpus_bataua))))	(Iriartea_deltoidea	(((Sclerosperma_profizianum	Orania_palindan)	((((((Calamus_caryotoides	Serenoa_repens)	Nypa_fruticans)	(Leopoldinia_pulchra	Pelagodoxa_henryana))	(Reinhardtia_paiewonskiana	(Reinhardtia_latisecta	Reinhardtia_simplex)))	(Podococcus_barteri	Bactris_major))	Roystonea_regia))	(Attalea_speciosa	Elaeis_oleifera))))	Kingia_australis);
((((((Oenocarpus_minor	(Prestoea_acuminata	Oenocarpus_bataua))	((Roystonea_regia	(Nypa_fruticans	(Sclerosperma_profizianum	((Elaeis_oleifera	((Bactris_major	Podococcus_barteri)	Attalea_speciosa))	((Pelagodoxa_henryana	Leopoldinia_pulchra)	(Reinhardtia_simplex	(Reinhardtia_latisecta	(Iriartea_deltoidea	Reinhardtia_paiewonskiana))))))))	Orania_palindan))	(Kentiopsis_piersoniorum	(Calamus_caryotoides	Serenoa_repens)))	(Veitchia_spiralis	Hydriastele_microspadix))	(Burretiokentia_grandiflora	Dypsis_decaryi))	Kingia_australis);
((Pelagodoxa_henryana	(Leopoldinia_pulchra	(((((Orania_palindan	((Kentiopsis_piersoniorum	(Veitchia_spiralis	(Hydriastele_microspadix	(Burretiokentia_grandiflora	Dypsis_decaryi))))	(Oenocarpus_minor	(Prestoea_acuminata	Oenocarpus_bataua))))	Roystonea_regia)	((Calamus_caryotoides	Serenoa_repens)	Nypa_fruticans))	((Bactris_major	(Elaeis_oleifera	Attalea_speciosa))	(Podococcus_barteri	((Reinhardtia_latisecta	(Iriartea_deltoidea	Reinhardtia_paiewonskiana))	Reinhardtia_simplex))))	Sclerosperma_profizianum)))	Kingia_australis);
((Calamus_caryotoides	(Serenoa_repens	(Nypa_fruticans	(((Roystonea_regia	(Burretiokentia_grandiflora	Dypsis_decaryi))	((Orania_palindan	(Oenocarpus_minor	(Prestoea_acuminata	Oenocarpus_bataua)))	(((Leopoldinia_pulchra	((Reinhardtia_latisecta	(Iriartea_deltoidea	Reinhardtia_paiewonskiana))	Reinhardtia_simplex))	(Elaeis_oleifera	(Attalea_speciosa	(Pelagodoxa_henryana	(Bactris_major	Podococcus_barteri)))))	Sclerosperma_profizianum)))	(Veitchia_spiralis	(Kentiopsis_piersoniorum	Hydriastele_microspadix))))))	Kingia_australis);
((Elaeis_oleifera	(((((Sclerosperma_profizianum	((Oenocarpus_minor	(Prestoea_acuminata	Oenocarpus_bataua))	(Iriartea_deltoidea	((((Hydriastele_microspadix	Kentiopsis_piersoniorum)	Veitchia_spiralis)	((Calamus_caryotoides	Serenoa_repens)	Nypa_fruticans))	(Burretiokentia_grandiflora	Dypsis_decaryi)))))	(Pelagodoxa_henryana	Orania_palindan))	Roystonea_regia)	(Attalea_speciosa	(Bactris_major	Podococcus_barteri)))	(((Leopoldinia_pulchra	Reinhardtia_latisecta)	Reinhardtia_paiewonskiana)	Reinhardtia_simplex)))	Kingia_australis);
((Elaeis_oleifera	(((((((Burretiokentia_grandiflora	Dypsis_decaryi)	Iriartea_deltoidea)	((((Hydriastele_microspadix	Kentiopsis_piersoniorum)	Veitchia_spiralis)	((Calamus_caryotoides	Serenoa_repens)	Nypa_fruticans))	((Oenocarpus_minor	Oenocarpus_bataua)	Prestoea_acuminata)))	Orania_palindan)	Sclerosperma_profizianum)	((Bactris_major	(Roystonea_regia	Podococcus_barteri))	(Leopoldinia_pulchra	Pelagodoxa_henryana)))	(Attalea_speciosa	((Reinhardtia_latisecta	Reinhardtia_paiewonskiana)	Reinhardtia_simplex))))	Kingia_australis);
((Elaeis_oleifera	(((Attalea_speciosa	(Bactris_major	Podococcus_barteri))	((Roystonea_regia	((Sclerosperma_profizianum	(Leopoldinia_pulchra	Pelagodoxa_henryana))	Orania_palindan))	((Burretiokentia_grandiflora	Dypsis_decaryi)	(((Veitchia_spiralis	Kentiopsis_piersoniorum)	Hydriastele_microspadix)	(((((Calamus_caryotoides	Serenoa_repens)	Nypa_fruticans)	(Oenocarpus_minor	Oenocarpus_bataua))	Prestoea_acuminata)	Iriartea_deltoidea)))))	((Reinhardtia_latisecta	Reinhardtia_paiewonskiana)	Reinhardtia_simplex)))	Kingia_australis);
(((((Sclerosperma_profizianum	(((Reinhardtia_simplex	(Reinhardtia_latisecta	Reinhardtia_paiewonskiana))	(Elaeis_oleifera	(Attalea_speciosa	Bactris_major)))	Iriartea_deltoidea))	(Pelagodoxa_henryana	((Calamus_caryotoides	Serenoa_repens)	Nypa_fruticans)))	(Orania_palindan	(Podococcus_barteri	Roystonea_regia)))	(((Kentiopsis_piersoniorum	(Veitchia_spiralis	Hydriastele_microspadix))	(Leopoldinia_pulchra	(Burretiokentia_grandiflora	Dypsis_decaryi)))	(Oenocarpus_minor	(Prestoea_acuminata	Oenocarpus_bataua))))	Kingia_australis);
((Pelagodoxa_henryana	(((Calamus_caryotoides	Serenoa_repens)	Nypa_fruticans)	((Podococcus_barteri	(((((Hydriastele_microspadix	(Kentiopsis_piersoniorum	Veitchia_spiralis))	((Oenocarpus_minor	Oenocarpus_bataua)	Prestoea_acuminata))	(Elaeis_oleifera	(Attalea_speciosa	Bactris_major)))	(Leopoldinia_pulchra	(Burretiokentia_grandiflora	Dypsis_decaryi)))	((Roystonea_regia	Sclerosperma_profizianum)	Orania_palindan)))	(Reinhardtia_simplex	(Reinhardtia_latisecta	(Iriartea_deltoidea	Reinhardtia_paiewonskiana))))))	Kingia_australis);
((Calamus_caryotoides	(Serenoa_repens	(Nypa_fruticans	((((Roystonea_regia	(((Oenocarpus_minor	Oenocarpus_bataua)	Prestoea_acuminata)	((Leopoldinia_pulchra	(Burretiokentia_grandiflora	Dypsis_decaryi))	(Kentiopsis_piersoniorum	(Veitchia_spiralis	Hydriastele_microspadix)))))	Orania_palindan)	(((Pelagodoxa_henryana	Podococcus_barteri)	Sclerosperma_profizianum)	(((Reinhardtia_latisecta	Reinhardtia_paiewonskiana)	Reinhardtia_simplex)	(Bactris_major	(Elaeis_oleifera	Attalea_speciosa)))))	Iriartea_deltoidea))))	Kingia_australis);
(((Leopoldinia_pulchra	Pelagodoxa_henryana)	(((Reinhardtia_latisecta	Reinhardtia_simplex)	Reinhardtia_paiewonskiana)	(((Elaeis_oleifera	Orania_palindan)	((Bactris_major	(Roystonea_regia	Podococcus_barteri))	(Attalea_speciosa	((Burretiokentia_grandiflora	Dypsis_decaryi)	((Kentiopsis_piersoniorum	((Iriartea_deltoidea	((Oenocarpus_minor	Oenocarpus_bataua)	Prestoea_acuminata))	(Veitchia_spiralis	Hydriastele_microspadix)))	((Calamus_caryotoides	Serenoa_repens)	Nypa_fruticans))))))	Sclerosperma_profizianum)))	Kingia_australis);
(((Veitchia_spiralis	(Hydriastele_microspadix	((((((Orania_palindan	(Sclerosperma_profizianum	(((Leopoldinia_pulchra	Pelagodoxa_henryana)	(Reinhardtia_simplex	(Reinhardtia_latisecta	Reinhardtia_paiewonskiana)))	((Elaeis_oleifera	Attalea_speciosa)	(Podococcus_barteri	Bactris_major)))))	Roystonea_regia)	(Oenocarpus_minor	(Prestoea_acuminata	Oenocarpus_bataua)))	Iriartea_deltoidea)	(Dypsis_decaryi	Burretiokentia_grandiflora))	Kentiopsis_piersoniorum)))	((Serenoa_repens	Calamus_caryotoides)	Nypa_fruticans))	Kingia_australis);
((((Orania_palindan	((Pelagodoxa_henryana	Sclerosperma_profizianum)	((Podococcus_barteri	Bactris_major)	((Elaeis_oleifera	Attalea_speciosa)	(Reinhardtia_latisecta	(Reinhardtia_paiewonskiana	(Reinhardtia_simplex	Leopoldinia_pulchra)))))))	Roystonea_regia)	((Oenocarpus_minor	Oenocarpus_bataua)	(((Dypsis_decaryi	Burretiokentia_grandiflora)	Prestoea_acuminata)	(Iriartea_deltoidea	((((Kentiopsis_piersoniorum	(Serenoa_repens	Calamus_caryotoides))	Nypa_fruticans)	Veitchia_spiralis)	Hydriastele_microspadix)))))	Kingia_australis);
((Elaeis_oleifera	((Attalea_speciosa	((Reinhardtia_latisecta	(Reinhardtia_paiewonskiana	Reinhardtia_simplex))	(Podococcus_barteri	Bactris_major)))	((Orania_palindan	(((Prestoea_acuminata	(Oenocarpus_minor	Oenocarpus_bataua))	(Iriartea_deltoidea	((Dypsis_decaryi	Burretiokentia_grandiflora)	(Kentiopsis_piersoniorum	(Veitchia_spiralis	(((Serenoa_repens	Calamus_caryotoides)	Nypa_fruticans)	Hydriastele_microspadix))))))	Roystonea_regia))	((Leopoldinia_pulchra	Pelagodoxa_henryana)	Sclerosperma_profizianum))))	Kingia_australis);
(((Nypa_fruticans	(((((Roystonea_regia	((((Leopoldinia_pulchra	Pelagodoxa_henryana)	(Reinhardtia_simplex	(Reinhardtia_latisecta	Reinhardtia_paiewonskiana)))	(Elaeis_oleifera	(Attalea_speciosa	Bactris_major)))	(Podococcus_barteri	Sclerosperma_profizianum)))	(Calamus_caryotoides	Orania_palindan))	(Kentiopsis_piersoniorum	(Veitchia_spiralis	((Dypsis_decaryi	Burretiokentia_grandiflora)	Hydriastele_microspadix))))	(Prestoea_acuminata	(Oenocarpus_minor	Oenocarpus_bataua)))	Iriartea_deltoidea))	Serenoa_repens)	Kingia_australis);
(((Nypa_fruticans	(Veitchia_spiralis	(((Roystonea_regia	(((Iriartea_deltoidea	(((Leopoldinia_pulchra	Pelagodoxa_henryana)	((Reinhardtia_latisecta	Reinhardtia_paiewonskiana)	Reinhardtia_simplex))	(((Podococcus_barteri	Bactris_major)	Attalea_speciosa)	(Sclerosperma_profizianum	Elaeis_oleifera))))	(Calamus_caryotoides	Orania_palindan))	(Oenocarpus_minor	(Oenocarpus_bataua	Prestoea_acuminata))))	((Dypsis_decaryi	Burretiokentia_grandiflora)	Hydriastele_microspadix))	Kentiopsis_piersoniorum)))	Serenoa_repens)	Kingia_australis);
((Nypa_fruticans	(((Hydriastele_microspadix	(Serenoa_repens	Kentiopsis_piersoniorum))	(((Calamus_caryotoides	Iriartea_deltoidea)	((((((Elaeis_oleifera	Attalea_speciosa)	(((Leopoldinia_pulchra	Pelagodoxa_henryana)	(Reinhardtia_paiewonskiana	(Reinhardtia_simplex	Reinhardtia_latisecta)))	(Podococcus_barteri	Bactris_major)))	Sclerosperma_profizianum)	Orania_palindan)	Roystonea_regia)	(Prestoea_acuminata	(Oenocarpus_minor	Oenocarpus_bataua))))	(Dypsis_decaryi	Burretiokentia_grandiflora)))	Veitchia_spiralis))	Kingia_australis);
((Iriartea_deltoidea	((((Dypsis_decaryi	Burretiokentia_grandiflora)	((Veitchia_spiralis	(Hydriastele_microspadix	Nypa_fruticans))	((Calamus_caryotoides	Serenoa_repens)	Kentiopsis_piersoniorum)))	(Prestoea_acuminata	(Oenocarpus_minor	Oenocarpus_bataua)))	(((Orania_palindan	(Leopoldinia_pulchra	Pelagodoxa_henryana))	(((Reinhardtia_paiewonskiana	(Reinhardtia_simplex	Reinhardtia_latisecta))	(Attalea_speciosa	(Podococcus_barteri	Bactris_major)))	(Sclerosperma_profizianum	Elaeis_oleifera)))	Roystonea_regia)))	Kingia_australis);
(((Leopoldinia_pulchra	Pelagodoxa_henryana)	(((Roystonea_regia	(Orania_palindan	((Oenocarpus_minor	Oenocarpus_bataua)	(((((((Calamus_caryotoides	Serenoa_repens)	Kentiopsis_piersoniorum)	Veitchia_spiralis)	(Hydriastele_microspadix	(Dypsis_decaryi	Burretiokentia_grandiflora)))	Nypa_fruticans)	Prestoea_acuminata)	Iriartea_deltoidea))))	((Reinhardtia_paiewonskiana	(Reinhardtia_simplex	Reinhardtia_latisecta))	((Bactris_major	Attalea_speciosa)	Elaeis_oleifera)))	(Sclerosperma_profizianum	Podococcus_barteri)))	Kingia_australis);
((Serenoa_repens	((Kentiopsis_piersoniorum	((Veitchia_spiralis	((Hydriastele_microspadix	(Dypsis_decaryi	Burretiokentia_grandiflora))	((Oenocarpus_bataua	Oenocarpus_minor)	Prestoea_acuminata)))	(((Iriartea_deltoidea	(((Leopoldinia_pulchra	Pelagodoxa_henryana)	Elaeis_oleifera)	(Attalea_speciosa	(Sclerosperma_profizianum	((Bactris_major	Podococcus_barteri)	((Reinhardtia_simplex	Reinhardtia_latisecta)	Reinhardtia_paiewonskiana))))))	Roystonea_regia)	Orania_palindan)))	(Nypa_fruticans	Calamus_caryotoides)))	Kingia_australis);
((Roystonea_regia	(Orania_palindan	(((Veitchia_spiralis	((Hydriastele_microspadix	(Dypsis_decaryi	Burretiokentia_grandiflora))	Kentiopsis_piersoniorum))	((Oenocarpus_bataua	Oenocarpus_minor)	Prestoea_acuminata))	(Iriartea_deltoidea	(((Leopoldinia_pulchra	Pelagodoxa_henryana)	(Attalea_speciosa	Elaeis_oleifera))	(((Nypa_fruticans	(Calamus_caryotoides	Serenoa_repens))	((Reinhardtia_simplex	Reinhardtia_latisecta)	Reinhardtia_paiewonskiana))	(Sclerosperma_profizianum	(Bactris_major	Podococcus_barteri))))))))	Kingia_australis);
((Calamus_caryotoides	((((Hydriastele_microspadix	Kentiopsis_piersoniorum)	Veitchia_spiralis)	(((((Reinhardtia_simplex	(Reinhardtia_paiewonskiana	Reinhardtia_latisecta))	((Podococcus_barteri	Bactris_major)	Orania_palindan))	(Roystonea_regia	Sclerosperma_profizianum))	((Leopoldinia_pulchra	Pelagodoxa_henryana)	(Elaeis_oleifera	Attalea_speciosa)))	((Iriartea_deltoidea	(((Prestoea_acuminata	Oenocarpus_bataua)	Oenocarpus_minor)	Nypa_fruticans))	(Burretiokentia_grandiflora	Dypsis_decaryi))))	Serenoa_repens))	Kingia_australis);
((Calamus_caryotoides	((Elaeis_oleifera	(((Attalea_speciosa	((Burretiokentia_grandiflora	Dypsis_decaryi)	(Kentiopsis_piersoniorum	(Veitchia_spiralis	(((((Prestoea_acuminata	Oenocarpus_bataua)	Oenocarpus_minor)	Iriartea_deltoidea)	Nypa_fruticans)	Hydriastele_microspadix)))))	(((Reinhardtia_simplex	(Reinhardtia_paiewonskiana	Reinhardtia_latisecta))	((Podococcus_barteri	Bactris_major)	Orania_palindan))	(Roystonea_regia	Sclerosperma_profizianum)))	(Leopoldinia_pulchra	Pelagodoxa_henryana)))	Serenoa_repens))	Kingia_australis);
((((Orania_palindan	(((Serenoa_repens	Calamus_caryotoides)	Kentiopsis_piersoniorum)	(Veitchia_spiralis	((((Oenocarpus_bataua	Oenocarpus_minor)	(Prestoea_acuminata	Iriartea_deltoidea))	Nypa_fruticans)	Hydriastele_microspadix))))	((Burretiokentia_grandiflora	Dypsis_decaryi)	Roystonea_regia))	((((Reinhardtia_paiewonskiana	(Reinhardtia_latisecta	Reinhardtia_simplex))	(Leopoldinia_pulchra	Pelagodoxa_henryana))	(Elaeis_oleifera	Sclerosperma_profizianum))	(Attalea_speciosa	(Podococcus_barteri	Bactris_major))))	Kingia_australis);
((Pelagodoxa_henryana	((((Bactris_major	(Burretiokentia_grandiflora	Dypsis_decaryi))	((Podococcus_barteri	Roystonea_regia)	((Orania_palindan	(Elaeis_oleifera	Sclerosperma_profizianum))	(Attalea_speciosa	(Kentiopsis_piersoniorum	(Veitchia_spiralis	((((Calamus_caryotoides	Serenoa_repens)	Nypa_fruticans)	(Iriartea_deltoidea	((Oenocarpus_bataua	Oenocarpus_minor)	Prestoea_acuminata)))	Hydriastele_microspadix)))))))	(Reinhardtia_simplex	(Reinhardtia_paiewonskiana	Reinhardtia_latisecta)))	Leopoldinia_pulchra))	Kingia_australis);
(((Oenocarpus_minor	(Prestoea_acuminata	Oenocarpus_bataua))	(((Hydriastele_microspadix	(Kentiopsis_piersoniorum	Veitchia_spiralis))	(Serenoa_repens	(Nypa_fruticans	Calamus_caryotoides)))	((Attalea_speciosa	(((Podococcus_barteri	Bactris_major)	(Sclerosperma_profizianum	((Leopoldinia_pulchra	(Reinhardtia_simplex	(Reinhardtia_paiewonskiana	Reinhardtia_latisecta)))	Orania_palindan)))	((Iriartea_deltoidea	Pelagodoxa_henryana)	Elaeis_oleifera)))	(Roystonea_regia	(Burretiokentia_grandiflora	Dypsis_decaryi)))))	Kingia_australis);
((Calamus_caryotoides	((Pelagodoxa_henryana	(Orania_palindan	(((Roystonea_regia	(Burretiokentia_grandiflora	Dypsis_decaryi))	Sclerosperma_profizianum)	(Iriartea_deltoidea	(((Serenoa_repens	(Bactris_major	Podococcus_barteri))	((Reinhardtia_latisecta	Reinhardtia_paiewonskiana)	Reinhardtia_simplex))	((((Attalea_speciosa	(Hydriastele_microspadix	(Veitchia_spiralis	Kentiopsis_piersoniorum)))	Leopoldinia_pulchra)	Elaeis_oleifera)	(Oenocarpus_minor	(Prestoea_acuminata	Oenocarpus_bataua))))))))	Nypa_fruticans))	Kingia_australis);
((Calamus_caryotoides	((((Hydriastele_microspadix	(Veitchia_spiralis	Kentiopsis_piersoniorum))	((Iriartea_deltoidea	(((((((Bactris_major	Podococcus_barteri)	Attalea_speciosa)	(((Sclerosperma_profizianum	Elaeis_oleifera)	(Leopoldinia_pulchra	Pelagodoxa_henryana))	(Reinhardtia_latisecta	(Reinhardtia_simplex	Reinhardtia_paiewonskiana))))	Roystonea_regia)	Orania_palindan)	(Oenocarpus_bataua	Oenocarpus_minor))	Prestoea_acuminata))	(Burretiokentia_grandiflora	Dypsis_decaryi)))	Nypa_fruticans)	Serenoa_repens))	Kingia_australis);
((((Hydriastele_microspadix	(Veitchia_spiralis	Kentiopsis_piersoniorum))	(Prestoea_acuminata	(((((((Leopoldinia_pulchra	Pelagodoxa_henryana)	(Reinhardtia_simplex	((Iriartea_deltoidea	Reinhardtia_paiewonskiana)	Reinhardtia_latisecta)))	((Sclerosperma_profizianum	Elaeis_oleifera)	(Attalea_speciosa	(Bactris_major	Podococcus_barteri))))	Roystonea_regia)	Orania_palindan)	(Burretiokentia_grandiflora	Dypsis_decaryi))	(Oenocarpus_bataua	Oenocarpus_minor))))	(Nypa_fruticans	(Serenoa_repens	Calamus_caryotoides)))	Kingia_australis);
((Pelagodoxa_henryana	((((Reinhardtia_simplex	(Reinhardtia_paiewonskiana	Reinhardtia_latisecta))	((((Podococcus_barteri	Roystonea_regia)	(Orania_palindan	(Prestoea_acuminata	((Oenocarpus_bataua	Oenocarpus_minor)	((Burretiokentia_grandiflora	Dypsis_decaryi)	((((Nypa_fruticans	(Serenoa_repens	Calamus_caryotoides))	Hydriastele_microspadix)	Kentiopsis_piersoniorum)	Veitchia_spiralis))))))	Sclerosperma_profizianum)	(Bactris_major	(Attalea_speciosa	Elaeis_oleifera))))	Iriartea_deltoidea)	Leopoldinia_pulchra))	Kingia_australis);
((Calamus_caryotoides	(((((((Reinhardtia_simplex	(Reinhardtia_paiewonskiana	Reinhardtia_latisecta))	(Orania_palindan	Sclerosperma_profizianum))	(Bactris_major	(Podococcus_barteri	Roystonea_regia)))	(Attalea_speciosa	(Pelagodoxa_henryana	Elaeis_oleifera)))	((Iriartea_deltoidea	(((Leopoldinia_pulchra	(Burretiokentia_grandiflora	Dypsis_decaryi))	((Hydriastele_microspadix	Kentiopsis_piersoniorum)	Veitchia_spiralis))	Prestoea_acuminata))	(Oenocarpus_bataua	Oenocarpus_minor)))	Nypa_fruticans)	Serenoa_repens))	Kingia_australis);
(((((Reinhardtia_simplex	Reinhardtia_latisecta)	(Iriartea_deltoidea	Reinhardtia_paiewonskiana))	Leopoldinia_pulchra)	((((Calamus_caryotoides	Serenoa_repens)	Nypa_fruticans)	Pelagodoxa_henryana)	(((Oenocarpus_minor	(Prestoea_acuminata	Oenocarpus_bataua))	(Orania_palindan	((Sclerosperma_profizianum	Elaeis_oleifera)	(Kentiopsis_piersoniorum	(Veitchia_spiralis	Hydriastele_microspadix)))))	(Roystonea_regia	((Attalea_speciosa	Podococcus_barteri)	(Bactris_major	(Dypsis_decaryi	Burretiokentia_grandiflora)))))))	Kingia_australis);
((Calamus_caryotoides	(Nypa_fruticans	((((((Serenoa_repens	Kentiopsis_piersoniorum)	(Veitchia_spiralis	Hydriastele_microspadix))	(Dypsis_decaryi	Burretiokentia_grandiflora))	(Prestoea_acuminata	(Oenocarpus_bataua	Oenocarpus_minor)))	(((Sclerosperma_profizianum	Elaeis_oleifera)	(((Podococcus_barteri	Bactris_major)	Attalea_speciosa)	(Pelagodoxa_henryana	((Leopoldinia_pulchra	(Reinhardtia_latisecta	Reinhardtia_simplex))	Reinhardtia_paiewonskiana))))	(Orania_palindan	Roystonea_regia)))	Iriartea_deltoidea)))	Kingia_australis);
((Calamus_caryotoides	(Roystonea_regia	((((((Prestoea_acuminata	Oenocarpus_bataua)	Oenocarpus_minor)	((Veitchia_spiralis	(Hydriastele_microspadix	(Nypa_fruticans	Serenoa_repens)))	Kentiopsis_piersoniorum))	Iriartea_deltoidea)	(Dypsis_decaryi	Burretiokentia_grandiflora))	(((Podococcus_barteri	Bactris_major)	Attalea_speciosa)	(((Pelagodoxa_henryana	Leopoldinia_pulchra)	(Reinhardtia_simplex	(Reinhardtia_latisecta	Reinhardtia_paiewonskiana)))	(Orania_palindan	(Sclerosperma_profizianum	Elaeis_oleifera)))))))	Kingia_australis);
((Serenoa_repens	((Calamus_caryotoides	(((Pelagodoxa_henryana	Leopoldinia_pulchra)	(((((Reinhardtia_simplex	(Reinhardtia_latisecta	Reinhardtia_paiewonskiana))	((Orania_palindan	Sclerosperma_profizianum)	(Roystonea_regia	Podococcus_barteri)))	Bactris_major)	Elaeis_oleifera)	Attalea_speciosa))	((((Oenocarpus_bataua	Oenocarpus_minor)	((Veitchia_spiralis	Kentiopsis_piersoniorum)	((Dypsis_decaryi	Burretiokentia_grandiflora)	Hydriastele_microspadix)))	Prestoea_acuminata)	Iriartea_deltoidea)))	Nypa_fruticans))	Kingia_australis);
((Roystonea_regia	((Iriartea_deltoidea	((Oenocarpus_bataua	Oenocarpus_minor)	(((Veitchia_spiralis	Kentiopsis_piersoniorum)	((Nypa_fruticans	(Calamus_caryotoides	Serenoa_repens))	((Dypsis_decaryi	Burretiokentia_grandiflora)	Hydriastele_microspadix)))	Prestoea_acuminata)))	((((Elaeis_oleifera	(((Podococcus_barteri	Bactris_major)	Attalea_speciosa)	(Reinhardtia_simplex	(Reinhardtia_latisecta	Reinhardtia_paiewonskiana))))	Leopoldinia_pulchra)	(Pelagodoxa_henryana	Sclerosperma_profizianum))	Orania_palindan)))	Kingia_australis);
((((Calamus_caryotoides	Nypa_fruticans)	(Kentiopsis_piersoniorum	(Veitchia_spiralis	(((Oenocarpus_minor	(Oenocarpus_bataua	Prestoea_acuminata))	(((((((Podococcus_barteri	((Leopoldinia_pulchra	Reinhardtia_simplex)	(Reinhardtia_latisecta	Reinhardtia_paiewonskiana)))	(Attalea_speciosa	(Pelagodoxa_henryana	Elaeis_oleifera)))	Bactris_major)	Sclerosperma_profizianum)	Orania_palindan)	Roystonea_regia)	Iriartea_deltoidea))	((Dypsis_decaryi	Burretiokentia_grandiflora)	Hydriastele_microspadix)))))	Serenoa_repens)	Kingia_australis);
(((Leopoldinia_pulchra	Pelagodoxa_henryana)	(Elaeis_oleifera	(((Reinhardtia_paiewonskiana	Reinhardtia_latisecta)	Reinhardtia_simplex)	((Bactris_major	(Attalea_speciosa	Podococcus_barteri))	(Sclerosperma_profizianum	(Orania_palindan	(((((Dypsis_decaryi	Burretiokentia_grandiflora)	(Veitchia_spiralis	(((Nypa_fruticans	Serenoa_repens)	Hydriastele_microspadix)	Kentiopsis_piersoniorum)))	(Iriartea_deltoidea	Calamus_caryotoides))	(Prestoea_acuminata	(Oenocarpus_minor	Oenocarpus_bataua)))	Roystonea_regia)))))))	Kingia_australis);
((Calamus_caryotoides	(Roystonea_regia	((((((Reinhardtia_paiewonskiana	Reinhardtia_latisecta)	Reinhardtia_simplex)	(Attalea_speciosa	(Podococcus_barteri	Bactris_major)))	Orania_palindan)	(((Leopoldinia_pulchra	Pelagodoxa_henryana)	Elaeis_oleifera)	((Iriartea_deltoidea	(((Dypsis_decaryi	Burretiokentia_grandiflora)	Prestoea_acuminata)	(Veitchia_spiralis	(((Nypa_fruticans	Serenoa_repens)	Hydriastele_microspadix)	Kentiopsis_piersoniorum))))	(Oenocarpus_minor	Oenocarpus_bataua))))	Sclerosperma_profizianum)))	Kingia_australis);
((Elaeis_oleifera	(Orania_palindan	(((((Nypa_fruticans	Serenoa_repens)	(Oenocarpus_minor	(Oenocarpus_bataua	Prestoea_acuminata)))	((Kentiopsis_piersoniorum	Hydriastele_microspadix)	Veitchia_spiralis))	(Iriartea_deltoidea	((Calamus_caryotoides	Sclerosperma_profizianum)	Roystonea_regia)))	(((Leopoldinia_pulchra	(Reinhardtia_simplex	(Reinhardtia_latisecta	Reinhardtia_paiewonskiana)))	Pelagodoxa_henryana)	(Attalea_speciosa	(Podococcus_barteri	((Dypsis_decaryi	Burretiokentia_grandiflora)	Bactris_major)))))))	Kingia_australis);
(((((Iriartea_deltoidea	(Calamus_caryotoides	Nypa_fruticans))	(((((((Serenoa_repens	(Leopoldinia_pulchra	Pelagodoxa_henryana))	Reinhardtia_paiewonskiana)	Reinhardtia_latisecta)	Reinhardtia_simplex)	((Elaeis_oleifera	Attalea_speciosa)	Bactris_major))	(Podococcus_barteri	Sclerosperma_profizianum))	(Orania_palindan	Roystonea_regia)))	(Kentiopsis_piersoniorum	(Veitchia_spiralis	(Hydriastele_microspadix	(Dypsis_decaryi	Burretiokentia_grandiflora)))))	(Oenocarpus_minor	(Oenocarpus_bataua	Prestoea_acuminata)))	Kingia_australis);
((Pelagodoxa_henryana	(((((((Attalea_speciosa	Bactris_major)	Podococcus_barteri)	((Reinhardtia_latisecta	Reinhardtia_paiewonskiana)	Reinhardtia_simplex))	(Elaeis_oleifera	Sclerosperma_profizianum))	((Orania_palindan	(Roystonea_regia	(Burretiokentia_grandiflora	Dypsis_decaryi)))	(((Veitchia_spiralis	(Kentiopsis_piersoniorum	Hydriastele_microspadix))	((Calamus_caryotoides	Serenoa_repens)	Nypa_fruticans))	(Oenocarpus_minor	(Prestoea_acuminata	Oenocarpus_bataua)))))	Iriartea_deltoidea)	Leopoldinia_pulchra))	Kingia_australis);
(((Pelagodoxa_henryana	Leopoldinia_pulchra)	(Sclerosperma_profizianum	((((Reinhardtia_simplex	(Reinhardtia_latisecta	Reinhardtia_paiewonskiana))	(Dypsis_decaryi	Elaeis_oleifera))	((Bactris_major	Podococcus_barteri)	Attalea_speciosa))	((Iriartea_deltoidea	(((Burretiokentia_grandiflora	(Kentiopsis_piersoniorum	(Hydriastele_microspadix	Veitchia_spiralis)))	((Oenocarpus_minor	Oenocarpus_bataua)	(Prestoea_acuminata	Orania_palindan)))	((Calamus_caryotoides	Serenoa_repens)	Nypa_fruticans)))	Roystonea_regia))))	Kingia_australis);
((((Oenocarpus_minor	((((Hydriastele_microspadix	Burretiokentia_grandiflora)	Roystonea_regia)	(Kentiopsis_piersoniorum	Veitchia_spiralis))	Orania_palindan))	((Sclerosperma_profizianum	(((Elaeis_oleifera	Bactris_major)	Attalea_speciosa)	(Podococcus_barteri	((Pelagodoxa_henryana	Leopoldinia_pulchra)	(Reinhardtia_simplex	(Reinhardtia_latisecta	Reinhardtia_paiewonskiana))))))	(Iriartea_deltoidea	(Serenoa_repens	(Nypa_fruticans	Calamus_caryotoides)))))	((Oenocarpus_bataua	Prestoea_acuminata)	Dypsis_decaryi))	Kingia_australis);
((Pelagodoxa_henryana	((Dypsis_decaryi	Leopoldinia_pulchra)	((Reinhardtia_simplex	(Reinhardtia_latisecta	Reinhardtia_paiewonskiana))	((((Elaeis_oleifera	Bactris_major)	Attalea_speciosa)	((Orania_palindan	((Podococcus_barteri	Roystonea_regia)	((Prestoea_acuminata	(Oenocarpus_bataua	Oenocarpus_minor))	((Kentiopsis_piersoniorum	(Hydriastele_microspadix	Veitchia_spiralis))	Burretiokentia_grandiflora))))	Sclerosperma_profizianum))	(Iriartea_deltoidea	(Serenoa_repens	(Nypa_fruticans	Calamus_caryotoides)))))))	Kingia_australis);
((Calamus_caryotoides	(((Prestoea_acuminata	((Oenocarpus_bataua	Oenocarpus_minor)	((Veitchia_spiralis	(Kentiopsis_piersoniorum	(Burretiokentia_grandiflora	Hydriastele_microspadix)))	(Iriartea_deltoidea	((((Sclerosperma_profizianum	Elaeis_oleifera)	((Pelagodoxa_henryana	(Dypsis_decaryi	Leopoldinia_pulchra))	(Reinhardtia_latisecta	(Reinhardtia_paiewonskiana	Reinhardtia_simplex))))	((Podococcus_barteri	Bactris_major)	Attalea_speciosa))	(Roystonea_regia	Orania_palindan))))))	Serenoa_repens)	Nypa_fruticans))	Kingia_australis);
((Reinhardtia_simplex	((((Podococcus_barteri	Bactris_major)	(((Attalea_speciosa	((Sclerosperma_profizianum	Elaeis_oleifera)	((Iriartea_deltoidea	(Serenoa_repens	(Nypa_fruticans	Calamus_caryotoides)))	(((Veitchia_spiralis	(Kentiopsis_piersoniorum	Hydriastele_microspadix))	(Dypsis_decaryi	Burretiokentia_grandiflora))	(Prestoea_acuminata	(Oenocarpus_bataua	Oenocarpus_minor))))))	(Pelagodoxa_henryana	Leopoldinia_pulchra))	(Orania_palindan	Roystonea_regia)))	Reinhardtia_latisecta)	Reinhardtia_paiewonskiana))	Kingia_australis);
((Pelagodoxa_henryana	(Leopoldinia_pulchra	(((Sclerosperma_profizianum	((((Roystonea_regia	Podococcus_barteri)	Bactris_major)	(Reinhardtia_simplex	(Reinhardtia_latisecta	Reinhardtia_paiewonskiana)))	Orania_palindan))	((Iriartea_deltoidea	(Nypa_fruticans	(Calamus_caryotoides	Serenoa_repens)))	(((Kentiopsis_piersoniorum	(Hydriastele_microspadix	Veitchia_spiralis))	(Dypsis_decaryi	Burretiokentia_grandiflora))	((Prestoea_acuminata	Oenocarpus_bataua)	Oenocarpus_minor))))	(Attalea_speciosa	Elaeis_oleifera))))	Kingia_australis);
((Pelagodoxa_henryana	(Leopoldinia_pulchra	((((Orania_palindan	Roystonea_regia)	(Iriartea_deltoidea	((Nypa_fruticans	(Calamus_caryotoides	Serenoa_repens))	((Veitchia_spiralis	((Hydriastele_microspadix	(Dypsis_decaryi	Burretiokentia_grandiflora))	Kentiopsis_piersoniorum))	((Oenocarpus_bataua	Oenocarpus_minor)	Prestoea_acuminata)))))	(((Podococcus_barteri	Bactris_major)	Attalea_speciosa)	(Elaeis_oleifera	(Reinhardtia_simplex	(Reinhardtia_latisecta	Reinhardtia_paiewonskiana)))))	Sclerosperma_profizianum)))	Kingia_australis);
(((Calamus_caryotoides	Serenoa_repens)	((((Iriartea_deltoidea	(((((Podococcus_barteri	Attalea_speciosa)	Bactris_major)	(Reinhardtia_simplex	(Reinhardtia_latisecta	Reinhardtia_paiewonskiana)))	Elaeis_oleifera)	(Sclerosperma_profizianum	(Pelagodoxa_henryana	Leopoldinia_pulchra))))	((Roystonea_regia	Orania_palindan)	(Kentiopsis_piersoniorum	((((Oenocarpus_bataua	Prestoea_acuminata)	Oenocarpus_minor)	(Hydriastele_microspadix	Burretiokentia_grandiflora))	Veitchia_spiralis))))	Dypsis_decaryi)	Nypa_fruticans))	Kingia_australis);
((Pelagodoxa_henryana	(Leopoldinia_pulchra	((((Reinhardtia_simplex	Reinhardtia_latisecta)	Reinhardtia_paiewonskiana)	((((Roystonea_regia	Orania_palindan)	((Kentiopsis_piersoniorum	((Dypsis_decaryi	Burretiokentia_grandiflora)	(Hydriastele_microspadix	Veitchia_spiralis)))	((Oenocarpus_bataua	Prestoea_acuminata)	Oenocarpus_minor)))	(Sclerosperma_profizianum	Elaeis_oleifera))	((Podococcus_barteri	Bactris_major)	(Attalea_speciosa	(Nypa_fruticans	(Calamus_caryotoides	Serenoa_repens))))))	Iriartea_deltoidea)))	Kingia_australis);
((Calamus_caryotoides	((Serenoa_repens	Nypa_fruticans)	(Prestoea_acuminata	(((((Attalea_speciosa	(Hydriastele_microspadix	(Kentiopsis_piersoniorum	Veitchia_spiralis)))	(Dypsis_decaryi	Burretiokentia_grandiflora))	((((Leopoldinia_pulchra	Pelagodoxa_henryana)	Sclerosperma_profizianum)	Roystonea_regia)	(Orania_palindan	(Elaeis_oleifera	((Podococcus_barteri	Bactris_major)	((Reinhardtia_paiewonskiana	Reinhardtia_latisecta)	Reinhardtia_simplex))))))	Iriartea_deltoidea)	(Oenocarpus_minor	Oenocarpus_bataua)))))	Kingia_australis);
((Calamus_caryotoides	((Serenoa_repens	Nypa_fruticans)	(Prestoea_acuminata	(((Hydriastele_microspadix	((((Attalea_speciosa	(((((Reinhardtia_paiewonskiana	Reinhardtia_latisecta)	Reinhardtia_simplex)	Orania_palindan)	((Roystonea_regia	(Podococcus_barteri	Bactris_major))	(Pelagodoxa_henryana	Sclerosperma_profizianum)))	Elaeis_oleifera))	(Leopoldinia_pulchra	(Dypsis_decaryi	Burretiokentia_grandiflora)))	Kentiopsis_piersoniorum)	Veitchia_spiralis))	Iriartea_deltoidea)	(Oenocarpus_minor	Oenocarpus_bataua)))))	Kingia_australis);
(((Calamus_caryotoides	Serenoa_repens)	((((Pelagodoxa_henryana	Orania_palindan)	(((Reinhardtia_latisecta	(Reinhardtia_simplex	Reinhardtia_paiewonskiana))	Podococcus_barteri)	(Sclerosperma_profizianum	((Attalea_speciosa	Bactris_major)	Elaeis_oleifera))))	(((Leopoldinia_pulchra	(Dypsis_decaryi	Burretiokentia_grandiflora))	(Kentiopsis_piersoniorum	(Veitchia_spiralis	(((Oenocarpus_bataua	Prestoea_acuminata)	Oenocarpus_minor)	(Iriartea_deltoidea	Hydriastele_microspadix)))))	Roystonea_regia))	Nypa_fruticans))	Kingia_australis);
(((Leopoldinia_pulchra	Pelagodoxa_henryana)	(Elaeis_oleifera	(Iriartea_deltoidea	((Attalea_speciosa	((Kentiopsis_piersoniorum	(Hydriastele_microspadix	(Veitchia_spiralis	((Dypsis_decaryi	Burretiokentia_grandiflora)	(Prestoea_acuminata	(Oenocarpus_minor	Oenocarpus_bataua))))))	(Nypa_fruticans	(Calamus_caryotoides	Serenoa_repens))))	(Orania_palindan	((Sclerosperma_profizianum	Roystonea_regia)	((Reinhardtia_latisecta	(Reinhardtia_simplex	Reinhardtia_paiewonskiana))	(Bactris_major	Podococcus_barteri))))))))	Kingia_australis);
((Calamus_caryotoides	((Serenoa_repens	Nypa_fruticans)	(((Iriartea_deltoidea	(Leopoldinia_pulchra	Pelagodoxa_henryana))	Sclerosperma_profizianum)	(((Elaeis_oleifera	((Reinhardtia_latisecta	(Reinhardtia_simplex	Reinhardtia_paiewonskiana))	(Bactris_major	Podococcus_barteri)))	(((Prestoea_acuminata	(Oenocarpus_minor	Oenocarpus_bataua))	(Attalea_speciosa	((Kentiopsis_piersoniorum	(Hydriastele_microspadix	(Dypsis_decaryi	Burretiokentia_grandiflora)))	Veitchia_spiralis)))	Orania_palindan))	Roystonea_regia))))	Kingia_australis);
((Calamus_caryotoides	((((((((Kentiopsis_piersoniorum	Hydriastele_microspadix)	Veitchia_spiralis)	(Oenocarpus_minor	(Oenocarpus_bataua	Prestoea_acuminata)))	(((Dypsis_decaryi	Burretiokentia_grandiflora)	Roystonea_regia)	Orania_palindan))	Iriartea_deltoidea)	((Leopoldinia_pulchra	Pelagodoxa_henryana)	(((((Reinhardtia_simplex	Reinhardtia_paiewonskiana)	Reinhardtia_latisecta)	(Attalea_speciosa	(Bactris_major	Podococcus_barteri)))	Elaeis_oleifera)	Sclerosperma_profizianum)))	Serenoa_repens)	Nypa_fruticans))	Kingia_australis);
((Calamus_caryotoides	(Serenoa_repens	(Nypa_fruticans	(Prestoea_acuminata	((Oenocarpus_minor	Oenocarpus_bataua)	((Roystonea_regia	((((Leopoldinia_pulchra	Pelagodoxa_henryana)	((Reinhardtia_simplex	Reinhardtia_paiewonskiana)	Reinhardtia_latisecta))	(Attalea_speciosa	(Bactris_major	Podococcus_barteri)))	((Elaeis_oleifera	Sclerosperma_profizianum)	Orania_palindan)))	(Iriartea_deltoidea	((Kentiopsis_piersoniorum	(Hydriastele_microspadix	Veitchia_spiralis))	(Dypsis_decaryi	Burretiokentia_grandiflora)))))))))	Kingia_australis);
(((Leopoldinia_pulchra	Pelagodoxa_henryana)	(((((Reinhardtia_simplex	Reinhardtia_paiewonskiana)	Reinhardtia_latisecta)	((Elaeis_oleifera	Sclerosperma_profizianum)	(Attalea_speciosa	((Dypsis_decaryi	Burretiokentia_grandiflora)	(((Iriartea_deltoidea	Prestoea_acuminata)	(Oenocarpus_minor	Oenocarpus_bataua))	(((Calamus_caryotoides	Serenoa_repens)	Kentiopsis_piersoniorum)	((Nypa_fruticans	Hydriastele_microspadix)	Veitchia_spiralis)))))))	(Bactris_major	(Roystonea_regia	Podococcus_barteri)))	Orania_palindan))	Kingia_australis);
(((Leopoldinia_pulchra	Pelagodoxa_henryana)	(Sclerosperma_profizianum	(((((Attalea_speciosa	Elaeis_oleifera)	Bactris_major)	((Reinhardtia_simplex	Reinhardtia_paiewonskiana)	Reinhardtia_latisecta))	((Oenocarpus_minor	Oenocarpus_bataua)	(((Nypa_fruticans	(Calamus_caryotoides	Serenoa_repens))	(Kentiopsis_piersoniorum	(((Dypsis_decaryi	Burretiokentia_grandiflora)	Hydriastele_microspadix)	Veitchia_spiralis)))	(Iriartea_deltoidea	Prestoea_acuminata))))	((Podococcus_barteri	Roystonea_regia)	Orania_palindan))))	Kingia_australis);
((((Oenocarpus_bataua	Prestoea_acuminata)	Oenocarpus_minor)	(((Dypsis_decaryi	Burretiokentia_grandiflora)	((Roystonea_regia	((Nypa_fruticans	(Calamus_caryotoides	Serenoa_repens))	(Iriartea_deltoidea	(((Leopoldinia_pulchra	Pelagodoxa_henryana)	Sclerosperma_profizianum)	(Podococcus_barteri	((Elaeis_oleifera	(Bactris_major	Attalea_speciosa))	((Reinhardtia_simplex	Reinhardtia_paiewonskiana)	Reinhardtia_latisecta)))))))	Orania_palindan))	(Hydriastele_microspadix	(Veitchia_spiralis	Kentiopsis_piersoniorum))))	Kingia_australis);
((((Nypa_fruticans	Serenoa_repens)	(Hydriastele_microspadix	(Kentiopsis_piersoniorum	((((Iriartea_deltoidea	(Prestoea_acuminata	(Oenocarpus_minor	Oenocarpus_bataua)))	((((Reinhardtia_paiewonskiana	(Reinhardtia_latisecta	Reinhardtia_simplex))	((Bactris_major	Attalea_speciosa)	Podococcus_barteri))	(Roystonea_regia	Sclerosperma_profizianum))	((Pelagodoxa_henryana	Elaeis_oleifera)	Orania_palindan)))	(Leopoldinia_pulchra	(Burretiokentia_grandiflora	Dypsis_decaryi)))	Veitchia_spiralis))))	Calamus_caryotoides)	Kingia_australis);
((Calamus_caryotoides	(Serenoa_repens	((Veitchia_spiralis	(Hydriastele_microspadix	((Kentiopsis_piersoniorum	(Leopoldinia_pulchra	(Burretiokentia_grandiflora	Dypsis_decaryi)))	((Oenocarpus_minor	(Oenocarpus_bataua	Prestoea_acuminata))	((Iriartea_deltoidea	(((Sclerosperma_profizianum	Podococcus_barteri)	(Reinhardtia_latisecta	(Reinhardtia_simplex	Reinhardtia_paiewonskiana)))	(Pelagodoxa_henryana	((Bactris_major	Attalea_speciosa)	Elaeis_oleifera))))	(Roystonea_regia	Orania_palindan))))))	Nypa_fruticans)))	Kingia_australis);
(((Prestoea_acuminata	(Oenocarpus_minor	Oenocarpus_bataua))	((((((Sclerosperma_profizianum	Podococcus_barteri)	(Orania_palindan	(Pelagodoxa_henryana	Leopoldinia_pulchra)))	((Reinhardtia_simplex	(Reinhardtia_paiewonskiana	Reinhardtia_latisecta))	(Bactris_major	(Attalea_speciosa	Elaeis_oleifera))))	Roystonea_regia)	(((((Serenoa_repens	(Nypa_fruticans	Calamus_caryotoides))	Kentiopsis_piersoniorum)	Hydriastele_microspadix)	Veitchia_spiralis)	(Burretiokentia_grandiflora	Dypsis_decaryi)))	Iriartea_deltoidea))	Kingia_australis);
((Calamus_caryotoides	((((Iriartea_deltoidea	((Sclerosperma_profizianum	(Pelagodoxa_henryana	Leopoldinia_pulchra))	((Attalea_speciosa	Elaeis_oleifera)	((Reinhardtia_simplex	(Reinhardtia_paiewonskiana	Reinhardtia_latisecta))	(Podococcus_barteri	Bactris_major)))))	((Roystonea_regia	(Orania_palindan	(Kentiopsis_piersoniorum	(Hydriastele_microspadix	Veitchia_spiralis))))	((Burretiokentia_grandiflora	Dypsis_decaryi)	((Prestoea_acuminata	Oenocarpus_bataua)	Oenocarpus_minor))))	Serenoa_repens)	Nypa_fruticans))	Kingia_australis);
((((Kentiopsis_piersoniorum	(Hydriastele_microspadix	Veitchia_spiralis))	((Orania_palindan	Prestoea_acuminata)	(Oenocarpus_bataua	Oenocarpus_minor)))	((((Attalea_speciosa	Elaeis_oleifera)	(((Reinhardtia_simplex	(Reinhardtia_paiewonskiana	Reinhardtia_latisecta))	(Sclerosperma_profizianum	(Podococcus_barteri	Bactris_major)))	(Pelagodoxa_henryana	Leopoldinia_pulchra)))	(((Calamus_caryotoides	Serenoa_repens)	Nypa_fruticans)	Iriartea_deltoidea))	(Roystonea_regia	(Burretiokentia_grandiflora	Dypsis_decaryi))))	Kingia_australis);
((((Calamus_caryotoides	Serenoa_repens)	Nypa_fruticans)	(Hydriastele_microspadix	(Veitchia_spiralis	((((Roystonea_regia	(((Leopoldinia_pulchra	Pelagodoxa_henryana)	(Reinhardtia_simplex	(Reinhardtia_paiewonskiana	Reinhardtia_latisecta)))	((Attalea_speciosa	(Podococcus_barteri	Bactris_major))	(Sclerosperma_profizianum	(Orania_palindan	Elaeis_oleifera)))))	((Oenocarpus_bataua	Prestoea_acuminata)	Oenocarpus_minor))	(Iriartea_deltoidea	(Burretiokentia_grandiflora	Dypsis_decaryi)))	Kentiopsis_piersoniorum))))	Kingia_australis);
(((Calamus_caryotoides	Serenoa_repens)	((((Oenocarpus_bataua	Prestoea_acuminata)	Oenocarpus_minor)	(Veitchia_spiralis	(Hydriastele_microspadix	(((Roystonea_regia	((((((Leopoldinia_pulchra	Pelagodoxa_henryana)	((Reinhardtia_latisecta	Reinhardtia_paiewonskiana)	Reinhardtia_simplex))	(Attalea_speciosa	(Podococcus_barteri	Bactris_major)))	Elaeis_oleifera)	Sclerosperma_profizianum)	Orania_palindan))	(Iriartea_deltoidea	(Burretiokentia_grandiflora	Dypsis_decaryi)))	Kentiopsis_piersoniorum))))	Nypa_fruticans))	Kingia_australis);
((Calamus_caryotoides	(Nypa_fruticans	(Serenoa_repens	(Iriartea_deltoidea	(((Sclerosperma_profizianum	(Leopoldinia_pulchra	Pelagodoxa_henryana))	(((Attalea_speciosa	(Podococcus_barteri	Bactris_major))	Elaeis_oleifera)	((Reinhardtia_paiewonskiana	Reinhardtia_latisecta)	Reinhardtia_simplex)))	(Orania_palindan	((Kentiopsis_piersoniorum	(((Veitchia_spiralis	Hydriastele_microspadix)	Prestoea_acuminata)	((Oenocarpus_bataua	Oenocarpus_minor)	(Burretiokentia_grandiflora	Dypsis_decaryi))))	Roystonea_regia)))))))	Kingia_australis);
((Serenoa_repens	((Iriartea_deltoidea	((Prestoea_acuminata	(Oenocarpus_bataua	Oenocarpus_minor))	((((Burretiokentia_grandiflora	Dypsis_decaryi)	(Roystonea_regia	((Sclerosperma_profizianum	((Podococcus_barteri	((Leopoldinia_pulchra	Pelagodoxa_henryana)	((Reinhardtia_latisecta	Reinhardtia_paiewonskiana)	Reinhardtia_simplex)))	(Bactris_major	(Elaeis_oleifera	Attalea_speciosa))))	Orania_palindan)))	Kentiopsis_piersoniorum)	(Veitchia_spiralis	Hydriastele_microspadix))))	(Calamus_caryotoides	Nypa_fruticans)))	Kingia_australis);
((Prestoea_acuminata	(((Oenocarpus_bataua	Oenocarpus_minor)	(Veitchia_spiralis	((((Calamus_caryotoides	Serenoa_repens)	Nypa_fruticans)	(Kentiopsis_piersoniorum	((Orania_palindan	Roystonea_regia)	(((Leopoldinia_pulchra	Pelagodoxa_henryana)	Sclerosperma_profizianum)	((((Reinhardtia_latisecta	Reinhardtia_paiewonskiana)	Reinhardtia_simplex)	(Bactris_major	Podococcus_barteri))	(Attalea_speciosa	Elaeis_oleifera))))))	Hydriastele_microspadix)))	((Burretiokentia_grandiflora	Dypsis_decaryi)	Iriartea_deltoidea)))	Kingia_australis);
(((Pelagodoxa_henryana	Leopoldinia_pulchra)	((Nypa_fruticans	(Calamus_caryotoides	Serenoa_repens))	(((Attalea_speciosa	(Elaeis_oleifera	Bactris_major))	(((Podococcus_barteri	Roystonea_regia)	(Orania_palindan	((Iriartea_deltoidea	((((Oenocarpus_bataua	Oenocarpus_minor)	Hydriastele_microspadix)	Prestoea_acuminata)	(Dypsis_decaryi	Burretiokentia_grandiflora)))	(Kentiopsis_piersoniorum	Veitchia_spiralis))))	Sclerosperma_profizianum))	((Reinhardtia_latisecta	Reinhardtia_paiewonskiana)	Reinhardtia_simplex))))	Kingia_australis);
(((Pelagodoxa_henryana	Leopoldinia_pulchra)	((((Podococcus_barteri	Sclerosperma_profizianum)	((Orania_palindan	((Dypsis_decaryi	Burretiokentia_grandiflora)	(((Veitchia_spiralis	(Hydriastele_microspadix	Kentiopsis_piersoniorum))	(((Nypa_fruticans	(Calamus_caryotoides	Serenoa_repens))	Prestoea_acuminata)	(Oenocarpus_bataua	Oenocarpus_minor)))	Iriartea_deltoidea)))	Roystonea_regia))	(Elaeis_oleifera	(Bactris_major	Attalea_speciosa)))	((Reinhardtia_latisecta	Reinhardtia_paiewonskiana)	Reinhardtia_simplex)))	Kingia_australis);
((Hydriastele_microspadix	(((Oenocarpus_bataua	Oenocarpus_minor)	Prestoea_acuminata)	((Kentiopsis_piersoniorum	(((Roystonea_regia	(Dypsis_decaryi	Burretiokentia_grandiflora))	(Iriartea_deltoidea	((Nypa_fruticans	(Calamus_caryotoides	Serenoa_repens))	(((Elaeis_oleifera	((Podococcus_barteri	Bactris_major)	Attalea_speciosa))	((Reinhardtia_latisecta	Reinhardtia_paiewonskiana)	Reinhardtia_simplex))	((Pelagodoxa_henryana	Leopoldinia_pulchra)	Sclerosperma_profizianum)))))	Orania_palindan))	Veitchia_spiralis)))	Kingia_australis);
((Calamus_caryotoides	(Serenoa_repens	((((Roystonea_regia	(Orania_palindan	((Iriartea_deltoidea	((Leopoldinia_pulchra	(Dypsis_decaryi	Burretiokentia_grandiflora))	((Hydriastele_microspadix	Veitchia_spiralis)	Kentiopsis_piersoniorum)))	((Oenocarpus_bataua	Prestoea_acuminata)	Oenocarpus_minor))))	(((((Reinhardtia_latisecta	Reinhardtia_paiewonskiana)	Reinhardtia_simplex)	((Podococcus_barteri	Bactris_major)	Attalea_speciosa))	Elaeis_oleifera)	Sclerosperma_profizianum))	Nypa_fruticans)	Pelagodoxa_henryana)))	Kingia_australis);
((((Veitchia_spiralis	(((Calamus_caryotoides	Serenoa_repens)	Nypa_fruticans)	Kentiopsis_piersoniorum))	((Dypsis_decaryi	Burretiokentia_grandiflora)	Hydriastele_microspadix))	(((Oenocarpus_bataua	Oenocarpus_minor)	(Roystonea_regia	(Sclerosperma_profizianum	(((((Reinhardtia_latisecta	Reinhardtia_paiewonskiana)	Reinhardtia_simplex)	((Podococcus_barteri	Bactris_major)	Attalea_speciosa))	Elaeis_oleifera)	(Orania_palindan	(Leopoldinia_pulchra	Pelagodoxa_henryana))))))	(Iriartea_deltoidea	Prestoea_acuminata)))	Kingia_australis);
((Pelagodoxa_henryana	((((((Iriartea_deltoidea	Prestoea_acuminata)	((((Calamus_caryotoides	Serenoa_repens)	Nypa_fruticans)	(Veitchia_spiralis	(Kentiopsis_piersoniorum	Hydriastele_microspadix)))	(Dypsis_decaryi	Burretiokentia_grandiflora)))	(Oenocarpus_bataua	Oenocarpus_minor))	Attalea_speciosa)	((((Roystonea_regia	Podococcus_barteri)	Bactris_major)	((Reinhardtia_latisecta	Reinhardtia_paiewonskiana)	Reinhardtia_simplex))	(Orania_palindan	(Sclerosperma_profizianum	Elaeis_oleifera))))	Leopoldinia_pulchra))	Kingia_australis);
(((Leopoldinia_pulchra	Pelagodoxa_henryana)	(((Oenocarpus_minor	(Oenocarpus_bataua	Prestoea_acuminata))	((((Kentiopsis_piersoniorum	Hydriastele_microspadix)	(((Calamus_caryotoides	Serenoa_repens)	Nypa_fruticans)	Veitchia_spiralis))	(Dypsis_decaryi	Burretiokentia_grandiflora))	Iriartea_deltoidea))	((Elaeis_oleifera	Attalea_speciosa)	((Orania_palindan	(Roystonea_regia	((Reinhardtia_paiewonskiana	(Reinhardtia_simplex	Reinhardtia_latisecta))	Bactris_major)))	(Podococcus_barteri	Sclerosperma_profizianum)))))	Kingia_australis);
(((Veitchia_spiralis	(Kentiopsis_piersoniorum	(Prestoea_acuminata	((Iriartea_deltoidea	((Elaeis_oleifera	Attalea_speciosa)	((Orania_palindan	((Bactris_major	Podococcus_barteri)	(Roystonea_regia	Sclerosperma_profizianum)))	((Reinhardtia_paiewonskiana	(Reinhardtia_simplex	Reinhardtia_latisecta))	(((Calamus_caryotoides	Serenoa_repens)	Nypa_fruticans)	(Leopoldinia_pulchra	Pelagodoxa_henryana))))))	(Oenocarpus_minor	Oenocarpus_bataua)))))	(Hydriastele_microspadix	(Dypsis_decaryi	Burretiokentia_grandiflora)))	Kingia_australis);
(((Leopoldinia_pulchra	Pelagodoxa_henryana)	((((Bactris_major	((Dypsis_decaryi	Elaeis_oleifera)	Attalea_speciosa))	(((((Veitchia_spiralis	(Hydriastele_microspadix	Burretiokentia_grandiflora))	Kentiopsis_piersoniorum)	((Oenocarpus_bataua	Prestoea_acuminata)	Oenocarpus_minor))	Iriartea_deltoidea)	(Calamus_caryotoides	(Serenoa_repens	Nypa_fruticans))))	((Sclerosperma_profizianum	Roystonea_regia)	(Reinhardtia_latisecta	(Reinhardtia_paiewonskiana	(Podococcus_barteri	Reinhardtia_simplex)))))	Orania_palindan))	Kingia_australis);
(((Leopoldinia_pulchra	Pelagodoxa_henryana)	(((((Roystonea_regia	Orania_palindan)	(Reinhardtia_latisecta	(Reinhardtia_paiewonskiana	Reinhardtia_simplex)))	((Sclerosperma_profizianum	Podococcus_barteri)	Bactris_major))	(((Calamus_caryotoides	Nypa_fruticans)	((Veitchia_spiralis	((Hydriastele_microspadix	(Dypsis_decaryi	Burretiokentia_grandiflora))	(Serenoa_repens	Kentiopsis_piersoniorum)))	((Oenocarpus_bataua	Oenocarpus_minor)	Prestoea_acuminata)))	Iriartea_deltoidea))	(Elaeis_oleifera	Attalea_speciosa)))	Kingia_australis);
((Serenoa_repens	((Nypa_fruticans	(Elaeis_oleifera	(((((Reinhardtia_latisecta	Reinhardtia_paiewonskiana)	Reinhardtia_simplex)	Sclerosperma_profizianum)	((Kentiopsis_piersoniorum	((Oenocarpus_minor	(Oenocarpus_bataua	Prestoea_acuminata))	(Veitchia_spiralis	Hydriastele_microspadix)))	(Attalea_speciosa	Orania_palindan)))	((Leopoldinia_pulchra	(Burretiokentia_grandiflora	Dypsis_decaryi))	((Roystonea_regia	(Iriartea_deltoidea	Pelagodoxa_henryana))	(Podococcus_barteri	Bactris_major))))))	Calamus_caryotoides))	Kingia_australis);
((Calamus_caryotoides	((Elaeis_oleifera	((Iriartea_deltoidea	((((Orania_palindan	Prestoea_acuminata)	(Oenocarpus_minor	Oenocarpus_bataua))	(Hydriastele_microspadix	((Burretiokentia_grandiflora	Dypsis_decaryi)	Roystonea_regia)))	(Veitchia_spiralis	Kentiopsis_piersoniorum)))	((((Reinhardtia_latisecta	Reinhardtia_paiewonskiana)	(Leopoldinia_pulchra	Reinhardtia_simplex))	Sclerosperma_profizianum)	(Pelagodoxa_henryana	((Podococcus_barteri	Bactris_major)	Attalea_speciosa)))))	(Serenoa_repens	Nypa_fruticans)))	Kingia_australis);
((Calamus_caryotoides	(Serenoa_repens	(Nypa_fruticans	(Elaeis_oleifera	(Sclerosperma_profizianum	((((Podococcus_barteri	Bactris_major)	(Attalea_speciosa	Pelagodoxa_henryana))	((Reinhardtia_latisecta	(Iriartea_deltoidea	Reinhardtia_paiewonskiana))	Reinhardtia_simplex))	((Roystonea_regia	(((Leopoldinia_pulchra	Burretiokentia_grandiflora)	Dypsis_decaryi)	(((Oenocarpus_bataua	Prestoea_acuminata)	Oenocarpus_minor)	(Hydriastele_microspadix	(Veitchia_spiralis	Kentiopsis_piersoniorum)))))	Orania_palindan)))))))	Kingia_australis);
((Prestoea_acuminata	((((Nypa_fruticans	(Veitchia_spiralis	(((Calamus_caryotoides	Serenoa_repens)	Kentiopsis_piersoniorum)	((Burretiokentia_grandiflora	Dypsis_decaryi)	Hydriastele_microspadix))))	(((((Podococcus_barteri	Bactris_major)	((Reinhardtia_latisecta	(Iriartea_deltoidea	Reinhardtia_paiewonskiana))	Reinhardtia_simplex))	(Attalea_speciosa	Elaeis_oleifera))	(Sclerosperma_profizianum	(Orania_palindan	(Leopoldinia_pulchra	Pelagodoxa_henryana))))	Roystonea_regia))	Oenocarpus_minor)	Oenocarpus_bataua))	Kingia_australis);
((Iriartea_deltoidea	(Reinhardtia_paiewonskiana	((Reinhardtia_simplex	((Pelagodoxa_henryana	((Podococcus_barteri	Bactris_major)	((Attalea_speciosa	Elaeis_oleifera)	(Sclerosperma_profizianum	(Roystonea_regia	(Orania_palindan	((((Burretiokentia_grandiflora	Dypsis_decaryi)	((Veitchia_spiralis	Hydriastele_microspadix)	((Nypa_fruticans	(Calamus_caryotoides	Serenoa_repens))	Kentiopsis_piersoniorum)))	(Oenocarpus_minor	Oenocarpus_bataua))	Prestoea_acuminata)))))))	Leopoldinia_pulchra))	Reinhardtia_latisecta)))	Kingia_australis);
((((Oenocarpus_minor	Oenocarpus_bataua)	(((Burretiokentia_grandiflora	Dypsis_decaryi)	(Veitchia_spiralis	((Hydriastele_microspadix	(Serenoa_repens	(Nypa_fruticans	Calamus_caryotoides)))	Kentiopsis_piersoniorum)))	((((((Orania_palindan	Sclerosperma_profizianum)	((Podococcus_barteri	Bactris_major)	(Reinhardtia_simplex	(Reinhardtia_paiewonskiana	Reinhardtia_latisecta))))	(Leopoldinia_pulchra	(Pelagodoxa_henryana	Elaeis_oleifera)))	Attalea_speciosa)	Iriartea_deltoidea)	Roystonea_regia)))	Prestoea_acuminata)	Kingia_australis);
(((Leopoldinia_pulchra	Pelagodoxa_henryana)	((Orania_palindan	Sclerosperma_profizianum)	((((Iriartea_deltoidea	((Burretiokentia_grandiflora	Dypsis_decaryi)	((Hydriastele_microspadix	((Nypa_fruticans	(Calamus_caryotoides	Serenoa_repens))	Kentiopsis_piersoniorum))	Veitchia_spiralis)))	(Oenocarpus_minor	(Prestoea_acuminata	Oenocarpus_bataua)))	Roystonea_regia)	((Elaeis_oleifera	((Podococcus_barteri	Attalea_speciosa)	Bactris_major))	((Reinhardtia_latisecta	Reinhardtia_paiewonskiana)	Reinhardtia_simplex)))))	Kingia_australis);
(((Leopoldinia_pulchra	Pelagodoxa_henryana)	((((Podococcus_barteri	Sclerosperma_profizianum)	((((Prestoea_acuminata	(Oenocarpus_bataua	Oenocarpus_minor))	((Burretiokentia_grandiflora	Dypsis_decaryi)	((Hydriastele_microspadix	Kentiopsis_piersoniorum)	Veitchia_spiralis)))	(Orania_palindan	Roystonea_regia))	(Nypa_fruticans	(Calamus_caryotoides	Serenoa_repens))))	((Bactris_major	(Attalea_speciosa	Elaeis_oleifera))	((Reinhardtia_latisecta	Reinhardtia_paiewonskiana)	Reinhardtia_simplex)))	Iriartea_deltoidea))	Kingia_australis);
(((Orania_palindan	((Sclerosperma_profizianum	(Leopoldinia_pulchra	Pelagodoxa_henryana))	((Bactris_major	(Attalea_speciosa	Elaeis_oleifera))	(((Podococcus_barteri	Reinhardtia_simplex)	Reinhardtia_latisecta)	Reinhardtia_paiewonskiana))))	((Burretiokentia_grandiflora	Roystonea_regia)	(Dypsis_decaryi	(((Prestoea_acuminata	Iriartea_deltoidea)	((Nypa_fruticans	(Calamus_caryotoides	Serenoa_repens))	((Hydriastele_microspadix	Kentiopsis_piersoniorum)	Veitchia_spiralis)))	(Oenocarpus_bataua	Oenocarpus_minor)))))	Kingia_australis);
((((((((Prestoea_acuminata	Oenocarpus_bataua)	Oenocarpus_minor)	(Roystonea_regia	Orania_palindan))	(((Veitchia_spiralis	Nypa_fruticans)	(Hydriastele_microspadix	(Serenoa_repens	Kentiopsis_piersoniorum)))	(Burretiokentia_grandiflora	Dypsis_decaryi)))	((Sclerosperma_profizianum	(Leopoldinia_pulchra	Pelagodoxa_henryana))	(((Podococcus_barteri	(Bactris_major	Attalea_speciosa))	Elaeis_oleifera)	((Reinhardtia_simplex	Reinhardtia_latisecta)	Reinhardtia_paiewonskiana))))	Iriartea_deltoidea)	Calamus_caryotoides)	Kingia_australis);
(((Nypa_fruticans	(Serenoa_repens	Calamus_caryotoides))	(((Pelagodoxa_henryana	Sclerosperma_profizianum)	((Bactris_major	(Attalea_speciosa	Elaeis_oleifera))	(Podococcus_barteri	((Reinhardtia_simplex	Reinhardtia_paiewonskiana)	Reinhardtia_latisecta))))	(Orania_palindan	(Roystonea_regia	((((Veitchia_spiralis	(Hydriastele_microspadix	Kentiopsis_piersoniorum))	(Leopoldinia_pulchra	(Dypsis_decaryi	Burretiokentia_grandiflora)))	((Prestoea_acuminata	Oenocarpus_minor)	Oenocarpus_bataua))	Iriartea_deltoidea)))))	Kingia_australis);
((Serenoa_repens	(((Reinhardtia_simplex	Reinhardtia_paiewonskiana)	Reinhardtia_latisecta)	(Podococcus_barteri	((((Roystonea_regia	(((Prestoea_acuminata	((Veitchia_spiralis	(Hydriastele_microspadix	Kentiopsis_piersoniorum))	(Leopoldinia_pulchra	(Dypsis_decaryi	Burretiokentia_grandiflora))))	(Oenocarpus_minor	Oenocarpus_bataua))	Iriartea_deltoidea))	(Nypa_fruticans	((Orania_palindan	Pelagodoxa_henryana)	Calamus_caryotoides)))	Sclerosperma_profizianum)	(Bactris_major	(Attalea_speciosa	Elaeis_oleifera))))))	Kingia_australis);
((Pelagodoxa_henryana	((Calamus_caryotoides	Orania_palindan)	((((Sclerosperma_profizianum	Podococcus_barteri)	(((((Oenocarpus_minor	Oenocarpus_bataua)	Prestoea_acuminata)	(Nypa_fruticans	(Hydriastele_microspadix	(Veitchia_spiralis	Kentiopsis_piersoniorum))))	(Dypsis_decaryi	Burretiokentia_grandiflora))	(Elaeis_oleifera	(Bactris_major	Attalea_speciosa))))	Roystonea_regia)	((Leopoldinia_pulchra	(Reinhardtia_latisecta	(Serenoa_repens	(Iriartea_deltoidea	Reinhardtia_paiewonskiana))))	Reinhardtia_simplex))))	Kingia_australis);
((((Oenocarpus_minor	(Prestoea_acuminata	Oenocarpus_bataua))	(Roystonea_regia	(((((((Reinhardtia_simplex	(Reinhardtia_paiewonskiana	Serenoa_repens))	Reinhardtia_latisecta)	(Elaeis_oleifera	((Podococcus_barteri	Bactris_major)	Attalea_speciosa)))	Sclerosperma_profizianum)	(Leopoldinia_pulchra	Pelagodoxa_henryana))	Iriartea_deltoidea)	(Calamus_caryotoides	Orania_palindan))))	(Nypa_fruticans	(Veitchia_spiralis	(Kentiopsis_piersoniorum	((Dypsis_decaryi	Burretiokentia_grandiflora)	Hydriastele_microspadix)))))	Kingia_australis);
((Calamus_caryotoides	(((((Nypa_fruticans	(Veitchia_spiralis	(Kentiopsis_piersoniorum	((Dypsis_decaryi	Burretiokentia_grandiflora)	Hydriastele_microspadix))))	(Oenocarpus_minor	(Prestoea_acuminata	Oenocarpus_bataua)))	((Roystonea_regia	Sclerosperma_profizianum)	(((Reinhardtia_simplex	Reinhardtia_paiewonskiana)	Reinhardtia_latisecta)	((Attalea_speciosa	Elaeis_oleifera)	(Podococcus_barteri	(Serenoa_repens	Bactris_major))))))	Orania_palindan)	((Iriartea_deltoidea	Pelagodoxa_henryana)	Leopoldinia_pulchra)))	Kingia_australis);
((Elaeis_oleifera	((Bactris_major	((((Roystonea_regia	((Calamus_caryotoides	Orania_palindan)	((Iriartea_deltoidea	Pelagodoxa_henryana)	Leopoldinia_pulchra)))	(Podococcus_barteri	Sclerosperma_profizianum))	((((Hydriastele_microspadix	Nypa_fruticans)	(Veitchia_spiralis	Kentiopsis_piersoniorum))	(Dypsis_decaryi	Burretiokentia_grandiflora))	(Oenocarpus_minor	(Prestoea_acuminata	Oenocarpus_bataua))))	(((Reinhardtia_simplex	Reinhardtia_paiewonskiana)	Reinhardtia_latisecta)	Attalea_speciosa)))	Serenoa_repens))	Kingia_australis);
((Elaeis_oleifera	(((Attalea_speciosa	Bactris_major)	((((((Calamus_caryotoides	Orania_palindan)	(Pelagodoxa_henryana	Leopoldinia_pulchra))	Iriartea_deltoidea)	((Kentiopsis_piersoniorum	Nypa_fruticans)	(Hydriastele_microspadix	(Veitchia_spiralis	((Oenocarpus_minor	Oenocarpus_bataua)	Prestoea_acuminata)))))	((Podococcus_barteri	Sclerosperma_profizianum)	((Dypsis_decaryi	Burretiokentia_grandiflora)	Roystonea_regia)))	(Reinhardtia_simplex	(Reinhardtia_paiewonskiana	Reinhardtia_latisecta))))	Serenoa_repens))	Kingia_australis);
((Calamus_caryotoides	((((Podococcus_barteri	Sclerosperma_profizianum)	(((Elaeis_oleifera	Serenoa_repens)	((Attalea_speciosa	Bactris_major)	(Leopoldinia_pulchra	((Reinhardtia_paiewonskiana	Reinhardtia_latisecta)	Reinhardtia_simplex))))	(Roystonea_regia	((((Nypa_fruticans	Prestoea_acuminata)	(Oenocarpus_minor	Oenocarpus_bataua))	(((Kentiopsis_piersoniorum	Hydriastele_microspadix)	Veitchia_spiralis)	Iriartea_deltoidea))	(Dypsis_decaryi	Burretiokentia_grandiflora)))))	Orania_palindan)	Pelagodoxa_henryana))	Kingia_australis);
((Calamus_caryotoides	((((((((Serenoa_repens	Nypa_fruticans)	((Kentiopsis_piersoniorum	Hydriastele_microspadix)	Veitchia_spiralis))	Prestoea_acuminata)	(Oenocarpus_minor	Oenocarpus_bataua))	(Roystonea_regia	(Dypsis_decaryi	Burretiokentia_grandiflora)))	Orania_palindan)	Iriartea_deltoidea)	((Sclerosperma_profizianum	Elaeis_oleifera)	(((Pelagodoxa_henryana	Leopoldinia_pulchra)	(Reinhardtia_simplex	(Reinhardtia_latisecta	Reinhardtia_paiewonskiana)))	(Podococcus_barteri	(Attalea_speciosa	Bactris_major))))))	Kingia_australis);
((Serenoa_repens	(Nypa_fruticans	((Hydriastele_microspadix	(Veitchia_spiralis	Kentiopsis_piersoniorum))	((Prestoea_acuminata	(Oenocarpus_minor	Oenocarpus_bataua))	((Dypsis_decaryi	Burretiokentia_grandiflora)	(((Leopoldinia_pulchra	Pelagodoxa_henryana)	(Roystonea_regia	((Orania_palindan	Sclerosperma_profizianum)	(((Reinhardtia_simplex	(Reinhardtia_latisecta	Reinhardtia_paiewonskiana))	(Podococcus_barteri	Bactris_major))	(Elaeis_oleifera	Attalea_speciosa)))))	(Calamus_caryotoides	Iriartea_deltoidea)))))))	Kingia_australis);
((Calamus_caryotoides	(((Pelagodoxa_henryana	(((((Reinhardtia_simplex	Orania_palindan)	(((((Hydriastele_microspadix	Kentiopsis_piersoniorum)	Veitchia_spiralis)	((Oenocarpus_bataua	Prestoea_acuminata)	Oenocarpus_minor))	(Leopoldinia_pulchra	(Dypsis_decaryi	Burretiokentia_grandiflora)))	Roystonea_regia))	(Reinhardtia_latisecta	(Iriartea_deltoidea	Reinhardtia_paiewonskiana)))	(Elaeis_oleifera	Sclerosperma_profizianum))	((Podococcus_barteri	Bactris_major)	Attalea_speciosa)))	Nypa_fruticans)	Serenoa_repens))	Kingia_australis);
((Pelagodoxa_henryana	((((((Elaeis_oleifera	(Reinhardtia_simplex	(Reinhardtia_paiewonskiana	Reinhardtia_latisecta)))	((Podococcus_barteri	Bactris_major)	Attalea_speciosa))	(((((Nypa_fruticans	(Serenoa_repens	Calamus_caryotoides))	((Hydriastele_microspadix	Kentiopsis_piersoniorum)	Veitchia_spiralis))	((Oenocarpus_bataua	Prestoea_acuminata)	Oenocarpus_minor))	(Iriartea_deltoidea	(Dypsis_decaryi	Burretiokentia_grandiflora)))	Roystonea_regia))	Sclerosperma_profizianum)	Orania_palindan)	Leopoldinia_pulchra))	Kingia_australis);
((((((Dypsis_decaryi	Burretiokentia_grandiflora)	Hydriastele_microspadix)	(Prestoea_acuminata	Veitchia_spiralis))	(((Roystonea_regia	(((Sclerosperma_profizianum	Pelagodoxa_henryana)	((Reinhardtia_latisecta	((Leopoldinia_pulchra	Reinhardtia_simplex)	Reinhardtia_paiewonskiana))	(((Podococcus_barteri	Bactris_major)	Attalea_speciosa)	Elaeis_oleifera)))	Orania_palindan))	(Iriartea_deltoidea	(Nypa_fruticans	(Serenoa_repens	Calamus_caryotoides))))	Kentiopsis_piersoniorum))	(Oenocarpus_bataua	Oenocarpus_minor))	Kingia_australis);
((Pelagodoxa_henryana	(((Serenoa_repens	Calamus_caryotoides)	((((Bactris_major	Attalea_speciosa)	Elaeis_oleifera)	(Iriartea_deltoidea	(Roystonea_regia	((((Kentiopsis_piersoniorum	(Hydriastele_microspadix	(Nypa_fruticans	Veitchia_spiralis)))	((Podococcus_barteri	Sclerosperma_profizianum)	Orania_palindan))	(Dypsis_decaryi	Burretiokentia_grandiflora))	(Oenocarpus_minor	(Oenocarpus_bataua	Prestoea_acuminata))))))	((Reinhardtia_latisecta	Reinhardtia_simplex)	Reinhardtia_paiewonskiana)))	Leopoldinia_pulchra))	Kingia_australis);
((Calamus_caryotoides	((Leopoldinia_pulchra	(((((Podococcus_barteri	Sclerosperma_profizianum)	Orania_palindan)	((Reinhardtia_latisecta	(Reinhardtia_simplex	Reinhardtia_paiewonskiana))	((Serenoa_repens	Bactris_major)	Roystonea_regia)))	((Burretiokentia_grandiflora	((Dypsis_decaryi	Elaeis_oleifera)	(Kentiopsis_piersoniorum	((Nypa_fruticans	Veitchia_spiralis)	Hydriastele_microspadix))))	((Oenocarpus_minor	(Oenocarpus_bataua	Prestoea_acuminata))	Attalea_speciosa)))	Iriartea_deltoidea))	Pelagodoxa_henryana))	Kingia_australis);
((Serenoa_repens	(Reinhardtia_paiewonskiana	(Reinhardtia_latisecta	(((Bactris_major	(Elaeis_oleifera	Attalea_speciosa))	((((Kentiopsis_piersoniorum	((Nypa_fruticans	((Prestoea_acuminata	(Oenocarpus_minor	Oenocarpus_bataua))	((Dypsis_decaryi	Burretiokentia_grandiflora)	Hydriastele_microspadix)))	Veitchia_spiralis))	Roystonea_regia)	(Orania_palindan	((Leopoldinia_pulchra	Pelagodoxa_henryana)	(Iriartea_deltoidea	Calamus_caryotoides))))	(Podococcus_barteri	Sclerosperma_profizianum)))	Reinhardtia_simplex))))	Kingia_australis);
(((Leopoldinia_pulchra	Pelagodoxa_henryana)	((((Roystonea_regia	Calamus_caryotoides)	((Orania_palindan	Sclerosperma_profizianum)	(((Reinhardtia_paiewonskiana	Reinhardtia_latisecta)	(Serenoa_repens	Reinhardtia_simplex))	(Podococcus_barteri	Bactris_major))))	((Elaeis_oleifera	((Dypsis_decaryi	Burretiokentia_grandiflora)	Attalea_speciosa))	(((Nypa_fruticans	Prestoea_acuminata)	(Oenocarpus_minor	Oenocarpus_bataua))	(Hydriastele_microspadix	(Kentiopsis_piersoniorum	Veitchia_spiralis)))))	Iriartea_deltoidea))	Kingia_australis);
((Roystonea_regia	((((((Reinhardtia_latisecta	Reinhardtia_paiewonskiana)	Reinhardtia_simplex)	(Serenoa_repens	(Podococcus_barteri	Bactris_major)))	(((Leopoldinia_pulchra	Pelagodoxa_henryana)	(Elaeis_oleifera	Attalea_speciosa))	(Iriartea_deltoidea	((Prestoea_acuminata	((Dypsis_decaryi	Burretiokentia_grandiflora)	((Nypa_fruticans	Hydriastele_microspadix)	(Kentiopsis_piersoniorum	Veitchia_spiralis))))	(Oenocarpus_minor	Oenocarpus_bataua)))))	Orania_palindan)	(Calamus_caryotoides	Sclerosperma_profizianum)))	Kingia_australis);
(((Calamus_caryotoides	Nypa_fruticans)	(((Prestoea_acuminata	Iriartea_deltoidea)	(Oenocarpus_minor	Oenocarpus_bataua))	(Hydriastele_microspadix	((((Dypsis_decaryi	Burretiokentia_grandiflora)	(((Sclerosperma_profizianum	Orania_palindan)	((Podococcus_barteri	Roystonea_regia)	((Reinhardtia_paiewonskiana	((Serenoa_repens	Reinhardtia_simplex)	Reinhardtia_latisecta))	Bactris_major)))	((Leopoldinia_pulchra	Pelagodoxa_henryana)	(Elaeis_oleifera	Attalea_speciosa))))	Kentiopsis_piersoniorum)	Veitchia_spiralis))))	Kingia_australis);
(((Oenocarpus_bataua	Prestoea_acuminata)	(((((((((Dypsis_decaryi	Burretiokentia_grandiflora)	Leopoldinia_pulchra)	(((Orania_palindan	((Reinhardtia_simplex	(Reinhardtia_paiewonskiana	Reinhardtia_latisecta))	(((Serenoa_repens	Calamus_caryotoides)	Roystonea_regia)	(Podococcus_barteri	Bactris_major))))	Sclerosperma_profizianum)	((Pelagodoxa_henryana	Elaeis_oleifera)	Attalea_speciosa)))	Kentiopsis_piersoniorum)	Hydriastele_microspadix)	Veitchia_spiralis)	Nypa_fruticans)	Iriartea_deltoidea)	Oenocarpus_minor))	Kingia_australis);
((Reinhardtia_simplex	(((Reinhardtia_latisecta	Reinhardtia_paiewonskiana)	(Sclerosperma_profizianum	((Bactris_major	Podococcus_barteri)	(Attalea_speciosa	(((((Oenocarpus_minor	Oenocarpus_bataua)	((((Leopoldinia_pulchra	(Burretiokentia_grandiflora	Dypsis_decaryi))	((Hydriastele_microspadix	Kentiopsis_piersoniorum)	Veitchia_spiralis))	Roystonea_regia)	Prestoea_acuminata))	Iriartea_deltoidea)	(Nypa_fruticans	(Serenoa_repens	Calamus_caryotoides)))	(Elaeis_oleifera	Pelagodoxa_henryana))))))	Orania_palindan))	Kingia_australis);
(((Oenocarpus_minor	(((Leopoldinia_pulchra	(Burretiokentia_grandiflora	Dypsis_decaryi))	((Hydriastele_microspadix	Kentiopsis_piersoniorum)	Veitchia_spiralis))	((((Orania_palindan	(Roystonea_regia	Sclerosperma_profizianum))	((Pelagodoxa_henryana	(Reinhardtia_simplex	(Reinhardtia_latisecta	Reinhardtia_paiewonskiana)))	Podococcus_barteri))	(Elaeis_oleifera	(Bactris_major	Attalea_speciosa)))	(Iriartea_deltoidea	(Nypa_fruticans	(Serenoa_repens	Calamus_caryotoides))))))	(Oenocarpus_bataua	Prestoea_acuminata))	Kingia_australis);
((Calamus_caryotoides	(Nypa_fruticans	(((((((Podococcus_barteri	((((Oenocarpus_bataua	Prestoea_acuminata)	Oenocarpus_minor)	(Hydriastele_microspadix	(Kentiopsis_piersoniorum	Veitchia_spiralis)))	Attalea_speciosa))	(Orania_palindan	(Sclerosperma_profizianum	Elaeis_oleifera)))	Bactris_major)	Roystonea_regia)	((Reinhardtia_latisecta	(Iriartea_deltoidea	Reinhardtia_paiewonskiana))	((Leopoldinia_pulchra	(Burretiokentia_grandiflora	Dypsis_decaryi))	Reinhardtia_simplex)))	Pelagodoxa_henryana)	Serenoa_repens)))	Kingia_australis);
((((Oenocarpus_bataua	Prestoea_acuminata)	Oenocarpus_minor)	((((Calamus_caryotoides	Serenoa_repens)	Nypa_fruticans)	((Kentiopsis_piersoniorum	Veitchia_spiralis)	Hydriastele_microspadix))	(((Burretiokentia_grandiflora	Dypsis_decaryi)	Iriartea_deltoidea)	((Orania_palindan	Roystonea_regia)	((((Leopoldinia_pulchra	Pelagodoxa_henryana)	Sclerosperma_profizianum)	(((Elaeis_oleifera	Attalea_speciosa)	Bactris_major)	((Reinhardtia_paiewonskiana	Reinhardtia_latisecta)	Reinhardtia_simplex)))	Podococcus_barteri)))))	Kingia_australis);
(((Leopoldinia_pulchra	Pelagodoxa_henryana)	((((Oenocarpus_minor	(Oenocarpus_bataua	Prestoea_acuminata))	(((((Kentiopsis_piersoniorum	(Calamus_caryotoides	Serenoa_repens))	(Nypa_fruticans	Hydriastele_microspadix))	Veitchia_spiralis)	(Burretiokentia_grandiflora	Dypsis_decaryi))	Iriartea_deltoidea))	(Orania_palindan	Roystonea_regia))	(((Sclerosperma_profizianum	Podococcus_barteri)	((Elaeis_oleifera	Attalea_speciosa)	Bactris_major))	((Reinhardtia_paiewonskiana	Reinhardtia_latisecta)	Reinhardtia_simplex))))	Kingia_australis);
((Nypa_fruticans	(Calamus_caryotoides	(Serenoa_repens	(((((Hydriastele_microspadix	(Burretiokentia_grandiflora	Dypsis_decaryi))	(((Oenocarpus_minor	Oenocarpus_bataua)	Prestoea_acuminata)	Iriartea_deltoidea))	Veitchia_spiralis)	(Orania_palindan	(((Elaeis_oleifera	Sclerosperma_profizianum)	((Bactris_major	(((Reinhardtia_paiewonskiana	Reinhardtia_latisecta)	Reinhardtia_simplex)	(Leopoldinia_pulchra	Pelagodoxa_henryana)))	(Roystonea_regia	Podococcus_barteri)))	Attalea_speciosa)))	Kentiopsis_piersoniorum))))	Kingia_australis);
(((((Serenoa_repens	Kentiopsis_piersoniorum)	(Oenocarpus_minor	(Oenocarpus_bataua	Prestoea_acuminata)))	Veitchia_spiralis)	((Roystonea_regia	(Hydriastele_microspadix	(Burretiokentia_grandiflora	Dypsis_decaryi)))	((Iriartea_deltoidea	Nypa_fruticans)	(((Reinhardtia_paiewonskiana	Reinhardtia_latisecta)	(Podococcus_barteri	Reinhardtia_simplex))	((Sclerosperma_profizianum	((Calamus_caryotoides	Orania_palindan)	(Leopoldinia_pulchra	Pelagodoxa_henryana)))	(Elaeis_oleifera	(Attalea_speciosa	Bactris_major)))))))	Kingia_australis);
((Pelagodoxa_henryana	(((Elaeis_oleifera	(Attalea_speciosa	Bactris_major))	(((Iriartea_deltoidea	(((Hydriastele_microspadix	(Nypa_fruticans	Veitchia_spiralis))	(Kentiopsis_piersoniorum	(Calamus_caryotoides	Serenoa_repens)))	(Burretiokentia_grandiflora	Dypsis_decaryi)))	(Oenocarpus_minor	(Oenocarpus_bataua	Prestoea_acuminata)))	(((Podococcus_barteri	Sclerosperma_profizianum)	Orania_palindan)	(((Reinhardtia_paiewonskiana	Reinhardtia_latisecta)	Reinhardtia_simplex)	Roystonea_regia))))	Leopoldinia_pulchra))	Kingia_australis);
((Pelagodoxa_henryana	(((Reinhardtia_latisecta	(Reinhardtia_simplex	Reinhardtia_paiewonskiana))	(Roystonea_regia	(((Elaeis_oleifera	(Attalea_speciosa	Bactris_major))	((((((Hydriastele_microspadix	Veitchia_spiralis)	(Kentiopsis_piersoniorum	(Nypa_fruticans	(Calamus_caryotoides	Serenoa_repens))))	(Burretiokentia_grandiflora	Dypsis_decaryi))	Iriartea_deltoidea)	Prestoea_acuminata)	(Oenocarpus_minor	Oenocarpus_bataua)))	((Podococcus_barteri	Sclerosperma_profizianum)	Orania_palindan))))	Leopoldinia_pulchra))	Kingia_australis);
((Roystonea_regia	(Sclerosperma_profizianum	(((Bactris_major	Podococcus_barteri)	(((((Leopoldinia_pulchra	Pelagodoxa_henryana)	Elaeis_oleifera)	Attalea_speciosa)	((Oenocarpus_bataua	Oenocarpus_minor)	((((((Nypa_fruticans	Hydriastele_microspadix)	Veitchia_spiralis)	(Kentiopsis_piersoniorum	(Calamus_caryotoides	Serenoa_repens)))	(Burretiokentia_grandiflora	Dypsis_decaryi))	Iriartea_deltoidea)	Prestoea_acuminata)))	(Reinhardtia_simplex	(Reinhardtia_paiewonskiana	Reinhardtia_latisecta))))	Orania_palindan)))	Kingia_australis);
((((Iriartea_deltoidea	((((Sclerosperma_profizianum	Elaeis_oleifera)	(Orania_palindan	(Pelagodoxa_henryana	Leopoldinia_pulchra)))	((Podococcus_barteri	Attalea_speciosa)	Bactris_major))	((Reinhardtia_paiewonskiana	Reinhardtia_latisecta)	Reinhardtia_simplex)))	(Roystonea_regia	(((Oenocarpus_bataua	Oenocarpus_minor)	Prestoea_acuminata)	((Dypsis_decaryi	Burretiokentia_grandiflora)	((Kentiopsis_piersoniorum	Hydriastele_microspadix)	Veitchia_spiralis)))))	((Nypa_fruticans	Calamus_caryotoides)	Serenoa_repens))	Kingia_australis);
(((Pelagodoxa_henryana	Leopoldinia_pulchra)	(((((Reinhardtia_paiewonskiana	Reinhardtia_latisecta)	Reinhardtia_simplex)	(Bactris_major	(Elaeis_oleifera	Attalea_speciosa)))	((Roystonea_regia	(Podococcus_barteri	Sclerosperma_profizianum))	((Oenocarpus_bataua	Oenocarpus_minor)	(Iriartea_deltoidea	(Prestoea_acuminata	((Hydriastele_microspadix	(Dypsis_decaryi	Burretiokentia_grandiflora))	((((Nypa_fruticans	Calamus_caryotoides)	Serenoa_repens)	Kentiopsis_piersoniorum)	Veitchia_spiralis)))))))	Orania_palindan))	Kingia_australis);
((Calamus_caryotoides	(Serenoa_repens	((((((((Prestoea_acuminata	Oenocarpus_bataua)	Oenocarpus_minor)	((Veitchia_spiralis	(Hydriastele_microspadix	Kentiopsis_piersoniorum))	(Dypsis_decaryi	Burretiokentia_grandiflora)))	Roystonea_regia)	Orania_palindan)	Iriartea_deltoidea)	((Podococcus_barteri	Sclerosperma_profizianum)	(((Pelagodoxa_henryana	Leopoldinia_pulchra)	((Reinhardtia_paiewonskiana	Reinhardtia_latisecta)	Reinhardtia_simplex))	(Elaeis_oleifera	(Attalea_speciosa	Bactris_major)))))	Nypa_fruticans)))	Kingia_australis);
((Calamus_caryotoides	(Serenoa_repens	(((Burretiokentia_grandiflora	Hydriastele_microspadix)	((((((((Pelagodoxa_henryana	Leopoldinia_pulchra)	((Reinhardtia_paiewonskiana	Reinhardtia_latisecta)	Reinhardtia_simplex))	((Dypsis_decaryi	Elaeis_oleifera)	(Attalea_speciosa	(Podococcus_barteri	Bactris_major))))	Sclerosperma_profizianum)	Roystonea_regia)	Iriartea_deltoidea)	((Orania_palindan	Prestoea_acuminata)	(Oenocarpus_bataua	Oenocarpus_minor)))	(Veitchia_spiralis	Kentiopsis_piersoniorum)))	Nypa_fruticans)))	Kingia_australis);
((Calamus_caryotoides	(Serenoa_repens	(((Veitchia_spiralis	(Hydriastele_microspadix	Kentiopsis_piersoniorum))	((((Orania_palindan	((((Podococcus_barteri	Bactris_major)	Pelagodoxa_henryana)	Roystonea_regia)	(((Reinhardtia_paiewonskiana	Reinhardtia_latisecta)	Reinhardtia_simplex)	Sclerosperma_profizianum)))	(Attalea_speciosa	Elaeis_oleifera))	(Leopoldinia_pulchra	(Burretiokentia_grandiflora	Dypsis_decaryi)))	(Iriartea_deltoidea	(Prestoea_acuminata	(Oenocarpus_bataua	Oenocarpus_minor)))))	Nypa_fruticans)))	Kingia_australis);
((Iriartea_deltoidea	((((Leopoldinia_pulchra	(Burretiokentia_grandiflora	Dypsis_decaryi))	((Oenocarpus_minor	(Prestoea_acuminata	Oenocarpus_bataua))	(Nypa_fruticans	((Hydriastele_microspadix	(Serenoa_repens	Kentiopsis_piersoniorum))	Veitchia_spiralis))))	(Orania_palindan	Calamus_caryotoides))	(((Bactris_major	(Pelagodoxa_henryana	(Roystonea_regia	Podococcus_barteri)))	(((Reinhardtia_latisecta	Reinhardtia_paiewonskiana)	Reinhardtia_simplex)	Sclerosperma_profizianum))	(Elaeis_oleifera	Attalea_speciosa))))	Kingia_australis);
((Nypa_fruticans	(Serenoa_repens	(Veitchia_spiralis	(Hydriastele_microspadix	((((Leopoldinia_pulchra	(Burretiokentia_grandiflora	Dypsis_decaryi))	Attalea_speciosa)	((((Roystonea_regia	(((Sclerosperma_profizianum	Podococcus_barteri)	Bactris_major)	((Reinhardtia_latisecta	Reinhardtia_paiewonskiana)	Reinhardtia_simplex)))	(Orania_palindan	Calamus_caryotoides))	(Iriartea_deltoidea	(Pelagodoxa_henryana	Elaeis_oleifera)))	(Oenocarpus_minor	(Prestoea_acuminata	Oenocarpus_bataua))))	Kentiopsis_piersoniorum)))))	Kingia_australis);
(((((((((Roystonea_regia	(Burretiokentia_grandiflora	Dypsis_decaryi))	((Orania_palindan	(Sclerosperma_profizianum	Podococcus_barteri))	((Bactris_major	((Pelagodoxa_henryana	Elaeis_oleifera)	Attalea_speciosa))	(Leopoldinia_pulchra	((Reinhardtia_paiewonskiana	Reinhardtia_latisecta)	Reinhardtia_simplex)))))	(Calamus_caryotoides	Kentiopsis_piersoniorum))	Veitchia_spiralis)	(Iriartea_deltoidea	Hydriastele_microspadix))	(Oenocarpus_minor	(Prestoea_acuminata	Oenocarpus_bataua)))	Nypa_fruticans)	Serenoa_repens)	Kingia_australis);
((Prestoea_acuminata	(Oenocarpus_bataua	(((((Leopoldinia_pulchra	Pelagodoxa_henryana)	((Orania_palindan	((((Reinhardtia_paiewonskiana	Reinhardtia_latisecta)	Reinhardtia_simplex)	(Roystonea_regia	Bactris_major))	(Sclerosperma_profizianum	Podococcus_barteri)))	Elaeis_oleifera))	((((Kentiopsis_piersoniorum	(Veitchia_spiralis	Hydriastele_microspadix))	(Nypa_fruticans	(Serenoa_repens	Calamus_caryotoides)))	Attalea_speciosa)	(Burretiokentia_grandiflora	Dypsis_decaryi)))	Iriartea_deltoidea)	Oenocarpus_minor)))	Kingia_australis);
((Serenoa_repens	((Calamus_caryotoides	Nypa_fruticans)	((Veitchia_spiralis	(Kentiopsis_piersoniorum	(((((((Sclerosperma_profizianum	Elaeis_oleifera)	(((Bactris_major	(Roystonea_regia	Podococcus_barteri))	Pelagodoxa_henryana)	Attalea_speciosa))	((Reinhardtia_paiewonskiana	Reinhardtia_latisecta)	Reinhardtia_simplex))	Orania_palindan)	Iriartea_deltoidea)	((Leopoldinia_pulchra	Burretiokentia_grandiflora)	Dypsis_decaryi))	(Oenocarpus_minor	(Prestoea_acuminata	Oenocarpus_bataua)))))	Hydriastele_microspadix)))	Kingia_australis);
((Serenoa_repens	(Calamus_caryotoides	(Nypa_fruticans	(Prestoea_acuminata	((((Roystonea_regia	(Hydriastele_microspadix	(Dypsis_decaryi	Burretiokentia_grandiflora)))	(Veitchia_spiralis	Kentiopsis_piersoniorum))	((Oenocarpus_minor	Oenocarpus_bataua)	(((Pelagodoxa_henryana	Sclerosperma_profizianum)	(((Podococcus_barteri	(Reinhardtia_simplex	(Reinhardtia_latisecta	Reinhardtia_paiewonskiana)))	Leopoldinia_pulchra)	(Elaeis_oleifera	(Bactris_major	Attalea_speciosa))))	Iriartea_deltoidea)))	Orania_palindan)))))	Kingia_australis);
(((Oenocarpus_minor	((Veitchia_spiralis	(Iriartea_deltoidea	((((Serenoa_repens	Calamus_caryotoides)	Kentiopsis_piersoniorum)	(Roystonea_regia	((Orania_palindan	(Podococcus_barteri	(((Reinhardtia_simplex	(Reinhardtia_latisecta	Reinhardtia_paiewonskiana))	(Pelagodoxa_henryana	Leopoldinia_pulchra))	(Elaeis_oleifera	(Bactris_major	Attalea_speciosa)))))	Sclerosperma_profizianum)))	(Hydriastele_microspadix	(Dypsis_decaryi	Burretiokentia_grandiflora)))))	Nypa_fruticans))	(Oenocarpus_bataua	Prestoea_acuminata))	Kingia_australis);
((Serenoa_repens	((Nypa_fruticans	Calamus_caryotoides)	(Prestoea_acuminata	((Oenocarpus_bataua	Oenocarpus_minor)	((Veitchia_spiralis	(Kentiopsis_piersoniorum	Hydriastele_microspadix))	(Iriartea_deltoidea	(((Roystonea_regia	((((Attalea_speciosa	Elaeis_oleifera)	((Reinhardtia_latisecta	Reinhardtia_paiewonskiana)	Reinhardtia_simplex))	(Bactris_major	Podococcus_barteri))	((Pelagodoxa_henryana	Leopoldinia_pulchra)	Sclerosperma_profizianum)))	Orania_palindan)	(Dypsis_decaryi	Burretiokentia_grandiflora))))))))	Kingia_australis);
(((Pelagodoxa_henryana	Leopoldinia_pulchra)	(((Reinhardtia_latisecta	Reinhardtia_paiewonskiana)	Reinhardtia_simplex)	(((((Dypsis_decaryi	Burretiokentia_grandiflora)	(((((Serenoa_repens	(Nypa_fruticans	Calamus_caryotoides))	Prestoea_acuminata)	(Oenocarpus_bataua	Oenocarpus_minor))	(Veitchia_spiralis	(Kentiopsis_piersoniorum	Hydriastele_microspadix)))	Iriartea_deltoidea))	(Orania_palindan	(Podococcus_barteri	Roystonea_regia)))	(Bactris_major	(Attalea_speciosa	Elaeis_oleifera)))	Sclerosperma_profizianum)))	Kingia_australis);
((Calamus_caryotoides	((Iriartea_deltoidea	((((((Oenocarpus_bataua	Oenocarpus_minor)	Prestoea_acuminata)	(((Dypsis_decaryi	Burretiokentia_grandiflora)	Hydriastele_microspadix)	(Veitchia_spiralis	Kentiopsis_piersoniorum)))	Orania_palindan)	Roystonea_regia)	((((Reinhardtia_latisecta	Reinhardtia_paiewonskiana)	Reinhardtia_simplex)	(Elaeis_oleifera	(Bactris_major	Attalea_speciosa)))	((Pelagodoxa_henryana	Leopoldinia_pulchra)	(Sclerosperma_profizianum	Podococcus_barteri)))))	(Serenoa_repens	Nypa_fruticans)))	Kingia_australis);
(((Pelagodoxa_henryana	Leopoldinia_pulchra)	((((Roystonea_regia	((Sclerosperma_profizianum	Podococcus_barteri)	Orania_palindan))	(((((Veitchia_spiralis	((Oenocarpus_bataua	Oenocarpus_minor)	Prestoea_acuminata))	(Iriartea_deltoidea	Hydriastele_microspadix))	Kentiopsis_piersoniorum)	(Elaeis_oleifera	(Bactris_major	Attalea_speciosa)))	(Dypsis_decaryi	Burretiokentia_grandiflora)))	((Reinhardtia_latisecta	Reinhardtia_paiewonskiana)	Reinhardtia_simplex))	((Serenoa_repens	Calamus_caryotoides)	Nypa_fruticans)))	Kingia_australis);
((Calamus_caryotoides	((Nypa_fruticans	(Roystonea_regia	((Iriartea_deltoidea	(Orania_palindan	(((Oenocarpus_minor	(Prestoea_acuminata	Oenocarpus_bataua))	((Hydriastele_microspadix	Kentiopsis_piersoniorum)	Veitchia_spiralis))	(Dypsis_decaryi	Burretiokentia_grandiflora))))	(((Sclerosperma_profizianum	Podococcus_barteri)	(Pelagodoxa_henryana	Leopoldinia_pulchra))	(Elaeis_oleifera	((((Reinhardtia_latisecta	Reinhardtia_paiewonskiana)	Reinhardtia_simplex)	Bactris_major)	Attalea_speciosa))))))	Serenoa_repens))	Kingia_australis);
((Calamus_caryotoides	((Nypa_fruticans	(Iriartea_deltoidea	((((Roystonea_regia	Burretiokentia_grandiflora)	Orania_palindan)	(Hydriastele_microspadix	(Kentiopsis_piersoniorum	(Veitchia_spiralis	(Dypsis_decaryi	(Oenocarpus_minor	(Prestoea_acuminata	Oenocarpus_bataua)))))))	((Elaeis_oleifera	(Podococcus_barteri	(Attalea_speciosa	Bactris_major)))	(((Pelagodoxa_henryana	Leopoldinia_pulchra)	((Reinhardtia_paiewonskiana	Reinhardtia_latisecta)	Reinhardtia_simplex))	Sclerosperma_profizianum)))))	Serenoa_repens))	Kingia_australis);
((Calamus_caryotoides	((Nypa_fruticans	(((Pelagodoxa_henryana	Leopoldinia_pulchra)	(Reinhardtia_simplex	((Iriartea_deltoidea	Reinhardtia_paiewonskiana)	Reinhardtia_latisecta)))	(((((Oenocarpus_minor	Oenocarpus_bataua)	(Prestoea_acuminata	Orania_palindan))	((Burretiokentia_grandiflora	Dypsis_decaryi)	(Hydriastele_microspadix	(Kentiopsis_piersoniorum	Veitchia_spiralis))))	Roystonea_regia)	((Sclerosperma_profizianum	Elaeis_oleifera)	(Bactris_major	(Podococcus_barteri	Attalea_speciosa))))))	Serenoa_repens))	Kingia_australis);
((Calamus_caryotoides	((Nypa_fruticans	(Elaeis_oleifera	(((((Attalea_speciosa	(Bactris_major	Podococcus_barteri))	(Pelagodoxa_henryana	((Reinhardtia_latisecta	Reinhardtia_paiewonskiana)	Reinhardtia_simplex)))	((Iriartea_deltoidea	(((Oenocarpus_minor	Oenocarpus_bataua)	Prestoea_acuminata)	(Leopoldinia_pulchra	(Burretiokentia_grandiflora	Dypsis_decaryi))))	Roystonea_regia))	((Hydriastele_microspadix	(Kentiopsis_piersoniorum	Veitchia_spiralis))	Orania_palindan))	Sclerosperma_profizianum)))	Serenoa_repens))	Kingia_australis);
