# Supplementary material for: Data supporting the nuclear phylogenomics of the palm subfamily Arecoideae (Arecaceae)
Source: Data Brief. 2016 Mar 2;7:532–6. doi: 10.1016/j.dib.2016.02.063 (PMC4796708; doi:10.1016/j.dib.2016.02.063)
Supplement: Supplementary file 5 — Supplementary material [file mmc5.zip › RAxML_bootstrap.Sabal_378.raxml.tre]

((Sabal_domingensis	(((((Podococcus_barteri	Roystonea_regia)	(((Elaeis_oleifera	Elaeis_guineensis)	(Attalea_speciosa	Bactris_major))	((Serenoa_repens	Leopoldinia_pulchra)	(Reinhardtia_simplex	(Reinhardtia_paiewonskiana	Reinhardtia_latisecta)))))	(((Pseudophoenix_vinifera	((Oenocarpus_minor	Oenocarpus_bataua)	Prestoea_acuminata))	(Sclerosperma_profizianum	((Kentiopsis_piersoniorum	Pelagodoxa_henryana)	Geonoma_undata)))	(Manicaria_saccifera	(Dictyosperma_album	((Veitchia_spiralis	(Heterospathe_cagayanensis	Burretiokentia_grandiflora))	Dypsis_decaryi)))))	Orania_palindan)	Phoenix_dactylifera))	Nypa_fruticans);
((((Phoenix_dactylifera	(((((Dypsis_decaryi	((((Dictyosperma_album	(Heterospathe_cagayanensis	(Burretiokentia_grandiflora	(Kentiopsis_piersoniorum	Veitchia_spiralis))))	((Oenocarpus_minor	Oenocarpus_bataua)	Prestoea_acuminata))	Pelagodoxa_henryana)	(Leopoldinia_pulchra	(Geonoma_undata	(Sclerosperma_profizianum	Manicaria_saccifera)))))	Orania_palindan)	Roystonea_regia)	(((Elaeis_oleifera	Elaeis_guineensis)	(Attalea_speciosa	Bactris_major))	(Reinhardtia_simplex	(Reinhardtia_paiewonskiana	(Podococcus_barteri	Reinhardtia_latisecta)))))	Pseudophoenix_vinifera))	Sabal_domingensis)	Serenoa_repens)	Nypa_fruticans);
(((((((Pseudophoenix_vinifera	((Oenocarpus_minor	Oenocarpus_bataua)	Prestoea_acuminata))	(((((Heterospathe_cagayanensis	Burretiokentia_grandiflora)	Veitchia_spiralis)	(Dictyosperma_album	Dypsis_decaryi))	Kentiopsis_piersoniorum)	Pelagodoxa_henryana))	(Geonoma_undata	(Sclerosperma_profizianum	Manicaria_saccifera)))	(Orania_palindan	((Podococcus_barteri	Roystonea_regia)	(((Elaeis_oleifera	Elaeis_guineensis)	(Attalea_speciosa	Bactris_major))	(Leopoldinia_pulchra	(Reinhardtia_simplex	(Reinhardtia_paiewonskiana	Reinhardtia_latisecta)))))))	(Serenoa_repens	Phoenix_dactylifera))	Sabal_domingensis)	Nypa_fruticans);
(((Serenoa_repens	(((((((Oenocarpus_minor	Oenocarpus_bataua)	Prestoea_acuminata)	((Heterospathe_cagayanensis	(Burretiokentia_grandiflora	(Kentiopsis_piersoniorum	Veitchia_spiralis)))	(Dictyosperma_album	Dypsis_decaryi)))	Manicaria_saccifera)	(Pelagodoxa_henryana	(Pseudophoenix_vinifera	Geonoma_undata)))	Sclerosperma_profizianum)	((Roystonea_regia	(((Elaeis_oleifera	Elaeis_guineensis)	(Attalea_speciosa	(Podococcus_barteri	Bactris_major)))	(Leopoldinia_pulchra	(Reinhardtia_simplex	(Reinhardtia_paiewonskiana	Reinhardtia_latisecta)))))	Orania_palindan)))	(Phoenix_dactylifera	Sabal_domingensis))	Nypa_fruticans);
(((Serenoa_repens	(((Orania_palindan	(((((Oenocarpus_minor	Oenocarpus_bataua)	Prestoea_acuminata)	(Pelagodoxa_henryana	(((Heterospathe_cagayanensis	(Burretiokentia_grandiflora	Veitchia_spiralis))	Kentiopsis_piersoniorum)	(Dictyosperma_album	Dypsis_decaryi))))	(Geonoma_undata	Manicaria_saccifera))	(Roystonea_regia	Pseudophoenix_vinifera)))	(((Attalea_speciosa	(Podococcus_barteri	Bactris_major))	(Elaeis_oleifera	Elaeis_guineensis))	(Leopoldinia_pulchra	(Reinhardtia_simplex	(Reinhardtia_paiewonskiana	Reinhardtia_latisecta)))))	Sclerosperma_profizianum))	(Phoenix_dactylifera	Sabal_domingensis))	Nypa_fruticans);
(((Serenoa_repens	(((((Sclerosperma_profizianum	Orania_palindan)	Roystonea_regia)	(((Geonoma_undata	((Oenocarpus_minor	Oenocarpus_bataua)	Prestoea_acuminata))	(Pelagodoxa_henryana	(((Heterospathe_cagayanensis	(Burretiokentia_grandiflora	Veitchia_spiralis))	(Dictyosperma_album	Dypsis_decaryi))	Kentiopsis_piersoniorum)))	Manicaria_saccifera))	(((Attalea_speciosa	Bactris_major)	(Elaeis_oleifera	Elaeis_guineensis))	(Podococcus_barteri	(Leopoldinia_pulchra	(Reinhardtia_simplex	(Reinhardtia_paiewonskiana	Reinhardtia_latisecta))))))	Pseudophoenix_vinifera))	(Phoenix_dactylifera	Sabal_domingensis))	Nypa_fruticans);
(((Serenoa_repens	Phoenix_dactylifera)	((((((Sclerosperma_profizianum	Orania_palindan)	(Dypsis_decaryi	(((Attalea_speciosa	Bactris_major)	(Elaeis_oleifera	Elaeis_guineensis))	((Leopoldinia_pulchra	(Reinhardtia_simplex	(Reinhardtia_paiewonskiana	Reinhardtia_latisecta)))	Podococcus_barteri))))	((((Geonoma_undata	((Oenocarpus_minor	Oenocarpus_bataua)	Prestoea_acuminata))	Pelagodoxa_henryana)	((Kentiopsis_piersoniorum	(Heterospathe_cagayanensis	(Burretiokentia_grandiflora	Veitchia_spiralis)))	Dictyosperma_album))	Manicaria_saccifera))	Roystonea_regia)	Pseudophoenix_vinifera)	Sabal_domingensis))	Nypa_fruticans);
((Phoenix_dactylifera	((((Orania_palindan	(((((Geonoma_undata	((Oenocarpus_minor	Oenocarpus_bataua)	Prestoea_acuminata))	(Sclerosperma_profizianum	Pelagodoxa_henryana))	Manicaria_saccifera)	(((Dypsis_decaryi	((Veitchia_spiralis	Burretiokentia_grandiflora)	Heterospathe_cagayanensis))	Dictyosperma_album)	Kentiopsis_piersoniorum))	(((Attalea_speciosa	Bactris_major)	(Elaeis_oleifera	Elaeis_guineensis))	(((Serenoa_repens	Leopoldinia_pulchra)	(Reinhardtia_simplex	(Reinhardtia_paiewonskiana	Reinhardtia_latisecta)))	Podococcus_barteri))))	Roystonea_regia)	Pseudophoenix_vinifera)	Sabal_domingensis))	Nypa_fruticans);
(((Phoenix_dactylifera	((((((((Reinhardtia_simplex	(Reinhardtia_paiewonskiana	Reinhardtia_latisecta))	Leopoldinia_pulchra)	Podococcus_barteri)	Orania_palindan)	((Sclerosperma_profizianum	((Attalea_speciosa	(Elaeis_oleifera	Elaeis_guineensis))	Bactris_major))	((Geonoma_undata	Pelagodoxa_henryana)	((((Oenocarpus_minor	Oenocarpus_bataua)	Prestoea_acuminata)	((Kentiopsis_piersoniorum	(Burretiokentia_grandiflora	(Veitchia_spiralis	(Dypsis_decaryi	Heterospathe_cagayanensis))))	Dictyosperma_album))	Manicaria_saccifera))))	Roystonea_regia)	Pseudophoenix_vinifera)	Sabal_domingensis))	Serenoa_repens)	Nypa_fruticans);
((Phoenix_dactylifera	(((((Pelagodoxa_henryana	((((Burretiokentia_grandiflora	Heterospathe_cagayanensis)	Veitchia_spiralis)	Dypsis_decaryi)	(Kentiopsis_piersoniorum	Dictyosperma_album)))	Manicaria_saccifera)	((Oenocarpus_minor	Oenocarpus_bataua)	Prestoea_acuminata))	((((Bactris_major	Attalea_speciosa)	((Elaeis_oleifera	Elaeis_guineensis)	(Reinhardtia_simplex	((Reinhardtia_latisecta	(Serenoa_repens	Leopoldinia_pulchra))	(Reinhardtia_paiewonskiana	Podococcus_barteri)))))	Roystonea_regia)	((Geonoma_undata	Pseudophoenix_vinifera)	(Sclerosperma_profizianum	Orania_palindan))))	Sabal_domingensis))	Nypa_fruticans);
(((((((Pelagodoxa_henryana	(Geonoma_undata	(Sclerosperma_profizianum	Orania_palindan)))	((Bactris_major	(Podococcus_barteri	(Leopoldinia_pulchra	(Reinhardtia_simplex	(Reinhardtia_paiewonskiana	Reinhardtia_latisecta)))))	((Elaeis_oleifera	Elaeis_guineensis)	Attalea_speciosa)))	(Roystonea_regia	(Manicaria_saccifera	(((Dictyosperma_album	(Burretiokentia_grandiflora	(Veitchia_spiralis	(Dypsis_decaryi	Heterospathe_cagayanensis))))	(((Oenocarpus_bataua	Oenocarpus_minor)	Prestoea_acuminata)	Pseudophoenix_vinifera))	Kentiopsis_piersoniorum))))	Serenoa_repens)	Phoenix_dactylifera)	Sabal_domingensis)	Nypa_fruticans);
(((Sabal_domingensis	((Orania_palindan	(((((Oenocarpus_bataua	Oenocarpus_minor)	Prestoea_acuminata)	(Pelagodoxa_henryana	(Geonoma_undata	(Sclerosperma_profizianum	Manicaria_saccifera))))	((Dictyosperma_album	(Veitchia_spiralis	(Burretiokentia_grandiflora	(Dypsis_decaryi	Heterospathe_cagayanensis))))	Kentiopsis_piersoniorum))	(Roystonea_regia	((((Elaeis_oleifera	Elaeis_guineensis)	Attalea_speciosa)	Bactris_major)	((Serenoa_repens	Leopoldinia_pulchra)	(Reinhardtia_simplex	(Reinhardtia_paiewonskiana	(Podococcus_barteri	Reinhardtia_latisecta))))))))	Pseudophoenix_vinifera))	Phoenix_dactylifera)	Nypa_fruticans);
(((Sabal_domingensis	((((Attalea_speciosa	Bactris_major)	((Elaeis_oleifera	Elaeis_guineensis)	((Serenoa_repens	Leopoldinia_pulchra)	(Reinhardtia_simplex	(Reinhardtia_paiewonskiana	Reinhardtia_latisecta)))))	(((((Dictyosperma_album	((Veitchia_spiralis	(Burretiokentia_grandiflora	Heterospathe_cagayanensis))	Dypsis_decaryi))	Kentiopsis_piersoniorum)	(((((Oenocarpus_bataua	Oenocarpus_minor)	Prestoea_acuminata)	Geonoma_undata)	Pelagodoxa_henryana)	Sclerosperma_profizianum))	Manicaria_saccifera)	(Orania_palindan	(Podococcus_barteri	Roystonea_regia))))	Pseudophoenix_vinifera))	Phoenix_dactylifera)	Nypa_fruticans);
(((Sabal_domingensis	((((((((((Oenocarpus_bataua	Oenocarpus_minor)	Prestoea_acuminata)	Geonoma_undata)	Pelagodoxa_henryana)	(Dictyosperma_album	((Kentiopsis_piersoniorum	Veitchia_spiralis)	(Burretiokentia_grandiflora	Heterospathe_cagayanensis))))	Manicaria_saccifera)	(Sclerosperma_profizianum	Orania_palindan))	((Podococcus_barteri	(Reinhardtia_simplex	(Reinhardtia_paiewonskiana	(Reinhardtia_latisecta	(Serenoa_repens	Leopoldinia_pulchra)))))	(((Dypsis_decaryi	Attalea_speciosa)	Bactris_major)	(Elaeis_oleifera	Elaeis_guineensis))))	Roystonea_regia)	Pseudophoenix_vinifera))	Phoenix_dactylifera)	Nypa_fruticans);
(((Sabal_domingensis	((Sclerosperma_profizianum	Orania_palindan)	(((((Pseudophoenix_vinifera	((Oenocarpus_bataua	Oenocarpus_minor)	Prestoea_acuminata))	Pelagodoxa_henryana)	(Dictyosperma_album	(Kentiopsis_piersoniorum	(Dypsis_decaryi	(Veitchia_spiralis	(Burretiokentia_grandiflora	Heterospathe_cagayanensis))))))	Manicaria_saccifera)	((Roystonea_regia	(Geonoma_undata	((Reinhardtia_simplex	(Reinhardtia_paiewonskiana	(Reinhardtia_latisecta	(Serenoa_repens	Leopoldinia_pulchra))))	((Attalea_speciosa	Bactris_major)	(Elaeis_oleifera	Elaeis_guineensis)))))	Podococcus_barteri))))	Phoenix_dactylifera)	Nypa_fruticans);
(((Sabal_domingensis	(Sclerosperma_profizianum	((((Roystonea_regia	(((Reinhardtia_simplex	(Reinhardtia_paiewonskiana	Reinhardtia_latisecta))	(Serenoa_repens	Leopoldinia_pulchra))	((Attalea_speciosa	(Podococcus_barteri	Bactris_major))	(Elaeis_oleifera	Elaeis_guineensis))))	Orania_palindan)	(((Kentiopsis_piersoniorum	(Pelagodoxa_henryana	(Geonoma_undata	((Oenocarpus_bataua	Oenocarpus_minor)	Prestoea_acuminata))))	(Dictyosperma_album	(Dypsis_decaryi	(Veitchia_spiralis	(Burretiokentia_grandiflora	Heterospathe_cagayanensis)))))	Manicaria_saccifera))	Pseudophoenix_vinifera)))	Phoenix_dactylifera)	Nypa_fruticans);
(((Sabal_domingensis	(((Serenoa_repens	(((Attalea_speciosa	Bactris_major)	(Elaeis_oleifera	Elaeis_guineensis))	((((Reinhardtia_paiewonskiana	Reinhardtia_latisecta)	Reinhardtia_simplex)	Leopoldinia_pulchra)	Podococcus_barteri)))	(Orania_palindan	(Roystonea_regia	((Sclerosperma_profizianum	Manicaria_saccifera)	((Dictyosperma_album	(Dypsis_decaryi	(Kentiopsis_piersoniorum	(Veitchia_spiralis	(Burretiokentia_grandiflora	Heterospathe_cagayanensis)))))	(((Oenocarpus_bataua	Oenocarpus_minor)	Prestoea_acuminata)	(Pelagodoxa_henryana	Geonoma_undata)))))))	Pseudophoenix_vinifera))	Phoenix_dactylifera)	Nypa_fruticans);
(((Sabal_domingensis	((Orania_palindan	(((((Attalea_speciosa	Bactris_major)	(Elaeis_oleifera	Elaeis_guineensis))	(((Reinhardtia_paiewonskiana	Reinhardtia_latisecta)	Reinhardtia_simplex)	Leopoldinia_pulchra))	(((((((Burretiokentia_grandiflora	(Dypsis_decaryi	Heterospathe_cagayanensis))	Dictyosperma_album)	Veitchia_spiralis)	Kentiopsis_piersoniorum)	((Oenocarpus_bataua	Oenocarpus_minor)	Prestoea_acuminata))	(Serenoa_repens	Manicaria_saccifera))	(Sclerosperma_profizianum	(Pelagodoxa_henryana	Geonoma_undata))))	(Podococcus_barteri	Roystonea_regia)))	Pseudophoenix_vinifera))	Phoenix_dactylifera)	Nypa_fruticans);
(((((Sabal_domingensis	(((((((Reinhardtia_paiewonskiana	Reinhardtia_latisecta)	Reinhardtia_simplex)	Podococcus_barteri)	((Attalea_speciosa	Bactris_major)	(Elaeis_oleifera	Elaeis_guineensis)))	Roystonea_regia)	Orania_palindan)	(((((Dypsis_decaryi	Pelagodoxa_henryana)	((Dictyosperma_album	((Burretiokentia_grandiflora	Heterospathe_cagayanensis)	Veitchia_spiralis))	Kentiopsis_piersoniorum))	((Oenocarpus_bataua	Oenocarpus_minor)	Prestoea_acuminata))	(Sclerosperma_profizianum	Manicaria_saccifera))	(Pseudophoenix_vinifera	Geonoma_undata))))	Phoenix_dactylifera)	Serenoa_repens)	Leopoldinia_pulchra)	Nypa_fruticans);
(((Phoenix_dactylifera	Sabal_domingensis)	((((((Sclerosperma_profizianum	((Attalea_speciosa	Bactris_major)	((Elaeis_oleifera	Elaeis_guineensis)	((Reinhardtia_paiewonskiana	Reinhardtia_latisecta)	Reinhardtia_simplex))))	(Geonoma_undata	((((Kentiopsis_piersoniorum	(((Dypsis_decaryi	Heterospathe_cagayanensis)	(Veitchia_spiralis	Burretiokentia_grandiflora))	Dictyosperma_album))	((Oenocarpus_bataua	Oenocarpus_minor)	Prestoea_acuminata))	Manicaria_saccifera)	Pelagodoxa_henryana)))	(Pseudophoenix_vinifera	(Podococcus_barteri	Roystonea_regia)))	Orania_palindan)	Serenoa_repens)	Leopoldinia_pulchra))	Nypa_fruticans);
(((((((Sclerosperma_profizianum	Orania_palindan)	(((Elaeis_oleifera	Elaeis_guineensis)	(((Reinhardtia_paiewonskiana	(Podococcus_barteri	Reinhardtia_latisecta))	Reinhardtia_simplex)	(Bactris_major	Attalea_speciosa)))	Roystonea_regia))	(((Manicaria_saccifera	((((Burretiokentia_grandiflora	Heterospathe_cagayanensis)	(Veitchia_spiralis	Kentiopsis_piersoniorum))	Dypsis_decaryi)	Dictyosperma_album))	(Pseudophoenix_vinifera	(Prestoea_acuminata	(Oenocarpus_minor	Oenocarpus_bataua))))	(Pelagodoxa_henryana	Geonoma_undata)))	(Phoenix_dactylifera	Sabal_domingensis))	Serenoa_repens)	Leopoldinia_pulchra)	Nypa_fruticans);
((Leopoldinia_pulchra	((Phoenix_dactylifera	((((((((Sclerosperma_profizianum	Manicaria_saccifera)	((Dictyosperma_album	Dypsis_decaryi)	(Kentiopsis_piersoniorum	((Burretiokentia_grandiflora	Heterospathe_cagayanensis)	Veitchia_spiralis))))	(Prestoea_acuminata	(Oenocarpus_minor	Oenocarpus_bataua)))	(Pelagodoxa_henryana	Geonoma_undata))	((Bactris_major	Attalea_speciosa)	((Elaeis_oleifera	Elaeis_guineensis)	(((Reinhardtia_paiewonskiana	Reinhardtia_latisecta)	Podococcus_barteri)	Reinhardtia_simplex))))	(Roystonea_regia	Orania_palindan))	Pseudophoenix_vinifera)	Sabal_domingensis))	Serenoa_repens))	Nypa_fruticans);
((Phoenix_dactylifera	((Sclerosperma_profizianum	(((Pelagodoxa_henryana	Geonoma_undata)	((((Podococcus_barteri	Bactris_major)	Attalea_speciosa)	((Roystonea_regia	(Elaeis_oleifera	Elaeis_guineensis))	(Reinhardtia_simplex	(Reinhardtia_paiewonskiana	Reinhardtia_latisecta))))	((((((Dictyosperma_album	(Burretiokentia_grandiflora	((Dypsis_decaryi	Heterospathe_cagayanensis)	Veitchia_spiralis)))	Kentiopsis_piersoniorum)	(Pseudophoenix_vinifera	(Prestoea_acuminata	(Oenocarpus_minor	Oenocarpus_bataua))))	Manicaria_saccifera)	Leopoldinia_pulchra)	Orania_palindan)))	Serenoa_repens))	Sabal_domingensis))	Nypa_fruticans);
(((Sabal_domingensis	(Phoenix_dactylifera	((Pseudophoenix_vinifera	(Podococcus_barteri	Roystonea_regia))	(Orania_palindan	((((Dictyosperma_album	((Veitchia_spiralis	(Burretiokentia_grandiflora	Heterospathe_cagayanensis))	Dypsis_decaryi))	Kentiopsis_piersoniorum)	((Sclerosperma_profizianum	Manicaria_saccifera)	(Pelagodoxa_henryana	(Geonoma_undata	(Prestoea_acuminata	(Oenocarpus_minor	Oenocarpus_bataua))))))	((Reinhardtia_simplex	(Leopoldinia_pulchra	(Reinhardtia_paiewonskiana	Reinhardtia_latisecta)))	(Attalea_speciosa	((Elaeis_oleifera	Elaeis_guineensis)	Bactris_major))))))))	Serenoa_repens)	Nypa_fruticans);
(((Sabal_domingensis	(Phoenix_dactylifera	(Roystonea_regia	(((Geonoma_undata	(Sclerosperma_profizianum	Orania_palindan))	(((Pelagodoxa_henryana	(Dictyosperma_album	(((Kentiopsis_piersoniorum	Veitchia_spiralis)	(Burretiokentia_grandiflora	Heterospathe_cagayanensis))	Dypsis_decaryi)))	Manicaria_saccifera)	(Pseudophoenix_vinifera	(Prestoea_acuminata	(Oenocarpus_minor	Oenocarpus_bataua)))))	((Bactris_major	(Podococcus_barteri	(Leopoldinia_pulchra	((Reinhardtia_paiewonskiana	Reinhardtia_latisecta)	Reinhardtia_simplex))))	(Attalea_speciosa	(Elaeis_oleifera	Elaeis_guineensis)))))))	Serenoa_repens)	Nypa_fruticans);
(((Sabal_domingensis	Phoenix_dactylifera)	((Roystonea_regia	(((Serenoa_repens	(Sclerosperma_profizianum	(((((Dictyosperma_album	Burretiokentia_grandiflora)	(Veitchia_spiralis	(Dypsis_decaryi	Heterospathe_cagayanensis)))	Kentiopsis_piersoniorum)	((Geonoma_undata	(Prestoea_acuminata	(Oenocarpus_minor	Oenocarpus_bataua)))	Pelagodoxa_henryana))	Manicaria_saccifera)))	((((Reinhardtia_paiewonskiana	Reinhardtia_latisecta)	Reinhardtia_simplex)	Leopoldinia_pulchra)	((Elaeis_oleifera	Elaeis_guineensis)	(Attalea_speciosa	(Podococcus_barteri	Bactris_major)))))	Orania_palindan))	Pseudophoenix_vinifera))	Nypa_fruticans);
((Sabal_domingensis	((((Podococcus_barteri	Roystonea_regia)	(((((Dypsis_decaryi	(Dictyosperma_album	(Burretiokentia_grandiflora	(Heterospathe_cagayanensis	(Veitchia_spiralis	Kentiopsis_piersoniorum)))))	(((Pelagodoxa_henryana	Geonoma_undata)	(Prestoea_acuminata	(Oenocarpus_minor	Oenocarpus_bataua)))	Sclerosperma_profizianum))	Manicaria_saccifera)	((((Reinhardtia_paiewonskiana	Reinhardtia_latisecta)	Reinhardtia_simplex)	(Serenoa_repens	Leopoldinia_pulchra))	((Elaeis_oleifera	Elaeis_guineensis)	(Attalea_speciosa	Bactris_major))))	Orania_palindan))	Pseudophoenix_vinifera)	Phoenix_dactylifera))	Nypa_fruticans);
((Sabal_domingensis	((((((((((Prestoea_acuminata	(Oenocarpus_minor	Oenocarpus_bataua))	((Veitchia_spiralis	Kentiopsis_piersoniorum)	((Dypsis_decaryi	Dictyosperma_album)	(Burretiokentia_grandiflora	Heterospathe_cagayanensis))))	Manicaria_saccifera)	Pelagodoxa_henryana)	Geonoma_undata)	Sclerosperma_profizianum)	((Roystonea_regia	(((Reinhardtia_paiewonskiana	Reinhardtia_latisecta)	Reinhardtia_simplex)	((Elaeis_oleifera	Elaeis_guineensis)	(Attalea_speciosa	(Podococcus_barteri	Bactris_major)))))	Orania_palindan))	Pseudophoenix_vinifera)	(Serenoa_repens	Leopoldinia_pulchra))	Phoenix_dactylifera))	Nypa_fruticans);
(((Serenoa_repens	Sabal_domingensis)	(((Roystonea_regia	((((Leopoldinia_pulchra	(Reinhardtia_paiewonskiana	Reinhardtia_latisecta))	Reinhardtia_simplex)	(Attalea_speciosa	((Podococcus_barteri	Bactris_major)	(Elaeis_oleifera	Elaeis_guineensis))))	((Pelagodoxa_henryana	(((Sclerosperma_profizianum	Manicaria_saccifera)	Geonoma_undata)	(((Dictyosperma_album	(((Burretiokentia_grandiflora	Heterospathe_cagayanensis)	Veitchia_spiralis)	Dypsis_decaryi))	Kentiopsis_piersoniorum)	(Prestoea_acuminata	(Oenocarpus_minor	Oenocarpus_bataua)))))	Orania_palindan)))	Pseudophoenix_vinifera)	Phoenix_dactylifera))	Nypa_fruticans);
(((Serenoa_repens	Sabal_domingensis)	(((Roystonea_regia	(((Leopoldinia_pulchra	(((Reinhardtia_latisecta	Reinhardtia_paiewonskiana)	Reinhardtia_simplex)	Podococcus_barteri))	(Bactris_major	((Elaeis_oleifera	Elaeis_guineensis)	Attalea_speciosa)))	((Geonoma_undata	((Prestoea_acuminata	(Oenocarpus_minor	Oenocarpus_bataua))	((Pelagodoxa_henryana	(((Dictyosperma_album	((Burretiokentia_grandiflora	Heterospathe_cagayanensis)	Veitchia_spiralis))	Dypsis_decaryi)	Kentiopsis_piersoniorum))	(Sclerosperma_profizianum	Manicaria_saccifera))))	Orania_palindan)))	Pseudophoenix_vinifera)	Phoenix_dactylifera))	Nypa_fruticans);
((Pseudophoenix_vinifera	((Roystonea_regia	((((Geonoma_undata	(Pelagodoxa_henryana	((((Burretiokentia_grandiflora	(Kentiopsis_piersoniorum	Veitchia_spiralis))	Heterospathe_cagayanensis)	Dypsis_decaryi)	Dictyosperma_album)))	((Oenocarpus_bataua	Oenocarpus_minor)	Prestoea_acuminata))	(Serenoa_repens	Manicaria_saccifera))	(((Elaeis_guineensis	Elaeis_oleifera)	(((Leopoldinia_pulchra	(Reinhardtia_simplex	(Reinhardtia_paiewonskiana	Reinhardtia_latisecta)))	Podococcus_barteri)	(Attalea_speciosa	Bactris_major)))	(Sclerosperma_profizianum	Orania_palindan))))	(Sabal_domingensis	Phoenix_dactylifera)))	Nypa_fruticans);
((Pseudophoenix_vinifera	((((((((Reinhardtia_simplex	(Reinhardtia_paiewonskiana	Reinhardtia_latisecta))	Leopoldinia_pulchra)	Podococcus_barteri)	((Bactris_major	(Elaeis_guineensis	Elaeis_oleifera))	Attalea_speciosa))	Roystonea_regia)	(((((((Oenocarpus_bataua	Oenocarpus_minor)	Prestoea_acuminata)	Geonoma_undata)	(Pelagodoxa_henryana	(((Heterospathe_cagayanensis	(Burretiokentia_grandiflora	(Veitchia_spiralis	Kentiopsis_piersoniorum)))	Dypsis_decaryi)	Dictyosperma_album)))	Manicaria_saccifera)	Sclerosperma_profizianum)	Orania_palindan))	(Sabal_domingensis	Phoenix_dactylifera))	Serenoa_repens))	Nypa_fruticans);
((Phoenix_dactylifera	((((((Manicaria_saccifera	((((Heterospathe_cagayanensis	(Burretiokentia_grandiflora	Veitchia_spiralis))	Dypsis_decaryi)	Dictyosperma_album)	Kentiopsis_piersoniorum))	((Oenocarpus_bataua	Oenocarpus_minor)	(Prestoea_acuminata	(Geonoma_undata	(Pelagodoxa_henryana	Sclerosperma_profizianum)))))	(Orania_palindan	((((Reinhardtia_simplex	(Reinhardtia_paiewonskiana	Reinhardtia_latisecta))	Leopoldinia_pulchra)	Podococcus_barteri)	((Elaeis_guineensis	Elaeis_oleifera)	(Attalea_speciosa	Bactris_major)))))	(Roystonea_regia	Pseudophoenix_vinifera))	Serenoa_repens)	Sabal_domingensis))	Nypa_fruticans);
((((((Orania_palindan	(Manicaria_saccifera	((((((Heterospathe_cagayanensis	(Burretiokentia_grandiflora	Veitchia_spiralis))	Dypsis_decaryi)	Dictyosperma_album)	Pelagodoxa_henryana)	(Kentiopsis_piersoniorum	(((Oenocarpus_bataua	Oenocarpus_minor)	Prestoea_acuminata)	Geonoma_undata)))	Sclerosperma_profizianum)))	Roystonea_regia)	((Reinhardtia_simplex	(Reinhardtia_paiewonskiana	((Podococcus_barteri	Reinhardtia_latisecta)	Leopoldinia_pulchra)))	((Elaeis_guineensis	Elaeis_oleifera)	(Attalea_speciosa	Bactris_major))))	Pseudophoenix_vinifera)	(Sabal_domingensis	(Serenoa_repens	Phoenix_dactylifera)))	Nypa_fruticans);
(((((((Sclerosperma_profizianum	Orania_palindan)	(Manicaria_saccifera	(((((Oenocarpus_bataua	Oenocarpus_minor)	Prestoea_acuminata)	Geonoma_undata)	(Kentiopsis_piersoniorum	(((Veitchia_spiralis	(Heterospathe_cagayanensis	Dypsis_decaryi))	Burretiokentia_grandiflora)	Dictyosperma_album)))	Pelagodoxa_henryana)))	(Podococcus_barteri	Roystonea_regia))	((Attalea_speciosa	Bactris_major)	(((Reinhardtia_simplex	(Reinhardtia_paiewonskiana	Reinhardtia_latisecta))	(Serenoa_repens	Leopoldinia_pulchra))	(Elaeis_guineensis	Elaeis_oleifera))))	Pseudophoenix_vinifera)	(Sabal_domingensis	Phoenix_dactylifera))	Nypa_fruticans);
(((((Dypsis_decaryi	Manicaria_saccifera)	(((((Oenocarpus_bataua	Oenocarpus_minor)	Prestoea_acuminata)	Geonoma_undata)	Pelagodoxa_henryana)	(Dictyosperma_album	((Burretiokentia_grandiflora	(Kentiopsis_piersoniorum	Veitchia_spiralis))	Heterospathe_cagayanensis))))	(((Sclerosperma_profizianum	Orania_palindan)	Pseudophoenix_vinifera)	(Roystonea_regia	(((Reinhardtia_simplex	(Podococcus_barteri	(Reinhardtia_paiewonskiana	Reinhardtia_latisecta)))	(Serenoa_repens	Leopoldinia_pulchra))	((Elaeis_guineensis	Elaeis_oleifera)	(Attalea_speciosa	Bactris_major))))))	(Sabal_domingensis	Phoenix_dactylifera))	Nypa_fruticans);
(((((((Manicaria_saccifera	(((Oenocarpus_bataua	Oenocarpus_minor)	Prestoea_acuminata)	Geonoma_undata))	((Dypsis_decaryi	Pelagodoxa_henryana)	((Dictyosperma_album	(Heterospathe_cagayanensis	(Burretiokentia_grandiflora	Veitchia_spiralis)))	Kentiopsis_piersoniorum)))	((Sclerosperma_profizianum	Orania_palindan)	((((Elaeis_guineensis	Elaeis_oleifera)	Attalea_speciosa)	((Reinhardtia_simplex	(Reinhardtia_paiewonskiana	Reinhardtia_latisecta))	(Serenoa_repens	Leopoldinia_pulchra)))	Bactris_major)))	(Podococcus_barteri	Roystonea_regia))	Pseudophoenix_vinifera)	(Sabal_domingensis	Phoenix_dactylifera))	Nypa_fruticans);
((Sabal_domingensis	(((((((Manicaria_saccifera	((Dictyosperma_album	(Dypsis_decaryi	((Heterospathe_cagayanensis	Kentiopsis_piersoniorum)	(Veitchia_spiralis	Burretiokentia_grandiflora))))	((Oenocarpus_bataua	Oenocarpus_minor)	Prestoea_acuminata)))	(Pelagodoxa_henryana	Geonoma_undata))	(Sclerosperma_profizianum	Orania_palindan))	(Podococcus_barteri	Roystonea_regia))	((Reinhardtia_simplex	(((Serenoa_repens	Leopoldinia_pulchra)	Reinhardtia_paiewonskiana)	Reinhardtia_latisecta))	((Attalea_speciosa	Bactris_major)	(Elaeis_guineensis	Elaeis_oleifera))))	Pseudophoenix_vinifera)	Phoenix_dactylifera))	Nypa_fruticans);
((Sabal_domingensis	(((((Manicaria_saccifera	(((Dictyosperma_album	(Dypsis_decaryi	(Heterospathe_cagayanensis	(Veitchia_spiralis	Burretiokentia_grandiflora))))	Kentiopsis_piersoniorum)	(Pseudophoenix_vinifera	((Oenocarpus_bataua	Oenocarpus_minor)	Prestoea_acuminata))))	((Orania_palindan	(Roystonea_regia	Podococcus_barteri))	((Reinhardtia_simplex	(Reinhardtia_latisecta	Reinhardtia_paiewonskiana))	((Attalea_speciosa	Bactris_major)	(Elaeis_guineensis	Elaeis_oleifera)))))	(Sclerosperma_profizianum	(Pelagodoxa_henryana	Geonoma_undata)))	(Serenoa_repens	Leopoldinia_pulchra))	Phoenix_dactylifera))	Nypa_fruticans);
((Sabal_domingensis	((((Roystonea_regia	((Pseudophoenix_vinifera	((Leopoldinia_pulchra	(Podococcus_barteri	(Reinhardtia_simplex	(Reinhardtia_latisecta	Reinhardtia_paiewonskiana))))	((Bactris_major	Attalea_speciosa)	(Elaeis_guineensis	Elaeis_oleifera))))	Orania_palindan))	(Sclerosperma_profizianum	((Manicaria_saccifera	((Pelagodoxa_henryana	((Dictyosperma_album	((Heterospathe_cagayanensis	Veitchia_spiralis)	(Burretiokentia_grandiflora	Dypsis_decaryi)))	Kentiopsis_piersoniorum))	((Oenocarpus_bataua	Oenocarpus_minor)	Prestoea_acuminata)))	Geonoma_undata)))	Serenoa_repens)	Phoenix_dactylifera))	Nypa_fruticans);
((Sabal_domingensis	(Phoenix_dactylifera	(((((Manicaria_saccifera	((Pelagodoxa_henryana	Geonoma_undata)	(Dypsis_decaryi	((Kentiopsis_piersoniorum	(Dictyosperma_album	(Burretiokentia_grandiflora	(Heterospathe_cagayanensis	Veitchia_spiralis))))	(Pseudophoenix_vinifera	((Oenocarpus_minor	Oenocarpus_bataua)	Prestoea_acuminata))))))	((Sclerosperma_profizianum	Orania_palindan)	Roystonea_regia))	(((Elaeis_oleifera	Elaeis_guineensis)	(Bactris_major	Attalea_speciosa))	((Podococcus_barteri	Reinhardtia_simplex)	(Reinhardtia_paiewonskiana	Reinhardtia_latisecta))))	Leopoldinia_pulchra)	Serenoa_repens)))	Nypa_fruticans);
((Leopoldinia_pulchra	(Serenoa_repens	((Sabal_domingensis	Phoenix_dactylifera)	(((Manicaria_saccifera	(Pelagodoxa_henryana	((Geonoma_undata	(Pseudophoenix_vinifera	((Oenocarpus_minor	Oenocarpus_bataua)	Prestoea_acuminata)))	(Dictyosperma_album	((Kentiopsis_piersoniorum	Veitchia_spiralis)	(Burretiokentia_grandiflora	(Dypsis_decaryi	Heterospathe_cagayanensis)))))))	((Sclerosperma_profizianum	Orania_palindan)	(Podococcus_barteri	Roystonea_regia)))	((Bactris_major	Attalea_speciosa)	((Reinhardtia_simplex	(Reinhardtia_paiewonskiana	Reinhardtia_latisecta))	(Elaeis_oleifera	Elaeis_guineensis)))))))	Nypa_fruticans);
((Sabal_domingensis	(Phoenix_dactylifera	((Serenoa_repens	((((Sclerosperma_profizianum	Manicaria_saccifera)	(((Dictyosperma_album	Dypsis_decaryi)	((Kentiopsis_piersoniorum	Veitchia_spiralis)	(Burretiokentia_grandiflora	Heterospathe_cagayanensis)))	(Pelagodoxa_henryana	(Geonoma_undata	((Oenocarpus_minor	Oenocarpus_bataua)	Prestoea_acuminata)))))	(Orania_palindan	Roystonea_regia))	((Leopoldinia_pulchra	(Reinhardtia_simplex	(Reinhardtia_paiewonskiana	Reinhardtia_latisecta)))	((Elaeis_oleifera	Elaeis_guineensis)	((Podococcus_barteri	Bactris_major)	Attalea_speciosa)))))	Pseudophoenix_vinifera)))	Nypa_fruticans);
((Phoenix_dactylifera	(Sabal_domingensis	((Leopoldinia_pulchra	Serenoa_repens)	(((((Dictyosperma_album	((Veitchia_spiralis	(Burretiokentia_grandiflora	Heterospathe_cagayanensis))	Dypsis_decaryi))	(((Sclerosperma_profizianum	Manicaria_saccifera)	Kentiopsis_piersoniorum)	(((Oenocarpus_minor	Oenocarpus_bataua)	Prestoea_acuminata)	Pelagodoxa_henryana)))	Geonoma_undata)	(Orania_palindan	(Pseudophoenix_vinifera	Roystonea_regia)))	((Reinhardtia_simplex	(Reinhardtia_paiewonskiana	Reinhardtia_latisecta))	((Podococcus_barteri	Bactris_major)	(Attalea_speciosa	(Elaeis_oleifera	Elaeis_guineensis))))))))	Nypa_fruticans);
((((Serenoa_repens	(((Leopoldinia_pulchra	(((Pelagodoxa_henryana	Geonoma_undata)	((Kentiopsis_piersoniorum	(Dictyosperma_album	((Heterospathe_cagayanensis	(Veitchia_spiralis	Burretiokentia_grandiflora))	Dypsis_decaryi)))	((Oenocarpus_minor	Oenocarpus_bataua)	Prestoea_acuminata)))	(Sclerosperma_profizianum	Manicaria_saccifera)))	(Orania_palindan	Roystonea_regia))	((Reinhardtia_simplex	(Reinhardtia_paiewonskiana	Reinhardtia_latisecta))	((Podococcus_barteri	Bactris_major)	(Attalea_speciosa	(Elaeis_oleifera	Elaeis_guineensis))))))	(Phoenix_dactylifera	Sabal_domingensis))	Pseudophoenix_vinifera)	Nypa_fruticans);
((Phoenix_dactylifera	(Sabal_domingensis	(Pseudophoenix_vinifera	((((((((Oenocarpus_minor	Oenocarpus_bataua)	Prestoea_acuminata)	Sclerosperma_profizianum)	(Pelagodoxa_henryana	Geonoma_undata))	(Kentiopsis_piersoniorum	(Dictyosperma_album	((Veitchia_spiralis	(Burretiokentia_grandiflora	Heterospathe_cagayanensis))	Dypsis_decaryi))))	Manicaria_saccifera)	(Orania_palindan	(Serenoa_repens	Roystonea_regia)))	((Reinhardtia_simplex	(Leopoldinia_pulchra	(Reinhardtia_paiewonskiana	Reinhardtia_latisecta)))	((Elaeis_oleifera	Elaeis_guineensis)	((Podococcus_barteri	Bactris_major)	Attalea_speciosa)))))))	Nypa_fruticans);
(((Phoenix_dactylifera	Sabal_domingensis)	(Pseudophoenix_vinifera	((((((Oenocarpus_minor	Oenocarpus_bataua)	Prestoea_acuminata)	(Kentiopsis_piersoniorum	(Dictyosperma_album	((Veitchia_spiralis	(Burretiokentia_grandiflora	Heterospathe_cagayanensis))	Dypsis_decaryi))))	(Serenoa_repens	(Podococcus_barteri	(Sclerosperma_profizianum	Manicaria_saccifera))))	(Pelagodoxa_henryana	(Orania_palindan	Geonoma_undata)))	(Roystonea_regia	((Leopoldinia_pulchra	((Reinhardtia_paiewonskiana	Reinhardtia_latisecta)	Reinhardtia_simplex))	((Elaeis_oleifera	Elaeis_guineensis)	(Bactris_major	Attalea_speciosa)))))))	Nypa_fruticans);
(((((Pseudophoenix_vinifera	(((((Sclerosperma_profizianum	Manicaria_saccifera)	(((Oenocarpus_minor	Oenocarpus_bataua)	Prestoea_acuminata)	((Kentiopsis_piersoniorum	(Dictyosperma_album	((Veitchia_spiralis	(Burretiokentia_grandiflora	Heterospathe_cagayanensis))	Dypsis_decaryi)))	(Pelagodoxa_henryana	Geonoma_undata))))	Orania_palindan)	Roystonea_regia)	((Leopoldinia_pulchra	((Reinhardtia_paiewonskiana	Reinhardtia_latisecta)	Reinhardtia_simplex))	((Elaeis_oleifera	Elaeis_guineensis)	((Podococcus_barteri	Bactris_major)	Attalea_speciosa)))))	Serenoa_repens)	Phoenix_dactylifera)	Sabal_domingensis)	Nypa_fruticans);
((Pseudophoenix_vinifera	((Roystonea_regia	(((((Geonoma_undata	((Oenocarpus_minor	Oenocarpus_bataua)	Prestoea_acuminata))	Manicaria_saccifera)	(Pelagodoxa_henryana	(Kentiopsis_piersoniorum	(Dictyosperma_album	((Heterospathe_cagayanensis	(Veitchia_spiralis	Burretiokentia_grandiflora))	Dypsis_decaryi)))))	(Sclerosperma_profizianum	Orania_palindan))	(Serenoa_repens	((Podococcus_barteri	(Leopoldinia_pulchra	((Reinhardtia_paiewonskiana	Reinhardtia_latisecta)	Reinhardtia_simplex)))	((Elaeis_oleifera	Elaeis_guineensis)	(Bactris_major	Attalea_speciosa))))))	(Phoenix_dactylifera	Sabal_domingensis)))	Nypa_fruticans);
((((Pseudophoenix_vinifera	((((Attalea_speciosa	Serenoa_repens)	Podococcus_barteri)	((((Reinhardtia_paiewonskiana	Reinhardtia_latisecta)	Reinhardtia_simplex)	(Elaeis_oleifera	Elaeis_guineensis))	Bactris_major))	(((((Dictyosperma_album	((Kentiopsis_piersoniorum	(Heterospathe_cagayanensis	(Veitchia_spiralis	Burretiokentia_grandiflora)))	Dypsis_decaryi))	((Sclerosperma_profizianum	Pelagodoxa_henryana)	((Oenocarpus_minor	Oenocarpus_bataua)	Prestoea_acuminata)))	Manicaria_saccifera)	Geonoma_undata)	(Leopoldinia_pulchra	(Orania_palindan	Roystonea_regia)))))	Phoenix_dactylifera)	Sabal_domingensis)	Nypa_fruticans);
((Sabal_domingensis	((((Leopoldinia_pulchra	(Reinhardtia_simplex	((Podococcus_barteri	Reinhardtia_latisecta)	Reinhardtia_paiewonskiana)))	((Bactris_major	Attalea_speciosa)	(Elaeis_oleifera	Elaeis_guineensis)))	(Orania_palindan	(((((((((Burretiokentia_grandiflora	Heterospathe_cagayanensis)	Veitchia_spiralis)	Dypsis_decaryi)	Dictyosperma_album)	Kentiopsis_piersoniorum)	(Prestoea_acuminata	(Oenocarpus_minor	Oenocarpus_bataua)))	(Sclerosperma_profizianum	(Serenoa_repens	Manicaria_saccifera)))	(Pelagodoxa_henryana	Geonoma_undata))	Roystonea_regia)))	(Phoenix_dactylifera	Pseudophoenix_vinifera)))	Nypa_fruticans);
(((((((Orania_palindan	Sclerosperma_profizianum)	(((((Kentiopsis_piersoniorum	((Heterospathe_cagayanensis	(Veitchia_spiralis	Burretiokentia_grandiflora))	Dypsis_decaryi))	Dictyosperma_album)	(Prestoea_acuminata	(Oenocarpus_minor	Oenocarpus_bataua)))	Manicaria_saccifera)	(Pelagodoxa_henryana	Geonoma_undata)))	((Roystonea_regia	Serenoa_repens)	(((Leopoldinia_pulchra	(Reinhardtia_simplex	(Reinhardtia_latisecta	Reinhardtia_paiewonskiana)))	Podococcus_barteri)	((Bactris_major	Attalea_speciosa)	(Elaeis_oleifera	Elaeis_guineensis)))))	Pseudophoenix_vinifera)	Phoenix_dactylifera)	Sabal_domingensis)	Nypa_fruticans);
((((Phoenix_dactylifera	Sabal_domingensis)	(((((Sclerosperma_profizianum	Manicaria_saccifera)	((Kentiopsis_piersoniorum	((Heterospathe_cagayanensis	(Veitchia_spiralis	Burretiokentia_grandiflora))	Dypsis_decaryi))	Dictyosperma_album))	((Geonoma_undata	(Prestoea_acuminata	(Oenocarpus_minor	Oenocarpus_bataua)))	Pelagodoxa_henryana))	(Orania_palindan	(Roystonea_regia	((Leopoldinia_pulchra	(Reinhardtia_simplex	((Podococcus_barteri	Reinhardtia_latisecta)	Reinhardtia_paiewonskiana)))	((Bactris_major	Attalea_speciosa)	(Elaeis_oleifera	Elaeis_guineensis))))))	Pseudophoenix_vinifera))	Serenoa_repens)	Nypa_fruticans);
((((((Manicaria_saccifera	((Geonoma_undata	Pelagodoxa_henryana)	((((Burretiokentia_grandiflora	(Veitchia_spiralis	(Dypsis_decaryi	Heterospathe_cagayanensis)))	Kentiopsis_piersoniorum)	Dictyosperma_album)	(Pseudophoenix_vinifera	(Prestoea_acuminata	(Oenocarpus_minor	Oenocarpus_bataua))))))	((Sclerosperma_profizianum	Orania_palindan)	((Bactris_major	Attalea_speciosa)	((Elaeis_oleifera	Elaeis_guineensis)	((Leopoldinia_pulchra	(Reinhardtia_simplex	(Reinhardtia_latisecta	Reinhardtia_paiewonskiana)))	Podococcus_barteri)))))	Roystonea_regia)	(Sabal_domingensis	Phoenix_dactylifera))	Serenoa_repens)	Nypa_fruticans);
(((((Serenoa_repens	Leopoldinia_pulchra)	(((Roystonea_regia	((((Manicaria_saccifera	(((Dypsis_decaryi	(((Burretiokentia_grandiflora	Veitchia_spiralis)	Heterospathe_cagayanensis)	Dictyosperma_album))	Kentiopsis_piersoniorum)	Pelagodoxa_henryana))	(Geonoma_undata	(Prestoea_acuminata	(Oenocarpus_minor	Oenocarpus_bataua))))	(Sclerosperma_profizianum	(Attalea_speciosa	(((Elaeis_oleifera	Elaeis_guineensis)	(Reinhardtia_simplex	(Reinhardtia_latisecta	Reinhardtia_paiewonskiana)))	Bactris_major))))	Orania_palindan))	Podococcus_barteri)	Pseudophoenix_vinifera))	Sabal_domingensis)	Phoenix_dactylifera)	Nypa_fruticans);
((((Podococcus_barteri	(((Serenoa_repens	Leopoldinia_pulchra)	((Reinhardtia_paiewonskiana	Reinhardtia_latisecta)	Reinhardtia_simplex))	((Bactris_major	Attalea_speciosa)	(Elaeis_oleifera	Elaeis_guineensis))))	((Roystonea_regia	(((Pseudophoenix_vinifera	(Prestoea_acuminata	(Oenocarpus_minor	Oenocarpus_bataua)))	(Sclerosperma_profizianum	Manicaria_saccifera))	(Dypsis_decaryi	((Kentiopsis_piersoniorum	(Veitchia_spiralis	(Heterospathe_cagayanensis	Burretiokentia_grandiflora)))	Dictyosperma_album))))	(Pelagodoxa_henryana	(Geonoma_undata	Orania_palindan))))	(Phoenix_dactylifera	Sabal_domingensis))	Nypa_fruticans);
((((((((Reinhardtia_paiewonskiana	Reinhardtia_latisecta)	Reinhardtia_simplex)	Leopoldinia_pulchra)	((Elaeis_oleifera	Elaeis_guineensis)	((Podococcus_barteri	Bactris_major)	(Dypsis_decaryi	Attalea_speciosa))))	(Sclerosperma_profizianum	Orania_palindan))	((Sabal_domingensis	(Pelagodoxa_henryana	(((((Kentiopsis_piersoniorum	Veitchia_spiralis)	(Heterospathe_cagayanensis	Burretiokentia_grandiflora))	Dictyosperma_album)	(Prestoea_acuminata	(Oenocarpus_minor	Oenocarpus_bataua)))	(Geonoma_undata	Manicaria_saccifera))))	((Roystonea_regia	Phoenix_dactylifera)	Serenoa_repens)))	Pseudophoenix_vinifera)	Nypa_fruticans);
((((((((Manicaria_saccifera	((Burretiokentia_grandiflora	((Veitchia_spiralis	((Dypsis_decaryi	Heterospathe_cagayanensis)	Pelagodoxa_henryana))	Dictyosperma_album))	Kentiopsis_piersoniorum))	(Geonoma_undata	(Prestoea_acuminata	(Oenocarpus_minor	Oenocarpus_bataua))))	(Roystonea_regia	(Sclerosperma_profizianum	(Podococcus_barteri	Orania_palindan))))	((((Reinhardtia_paiewonskiana	Reinhardtia_latisecta)	Reinhardtia_simplex)	Leopoldinia_pulchra)	((Elaeis_oleifera	Elaeis_guineensis)	(Bactris_major	Attalea_speciosa))))	Pseudophoenix_vinifera)	Serenoa_repens)	(Sabal_domingensis	Phoenix_dactylifera))	Nypa_fruticans);
(((((((Manicaria_saccifera	(((Prestoea_acuminata	(Dypsis_decaryi	(Oenocarpus_minor	Oenocarpus_bataua)))	(Dictyosperma_album	(Kentiopsis_piersoniorum	(Veitchia_spiralis	(Burretiokentia_grandiflora	Heterospathe_cagayanensis)))))	Pelagodoxa_henryana))	Geonoma_undata)	((((((Leopoldinia_pulchra	Reinhardtia_latisecta)	Reinhardtia_paiewonskiana)	Reinhardtia_simplex)	((Elaeis_oleifera	Elaeis_guineensis)	(Bactris_major	Attalea_speciosa)))	Roystonea_regia)	(Sclerosperma_profizianum	(Podococcus_barteri	Orania_palindan))))	Serenoa_repens)	(Sabal_domingensis	Phoenix_dactylifera))	Pseudophoenix_vinifera)	Nypa_fruticans);
((Sabal_domingensis	((Serenoa_repens	Phoenix_dactylifera)	(Pseudophoenix_vinifera	((((Leopoldinia_pulchra	(((((Reinhardtia_latisecta	Reinhardtia_paiewonskiana)	Reinhardtia_simplex)	(Elaeis_oleifera	Elaeis_guineensis))	Attalea_speciosa)	Bactris_major))	Podococcus_barteri)	(((Manicaria_saccifera	((Prestoea_acuminata	(Oenocarpus_minor	Oenocarpus_bataua))	((Dictyosperma_album	(Dypsis_decaryi	(Heterospathe_cagayanensis	(Veitchia_spiralis	Burretiokentia_grandiflora))))	Kentiopsis_piersoniorum)))	(Pelagodoxa_henryana	Geonoma_undata))	(Sclerosperma_profizianum	Orania_palindan)))	Roystonea_regia))))	Nypa_fruticans);
(((((Pseudophoenix_vinifera	(((Bactris_major	Attalea_speciosa)	((Elaeis_oleifera	Elaeis_guineensis)	(Reinhardtia_simplex	((Reinhardtia_paiewonskiana	Reinhardtia_latisecta)	Podococcus_barteri))))	((Sclerosperma_profizianum	Orania_palindan)	(Roystonea_regia	(Manicaria_saccifera	((Kentiopsis_piersoniorum	(Dypsis_decaryi	((Burretiokentia_grandiflora	Dictyosperma_album)	(Heterospathe_cagayanensis	Veitchia_spiralis))))	(Pelagodoxa_henryana	((Prestoea_acuminata	(Oenocarpus_minor	Oenocarpus_bataua))	Geonoma_undata))))))))	(Serenoa_repens	Leopoldinia_pulchra))	Phoenix_dactylifera)	Sabal_domingensis)	Nypa_fruticans);
(((Phoenix_dactylifera	(((((((Leopoldinia_pulchra	(Reinhardtia_simplex	(Reinhardtia_paiewonskiana	Reinhardtia_latisecta)))	Bactris_major)	Attalea_speciosa)	(Elaeis_oleifera	Elaeis_guineensis))	(Roystonea_regia	(Sclerosperma_profizianum	(Podococcus_barteri	Orania_palindan))))	((((Pseudophoenix_vinifera	(Prestoea_acuminata	(Oenocarpus_minor	Oenocarpus_bataua)))	(Dictyosperma_album	((Pelagodoxa_henryana	Dypsis_decaryi)	((Burretiokentia_grandiflora	Heterospathe_cagayanensis)	(Kentiopsis_piersoniorum	Veitchia_spiralis)))))	Manicaria_saccifera)	Geonoma_undata))	Sabal_domingensis))	Serenoa_repens)	Nypa_fruticans);
(((Phoenix_dactylifera	Sabal_domingensis)	(((Orania_palindan	((((Pelagodoxa_henryana	((Sclerosperma_profizianum	Manicaria_saccifera)	((Prestoea_acuminata	(Oenocarpus_minor	Oenocarpus_bataua))	(((Burretiokentia_grandiflora	Heterospathe_cagayanensis)	Veitchia_spiralis)	(Dypsis_decaryi	Dictyosperma_album)))))	Kentiopsis_piersoniorum)	Geonoma_undata)	(((((Elaeis_oleifera	Elaeis_guineensis)	(Reinhardtia_simplex	(Reinhardtia_paiewonskiana	Reinhardtia_latisecta)))	Attalea_speciosa)	Bactris_major)	(Podococcus_barteri	Roystonea_regia))))	Pseudophoenix_vinifera)	(Leopoldinia_pulchra	Serenoa_repens)))	Nypa_fruticans);
((((Phoenix_dactylifera	Sabal_domingensis)	((Roystonea_regia	((((Pseudophoenix_vinifera	(Prestoea_acuminata	(Oenocarpus_minor	Oenocarpus_bataua)))	((Leopoldinia_pulchra	Manicaria_saccifera)	(Kentiopsis_piersoniorum	((Burretiokentia_grandiflora	((Dypsis_decaryi	Heterospathe_cagayanensis)	Veitchia_spiralis))	Dictyosperma_album))))	Orania_palindan)	((Reinhardtia_simplex	(Reinhardtia_paiewonskiana	Reinhardtia_latisecta))	((Attalea_speciosa	(Podococcus_barteri	Bactris_major))	(Elaeis_oleifera	Elaeis_guineensis)))))	(Geonoma_undata	(Pelagodoxa_henryana	Sclerosperma_profizianum))))	Serenoa_repens)	Nypa_fruticans);
(((Phoenix_dactylifera	Sabal_domingensis)	(((Pseudophoenix_vinifera	Serenoa_repens)	(Roystonea_regia	(Orania_palindan	((((Dypsis_decaryi	((((Burretiokentia_grandiflora	Heterospathe_cagayanensis)	Veitchia_spiralis)	Kentiopsis_piersoniorum)	Dictyosperma_album))	(Prestoea_acuminata	(Oenocarpus_minor	Oenocarpus_bataua)))	Manicaria_saccifera)	(Geonoma_undata	(Pelagodoxa_henryana	Sclerosperma_profizianum))))))	((Leopoldinia_pulchra	(Reinhardtia_simplex	(Reinhardtia_paiewonskiana	Reinhardtia_latisecta)))	((Attalea_speciosa	(Podococcus_barteri	Bactris_major))	(Elaeis_oleifera	Elaeis_guineensis)))))	Nypa_fruticans);
(((Phoenix_dactylifera	((((((((Dypsis_decaryi	Dictyosperma_album)	((Burretiokentia_grandiflora	Heterospathe_cagayanensis)	Veitchia_spiralis))	Kentiopsis_piersoniorum)	(Pseudophoenix_vinifera	(Prestoea_acuminata	(Oenocarpus_minor	Oenocarpus_bataua))))	Manicaria_saccifera)	(Geonoma_undata	Pelagodoxa_henryana))	((Sclerosperma_profizianum	Orania_palindan)	((Podococcus_barteri	Roystonea_regia)	((Attalea_speciosa	Bactris_major)	((Reinhardtia_simplex	(Reinhardtia_paiewonskiana	Reinhardtia_latisecta))	(Elaeis_oleifera	Elaeis_guineensis))))))	Sabal_domingensis))	(Serenoa_repens	Leopoldinia_pulchra))	Nypa_fruticans);
(((Phoenix_dactylifera	(((((Attalea_speciosa	Bactris_major)	((Reinhardtia_simplex	((Reinhardtia_paiewonskiana	Leopoldinia_pulchra)	(Podococcus_barteri	Reinhardtia_latisecta)))	(Elaeis_oleifera	Elaeis_guineensis)))	((((((((Dypsis_decaryi	(Heterospathe_cagayanensis	(Veitchia_spiralis	Burretiokentia_grandiflora)))	Dictyosperma_album)	Kentiopsis_piersoniorum)	(Prestoea_acuminata	(Oenocarpus_minor	Oenocarpus_bataua)))	(Sclerosperma_profizianum	Manicaria_saccifera))	(Geonoma_undata	Pelagodoxa_henryana))	Orania_palindan)	Roystonea_regia))	Pseudophoenix_vinifera)	Sabal_domingensis))	Serenoa_repens)	Nypa_fruticans);
(((Phoenix_dactylifera	(((((Podococcus_barteri	((Reinhardtia_simplex	(Reinhardtia_paiewonskiana	Reinhardtia_latisecta))	Leopoldinia_pulchra))	((Elaeis_oleifera	Elaeis_guineensis)	(Attalea_speciosa	Bactris_major)))	((((((Prestoea_acuminata	(Oenocarpus_minor	Oenocarpus_bataua))	(Dypsis_decaryi	(((Kentiopsis_piersoniorum	Veitchia_spiralis)	(Burretiokentia_grandiflora	Heterospathe_cagayanensis))	Dictyosperma_album)))	(Sclerosperma_profizianum	Manicaria_saccifera))	(Geonoma_undata	Pelagodoxa_henryana))	Orania_palindan)	Roystonea_regia))	Pseudophoenix_vinifera)	Sabal_domingensis))	Serenoa_repens)	Nypa_fruticans);
(((((Sabal_domingensis	Phoenix_dactylifera)	((((Podococcus_barteri	((((Kentiopsis_piersoniorum	(Burretiokentia_grandiflora	Veitchia_spiralis))	Heterospathe_cagayanensis)	Dictyosperma_album)	(Dypsis_decaryi	(((Prestoea_acuminata	(Oenocarpus_minor	Oenocarpus_bataua))	(Geonoma_undata	Pelagodoxa_henryana))	(Sclerosperma_profizianum	Manicaria_saccifera)))))	Orania_palindan)	(((Reinhardtia_simplex	(Reinhardtia_paiewonskiana	Reinhardtia_latisecta))	((Elaeis_oleifera	Elaeis_guineensis)	(Attalea_speciosa	Bactris_major)))	Roystonea_regia))	Pseudophoenix_vinifera))	Leopoldinia_pulchra)	Serenoa_repens)	Nypa_fruticans);
(((((Sabal_domingensis	Phoenix_dactylifera)	((((((((((Burretiokentia_grandiflora	Heterospathe_cagayanensis)	Veitchia_spiralis)	Dictyosperma_album)	Kentiopsis_piersoniorum)	((Geonoma_undata	(Prestoea_acuminata	(Oenocarpus_minor	Oenocarpus_bataua)))	(Sclerosperma_profizianum	Pelagodoxa_henryana)))	Dypsis_decaryi)	Manicaria_saccifera)	((Reinhardtia_simplex	(Reinhardtia_paiewonskiana	Reinhardtia_latisecta))	((Elaeis_oleifera	Elaeis_guineensis)	(Attalea_speciosa	(Podococcus_barteri	Bactris_major)))))	(Roystonea_regia	Orania_palindan))	Pseudophoenix_vinifera))	Leopoldinia_pulchra)	Serenoa_repens)	Nypa_fruticans);
(((Sabal_domingensis	Phoenix_dactylifera)	((((((Podococcus_barteri	((Elaeis_oleifera	Elaeis_guineensis)	(Bactris_major	Attalea_speciosa)))	((Reinhardtia_simplex	(Reinhardtia_latisecta	Reinhardtia_paiewonskiana))	(Serenoa_repens	Leopoldinia_pulchra)))	Orania_palindan)	(((Pelagodoxa_henryana	Geonoma_undata)	Sclerosperma_profizianum)	(Manicaria_saccifera	((Prestoea_acuminata	(Oenocarpus_bataua	Oenocarpus_minor))	(((Kentiopsis_piersoniorum	(Veitchia_spiralis	(Heterospathe_cagayanensis	Burretiokentia_grandiflora)))	Dypsis_decaryi)	Dictyosperma_album)))))	Roystonea_regia)	Pseudophoenix_vinifera))	Nypa_fruticans);
(((Sabal_domingensis	Phoenix_dactylifera)	(((((Bactris_major	Attalea_speciosa)	(((Reinhardtia_simplex	(((Serenoa_repens	Leopoldinia_pulchra)	Reinhardtia_latisecta)	Reinhardtia_paiewonskiana))	Podococcus_barteri)	(Elaeis_oleifera	Elaeis_guineensis)))	((Pelagodoxa_henryana	Geonoma_undata)	((Sclerosperma_profizianum	Manicaria_saccifera)	((Prestoea_acuminata	(Oenocarpus_bataua	Oenocarpus_minor))	(((Veitchia_spiralis	(Heterospathe_cagayanensis	Burretiokentia_grandiflora))	(Dypsis_decaryi	Dictyosperma_album))	Kentiopsis_piersoniorum)))))	(Roystonea_regia	Orania_palindan))	Pseudophoenix_vinifera))	Nypa_fruticans);
(((Sabal_domingensis	Phoenix_dactylifera)	(((((Sclerosperma_profizianum	((Pelagodoxa_henryana	Geonoma_undata)	(Manicaria_saccifera	((Prestoea_acuminata	(Oenocarpus_bataua	Oenocarpus_minor))	(Dictyosperma_album	(((Kentiopsis_piersoniorum	Veitchia_spiralis)	(Heterospathe_cagayanensis	Burretiokentia_grandiflora))	Dypsis_decaryi))))))	((Podococcus_barteri	Roystonea_regia)	Orania_palindan))	((Reinhardtia_simplex	(Reinhardtia_latisecta	Reinhardtia_paiewonskiana))	((Elaeis_oleifera	Elaeis_guineensis)	(Bactris_major	Attalea_speciosa))))	Pseudophoenix_vinifera)	(Serenoa_repens	Leopoldinia_pulchra)))	Nypa_fruticans);
(((Phoenix_dactylifera	(Sabal_domingensis	Serenoa_repens))	(Pseudophoenix_vinifera	(((((Leopoldinia_pulchra	(Reinhardtia_simplex	(Reinhardtia_latisecta	Reinhardtia_paiewonskiana)))	(Attalea_speciosa	((Elaeis_oleifera	Elaeis_guineensis)	(Podococcus_barteri	Bactris_major))))	(((Geonoma_undata	(Prestoea_acuminata	(Oenocarpus_bataua	Oenocarpus_minor)))	((Dictyosperma_album	((Kentiopsis_piersoniorum	Veitchia_spiralis)	((Dypsis_decaryi	Heterospathe_cagayanensis)	Burretiokentia_grandiflora)))	Pelagodoxa_henryana))	Manicaria_saccifera))	(Sclerosperma_profizianum	Orania_palindan))	Roystonea_regia)))	Nypa_fruticans);
(((Phoenix_dactylifera	Sabal_domingensis)	(Serenoa_repens	((Pseudophoenix_vinifera	(((Podococcus_barteri	(Leopoldinia_pulchra	(Reinhardtia_simplex	(Reinhardtia_latisecta	Reinhardtia_paiewonskiana))))	((Elaeis_oleifera	Elaeis_guineensis)	(Bactris_major	Attalea_speciosa)))	((Roystonea_regia	((((Pelagodoxa_henryana	Geonoma_undata)	(Prestoea_acuminata	(Oenocarpus_bataua	Oenocarpus_minor)))	(((Veitchia_spiralis	(Heterospathe_cagayanensis	Burretiokentia_grandiflora))	(Dypsis_decaryi	Dictyosperma_album))	Kentiopsis_piersoniorum))	Manicaria_saccifera))	Orania_palindan)))	Sclerosperma_profizianum)))	Nypa_fruticans);
(((Phoenix_dactylifera	Sabal_domingensis)	(((((Reinhardtia_paiewonskiana	((Serenoa_repens	Leopoldinia_pulchra)	Reinhardtia_latisecta))	Podococcus_barteri)	Reinhardtia_simplex)	((Elaeis_oleifera	Elaeis_guineensis)	(Bactris_major	Attalea_speciosa)))	(((((((Geonoma_undata	(Prestoea_acuminata	(Oenocarpus_bataua	Oenocarpus_minor)))	Pelagodoxa_henryana)	(((Veitchia_spiralis	(Heterospathe_cagayanensis	Burretiokentia_grandiflora))	(Dypsis_decaryi	Dictyosperma_album))	Kentiopsis_piersoniorum))	(Sclerosperma_profizianum	Manicaria_saccifera))	Roystonea_regia)	Orania_palindan)	Pseudophoenix_vinifera)))	Nypa_fruticans);
((((((Manicaria_saccifera	(((Geonoma_undata	(Prestoea_acuminata	(Oenocarpus_bataua	Oenocarpus_minor)))	(Pelagodoxa_henryana	Sclerosperma_profizianum))	(((Kentiopsis_piersoniorum	(Heterospathe_cagayanensis	(Burretiokentia_grandiflora	Veitchia_spiralis)))	Dypsis_decaryi)	Dictyosperma_album)))	Orania_palindan)	((Podococcus_barteri	Roystonea_regia)	((((Reinhardtia_paiewonskiana	Reinhardtia_latisecta)	Reinhardtia_simplex)	(Serenoa_repens	Leopoldinia_pulchra))	((Attalea_speciosa	Bactris_major)	(Elaeis_oleifera	Elaeis_guineensis)))))	Pseudophoenix_vinifera)	(Phoenix_dactylifera	Sabal_domingensis))	Nypa_fruticans);
(((Sabal_domingensis	Serenoa_repens)	((((((Manicaria_saccifera	((Geonoma_undata	(Prestoea_acuminata	(Oenocarpus_bataua	Oenocarpus_minor)))	Pelagodoxa_henryana))	((((Kentiopsis_piersoniorum	Veitchia_spiralis)	(Heterospathe_cagayanensis	Burretiokentia_grandiflora))	Dypsis_decaryi)	Dictyosperma_album))	(((Attalea_speciosa	((((Reinhardtia_paiewonskiana	Reinhardtia_latisecta)	Reinhardtia_simplex)	Leopoldinia_pulchra)	(Podococcus_barteri	Bactris_major)))	(Elaeis_oleifera	Elaeis_guineensis))	(Roystonea_regia	Orania_palindan)))	Pseudophoenix_vinifera)	Sclerosperma_profizianum)	Phoenix_dactylifera))	Nypa_fruticans);
((Sabal_domingensis	(Serenoa_repens	(((Orania_palindan	((Sclerosperma_profizianum	(((Geonoma_undata	Manicaria_saccifera)	Pelagodoxa_henryana)	(((Pseudophoenix_vinifera	(Prestoea_acuminata	(Oenocarpus_bataua	Oenocarpus_minor)))	Kentiopsis_piersoniorum)	((Heterospathe_cagayanensis	(Veitchia_spiralis	(Dypsis_decaryi	Dictyosperma_album)))	Burretiokentia_grandiflora))))	(Roystonea_regia	Podococcus_barteri)))	((((Reinhardtia_paiewonskiana	Leopoldinia_pulchra)	Reinhardtia_latisecta)	Reinhardtia_simplex)	((Bactris_major	Attalea_speciosa)	(Elaeis_oleifera	Elaeis_guineensis))))	Phoenix_dactylifera)))	Nypa_fruticans);
(((Serenoa_repens	(((((Roystonea_regia	(((Reinhardtia_paiewonskiana	((Podococcus_barteri	Reinhardtia_latisecta)	Leopoldinia_pulchra))	Reinhardtia_simplex)	((Attalea_speciosa	Bactris_major)	(Elaeis_oleifera	Elaeis_guineensis))))	((Geonoma_undata	Pelagodoxa_henryana)	(Manicaria_saccifera	((Prestoea_acuminata	(Oenocarpus_bataua	Oenocarpus_minor))	((Kentiopsis_piersoniorum	(Veitchia_spiralis	(Burretiokentia_grandiflora	Heterospathe_cagayanensis)))	(Dypsis_decaryi	Dictyosperma_album))))))	Orania_palindan)	Pseudophoenix_vinifera)	Sclerosperma_profizianum))	(Phoenix_dactylifera	Sabal_domingensis))	Nypa_fruticans);
((((Serenoa_repens	Leopoldinia_pulchra)	((Sabal_domingensis	(Sclerosperma_profizianum	Phoenix_dactylifera))	((Orania_palindan	((((((((Burretiokentia_grandiflora	Veitchia_spiralis)	Heterospathe_cagayanensis)	Dictyosperma_album)	Kentiopsis_piersoniorum)	(Prestoea_acuminata	(Oenocarpus_bataua	Oenocarpus_minor)))	Manicaria_saccifera)	(Dypsis_decaryi	(Pelagodoxa_henryana	Geonoma_undata)))	(Podococcus_barteri	Roystonea_regia)))	((Reinhardtia_simplex	(Reinhardtia_latisecta	Reinhardtia_paiewonskiana))	((Attalea_speciosa	Bactris_major)	(Elaeis_guineensis	Elaeis_oleifera))))))	Pseudophoenix_vinifera)	Nypa_fruticans);
((Serenoa_repens	((Pseudophoenix_vinifera	Phoenix_dactylifera)	(Sabal_domingensis	((Orania_palindan	(Roystonea_regia	(((((Prestoea_acuminata	(Oenocarpus_bataua	Oenocarpus_minor))	Kentiopsis_piersoniorum)	((Pelagodoxa_henryana	(Dypsis_decaryi	(Heterospathe_cagayanensis	(Burretiokentia_grandiflora	Veitchia_spiralis))))	Dictyosperma_album))	(Sclerosperma_profizianum	Manicaria_saccifera))	Geonoma_undata)))	(((Reinhardtia_simplex	(Reinhardtia_latisecta	Reinhardtia_paiewonskiana))	(Podococcus_barteri	Leopoldinia_pulchra))	((Attalea_speciosa	Bactris_major)	(Elaeis_guineensis	Elaeis_oleifera)))))))	Nypa_fruticans);
(((Phoenix_dactylifera	Sabal_domingensis)	((Serenoa_repens	Leopoldinia_pulchra)	((Orania_palindan	((Podococcus_barteri	Roystonea_regia)	((((Pseudophoenix_vinifera	(Prestoea_acuminata	(Oenocarpus_bataua	Oenocarpus_minor)))	(((Pelagodoxa_henryana	(Dypsis_decaryi	(Heterospathe_cagayanensis	(Burretiokentia_grandiflora	Veitchia_spiralis))))	Dictyosperma_album)	Kentiopsis_piersoniorum))	(Sclerosperma_profizianum	Manicaria_saccifera))	Geonoma_undata)))	((Reinhardtia_simplex	(Reinhardtia_latisecta	Reinhardtia_paiewonskiana))	((Attalea_speciosa	Bactris_major)	(Elaeis_guineensis	Elaeis_oleifera))))))	Nypa_fruticans);
((Phoenix_dactylifera	(Sabal_domingensis	(Serenoa_repens	(Pseudophoenix_vinifera	(((Orania_palindan	(((((Prestoea_acuminata	(Oenocarpus_bataua	Oenocarpus_minor))	((Dictyosperma_album	((Kentiopsis_piersoniorum	(Heterospathe_cagayanensis	Dypsis_decaryi))	Veitchia_spiralis))	Burretiokentia_grandiflora))	(Sclerosperma_profizianum	Manicaria_saccifera))	Pelagodoxa_henryana)	Geonoma_undata))	Roystonea_regia)	((Leopoldinia_pulchra	(Podococcus_barteri	(Reinhardtia_simplex	(Reinhardtia_latisecta	Reinhardtia_paiewonskiana))))	((Attalea_speciosa	Bactris_major)	(Elaeis_guineensis	Elaeis_oleifera))))))))	Nypa_fruticans);
((Pseudophoenix_vinifera	((((Orania_palindan	((((((Geonoma_undata	(Prestoea_acuminata	(Oenocarpus_bataua	Oenocarpus_minor)))	Pelagodoxa_henryana)	Dypsis_decaryi)	(Sclerosperma_profizianum	Manicaria_saccifera))	(Dictyosperma_album	((Burretiokentia_grandiflora	Heterospathe_cagayanensis)	(Kentiopsis_piersoniorum	Veitchia_spiralis))))	Roystonea_regia))	(((Serenoa_repens	Leopoldinia_pulchra)	(Reinhardtia_simplex	(Reinhardtia_latisecta	Reinhardtia_paiewonskiana)))	((Attalea_speciosa	Bactris_major)	(Elaeis_guineensis	Elaeis_oleifera))))	Podococcus_barteri)	(Phoenix_dactylifera	Sabal_domingensis)))	Nypa_fruticans);
(((Sabal_domingensis	(Pseudophoenix_vinifera	((((Attalea_speciosa	Bactris_major)	(Elaeis_guineensis	Elaeis_oleifera))	(Podococcus_barteri	((Serenoa_repens	Leopoldinia_pulchra)	(Reinhardtia_simplex	(Reinhardtia_latisecta	Reinhardtia_paiewonskiana)))))	(Dypsis_decaryi	(((Sclerosperma_profizianum	Orania_palindan)	Roystonea_regia)	((((Geonoma_undata	(Prestoea_acuminata	(Oenocarpus_bataua	Oenocarpus_minor)))	Pelagodoxa_henryana)	Manicaria_saccifera)	((Dictyosperma_album	((Burretiokentia_grandiflora	Heterospathe_cagayanensis)	Veitchia_spiralis))	Kentiopsis_piersoniorum)))))))	Phoenix_dactylifera)	Nypa_fruticans);
((((((((((Geonoma_undata	(Prestoea_acuminata	(Oenocarpus_bataua	Oenocarpus_minor)))	Pelagodoxa_henryana)	Manicaria_saccifera)	(Dictyosperma_album	(Dypsis_decaryi	(((Burretiokentia_grandiflora	Heterospathe_cagayanensis)	Veitchia_spiralis)	Kentiopsis_piersoniorum))))	(Orania_palindan	(((Attalea_speciosa	Bactris_major)	(Elaeis_guineensis	Elaeis_oleifera))	(Podococcus_barteri	((Serenoa_repens	Leopoldinia_pulchra)	(Reinhardtia_simplex	(Reinhardtia_latisecta	Reinhardtia_paiewonskiana)))))))	Roystonea_regia)	Sabal_domingensis)	Sclerosperma_profizianum)	(Pseudophoenix_vinifera	Phoenix_dactylifera))	Nypa_fruticans);
((Phoenix_dactylifera	((((Pseudophoenix_vinifera	Roystonea_regia)	((((Dictyosperma_album	((Dypsis_decaryi	(Heterospathe_cagayanensis	(Veitchia_spiralis	Burretiokentia_grandiflora)))	Kentiopsis_piersoniorum))	((Prestoea_acuminata	(Oenocarpus_bataua	Oenocarpus_minor))	(Sclerosperma_profizianum	(Pelagodoxa_henryana	Geonoma_undata))))	Manicaria_saccifera)	Orania_palindan))	((((Leopoldinia_pulchra	(Reinhardtia_simplex	(Podococcus_barteri	(Reinhardtia_latisecta	Reinhardtia_paiewonskiana))))	Bactris_major)	Attalea_speciosa)	(Elaeis_guineensis	Elaeis_oleifera)))	(Sabal_domingensis	Serenoa_repens)))	Nypa_fruticans);
((Pseudophoenix_vinifera	((Sabal_domingensis	Phoenix_dactylifera)	((((Podococcus_barteri	Roystonea_regia)	((Leopoldinia_pulchra	((((((Burretiokentia_grandiflora	(Dypsis_decaryi	Heterospathe_cagayanensis))	Dictyosperma_album)	Veitchia_spiralis)	Kentiopsis_piersoniorum)	((Geonoma_undata	(Prestoea_acuminata	(Oenocarpus_bataua	Oenocarpus_minor)))	Pelagodoxa_henryana))	(Sclerosperma_profizianum	Manicaria_saccifera)))	Orania_palindan))	Serenoa_repens)	((Reinhardtia_simplex	(Reinhardtia_latisecta	Reinhardtia_paiewonskiana))	((Elaeis_guineensis	Elaeis_oleifera)	(Attalea_speciosa	Bactris_major))))))	Nypa_fruticans);
((Sabal_domingensis	(((Pseudophoenix_vinifera	(((Leopoldinia_pulchra	(Reinhardtia_simplex	(Reinhardtia_latisecta	Reinhardtia_paiewonskiana)))	((Elaeis_guineensis	Elaeis_oleifera)	(Attalea_speciosa	(Podococcus_barteri	Bactris_major))))	(((((((Dypsis_decaryi	Dictyosperma_album)	(Heterospathe_cagayanensis	(Burretiokentia_grandiflora	Veitchia_spiralis)))	Kentiopsis_piersoniorum)	((Geonoma_undata	(Prestoea_acuminata	(Oenocarpus_bataua	Oenocarpus_minor)))	Pelagodoxa_henryana))	(Sclerosperma_profizianum	Manicaria_saccifera))	Orania_palindan)	Roystonea_regia)))	Serenoa_repens)	Phoenix_dactylifera))	Nypa_fruticans);
((Sabal_domingensis	((((((Leopoldinia_pulchra	(Reinhardtia_simplex	(Reinhardtia_paiewonskiana	Reinhardtia_latisecta)))	((Bactris_major	Attalea_speciosa)	(Elaeis_guineensis	Elaeis_oleifera)))	Serenoa_repens)	(Podococcus_barteri	(((Manicaria_saccifera	(((Kentiopsis_piersoniorum	(Dictyosperma_album	(Veitchia_spiralis	(Burretiokentia_grandiflora	Heterospathe_cagayanensis))))	Dypsis_decaryi)	((Geonoma_undata	Pelagodoxa_henryana)	(Prestoea_acuminata	(Oenocarpus_minor	Oenocarpus_bataua)))))	Roystonea_regia)	(Sclerosperma_profizianum	Orania_palindan))))	Pseudophoenix_vinifera)	Phoenix_dactylifera))	Nypa_fruticans);
((Sabal_domingensis	(((((((Manicaria_saccifera	((Kentiopsis_piersoniorum	(Dictyosperma_album	(Dypsis_decaryi	(Veitchia_spiralis	(Burretiokentia_grandiflora	Heterospathe_cagayanensis)))))	((Geonoma_undata	Pelagodoxa_henryana)	(Prestoea_acuminata	(Oenocarpus_minor	Oenocarpus_bataua)))))	((Bactris_major	Attalea_speciosa)	((Elaeis_guineensis	Elaeis_oleifera)	(Leopoldinia_pulchra	(Reinhardtia_simplex	(Reinhardtia_paiewonskiana	(Podococcus_barteri	Reinhardtia_latisecta)))))))	(Roystonea_regia	Orania_palindan))	Pseudophoenix_vinifera)	Sclerosperma_profizianum)	Serenoa_repens)	Phoenix_dactylifera))	Nypa_fruticans);
((Sabal_domingensis	((((((Roystonea_regia	((Reinhardtia_simplex	(Reinhardtia_paiewonskiana	Reinhardtia_latisecta))	((Bactris_major	Attalea_speciosa)	(Elaeis_guineensis	Elaeis_oleifera))))	(Podococcus_barteri	Orania_palindan))	(((Sclerosperma_profizianum	Manicaria_saccifera)	((Kentiopsis_piersoniorum	((Veitchia_spiralis	(Burretiokentia_grandiflora	Heterospathe_cagayanensis))	(Dictyosperma_album	Dypsis_decaryi)))	(Prestoea_acuminata	(Oenocarpus_minor	Oenocarpus_bataua))))	(Geonoma_undata	Pelagodoxa_henryana)))	Pseudophoenix_vinifera)	(Serenoa_repens	Leopoldinia_pulchra))	Phoenix_dactylifera))	Nypa_fruticans);
(((((Sabal_domingensis	(((Podococcus_barteri	(Reinhardtia_simplex	(Reinhardtia_paiewonskiana	Reinhardtia_latisecta)))	((Bactris_major	Attalea_speciosa)	(Elaeis_guineensis	Elaeis_oleifera)))	((Roystonea_regia	(Orania_palindan	((Manicaria_saccifera	((Kentiopsis_piersoniorum	(((Dypsis_decaryi	(Heterospathe_cagayanensis	Veitchia_spiralis))	Burretiokentia_grandiflora)	Dictyosperma_album))	(Prestoea_acuminata	(Oenocarpus_minor	Oenocarpus_bataua))))	(Geonoma_undata	Pelagodoxa_henryana))))	Pseudophoenix_vinifera)))	Sclerosperma_profizianum)	Phoenix_dactylifera)	(Serenoa_repens	Leopoldinia_pulchra))	Nypa_fruticans);
(((Serenoa_repens	(Pseudophoenix_vinifera	((((Sclerosperma_profizianum	Orania_palindan)	(((((Dypsis_decaryi	(((Burretiokentia_grandiflora	Dictyosperma_album)	Heterospathe_cagayanensis)	(Kentiopsis_piersoniorum	Veitchia_spiralis)))	(Prestoea_acuminata	(Oenocarpus_minor	Oenocarpus_bataua)))	Manicaria_saccifera)	Leopoldinia_pulchra)	(Geonoma_undata	Pelagodoxa_henryana)))	((Reinhardtia_simplex	(Reinhardtia_paiewonskiana	Reinhardtia_latisecta))	((Bactris_major	Attalea_speciosa)	(Elaeis_guineensis	Elaeis_oleifera))))	(Podococcus_barteri	Roystonea_regia))))	(Sabal_domingensis	Phoenix_dactylifera))	Nypa_fruticans);
((Sabal_domingensis	(((Pseudophoenix_vinifera	((((Sclerosperma_profizianum	Orania_palindan)	(Manicaria_saccifera	((((Burretiokentia_grandiflora	Dictyosperma_album)	Heterospathe_cagayanensis)	Veitchia_spiralis)	(Kentiopsis_piersoniorum	(Geonoma_undata	(Prestoea_acuminata	(Oenocarpus_minor	Oenocarpus_bataua)))))))	((((((Bactris_major	Attalea_speciosa)	(Elaeis_guineensis	Elaeis_oleifera))	(Leopoldinia_pulchra	Serenoa_repens))	Podococcus_barteri)	(Reinhardtia_simplex	(Reinhardtia_paiewonskiana	Reinhardtia_latisecta)))	Dypsis_decaryi))	Roystonea_regia))	Pelagodoxa_henryana)	Phoenix_dactylifera))	Nypa_fruticans);
((Sabal_domingensis	((((((Bactris_major	Attalea_speciosa)	(Elaeis_guineensis	Elaeis_oleifera))	((Podococcus_barteri	((Reinhardtia_paiewonskiana	Reinhardtia_latisecta)	Reinhardtia_simplex))	(Leopoldinia_pulchra	Serenoa_repens)))	((((Dictyosperma_album	((Dypsis_decaryi	Heterospathe_cagayanensis)	Burretiokentia_grandiflora))	Veitchia_spiralis)	(((Sclerosperma_profizianum	Manicaria_saccifera)	Geonoma_undata)	((Prestoea_acuminata	(Oenocarpus_minor	Oenocarpus_bataua))	Pelagodoxa_henryana)))	((Kentiopsis_piersoniorum	Roystonea_regia)	Orania_palindan)))	Pseudophoenix_vinifera)	Phoenix_dactylifera))	Nypa_fruticans);
((Sabal_domingensis	((Pseudophoenix_vinifera	Phoenix_dactylifera)	(((Geonoma_undata	((Pelagodoxa_henryana	((((Veitchia_spiralis	(Burretiokentia_grandiflora	(Dypsis_decaryi	Heterospathe_cagayanensis)))	Dictyosperma_album)	Kentiopsis_piersoniorum)	(Prestoea_acuminata	(Oenocarpus_minor	Oenocarpus_bataua))))	(Sclerosperma_profizianum	Manicaria_saccifera)))	((Orania_palindan	((((Podococcus_barteri	Bactris_major)	Attalea_speciosa)	(Elaeis_guineensis	Elaeis_oleifera))	(((Reinhardtia_paiewonskiana	Reinhardtia_latisecta)	Reinhardtia_simplex)	Leopoldinia_pulchra)))	Roystonea_regia))	Serenoa_repens)))	Nypa_fruticans);
(((Sabal_domingensis	(((Manicaria_saccifera	(Pelagodoxa_henryana	(((((Dypsis_decaryi	Heterospathe_cagayanensis)	(Veitchia_spiralis	Burretiokentia_grandiflora))	Dictyosperma_album)	Kentiopsis_piersoniorum)	(Geonoma_undata	(Prestoea_acuminata	(Oenocarpus_minor	Oenocarpus_bataua))))))	Sclerosperma_profizianum)	(Pseudophoenix_vinifera	((Orania_palindan	((((Podococcus_barteri	Bactris_major)	Attalea_speciosa)	(Elaeis_guineensis	Elaeis_oleifera))	(((Reinhardtia_paiewonskiana	Reinhardtia_latisecta)	Reinhardtia_simplex)	Leopoldinia_pulchra)))	(Serenoa_repens	Roystonea_regia)))))	Phoenix_dactylifera)	Nypa_fruticans);
((Phoenix_dactylifera	(((((Reinhardtia_paiewonskiana	Leopoldinia_pulchra)	(Podococcus_barteri	Reinhardtia_latisecta))	Reinhardtia_simplex)	(((((Bactris_major	Attalea_speciosa)	(Elaeis_guineensis	Elaeis_oleifera))	(((Prestoea_acuminata	(Oenocarpus_minor	Oenocarpus_bataua))	(Manicaria_saccifera	(((Dypsis_decaryi	Dictyosperma_album)	((Burretiokentia_grandiflora	Heterospathe_cagayanensis)	Veitchia_spiralis))	Kentiopsis_piersoniorum)))	(Pelagodoxa_henryana	Geonoma_undata)))	Sclerosperma_profizianum)	(Orania_palindan	Roystonea_regia)))	(Pseudophoenix_vinifera	(Serenoa_repens	Sabal_domingensis))))	Nypa_fruticans);
((((Sabal_domingensis	Serenoa_repens)	(Phoenix_dactylifera	((((Podococcus_barteri	Bactris_major)	Attalea_speciosa)	((Reinhardtia_simplex	(Reinhardtia_latisecta	Reinhardtia_paiewonskiana))	(Elaeis_guineensis	Elaeis_oleifera)))	(((((Sclerosperma_profizianum	Manicaria_saccifera)	(((Dypsis_decaryi	(Kentiopsis_piersoniorum	(Veitchia_spiralis	(Burretiokentia_grandiflora	Heterospathe_cagayanensis))))	Dictyosperma_album)	(Prestoea_acuminata	(Oenocarpus_minor	Oenocarpus_bataua))))	(Pseudophoenix_vinifera	(Geonoma_undata	Pelagodoxa_henryana)))	Roystonea_regia)	Orania_palindan))))	Leopoldinia_pulchra)	Nypa_fruticans);
(((Phoenix_dactylifera	((((Podococcus_barteri	Roystonea_regia)	((Reinhardtia_simplex	(Reinhardtia_latisecta	(Reinhardtia_paiewonskiana	(Serenoa_repens	Leopoldinia_pulchra))))	((Elaeis_guineensis	Elaeis_oleifera)	(Bactris_major	Attalea_speciosa))))	(Orania_palindan	Pseudophoenix_vinifera))	((((Sclerosperma_profizianum	Manicaria_saccifera)	((((Dypsis_decaryi	(Veitchia_spiralis	(Burretiokentia_grandiflora	Heterospathe_cagayanensis)))	Dictyosperma_album)	Kentiopsis_piersoniorum)	(Prestoea_acuminata	(Oenocarpus_minor	Oenocarpus_bataua))))	Pelagodoxa_henryana)	Geonoma_undata)))	Sabal_domingensis)	Nypa_fruticans);
((Pseudophoenix_vinifera	((Sabal_domingensis	Phoenix_dactylifera)	((((((Pelagodoxa_henryana	Geonoma_undata)	((Leopoldinia_pulchra	(Sclerosperma_profizianum	Manicaria_saccifera))	(((Kentiopsis_piersoniorum	(Dypsis_decaryi	(Heterospathe_cagayanensis	(Veitchia_spiralis	Burretiokentia_grandiflora))))	Dictyosperma_album)	(Prestoea_acuminata	(Oenocarpus_minor	Oenocarpus_bataua)))))	((Bactris_major	(Podococcus_barteri	Attalea_speciosa))	((Reinhardtia_simplex	(Reinhardtia_latisecta	Reinhardtia_paiewonskiana))	(Elaeis_guineensis	Elaeis_oleifera))))	Orania_palindan)	Roystonea_regia)	Serenoa_repens)))	Nypa_fruticans);
(((Phoenix_dactylifera	Sabal_domingensis)	(((Pseudophoenix_vinifera	Roystonea_regia)	(Orania_palindan	(((Pelagodoxa_henryana	Geonoma_undata)	((Sclerosperma_profizianum	Manicaria_saccifera)	((Leopoldinia_pulchra	(((Kentiopsis_piersoniorum	(Veitchia_spiralis	Burretiokentia_grandiflora))	(Dypsis_decaryi	Heterospathe_cagayanensis))	Dictyosperma_album))	(Prestoea_acuminata	(Oenocarpus_minor	Oenocarpus_bataua)))))	(Bactris_major	(Attalea_speciosa	((Podococcus_barteri	(Reinhardtia_simplex	(Reinhardtia_latisecta	Reinhardtia_paiewonskiana)))	(Elaeis_guineensis	Elaeis_oleifera)))))))	Serenoa_repens))	Nypa_fruticans);
((((Pseudophoenix_vinifera	((Dypsis_decaryi	(Serenoa_repens	((((((Heterospathe_cagayanensis	(Kentiopsis_piersoniorum	Veitchia_spiralis))	Burretiokentia_grandiflora)	Dictyosperma_album)	((Pelagodoxa_henryana	Geonoma_undata)	(Prestoea_acuminata	(Oenocarpus_minor	Oenocarpus_bataua))))	Manicaria_saccifera)	(Orania_palindan	((Leopoldinia_pulchra	(Reinhardtia_simplex	(Reinhardtia_latisecta	Reinhardtia_paiewonskiana)))	(((Podococcus_barteri	Bactris_major)	(Elaeis_guineensis	Elaeis_oleifera))	Attalea_speciosa))))))	Roystonea_regia))	Sclerosperma_profizianum)	(Sabal_domingensis	Phoenix_dactylifera))	Nypa_fruticans);
(((Pseudophoenix_vinifera	((Orania_palindan	((((Leopoldinia_pulchra	Sclerosperma_profizianum)	(Pelagodoxa_henryana	Geonoma_undata))	((Manicaria_saccifera	((Dypsis_decaryi	(Kentiopsis_piersoniorum	(Veitchia_spiralis	(Burretiokentia_grandiflora	Heterospathe_cagayanensis))))	Dictyosperma_album))	(Prestoea_acuminata	(Oenocarpus_minor	Oenocarpus_bataua))))	Roystonea_regia))	((Podococcus_barteri	(Reinhardtia_simplex	(Reinhardtia_latisecta	Reinhardtia_paiewonskiana)))	((Elaeis_guineensis	Elaeis_oleifera)	(Attalea_speciosa	Bactris_major)))))	(Sabal_domingensis	(Serenoa_repens	Phoenix_dactylifera)))	Nypa_fruticans);
((((((((Leopoldinia_pulchra	(Reinhardtia_simplex	(Podococcus_barteri	(Reinhardtia_paiewonskiana	Reinhardtia_latisecta))))	((Attalea_speciosa	Bactris_major)	(Elaeis_guineensis	Elaeis_oleifera)))	Orania_palindan)	((Serenoa_repens	Manicaria_saccifera)	((Pelagodoxa_henryana	(Geonoma_undata	(Prestoea_acuminata	(Oenocarpus_minor	Oenocarpus_bataua))))	(((Dypsis_decaryi	(Heterospathe_cagayanensis	(Veitchia_spiralis	Burretiokentia_grandiflora)))	Dictyosperma_album)	Kentiopsis_piersoniorum))))	(Pseudophoenix_vinifera	Roystonea_regia))	Sclerosperma_profizianum)	(Sabal_domingensis	Phoenix_dactylifera))	Nypa_fruticans);
(((Pseudophoenix_vinifera	((((Serenoa_repens	Manicaria_saccifera)	(Leopoldinia_pulchra	((Pelagodoxa_henryana	(Geonoma_undata	(Prestoea_acuminata	(Oenocarpus_minor	Oenocarpus_bataua))))	(((Dypsis_decaryi	(Heterospathe_cagayanensis	(Veitchia_spiralis	Burretiokentia_grandiflora)))	Dictyosperma_album)	Kentiopsis_piersoniorum))))	(((Attalea_speciosa	Bactris_major)	((Elaeis_guineensis	Elaeis_oleifera)	(Reinhardtia_simplex	(Reinhardtia_paiewonskiana	Reinhardtia_latisecta))))	(Sclerosperma_profizianum	Orania_palindan)))	(Podococcus_barteri	Roystonea_regia)))	(Phoenix_dactylifera	Sabal_domingensis))	Nypa_fruticans);
(((((Serenoa_repens	Leopoldinia_pulchra)	(Pseudophoenix_vinifera	(((Sclerosperma_profizianum	Orania_palindan)	(Manicaria_saccifera	((Pelagodoxa_henryana	(Geonoma_undata	(Prestoea_acuminata	(Oenocarpus_minor	Oenocarpus_bataua))))	(((Dypsis_decaryi	(Heterospathe_cagayanensis	(Veitchia_spiralis	Burretiokentia_grandiflora)))	Kentiopsis_piersoniorum)	Dictyosperma_album))))	((Podococcus_barteri	Roystonea_regia)	((Reinhardtia_simplex	(Reinhardtia_paiewonskiana	Reinhardtia_latisecta))	((Attalea_speciosa	Bactris_major)	(Elaeis_guineensis	Elaeis_oleifera)))))))	Phoenix_dactylifera)	Sabal_domingensis)	Nypa_fruticans);
((((Serenoa_repens	(Pseudophoenix_vinifera	(Roystonea_regia	((((Attalea_speciosa	((Leopoldinia_pulchra	(Podococcus_barteri	(Reinhardtia_simplex	(Reinhardtia_paiewonskiana	Reinhardtia_latisecta))))	Bactris_major))	(Elaeis_guineensis	Elaeis_oleifera))	((Sclerosperma_profizianum	Manicaria_saccifera)	(((((Veitchia_spiralis	(Burretiokentia_grandiflora	Heterospathe_cagayanensis))	(Dictyosperma_album	Dypsis_decaryi))	Kentiopsis_piersoniorum)	Pelagodoxa_henryana)	(Geonoma_undata	(Prestoea_acuminata	(Oenocarpus_minor	Oenocarpus_bataua))))))	Orania_palindan))))	Phoenix_dactylifera)	Sabal_domingensis)	Nypa_fruticans);
(((((((((Kentiopsis_piersoniorum	(Dictyosperma_album	((Heterospathe_cagayanensis	Burretiokentia_grandiflora)	(Dypsis_decaryi	Veitchia_spiralis))))	(Pseudophoenix_vinifera	((Oenocarpus_bataua	Oenocarpus_minor)	Prestoea_acuminata)))	(Sclerosperma_profizianum	Manicaria_saccifera))	(Pelagodoxa_henryana	Geonoma_undata))	(Roystonea_regia	Orania_palindan))	((Podococcus_barteri	((Reinhardtia_latisecta	Reinhardtia_paiewonskiana)	Reinhardtia_simplex))	((Bactris_major	Attalea_speciosa)	(Elaeis_oleifera	Elaeis_guineensis))))	Sabal_domingensis)	((Leopoldinia_pulchra	Serenoa_repens)	Phoenix_dactylifera))	Nypa_fruticans);
((Phoenix_dactylifera	(Sabal_domingensis	((((((Dictyosperma_album	((Burretiokentia_grandiflora	(Dypsis_decaryi	Heterospathe_cagayanensis))	Veitchia_spiralis))	(((Oenocarpus_bataua	Oenocarpus_minor)	Prestoea_acuminata)	((Sclerosperma_profizianum	Manicaria_saccifera)	(Pelagodoxa_henryana	Geonoma_undata))))	(Roystonea_regia	Orania_palindan))	((((Serenoa_repens	Leopoldinia_pulchra)	((Podococcus_barteri	Reinhardtia_latisecta)	Reinhardtia_paiewonskiana))	Reinhardtia_simplex)	(Attalea_speciosa	((Elaeis_oleifera	Elaeis_guineensis)	Bactris_major))))	Kentiopsis_piersoniorum)	Pseudophoenix_vinifera)))	Nypa_fruticans);
(((((Sclerosperma_profizianum	Orania_palindan)	(((((Kentiopsis_piersoniorum	((Dictyosperma_album	(Heterospathe_cagayanensis	(Veitchia_spiralis	Burretiokentia_grandiflora)))	Dypsis_decaryi))	((Oenocarpus_bataua	Oenocarpus_minor)	Prestoea_acuminata))	Manicaria_saccifera)	(Pseudophoenix_vinifera	(Pelagodoxa_henryana	Geonoma_undata)))	(Roystonea_regia	(((Podococcus_barteri	Bactris_major)	(((Reinhardtia_latisecta	Reinhardtia_paiewonskiana)	Reinhardtia_simplex)	Leopoldinia_pulchra))	(Attalea_speciosa	(Elaeis_oleifera	Elaeis_guineensis))))))	Serenoa_repens)	(Phoenix_dactylifera	Sabal_domingensis))	Nypa_fruticans);
(((((Podococcus_barteri	Roystonea_regia)	(((Sclerosperma_profizianum	Orania_palindan)	((((Kentiopsis_piersoniorum	(Veitchia_spiralis	((Dypsis_decaryi	(Heterospathe_cagayanensis	Burretiokentia_grandiflora))	Dictyosperma_album)))	((Oenocarpus_bataua	Oenocarpus_minor)	Prestoea_acuminata))	Manicaria_saccifera)	(Pelagodoxa_henryana	Geonoma_undata)))	((((Reinhardtia_latisecta	Reinhardtia_paiewonskiana)	Reinhardtia_simplex)	(Serenoa_repens	Leopoldinia_pulchra))	((Attalea_speciosa	(Elaeis_oleifera	Elaeis_guineensis))	Bactris_major))))	Pseudophoenix_vinifera)	(Phoenix_dactylifera	Sabal_domingensis))	Nypa_fruticans);
(((((((Orania_palindan	((((((Veitchia_spiralis	((Dypsis_decaryi	Heterospathe_cagayanensis)	Burretiokentia_grandiflora))	Dictyosperma_album)	Kentiopsis_piersoniorum)	((Oenocarpus_bataua	Oenocarpus_minor)	Prestoea_acuminata))	Manicaria_saccifera)	(Pelagodoxa_henryana	Geonoma_undata)))	(Roystonea_regia	(((Elaeis_oleifera	Elaeis_guineensis)	(Bactris_major	Attalea_speciosa))	(((Leopoldinia_pulchra	(Podococcus_barteri	Reinhardtia_latisecta))	Reinhardtia_paiewonskiana)	Reinhardtia_simplex))))	Pseudophoenix_vinifera)	Sclerosperma_profizianum)	(Phoenix_dactylifera	Sabal_domingensis))	Serenoa_repens)	Nypa_fruticans);
((Sabal_domingensis	((((Pseudophoenix_vinifera	Roystonea_regia)	(((Orania_palindan	Sclerosperma_profizianum)	((((Oenocarpus_bataua	Oenocarpus_minor)	Prestoea_acuminata)	((((Veitchia_spiralis	((Dypsis_decaryi	Heterospathe_cagayanensis)	Burretiokentia_grandiflora))	Dictyosperma_album)	Kentiopsis_piersoniorum)	Manicaria_saccifera))	(Pelagodoxa_henryana	Geonoma_undata)))	((Elaeis_oleifera	Elaeis_guineensis)	((Bactris_major	Attalea_speciosa)	((Reinhardtia_simplex	((Podococcus_barteri	Reinhardtia_latisecta)	Reinhardtia_paiewonskiana))	Leopoldinia_pulchra)))))	Serenoa_repens)	Phoenix_dactylifera))	Nypa_fruticans);
(((Serenoa_repens	Sabal_domingensis)	(Phoenix_dactylifera	(((((Podococcus_barteri	Roystonea_regia)	((Reinhardtia_simplex	(Reinhardtia_latisecta	Reinhardtia_paiewonskiana))	Orania_palindan))	((Bactris_major	((Elaeis_oleifera	Elaeis_guineensis)	Attalea_speciosa))	(Sclerosperma_profizianum	(Manicaria_saccifera	((Geonoma_undata	((Oenocarpus_bataua	Oenocarpus_minor)	Prestoea_acuminata))	((((Dypsis_decaryi	Heterospathe_cagayanensis)	(Burretiokentia_grandiflora	Veitchia_spiralis))	Dictyosperma_album)	(Pelagodoxa_henryana	Kentiopsis_piersoniorum)))))))	Pseudophoenix_vinifera)	Leopoldinia_pulchra)))	Nypa_fruticans);
((Leopoldinia_pulchra	(((Sabal_domingensis	Phoenix_dactylifera)	(((Geonoma_undata	(Sclerosperma_profizianum	Manicaria_saccifera))	(Pelagodoxa_henryana	((((((Dypsis_decaryi	Heterospathe_cagayanensis)	Burretiokentia_grandiflora)	Veitchia_spiralis)	Dictyosperma_album)	Kentiopsis_piersoniorum)	(Pseudophoenix_vinifera	((Oenocarpus_bataua	Oenocarpus_minor)	Prestoea_acuminata)))))	((Roystonea_regia	(((Podococcus_barteri	Bactris_major)	((Elaeis_oleifera	Elaeis_guineensis)	Attalea_speciosa))	(Reinhardtia_simplex	(Reinhardtia_latisecta	Reinhardtia_paiewonskiana))))	Orania_palindan)))	Serenoa_repens))	Nypa_fruticans);
((((((((Elaeis_oleifera	Elaeis_guineensis)	(Attalea_speciosa	Bactris_major))	(Leopoldinia_pulchra	(Podococcus_barteri	(Reinhardtia_simplex	(Reinhardtia_latisecta	Reinhardtia_paiewonskiana)))))	((Roystonea_regia	Orania_palindan)	(((Sclerosperma_profizianum	Manicaria_saccifera)	((Kentiopsis_piersoniorum	(Geonoma_undata	((Oenocarpus_bataua	Oenocarpus_minor)	Prestoea_acuminata)))	Pelagodoxa_henryana))	(Serenoa_repens	((((Heterospathe_cagayanensis	Burretiokentia_grandiflora)	Veitchia_spiralis)	Dypsis_decaryi)	Dictyosperma_album)))))	Pseudophoenix_vinifera)	Sabal_domingensis)	Phoenix_dactylifera)	Nypa_fruticans);
((((((((Roystonea_regia	((Elaeis_oleifera	Elaeis_guineensis)	(Attalea_speciosa	((Reinhardtia_simplex	(((Reinhardtia_latisecta	Reinhardtia_paiewonskiana)	Podococcus_barteri)	Leopoldinia_pulchra))	Bactris_major))))	(Orania_palindan	((Sclerosperma_profizianum	Manicaria_saccifera)	((Geonoma_undata	((Oenocarpus_bataua	Oenocarpus_minor)	Prestoea_acuminata))	(Kentiopsis_piersoniorum	(((Burretiokentia_grandiflora	Veitchia_spiralis)	(Dypsis_decaryi	Heterospathe_cagayanensis))	Dictyosperma_album))))))	Pelagodoxa_henryana)	Pseudophoenix_vinifera)	Sabal_domingensis)	Phoenix_dactylifera)	Serenoa_repens)	Nypa_fruticans);
((((((Serenoa_repens	Roystonea_regia)	Pseudophoenix_vinifera)	(((((Elaeis_oleifera	Elaeis_guineensis)	(Bactris_major	Attalea_speciosa))	(Podococcus_barteri	(Leopoldinia_pulchra	(Reinhardtia_simplex	(Reinhardtia_paiewonskiana	Reinhardtia_latisecta)))))	(Geonoma_undata	(Sclerosperma_profizianum	Orania_palindan)))	((Manicaria_saccifera	((Oenocarpus_minor	Oenocarpus_bataua)	Prestoea_acuminata))	((Pelagodoxa_henryana	Dypsis_decaryi)	(Dictyosperma_album	((Veitchia_spiralis	(Burretiokentia_grandiflora	Heterospathe_cagayanensis))	Kentiopsis_piersoniorum))))))	Sabal_domingensis)	Phoenix_dactylifera)	Nypa_fruticans);
((((Serenoa_repens	(((((Kentiopsis_piersoniorum	(((Pseudophoenix_vinifera	Geonoma_undata)	Pelagodoxa_henryana)	(((Oenocarpus_minor	Oenocarpus_bataua)	Prestoea_acuminata)	Sclerosperma_profizianum)))	Manicaria_saccifera)	(Dictyosperma_album	(Dypsis_decaryi	(Heterospathe_cagayanensis	(Veitchia_spiralis	Burretiokentia_grandiflora)))))	(Roystonea_regia	(Podococcus_barteri	Orania_palindan)))	((Leopoldinia_pulchra	(Reinhardtia_simplex	(Reinhardtia_paiewonskiana	Reinhardtia_latisecta)))	((Bactris_major	Attalea_speciosa)	(Elaeis_oleifera	Elaeis_guineensis)))))	Phoenix_dactylifera)	Sabal_domingensis)	Nypa_fruticans);
((Sabal_domingensis	(Phoenix_dactylifera	(Serenoa_repens	(Roystonea_regia	((Orania_palindan	(((Leopoldinia_pulchra	(Reinhardtia_simplex	(Reinhardtia_paiewonskiana	Reinhardtia_latisecta)))	((Podococcus_barteri	Bactris_major)	(Attalea_speciosa	(Elaeis_oleifera	Elaeis_guineensis))))	(Manicaria_saccifera	((((Geonoma_undata	Pelagodoxa_henryana)	Sclerosperma_profizianum)	((Oenocarpus_minor	Oenocarpus_bataua)	Prestoea_acuminata))	(((Dictyosperma_album	(Veitchia_spiralis	(Dypsis_decaryi	Heterospathe_cagayanensis)))	Burretiokentia_grandiflora)	Kentiopsis_piersoniorum)))))	Pseudophoenix_vinifera)))))	Nypa_fruticans);
(((Sabal_domingensis	Phoenix_dactylifera)	((((((Reinhardtia_simplex	(Reinhardtia_paiewonskiana	Reinhardtia_latisecta))	(Serenoa_repens	Leopoldinia_pulchra))	(Bactris_major	(Attalea_speciosa	(Elaeis_oleifera	Elaeis_guineensis))))	Dypsis_decaryi)	((Podococcus_barteri	Roystonea_regia)	((((Dictyosperma_album	((Kentiopsis_piersoniorum	Veitchia_spiralis)	(Burretiokentia_grandiflora	Heterospathe_cagayanensis)))	((Sclerosperma_profizianum	Manicaria_saccifera)	Pelagodoxa_henryana))	(Geonoma_undata	((Oenocarpus_minor	Oenocarpus_bataua)	Prestoea_acuminata)))	Orania_palindan)))	Pseudophoenix_vinifera))	Nypa_fruticans);
(((Sabal_domingensis	Phoenix_dactylifera)	(((Orania_palindan	((Sclerosperma_profizianum	Manicaria_saccifera)	(((Dictyosperma_album	((Kentiopsis_piersoniorum	Veitchia_spiralis)	(Burretiokentia_grandiflora	(Dypsis_decaryi	Heterospathe_cagayanensis))))	(Geonoma_undata	((Oenocarpus_minor	Oenocarpus_bataua)	Prestoea_acuminata)))	Pelagodoxa_henryana)))	((Serenoa_repens	(((Reinhardtia_simplex	(Reinhardtia_paiewonskiana	Reinhardtia_latisecta))	(Leopoldinia_pulchra	Podococcus_barteri))	((Elaeis_oleifera	Elaeis_guineensis)	(Bactris_major	Attalea_speciosa))))	Roystonea_regia))	Pseudophoenix_vinifera))	Nypa_fruticans);
(((Pseudophoenix_vinifera	((((Reinhardtia_simplex	(Reinhardtia_paiewonskiana	Reinhardtia_latisecta))	(Serenoa_repens	Leopoldinia_pulchra))	((Elaeis_oleifera	Elaeis_guineensis)	(Bactris_major	Attalea_speciosa)))	((Sclerosperma_profizianum	Orania_palindan)	(((Manicaria_saccifera	(Dypsis_decaryi	((Geonoma_undata	((Oenocarpus_minor	Oenocarpus_bataua)	Prestoea_acuminata))	Pelagodoxa_henryana)))	((((Dictyosperma_album	Heterospathe_cagayanensis)	Veitchia_spiralis)	Burretiokentia_grandiflora)	Kentiopsis_piersoniorum))	(Podococcus_barteri	Roystonea_regia)))))	(Sabal_domingensis	Phoenix_dactylifera))	Nypa_fruticans);
(((Pseudophoenix_vinifera	(((Bactris_major	Attalea_speciosa)	(((Reinhardtia_simplex	(Reinhardtia_paiewonskiana	Reinhardtia_latisecta))	(Serenoa_repens	Leopoldinia_pulchra))	(Elaeis_oleifera	Elaeis_guineensis)))	(Orania_palindan	((Pelagodoxa_henryana	(((((Burretiokentia_grandiflora	(Veitchia_spiralis	(Heterospathe_cagayanensis	Dypsis_decaryi)))	Kentiopsis_piersoniorum)	Dictyosperma_album)	(Geonoma_undata	((Oenocarpus_minor	Oenocarpus_bataua)	Prestoea_acuminata)))	(Sclerosperma_profizianum	Manicaria_saccifera)))	(Podococcus_barteri	Roystonea_regia)))))	(Sabal_domingensis	Phoenix_dactylifera))	Nypa_fruticans);
((((Pseudophoenix_vinifera	((((((((((Burretiokentia_grandiflora	Veitchia_spiralis)	Heterospathe_cagayanensis)	Dictyosperma_album)	Dypsis_decaryi)	((Geonoma_undata	Pelagodoxa_henryana)	((Oenocarpus_minor	Oenocarpus_bataua)	Prestoea_acuminata)))	Kentiopsis_piersoniorum)	(Sclerosperma_profizianum	Manicaria_saccifera))	(((Podococcus_barteri	((Reinhardtia_latisecta	Leopoldinia_pulchra)	Reinhardtia_paiewonskiana))	Reinhardtia_simplex)	((Elaeis_oleifera	Elaeis_guineensis)	(Bactris_major	Attalea_speciosa))))	Orania_palindan)	Roystonea_regia))	Serenoa_repens)	(Sabal_domingensis	Phoenix_dactylifera))	Nypa_fruticans);
((Sabal_domingensis	((Pseudophoenix_vinifera	((((((Kentiopsis_piersoniorum	(((Burretiokentia_grandiflora	Veitchia_spiralis)	Heterospathe_cagayanensis)	Dictyosperma_album))	Manicaria_saccifera)	((Sclerosperma_profizianum	(Geonoma_undata	((Oenocarpus_minor	Oenocarpus_bataua)	Prestoea_acuminata)))	Pelagodoxa_henryana))	Orania_palindan)	(Podococcus_barteri	Roystonea_regia))	((((Reinhardtia_latisecta	Reinhardtia_paiewonskiana)	Reinhardtia_simplex)	(Serenoa_repens	Leopoldinia_pulchra))	(((Dypsis_decaryi	Bactris_major)	Attalea_speciosa)	(Elaeis_oleifera	Elaeis_guineensis)))))	Phoenix_dactylifera))	Nypa_fruticans);
((Sabal_domingensis	(((((((((Burretiokentia_grandiflora	(Kentiopsis_piersoniorum	Veitchia_spiralis))	Heterospathe_cagayanensis)	Dictyosperma_album)	Manicaria_saccifera)	((Sclerosperma_profizianum	(Geonoma_undata	((Oenocarpus_minor	Oenocarpus_bataua)	Prestoea_acuminata)))	Pelagodoxa_henryana))	Orania_palindan)	(Pseudophoenix_vinifera	Roystonea_regia))	((((Reinhardtia_latisecta	(Reinhardtia_paiewonskiana	Podococcus_barteri))	Reinhardtia_simplex)	(Serenoa_repens	Leopoldinia_pulchra))	(Bactris_major	((Attalea_speciosa	Dypsis_decaryi)	(Elaeis_oleifera	Elaeis_guineensis)))))	Phoenix_dactylifera))	Nypa_fruticans);
((((((((Podococcus_barteri	(Leopoldinia_pulchra	(Reinhardtia_simplex	(Reinhardtia_paiewonskiana	Reinhardtia_latisecta))))	((Attalea_speciosa	Bactris_major)	(Elaeis_oleifera	Elaeis_guineensis)))	(((Pelagodoxa_henryana	(Manicaria_saccifera	((Dictyosperma_album	(Kentiopsis_piersoniorum	((Burretiokentia_grandiflora	(Dypsis_decaryi	Heterospathe_cagayanensis))	Veitchia_spiralis)))	(Prestoea_acuminata	(Oenocarpus_bataua	Oenocarpus_minor)))))	Geonoma_undata)	(Roystonea_regia	(Sclerosperma_profizianum	Orania_palindan))))	Pseudophoenix_vinifera)	Phoenix_dactylifera)	Sabal_domingensis)	Serenoa_repens)	Nypa_fruticans);
(((((((Dypsis_decaryi	((Manicaria_saccifera	(((Pelagodoxa_henryana	(Dictyosperma_album	((Burretiokentia_grandiflora	Heterospathe_cagayanensis)	Veitchia_spiralis)))	Kentiopsis_piersoniorum)	(Prestoea_acuminata	(Oenocarpus_bataua	Oenocarpus_minor))))	Geonoma_undata))	(Orania_palindan	(Podococcus_barteri	(Roystonea_regia	(((Serenoa_repens	Leopoldinia_pulchra)	(Reinhardtia_simplex	(Reinhardtia_paiewonskiana	Reinhardtia_latisecta)))	((Attalea_speciosa	Bactris_major)	(Elaeis_oleifera	Elaeis_guineensis)))))))	Pseudophoenix_vinifera)	Sclerosperma_profizianum)	Phoenix_dactylifera)	Sabal_domingensis)	Nypa_fruticans);
(((((((((((Reinhardtia_simplex	(Reinhardtia_paiewonskiana	Reinhardtia_latisecta))	Leopoldinia_pulchra)	((Attalea_speciosa	(Podococcus_barteri	Bactris_major))	(Elaeis_oleifera	Elaeis_guineensis)))	Orania_palindan)	(((Dictyosperma_album	((Burretiokentia_grandiflora	Heterospathe_cagayanensis)	Veitchia_spiralis))	Kentiopsis_piersoniorum)	((Manicaria_saccifera	Sclerosperma_profizianum)	(Dypsis_decaryi	(Pelagodoxa_henryana	((Prestoea_acuminata	(Oenocarpus_bataua	Oenocarpus_minor))	Geonoma_undata))))))	Serenoa_repens)	Roystonea_regia)	Pseudophoenix_vinifera)	Phoenix_dactylifera)	Sabal_domingensis)	Nypa_fruticans);
(((Sabal_domingensis	Phoenix_dactylifera)	(((((Orania_palindan	(((Geonoma_undata	(Manicaria_saccifera	Sclerosperma_profizianum))	(Prestoea_acuminata	(Oenocarpus_bataua	Oenocarpus_minor)))	(Dictyosperma_album	((Pelagodoxa_henryana	(Dypsis_decaryi	((Veitchia_spiralis	Burretiokentia_grandiflora)	Heterospathe_cagayanensis)))	Kentiopsis_piersoniorum))))	(((Reinhardtia_simplex	(Reinhardtia_paiewonskiana	Reinhardtia_latisecta))	((Attalea_speciosa	(Podococcus_barteri	Bactris_major))	(Elaeis_oleifera	Elaeis_guineensis)))	Roystonea_regia))	Pseudophoenix_vinifera)	Leopoldinia_pulchra)	Serenoa_repens))	Nypa_fruticans);
(((((((Orania_palindan	(((Leopoldinia_pulchra	(Reinhardtia_simplex	(Reinhardtia_paiewonskiana	Reinhardtia_latisecta)))	(Bactris_major	(Attalea_speciosa	(Elaeis_oleifera	Elaeis_guineensis))))	(Podococcus_barteri	Roystonea_regia)))	Serenoa_repens)	(((((Dictyosperma_album	((Veitchia_spiralis	(Burretiokentia_grandiflora	Heterospathe_cagayanensis))	Dypsis_decaryi))	Kentiopsis_piersoniorum)	Pelagodoxa_henryana)	((Geonoma_undata	Manicaria_saccifera)	(Prestoea_acuminata	(Oenocarpus_bataua	Oenocarpus_minor))))	Sclerosperma_profizianum))	Pseudophoenix_vinifera)	Phoenix_dactylifera)	Sabal_domingensis)	Nypa_fruticans);
(((Phoenix_dactylifera	(Serenoa_repens	(((((Podococcus_barteri	Orania_palindan)	Roystonea_regia)	(((Dictyosperma_album	(Veitchia_spiralis	(Burretiokentia_grandiflora	Heterospathe_cagayanensis)))	Kentiopsis_piersoniorum)	((Prestoea_acuminata	(Oenocarpus_bataua	Oenocarpus_minor))	(Pelagodoxa_henryana	((Geonoma_undata	(Sclerosperma_profizianum	Manicaria_saccifera))	Dypsis_decaryi)))))	((Reinhardtia_simplex	(Leopoldinia_pulchra	(Reinhardtia_latisecta	Reinhardtia_paiewonskiana)))	((Elaeis_oleifera	Elaeis_guineensis)	(Bactris_major	Attalea_speciosa))))	Pseudophoenix_vinifera)))	Sabal_domingensis)	Nypa_fruticans);
(((((Orania_palindan	((((Dictyosperma_album	(Dypsis_decaryi	(Veitchia_spiralis	(Burretiokentia_grandiflora	Heterospathe_cagayanensis))))	Kentiopsis_piersoniorum)	(Pseudophoenix_vinifera	(Prestoea_acuminata	(Oenocarpus_bataua	Oenocarpus_minor))))	(Pelagodoxa_henryana	(Geonoma_undata	(Sclerosperma_profizianum	Manicaria_saccifera)))))	(Roystonea_regia	((Leopoldinia_pulchra	((Reinhardtia_latisecta	Reinhardtia_paiewonskiana)	Reinhardtia_simplex))	((Elaeis_oleifera	Elaeis_guineensis)	((Podococcus_barteri	Bactris_major)	Attalea_speciosa)))))	Serenoa_repens)	(Sabal_domingensis	Phoenix_dactylifera))	Nypa_fruticans);
((Sabal_domingensis	((((((Dictyosperma_album	(Dypsis_decaryi	(Veitchia_spiralis	(Burretiokentia_grandiflora	Heterospathe_cagayanensis))))	Kentiopsis_piersoniorum)	(Prestoea_acuminata	(Oenocarpus_bataua	Oenocarpus_minor)))	(Pelagodoxa_henryana	(Geonoma_undata	(Sclerosperma_profizianum	Manicaria_saccifera))))	((Orania_palindan	(Pseudophoenix_vinifera	(((Reinhardtia_paiewonskiana	(Podococcus_barteri	Reinhardtia_latisecta))	Reinhardtia_simplex)	((Elaeis_oleifera	Elaeis_guineensis)	(Bactris_major	(Leopoldinia_pulchra	Attalea_speciosa))))))	(Serenoa_repens	Roystonea_regia)))	Phoenix_dactylifera))	Nypa_fruticans);
((((Pseudophoenix_vinifera	((Podococcus_barteri	Roystonea_regia)	((((Attalea_speciosa	Bactris_major)	(Elaeis_oleifera	Elaeis_guineensis))	(((Serenoa_repens	Leopoldinia_pulchra)	(Reinhardtia_paiewonskiana	Reinhardtia_latisecta))	Reinhardtia_simplex))	((Orania_palindan	Sclerosperma_profizianum)	(((((Dictyosperma_album	((Dypsis_decaryi	Heterospathe_cagayanensis)	Burretiokentia_grandiflora))	Veitchia_spiralis)	Kentiopsis_piersoniorum)	((Geonoma_undata	(Prestoea_acuminata	(Oenocarpus_bataua	Oenocarpus_minor)))	Pelagodoxa_henryana))	Manicaria_saccifera)))))	Sabal_domingensis)	Phoenix_dactylifera)	Nypa_fruticans);
((((Pseudophoenix_vinifera	((((Pelagodoxa_henryana	(Dictyosperma_album	(((Burretiokentia_grandiflora	Veitchia_spiralis)	Heterospathe_cagayanensis)	Dypsis_decaryi)))	((Geonoma_undata	(Prestoea_acuminata	(Oenocarpus_bataua	Oenocarpus_minor)))	Kentiopsis_piersoniorum))	Manicaria_saccifera)	(((Podococcus_barteri	Roystonea_regia)	(((Attalea_speciosa	Bactris_major)	(Elaeis_oleifera	Elaeis_guineensis))	((Reinhardtia_latisecta	((Serenoa_repens	Leopoldinia_pulchra)	Reinhardtia_paiewonskiana))	Reinhardtia_simplex)))	(Orania_palindan	Sclerosperma_profizianum))))	Sabal_domingensis)	Phoenix_dactylifera)	Nypa_fruticans);
((Sabal_domingensis	(Phoenix_dactylifera	((Pseudophoenix_vinifera	((Podococcus_barteri	(((Elaeis_oleifera	Elaeis_guineensis)	(Attalea_speciosa	Bactris_major))	(Leopoldinia_pulchra	((Reinhardtia_paiewonskiana	Reinhardtia_latisecta)	Reinhardtia_simplex))))	(((Pelagodoxa_henryana	(((Dictyosperma_album	((Dypsis_decaryi	(Veitchia_spiralis	(Burretiokentia_grandiflora	Heterospathe_cagayanensis)))	Kentiopsis_piersoniorum))	(Prestoea_acuminata	(Oenocarpus_minor	Oenocarpus_bataua)))	Manicaria_saccifera))	Geonoma_undata)	((Sclerosperma_profizianum	Orania_palindan)	Roystonea_regia))))	Serenoa_repens)))	Nypa_fruticans);
((Sabal_domingensis	(Phoenix_dactylifera	(((((((Pseudophoenix_vinifera	Bactris_major)	Attalea_speciosa)	(Elaeis_oleifera	Elaeis_guineensis))	((((Reinhardtia_paiewonskiana	Reinhardtia_latisecta)	Reinhardtia_simplex)	Podococcus_barteri)	Leopoldinia_pulchra))	(((((Geonoma_undata	(Prestoea_acuminata	(Oenocarpus_minor	Oenocarpus_bataua)))	Pelagodoxa_henryana)	(Dictyosperma_album	(Kentiopsis_piersoniorum	((Burretiokentia_grandiflora	Veitchia_spiralis)	(Dypsis_decaryi	Heterospathe_cagayanensis)))))	Manicaria_saccifera)	(Orania_palindan	Roystonea_regia)))	Sclerosperma_profizianum)	Serenoa_repens)))	Nypa_fruticans);
((Sabal_domingensis	(Phoenix_dactylifera	((((Roystonea_regia	(((Bactris_major	Attalea_speciosa)	(Elaeis_oleifera	Elaeis_guineensis))	((((Reinhardtia_paiewonskiana	Reinhardtia_latisecta)	Reinhardtia_simplex)	Podococcus_barteri)	Leopoldinia_pulchra)))	(((((Geonoma_undata	(Prestoea_acuminata	(Oenocarpus_minor	Oenocarpus_bataua)))	(Sclerosperma_profizianum	Pelagodoxa_henryana))	(Dictyosperma_album	((Kentiopsis_piersoniorum	Veitchia_spiralis)	(Burretiokentia_grandiflora	Heterospathe_cagayanensis))))	Manicaria_saccifera)	(Pseudophoenix_vinifera	Dypsis_decaryi)))	Orania_palindan)	Serenoa_repens)))	Nypa_fruticans);
((Serenoa_repens	(((((Bactris_major	Attalea_speciosa)	(Elaeis_oleifera	Elaeis_guineensis))	(((Podococcus_barteri	(Reinhardtia_latisecta	Reinhardtia_paiewonskiana))	Leopoldinia_pulchra)	Reinhardtia_simplex))	(Roystonea_regia	(Pseudophoenix_vinifera	Phoenix_dactylifera)))	((Sabal_domingensis	Orania_palindan)	((((Prestoea_acuminata	(Oenocarpus_minor	Oenocarpus_bataua))	(Pelagodoxa_henryana	(Dictyosperma_album	(Dypsis_decaryi	(((Burretiokentia_grandiflora	Heterospathe_cagayanensis)	Veitchia_spiralis)	Kentiopsis_piersoniorum)))))	(Sclerosperma_profizianum	Manicaria_saccifera))	Geonoma_undata))))	Nypa_fruticans);
((Serenoa_repens	((Sabal_domingensis	(Pseudophoenix_vinifera	Phoenix_dactylifera))	((((((Prestoea_acuminata	(Oenocarpus_minor	Oenocarpus_bataua))	((Dictyosperma_album	((Burretiokentia_grandiflora	Heterospathe_cagayanensis)	Veitchia_spiralis))	Kentiopsis_piersoniorum))	Manicaria_saccifera)	(Dypsis_decaryi	Pelagodoxa_henryana))	Geonoma_undata)	(Roystonea_regia	((((Elaeis_oleifera	Elaeis_guineensis)	Attalea_speciosa)	Bactris_major)	((Sclerosperma_profizianum	Orania_palindan)	((((Reinhardtia_paiewonskiana	Reinhardtia_latisecta)	Reinhardtia_simplex)	Leopoldinia_pulchra)	Podococcus_barteri)))))))	Nypa_fruticans);
((Pseudophoenix_vinifera	((((Sclerosperma_profizianum	Orania_palindan)	((Serenoa_repens	Roystonea_regia)	(((Prestoea_acuminata	(Oenocarpus_minor	Oenocarpus_bataua))	(Kentiopsis_piersoniorum	(Dictyosperma_album	(((Dypsis_decaryi	Heterospathe_cagayanensis)	Veitchia_spiralis)	Burretiokentia_grandiflora))))	(Pelagodoxa_henryana	(Geonoma_undata	Manicaria_saccifera)))))	((((Podococcus_barteri	Reinhardtia_simplex)	(Reinhardtia_paiewonskiana	Reinhardtia_latisecta))	Leopoldinia_pulchra)	(((Elaeis_oleifera	Elaeis_guineensis)	Attalea_speciosa)	Bactris_major)))	(Phoenix_dactylifera	Sabal_domingensis)))	Nypa_fruticans);
((Sclerosperma_profizianum	(((((Podococcus_barteri	Roystonea_regia)	(((((Dictyosperma_album	((Heterospathe_cagayanensis	Burretiokentia_grandiflora)	(Kentiopsis_piersoniorum	Veitchia_spiralis)))	Dypsis_decaryi)	(Pseudophoenix_vinifera	(Prestoea_acuminata	(Oenocarpus_minor	Oenocarpus_bataua))))	Manicaria_saccifera)	(Pelagodoxa_henryana	Geonoma_undata)))	Orania_palindan)	(Attalea_speciosa	(Bactris_major	(((Reinhardtia_simplex	(Reinhardtia_paiewonskiana	Reinhardtia_latisecta))	(Serenoa_repens	Leopoldinia_pulchra))	(Elaeis_oleifera	Elaeis_guineensis)))))	(Phoenix_dactylifera	Sabal_domingensis)))	Nypa_fruticans);
(((Phoenix_dactylifera	Sabal_domingensis)	(((((Orania_palindan	((Reinhardtia_simplex	(Reinhardtia_paiewonskiana	Reinhardtia_latisecta))	Leopoldinia_pulchra))	Roystonea_regia)	((((((Dictyosperma_album	((Heterospathe_cagayanensis	Burretiokentia_grandiflora)	(Kentiopsis_piersoniorum	Veitchia_spiralis)))	Dypsis_decaryi)	(Prestoea_acuminata	(Oenocarpus_minor	Oenocarpus_bataua)))	Manicaria_saccifera)	(Sclerosperma_profizianum	(Pelagodoxa_henryana	Geonoma_undata)))	((Attalea_speciosa	(Elaeis_oleifera	Elaeis_guineensis))	(Podococcus_barteri	Bactris_major))))	Pseudophoenix_vinifera)	Serenoa_repens))	Nypa_fruticans);
((((((((Reinhardtia_simplex	(Leopoldinia_pulchra	(Podococcus_barteri	(Reinhardtia_paiewonskiana	Reinhardtia_latisecta))))	((Attalea_speciosa	(Elaeis_oleifera	Elaeis_guineensis))	Bactris_major))	(Sclerosperma_profizianum	(((Pelagodoxa_henryana	(((Dypsis_decaryi	((Heterospathe_cagayanensis	Burretiokentia_grandiflora)	Veitchia_spiralis))	Dictyosperma_album)	Kentiopsis_piersoniorum))	Manicaria_saccifera)	((Prestoea_acuminata	(Oenocarpus_minor	Oenocarpus_bataua))	Geonoma_undata))))	Orania_palindan)	Roystonea_regia)	Serenoa_repens)	((Phoenix_dactylifera	Pseudophoenix_vinifera)	Sabal_domingensis))	Nypa_fruticans);
((Serenoa_repens	((Sabal_domingensis	Phoenix_dactylifera)	((((((Elaeis_oleifera	Elaeis_guineensis)	(((Reinhardtia_simplex	(Reinhardtia_paiewonskiana	Reinhardtia_latisecta))	Leopoldinia_pulchra)	Podococcus_barteri))	Bactris_major)	Attalea_speciosa)	(((Manicaria_saccifera	((Heterospathe_cagayanensis	(Burretiokentia_grandiflora	(Kentiopsis_piersoniorum	Veitchia_spiralis)))	(Dictyosperma_album	Dypsis_decaryi)))	(Pelagodoxa_henryana	((Prestoea_acuminata	(Oenocarpus_minor	Oenocarpus_bataua))	Geonoma_undata)))	((Pseudophoenix_vinifera	Roystonea_regia)	Orania_palindan)))	Sclerosperma_profizianum)))	Nypa_fruticans);
((((((((Podococcus_barteri	Leopoldinia_pulchra)	(Reinhardtia_simplex	(Reinhardtia_latisecta	Reinhardtia_paiewonskiana)))	((Elaeis_oleifera	Elaeis_guineensis)	(Attalea_speciosa	Bactris_major)))	((Roystonea_regia	Orania_palindan)	(Burretiokentia_grandiflora	(((Serenoa_repens	Manicaria_saccifera)	Dypsis_decaryi)	((((Oenocarpus_minor	Oenocarpus_bataua)	Prestoea_acuminata)	((Geonoma_undata	Pelagodoxa_henryana)	Sclerosperma_profizianum))	(Kentiopsis_piersoniorum	((Heterospathe_cagayanensis	Veitchia_spiralis)	Dictyosperma_album)))))))	Pseudophoenix_vinifera)	Sabal_domingensis)	Phoenix_dactylifera)	Nypa_fruticans);
(((((((Leopoldinia_pulchra	(((Geonoma_undata	((Oenocarpus_minor	Oenocarpus_bataua)	Prestoea_acuminata))	Pelagodoxa_henryana)	(Manicaria_saccifera	(Dypsis_decaryi	(((Burretiokentia_grandiflora	Heterospathe_cagayanensis)	(Kentiopsis_piersoniorum	Veitchia_spiralis))	Dictyosperma_album)))))	((Sclerosperma_profizianum	Orania_palindan)	(((Reinhardtia_simplex	(Reinhardtia_latisecta	Reinhardtia_paiewonskiana))	Podococcus_barteri)	((Elaeis_oleifera	Elaeis_guineensis)	(Attalea_speciosa	Bactris_major)))))	Roystonea_regia)	Pseudophoenix_vinifera)	Sabal_domingensis)	(Serenoa_repens	Phoenix_dactylifera))	Nypa_fruticans);
(((Sabal_domingensis	Phoenix_dactylifera)	((((Orania_palindan	(Serenoa_repens	(Leopoldinia_pulchra	(Manicaria_saccifera	((Sclerosperma_profizianum	((Dypsis_decaryi	(Geonoma_undata	((Oenocarpus_minor	Oenocarpus_bataua)	Prestoea_acuminata)))	Pelagodoxa_henryana))	((Kentiopsis_piersoniorum	Veitchia_spiralis)	((Heterospathe_cagayanensis	Burretiokentia_grandiflora)	Dictyosperma_album)))))))	((Reinhardtia_simplex	(Reinhardtia_latisecta	Reinhardtia_paiewonskiana))	((Attalea_speciosa	Bactris_major)	(Elaeis_oleifera	Elaeis_guineensis))))	(Podococcus_barteri	Roystonea_regia))	Pseudophoenix_vinifera))	Nypa_fruticans);
(((Sabal_domingensis	Phoenix_dactylifera)	(((Orania_palindan	(((Sclerosperma_profizianum	Manicaria_saccifera)	((Geonoma_undata	((Oenocarpus_minor	Oenocarpus_bataua)	Prestoea_acuminata))	(Pelagodoxa_henryana	(Kentiopsis_piersoniorum	((Dictyosperma_album	(Veitchia_spiralis	(Heterospathe_cagayanensis	Burretiokentia_grandiflora)))	Dypsis_decaryi)))))	((Attalea_speciosa	Bactris_major)	((Elaeis_oleifera	Elaeis_guineensis)	(Serenoa_repens	(Leopoldinia_pulchra	(Reinhardtia_simplex	(Reinhardtia_latisecta	Reinhardtia_paiewonskiana))))))))	(Podococcus_barteri	Roystonea_regia))	Pseudophoenix_vinifera))	Nypa_fruticans);
(((Phoenix_dactylifera	(Sabal_domingensis	(((Reinhardtia_simplex	(Reinhardtia_latisecta	Reinhardtia_paiewonskiana))	((Attalea_speciosa	Bactris_major)	(Elaeis_oleifera	Elaeis_guineensis)))	((Sclerosperma_profizianum	((Geonoma_undata	Manicaria_saccifera)	(((Oenocarpus_minor	Oenocarpus_bataua)	Prestoea_acuminata)	(Pelagodoxa_henryana	(Dictyosperma_album	((Kentiopsis_piersoniorum	(Veitchia_spiralis	(Heterospathe_cagayanensis	Burretiokentia_grandiflora)))	Dypsis_decaryi))))))	(Orania_palindan	(Pseudophoenix_vinifera	(Podococcus_barteri	Roystonea_regia)))))))	(Serenoa_repens	Leopoldinia_pulchra))	Nypa_fruticans);
(((((Roystonea_regia	Serenoa_repens)	((((((Dypsis_decaryi	Pelagodoxa_henryana)	(Geonoma_undata	Manicaria_saccifera))	((Oenocarpus_minor	Oenocarpus_bataua)	Prestoea_acuminata))	((Dictyosperma_album	(Veitchia_spiralis	(Heterospathe_cagayanensis	Burretiokentia_grandiflora)))	Kentiopsis_piersoniorum))	(((Attalea_speciosa	Bactris_major)	(Elaeis_oleifera	Elaeis_guineensis))	(Leopoldinia_pulchra	(Podococcus_barteri	(Reinhardtia_simplex	(Reinhardtia_latisecta	Reinhardtia_paiewonskiana))))))	(Sclerosperma_profizianum	Orania_palindan)))	Pseudophoenix_vinifera)	(Phoenix_dactylifera	Sabal_domingensis))	Nypa_fruticans);
((((((Orania_palindan	(Roystonea_regia	(((Sclerosperma_profizianum	((((Oenocarpus_minor	Oenocarpus_bataua)	Prestoea_acuminata)	Geonoma_undata)	Pelagodoxa_henryana))	((Dictyosperma_album	(Dypsis_decaryi	(Heterospathe_cagayanensis	(Burretiokentia_grandiflora	Veitchia_spiralis))))	Kentiopsis_piersoniorum))	Manicaria_saccifera)))	((Bactris_major	((Elaeis_oleifera	Elaeis_guineensis)	Attalea_speciosa))	((Serenoa_repens	Leopoldinia_pulchra)	(Reinhardtia_simplex	(Reinhardtia_latisecta	Reinhardtia_paiewonskiana)))))	Podococcus_barteri)	(Phoenix_dactylifera	Pseudophoenix_vinifera))	Sabal_domingensis)	Nypa_fruticans);
(((Sabal_domingensis	(Pseudophoenix_vinifera	(((Sclerosperma_profizianum	Orania_palindan)	((Podococcus_barteri	Roystonea_regia)	(((Elaeis_oleifera	Elaeis_guineensis)	(Attalea_speciosa	Bactris_major))	((Serenoa_repens	Leopoldinia_pulchra)	(Reinhardtia_simplex	(Reinhardtia_latisecta	Reinhardtia_paiewonskiana))))))	(((((Dictyosperma_album	(Dypsis_decaryi	(Veitchia_spiralis	(Heterospathe_cagayanensis	Burretiokentia_grandiflora))))	Kentiopsis_piersoniorum)	((Oenocarpus_minor	Oenocarpus_bataua)	Prestoea_acuminata))	Manicaria_saccifera)	(Pelagodoxa_henryana	Geonoma_undata)))))	Phoenix_dactylifera)	Nypa_fruticans);
((Pseudophoenix_vinifera	(((Podococcus_barteri	Roystonea_regia)	(((Sclerosperma_profizianum	Orania_palindan)	(((((Dictyosperma_album	(Dypsis_decaryi	(Veitchia_spiralis	(Heterospathe_cagayanensis	Burretiokentia_grandiflora))))	Kentiopsis_piersoniorum)	((Oenocarpus_minor	Oenocarpus_bataua)	Prestoea_acuminata))	(Geonoma_undata	Manicaria_saccifera))	Pelagodoxa_henryana))	((Attalea_speciosa	Bactris_major)	(((Serenoa_repens	Leopoldinia_pulchra)	(Reinhardtia_simplex	(Reinhardtia_latisecta	Reinhardtia_paiewonskiana)))	(Elaeis_oleifera	Elaeis_guineensis)))))	(Phoenix_dactylifera	Sabal_domingensis)))	Nypa_fruticans);
((((Pseudophoenix_vinifera	((((Sclerosperma_profizianum	Orania_palindan)	(Leopoldinia_pulchra	(((Pelagodoxa_henryana	(Geonoma_undata	Manicaria_saccifera))	((Oenocarpus_minor	Oenocarpus_bataua)	Prestoea_acuminata))	(((Dictyosperma_album	(Veitchia_spiralis	(Heterospathe_cagayanensis	Burretiokentia_grandiflora)))	Kentiopsis_piersoniorum)	Dypsis_decaryi))))	(Podococcus_barteri	Roystonea_regia))	((Reinhardtia_simplex	(Reinhardtia_latisecta	Reinhardtia_paiewonskiana))	((Elaeis_oleifera	Elaeis_guineensis)	(Attalea_speciosa	Bactris_major)))))	(Serenoa_repens	Phoenix_dactylifera))	Sabal_domingensis)	Nypa_fruticans);
((((((((Bactris_major	Attalea_speciosa)	((Elaeis_guineensis	Elaeis_oleifera)	(Reinhardtia_simplex	(Reinhardtia_paiewonskiana	(Leopoldinia_pulchra	(Podococcus_barteri	Reinhardtia_latisecta))))))	((Roystonea_regia	(Manicaria_saccifera	((Dictyosperma_album	(Veitchia_spiralis	(Kentiopsis_piersoniorum	(Heterospathe_cagayanensis	Burretiokentia_grandiflora))))	(Sclerosperma_profizianum	((Dypsis_decaryi	Pelagodoxa_henryana)	(Geonoma_undata	(Prestoea_acuminata	(Oenocarpus_bataua	Oenocarpus_minor))))))))	Orania_palindan))	Pseudophoenix_vinifera)	Serenoa_repens)	Sabal_domingensis)	Phoenix_dactylifera)	Nypa_fruticans);
(((((((((Bactris_major	Attalea_speciosa)	(Elaeis_guineensis	Elaeis_oleifera))	(Podococcus_barteri	((Reinhardtia_simplex	(Reinhardtia_paiewonskiana	Reinhardtia_latisecta))	(Serenoa_repens	Leopoldinia_pulchra))))	(Sclerosperma_profizianum	Orania_palindan))	((Manicaria_saccifera	((Dictyosperma_album	(Dypsis_decaryi	((Veitchia_spiralis	Kentiopsis_piersoniorum)	(Heterospathe_cagayanensis	Burretiokentia_grandiflora))))	(Geonoma_undata	(Prestoea_acuminata	(Oenocarpus_bataua	Oenocarpus_minor)))))	Pelagodoxa_henryana))	(Pseudophoenix_vinifera	Roystonea_regia))	Sabal_domingensis)	Phoenix_dactylifera)	Nypa_fruticans);
((((Pseudophoenix_vinifera	(((Orania_palindan	Roystonea_regia)	((((Prestoea_acuminata	(Oenocarpus_bataua	Oenocarpus_minor))	((Dictyosperma_album	(Burretiokentia_grandiflora	(Heterospathe_cagayanensis	(Dypsis_decaryi	Veitchia_spiralis))))	Kentiopsis_piersoniorum))	Manicaria_saccifera)	(Pelagodoxa_henryana	Geonoma_undata)))	(((Bactris_major	Attalea_speciosa)	(Elaeis_guineensis	Elaeis_oleifera))	((Reinhardtia_paiewonskiana	((Podococcus_barteri	Reinhardtia_latisecta)	Leopoldinia_pulchra))	Reinhardtia_simplex))))	Sclerosperma_profizianum)	((Sabal_domingensis	Serenoa_repens)	Phoenix_dactylifera))	Nypa_fruticans);
((((((Orania_palindan	Leopoldinia_pulchra)	((Podococcus_barteri	Roystonea_regia)	(Geonoma_undata	((((Pseudophoenix_vinifera	(Prestoea_acuminata	(Oenocarpus_bataua	Oenocarpus_minor)))	((Dictyosperma_album	((Burretiokentia_grandiflora	(Heterospathe_cagayanensis	Dypsis_decaryi))	Veitchia_spiralis))	Kentiopsis_piersoniorum))	(Sclerosperma_profizianum	(Serenoa_repens	Manicaria_saccifera)))	Pelagodoxa_henryana))))	((Bactris_major	Attalea_speciosa)	(((Reinhardtia_paiewonskiana	Reinhardtia_latisecta)	Reinhardtia_simplex)	(Elaeis_guineensis	Elaeis_oleifera))))	Phoenix_dactylifera)	Sabal_domingensis)	Nypa_fruticans);
(((((((Orania_palindan	((Pelagodoxa_henryana	Geonoma_undata)	((Kentiopsis_piersoniorum	(Dictyosperma_album	((Burretiokentia_grandiflora	Heterospathe_cagayanensis)	Veitchia_spiralis)))	(Manicaria_saccifera	(Prestoea_acuminata	(Oenocarpus_bataua	Oenocarpus_minor))))))	(Roystonea_regia	(((((Reinhardtia_paiewonskiana	Reinhardtia_latisecta)	Reinhardtia_simplex)	(Serenoa_repens	Leopoldinia_pulchra))	Podococcus_barteri)	((Bactris_major	(Elaeis_guineensis	Elaeis_oleifera))	(Attalea_speciosa	Dypsis_decaryi)))))	Pseudophoenix_vinifera)	Sclerosperma_profizianum)	Phoenix_dactylifera)	Sabal_domingensis)	Nypa_fruticans);
(((((Sclerosperma_profizianum	(Podococcus_barteri	Orania_palindan))	(((Pelagodoxa_henryana	Geonoma_undata)	((Dypsis_decaryi	Manicaria_saccifera)	((Dictyosperma_album	((Burretiokentia_grandiflora	Heterospathe_cagayanensis)	(Kentiopsis_piersoniorum	Veitchia_spiralis)))	(Prestoea_acuminata	(Oenocarpus_bataua	Oenocarpus_minor)))))	Roystonea_regia))	((((Reinhardtia_paiewonskiana	Reinhardtia_latisecta)	Reinhardtia_simplex)	(Serenoa_repens	Leopoldinia_pulchra))	((Elaeis_guineensis	Elaeis_oleifera)	(Attalea_speciosa	Bactris_major))))	(Sabal_domingensis	(Pseudophoenix_vinifera	Phoenix_dactylifera)))	Nypa_fruticans);
((Sabal_domingensis	(Phoenix_dactylifera	((((Prestoea_acuminata	(Oenocarpus_bataua	Oenocarpus_minor))	(Pelagodoxa_henryana	Geonoma_undata))	((Manicaria_saccifera	((((((Reinhardtia_paiewonskiana	Reinhardtia_latisecta)	Reinhardtia_simplex)	(Serenoa_repens	Leopoldinia_pulchra))	((Elaeis_guineensis	Elaeis_oleifera)	(Attalea_speciosa	Bactris_major)))	(Podococcus_barteri	Roystonea_regia))	(Pseudophoenix_vinifera	Orania_palindan)))	(((Dypsis_decaryi	Heterospathe_cagayanensis)	((Burretiokentia_grandiflora	Dictyosperma_album)	Veitchia_spiralis))	Kentiopsis_piersoniorum)))	Sclerosperma_profizianum)))	Nypa_fruticans);
((((((((Bactris_major	(Attalea_speciosa	((((Reinhardtia_paiewonskiana	Reinhardtia_latisecta)	Reinhardtia_simplex)	Podococcus_barteri)	(Elaeis_guineensis	Elaeis_oleifera))))	(Pelagodoxa_henryana	(Geonoma_undata	(Sclerosperma_profizianum	Orania_palindan))))	(Leopoldinia_pulchra	((((((Veitchia_spiralis	Burretiokentia_grandiflora)	(Kentiopsis_piersoniorum	Heterospathe_cagayanensis))	Dypsis_decaryi)	Dictyosperma_album)	(Prestoea_acuminata	(Oenocarpus_bataua	Oenocarpus_minor)))	Manicaria_saccifera)))	Roystonea_regia)	Pseudophoenix_vinifera)	Serenoa_repens)	(Phoenix_dactylifera	Sabal_domingensis))	Nypa_fruticans);
(((((((((Serenoa_repens	Leopoldinia_pulchra)	(Reinhardtia_paiewonskiana	Reinhardtia_latisecta))	Reinhardtia_simplex)	(Elaeis_guineensis	Elaeis_oleifera))	(Bactris_major	Attalea_speciosa))	((Sclerosperma_profizianum	Orania_palindan)	((Podococcus_barteri	Roystonea_regia)	((((Prestoea_acuminata	(Oenocarpus_bataua	Oenocarpus_minor))	(Geonoma_undata	Pelagodoxa_henryana))	Manicaria_saccifera)	(((((Kentiopsis_piersoniorum	Veitchia_spiralis)	Burretiokentia_grandiflora)	Heterospathe_cagayanensis)	Dypsis_decaryi)	Dictyosperma_album)))))	Pseudophoenix_vinifera)	(Phoenix_dactylifera	Sabal_domingensis))	Nypa_fruticans);
((((((((((Reinhardtia_paiewonskiana	Reinhardtia_latisecta)	Reinhardtia_simplex)	(Elaeis_guineensis	Elaeis_oleifera))	(((Serenoa_repens	Leopoldinia_pulchra)	(Podococcus_barteri	Bactris_major))	Attalea_speciosa))	(Sclerosperma_profizianum	Orania_palindan))	(((Kentiopsis_piersoniorum	(((Heterospathe_cagayanensis	(Burretiokentia_grandiflora	Veitchia_spiralis))	Dypsis_decaryi)	Dictyosperma_album))	((Prestoea_acuminata	(Oenocarpus_bataua	Oenocarpus_minor))	(Geonoma_undata	Pelagodoxa_henryana)))	Manicaria_saccifera))	Roystonea_regia)	Pseudophoenix_vinifera)	(Sabal_domingensis	Phoenix_dactylifera))	Nypa_fruticans);
(((Sabal_domingensis	Phoenix_dactylifera)	(Serenoa_repens	(((((Sclerosperma_profizianum	Orania_palindan)	((Leopoldinia_pulchra	((((Oenocarpus_bataua	Oenocarpus_minor)	Prestoea_acuminata)	(Dictyosperma_album	(Dypsis_decaryi	((Veitchia_spiralis	(Burretiokentia_grandiflora	Heterospathe_cagayanensis))	Kentiopsis_piersoniorum))))	Manicaria_saccifera))	(Geonoma_undata	Pelagodoxa_henryana)))	Roystonea_regia)	((Attalea_speciosa	Bactris_major)	(((Podococcus_barteri	Reinhardtia_simplex)	(Reinhardtia_paiewonskiana	Reinhardtia_latisecta))	(Elaeis_guineensis	Elaeis_oleifera))))	Pseudophoenix_vinifera)))	Nypa_fruticans);
(((Sabal_domingensis	Phoenix_dactylifera)	((Leopoldinia_pulchra	Serenoa_repens)	((((((Dictyosperma_album	(Burretiokentia_grandiflora	(Dypsis_decaryi	(Veitchia_spiralis	Heterospathe_cagayanensis))))	((Kentiopsis_piersoniorum	Pelagodoxa_henryana)	((Oenocarpus_bataua	Oenocarpus_minor)	Prestoea_acuminata)))	(Sclerosperma_profizianum	Manicaria_saccifera))	((Orania_palindan	Geonoma_undata)	Roystonea_regia))	((Reinhardtia_simplex	(Reinhardtia_paiewonskiana	(Podococcus_barteri	Reinhardtia_latisecta)))	((Elaeis_guineensis	Elaeis_oleifera)	(Attalea_speciosa	Bactris_major))))	Pseudophoenix_vinifera)))	Nypa_fruticans);
(((Sabal_domingensis	Phoenix_dactylifera)	((Leopoldinia_pulchra	Serenoa_repens)	((((((Elaeis_guineensis	Elaeis_oleifera)	(Attalea_speciosa	Bactris_major))	((Pelagodoxa_henryana	Geonoma_undata)	((((Oenocarpus_bataua	Oenocarpus_minor)	Prestoea_acuminata)	(Dictyosperma_album	(((Burretiokentia_grandiflora	Heterospathe_cagayanensis)	(Kentiopsis_piersoniorum	Veitchia_spiralis))	Dypsis_decaryi)))	Manicaria_saccifera)))	((Reinhardtia_simplex	(Reinhardtia_latisecta	(Reinhardtia_paiewonskiana	Podococcus_barteri)))	(Sclerosperma_profizianum	Orania_palindan)))	Roystonea_regia)	Pseudophoenix_vinifera)))	Nypa_fruticans);
((Leopoldinia_pulchra	(Serenoa_repens	((((Roystonea_regia	(((Reinhardtia_simplex	(Reinhardtia_latisecta	Reinhardtia_paiewonskiana))	(Elaeis_guineensis	Elaeis_oleifera))	(Attalea_speciosa	Bactris_major)))	(((Pelagodoxa_henryana	Geonoma_undata)	(((Oenocarpus_bataua	Oenocarpus_minor)	Prestoea_acuminata)	((((((Dypsis_decaryi	Heterospathe_cagayanensis)	Burretiokentia_grandiflora)	Dictyosperma_album)	Veitchia_spiralis)	Kentiopsis_piersoniorum)	Manicaria_saccifera)))	((Sclerosperma_profizianum	Orania_palindan)	Podococcus_barteri)))	Pseudophoenix_vinifera)	(Sabal_domingensis	Phoenix_dactylifera))))	Nypa_fruticans);
(((Phoenix_dactylifera	(Sabal_domingensis	((Roystonea_regia	((Leopoldinia_pulchra	(Podococcus_barteri	(Reinhardtia_simplex	(Reinhardtia_latisecta	Reinhardtia_paiewonskiana))))	((Elaeis_guineensis	Elaeis_oleifera)	(Attalea_speciosa	Bactris_major))))	(((Pelagodoxa_henryana	Geonoma_undata)	(((((Heterospathe_cagayanensis	(Kentiopsis_piersoniorum	Veitchia_spiralis))	Burretiokentia_grandiflora)	Dictyosperma_album)	(Pseudophoenix_vinifera	((Oenocarpus_bataua	Oenocarpus_minor)	Prestoea_acuminata)))	(Manicaria_saccifera	Dypsis_decaryi)))	(Sclerosperma_profizianum	Orania_palindan)))))	Serenoa_repens)	Nypa_fruticans);
((Phoenix_dactylifera	(Sabal_domingensis	((((((Leopoldinia_pulchra	(Podococcus_barteri	(Reinhardtia_simplex	(Reinhardtia_latisecta	Reinhardtia_paiewonskiana))))	((Elaeis_guineensis	Elaeis_oleifera)	(Attalea_speciosa	Bactris_major)))	((Pelagodoxa_henryana	(Sclerosperma_profizianum	Geonoma_undata))	(((((Dypsis_decaryi	((Heterospathe_cagayanensis	Burretiokentia_grandiflora)	Veitchia_spiralis))	Dictyosperma_album)	Kentiopsis_piersoniorum)	((Oenocarpus_bataua	Oenocarpus_minor)	Prestoea_acuminata))	Manicaria_saccifera)))	(Orania_palindan	Serenoa_repens))	Roystonea_regia)	Pseudophoenix_vinifera)))	Nypa_fruticans);
((Phoenix_dactylifera	(Sabal_domingensis	((((Reinhardtia_simplex	(Podococcus_barteri	(Reinhardtia_paiewonskiana	(Reinhardtia_latisecta	Leopoldinia_pulchra))))	((Elaeis_guineensis	Elaeis_oleifera)	(Attalea_speciosa	Bactris_major)))	((Geonoma_undata	((Pelagodoxa_henryana	(((((Dypsis_decaryi	(Heterospathe_cagayanensis	Burretiokentia_grandiflora))	Veitchia_spiralis)	Kentiopsis_piersoniorum)	Dictyosperma_album)	(Pseudophoenix_vinifera	((Oenocarpus_bataua	Oenocarpus_minor)	Prestoea_acuminata))))	(Sclerosperma_profizianum	Manicaria_saccifera)))	(Orania_palindan	Roystonea_regia)))	Serenoa_repens)))	Nypa_fruticans);
((Phoenix_dactylifera	(Sabal_domingensis	((((Attalea_speciosa	((((Reinhardtia_simplex	(Podococcus_barteri	(Reinhardtia_paiewonskiana	Reinhardtia_latisecta)))	(Serenoa_repens	Leopoldinia_pulchra))	(Elaeis_guineensis	Elaeis_oleifera))	Bactris_major))	((Pelagodoxa_henryana	(Geonoma_undata	Orania_palindan))	((((Oenocarpus_bataua	Oenocarpus_minor)	Prestoea_acuminata)	((((Dypsis_decaryi	Heterospathe_cagayanensis)	Burretiokentia_grandiflora)	(Kentiopsis_piersoniorum	Veitchia_spiralis))	Dictyosperma_album))	(Sclerosperma_profizianum	Manicaria_saccifera))))	Roystonea_regia)	Pseudophoenix_vinifera)))	Nypa_fruticans);
(((((((Podococcus_barteri	Roystonea_regia)	(Orania_palindan	(Sclerosperma_profizianum	((Geonoma_undata	((Oenocarpus_bataua	Oenocarpus_minor)	Prestoea_acuminata))	(Manicaria_saccifera	(Pelagodoxa_henryana	((Kentiopsis_piersoniorum	(((Heterospathe_cagayanensis	Burretiokentia_grandiflora)	Veitchia_spiralis)	Dypsis_decaryi))	Dictyosperma_album)))))))	(((Reinhardtia_simplex	(Reinhardtia_paiewonskiana	Reinhardtia_latisecta))	(Serenoa_repens	Leopoldinia_pulchra))	((Elaeis_guineensis	Elaeis_oleifera)	(Bactris_major	Attalea_speciosa))))	Pseudophoenix_vinifera)	Phoenix_dactylifera)	Sabal_domingensis)	Nypa_fruticans);
((((((Serenoa_repens	Roystonea_regia)	((((Sclerosperma_profizianum	((Elaeis_guineensis	Elaeis_oleifera)	((Reinhardtia_simplex	(Reinhardtia_paiewonskiana	(Podococcus_barteri	Reinhardtia_latisecta)))	Leopoldinia_pulchra)))	(Attalea_speciosa	Bactris_major))	(((Pelagodoxa_henryana	Geonoma_undata)	((((((Heterospathe_cagayanensis	Burretiokentia_grandiflora)	Veitchia_spiralis)	Dypsis_decaryi)	Dictyosperma_album)	Kentiopsis_piersoniorum)	((Oenocarpus_bataua	Oenocarpus_minor)	Prestoea_acuminata)))	Manicaria_saccifera))	Orania_palindan))	Pseudophoenix_vinifera)	Phoenix_dactylifera)	Sabal_domingensis)	Nypa_fruticans);
((Phoenix_dactylifera	(Sabal_domingensis	(Roystonea_regia	((((((Pseudophoenix_vinifera	Geonoma_undata)	Manicaria_saccifera)	Pelagodoxa_henryana)	(Leopoldinia_pulchra	((Prestoea_acuminata	(Oenocarpus_bataua	Oenocarpus_minor))	(Kentiopsis_piersoniorum	((Dictyosperma_album	(Burretiokentia_grandiflora	(Dypsis_decaryi	Heterospathe_cagayanensis)))	Veitchia_spiralis)))))	(((Serenoa_repens	((Bactris_major	Attalea_speciosa)	(((Reinhardtia_paiewonskiana	Reinhardtia_latisecta)	Reinhardtia_simplex)	(Elaeis_oleifera	Elaeis_guineensis))))	Podococcus_barteri)	Sclerosperma_profizianum))	Orania_palindan))))	Nypa_fruticans);
((Phoenix_dactylifera	(Sabal_domingensis	((Roystonea_regia	(((Manicaria_saccifera	((Prestoea_acuminata	(Oenocarpus_bataua	Oenocarpus_minor))	(Kentiopsis_piersoniorum	(((Heterospathe_cagayanensis	Burretiokentia_grandiflora)	Veitchia_spiralis)	(Dypsis_decaryi	Dictyosperma_album)))))	Orania_palindan)	((Bactris_major	((Elaeis_oleifera	Elaeis_guineensis)	Attalea_speciosa))	(((Reinhardtia_simplex	(Reinhardtia_paiewonskiana	Reinhardtia_latisecta))	(Leopoldinia_pulchra	Serenoa_repens))	Podococcus_barteri))))	((Geonoma_undata	(Pseudophoenix_vinifera	Pelagodoxa_henryana))	Sclerosperma_profizianum))))	Nypa_fruticans);
((Pseudophoenix_vinifera	((Phoenix_dactylifera	Sabal_domingensis)	(((Bactris_major	((Elaeis_oleifera	Elaeis_guineensis)	Attalea_speciosa))	((Reinhardtia_simplex	(Reinhardtia_paiewonskiana	(Podococcus_barteri	Reinhardtia_latisecta)))	(Leopoldinia_pulchra	Serenoa_repens)))	((Roystonea_regia	((Pelagodoxa_henryana	Geonoma_undata)	((Kentiopsis_piersoniorum	(((Heterospathe_cagayanensis	Burretiokentia_grandiflora)	Veitchia_spiralis)	(Dypsis_decaryi	Dictyosperma_album)))	((Prestoea_acuminata	(Oenocarpus_bataua	Oenocarpus_minor))	(Sclerosperma_profizianum	Manicaria_saccifera)))))	Orania_palindan))))	Nypa_fruticans);
(((Serenoa_repens	Phoenix_dactylifera)	(Sabal_domingensis	((((((Bactris_major	((Elaeis_oleifera	Elaeis_guineensis)	Attalea_speciosa))	(Podococcus_barteri	(Leopoldinia_pulchra	(Reinhardtia_simplex	(Reinhardtia_paiewonskiana	Reinhardtia_latisecta)))))	(Dypsis_decaryi	Orania_palindan))	((Pelagodoxa_henryana	Geonoma_undata)	(((Kentiopsis_piersoniorum	(((Heterospathe_cagayanensis	Burretiokentia_grandiflora)	Veitchia_spiralis)	Dictyosperma_album))	(Prestoea_acuminata	(Oenocarpus_bataua	Oenocarpus_minor)))	(Sclerosperma_profizianum	Manicaria_saccifera))))	Roystonea_regia)	Pseudophoenix_vinifera)))	Nypa_fruticans);
(((Phoenix_dactylifera	Sabal_domingensis)	(((Podococcus_barteri	((Bactris_major	((Elaeis_oleifera	Elaeis_guineensis)	Attalea_speciosa))	((Serenoa_repens	Leopoldinia_pulchra)	(Reinhardtia_simplex	(Reinhardtia_paiewonskiana	Reinhardtia_latisecta)))))	(((Sclerosperma_profizianum	Orania_palindan)	Roystonea_regia)	(((Geonoma_undata	(Prestoea_acuminata	(Oenocarpus_bataua	Oenocarpus_minor)))	(Kentiopsis_piersoniorum	(Dictyosperma_album	(Burretiokentia_grandiflora	((Dypsis_decaryi	Heterospathe_cagayanensis)	Veitchia_spiralis)))))	(Pelagodoxa_henryana	Manicaria_saccifera))))	Pseudophoenix_vinifera))	Nypa_fruticans);
(((Phoenix_dactylifera	Sabal_domingensis)	(((Bactris_major	((Elaeis_oleifera	Elaeis_guineensis)	Attalea_speciosa))	(Leopoldinia_pulchra	(Reinhardtia_simplex	(Podococcus_barteri	(Reinhardtia_paiewonskiana	Reinhardtia_latisecta)))))	(((Sclerosperma_profizianum	Orania_palindan)	(Pseudophoenix_vinifera	Roystonea_regia))	(Serenoa_repens	(((Pelagodoxa_henryana	(Geonoma_undata	(Prestoea_acuminata	(Oenocarpus_bataua	Oenocarpus_minor))))	(Kentiopsis_piersoniorum	(Dictyosperma_album	((Heterospathe_cagayanensis	(Veitchia_spiralis	Burretiokentia_grandiflora))	Dypsis_decaryi))))	Manicaria_saccifera)))))	Nypa_fruticans);
(((Phoenix_dactylifera	((Leopoldinia_pulchra	Serenoa_repens)	(((Orania_palindan	(((Attalea_speciosa	(Bactris_major	(Elaeis_oleifera	Elaeis_guineensis)))	(Reinhardtia_simplex	(Reinhardtia_paiewonskiana	Reinhardtia_latisecta)))	(Podococcus_barteri	Roystonea_regia)))	((((Sclerosperma_profizianum	Pelagodoxa_henryana)	(Geonoma_undata	(Prestoea_acuminata	(Oenocarpus_bataua	Oenocarpus_minor))))	(Kentiopsis_piersoniorum	((Dictyosperma_album	(Burretiokentia_grandiflora	(Dypsis_decaryi	Heterospathe_cagayanensis)))	Veitchia_spiralis)))	Manicaria_saccifera))	Pseudophoenix_vinifera)))	Sabal_domingensis)	Nypa_fruticans);
(((Phoenix_dactylifera	((((Orania_palindan	((((((Dictyosperma_album	(Heterospathe_cagayanensis	(Veitchia_spiralis	Dypsis_decaryi)))	Kentiopsis_piersoniorum)	Pelagodoxa_henryana)	(Geonoma_undata	(Prestoea_acuminata	(Oenocarpus_bataua	Oenocarpus_minor))))	(Burretiokentia_grandiflora	Manicaria_saccifera))	Sclerosperma_profizianum))	(Podococcus_barteri	(((Attalea_speciosa	(Elaeis_oleifera	Elaeis_guineensis))	Bactris_major)	((Leopoldinia_pulchra	Serenoa_repens)	(Reinhardtia_simplex	(Reinhardtia_paiewonskiana	Reinhardtia_latisecta))))))	Roystonea_regia)	Pseudophoenix_vinifera))	Sabal_domingensis)	Nypa_fruticans);
((Pseudophoenix_vinifera	(((((Orania_palindan	Roystonea_regia)	(((Dictyosperma_album	(Kentiopsis_piersoniorum	((Veitchia_spiralis	(Heterospathe_cagayanensis	Burretiokentia_grandiflora))	Dypsis_decaryi)))	((Pelagodoxa_henryana	Geonoma_undata)	(Prestoea_acuminata	(Oenocarpus_bataua	Oenocarpus_minor))))	(Sclerosperma_profizianum	Manicaria_saccifera)))	(((Attalea_speciosa	(Elaeis_oleifera	Elaeis_guineensis))	Bactris_major)	(((Leopoldinia_pulchra	Serenoa_repens)	(Reinhardtia_simplex	(Reinhardtia_paiewonskiana	Reinhardtia_latisecta)))	Podococcus_barteri)))	Sabal_domingensis)	Phoenix_dactylifera))	Nypa_fruticans);
((Pseudophoenix_vinifera	((((Sclerosperma_profizianum	Orania_palindan)	(Roystonea_regia	((((Leopoldinia_pulchra	Serenoa_repens)	(Reinhardtia_simplex	(Reinhardtia_paiewonskiana	(Podococcus_barteri	Reinhardtia_latisecta))))	(Elaeis_oleifera	Elaeis_guineensis))	(Bactris_major	Attalea_speciosa))))	((((Kentiopsis_piersoniorum	(Dypsis_decaryi	(((Heterospathe_cagayanensis	Burretiokentia_grandiflora)	Dictyosperma_album)	Veitchia_spiralis)))	(Prestoea_acuminata	(Oenocarpus_bataua	Oenocarpus_minor)))	(Geonoma_undata	Manicaria_saccifera))	Pelagodoxa_henryana))	(Sabal_domingensis	Phoenix_dactylifera)))	Nypa_fruticans);
((Pseudophoenix_vinifera	((Phoenix_dactylifera	Sabal_domingensis)	(Dypsis_decaryi	((Roystonea_regia	(((Serenoa_repens	Leopoldinia_pulchra)	((Reinhardtia_paiewonskiana	(Podococcus_barteri	Reinhardtia_latisecta))	Reinhardtia_simplex))	((Elaeis_oleifera	Elaeis_guineensis)	(Attalea_speciosa	Bactris_major))))	(((((Sclerosperma_profizianum	Manicaria_saccifera)	Pelagodoxa_henryana)	((Dictyosperma_album	((Burretiokentia_grandiflora	(Kentiopsis_piersoniorum	Veitchia_spiralis))	Heterospathe_cagayanensis))	(Prestoea_acuminata	(Oenocarpus_bataua	Oenocarpus_minor))))	Geonoma_undata)	Orania_palindan)))))	Nypa_fruticans);
((Phoenix_dactylifera	(Sabal_domingensis	((((Podococcus_barteri	Roystonea_regia)	(((Serenoa_repens	Manicaria_saccifera)	((Dictyosperma_album	((Burretiokentia_grandiflora	(Kentiopsis_piersoniorum	Veitchia_spiralis))	(Dypsis_decaryi	Heterospathe_cagayanensis)))	((Prestoea_acuminata	(Oenocarpus_bataua	Oenocarpus_minor))	(Sclerosperma_profizianum	(Geonoma_undata	Pelagodoxa_henryana)))))	Orania_palindan))	Pseudophoenix_vinifera)	((Leopoldinia_pulchra	((Reinhardtia_paiewonskiana	Reinhardtia_latisecta)	Reinhardtia_simplex))	((Elaeis_oleifera	Elaeis_guineensis)	(Attalea_speciosa	Bactris_major))))))	Nypa_fruticans);
((Phoenix_dactylifera	(Sabal_domingensis	((Pseudophoenix_vinifera	(Roystonea_regia	((((((Reinhardtia_paiewonskiana	Reinhardtia_latisecta)	Reinhardtia_simplex)	(Sclerosperma_profizianum	(Bactris_major	((Elaeis_oleifera	Elaeis_guineensis)	Attalea_speciosa))))	((((Dictyosperma_album	(((Heterospathe_cagayanensis	Dypsis_decaryi)	Burretiokentia_grandiflora)	Veitchia_spiralis))	Kentiopsis_piersoniorum)	Manicaria_saccifera)	((Geonoma_undata	(Prestoea_acuminata	(Oenocarpus_bataua	Oenocarpus_minor)))	Pelagodoxa_henryana)))	Podococcus_barteri)	Orania_palindan)))	(Serenoa_repens	Leopoldinia_pulchra))))	Nypa_fruticans);
((Phoenix_dactylifera	(Sabal_domingensis	(Pseudophoenix_vinifera	((Podococcus_barteri	Roystonea_regia)	((((Serenoa_repens	Leopoldinia_pulchra)	((Reinhardtia_latisecta	Reinhardtia_paiewonskiana)	Reinhardtia_simplex))	((Elaeis_oleifera	Elaeis_guineensis)	(Attalea_speciosa	Bactris_major)))	((Sclerosperma_profizianum	Orania_palindan)	((((Dictyosperma_album	((Dypsis_decaryi	Veitchia_spiralis)	(Burretiokentia_grandiflora	Heterospathe_cagayanensis)))	Kentiopsis_piersoniorum)	((Prestoea_acuminata	(Oenocarpus_bataua	Oenocarpus_minor))	(Pelagodoxa_henryana	Geonoma_undata)))	Manicaria_saccifera)))))))	Nypa_fruticans);
((Pseudophoenix_vinifera	(((Podococcus_barteri	Roystonea_regia)	(((Geonoma_undata	(Attalea_speciosa	(Bactris_major	(((Reinhardtia_latisecta	Reinhardtia_paiewonskiana)	(Serenoa_repens	Reinhardtia_simplex))	(Elaeis_oleifera	Elaeis_guineensis)))))	(Leopoldinia_pulchra	((((Dypsis_decaryi	(Sclerosperma_profizianum	Pelagodoxa_henryana))	((Dictyosperma_album	((Heterospathe_cagayanensis	Burretiokentia_grandiflora)	Veitchia_spiralis))	Kentiopsis_piersoniorum))	(Prestoea_acuminata	(Oenocarpus_bataua	Oenocarpus_minor)))	Manicaria_saccifera)))	Orania_palindan))	(Phoenix_dactylifera	Sabal_domingensis)))	Nypa_fruticans);
((Pseudophoenix_vinifera	(((Orania_palindan	((Roystonea_regia	(((Serenoa_repens	Leopoldinia_pulchra)	(((Pelagodoxa_henryana	Geonoma_undata)	(Prestoea_acuminata	(Oenocarpus_bataua	Oenocarpus_minor)))	(((Heterospathe_cagayanensis	(Burretiokentia_grandiflora	(Dictyosperma_album	Dypsis_decaryi)))	Veitchia_spiralis)	Kentiopsis_piersoniorum)))	Manicaria_saccifera))	Podococcus_barteri))	(((Reinhardtia_latisecta	Reinhardtia_paiewonskiana)	Reinhardtia_simplex)	((Attalea_speciosa	Bactris_major)	(Elaeis_oleifera	Elaeis_guineensis))))	((Sclerosperma_profizianum	Phoenix_dactylifera)	Sabal_domingensis)))	Nypa_fruticans);
((Sabal_domingensis	((((Pelagodoxa_henryana	((((((Manicaria_saccifera	Leopoldinia_pulchra)	((Pseudophoenix_vinifera	(Prestoea_acuminata	(Oenocarpus_bataua	Oenocarpus_minor)))	((Dictyosperma_album	(Dypsis_decaryi	((Heterospathe_cagayanensis	Burretiokentia_grandiflora)	Veitchia_spiralis)))	Kentiopsis_piersoniorum)))	Geonoma_undata)	Roystonea_regia)	Orania_palindan)	((Elaeis_oleifera	Elaeis_guineensis)	(Attalea_speciosa	(((Reinhardtia_latisecta	Reinhardtia_paiewonskiana)	Reinhardtia_simplex)	(Podococcus_barteri	Bactris_major))))))	Sclerosperma_profizianum)	Serenoa_repens)	Phoenix_dactylifera))	Nypa_fruticans);
((Sabal_domingensis	((((Podococcus_barteri	(((Pelagodoxa_henryana	Geonoma_undata)	((((Dictyosperma_album	(Kentiopsis_piersoniorum	(Dypsis_decaryi	((Heterospathe_cagayanensis	Burretiokentia_grandiflora)	Veitchia_spiralis))))	(Manicaria_saccifera	Sclerosperma_profizianum))	(Prestoea_acuminata	(Oenocarpus_bataua	Oenocarpus_minor)))	Leopoldinia_pulchra))	((((Reinhardtia_latisecta	Reinhardtia_paiewonskiana)	Reinhardtia_simplex)	((Bactris_major	Attalea_speciosa)	(Elaeis_oleifera	Elaeis_guineensis)))	Serenoa_repens)))	Roystonea_regia)	(Orania_palindan	Pseudophoenix_vinifera))	Phoenix_dactylifera))	Nypa_fruticans);
((Sabal_domingensis	((((((Leopoldinia_pulchra	(Podococcus_barteri	((Reinhardtia_latisecta	Reinhardtia_paiewonskiana)	Reinhardtia_simplex)))	Orania_palindan)	(((Serenoa_repens	Manicaria_saccifera)	(((Sclerosperma_profizianum	(Geonoma_undata	Pelagodoxa_henryana))	(Prestoea_acuminata	(Oenocarpus_bataua	Oenocarpus_minor)))	((Dictyosperma_album	Dypsis_decaryi)	((Heterospathe_cagayanensis	Burretiokentia_grandiflora)	(Kentiopsis_piersoniorum	Veitchia_spiralis)))))	((Attalea_speciosa	Bactris_major)	(Elaeis_oleifera	Elaeis_guineensis))))	Roystonea_regia)	Pseudophoenix_vinifera)	Phoenix_dactylifera))	Nypa_fruticans);
((Phoenix_dactylifera	((((((Attalea_speciosa	Bactris_major)	(Elaeis_oleifera	Elaeis_guineensis))	((Serenoa_repens	Leopoldinia_pulchra)	((Reinhardtia_latisecta	Reinhardtia_paiewonskiana)	Reinhardtia_simplex)))	((((Sclerosperma_profizianum	Manicaria_saccifera)	(((Dypsis_decaryi	(((Heterospathe_cagayanensis	Burretiokentia_grandiflora)	Veitchia_spiralis)	Dictyosperma_album))	Kentiopsis_piersoniorum)	(Prestoea_acuminata	(Oenocarpus_bataua	Oenocarpus_minor))))	(Pelagodoxa_henryana	Geonoma_undata))	((Podococcus_barteri	Roystonea_regia)	Orania_palindan)))	Pseudophoenix_vinifera)	Sabal_domingensis))	Nypa_fruticans);
(((((Pseudophoenix_vinifera	((Roystonea_regia	((Sclerosperma_profizianum	Orania_palindan)	((((Kentiopsis_piersoniorum	(Dictyosperma_album	(Dypsis_decaryi	(Veitchia_spiralis	(Burretiokentia_grandiflora	Heterospathe_cagayanensis)))))	(Prestoea_acuminata	(Oenocarpus_bataua	Oenocarpus_minor)))	Pelagodoxa_henryana)	(Geonoma_undata	Manicaria_saccifera))))	(((Elaeis_guineensis	Elaeis_oleifera)	(Attalea_speciosa	Bactris_major))	((Reinhardtia_simplex	(Reinhardtia_paiewonskiana	Reinhardtia_latisecta))	Podococcus_barteri))))	(Serenoa_repens	Leopoldinia_pulchra))	Phoenix_dactylifera)	Sabal_domingensis)	Nypa_fruticans);
((((Pseudophoenix_vinifera	((Roystonea_regia	(Serenoa_repens	(((Elaeis_guineensis	Elaeis_oleifera)	(Attalea_speciosa	(Podococcus_barteri	Bactris_major)))	(Reinhardtia_simplex	(Leopoldinia_pulchra	(Reinhardtia_paiewonskiana	Reinhardtia_latisecta))))))	((Sclerosperma_profizianum	Orania_palindan)	((Manicaria_saccifera	(Geonoma_undata	(Prestoea_acuminata	(Oenocarpus_bataua	Oenocarpus_minor))))	((Kentiopsis_piersoniorum	(Dictyosperma_album	(Dypsis_decaryi	(Veitchia_spiralis	(Burretiokentia_grandiflora	Heterospathe_cagayanensis)))))	Pelagodoxa_henryana)))))	Phoenix_dactylifera)	Sabal_domingensis)	Nypa_fruticans);
(((((((Geonoma_undata	Pelagodoxa_henryana)	Sclerosperma_profizianum)	((Orania_palindan	((Manicaria_saccifera	(((Dictyosperma_album	(Burretiokentia_grandiflora	(Dypsis_decaryi	Heterospathe_cagayanensis)))	(Kentiopsis_piersoniorum	Veitchia_spiralis))	(Pseudophoenix_vinifera	(Prestoea_acuminata	(Oenocarpus_bataua	Oenocarpus_minor)))))	((Attalea_speciosa	(Bactris_major	(Elaeis_guineensis	Elaeis_oleifera)))	(Reinhardtia_simplex	(Reinhardtia_paiewonskiana	(Leopoldinia_pulchra	(Podococcus_barteri	Reinhardtia_latisecta)))))))	Roystonea_regia))	Serenoa_repens)	Phoenix_dactylifera)	Sabal_domingensis)	Nypa_fruticans);
(((((((Orania_palindan	((((Dictyosperma_album	(Burretiokentia_grandiflora	Heterospathe_cagayanensis))	(Kentiopsis_piersoniorum	Veitchia_spiralis))	Manicaria_saccifera)	(Dypsis_decaryi	(((Geonoma_undata	Pelagodoxa_henryana)	Sclerosperma_profizianum)	(Prestoea_acuminata	(Oenocarpus_bataua	Oenocarpus_minor))))))	(Serenoa_repens	((Attalea_speciosa	(Bactris_major	(Elaeis_guineensis	Elaeis_oleifera)))	((Reinhardtia_simplex	(Reinhardtia_paiewonskiana	Reinhardtia_latisecta))	(Leopoldinia_pulchra	Podococcus_barteri)))))	Roystonea_regia)	Pseudophoenix_vinifera)	Phoenix_dactylifera)	Sabal_domingensis)	Nypa_fruticans);
(((((((Geonoma_undata	Orania_palindan)	(((Sclerosperma_profizianum	Manicaria_saccifera)	(((((Dypsis_decaryi	Heterospathe_cagayanensis)	(Burretiokentia_grandiflora	Veitchia_spiralis))	Dictyosperma_album)	Kentiopsis_piersoniorum)	(Pelagodoxa_henryana	(Prestoea_acuminata	(Oenocarpus_bataua	Oenocarpus_minor)))))	(Serenoa_repens	(((Elaeis_guineensis	Elaeis_oleifera)	Attalea_speciosa)	(Bactris_major	((Reinhardtia_simplex	(Reinhardtia_paiewonskiana	(Podococcus_barteri	Reinhardtia_latisecta)))	Leopoldinia_pulchra))))))	Roystonea_regia)	Pseudophoenix_vinifera)	Phoenix_dactylifera)	Sabal_domingensis)	Nypa_fruticans);
((((((Serenoa_repens	(((Manicaria_saccifera	((Prestoea_acuminata	(Oenocarpus_bataua	Oenocarpus_minor))	(((Dypsis_decaryi	Dictyosperma_album)	((Veitchia_spiralis	Burretiokentia_grandiflora)	Heterospathe_cagayanensis))	Kentiopsis_piersoniorum)))	(Geonoma_undata	Pelagodoxa_henryana))	((Sclerosperma_profizianum	Orania_palindan)	(((Reinhardtia_simplex	(Reinhardtia_paiewonskiana	Reinhardtia_latisecta))	Leopoldinia_pulchra)	(((Podococcus_barteri	Bactris_major)	(Elaeis_guineensis	Elaeis_oleifera))	Attalea_speciosa)))))	Roystonea_regia)	Pseudophoenix_vinifera)	Phoenix_dactylifera)	Sabal_domingensis)	Nypa_fruticans);
(((((((((Manicaria_saccifera	((Prestoea_acuminata	(Oenocarpus_bataua	Oenocarpus_minor))	((Dypsis_decaryi	(Kentiopsis_piersoniorum	((Veitchia_spiralis	Burretiokentia_grandiflora)	Heterospathe_cagayanensis)))	Dictyosperma_album)))	(Geonoma_undata	Pelagodoxa_henryana))	(Orania_palindan	(((Reinhardtia_simplex	(Podococcus_barteri	(Reinhardtia_paiewonskiana	Reinhardtia_latisecta)))	Leopoldinia_pulchra)	((Elaeis_guineensis	Elaeis_oleifera)	(Attalea_speciosa	Bactris_major)))))	Roystonea_regia)	Pseudophoenix_vinifera)	Sclerosperma_profizianum)	Sabal_domingensis)	(Serenoa_repens	Phoenix_dactylifera))	Nypa_fruticans);
((Sabal_domingensis	((Serenoa_repens	(((Leopoldinia_pulchra	((((Prestoea_acuminata	(Oenocarpus_bataua	Oenocarpus_minor))	(((((Heterospathe_cagayanensis	Dypsis_decaryi)	Burretiokentia_grandiflora)	Dictyosperma_album)	Veitchia_spiralis)	Kentiopsis_piersoniorum))	Pelagodoxa_henryana)	(Geonoma_undata	Manicaria_saccifera)))	(((Podococcus_barteri	Orania_palindan)	(Roystonea_regia	((Reinhardtia_simplex	(Reinhardtia_paiewonskiana	Reinhardtia_latisecta))	(Bactris_major	((Elaeis_guineensis	Elaeis_oleifera)	Attalea_speciosa)))))	Pseudophoenix_vinifera))	Sclerosperma_profizianum))	Phoenix_dactylifera))	Nypa_fruticans);
(((((((Serenoa_repens	Roystonea_regia)	(Attalea_speciosa	(Bactris_major	((Reinhardtia_simplex	(Reinhardtia_paiewonskiana	(Podococcus_barteri	Reinhardtia_latisecta)))	(Elaeis_guineensis	Elaeis_oleifera)))))	((Dypsis_decaryi	(Leopoldinia_pulchra	(((Sclerosperma_profizianum	((Geonoma_undata	(Prestoea_acuminata	(Oenocarpus_bataua	Oenocarpus_minor)))	Pelagodoxa_henryana))	((Dictyosperma_album	(Heterospathe_cagayanensis	Burretiokentia_grandiflora))	(Kentiopsis_piersoniorum	Veitchia_spiralis)))	Manicaria_saccifera)))	Orania_palindan))	Pseudophoenix_vinifera)	Sabal_domingensis)	Phoenix_dactylifera)	Nypa_fruticans);
(((Sabal_domingensis	(((((Leopoldinia_pulchra	(Manicaria_saccifera	((((Dictyosperma_album	(Burretiokentia_grandiflora	(Veitchia_spiralis	(Dypsis_decaryi	Heterospathe_cagayanensis))))	Kentiopsis_piersoniorum)	(Prestoea_acuminata	(Oenocarpus_bataua	Oenocarpus_minor)))	Pelagodoxa_henryana)))	(Sclerosperma_profizianum	(((((Reinhardtia_simplex	(Reinhardtia_paiewonskiana	Reinhardtia_latisecta))	(Elaeis_guineensis	Elaeis_oleifera))	Bactris_major)	Attalea_speciosa)	Geonoma_undata)))	(Serenoa_repens	Orania_palindan))	(Podococcus_barteri	Roystonea_regia))	Pseudophoenix_vinifera))	Phoenix_dactylifera)	Nypa_fruticans);
(((Phoenix_dactylifera	Sabal_domingensis)	((((((Geonoma_undata	((((Podococcus_barteri	Bactris_major)	Attalea_speciosa)	(Elaeis_oleifera	Elaeis_guineensis))	(Leopoldinia_pulchra	(Reinhardtia_simplex	(Reinhardtia_paiewonskiana	Reinhardtia_latisecta)))))	Roystonea_regia)	(Sclerosperma_profizianum	Orania_palindan))	(((Pelagodoxa_henryana	((Dictyosperma_album	(Dypsis_decaryi	((Heterospathe_cagayanensis	Burretiokentia_grandiflora)	Veitchia_spiralis)))	Kentiopsis_piersoniorum))	(Prestoea_acuminata	(Oenocarpus_bataua	Oenocarpus_minor)))	Manicaria_saccifera))	Pseudophoenix_vinifera)	Serenoa_repens))	Nypa_fruticans);
((Phoenix_dactylifera	((Leopoldinia_pulchra	Sabal_domingensis)	(((Roystonea_regia	(Orania_palindan	((((((Dictyosperma_album	((Heterospathe_cagayanensis	Burretiokentia_grandiflora)	Veitchia_spiralis))	Kentiopsis_piersoniorum)	(Prestoea_acuminata	(Oenocarpus_bataua	Oenocarpus_minor)))	(Sclerosperma_profizianum	Manicaria_saccifera))	(Dypsis_decaryi	Pelagodoxa_henryana))	(Geonoma_undata	(((Podococcus_barteri	Bactris_major)	Attalea_speciosa)	((Elaeis_oleifera	Elaeis_guineensis)	(Reinhardtia_simplex	(Reinhardtia_paiewonskiana	Reinhardtia_latisecta))))))))	Pseudophoenix_vinifera)	Serenoa_repens)))	Nypa_fruticans);
((((Sabal_domingensis	Serenoa_repens)	(((Orania_palindan	(Pseudophoenix_vinifera	(((Sclerosperma_profizianum	Manicaria_saccifera)	(Pelagodoxa_henryana	(Geonoma_undata	(Prestoea_acuminata	(Oenocarpus_bataua	Oenocarpus_minor)))))	((Dictyosperma_album	(Dypsis_decaryi	(Heterospathe_cagayanensis	(Burretiokentia_grandiflora	Veitchia_spiralis))))	Kentiopsis_piersoniorum))))	Roystonea_regia)	((Attalea_speciosa	(Elaeis_oleifera	Elaeis_guineensis))	(Bactris_major	((Reinhardtia_simplex	(Leopoldinia_pulchra	(Reinhardtia_paiewonskiana	Reinhardtia_latisecta)))	Podococcus_barteri)))))	Phoenix_dactylifera)	Nypa_fruticans);
(((Sabal_domingensis	((((Manicaria_saccifera	((Dictyosperma_album	(Dypsis_decaryi	(Veitchia_spiralis	(Kentiopsis_piersoniorum	(Heterospathe_cagayanensis	Burretiokentia_grandiflora)))))	(Leopoldinia_pulchra	((Geonoma_undata	Pelagodoxa_henryana)	(Sclerosperma_profizianum	(Prestoea_acuminata	(Oenocarpus_bataua	Oenocarpus_minor)))))))	(Orania_palindan	((Reinhardtia_simplex	(Reinhardtia_paiewonskiana	Reinhardtia_latisecta))	((Attalea_speciosa	(Elaeis_oleifera	Elaeis_guineensis))	(Podococcus_barteri	Bactris_major)))))	(Serenoa_repens	Roystonea_regia))	Pseudophoenix_vinifera))	Phoenix_dactylifera)	Nypa_fruticans);
((((Sabal_domingensis	(((((Reinhardtia_simplex	(Reinhardtia_paiewonskiana	(Podococcus_barteri	Reinhardtia_latisecta)))	((Elaeis_oleifera	Elaeis_guineensis)	(Bactris_major	Attalea_speciosa)))	(((Sclerosperma_profizianum	Orania_palindan)	Roystonea_regia)	(Manicaria_saccifera	(((((((Dypsis_decaryi	Heterospathe_cagayanensis)	Burretiokentia_grandiflora)	Veitchia_spiralis)	Dictyosperma_album)	Kentiopsis_piersoniorum)	Pelagodoxa_henryana)	(Geonoma_undata	(Prestoea_acuminata	(Oenocarpus_bataua	Oenocarpus_minor)))))))	Pseudophoenix_vinifera)	Phoenix_dactylifera))	Leopoldinia_pulchra)	Serenoa_repens)	Nypa_fruticans);
((((((Manicaria_saccifera	(((((Heterospathe_cagayanensis	(Burretiokentia_grandiflora	Veitchia_spiralis))	Dypsis_decaryi)	Dictyosperma_album)	Kentiopsis_piersoniorum)	(Pelagodoxa_henryana	(Geonoma_undata	(Prestoea_acuminata	(Oenocarpus_bataua	Oenocarpus_minor))))))	(((Serenoa_repens	Roystonea_regia)	((Leopoldinia_pulchra	(Reinhardtia_simplex	(Podococcus_barteri	(Reinhardtia_latisecta	Reinhardtia_paiewonskiana))))	(Attalea_speciosa	((Elaeis_oleifera	Elaeis_guineensis)	Bactris_major))))	Orania_palindan))	Pseudophoenix_vinifera)	Sclerosperma_profizianum)	(Phoenix_dactylifera	Sabal_domingensis))	Nypa_fruticans);
(((((Manicaria_saccifera	(Leopoldinia_pulchra	((Dypsis_decaryi	(Burretiokentia_grandiflora	((Dictyosperma_album	Heterospathe_cagayanensis)	(Kentiopsis_piersoniorum	Veitchia_spiralis))))	((Geonoma_undata	(Pseudophoenix_vinifera	(Prestoea_acuminata	(Oenocarpus_bataua	Oenocarpus_minor))))	Pelagodoxa_henryana))))	((Serenoa_repens	Roystonea_regia)	((((Reinhardtia_latisecta	Reinhardtia_paiewonskiana)	Podococcus_barteri)	Reinhardtia_simplex)	(Bactris_major	(Attalea_speciosa	(Elaeis_oleifera	Elaeis_guineensis))))))	(Sclerosperma_profizianum	Orania_palindan))	(Phoenix_dactylifera	Sabal_domingensis))	Nypa_fruticans);
((((((((Geonoma_undata	Manicaria_saccifera)	(Prestoea_acuminata	(Oenocarpus_bataua	Oenocarpus_minor)))	((Pelagodoxa_henryana	Kentiopsis_piersoniorum)	(Dictyosperma_album	((Serenoa_repens	(Veitchia_spiralis	(Heterospathe_cagayanensis	Burretiokentia_grandiflora)))	Dypsis_decaryi))))	(Roystonea_regia	((((Reinhardtia_latisecta	Reinhardtia_paiewonskiana)	Reinhardtia_simplex)	(Podococcus_barteri	Leopoldinia_pulchra))	((Elaeis_oleifera	Elaeis_guineensis)	(Bactris_major	Attalea_speciosa)))))	(Sclerosperma_profizianum	Orania_palindan))	Pseudophoenix_vinifera)	(Phoenix_dactylifera	Sabal_domingensis))	Nypa_fruticans);
((((((((((Kentiopsis_piersoniorum	(Dictyosperma_album	((Veitchia_spiralis	(Heterospathe_cagayanensis	Burretiokentia_grandiflora))	Dypsis_decaryi)))	(Prestoea_acuminata	(Oenocarpus_bataua	Oenocarpus_minor)))	(Sclerosperma_profizianum	Manicaria_saccifera))	Pelagodoxa_henryana)	((Podococcus_barteri	Roystonea_regia)	(Geonoma_undata	((((Reinhardtia_latisecta	Reinhardtia_paiewonskiana)	Reinhardtia_simplex)	Leopoldinia_pulchra)	(((Elaeis_oleifera	Elaeis_guineensis)	Attalea_speciosa)	Bactris_major)))))	Orania_palindan)	Pseudophoenix_vinifera)	(Sabal_domingensis	Serenoa_repens))	Phoenix_dactylifera)	Nypa_fruticans);
((Pseudophoenix_vinifera	((Phoenix_dactylifera	Sabal_domingensis)	(((Orania_palindan	(((Pelagodoxa_henryana	(Kentiopsis_piersoniorum	(Dictyosperma_album	(Veitchia_spiralis	((Dypsis_decaryi	Heterospathe_cagayanensis)	Burretiokentia_grandiflora)))))	((Prestoea_acuminata	(Oenocarpus_bataua	Oenocarpus_minor))	(Geonoma_undata	Manicaria_saccifera)))	(((Bactris_major	(((Reinhardtia_latisecta	Reinhardtia_paiewonskiana)	Reinhardtia_simplex)	Podococcus_barteri))	(Attalea_speciosa	Sclerosperma_profizianum))	(Elaeis_oleifera	Elaeis_guineensis))))	Roystonea_regia)	(Serenoa_repens	Leopoldinia_pulchra))))	Nypa_fruticans);
((Phoenix_dactylifera	(Sabal_domingensis	(Pseudophoenix_vinifera	(Roystonea_regia	((((((Dictyosperma_album	(((Kentiopsis_piersoniorum	Veitchia_spiralis)	(Burretiokentia_grandiflora	Heterospathe_cagayanensis))	Dypsis_decaryi))	(Prestoea_acuminata	(Oenocarpus_minor	Oenocarpus_bataua)))	Manicaria_saccifera)	(Geonoma_undata	Pelagodoxa_henryana))	(((Leopoldinia_pulchra	((Reinhardtia_latisecta	Reinhardtia_paiewonskiana)	Reinhardtia_simplex))	((Attalea_speciosa	(Podococcus_barteri	Bactris_major))	(Elaeis_guineensis	Elaeis_oleifera)))	(Sclerosperma_profizianum	Orania_palindan)))	Serenoa_repens)))))	Nypa_fruticans);
((Serenoa_repens	((((Pseudophoenix_vinifera	((((Podococcus_barteri	Roystonea_regia)	Orania_palindan)	((((Dictyosperma_album	(((Kentiopsis_piersoniorum	Veitchia_spiralis)	(Burretiokentia_grandiflora	Heterospathe_cagayanensis))	Dypsis_decaryi))	(Prestoea_acuminata	(Oenocarpus_minor	Oenocarpus_bataua)))	Manicaria_saccifera)	(Geonoma_undata	Pelagodoxa_henryana)))	(((Reinhardtia_latisecta	Reinhardtia_paiewonskiana)	Reinhardtia_simplex)	(Sclerosperma_profizianum	((Attalea_speciosa	Bactris_major)	(Elaeis_guineensis	Elaeis_oleifera))))))	Leopoldinia_pulchra)	Phoenix_dactylifera)	Sabal_domingensis))	Nypa_fruticans);
((((Serenoa_repens	(((Leopoldinia_pulchra	Sclerosperma_profizianum)	Pelagodoxa_henryana)	(Pseudophoenix_vinifera	((Orania_palindan	((Roystonea_regia	((((Dictyosperma_album	Burretiokentia_grandiflora)	((Kentiopsis_piersoniorum	Veitchia_spiralis)	(Dypsis_decaryi	Heterospathe_cagayanensis)))	(Prestoea_acuminata	(Oenocarpus_minor	Oenocarpus_bataua)))	Manicaria_saccifera))	Geonoma_undata))	(((Reinhardtia_latisecta	Reinhardtia_paiewonskiana)	Reinhardtia_simplex)	((Attalea_speciosa	(Podococcus_barteri	Bactris_major))	(Elaeis_guineensis	Elaeis_oleifera)))))))	Phoenix_dactylifera)	Sabal_domingensis)	Nypa_fruticans);
((Pseudophoenix_vinifera	(((Serenoa_repens	(Roystonea_regia	((((((Pelagodoxa_henryana	(((Heterospathe_cagayanensis	Burretiokentia_grandiflora)	Veitchia_spiralis)	Dictyosperma_album))	Dypsis_decaryi)	(Geonoma_undata	(Prestoea_acuminata	(Oenocarpus_minor	Oenocarpus_bataua))))	Kentiopsis_piersoniorum)	Manicaria_saccifera)	(((Podococcus_barteri	Bactris_major)	(((Elaeis_guineensis	Elaeis_oleifera)	(Leopoldinia_pulchra	((Reinhardtia_latisecta	Reinhardtia_paiewonskiana)	Reinhardtia_simplex)))	Attalea_speciosa))	(Sclerosperma_profizianum	Orania_palindan)))))	Phoenix_dactylifera)	Sabal_domingensis))	Nypa_fruticans);
((((Sabal_domingensis	(Pseudophoenix_vinifera	(((((((Kentiopsis_piersoniorum	(((Heterospathe_cagayanensis	Burretiokentia_grandiflora)	Veitchia_spiralis)	Dictyosperma_album))	(Pelagodoxa_henryana	(Prestoea_acuminata	(Oenocarpus_minor	Oenocarpus_bataua))))	Manicaria_saccifera)	Geonoma_undata)	(Dypsis_decaryi	(Sclerosperma_profizianum	(Podococcus_barteri	Orania_palindan))))	Roystonea_regia)	(((Reinhardtia_latisecta	Reinhardtia_paiewonskiana)	Reinhardtia_simplex)	((Attalea_speciosa	Bactris_major)	(Elaeis_guineensis	Elaeis_oleifera))))))	Phoenix_dactylifera)	(Leopoldinia_pulchra	Serenoa_repens))	Nypa_fruticans);
(((Phoenix_dactylifera	Sabal_domingensis)	((Pseudophoenix_vinifera	(((((Pelagodoxa_henryana	(Geonoma_undata	(Sclerosperma_profizianum	Orania_palindan)))	Podococcus_barteri)	(((Kentiopsis_piersoniorum	((((Dypsis_decaryi	Heterospathe_cagayanensis)	Burretiokentia_grandiflora)	Veitchia_spiralis)	Dictyosperma_album))	(Prestoea_acuminata	(Oenocarpus_minor	Oenocarpus_bataua)))	Manicaria_saccifera))	Roystonea_regia)	((Attalea_speciosa	Bactris_major)	((Elaeis_guineensis	Elaeis_oleifera)	((Reinhardtia_latisecta	Reinhardtia_paiewonskiana)	Reinhardtia_simplex)))))	(Leopoldinia_pulchra	Serenoa_repens)))	Nypa_fruticans);
(((Phoenix_dactylifera	Sabal_domingensis)	(((Leopoldinia_pulchra	(((Podococcus_barteri	Reinhardtia_latisecta)	Reinhardtia_paiewonskiana)	Reinhardtia_simplex))	(((Elaeis_guineensis	Elaeis_oleifera)	Attalea_speciosa)	Bactris_major))	((((((Kentiopsis_piersoniorum	(((Heterospathe_cagayanensis	Burretiokentia_grandiflora)	Veitchia_spiralis)	Dictyosperma_album))	(Pseudophoenix_vinifera	(Prestoea_acuminata	(Oenocarpus_minor	Oenocarpus_bataua))))	(Serenoa_repens	Manicaria_saccifera))	Roystonea_regia)	Dypsis_decaryi)	((Sclerosperma_profizianum	Orania_palindan)	(Pelagodoxa_henryana	Geonoma_undata)))))	Nypa_fruticans);
(((Phoenix_dactylifera	Sabal_domingensis)	((((((Reinhardtia_latisecta	Reinhardtia_paiewonskiana)	Reinhardtia_simplex)	(Serenoa_repens	Leopoldinia_pulchra))	(((Elaeis_guineensis	Elaeis_oleifera)	Attalea_speciosa)	Bactris_major))	((Manicaria_saccifera	((Pseudophoenix_vinifera	(Prestoea_acuminata	(Oenocarpus_minor	Oenocarpus_bataua)))	((Dypsis_decaryi	((Burretiokentia_grandiflora	(Kentiopsis_piersoniorum	Veitchia_spiralis))	Heterospathe_cagayanensis))	Dictyosperma_album)))	(Pelagodoxa_henryana	(Geonoma_undata	(Sclerosperma_profizianum	Orania_palindan)))))	(Podococcus_barteri	Roystonea_regia)))	Nypa_fruticans);
(((((((((Reinhardtia_latisecta	Reinhardtia_paiewonskiana)	Reinhardtia_simplex)	(((Elaeis_guineensis	Elaeis_oleifera)	Attalea_speciosa)	Bactris_major))	((Podococcus_barteri	Roystonea_regia)	(((Prestoea_acuminata	(Oenocarpus_minor	Oenocarpus_bataua))	(Pelagodoxa_henryana	(Geonoma_undata	(Sclerosperma_profizianum	Orania_palindan))))	((((Dypsis_decaryi	(Heterospathe_cagayanensis	(Burretiokentia_grandiflora	Veitchia_spiralis)))	Dictyosperma_album)	Kentiopsis_piersoniorum)	Manicaria_saccifera))))	Pseudophoenix_vinifera)	Leopoldinia_pulchra)	(Sabal_domingensis	Phoenix_dactylifera))	Serenoa_repens)	Nypa_fruticans);
((Leopoldinia_pulchra	(((Sabal_domingensis	Phoenix_dactylifera)	((((Reinhardtia_latisecta	Reinhardtia_paiewonskiana)	Reinhardtia_simplex)	(((Elaeis_guineensis	Elaeis_oleifera)	Attalea_speciosa)	(Podococcus_barteri	Bactris_major)))	(((Pseudophoenix_vinifera	Roystonea_regia)	Orania_palindan)	(((Sclerosperma_profizianum	(Pelagodoxa_henryana	Geonoma_undata))	(Prestoea_acuminata	(Oenocarpus_minor	Oenocarpus_bataua)))	((((Dypsis_decaryi	(Veitchia_spiralis	(Heterospathe_cagayanensis	Burretiokentia_grandiflora)))	Dictyosperma_album)	Kentiopsis_piersoniorum)	Manicaria_saccifera)))))	Serenoa_repens))	Nypa_fruticans);
((Pseudophoenix_vinifera	((Sabal_domingensis	Phoenix_dactylifera)	((((((Manicaria_saccifera	((((Heterospathe_cagayanensis	Dypsis_decaryi)	(Burretiokentia_grandiflora	Veitchia_spiralis))	Dictyosperma_album)	Kentiopsis_piersoniorum))	(Prestoea_acuminata	(Oenocarpus_minor	Oenocarpus_bataua)))	(Pelagodoxa_henryana	Geonoma_undata))	(Sclerosperma_profizianum	Orania_palindan))	Roystonea_regia)	(((Elaeis_oleifera	Elaeis_guineensis)	(Bactris_major	Attalea_speciosa))	((Serenoa_repens	Leopoldinia_pulchra)	(Reinhardtia_simplex	(Reinhardtia_paiewonskiana	(Podococcus_barteri	Reinhardtia_latisecta))))))))	Nypa_fruticans);
(((Phoenix_dactylifera	Sabal_domingensis)	((((((((Pelagodoxa_henryana	Geonoma_undata)	(((Veitchia_spiralis	Dypsis_decaryi)	(Dictyosperma_album	(Heterospathe_cagayanensis	Burretiokentia_grandiflora)))	Kentiopsis_piersoniorum))	(Prestoea_acuminata	(Oenocarpus_minor	Oenocarpus_bataua)))	(Manicaria_saccifera	Sclerosperma_profizianum))	Orania_palindan)	((((Bactris_major	Attalea_speciosa)	(Elaeis_oleifera	Elaeis_guineensis))	(Reinhardtia_latisecta	((Reinhardtia_paiewonskiana	Podococcus_barteri)	Reinhardtia_simplex)))	Roystonea_regia))	Pseudophoenix_vinifera)	(Serenoa_repens	Leopoldinia_pulchra)))	Nypa_fruticans);
(((Phoenix_dactylifera	Sabal_domingensis)	((Serenoa_repens	((Orania_palindan	((((Manicaria_saccifera	((Dictyosperma_album	((Heterospathe_cagayanensis	Burretiokentia_grandiflora)	(Veitchia_spiralis	Kentiopsis_piersoniorum)))	Dypsis_decaryi))	(Prestoea_acuminata	(Oenocarpus_minor	Oenocarpus_bataua)))	Leopoldinia_pulchra)	(Sclerosperma_profizianum	(Pelagodoxa_henryana	Geonoma_undata))))	Roystonea_regia))	(((((Podococcus_barteri	Bactris_major)	Attalea_speciosa)	(Elaeis_oleifera	Elaeis_guineensis))	(Reinhardtia_simplex	(Reinhardtia_latisecta	Reinhardtia_paiewonskiana)))	Pseudophoenix_vinifera)))	Nypa_fruticans);
(((Phoenix_dactylifera	Sabal_domingensis)	(((Roystonea_regia	((Sclerosperma_profizianum	Manicaria_saccifera)	(((Pelagodoxa_henryana	((Dictyosperma_album	((Heterospathe_cagayanensis	Burretiokentia_grandiflora)	Veitchia_spiralis))	Kentiopsis_piersoniorum))	Dypsis_decaryi)	(Pseudophoenix_vinifera	(Prestoea_acuminata	(Oenocarpus_minor	Oenocarpus_bataua))))))	(Geonoma_undata	Orania_palindan))	(((Bactris_major	Attalea_speciosa)	(Elaeis_oleifera	Elaeis_guineensis))	(Reinhardtia_simplex	(Reinhardtia_paiewonskiana	((Serenoa_repens	Leopoldinia_pulchra)	(Podococcus_barteri	Reinhardtia_latisecta)))))))	Nypa_fruticans);
(((Phoenix_dactylifera	Sabal_domingensis)	(((((Sclerosperma_profizianum	Orania_palindan)	(Geonoma_undata	(Manicaria_saccifera	((((Dictyosperma_album	(Dypsis_decaryi	((Heterospathe_cagayanensis	Burretiokentia_grandiflora)	Veitchia_spiralis)))	(Prestoea_acuminata	(Oenocarpus_minor	Oenocarpus_bataua)))	Kentiopsis_piersoniorum)	Pelagodoxa_henryana))))	(((Attalea_speciosa	Bactris_major)	(Elaeis_oleifera	Elaeis_guineensis))	((Reinhardtia_simplex	((Podococcus_barteri	Reinhardtia_paiewonskiana)	Reinhardtia_latisecta))	(Serenoa_repens	Leopoldinia_pulchra))))	Roystonea_regia)	Pseudophoenix_vinifera))	Nypa_fruticans);
((Sabal_domingensis	((((((Sclerosperma_profizianum	Orania_palindan)	((Pelagodoxa_henryana	Geonoma_undata)	(Manicaria_saccifera	(((Dictyosperma_album	(Dypsis_decaryi	((Heterospathe_cagayanensis	Burretiokentia_grandiflora)	Veitchia_spiralis)))	Kentiopsis_piersoniorum)	(Prestoea_acuminata	(Oenocarpus_minor	Oenocarpus_bataua))))))	((Attalea_speciosa	Bactris_major)	((Elaeis_oleifera	Elaeis_guineensis)	((((Leopoldinia_pulchra	Reinhardtia_latisecta)	Reinhardtia_paiewonskiana)	Reinhardtia_simplex)	Podococcus_barteri))))	Serenoa_repens)	Roystonea_regia)	(Phoenix_dactylifera	Pseudophoenix_vinifera)))	Nypa_fruticans);
((((Phoenix_dactylifera	Sabal_domingensis)	(Pseudophoenix_vinifera	((((Sclerosperma_profizianum	((Pelagodoxa_henryana	Geonoma_undata)	(Manicaria_saccifera	((((Dictyosperma_album	((Dypsis_decaryi	Heterospathe_cagayanensis)	Veitchia_spiralis))	Burretiokentia_grandiflora)	Kentiopsis_piersoniorum)	(Prestoea_acuminata	(Oenocarpus_minor	Oenocarpus_bataua))))))	((Attalea_speciosa	Bactris_major)	((Elaeis_oleifera	Elaeis_guineensis)	(((Reinhardtia_paiewonskiana	Reinhardtia_latisecta)	(Leopoldinia_pulchra	Podococcus_barteri))	Reinhardtia_simplex))))	Orania_palindan)	Roystonea_regia)))	Serenoa_repens)	Nypa_fruticans);
((Sabal_domingensis	((Pseudophoenix_vinifera	(((((Dypsis_decaryi	(((Prestoea_acuminata	(Oenocarpus_minor	Oenocarpus_bataua))	Geonoma_undata)	(Pelagodoxa_henryana	Sclerosperma_profizianum)))	((Dictyosperma_album	(Heterospathe_cagayanensis	(Burretiokentia_grandiflora	Veitchia_spiralis)))	Kentiopsis_piersoniorum))	Manicaria_saccifera)	((Podococcus_barteri	Roystonea_regia)	(((Serenoa_repens	Leopoldinia_pulchra)	(Reinhardtia_simplex	(Reinhardtia_paiewonskiana	Reinhardtia_latisecta)))	((Attalea_speciosa	Bactris_major)	(Elaeis_oleifera	Elaeis_guineensis)))))	Orania_palindan))	Phoenix_dactylifera))	Nypa_fruticans);
(((Sabal_domingensis	((((((((Prestoea_acuminata	(Oenocarpus_minor	Oenocarpus_bataua))	Geonoma_undata)	(Pelagodoxa_henryana	Sclerosperma_profizianum))	((Kentiopsis_piersoniorum	Dictyosperma_album)	(Dypsis_decaryi	(Heterospathe_cagayanensis	(Burretiokentia_grandiflora	Veitchia_spiralis)))))	Manicaria_saccifera)	(((((Podococcus_barteri	Reinhardtia_simplex)	(Reinhardtia_paiewonskiana	Reinhardtia_latisecta))	((Attalea_speciosa	Bactris_major)	(Elaeis_oleifera	Elaeis_guineensis)))	Pseudophoenix_vinifera)	Roystonea_regia))	Orania_palindan)	Phoenix_dactylifera))	(Serenoa_repens	Leopoldinia_pulchra))	Nypa_fruticans);
((((((((Reinhardtia_simplex	(Leopoldinia_pulchra	(Reinhardtia_paiewonskiana	Reinhardtia_latisecta)))	((Attalea_speciosa	(Podococcus_barteri	Bactris_major))	(Elaeis_oleifera	Elaeis_guineensis)))	Roystonea_regia)	Orania_palindan)	(Pseudophoenix_vinifera	(((((Prestoea_acuminata	(Oenocarpus_minor	Oenocarpus_bataua))	Geonoma_undata)	(Pelagodoxa_henryana	Sclerosperma_profizianum))	(Dictyosperma_album	(Dypsis_decaryi	(Kentiopsis_piersoniorum	(Heterospathe_cagayanensis	(Burretiokentia_grandiflora	Veitchia_spiralis))))))	Manicaria_saccifera)))	Serenoa_repens)	(Phoenix_dactylifera	Sabal_domingensis))	Nypa_fruticans);
(((((((((Podococcus_barteri	Roystonea_regia)	Orania_palindan)	((((Prestoea_acuminata	(Oenocarpus_bataua	Oenocarpus_minor))	Manicaria_saccifera)	(((Dictyosperma_album	((Dypsis_decaryi	Heterospathe_cagayanensis)	Burretiokentia_grandiflora))	Veitchia_spiralis)	Kentiopsis_piersoniorum))	(Sclerosperma_profizianum	(Pelagodoxa_henryana	Geonoma_undata))))	((Leopoldinia_pulchra	(Reinhardtia_simplex	(Reinhardtia_latisecta	Reinhardtia_paiewonskiana)))	((Elaeis_oleifera	Elaeis_guineensis)	(Attalea_speciosa	Bactris_major))))	Pseudophoenix_vinifera)	Phoenix_dactylifera)	Sabal_domingensis)	Serenoa_repens)	Nypa_fruticans);
(((((((Roystonea_regia	((Reinhardtia_simplex	(Podococcus_barteri	(Reinhardtia_latisecta	Reinhardtia_paiewonskiana)))	((Bactris_major	Attalea_speciosa)	(Elaeis_oleifera	Elaeis_guineensis))))	(((((Dictyosperma_album	(((Heterospathe_cagayanensis	Burretiokentia_grandiflora)	Veitchia_spiralis)	Dypsis_decaryi))	Kentiopsis_piersoniorum)	(Prestoea_acuminata	(Oenocarpus_bataua	Oenocarpus_minor)))	(Leopoldinia_pulchra	(Sclerosperma_profizianum	Manicaria_saccifera)))	(Pelagodoxa_henryana	(Pseudophoenix_vinifera	Geonoma_undata))))	Orania_palindan)	Phoenix_dactylifera)	Sabal_domingensis)	Serenoa_repens)	Nypa_fruticans);
((((((((((((Dictyosperma_album	(((Heterospathe_cagayanensis	Burretiokentia_grandiflora)	Veitchia_spiralis)	Dypsis_decaryi))	Kentiopsis_piersoniorum)	(Pseudophoenix_vinifera	(Prestoea_acuminata	(Oenocarpus_bataua	Oenocarpus_minor))))	(Leopoldinia_pulchra	Manicaria_saccifera))	(Pelagodoxa_henryana	Geonoma_undata))	(Podococcus_barteri	(Sclerosperma_profizianum	Orania_palindan)))	((Reinhardtia_simplex	(Reinhardtia_latisecta	Reinhardtia_paiewonskiana))	((Bactris_major	Attalea_speciosa)	(Elaeis_oleifera	Elaeis_guineensis))))	Roystonea_regia)	Phoenix_dactylifera)	Sabal_domingensis)	Serenoa_repens)	Nypa_fruticans);
((((((((((((Dictyosperma_album	((Kentiopsis_piersoniorum	(Burretiokentia_grandiflora	(Veitchia_spiralis	Heterospathe_cagayanensis)))	Dypsis_decaryi))	(Prestoea_acuminata	(Oenocarpus_bataua	Oenocarpus_minor)))	(Sclerosperma_profizianum	Manicaria_saccifera))	(Pelagodoxa_henryana	Geonoma_undata))	((Bactris_major	Attalea_speciosa)	((Elaeis_oleifera	(Podococcus_barteri	Elaeis_guineensis))	(Reinhardtia_simplex	(Reinhardtia_latisecta	Reinhardtia_paiewonskiana)))))	Orania_palindan)	Roystonea_regia)	Pseudophoenix_vinifera)	(Serenoa_repens	Leopoldinia_pulchra))	Phoenix_dactylifera)	Sabal_domingensis)	Nypa_fruticans);
(((Phoenix_dactylifera	(((((((Prestoea_acuminata	(Oenocarpus_bataua	Oenocarpus_minor))	((Dictyosperma_album	(((Burretiokentia_grandiflora	(Kentiopsis_piersoniorum	Veitchia_spiralis))	Heterospathe_cagayanensis)	Dypsis_decaryi))	Manicaria_saccifera))	(Sclerosperma_profizianum	(Pelagodoxa_henryana	Geonoma_undata)))	((Bactris_major	Attalea_speciosa)	((Elaeis_oleifera	Elaeis_guineensis)	((Serenoa_repens	Leopoldinia_pulchra)	(Reinhardtia_simplex	(Reinhardtia_latisecta	Reinhardtia_paiewonskiana))))))	Orania_palindan)	(Podococcus_barteri	Roystonea_regia))	Sabal_domingensis))	Pseudophoenix_vinifera)	Nypa_fruticans);
(((Serenoa_repens	Phoenix_dactylifera)	((Pseudophoenix_vinifera	((((Attalea_speciosa	((Elaeis_oleifera	Elaeis_guineensis)	((Leopoldinia_pulchra	(Podococcus_barteri	(Reinhardtia_simplex	(Reinhardtia_latisecta	Reinhardtia_paiewonskiana))))	Bactris_major)))	(Sclerosperma_profizianum	Orania_palindan))	((Pelagodoxa_henryana	Geonoma_undata)	(Manicaria_saccifera	(((Dictyosperma_album	((Veitchia_spiralis	(Heterospathe_cagayanensis	Burretiokentia_grandiflora))	Dypsis_decaryi))	Kentiopsis_piersoniorum)	(Prestoea_acuminata	(Oenocarpus_bataua	Oenocarpus_minor))))))	Roystonea_regia))	Sabal_domingensis))	Nypa_fruticans);
(((Phoenix_dactylifera	((Pseudophoenix_vinifera	((((Attalea_speciosa	(((Reinhardtia_simplex	((Reinhardtia_latisecta	Reinhardtia_paiewonskiana)	Podococcus_barteri))	(Elaeis_oleifera	Elaeis_guineensis))	(Leopoldinia_pulchra	Bactris_major)))	Orania_palindan)	(Manicaria_saccifera	(Dypsis_decaryi	(((Dictyosperma_album	(Heterospathe_cagayanensis	(Burretiokentia_grandiflora	Veitchia_spiralis)))	Kentiopsis_piersoniorum)	(((Prestoea_acuminata	(Oenocarpus_bataua	Oenocarpus_minor))	Geonoma_undata)	(Pelagodoxa_henryana	Sclerosperma_profizianum))))))	Roystonea_regia))	Serenoa_repens))	Sabal_domingensis)	Nypa_fruticans);
(((Phoenix_dactylifera	((Pseudophoenix_vinifera	(Roystonea_regia	((((Leopoldinia_pulchra	((Reinhardtia_latisecta	Reinhardtia_paiewonskiana)	Reinhardtia_simplex))	((Attalea_speciosa	(Elaeis_oleifera	Elaeis_guineensis))	(Podococcus_barteri	Bactris_major)))	((Manicaria_saccifera	(((Dictyosperma_album	((Heterospathe_cagayanensis	(Veitchia_spiralis	Dypsis_decaryi))	Burretiokentia_grandiflora))	Kentiopsis_piersoniorum)	(((Prestoea_acuminata	(Oenocarpus_bataua	Oenocarpus_minor))	Geonoma_undata)	Pelagodoxa_henryana)))	Sclerosperma_profizianum))	Orania_palindan)))	Serenoa_repens))	Sabal_domingensis)	Nypa_fruticans);
((((Phoenix_dactylifera	(((((((Prestoea_acuminata	(Oenocarpus_bataua	Oenocarpus_minor))	((Pelagodoxa_henryana	Geonoma_undata)	(Dictyosperma_album	((Kentiopsis_piersoniorum	Veitchia_spiralis)	(Burretiokentia_grandiflora	Heterospathe_cagayanensis)))))	((Sclerosperma_profizianum	Manicaria_saccifera)	(Leopoldinia_pulchra	Dypsis_decaryi)))	Orania_palindan)	Roystonea_regia)	Pseudophoenix_vinifera)	(((Reinhardtia_latisecta	Reinhardtia_paiewonskiana)	Reinhardtia_simplex)	((Elaeis_oleifera	Elaeis_guineensis)	((Podococcus_barteri	Bactris_major)	Attalea_speciosa)))))	Sabal_domingensis)	Serenoa_repens)	Nypa_fruticans);
(((Sabal_domingensis	((Sclerosperma_profizianum	Serenoa_repens)	(Pseudophoenix_vinifera	(((Orania_palindan	Roystonea_regia)	((Pelagodoxa_henryana	Geonoma_undata)	(Manicaria_saccifera	((((((Dypsis_decaryi	Heterospathe_cagayanensis)	Burretiokentia_grandiflora)	Dictyosperma_album)	Veitchia_spiralis)	Kentiopsis_piersoniorum)	(Prestoea_acuminata	(Oenocarpus_bataua	Oenocarpus_minor))))))	((Leopoldinia_pulchra	((Reinhardtia_latisecta	(Podococcus_barteri	Reinhardtia_paiewonskiana))	Reinhardtia_simplex))	((Elaeis_oleifera	Elaeis_guineensis)	(Bactris_major	Attalea_speciosa)))))))	Phoenix_dactylifera)	Nypa_fruticans);
((((Pseudophoenix_vinifera	(((Podococcus_barteri	(Leopoldinia_pulchra	((Reinhardtia_latisecta	Reinhardtia_paiewonskiana)	Reinhardtia_simplex)))	((Attalea_speciosa	Bactris_major)	(Elaeis_oleifera	(Serenoa_repens	Elaeis_guineensis))))	((Orania_palindan	((((Dictyosperma_album	(Dypsis_decaryi	(Heterospathe_cagayanensis	(Veitchia_spiralis	Burretiokentia_grandiflora))))	Kentiopsis_piersoniorum)	(Sclerosperma_profizianum	((Geonoma_undata	((Oenocarpus_bataua	Oenocarpus_minor)	Prestoea_acuminata))	Pelagodoxa_henryana)))	Manicaria_saccifera))	Roystonea_regia)))	Phoenix_dactylifera)	Sabal_domingensis)	Nypa_fruticans);
(((((((((Attalea_speciosa	Bactris_major)	((Elaeis_oleifera	Elaeis_guineensis)	((Reinhardtia_latisecta	Reinhardtia_paiewonskiana)	Reinhardtia_simplex)))	(Podococcus_barteri	Roystonea_regia))	(Sclerosperma_profizianum	Orania_palindan))	Dypsis_decaryi)	(((Pseudophoenix_vinifera	Geonoma_undata)	Pelagodoxa_henryana)	((((Dictyosperma_album	(Heterospathe_cagayanensis	(Veitchia_spiralis	Burretiokentia_grandiflora)))	Kentiopsis_piersoniorum)	((Oenocarpus_bataua	Oenocarpus_minor)	Prestoea_acuminata))	Manicaria_saccifera)))	((Leopoldinia_pulchra	Serenoa_repens)	Phoenix_dactylifera))	Sabal_domingensis)	Nypa_fruticans);
(((((((((Reinhardtia_latisecta	(Podococcus_barteri	Reinhardtia_paiewonskiana))	Reinhardtia_simplex)	((Attalea_speciosa	Bactris_major)	(Elaeis_oleifera	Elaeis_guineensis)))	Roystonea_regia)	((Sclerosperma_profizianum	Orania_palindan)	(Manicaria_saccifera	((((Oenocarpus_bataua	Oenocarpus_minor)	Prestoea_acuminata)	Geonoma_undata)	(((Dictyosperma_album	(Kentiopsis_piersoniorum	(Veitchia_spiralis	(Burretiokentia_grandiflora	Heterospathe_cagayanensis))))	Dypsis_decaryi)	Pelagodoxa_henryana)))))	Pseudophoenix_vinifera)	((Leopoldinia_pulchra	Serenoa_repens)	Phoenix_dactylifera))	Sabal_domingensis)	Nypa_fruticans);
((Serenoa_repens	(Phoenix_dactylifera	(Sabal_domingensis	((Orania_palindan	((((Reinhardtia_latisecta	(Podococcus_barteri	Reinhardtia_paiewonskiana))	Reinhardtia_simplex)	((Attalea_speciosa	Bactris_major)	(Elaeis_oleifera	Elaeis_guineensis)))	Roystonea_regia))	((((Dypsis_decaryi	(Sclerosperma_profizianum	Manicaria_saccifera))	(((Oenocarpus_bataua	Oenocarpus_minor)	Prestoea_acuminata)	(Dictyosperma_album	((Kentiopsis_piersoniorum	Veitchia_spiralis)	(Burretiokentia_grandiflora	Heterospathe_cagayanensis)))))	Leopoldinia_pulchra)	(Pelagodoxa_henryana	(Pseudophoenix_vinifera	Geonoma_undata)))))))	Nypa_fruticans);
(((Phoenix_dactylifera	(Serenoa_repens	((((Leopoldinia_pulchra	((Reinhardtia_latisecta	Reinhardtia_paiewonskiana)	Reinhardtia_simplex))	((Attalea_speciosa	Bactris_major)	(Elaeis_oleifera	Elaeis_guineensis)))	(((((Oenocarpus_bataua	Oenocarpus_minor)	Prestoea_acuminata)	(Pelagodoxa_henryana	Geonoma_undata))	((Sclerosperma_profizianum	Manicaria_saccifera)	((Dictyosperma_album	(Dypsis_decaryi	(Heterospathe_cagayanensis	(Veitchia_spiralis	Burretiokentia_grandiflora))))	Kentiopsis_piersoniorum)))	(Orania_palindan	(Podococcus_barteri	Roystonea_regia))))	Pseudophoenix_vinifera)))	Sabal_domingensis)	Nypa_fruticans);
(((Serenoa_repens	(Phoenix_dactylifera	(Pseudophoenix_vinifera	(Roystonea_regia	(((((((Oenocarpus_bataua	Oenocarpus_minor)	Prestoea_acuminata)	((Pelagodoxa_henryana	Geonoma_undata)	(Dictyosperma_album	(Heterospathe_cagayanensis	((Kentiopsis_piersoniorum	Veitchia_spiralis)	Burretiokentia_grandiflora)))))	Dypsis_decaryi)	(Sclerosperma_profizianum	Manicaria_saccifera))	((Leopoldinia_pulchra	(Podococcus_barteri	((Reinhardtia_latisecta	Reinhardtia_paiewonskiana)	Reinhardtia_simplex)))	((Attalea_speciosa	Bactris_major)	(Elaeis_oleifera	Elaeis_guineensis))))	Orania_palindan)))))	Sabal_domingensis)	Nypa_fruticans);
(((Phoenix_dactylifera	(Pseudophoenix_vinifera	(((((((Dictyosperma_album	((Dypsis_decaryi	Heterospathe_cagayanensis)	Veitchia_spiralis))	Burretiokentia_grandiflora)	Kentiopsis_piersoniorum)	((((Oenocarpus_bataua	Oenocarpus_minor)	Prestoea_acuminata)	Pelagodoxa_henryana)	(Geonoma_undata	(Serenoa_repens	Manicaria_saccifera))))	Roystonea_regia)	(Sclerosperma_profizianum	Orania_palindan))	((Leopoldinia_pulchra	(Podococcus_barteri	((Reinhardtia_latisecta	Reinhardtia_paiewonskiana)	Reinhardtia_simplex)))	((Attalea_speciosa	Bactris_major)	(Elaeis_oleifera	Elaeis_guineensis))))))	Sabal_domingensis)	Nypa_fruticans);
((((Pseudophoenix_vinifera	Phoenix_dactylifera)	(((((((((Dictyosperma_album	(Burretiokentia_grandiflora	((Dypsis_decaryi	Heterospathe_cagayanensis)	Veitchia_spiralis)))	(Kentiopsis_piersoniorum	((Oenocarpus_bataua	Oenocarpus_minor)	Prestoea_acuminata)))	Manicaria_saccifera)	Pelagodoxa_henryana)	Geonoma_undata)	Roystonea_regia)	(Sclerosperma_profizianum	(Podococcus_barteri	Orania_palindan)))	((Attalea_speciosa	Bactris_major)	((Elaeis_oleifera	Elaeis_guineensis)	((Reinhardtia_latisecta	Reinhardtia_paiewonskiana)	Reinhardtia_simplex))))	(Serenoa_repens	Leopoldinia_pulchra)))	Sabal_domingensis)	Nypa_fruticans);
(((((Serenoa_repens	((Podococcus_barteri	((Reinhardtia_latisecta	Reinhardtia_paiewonskiana)	Reinhardtia_simplex))	((Orania_palindan	((((Manicaria_saccifera	Sclerosperma_profizianum)	(((Dictyosperma_album	((Heterospathe_cagayanensis	(Veitchia_spiralis	Burretiokentia_grandiflora))	Dypsis_decaryi))	Kentiopsis_piersoniorum)	(Geonoma_undata	((Oenocarpus_bataua	Oenocarpus_minor)	Prestoea_acuminata))))	(Leopoldinia_pulchra	Pelagodoxa_henryana))	((Attalea_speciosa	Bactris_major)	(Elaeis_oleifera	Elaeis_guineensis))))	Roystonea_regia)))	Pseudophoenix_vinifera)	Phoenix_dactylifera)	Sabal_domingensis)	Nypa_fruticans);
((((((Orania_palindan	(Leopoldinia_pulchra	(Manicaria_saccifera	(((((Kentiopsis_piersoniorum	Veitchia_spiralis)	(Dypsis_decaryi	Heterospathe_cagayanensis))	Burretiokentia_grandiflora)	Dictyosperma_album)	((Sclerosperma_profizianum	Pelagodoxa_henryana)	(Geonoma_undata	((Oenocarpus_bataua	Oenocarpus_minor)	Prestoea_acuminata)))))))	((Serenoa_repens	(((Attalea_speciosa	(Podococcus_barteri	Bactris_major))	(Elaeis_oleifera	Elaeis_guineensis))	((Reinhardtia_latisecta	Reinhardtia_paiewonskiana)	Reinhardtia_simplex)))	Roystonea_regia))	Pseudophoenix_vinifera)	Phoenix_dactylifera)	Sabal_domingensis)	Nypa_fruticans);
((((((((Serenoa_repens	Leopoldinia_pulchra)	((Reinhardtia_latisecta	Reinhardtia_paiewonskiana)	Reinhardtia_simplex))	(Podococcus_barteri	((Elaeis_guineensis	Elaeis_oleifera)	(Bactris_major	Attalea_speciosa))))	((Roystonea_regia	Orania_palindan)	((Manicaria_saccifera	(((((Veitchia_spiralis	(Dypsis_decaryi	Heterospathe_cagayanensis))	Burretiokentia_grandiflora)	(Pseudophoenix_vinifera	Dictyosperma_album))	Kentiopsis_piersoniorum)	(Prestoea_acuminata	(Oenocarpus_bataua	Oenocarpus_minor))))	(Pelagodoxa_henryana	Geonoma_undata))))	Sclerosperma_profizianum)	Phoenix_dactylifera)	Sabal_domingensis)	Nypa_fruticans);
(((Phoenix_dactylifera	(((((((Manicaria_saccifera	((Kentiopsis_piersoniorum	(Dictyosperma_album	(Dypsis_decaryi	((Heterospathe_cagayanensis	Burretiokentia_grandiflora)	Veitchia_spiralis))))	(Prestoea_acuminata	(Oenocarpus_bataua	Oenocarpus_minor))))	(Pelagodoxa_henryana	Geonoma_undata))	(((Reinhardtia_paiewonskiana	((Serenoa_repens	Leopoldinia_pulchra)	Reinhardtia_latisecta))	Reinhardtia_simplex)	(Bactris_major	((Elaeis_guineensis	Elaeis_oleifera)	Attalea_speciosa))))	Orania_palindan)	(Podococcus_barteri	Roystonea_regia))	Pseudophoenix_vinifera)	Sclerosperma_profizianum))	Sabal_domingensis)	Nypa_fruticans);
(((Phoenix_dactylifera	(((Manicaria_saccifera	((Kentiopsis_piersoniorum	((Heterospathe_cagayanensis	(Burretiokentia_grandiflora	Dictyosperma_album))	Veitchia_spiralis))	(Prestoea_acuminata	(Oenocarpus_bataua	Oenocarpus_minor))))	(Pelagodoxa_henryana	(Pseudophoenix_vinifera	Geonoma_undata)))	((Roystonea_regia	(((Podococcus_barteri	((Reinhardtia_paiewonskiana	(Serenoa_repens	Leopoldinia_pulchra))	Reinhardtia_latisecta))	Reinhardtia_simplex)	((Elaeis_guineensis	Elaeis_oleifera)	(Attalea_speciosa	Bactris_major))))	((Sclerosperma_profizianum	Orania_palindan)	Dypsis_decaryi))))	Sabal_domingensis)	Nypa_fruticans);
(((Phoenix_dactylifera	(((Sclerosperma_profizianum	Manicaria_saccifera)	(((Kentiopsis_piersoniorum	((((Dypsis_decaryi	Heterospathe_cagayanensis)	Dictyosperma_album)	Veitchia_spiralis)	Burretiokentia_grandiflora))	(Pelagodoxa_henryana	Geonoma_undata))	(Prestoea_acuminata	(Oenocarpus_bataua	Oenocarpus_minor))))	(Orania_palindan	(Pseudophoenix_vinifera	(((((Serenoa_repens	Leopoldinia_pulchra)	(Reinhardtia_latisecta	Reinhardtia_paiewonskiana))	Reinhardtia_simplex)	((Elaeis_guineensis	Elaeis_oleifera)	(Attalea_speciosa	Bactris_major)))	(Podococcus_barteri	Roystonea_regia))))))	Sabal_domingensis)	Nypa_fruticans);
((((Phoenix_dactylifera	((Orania_palindan	((((Leopoldinia_pulchra	(Sclerosperma_profizianum	Manicaria_saccifera))	(((((Heterospathe_cagayanensis	(Burretiokentia_grandiflora	Veitchia_spiralis))	Dypsis_decaryi)	Dictyosperma_album)	Kentiopsis_piersoniorum)	(Prestoea_acuminata	(Oenocarpus_bataua	Oenocarpus_minor))))	(Pelagodoxa_henryana	(Pseudophoenix_vinifera	Geonoma_undata)))	(((Reinhardtia_latisecta	Reinhardtia_paiewonskiana)	Reinhardtia_simplex)	(Attalea_speciosa	((Podococcus_barteri	Bactris_major)	(Elaeis_guineensis	Elaeis_oleifera))))))	Roystonea_regia))	Sabal_domingensis)	Serenoa_repens)	Nypa_fruticans);
((((Serenoa_repens	Phoenix_dactylifera)	(((Sclerosperma_profizianum	Orania_palindan)	(Roystonea_regia	((Dypsis_decaryi	(Manicaria_saccifera	((((Veitchia_spiralis	(Heterospathe_cagayanensis	Burretiokentia_grandiflora))	Dictyosperma_album)	Kentiopsis_piersoniorum)	(Pseudophoenix_vinifera	(Prestoea_acuminata	(Oenocarpus_bataua	Oenocarpus_minor))))))	(Pelagodoxa_henryana	Geonoma_undata))))	(((Reinhardtia_paiewonskiana	(Leopoldinia_pulchra	Reinhardtia_latisecta))	Reinhardtia_simplex)	((Elaeis_guineensis	Elaeis_oleifera)	(Attalea_speciosa	(Podococcus_barteri	Bactris_major))))))	Sabal_domingensis)	Nypa_fruticans);
((((Serenoa_repens	Phoenix_dactylifera)	(Pseudophoenix_vinifera	(((((Dypsis_decaryi	((Heterospathe_cagayanensis	Burretiokentia_grandiflora)	(Kentiopsis_piersoniorum	Veitchia_spiralis)))	Dictyosperma_album)	(Prestoea_acuminata	(Oenocarpus_bataua	Oenocarpus_minor)))	((Pelagodoxa_henryana	Geonoma_undata)	Manicaria_saccifera))	((Roystonea_regia	(((Reinhardtia_paiewonskiana	(Leopoldinia_pulchra	Reinhardtia_latisecta))	Reinhardtia_simplex)	((Elaeis_guineensis	Elaeis_oleifera)	(Attalea_speciosa	(Podococcus_barteri	Bactris_major)))))	(Sclerosperma_profizianum	Orania_palindan)))))	Sabal_domingensis)	Nypa_fruticans);
((Pseudophoenix_vinifera	((((((Reinhardtia_paiewonskiana	Reinhardtia_latisecta)	Reinhardtia_simplex)	Leopoldinia_pulchra)	((Attalea_speciosa	(Podococcus_barteri	Bactris_major))	(Elaeis_guineensis	Elaeis_oleifera)))	(((((Dypsis_decaryi	((((Heterospathe_cagayanensis	Burretiokentia_grandiflora)	Veitchia_spiralis)	Kentiopsis_piersoniorum)	Dictyosperma_album))	(((Prestoea_acuminata	(Oenocarpus_bataua	Oenocarpus_minor))	Geonoma_undata)	(Sclerosperma_profizianum	Pelagodoxa_henryana)))	Manicaria_saccifera)	Orania_palindan)	(Serenoa_repens	Roystonea_regia)))	(Sabal_domingensis	Phoenix_dactylifera)))	Nypa_fruticans);
(((Sabal_domingensis	(Phoenix_dactylifera	(((((Podococcus_barteri	(Reinhardtia_paiewonskiana	Reinhardtia_latisecta))	Reinhardtia_simplex)	Leopoldinia_pulchra)	((Attalea_speciosa	Bactris_major)	(Elaeis_guineensis	Elaeis_oleifera)))	(((((((Dypsis_decaryi	(((Heterospathe_cagayanensis	Burretiokentia_grandiflora)	Veitchia_spiralis)	Dictyosperma_album))	Kentiopsis_piersoniorum)	(((Prestoea_acuminata	(Oenocarpus_bataua	Oenocarpus_minor))	Geonoma_undata)	(Sclerosperma_profizianum	Pelagodoxa_henryana)))	Manicaria_saccifera)	Pseudophoenix_vinifera)	Roystonea_regia)	Orania_palindan))))	Serenoa_repens)	Nypa_fruticans);
((Sabal_domingensis	(Phoenix_dactylifera	(((Podococcus_barteri	Pseudophoenix_vinifera)	(Orania_palindan	((Leopoldinia_pulchra	(((Dictyosperma_album	(((Dypsis_decaryi	Heterospathe_cagayanensis)	(Kentiopsis_piersoniorum	Veitchia_spiralis))	Burretiokentia_grandiflora))	((Prestoea_acuminata	(Oenocarpus_bataua	Oenocarpus_minor))	(Sclerosperma_profizianum	(Geonoma_undata	Pelagodoxa_henryana))))	Manicaria_saccifera))	(((Reinhardtia_paiewonskiana	Reinhardtia_latisecta)	Reinhardtia_simplex)	((Attalea_speciosa	Bactris_major)	(Elaeis_guineensis	Elaeis_oleifera))))))	(Serenoa_repens	Roystonea_regia))))	Nypa_fruticans);
((((((Podococcus_barteri	(Sclerosperma_profizianum	Orania_palindan))	(((((((Heterospathe_cagayanensis	(Veitchia_spiralis	Kentiopsis_piersoniorum))	Burretiokentia_grandiflora)	Dypsis_decaryi)	Dictyosperma_album)	(Pelagodoxa_henryana	((Prestoea_acuminata	(Oenocarpus_minor	Oenocarpus_bataua))	Geonoma_undata)))	Manicaria_saccifera)	Roystonea_regia))	(((Elaeis_oleifera	Elaeis_guineensis)	(Bactris_major	Attalea_speciosa))	((Serenoa_repens	Leopoldinia_pulchra)	(Reinhardtia_simplex	(Reinhardtia_paiewonskiana	Reinhardtia_latisecta)))))	Pseudophoenix_vinifera)	(Sabal_domingensis	Phoenix_dactylifera))	Nypa_fruticans);
((((((((((((Dypsis_decaryi	(Dictyosperma_album	((Heterospathe_cagayanensis	Veitchia_spiralis)	Burretiokentia_grandiflora)))	Kentiopsis_piersoniorum)	(Prestoea_acuminata	(Oenocarpus_minor	Oenocarpus_bataua)))	(Geonoma_undata	Pelagodoxa_henryana))	(Sclerosperma_profizianum	Manicaria_saccifera))	Orania_palindan)	Roystonea_regia)	(((Elaeis_oleifera	Elaeis_guineensis)	(Bactris_major	Attalea_speciosa))	(Podococcus_barteri	(Leopoldinia_pulchra	(Reinhardtia_simplex	(Reinhardtia_paiewonskiana	Reinhardtia_latisecta))))))	Pseudophoenix_vinifera)	(Sabal_domingensis	Phoenix_dactylifera))	Serenoa_repens)	Nypa_fruticans);
(((Sabal_domingensis	Phoenix_dactylifera)	((((Roystonea_regia	(((Elaeis_oleifera	(Serenoa_repens	Elaeis_guineensis))	(Bactris_major	Attalea_speciosa))	(Podococcus_barteri	(Leopoldinia_pulchra	(Reinhardtia_simplex	(Reinhardtia_paiewonskiana	Reinhardtia_latisecta))))))	Orania_palindan)	Pseudophoenix_vinifera)	(((Pelagodoxa_henryana	(((Dictyosperma_album	(Veitchia_spiralis	(Burretiokentia_grandiflora	Heterospathe_cagayanensis)))	(Prestoea_acuminata	(Oenocarpus_minor	Oenocarpus_bataua)))	Kentiopsis_piersoniorum))	(Sclerosperma_profizianum	Manicaria_saccifera))	(Geonoma_undata	Dypsis_decaryi))))	Nypa_fruticans);
((((Serenoa_repens	Leopoldinia_pulchra)	(Sabal_domingensis	Phoenix_dactylifera))	((((Elaeis_oleifera	Elaeis_guineensis)	(Bactris_major	Attalea_speciosa))	(Reinhardtia_simplex	(Reinhardtia_paiewonskiana	Reinhardtia_latisecta)))	((Pseudophoenix_vinifera	(Podococcus_barteri	Roystonea_regia))	(Orania_palindan	(((Manicaria_saccifera	(((Dypsis_decaryi	Dictyosperma_album)	(Veitchia_spiralis	(Burretiokentia_grandiflora	Heterospathe_cagayanensis)))	Kentiopsis_piersoniorum))	((Prestoea_acuminata	(Oenocarpus_minor	Oenocarpus_bataua))	(Pelagodoxa_henryana	Geonoma_undata)))	Sclerosperma_profizianum)))))	Nypa_fruticans);
((Phoenix_dactylifera	(((Roystonea_regia	(Orania_palindan	(((((Manicaria_saccifera	((Kentiopsis_piersoniorum	(Dypsis_decaryi	(Heterospathe_cagayanensis	(Veitchia_spiralis	Burretiokentia_grandiflora))))	Dictyosperma_album))	(Prestoea_acuminata	(Oenocarpus_minor	Oenocarpus_bataua)))	(Pelagodoxa_henryana	Geonoma_undata))	Sclerosperma_profizianum)	(((Elaeis_oleifera	Elaeis_guineensis)	(Bactris_major	Attalea_speciosa))	(Reinhardtia_simplex	((Serenoa_repens	Leopoldinia_pulchra)	((Podococcus_barteri	Reinhardtia_paiewonskiana)	Reinhardtia_latisecta)))))))	Pseudophoenix_vinifera)	Sabal_domingensis))	Nypa_fruticans);
(((((Roystonea_regia	((Orania_palindan	((((Dypsis_decaryi	(Sclerosperma_profizianum	Manicaria_saccifera))	(((Heterospathe_cagayanensis	(Veitchia_spiralis	Burretiokentia_grandiflora))	Dictyosperma_album)	Kentiopsis_piersoniorum))	(Prestoea_acuminata	(Oenocarpus_minor	Oenocarpus_bataua)))	(Pelagodoxa_henryana	Geonoma_undata)))	(((Attalea_speciosa	(Podococcus_barteri	Bactris_major))	(Elaeis_oleifera	Elaeis_guineensis))	(((Reinhardtia_paiewonskiana	Reinhardtia_latisecta)	Reinhardtia_simplex)	(Leopoldinia_pulchra	Serenoa_repens)))))	Pseudophoenix_vinifera)	Phoenix_dactylifera)	Sabal_domingensis)	Nypa_fruticans);
(((((((Roystonea_regia	(((Attalea_speciosa	(Podococcus_barteri	Bactris_major))	(Elaeis_oleifera	Elaeis_guineensis))	(Reinhardtia_simplex	(Leopoldinia_pulchra	(Reinhardtia_paiewonskiana	Reinhardtia_latisecta)))))	((Sclerosperma_profizianum	Orania_palindan)	((((Prestoea_acuminata	(Oenocarpus_minor	Oenocarpus_bataua))	(Pelagodoxa_henryana	Geonoma_undata))	((((Heterospathe_cagayanensis	(Dypsis_decaryi	Veitchia_spiralis))	Dictyosperma_album)	Burretiokentia_grandiflora)	Kentiopsis_piersoniorum))	Manicaria_saccifera)))	Pseudophoenix_vinifera)	Serenoa_repens)	Phoenix_dactylifera)	Sabal_domingensis)	Nypa_fruticans);
(((((((Podococcus_barteri	Roystonea_regia)	((Orania_palindan	(Sclerosperma_profizianum	(((Manicaria_saccifera	((((((Burretiokentia_grandiflora	Veitchia_spiralis)	Heterospathe_cagayanensis)	Dypsis_decaryi)	Dictyosperma_album)	Kentiopsis_piersoniorum)	(Prestoea_acuminata	(Oenocarpus_minor	Oenocarpus_bataua))))	Leopoldinia_pulchra)	(Pelagodoxa_henryana	Geonoma_undata))))	(((Attalea_speciosa	Bactris_major)	(Elaeis_oleifera	Elaeis_guineensis))	(Reinhardtia_simplex	(Reinhardtia_paiewonskiana	Reinhardtia_latisecta)))))	Pseudophoenix_vinifera)	Serenoa_repens)	Phoenix_dactylifera)	Sabal_domingensis)	Nypa_fruticans);
(((Phoenix_dactylifera	Sabal_domingensis)	((((((Attalea_speciosa	Bactris_major)	(Elaeis_oleifera	Elaeis_guineensis))	(Reinhardtia_simplex	(Reinhardtia_paiewonskiana	Reinhardtia_latisecta)))	Serenoa_repens)	((Roystonea_regia	(Orania_palindan	((Manicaria_saccifera	(Leopoldinia_pulchra	((Prestoea_acuminata	(Oenocarpus_minor	Oenocarpus_bataua))	(Geonoma_undata	(Pelagodoxa_henryana	Sclerosperma_profizianum)))))	(((Dypsis_decaryi	(Burretiokentia_grandiflora	(Veitchia_spiralis	Heterospathe_cagayanensis)))	Dictyosperma_album)	Kentiopsis_piersoniorum))))	Podococcus_barteri))	Pseudophoenix_vinifera))	Nypa_fruticans);
(((((((((Sclerosperma_profizianum	Manicaria_saccifera)	(((((Dictyosperma_album	Burretiokentia_grandiflora)	Heterospathe_cagayanensis)	(Dypsis_decaryi	Veitchia_spiralis))	Kentiopsis_piersoniorum)	((Geonoma_undata	(Prestoea_acuminata	(Oenocarpus_minor	Oenocarpus_bataua)))	Pelagodoxa_henryana)))	(((Attalea_speciosa	Bactris_major)	(Elaeis_oleifera	Elaeis_guineensis))	(Reinhardtia_simplex	(Reinhardtia_paiewonskiana	((Podococcus_barteri	Reinhardtia_latisecta)	Leopoldinia_pulchra)))))	Orania_palindan)	Serenoa_repens)	Roystonea_regia)	Pseudophoenix_vinifera)	(Phoenix_dactylifera	Sabal_domingensis))	Nypa_fruticans);
((Sabal_domingensis	(Phoenix_dactylifera	((Roystonea_regia	((Geonoma_undata	(((Serenoa_repens	(Sclerosperma_profizianum	Manicaria_saccifera))	((Prestoea_acuminata	(Oenocarpus_bataua	Oenocarpus_minor))	(((Kentiopsis_piersoniorum	Veitchia_spiralis)	(Burretiokentia_grandiflora	Heterospathe_cagayanensis))	(Dictyosperma_album	Dypsis_decaryi))))	Pelagodoxa_henryana))	((Podococcus_barteri	Orania_palindan)	((((Bactris_major	Attalea_speciosa)	(Elaeis_oleifera	Elaeis_guineensis))	Leopoldinia_pulchra)	(Reinhardtia_simplex	(Reinhardtia_latisecta	Reinhardtia_paiewonskiana))))))	Pseudophoenix_vinifera)))	Nypa_fruticans);
((Sabal_domingensis	(Phoenix_dactylifera	((((((((Veitchia_spiralis	(Burretiokentia_grandiflora	Heterospathe_cagayanensis))	(Pelagodoxa_henryana	Dypsis_decaryi))	Dictyosperma_album)	Kentiopsis_piersoniorum)	(Geonoma_undata	Manicaria_saccifera))	(Pseudophoenix_vinifera	(Prestoea_acuminata	(Oenocarpus_bataua	Oenocarpus_minor))))	(Orania_palindan	(((Bactris_major	Attalea_speciosa)	((Elaeis_oleifera	Elaeis_guineensis)	(((Reinhardtia_simplex	(Reinhardtia_latisecta	Reinhardtia_paiewonskiana))	Leopoldinia_pulchra)	Podococcus_barteri)))	(Roystonea_regia	Serenoa_repens))))	Sclerosperma_profizianum)))	Nypa_fruticans);
((Sabal_domingensis	(Phoenix_dactylifera	(((Sclerosperma_profizianum	Orania_palindan)	((Pseudophoenix_vinifera	((((Reinhardtia_simplex	(Reinhardtia_latisecta	Reinhardtia_paiewonskiana))	Leopoldinia_pulchra)	Podococcus_barteri)	((Bactris_major	Attalea_speciosa)	(Elaeis_oleifera	Elaeis_guineensis))))	(Roystonea_regia	Serenoa_repens)))	(((((((Dypsis_decaryi	Heterospathe_cagayanensis)	((Kentiopsis_piersoniorum	Veitchia_spiralis)	Dictyosperma_album))	Burretiokentia_grandiflora)	Pelagodoxa_henryana)	(Prestoea_acuminata	(Oenocarpus_bataua	Oenocarpus_minor)))	Manicaria_saccifera)	Geonoma_undata))))	Nypa_fruticans);
((Sabal_domingensis	(Phoenix_dactylifera	((((((Sclerosperma_profizianum	Orania_palindan)	(((Geonoma_undata	((((Burretiokentia_grandiflora	Heterospathe_cagayanensis)	(Kentiopsis_piersoniorum	Veitchia_spiralis))	(Dypsis_decaryi	Dictyosperma_album))	Pelagodoxa_henryana))	(Prestoea_acuminata	(Oenocarpus_bataua	Oenocarpus_minor)))	Manicaria_saccifera))	((Bactris_major	Attalea_speciosa)	((Roystonea_regia	(Elaeis_oleifera	Elaeis_guineensis))	(Reinhardtia_simplex	((Podococcus_barteri	Reinhardtia_latisecta)	Reinhardtia_paiewonskiana)))))	Pseudophoenix_vinifera)	Leopoldinia_pulchra)	Serenoa_repens)))	Nypa_fruticans);
((Serenoa_repens	((((Roystonea_regia	(((((Prestoea_acuminata	(Oenocarpus_bataua	Oenocarpus_minor))	(Geonoma_undata	Pelagodoxa_henryana))	((((Heterospathe_cagayanensis	(Burretiokentia_grandiflora	Dypsis_decaryi))	Veitchia_spiralis)	Dictyosperma_album)	Kentiopsis_piersoniorum))	(Sclerosperma_profizianum	Manicaria_saccifera))	(((Leopoldinia_pulchra	(Reinhardtia_simplex	(Podococcus_barteri	(Reinhardtia_latisecta	Reinhardtia_paiewonskiana))))	((Bactris_major	Attalea_speciosa)	(Elaeis_oleifera	Elaeis_guineensis)))	Orania_palindan)))	Pseudophoenix_vinifera)	Sabal_domingensis)	Phoenix_dactylifera))	Nypa_fruticans);
(((((Roystonea_regia	((Sclerosperma_profizianum	Orania_palindan)	((Serenoa_repens	((Kentiopsis_piersoniorum	((((Prestoea_acuminata	(Oenocarpus_bataua	Oenocarpus_minor))	Geonoma_undata)	Pelagodoxa_henryana)	(Dictyosperma_album	((Veitchia_spiralis	(Heterospathe_cagayanensis	Dypsis_decaryi))	Burretiokentia_grandiflora))))	Manicaria_saccifera))	((Elaeis_oleifera	Elaeis_guineensis)	(((Leopoldinia_pulchra	(Reinhardtia_simplex	(Reinhardtia_latisecta	Reinhardtia_paiewonskiana)))	(Podococcus_barteri	Bactris_major))	Attalea_speciosa)))))	Pseudophoenix_vinifera)	Sabal_domingensis)	Phoenix_dactylifera)	Nypa_fruticans);
(((((((Orania_palindan	((((((Prestoea_acuminata	(Oenocarpus_bataua	Oenocarpus_minor))	Pelagodoxa_henryana)	((((Dictyosperma_album	Veitchia_spiralis)	(Heterospathe_cagayanensis	Dypsis_decaryi))	Burretiokentia_grandiflora)	Kentiopsis_piersoniorum))	(Serenoa_repens	Manicaria_saccifera))	Geonoma_undata)	Roystonea_regia))	(((Leopoldinia_pulchra	Podococcus_barteri)	(Reinhardtia_simplex	(Reinhardtia_latisecta	Reinhardtia_paiewonskiana)))	((Elaeis_oleifera	Elaeis_guineensis)	(Bactris_major	Attalea_speciosa))))	Pseudophoenix_vinifera)	Sclerosperma_profizianum)	Sabal_domingensis)	Phoenix_dactylifera)	Nypa_fruticans);
((((((((Roystonea_regia	(Serenoa_repens	((Elaeis_oleifera	Elaeis_guineensis)	((Bactris_major	Attalea_speciosa)	((Leopoldinia_pulchra	Podococcus_barteri)	(Reinhardtia_simplex	(Reinhardtia_latisecta	Reinhardtia_paiewonskiana)))))))	Orania_palindan)	((((Prestoea_acuminata	(Oenocarpus_bataua	Oenocarpus_minor))	(Pelagodoxa_henryana	Geonoma_undata))	((Dypsis_decaryi	(Kentiopsis_piersoniorum	(Veitchia_spiralis	(Burretiokentia_grandiflora	Heterospathe_cagayanensis))))	Dictyosperma_album))	Manicaria_saccifera))	Pseudophoenix_vinifera)	Sabal_domingensis)	Phoenix_dactylifera)	Sclerosperma_profizianum)	Nypa_fruticans);
(((Phoenix_dactylifera	(Sabal_domingensis	((((Sclerosperma_profizianum	(((((((Veitchia_spiralis	(Burretiokentia_grandiflora	Heterospathe_cagayanensis))	Dictyosperma_album)	Kentiopsis_piersoniorum)	(Prestoea_acuminata	(Oenocarpus_bataua	Oenocarpus_minor)))	((Pelagodoxa_henryana	Geonoma_undata)	Dypsis_decaryi))	Manicaria_saccifera)	(((Leopoldinia_pulchra	Podococcus_barteri)	(Reinhardtia_simplex	(Reinhardtia_latisecta	Reinhardtia_paiewonskiana)))	((Elaeis_oleifera	Elaeis_guineensis)	(Bactris_major	Attalea_speciosa)))))	Orania_palindan)	Roystonea_regia)	Pseudophoenix_vinifera)))	Serenoa_repens)	Nypa_fruticans);
((Phoenix_dactylifera	(Sabal_domingensis	((Serenoa_repens	(((((Roystonea_regia	((Reinhardtia_simplex	((Podococcus_barteri	Reinhardtia_latisecta)	Reinhardtia_paiewonskiana))	((Bactris_major	Attalea_speciosa)	(Elaeis_oleifera	Elaeis_guineensis))))	Orania_palindan)	((Pelagodoxa_henryana	Geonoma_undata)	((Prestoea_acuminata	(Oenocarpus_bataua	Oenocarpus_minor))	((((Kentiopsis_piersoniorum	Veitchia_spiralis)	(Burretiokentia_grandiflora	(Dypsis_decaryi	Heterospathe_cagayanensis)))	Dictyosperma_album)	Manicaria_saccifera))))	Pseudophoenix_vinifera)	Leopoldinia_pulchra))	Sclerosperma_profizianum)))	Nypa_fruticans);
((Leopoldinia_pulchra	(((Sabal_domingensis	Phoenix_dactylifera)	((((Roystonea_regia	(((Elaeis_oleifera	Elaeis_guineensis)	(Bactris_major	Attalea_speciosa))	(Reinhardtia_simplex	(Reinhardtia_paiewonskiana	Reinhardtia_latisecta))))	((((Manicaria_saccifera	((Kentiopsis_piersoniorum	(Dictyosperma_album	(Dypsis_decaryi	((Heterospathe_cagayanensis	Burretiokentia_grandiflora)	Veitchia_spiralis))))	(Prestoea_acuminata	(Oenocarpus_minor	Oenocarpus_bataua))))	(Pelagodoxa_henryana	Geonoma_undata))	Sclerosperma_profizianum)	Orania_palindan))	Podococcus_barteri)	Pseudophoenix_vinifera))	Serenoa_repens))	Nypa_fruticans);
(((Sabal_domingensis	Phoenix_dactylifera)	((((Podococcus_barteri	Roystonea_regia)	(Orania_palindan	(((Manicaria_saccifera	((Kentiopsis_piersoniorum	(Dictyosperma_album	(Dypsis_decaryi	((Heterospathe_cagayanensis	Burretiokentia_grandiflora)	Veitchia_spiralis))))	(Prestoea_acuminata	(Oenocarpus_minor	Oenocarpus_bataua))))	((Pelagodoxa_henryana	Sclerosperma_profizianum)	Geonoma_undata))	(((Elaeis_oleifera	Elaeis_guineensis)	(Bactris_major	Attalea_speciosa))	(Reinhardtia_simplex	(Reinhardtia_paiewonskiana	Reinhardtia_latisecta))))))	Pseudophoenix_vinifera)	(Serenoa_repens	Leopoldinia_pulchra)))	Nypa_fruticans);
((Phoenix_dactylifera	((Serenoa_repens	Sabal_domingensis)	((Roystonea_regia	Orania_palindan)	(((Manicaria_saccifera	((Dictyosperma_album	(Dypsis_decaryi	((Heterospathe_cagayanensis	(Burretiokentia_grandiflora	Veitchia_spiralis))	Kentiopsis_piersoniorum)))	(Prestoea_acuminata	((Oenocarpus_minor	Oenocarpus_bataua)	Pseudophoenix_vinifera))))	((Pelagodoxa_henryana	Sclerosperma_profizianum)	Geonoma_undata))	(((Elaeis_oleifera	Elaeis_guineensis)	Attalea_speciosa)	(((Leopoldinia_pulchra	(Reinhardtia_simplex	(Reinhardtia_paiewonskiana	Reinhardtia_latisecta)))	Podococcus_barteri)	Bactris_major))))))	Nypa_fruticans);
((Phoenix_dactylifera	(Sabal_domingensis	(((((Reinhardtia_simplex	(Reinhardtia_paiewonskiana	(Leopoldinia_pulchra	(Podococcus_barteri	Reinhardtia_latisecta))))	((Attalea_speciosa	Bactris_major)	(Elaeis_oleifera	Elaeis_guineensis)))	Roystonea_regia)	(((Dictyosperma_album	(Kentiopsis_piersoniorum	(Dypsis_decaryi	(Heterospathe_cagayanensis	(Burretiokentia_grandiflora	Veitchia_spiralis)))))	(Pelagodoxa_henryana	((Serenoa_repens	(Sclerosperma_profizianum	Manicaria_saccifera))	Geonoma_undata)))	(Pseudophoenix_vinifera	(Prestoea_acuminata	(Oenocarpus_minor	Oenocarpus_bataua)))))	Orania_palindan)))	Nypa_fruticans);
((Phoenix_dactylifera	(Sabal_domingensis	((Geonoma_undata	((((Dictyosperma_album	Dypsis_decaryi)	((Heterospathe_cagayanensis	(Burretiokentia_grandiflora	Veitchia_spiralis))	Kentiopsis_piersoniorum))	(Prestoea_acuminata	(Oenocarpus_minor	Oenocarpus_bataua)))	(Manicaria_saccifera	Pelagodoxa_henryana)))	(((Pseudophoenix_vinifera	(((Elaeis_oleifera	Elaeis_guineensis)	((Reinhardtia_simplex	(Reinhardtia_paiewonskiana	Reinhardtia_latisecta))	(Serenoa_repens	Leopoldinia_pulchra)))	(Attalea_speciosa	Bactris_major)))	(Podococcus_barteri	Roystonea_regia))	(Sclerosperma_profizianum	Orania_palindan)))))	Nypa_fruticans);
(((((Orania_palindan	((Roystonea_regia	Podococcus_barteri)	(((((Prestoea_acuminata	(Oenocarpus_minor	Oenocarpus_bataua))	(Pelagodoxa_henryana	((Dictyosperma_album	(Dypsis_decaryi	(Heterospathe_cagayanensis	(Burretiokentia_grandiflora	Veitchia_spiralis))))	Kentiopsis_piersoniorum)))	(Geonoma_undata	Manicaria_saccifera))	Sclerosperma_profizianum)	(((Elaeis_oleifera	Elaeis_guineensis)	(Reinhardtia_simplex	(Reinhardtia_paiewonskiana	Reinhardtia_latisecta)))	(Attalea_speciosa	Bactris_major)))))	(Serenoa_repens	Leopoldinia_pulchra))	(Pseudophoenix_vinifera	Phoenix_dactylifera))	Sabal_domingensis)	Nypa_fruticans);
(((((((Dypsis_decaryi	((Dictyosperma_album	(Heterospathe_cagayanensis	(Burretiokentia_grandiflora	(Kentiopsis_piersoniorum	Veitchia_spiralis))))	(Manicaria_saccifera	((Prestoea_acuminata	(Oenocarpus_minor	Oenocarpus_bataua))	(Sclerosperma_profizianum	(Pelagodoxa_henryana	Geonoma_undata))))))	Roystonea_regia)	(((Leopoldinia_pulchra	(Reinhardtia_simplex	(Reinhardtia_paiewonskiana	Reinhardtia_latisecta)))	((Attalea_speciosa	(Podococcus_barteri	Bactris_major))	(Elaeis_oleifera	Elaeis_guineensis)))	Orania_palindan))	(Phoenix_dactylifera	Sabal_domingensis))	Serenoa_repens)	Pseudophoenix_vinifera)	Nypa_fruticans);
((Phoenix_dactylifera	(Sabal_domingensis	((((((Sclerosperma_profizianum	Manicaria_saccifera)	((Dictyosperma_album	((Dypsis_decaryi	(Veitchia_spiralis	(Burretiokentia_grandiflora	Heterospathe_cagayanensis)))	Kentiopsis_piersoniorum))	((Geonoma_undata	(Prestoea_acuminata	(Oenocarpus_minor	Oenocarpus_bataua)))	Pelagodoxa_henryana)))	((((Reinhardtia_simplex	(Reinhardtia_paiewonskiana	Reinhardtia_latisecta))	(Podococcus_barteri	Leopoldinia_pulchra))	(Bactris_major	((Elaeis_oleifera	Elaeis_guineensis)	Attalea_speciosa)))	Serenoa_repens))	Orania_palindan)	Pseudophoenix_vinifera)	Roystonea_regia)))	Nypa_fruticans);
(((((((((Serenoa_repens	(Sclerosperma_profizianum	Manicaria_saccifera))	((Dictyosperma_album	(Dypsis_decaryi	(Kentiopsis_piersoniorum	(Heterospathe_cagayanensis	(Veitchia_spiralis	Burretiokentia_grandiflora)))))	((Geonoma_undata	(Prestoea_acuminata	(Oenocarpus_minor	Oenocarpus_bataua)))	Pelagodoxa_henryana)))	(((Reinhardtia_simplex	(Reinhardtia_paiewonskiana	Reinhardtia_latisecta))	Leopoldinia_pulchra)	((Podococcus_barteri	Bactris_major)	((Elaeis_oleifera	Elaeis_guineensis)	Attalea_speciosa))))	Orania_palindan)	Roystonea_regia)	Phoenix_dactylifera)	Sabal_domingensis)	Pseudophoenix_vinifera)	Nypa_fruticans);
((Serenoa_repens	((Sabal_domingensis	Phoenix_dactylifera)	(Pseudophoenix_vinifera	((((Manicaria_saccifera	((((Kentiopsis_piersoniorum	Veitchia_spiralis)	(Heterospathe_cagayanensis	Dypsis_decaryi))	(Dictyosperma_album	Burretiokentia_grandiflora))	(Sclerosperma_profizianum	((Prestoea_acuminata	(Oenocarpus_minor	Oenocarpus_bataua))	(Pelagodoxa_henryana	Geonoma_undata)))))	(((Reinhardtia_simplex	(Reinhardtia_paiewonskiana	(Reinhardtia_latisecta	Leopoldinia_pulchra)))	(Elaeis_oleifera	Elaeis_guineensis))	(Attalea_speciosa	(Podococcus_barteri	Bactris_major))))	Orania_palindan)	Roystonea_regia))))	Nypa_fruticans);
((Phoenix_dactylifera	((Serenoa_repens	Sabal_domingensis)	(((Orania_palindan	(Podococcus_barteri	(Roystonea_regia	((Leopoldinia_pulchra	(Reinhardtia_simplex	(Reinhardtia_latisecta	Reinhardtia_paiewonskiana)))	((Elaeis_guineensis	Elaeis_oleifera)	(Attalea_speciosa	Bactris_major))))))	((((Dypsis_decaryi	Dictyosperma_album)	((Veitchia_spiralis	Kentiopsis_piersoniorum)	(Burretiokentia_grandiflora	Heterospathe_cagayanensis)))	(Sclerosperma_profizianum	((Pelagodoxa_henryana	Geonoma_undata)	(Prestoea_acuminata	(Oenocarpus_minor	Oenocarpus_bataua)))))	Manicaria_saccifera))	Pseudophoenix_vinifera)))	Nypa_fruticans);
((Sabal_domingensis	((((((Sclerosperma_profizianum	Orania_palindan)	((Podococcus_barteri	Roystonea_regia)	((Reinhardtia_simplex	(Reinhardtia_latisecta	Reinhardtia_paiewonskiana))	((Elaeis_guineensis	Elaeis_oleifera)	(Attalea_speciosa	Bactris_major)))))	(((Manicaria_saccifera	((Kentiopsis_piersoniorum	(((Veitchia_spiralis	(Burretiokentia_grandiflora	Heterospathe_cagayanensis))	Dypsis_decaryi)	Dictyosperma_album))	(Prestoea_acuminata	(Oenocarpus_minor	Oenocarpus_bataua))))	Pelagodoxa_henryana)	Geonoma_undata))	Pseudophoenix_vinifera)	Leopoldinia_pulchra)	(Serenoa_repens	Phoenix_dactylifera)))	Nypa_fruticans);
((Sabal_domingensis	((Roystonea_regia	((Orania_palindan	Pseudophoenix_vinifera)	((((Sclerosperma_profizianum	Manicaria_saccifera)	(Geonoma_undata	(Prestoea_acuminata	(Oenocarpus_minor	Oenocarpus_bataua))))	(Pelagodoxa_henryana	((((Veitchia_spiralis	(Burretiokentia_grandiflora	Heterospathe_cagayanensis))	Dypsis_decaryi)	Dictyosperma_album)	Kentiopsis_piersoniorum)))	(((Serenoa_repens	Leopoldinia_pulchra)	(Reinhardtia_simplex	(Reinhardtia_latisecta	Reinhardtia_paiewonskiana)))	((Elaeis_guineensis	Elaeis_oleifera)	(Attalea_speciosa	(Podococcus_barteri	Bactris_major)))))))	Phoenix_dactylifera))	Nypa_fruticans);
((Sabal_domingensis	((((Sclerosperma_profizianum	Orania_palindan)	((Podococcus_barteri	Roystonea_regia)	((Attalea_speciosa	Bactris_major)	(((Serenoa_repens	Leopoldinia_pulchra)	(Reinhardtia_simplex	(Reinhardtia_latisecta	Reinhardtia_paiewonskiana)))	(Elaeis_guineensis	Elaeis_oleifera)))))	((Manicaria_saccifera	((Pseudophoenix_vinifera	(Prestoea_acuminata	(Oenocarpus_minor	Oenocarpus_bataua)))	((Dypsis_decaryi	Dictyosperma_album)	(Heterospathe_cagayanensis	((Kentiopsis_piersoniorum	Veitchia_spiralis)	Burretiokentia_grandiflora)))))	(Pelagodoxa_henryana	Geonoma_undata)))	Phoenix_dactylifera))	Nypa_fruticans);
((Sabal_domingensis	((((Orania_palindan	Roystonea_regia)	(((Sclerosperma_profizianum	Manicaria_saccifera)	((Geonoma_undata	(Prestoea_acuminata	(Oenocarpus_minor	Oenocarpus_bataua)))	(Dictyosperma_album	(Kentiopsis_piersoniorum	(Pelagodoxa_henryana	(((Heterospathe_cagayanensis	Burretiokentia_grandiflora)	Veitchia_spiralis)	Dypsis_decaryi))))))	(Serenoa_repens	(((Reinhardtia_paiewonskiana	((Podococcus_barteri	Reinhardtia_latisecta)	Leopoldinia_pulchra))	Reinhardtia_simplex)	((Elaeis_guineensis	Elaeis_oleifera)	(Attalea_speciosa	Bactris_major))))))	Pseudophoenix_vinifera)	Phoenix_dactylifera))	Nypa_fruticans);
(((Sabal_domingensis	(((((Orania_palindan	(Podococcus_barteri	((Reinhardtia_paiewonskiana	Reinhardtia_latisecta)	Reinhardtia_simplex)))	(((Leopoldinia_pulchra	((Prestoea_acuminata	(Oenocarpus_minor	Oenocarpus_bataua))	((Sclerosperma_profizianum	Manicaria_saccifera)	(((Dypsis_decaryi	Heterospathe_cagayanensis)	(Kentiopsis_piersoniorum	Veitchia_spiralis))	(Burretiokentia_grandiflora	Dictyosperma_album)))))	(Geonoma_undata	Pelagodoxa_henryana))	((Elaeis_guineensis	Elaeis_oleifera)	(Attalea_speciosa	Bactris_major))))	Roystonea_regia)	Pseudophoenix_vinifera)	Phoenix_dactylifera))	Serenoa_repens)	Nypa_fruticans);
(((Sabal_domingensis	((Pelagodoxa_henryana	((Prestoea_acuminata	(Oenocarpus_minor	Oenocarpus_bataua))	(((((Dypsis_decaryi	Heterospathe_cagayanensis)	Veitchia_spiralis)	(Burretiokentia_grandiflora	Dictyosperma_album))	(((Sclerosperma_profizianum	Orania_palindan)	((Bactris_major	((Elaeis_guineensis	Elaeis_oleifera)	Attalea_speciosa))	(((Reinhardtia_paiewonskiana	Reinhardtia_latisecta)	Reinhardtia_simplex)	(Podococcus_barteri	Leopoldinia_pulchra))))	(Kentiopsis_piersoniorum	Roystonea_regia)))	(Geonoma_undata	Manicaria_saccifera))))	(Pseudophoenix_vinifera	Phoenix_dactylifera)))	Serenoa_repens)	Nypa_fruticans);
((Sabal_domingensis	(Phoenix_dactylifera	((Roystonea_regia	((((Sclerosperma_profizianum	Orania_palindan)	((Bactris_major	((Elaeis_guineensis	Elaeis_oleifera)	(Attalea_speciosa	Dypsis_decaryi)))	(Podococcus_barteri	((Reinhardtia_paiewonskiana	Reinhardtia_latisecta)	Reinhardtia_simplex))))	(((((Kentiopsis_piersoniorum	(Dictyosperma_album	(Veitchia_spiralis	(Heterospathe_cagayanensis	Burretiokentia_grandiflora))))	(Prestoea_acuminata	(Oenocarpus_minor	Oenocarpus_bataua)))	Manicaria_saccifera)	Leopoldinia_pulchra)	(Pelagodoxa_henryana	Geonoma_undata)))	Serenoa_repens))	Pseudophoenix_vinifera)))	Nypa_fruticans);
(((((Pseudophoenix_vinifera	(((Manicaria_saccifera	(((Dypsis_decaryi	Dictyosperma_album)	((Kentiopsis_piersoniorum	Veitchia_spiralis)	(Heterospathe_cagayanensis	Burretiokentia_grandiflora)))	((Prestoea_acuminata	(Oenocarpus_minor	Oenocarpus_bataua))	(Pelagodoxa_henryana	Geonoma_undata))))	(Orania_palindan	Roystonea_regia))	(((Podococcus_barteri	Bactris_major)	((Elaeis_guineensis	Elaeis_oleifera)	Attalea_speciosa))	(Leopoldinia_pulchra	((Reinhardtia_paiewonskiana	Reinhardtia_latisecta)	Reinhardtia_simplex)))))	Sclerosperma_profizianum)	(Sabal_domingensis	Phoenix_dactylifera))	Serenoa_repens)	Nypa_fruticans);
((((Pseudophoenix_vinifera	((((Manicaria_saccifera	((((Dypsis_decaryi	(Heterospathe_cagayanensis	(Veitchia_spiralis	Burretiokentia_grandiflora)))	Dictyosperma_album)	Kentiopsis_piersoniorum)	(Prestoea_acuminata	(Oenocarpus_minor	Oenocarpus_bataua))))	(Pelagodoxa_henryana	Geonoma_undata))	((Sclerosperma_profizianum	Orania_palindan)	(((Elaeis_guineensis	Elaeis_oleifera)	(Attalea_speciosa	Bactris_major))	((Serenoa_repens	Leopoldinia_pulchra)	(Podococcus_barteri	((Reinhardtia_paiewonskiana	Reinhardtia_latisecta)	Reinhardtia_simplex))))))	Roystonea_regia))	Sabal_domingensis)	Phoenix_dactylifera)	Nypa_fruticans);
(((((((((Attalea_speciosa	Bactris_major)	((Reinhardtia_simplex	((Reinhardtia_paiewonskiana	(Leopoldinia_pulchra	Podococcus_barteri))	Reinhardtia_latisecta))	(Elaeis_guineensis	Elaeis_oleifera)))	((Orania_palindan	(((((Dictyosperma_album	(Dypsis_decaryi	((Burretiokentia_grandiflora	Veitchia_spiralis)	Heterospathe_cagayanensis)))	Kentiopsis_piersoniorum)	((Oenocarpus_bataua	Oenocarpus_minor)	Prestoea_acuminata))	Manicaria_saccifera)	(Geonoma_undata	Pelagodoxa_henryana)))	Roystonea_regia))	Pseudophoenix_vinifera)	Sclerosperma_profizianum)	Serenoa_repens)	Phoenix_dactylifera)	Sabal_domingensis)	Nypa_fruticans);
((((((((Reinhardtia_simplex	(Reinhardtia_paiewonskiana	(Podococcus_barteri	Reinhardtia_latisecta)))	((Elaeis_guineensis	Elaeis_oleifera)	(Attalea_speciosa	Bactris_major)))	((Orania_palindan	Roystonea_regia)	(((((Heterospathe_cagayanensis	Dictyosperma_album)	((Dypsis_decaryi	(Kentiopsis_piersoniorum	Veitchia_spiralis))	Burretiokentia_grandiflora))	((Oenocarpus_bataua	Oenocarpus_minor)	Prestoea_acuminata))	Manicaria_saccifera)	(Geonoma_undata	Pelagodoxa_henryana))))	Pseudophoenix_vinifera)	Sclerosperma_profizianum)	(Sabal_domingensis	(Serenoa_repens	Phoenix_dactylifera)))	Leopoldinia_pulchra)	Nypa_fruticans);
(((Serenoa_repens	Sabal_domingensis)	(Phoenix_dactylifera	((((Sclerosperma_profizianum	Orania_palindan)	((((Roystonea_regia	Manicaria_saccifera)	(((Dictyosperma_album	Dypsis_decaryi)	((Heterospathe_cagayanensis	(Burretiokentia_grandiflora	Veitchia_spiralis))	Kentiopsis_piersoniorum))	((Oenocarpus_bataua	Oenocarpus_minor)	Prestoea_acuminata)))	(Pseudophoenix_vinifera	Geonoma_undata))	((Attalea_speciosa	(Podococcus_barteri	Bactris_major))	((Reinhardtia_simplex	(Reinhardtia_paiewonskiana	Reinhardtia_latisecta))	(Elaeis_guineensis	Elaeis_oleifera)))))	Pelagodoxa_henryana)	Leopoldinia_pulchra)))	Nypa_fruticans);
((Leopoldinia_pulchra	((Serenoa_repens	Sabal_domingensis)	(Phoenix_dactylifera	((((Podococcus_barteri	(Reinhardtia_simplex	(Reinhardtia_paiewonskiana	Reinhardtia_latisecta)))	((Elaeis_guineensis	Elaeis_oleifera)	(Attalea_speciosa	Bactris_major)))	Pseudophoenix_vinifera)	(Roystonea_regia	(Orania_palindan	((Sclerosperma_profizianum	Manicaria_saccifera)	((Pelagodoxa_henryana	((Dictyosperma_album	Dypsis_decaryi)	((Kentiopsis_piersoniorum	Veitchia_spiralis)	(Heterospathe_cagayanensis	Burretiokentia_grandiflora))))	(Geonoma_undata	((Oenocarpus_bataua	Oenocarpus_minor)	Prestoea_acuminata))))))))))	Nypa_fruticans);
((Sabal_domingensis	(Phoenix_dactylifera	(((Pseudophoenix_vinifera	(((Reinhardtia_simplex	(Reinhardtia_paiewonskiana	Reinhardtia_latisecta))	((Elaeis_guineensis	Elaeis_oleifera)	(Attalea_speciosa	Bactris_major)))	(((Podococcus_barteri	Roystonea_regia)	(Manicaria_saccifera	((Pelagodoxa_henryana	(Geonoma_undata	((Oenocarpus_bataua	Oenocarpus_minor)	Prestoea_acuminata)))	(Dictyosperma_album	(Dypsis_decaryi	((Kentiopsis_piersoniorum	Veitchia_spiralis)	(Heterospathe_cagayanensis	Burretiokentia_grandiflora)))))))	Orania_palindan)))	Sclerosperma_profizianum)	(Serenoa_repens	Leopoldinia_pulchra))))	Nypa_fruticans);
((Sabal_domingensis	(((Pseudophoenix_vinifera	((Sclerosperma_profizianum	Orania_palindan)	((Roystonea_regia	((Attalea_speciosa	Bactris_major)	((Leopoldinia_pulchra	(Reinhardtia_simplex	(Podococcus_barteri	(Reinhardtia_paiewonskiana	Reinhardtia_latisecta))))	(Elaeis_guineensis	Elaeis_oleifera))))	((Geonoma_undata	Manicaria_saccifera)	(Pelagodoxa_henryana	((Dictyosperma_album	(Dypsis_decaryi	(Kentiopsis_piersoniorum	(Heterospathe_cagayanensis	(Burretiokentia_grandiflora	Veitchia_spiralis)))))	((Oenocarpus_bataua	Oenocarpus_minor)	Prestoea_acuminata)))))))	Serenoa_repens)	Phoenix_dactylifera))	Nypa_fruticans);
((Pseudophoenix_vinifera	(((((Attalea_speciosa	Bactris_major)	((Reinhardtia_simplex	((Reinhardtia_paiewonskiana	(Podococcus_barteri	Reinhardtia_latisecta))	Serenoa_repens))	(Elaeis_guineensis	Elaeis_oleifera)))	((((((Dictyosperma_album	((Burretiokentia_grandiflora	(Heterospathe_cagayanensis	Dypsis_decaryi))	Veitchia_spiralis))	Kentiopsis_piersoniorum)	(Leopoldinia_pulchra	((Oenocarpus_bataua	Oenocarpus_minor)	Prestoea_acuminata)))	Manicaria_saccifera)	Pelagodoxa_henryana)	(Geonoma_undata	(Sclerosperma_profizianum	Orania_palindan))))	Roystonea_regia)	(Phoenix_dactylifera	Sabal_domingensis)))	Nypa_fruticans);
(((((((Attalea_speciosa	Bactris_major)	((Reinhardtia_simplex	(Reinhardtia_paiewonskiana	Reinhardtia_latisecta))	(Elaeis_guineensis	Elaeis_oleifera)))	(((Pseudophoenix_vinifera	(Manicaria_saccifera	(((Dictyosperma_album	((Heterospathe_cagayanensis	Burretiokentia_grandiflora)	Veitchia_spiralis))	Kentiopsis_piersoniorum)	(((Dypsis_decaryi	Pelagodoxa_henryana)	Geonoma_undata)	((Oenocarpus_bataua	Oenocarpus_minor)	Prestoea_acuminata)))))	(Podococcus_barteri	Roystonea_regia))	(Sclerosperma_profizianum	Orania_palindan)))	Leopoldinia_pulchra)	(Phoenix_dactylifera	Sabal_domingensis))	Serenoa_repens)	Nypa_fruticans);
(((((Serenoa_repens	((Reinhardtia_simplex	(Podococcus_barteri	((Reinhardtia_latisecta	Leopoldinia_pulchra)	Reinhardtia_paiewonskiana)))	((Elaeis_guineensis	Elaeis_oleifera)	(Attalea_speciosa	Bactris_major))))	(((Manicaria_saccifera	(((Dictyosperma_album	(((Dypsis_decaryi	Heterospathe_cagayanensis)	Burretiokentia_grandiflora)	Veitchia_spiralis))	Kentiopsis_piersoniorum)	(Pelagodoxa_henryana	(Geonoma_undata	((Oenocarpus_bataua	Oenocarpus_minor)	Prestoea_acuminata)))))	Roystonea_regia)	(Sclerosperma_profizianum	Orania_palindan)))	Pseudophoenix_vinifera)	(Phoenix_dactylifera	Sabal_domingensis))	Nypa_fruticans);
((((((Elaeis_guineensis	Elaeis_oleifera)	(Attalea_speciosa	(((Podococcus_barteri	(Reinhardtia_simplex	(Reinhardtia_latisecta	Reinhardtia_paiewonskiana)))	Leopoldinia_pulchra)	Bactris_major)))	((((Manicaria_saccifera	(((Pseudophoenix_vinifera	((Oenocarpus_bataua	Oenocarpus_minor)	Prestoea_acuminata))	Kentiopsis_piersoniorum)	(Pelagodoxa_henryana	(((Heterospathe_cagayanensis	Burretiokentia_grandiflora)	Veitchia_spiralis)	(Dictyosperma_album	Dypsis_decaryi)))))	Geonoma_undata)	Roystonea_regia)	(Sclerosperma_profizianum	Orania_palindan)))	(Phoenix_dactylifera	Sabal_domingensis))	Serenoa_repens)	Nypa_fruticans);
(((Pseudophoenix_vinifera	(((Sabal_domingensis	Phoenix_dactylifera)	(((((Manicaria_saccifera	((Prestoea_acuminata	(Oenocarpus_bataua	Oenocarpus_minor))	(Pelagodoxa_henryana	((Dictyosperma_album	((Heterospathe_cagayanensis	Burretiokentia_grandiflora)	(Kentiopsis_piersoniorum	Veitchia_spiralis)))	Dypsis_decaryi))))	Geonoma_undata)	(Sclerosperma_profizianum	Orania_palindan))	Roystonea_regia)	((Reinhardtia_simplex	(Reinhardtia_latisecta	Reinhardtia_paiewonskiana))	((Podococcus_barteri	Bactris_major)	(Attalea_speciosa	(Elaeis_guineensis	Elaeis_oleifera))))))	Serenoa_repens))	Leopoldinia_pulchra)	Nypa_fruticans);
(((Sclerosperma_profizianum	(Serenoa_repens	Leopoldinia_pulchra))	((((((Pseudophoenix_vinifera	Geonoma_undata)	Manicaria_saccifera)	((((Burretiokentia_grandiflora	((Dypsis_decaryi	Heterospathe_cagayanensis)	Veitchia_spiralis))	Dictyosperma_album)	((Prestoea_acuminata	(Oenocarpus_bataua	Oenocarpus_minor))	Kentiopsis_piersoniorum))	Pelagodoxa_henryana))	((Orania_palindan	Podococcus_barteri)	Roystonea_regia))	(((Reinhardtia_simplex	(Reinhardtia_latisecta	Reinhardtia_paiewonskiana))	(Elaeis_guineensis	Elaeis_oleifera))	(Bactris_major	Attalea_speciosa)))	(Sabal_domingensis	Phoenix_dactylifera)))	Nypa_fruticans);
((Phoenix_dactylifera	((((((Podococcus_barteri	Roystonea_regia)	((Reinhardtia_simplex	(Reinhardtia_latisecta	Reinhardtia_paiewonskiana))	((Elaeis_guineensis	Elaeis_oleifera)	(Bactris_major	Attalea_speciosa))))	(Orania_palindan	(Leopoldinia_pulchra	((Geonoma_undata	(Sclerosperma_profizianum	Manicaria_saccifera))	((Kentiopsis_piersoniorum	((Heterospathe_cagayanensis	(Veitchia_spiralis	Burretiokentia_grandiflora))	(Dypsis_decaryi	Dictyosperma_album)))	((Prestoea_acuminata	(Oenocarpus_bataua	Oenocarpus_minor))	Pelagodoxa_henryana))))))	Pseudophoenix_vinifera)	Serenoa_repens)	Sabal_domingensis))	Nypa_fruticans);
((Pseudophoenix_vinifera	((((Reinhardtia_simplex	(Leopoldinia_pulchra	((Podococcus_barteri	Reinhardtia_latisecta)	Reinhardtia_paiewonskiana)))	((Elaeis_guineensis	Elaeis_oleifera)	(Bactris_major	Attalea_speciosa)))	((((Dypsis_decaryi	((Geonoma_undata	(Sclerosperma_profizianum	Manicaria_saccifera))	Pelagodoxa_henryana))	(((Heterospathe_cagayanensis	((Kentiopsis_piersoniorum	Veitchia_spiralis)	Burretiokentia_grandiflora))	Dictyosperma_album)	(Prestoea_acuminata	(Oenocarpus_bataua	Oenocarpus_minor))))	Orania_palindan)	Roystonea_regia))	((Sabal_domingensis	Phoenix_dactylifera)	Serenoa_repens)))	Nypa_fruticans);
((((Pseudophoenix_vinifera	(Roystonea_regia	((((Pelagodoxa_henryana	Geonoma_undata)	((Sclerosperma_profizianum	Manicaria_saccifera)	(((((Dypsis_decaryi	(Burretiokentia_grandiflora	Heterospathe_cagayanensis))	Veitchia_spiralis)	Dictyosperma_album)	Kentiopsis_piersoniorum)	(Prestoea_acuminata	(Oenocarpus_bataua	Oenocarpus_minor)))))	((Bactris_major	Attalea_speciosa)	(((Podococcus_barteri	Leopoldinia_pulchra)	(Reinhardtia_simplex	(Reinhardtia_latisecta	Reinhardtia_paiewonskiana)))	(Elaeis_guineensis	Elaeis_oleifera))))	Orania_palindan)))	Sabal_domingensis)	(Serenoa_repens	Phoenix_dactylifera))	Nypa_fruticans);
(((Sclerosperma_profizianum	((Serenoa_repens	Leopoldinia_pulchra)	(((Bactris_major	Attalea_speciosa)	((Pseudophoenix_vinifera	((Reinhardtia_simplex	(Reinhardtia_latisecta	Reinhardtia_paiewonskiana))	(Elaeis_guineensis	Elaeis_oleifera)))	Podococcus_barteri))	(Orania_palindan	((((Kentiopsis_piersoniorum	Manicaria_saccifera)	(((Veitchia_spiralis	Burretiokentia_grandiflora)	(Dypsis_decaryi	Heterospathe_cagayanensis))	Dictyosperma_album))	(Pelagodoxa_henryana	(Geonoma_undata	(Prestoea_acuminata	(Oenocarpus_bataua	Oenocarpus_minor)))))	Roystonea_regia)))))	(Sabal_domingensis	Phoenix_dactylifera))	Nypa_fruticans);
(((((((Dypsis_decaryi	Orania_palindan)	(Podococcus_barteri	Roystonea_regia))	(((Serenoa_repens	Leopoldinia_pulchra)	(Reinhardtia_simplex	(Reinhardtia_latisecta	Reinhardtia_paiewonskiana)))	((Elaeis_guineensis	Elaeis_oleifera)	(Attalea_speciosa	Bactris_major))))	((Pelagodoxa_henryana	(((Veitchia_spiralis	(Heterospathe_cagayanensis	(Burretiokentia_grandiflora	Dictyosperma_album)))	Kentiopsis_piersoniorum)	(Pseudophoenix_vinifera	(Prestoea_acuminata	(Oenocarpus_bataua	Oenocarpus_minor)))))	(Geonoma_undata	(Sclerosperma_profizianum	Manicaria_saccifera))))	Phoenix_dactylifera)	Sabal_domingensis)	Nypa_fruticans);
(((((((((((Prestoea_acuminata	(Oenocarpus_bataua	Oenocarpus_minor))	(Manicaria_saccifera	(((Veitchia_spiralis	(Heterospathe_cagayanensis	Burretiokentia_grandiflora))	Dictyosperma_album)	Kentiopsis_piersoniorum)))	(Geonoma_undata	Pelagodoxa_henryana))	Dypsis_decaryi)	((Reinhardtia_simplex	(Podococcus_barteri	(Reinhardtia_latisecta	((Serenoa_repens	Leopoldinia_pulchra)	Reinhardtia_paiewonskiana))))	((Elaeis_guineensis	Elaeis_oleifera)	(Attalea_speciosa	Bactris_major))))	(Orania_palindan	Roystonea_regia))	Pseudophoenix_vinifera)	Sclerosperma_profizianum)	Phoenix_dactylifera)	Sabal_domingensis)	Nypa_fruticans);
(((((((Serenoa_repens	((((((Veitchia_spiralis	(Heterospathe_cagayanensis	Burretiokentia_grandiflora))	Dictyosperma_album)	Kentiopsis_piersoniorum)	(Prestoea_acuminata	(Oenocarpus_bataua	(Oenocarpus_minor	Dypsis_decaryi))))	Manicaria_saccifera)	(Sclerosperma_profizianum	(Geonoma_undata	Pelagodoxa_henryana))))	(Orania_palindan	(((Reinhardtia_simplex	(Reinhardtia_latisecta	Reinhardtia_paiewonskiana))	(Podococcus_barteri	Leopoldinia_pulchra))	((Elaeis_guineensis	Elaeis_oleifera)	(Attalea_speciosa	Bactris_major)))))	Roystonea_regia)	Pseudophoenix_vinifera)	Phoenix_dactylifera)	Sabal_domingensis)	Nypa_fruticans);
((Phoenix_dactylifera	((((Roystonea_regia	((Reinhardtia_simplex	(((Serenoa_repens	Leopoldinia_pulchra)	(Podococcus_barteri	Reinhardtia_latisecta))	Reinhardtia_paiewonskiana))	((Attalea_speciosa	Bactris_major)	(Elaeis_guineensis	Elaeis_oleifera))))	(Pseudophoenix_vinifera	Orania_palindan))	(((Pelagodoxa_henryana	((((Veitchia_spiralis	((Dypsis_decaryi	Heterospathe_cagayanensis)	Burretiokentia_grandiflora))	Dictyosperma_album)	Kentiopsis_piersoniorum)	(Prestoea_acuminata	(Oenocarpus_bataua	Oenocarpus_minor))))	(Sclerosperma_profizianum	Manicaria_saccifera))	Geonoma_undata))	Sabal_domingensis))	Nypa_fruticans);
((((((((Geonoma_undata	Manicaria_saccifera)	((Pelagodoxa_henryana	((Dictyosperma_album	(Dypsis_decaryi	(Heterospathe_cagayanensis	(Burretiokentia_grandiflora	Veitchia_spiralis))))	Kentiopsis_piersoniorum))	((Oenocarpus_bataua	Oenocarpus_minor)	Prestoea_acuminata)))	Roystonea_regia)	(Sclerosperma_profizianum	Orania_palindan))	(((Podococcus_barteri	Bactris_major)	Attalea_speciosa)	((Elaeis_oleifera	Elaeis_guineensis)	(Leopoldinia_pulchra	(Reinhardtia_simplex	(Reinhardtia_paiewonskiana	Reinhardtia_latisecta))))))	(Serenoa_repens	(Pseudophoenix_vinifera	Phoenix_dactylifera)))	Sabal_domingensis)	Nypa_fruticans);
(((Phoenix_dactylifera	((((((((((Dictyosperma_album	(Veitchia_spiralis	(Heterospathe_cagayanensis	Burretiokentia_grandiflora)))	Kentiopsis_piersoniorum)	((Oenocarpus_bataua	Oenocarpus_minor)	Prestoea_acuminata))	(Pelagodoxa_henryana	Geonoma_undata))	Dypsis_decaryi)	Manicaria_saccifera)	((Sclerosperma_profizianum	Orania_palindan)	(Bactris_major	(Attalea_speciosa	((Elaeis_oleifera	Elaeis_guineensis)	(Reinhardtia_simplex	(Reinhardtia_paiewonskiana	(Leopoldinia_pulchra	(Podococcus_barteri	Reinhardtia_latisecta)))))))))	Roystonea_regia)	Pseudophoenix_vinifera)	Serenoa_repens))	Sabal_domingensis)	Nypa_fruticans);
(((Phoenix_dactylifera	(((Sclerosperma_profizianum	Orania_palindan)	(((Pelagodoxa_henryana	Geonoma_undata)	(((((Veitchia_spiralis	(Heterospathe_cagayanensis	Burretiokentia_grandiflora))	(Dictyosperma_album	Dypsis_decaryi))	Kentiopsis_piersoniorum)	(Pseudophoenix_vinifera	((Oenocarpus_bataua	Oenocarpus_minor)	Prestoea_acuminata)))	Manicaria_saccifera))	Roystonea_regia))	((((Reinhardtia_simplex	(Reinhardtia_paiewonskiana	Reinhardtia_latisecta))	(Serenoa_repens	Leopoldinia_pulchra))	((Attalea_speciosa	Bactris_major)	(Elaeis_oleifera	Elaeis_guineensis)))	Podococcus_barteri)))	Sabal_domingensis)	Nypa_fruticans);
(((Serenoa_repens	Phoenix_dactylifera)	(Sabal_domingensis	((Sclerosperma_profizianum	((Pelagodoxa_henryana	Geonoma_undata)	(((((Dictyosperma_album	((Dypsis_decaryi	Heterospathe_cagayanensis)	(Burretiokentia_grandiflora	Veitchia_spiralis)))	Kentiopsis_piersoniorum)	(Pseudophoenix_vinifera	((Oenocarpus_bataua	Oenocarpus_minor)	Prestoea_acuminata)))	Manicaria_saccifera)	(Orania_palindan	((Attalea_speciosa	((Podococcus_barteri	Bactris_major)	((Reinhardtia_simplex	(Reinhardtia_paiewonskiana	Reinhardtia_latisecta))	Leopoldinia_pulchra)))	(Elaeis_oleifera	Elaeis_guineensis))))))	Roystonea_regia)))	Nypa_fruticans);
((Serenoa_repens	(Phoenix_dactylifera	((((Orania_palindan	Pseudophoenix_vinifera)	(((Reinhardtia_simplex	(Reinhardtia_paiewonskiana	Reinhardtia_latisecta))	((Attalea_speciosa	Bactris_major)	(Elaeis_oleifera	Elaeis_guineensis)))	(Podococcus_barteri	Roystonea_regia)))	(Sclerosperma_profizianum	(((Leopoldinia_pulchra	Manicaria_saccifera)	((Dictyosperma_album	(Dypsis_decaryi	((Burretiokentia_grandiflora	Heterospathe_cagayanensis)	Veitchia_spiralis)))	Kentiopsis_piersoniorum))	((Pelagodoxa_henryana	Geonoma_undata)	((Oenocarpus_bataua	Oenocarpus_minor)	Prestoea_acuminata)))))	Sabal_domingensis)))	Nypa_fruticans);
(((Leopoldinia_pulchra	(Phoenix_dactylifera	Serenoa_repens))	(((((Sclerosperma_profizianum	Orania_palindan)	(((Attalea_speciosa	Bactris_major)	((Elaeis_oleifera	Elaeis_guineensis)	(Podococcus_barteri	(Reinhardtia_simplex	(Reinhardtia_paiewonskiana	Reinhardtia_latisecta)))))	Roystonea_regia))	(Manicaria_saccifera	(((Dictyosperma_album	((Dypsis_decaryi	Heterospathe_cagayanensis)	(Burretiokentia_grandiflora	Veitchia_spiralis)))	Kentiopsis_piersoniorum)	((Pelagodoxa_henryana	Geonoma_undata)	((Oenocarpus_bataua	Oenocarpus_minor)	Prestoea_acuminata)))))	Pseudophoenix_vinifera)	Sabal_domingensis))	Nypa_fruticans);
(((Phoenix_dactylifera	((Leopoldinia_pulchra	Serenoa_repens)	Sabal_domingensis))	((((Reinhardtia_simplex	(Reinhardtia_paiewonskiana	(Podococcus_barteri	Reinhardtia_latisecta)))	(Attalea_speciosa	((Elaeis_oleifera	Elaeis_guineensis)	Bactris_major)))	(Roystonea_regia	((Manicaria_saccifera	((Dictyosperma_album	((Veitchia_spiralis	(Heterospathe_cagayanensis	Burretiokentia_grandiflora))	Dypsis_decaryi))	(((Pelagodoxa_henryana	Geonoma_undata)	((Oenocarpus_bataua	Oenocarpus_minor)	Prestoea_acuminata))	Kentiopsis_piersoniorum)))	(Sclerosperma_profizianum	Orania_palindan))))	Pseudophoenix_vinifera))	Nypa_fruticans);
((Sabal_domingensis	(((((Reinhardtia_simplex	(Reinhardtia_paiewonskiana	Reinhardtia_latisecta))	((Elaeis_oleifera	Elaeis_guineensis)	(Bactris_major	Attalea_speciosa)))	((Podococcus_barteri	Roystonea_regia)	(((Pelagodoxa_henryana	Geonoma_undata)	((((Oenocarpus_bataua	Oenocarpus_minor)	Prestoea_acuminata)	((Dictyosperma_album	((Veitchia_spiralis	(Heterospathe_cagayanensis	Burretiokentia_grandiflora))	Dypsis_decaryi))	Kentiopsis_piersoniorum))	(Leopoldinia_pulchra	Manicaria_saccifera)))	(Sclerosperma_profizianum	(Serenoa_repens	Orania_palindan)))))	Pseudophoenix_vinifera)	Phoenix_dactylifera))	Nypa_fruticans);
((Sabal_domingensis	((((((Podococcus_barteri	(Reinhardtia_simplex	(Reinhardtia_paiewonskiana	Reinhardtia_latisecta)))	((Elaeis_oleifera	Elaeis_guineensis)	(Bactris_major	Attalea_speciosa)))	(Roystonea_regia	(((Sclerosperma_profizianum	(Pelagodoxa_henryana	Geonoma_undata))	((((Oenocarpus_bataua	Oenocarpus_minor)	Prestoea_acuminata)	((Dictyosperma_album	((Veitchia_spiralis	(Heterospathe_cagayanensis	Burretiokentia_grandiflora))	Dypsis_decaryi))	Kentiopsis_piersoniorum))	(Leopoldinia_pulchra	Manicaria_saccifera)))	Orania_palindan)))	Pseudophoenix_vinifera)	Serenoa_repens)	Phoenix_dactylifera))	Nypa_fruticans);
((Sabal_domingensis	((((Orania_palindan	(((Reinhardtia_simplex	(Leopoldinia_pulchra	(Podococcus_barteri	(Reinhardtia_latisecta	Reinhardtia_paiewonskiana))))	((Elaeis_oleifera	Elaeis_guineensis)	(Bactris_major	Attalea_speciosa)))	(Geonoma_undata	(Pelagodoxa_henryana	(Sclerosperma_profizianum	((((Oenocarpus_bataua	Oenocarpus_minor)	Prestoea_acuminata)	((Dictyosperma_album	((Veitchia_spiralis	(Heterospathe_cagayanensis	Burretiokentia_grandiflora))	Dypsis_decaryi))	Kentiopsis_piersoniorum))	(Serenoa_repens	Manicaria_saccifera)))))))	Roystonea_regia)	Pseudophoenix_vinifera)	Phoenix_dactylifera))	Nypa_fruticans);
((Sabal_domingensis	(((Serenoa_repens	(((((Reinhardtia_latisecta	Reinhardtia_paiewonskiana)	Reinhardtia_simplex)	(((Podococcus_barteri	Bactris_major)	Attalea_speciosa)	(Elaeis_guineensis	Elaeis_oleifera)))	Orania_palindan)	((((((Oenocarpus_minor	Oenocarpus_bataua)	Prestoea_acuminata)	(Kentiopsis_piersoniorum	((Veitchia_spiralis	(Heterospathe_cagayanensis	Burretiokentia_grandiflora))	(Dictyosperma_album	Dypsis_decaryi))))	(Geonoma_undata	(Sclerosperma_profizianum	Manicaria_saccifera)))	Pelagodoxa_henryana)	Roystonea_regia)))	Leopoldinia_pulchra)	(Pseudophoenix_vinifera	Phoenix_dactylifera)))	Nypa_fruticans);
((Sabal_domingensis	(Phoenix_dactylifera	(Serenoa_repens	(((Roystonea_regia	(Sclerosperma_profizianum	Orania_palindan))	((Pelagodoxa_henryana	(Pseudophoenix_vinifera	Geonoma_undata))	(((Oenocarpus_minor	Oenocarpus_bataua)	Prestoea_acuminata)	(Manicaria_saccifera	(Kentiopsis_piersoniorum	(Dictyosperma_album	(Dypsis_decaryi	(Veitchia_spiralis	(Heterospathe_cagayanensis	Burretiokentia_grandiflora)))))))))	((Leopoldinia_pulchra	(((Podococcus_barteri	Reinhardtia_latisecta)	Reinhardtia_paiewonskiana)	Reinhardtia_simplex))	((Bactris_major	Attalea_speciosa)	(Elaeis_guineensis	Elaeis_oleifera)))))))	Nypa_fruticans);
((Sabal_domingensis	(Phoenix_dactylifera	(Serenoa_repens	(((((((Leopoldinia_pulchra	((Reinhardtia_latisecta	Reinhardtia_paiewonskiana)	Reinhardtia_simplex))	Podococcus_barteri)	((Bactris_major	Attalea_speciosa)	(Elaeis_guineensis	Elaeis_oleifera)))	Roystonea_regia)	(Sclerosperma_profizianum	Orania_palindan))	(Manicaria_saccifera	(Dypsis_decaryi	((Dictyosperma_album	((Kentiopsis_piersoniorum	Veitchia_spiralis)	(Heterospathe_cagayanensis	Burretiokentia_grandiflora)))	((Pelagodoxa_henryana	Geonoma_undata)	((Oenocarpus_minor	Oenocarpus_bataua)	Prestoea_acuminata))))))	Pseudophoenix_vinifera))))	Nypa_fruticans);
((Sabal_domingensis	(Phoenix_dactylifera	(((((Serenoa_repens	Leopoldinia_pulchra)	((Reinhardtia_latisecta	Reinhardtia_paiewonskiana)	Reinhardtia_simplex))	(Bactris_major	(Attalea_speciosa	(Elaeis_guineensis	Elaeis_oleifera))))	((Podococcus_barteri	Orania_palindan)	(Roystonea_regia	(((Sclerosperma_profizianum	Manicaria_saccifera)	((((Dictyosperma_album	Dypsis_decaryi)	(Heterospathe_cagayanensis	(Veitchia_spiralis	Burretiokentia_grandiflora)))	Kentiopsis_piersoniorum)	((Oenocarpus_minor	Oenocarpus_bataua)	Prestoea_acuminata)))	(Pelagodoxa_henryana	Geonoma_undata)))))	Pseudophoenix_vinifera)))	Nypa_fruticans);
((Pseudophoenix_vinifera	(((((((Attalea_speciosa	((((Reinhardtia_latisecta	Reinhardtia_paiewonskiana)	Reinhardtia_simplex)	(Elaeis_guineensis	Elaeis_oleifera))	(Podococcus_barteri	Bactris_major)))	(Manicaria_saccifera	(Leopoldinia_pulchra	((Pelagodoxa_henryana	(Dictyosperma_album	(Dypsis_decaryi	(Heterospathe_cagayanensis	((Kentiopsis_piersoniorum	Veitchia_spiralis)	Burretiokentia_grandiflora)))))	(Geonoma_undata	((Oenocarpus_minor	Oenocarpus_bataua)	Prestoea_acuminata))))))	(Sclerosperma_profizianum	Orania_palindan))	Roystonea_regia)	Sabal_domingensis)	Serenoa_repens)	Phoenix_dactylifera))	Nypa_fruticans);
(((Phoenix_dactylifera	Sabal_domingensis)	((((((Dictyosperma_album	((Dypsis_decaryi	((Heterospathe_cagayanensis	Burretiokentia_grandiflora)	Veitchia_spiralis))	Kentiopsis_piersoniorum))	Pelagodoxa_henryana)	(Geonoma_undata	Manicaria_saccifera))	(Pseudophoenix_vinifera	((Oenocarpus_minor	Oenocarpus_bataua)	Prestoea_acuminata)))	((Roystonea_regia	((Podococcus_barteri	((Reinhardtia_latisecta	Reinhardtia_paiewonskiana)	Reinhardtia_simplex))	((Bactris_major	Attalea_speciosa)	(Elaeis_guineensis	Elaeis_oleifera))))	(Sclerosperma_profizianum	Orania_palindan)))	(Leopoldinia_pulchra	Serenoa_repens)))	Nypa_fruticans);
(((Phoenix_dactylifera	Sabal_domingensis)	(((((Geonoma_undata	(Sclerosperma_profizianum	Manicaria_saccifera))	(((((Kentiopsis_piersoniorum	Dictyosperma_album)	((Heterospathe_cagayanensis	Burretiokentia_grandiflora)	Veitchia_spiralis))	Pelagodoxa_henryana)	Dypsis_decaryi)	((Oenocarpus_minor	Oenocarpus_bataua)	Prestoea_acuminata)))	((Orania_palindan	(Roystonea_regia	(((Reinhardtia_latisecta	Reinhardtia_paiewonskiana)	Reinhardtia_simplex)	((Bactris_major	Attalea_speciosa)	(Elaeis_guineensis	Elaeis_oleifera)))))	Podococcus_barteri))	Pseudophoenix_vinifera)	(Leopoldinia_pulchra	Serenoa_repens)))	Nypa_fruticans);
((((Pseudophoenix_vinifera	Phoenix_dactylifera)	Sabal_domingensis)	((((((((Oenocarpus_minor	Oenocarpus_bataua)	Prestoea_acuminata)	(Manicaria_saccifera	((Dictyosperma_album	(Dypsis_decaryi	((Heterospathe_cagayanensis	Burretiokentia_grandiflora)	Veitchia_spiralis)))	Kentiopsis_piersoniorum)))	((Pelagodoxa_henryana	Sclerosperma_profizianum)	Geonoma_undata))	((Elaeis_guineensis	Elaeis_oleifera)	((Leopoldinia_pulchra	(((Podococcus_barteri	Reinhardtia_latisecta)	Reinhardtia_paiewonskiana)	Reinhardtia_simplex))	(Bactris_major	Attalea_speciosa))))	Orania_palindan)	Serenoa_repens)	Roystonea_regia))	Nypa_fruticans);
((((Phoenix_dactylifera	Sabal_domingensis)	((Leopoldinia_pulchra	Serenoa_repens)	(((Roystonea_regia	(Sclerosperma_profizianum	Orania_palindan))	((((Dictyosperma_album	Dypsis_decaryi)	(Heterospathe_cagayanensis	(Burretiokentia_grandiflora	(Kentiopsis_piersoniorum	Veitchia_spiralis))))	((Pelagodoxa_henryana	Geonoma_undata)	((Oenocarpus_minor	Oenocarpus_bataua)	Prestoea_acuminata)))	Manicaria_saccifera))	(((Attalea_speciosa	(Elaeis_guineensis	Elaeis_oleifera))	Bactris_major)	((Reinhardtia_latisecta	(Podococcus_barteri	Reinhardtia_paiewonskiana))	Reinhardtia_simplex)))))	Pseudophoenix_vinifera)	Nypa_fruticans);
((((((((Roystonea_regia	Serenoa_repens)	Orania_palindan)	((((Kentiopsis_piersoniorum	((Veitchia_spiralis	(Dypsis_decaryi	Heterospathe_cagayanensis))	Burretiokentia_grandiflora))	Dictyosperma_album)	((Pelagodoxa_henryana	Geonoma_undata)	(((Oenocarpus_minor	Oenocarpus_bataua)	Prestoea_acuminata)	Sclerosperma_profizianum)))	Manicaria_saccifera))	(((Elaeis_guineensis	Elaeis_oleifera)	(Bactris_major	Attalea_speciosa))	((Leopoldinia_pulchra	((Reinhardtia_latisecta	Reinhardtia_paiewonskiana)	Reinhardtia_simplex))	Podococcus_barteri)))	Pseudophoenix_vinifera)	Phoenix_dactylifera)	Sabal_domingensis)	Nypa_fruticans);
((Sabal_domingensis	((((Roystonea_regia	((Podococcus_barteri	(Leopoldinia_pulchra	((Reinhardtia_paiewonskiana	Reinhardtia_latisecta)	Reinhardtia_simplex)))	((Attalea_speciosa	Bactris_major)	(Elaeis_oleifera	Elaeis_guineensis))))	(Orania_palindan	(Dypsis_decaryi	Pseudophoenix_vinifera)))	((Pelagodoxa_henryana	(((((Veitchia_spiralis	(Burretiokentia_grandiflora	Heterospathe_cagayanensis))	Dictyosperma_album)	Kentiopsis_piersoniorum)	(Prestoea_acuminata	(Oenocarpus_bataua	Oenocarpus_minor)))	(Serenoa_repens	(Sclerosperma_profizianum	Manicaria_saccifera))))	Geonoma_undata))	Phoenix_dactylifera))	Nypa_fruticans);
(((Sabal_domingensis	((((((Podococcus_barteri	Roystonea_regia)	Orania_palindan)	((((Prestoea_acuminata	(Oenocarpus_bataua	Oenocarpus_minor))	((((Dypsis_decaryi	(Veitchia_spiralis	(Burretiokentia_grandiflora	Heterospathe_cagayanensis)))	Dictyosperma_album)	Kentiopsis_piersoniorum)	Pelagodoxa_henryana))	(Sclerosperma_profizianum	Manicaria_saccifera))	Geonoma_undata))	((Reinhardtia_simplex	((Leopoldinia_pulchra	Reinhardtia_paiewonskiana)	Reinhardtia_latisecta))	((Attalea_speciosa	Bactris_major)	(Elaeis_oleifera	Elaeis_guineensis))))	Pseudophoenix_vinifera)	Phoenix_dactylifera))	Serenoa_repens)	Nypa_fruticans);
(((((((Roystonea_regia	(Sclerosperma_profizianum	Orania_palindan))	(((Geonoma_undata	(Prestoea_acuminata	(Oenocarpus_bataua	Oenocarpus_minor)))	((((Dypsis_decaryi	(Veitchia_spiralis	(Burretiokentia_grandiflora	Heterospathe_cagayanensis)))	Dictyosperma_album)	Kentiopsis_piersoniorum)	Manicaria_saccifera))	(Leopoldinia_pulchra	Pelagodoxa_henryana)))	((Reinhardtia_simplex	(Reinhardtia_paiewonskiana	Reinhardtia_latisecta))	(((Bactris_major	Podococcus_barteri)	Attalea_speciosa)	(Elaeis_oleifera	Elaeis_guineensis))))	Pseudophoenix_vinifera)	(Phoenix_dactylifera	Serenoa_repens))	Sabal_domingensis)	Nypa_fruticans);
(((Phoenix_dactylifera	((Sclerosperma_profizianum	((Orania_palindan	((((Pelagodoxa_henryana	((Dictyosperma_album	((Dypsis_decaryi	Heterospathe_cagayanensis)	(Veitchia_spiralis	Burretiokentia_grandiflora)))	Kentiopsis_piersoniorum))	(Geonoma_undata	(Prestoea_acuminata	(Oenocarpus_bataua	Oenocarpus_minor))))	Manicaria_saccifera)	(Podococcus_barteri	Roystonea_regia)))	Pseudophoenix_vinifera))	((Reinhardtia_simplex	(Reinhardtia_paiewonskiana	Reinhardtia_latisecta))	((Bactris_major	Attalea_speciosa)	(Elaeis_oleifera	Elaeis_guineensis)))))	((Leopoldinia_pulchra	Serenoa_repens)	Sabal_domingensis))	Nypa_fruticans);
((Leopoldinia_pulchra	(Serenoa_repens	(Sabal_domingensis	(Phoenix_dactylifera	((((Sclerosperma_profizianum	Orania_palindan)	(((Pelagodoxa_henryana	(Geonoma_undata	(Prestoea_acuminata	(Oenocarpus_bataua	Oenocarpus_minor))))	((((Veitchia_spiralis	Heterospathe_cagayanensis)	(Dypsis_decaryi	Dictyosperma_album))	Burretiokentia_grandiflora)	Kentiopsis_piersoniorum))	Manicaria_saccifera))	((Podococcus_barteri	Roystonea_regia)	(((Elaeis_oleifera	Elaeis_guineensis)	(Reinhardtia_simplex	(Reinhardtia_paiewonskiana	Reinhardtia_latisecta)))	(Bactris_major	Attalea_speciosa))))	Pseudophoenix_vinifera)))))	Nypa_fruticans);
(((((Sclerosperma_profizianum	((((Roystonea_regia	((((Elaeis_oleifera	Elaeis_guineensis)	Bactris_major)	Attalea_speciosa)	(Reinhardtia_simplex	(Leopoldinia_pulchra	(Reinhardtia_paiewonskiana	Reinhardtia_latisecta)))))	(Podococcus_barteri	Orania_palindan))	(((Prestoea_acuminata	(Oenocarpus_bataua	Oenocarpus_minor))	((((Dypsis_decaryi	(Veitchia_spiralis	(Heterospathe_cagayanensis	Burretiokentia_grandiflora)))	Dictyosperma_album)	Kentiopsis_piersoniorum)	Manicaria_saccifera))	(Pelagodoxa_henryana	Geonoma_undata)))	Pseudophoenix_vinifera))	Serenoa_repens)	Phoenix_dactylifera)	Sabal_domingensis)	Nypa_fruticans);
(((Phoenix_dactylifera	((((((Elaeis_oleifera	Elaeis_guineensis)	(Bactris_major	Attalea_speciosa))	((Reinhardtia_simplex	((Reinhardtia_latisecta	Reinhardtia_paiewonskiana)	Podococcus_barteri))	Leopoldinia_pulchra))	((Orania_palindan	(Manicaria_saccifera	((((Dypsis_decaryi	(Veitchia_spiralis	(Heterospathe_cagayanensis	Burretiokentia_grandiflora)))	Dictyosperma_album)	Kentiopsis_piersoniorum)	(Sclerosperma_profizianum	(Pelagodoxa_henryana	((Prestoea_acuminata	(Oenocarpus_bataua	Oenocarpus_minor))	Geonoma_undata))))))	Roystonea_regia))	Pseudophoenix_vinifera)	Serenoa_repens))	Sabal_domingensis)	Nypa_fruticans);
(((((Phoenix_dactylifera	((((Manicaria_saccifera	(Dypsis_decaryi	((((Burretiokentia_grandiflora	(Kentiopsis_piersoniorum	Veitchia_spiralis))	Heterospathe_cagayanensis)	Dictyosperma_album)	(Prestoea_acuminata	(Oenocarpus_bataua	Oenocarpus_minor)))))	((((Elaeis_oleifera	Elaeis_guineensis)	((Podococcus_barteri	Bactris_major)	Attalea_speciosa))	(Reinhardtia_simplex	(Reinhardtia_latisecta	Reinhardtia_paiewonskiana)))	((Geonoma_undata	Pelagodoxa_henryana)	(Sclerosperma_profizianum	Orania_palindan))))	Roystonea_regia)	Pseudophoenix_vinifera))	Sabal_domingensis)	Leopoldinia_pulchra)	Serenoa_repens)	Nypa_fruticans);
((((Pseudophoenix_vinifera	Phoenix_dactylifera)	(Serenoa_repens	((((Dypsis_decaryi	(Sclerosperma_profizianum	Orania_palindan))	Roystonea_regia)	((((Heterospathe_cagayanensis	(Burretiokentia_grandiflora	Veitchia_spiralis))	Dictyosperma_album)	(Kentiopsis_piersoniorum	((Geonoma_undata	Prestoea_acuminata)	(Oenocarpus_bataua	Oenocarpus_minor))))	(Pelagodoxa_henryana	Manicaria_saccifera)))	(((Elaeis_oleifera	Elaeis_guineensis)	(Bactris_major	Attalea_speciosa))	(Leopoldinia_pulchra	((Reinhardtia_paiewonskiana	(Podococcus_barteri	Reinhardtia_latisecta))	Reinhardtia_simplex))))))	Sabal_domingensis)	Nypa_fruticans);
((Phoenix_dactylifera	((Pseudophoenix_vinifera	((((Podococcus_barteri	(Sclerosperma_profizianum	Orania_palindan))	((((Kentiopsis_piersoniorum	(Pelagodoxa_henryana	((Dypsis_decaryi	(Heterospathe_cagayanensis	(Burretiokentia_grandiflora	Veitchia_spiralis)))	Dictyosperma_album)))	Manicaria_saccifera)	(Prestoea_acuminata	(Oenocarpus_bataua	Oenocarpus_minor)))	Geonoma_undata))	(((Elaeis_oleifera	Elaeis_guineensis)	(Bactris_major	Attalea_speciosa))	((Serenoa_repens	Leopoldinia_pulchra)	((Reinhardtia_paiewonskiana	Reinhardtia_latisecta)	Reinhardtia_simplex))))	Roystonea_regia))	Sabal_domingensis))	Nypa_fruticans);
(((Phoenix_dactylifera	Sabal_domingensis)	(((((((Attalea_speciosa	Bactris_major)	((Elaeis_oleifera	Elaeis_guineensis)	(Reinhardtia_simplex	(Reinhardtia_latisecta	Reinhardtia_paiewonskiana))))	Serenoa_repens)	(Sclerosperma_profizianum	Orania_palindan))	(((Prestoea_acuminata	(Oenocarpus_bataua	Oenocarpus_minor))	((Leopoldinia_pulchra	Manicaria_saccifera)	(Kentiopsis_piersoniorum	((Veitchia_spiralis	((Heterospathe_cagayanensis	Burretiokentia_grandiflora)	Dypsis_decaryi))	Dictyosperma_album))))	(Pelagodoxa_henryana	Geonoma_undata)))	(Podococcus_barteri	Roystonea_regia))	Pseudophoenix_vinifera))	Nypa_fruticans);
((((((Roystonea_regia	(((Leopoldinia_pulchra	Serenoa_repens)	(Podococcus_barteri	(Reinhardtia_simplex	(Reinhardtia_latisecta	Reinhardtia_paiewonskiana))))	(((Elaeis_oleifera	Elaeis_guineensis)	Bactris_major)	Attalea_speciosa)))	(Sclerosperma_profizianum	Orania_palindan))	(((((Dictyosperma_album	((Burretiokentia_grandiflora	Veitchia_spiralis)	(Heterospathe_cagayanensis	Dypsis_decaryi)))	Kentiopsis_piersoniorum)	(Prestoea_acuminata	(Oenocarpus_bataua	Oenocarpus_minor)))	Manicaria_saccifera)	(Pelagodoxa_henryana	Geonoma_undata)))	Pseudophoenix_vinifera)	(Sabal_domingensis	Phoenix_dactylifera))	Nypa_fruticans);
((Leopoldinia_pulchra	(Serenoa_repens	((Sabal_domingensis	Phoenix_dactylifera)	((((Reinhardtia_simplex	(Reinhardtia_latisecta	Reinhardtia_paiewonskiana))	((Elaeis_oleifera	Elaeis_guineensis)	((Podococcus_barteri	Bactris_major)	Attalea_speciosa)))	(Orania_palindan	(((((Pelagodoxa_henryana	Geonoma_undata)	(Prestoea_acuminata	(Oenocarpus_bataua	Oenocarpus_minor)))	(Sclerosperma_profizianum	Manicaria_saccifera))	((Dictyosperma_album	(Veitchia_spiralis	((Burretiokentia_grandiflora	Heterospathe_cagayanensis)	Dypsis_decaryi)))	Kentiopsis_piersoniorum))	Roystonea_regia)))	Pseudophoenix_vinifera))))	Nypa_fruticans);
((Leopoldinia_pulchra	(Serenoa_repens	((Sabal_domingensis	Phoenix_dactylifera)	((((Reinhardtia_simplex	(Reinhardtia_latisecta	Reinhardtia_paiewonskiana))	((Elaeis_oleifera	Elaeis_guineensis)	((Podococcus_barteri	Bactris_major)	Attalea_speciosa)))	(Orania_palindan	((((Geonoma_undata	(Prestoea_acuminata	(Oenocarpus_bataua	Oenocarpus_minor)))	(Sclerosperma_profizianum	Manicaria_saccifera))	((Dypsis_decaryi	Pelagodoxa_henryana)	(((Kentiopsis_piersoniorum	Veitchia_spiralis)	(Burretiokentia_grandiflora	Heterospathe_cagayanensis))	Dictyosperma_album)))	Roystonea_regia)))	Pseudophoenix_vinifera))))	Nypa_fruticans);
((Pseudophoenix_vinifera	((Sabal_domingensis	Phoenix_dactylifera)	(((Leopoldinia_pulchra	(Reinhardtia_simplex	((Podococcus_barteri	Reinhardtia_latisecta)	Reinhardtia_paiewonskiana)))	((Elaeis_oleifera	Elaeis_guineensis)	(Bactris_major	Attalea_speciosa)))	(((Roystonea_regia	(((((Burretiokentia_grandiflora	(Veitchia_spiralis	(Dypsis_decaryi	Heterospathe_cagayanensis)))	Dictyosperma_album)	Kentiopsis_piersoniorum)	((Sclerosperma_profizianum	Pelagodoxa_henryana)	(Geonoma_undata	(Prestoea_acuminata	(Oenocarpus_bataua	Oenocarpus_minor)))))	Manicaria_saccifera))	Orania_palindan)	Serenoa_repens))))	Nypa_fruticans);
((Sabal_domingensis	(Phoenix_dactylifera	(((Bactris_major	Attalea_speciosa)	((Pseudophoenix_vinifera	((Reinhardtia_simplex	(Reinhardtia_latisecta	Reinhardtia_paiewonskiana))	(Elaeis_oleifera	Elaeis_guineensis)))	(Serenoa_repens	Leopoldinia_pulchra)))	(((Podococcus_barteri	Roystonea_regia)	(Sclerosperma_profizianum	Orania_palindan))	(((((((Burretiokentia_grandiflora	Veitchia_spiralis)	Dictyosperma_album)	(Dypsis_decaryi	Heterospathe_cagayanensis))	Kentiopsis_piersoniorum)	Pelagodoxa_henryana)	(Prestoea_acuminata	(Oenocarpus_bataua	Oenocarpus_minor)))	(Geonoma_undata	Manicaria_saccifera))))))	Nypa_fruticans);
((Sabal_domingensis	(Phoenix_dactylifera	((((Roystonea_regia	((Reinhardtia_simplex	(Reinhardtia_latisecta	Reinhardtia_paiewonskiana))	((Podococcus_barteri	Bactris_major)	(Attalea_speciosa	(Elaeis_oleifera	Elaeis_guineensis)))))	((Sclerosperma_profizianum	Orania_palindan)	(((((Prestoea_acuminata	(Oenocarpus_bataua	Oenocarpus_minor))	Manicaria_saccifera)	(((Burretiokentia_grandiflora	Heterospathe_cagayanensis)	(Veitchia_spiralis	Kentiopsis_piersoniorum))	(Dypsis_decaryi	Dictyosperma_album)))	Pelagodoxa_henryana)	Geonoma_undata)))	Pseudophoenix_vinifera)	(Serenoa_repens	Leopoldinia_pulchra))))	Nypa_fruticans);
((Sabal_domingensis	(Phoenix_dactylifera	((((Podococcus_barteri	Roystonea_regia)	(((Serenoa_repens	Reinhardtia_simplex)	(Reinhardtia_latisecta	Reinhardtia_paiewonskiana))	(Bactris_major	(Attalea_speciosa	(Elaeis_oleifera	Elaeis_guineensis)))))	((Leopoldinia_pulchra	(((((Dictyosperma_album	(((Heterospathe_cagayanensis	Dypsis_decaryi)	Burretiokentia_grandiflora)	Veitchia_spiralis))	Kentiopsis_piersoniorum)	(Pseudophoenix_vinifera	(Prestoea_acuminata	(Oenocarpus_bataua	Oenocarpus_minor))))	(Geonoma_undata	Pelagodoxa_henryana))	Manicaria_saccifera))	Orania_palindan))	Sclerosperma_profizianum)))	Nypa_fruticans);
(((((((Podococcus_barteri	Roystonea_regia)	((Reinhardtia_simplex	(Reinhardtia_latisecta	Reinhardtia_paiewonskiana))	((Elaeis_oleifera	Elaeis_guineensis)	(Bactris_major	Attalea_speciosa))))	(((Pelagodoxa_henryana	((Pseudophoenix_vinifera	(Prestoea_acuminata	(Oenocarpus_bataua	Oenocarpus_minor)))	(((Dictyosperma_album	((Heterospathe_cagayanensis	Dypsis_decaryi)	Veitchia_spiralis))	Burretiokentia_grandiflora)	Kentiopsis_piersoniorum)))	(Geonoma_undata	Manicaria_saccifera))	(Sclerosperma_profizianum	Orania_palindan)))	Leopoldinia_pulchra)	Serenoa_repens)	(Sabal_domingensis	Phoenix_dactylifera))	Nypa_fruticans);
(((Sabal_domingensis	((Serenoa_repens	Pseudophoenix_vinifera)	((((Reinhardtia_simplex	(Reinhardtia_latisecta	Reinhardtia_paiewonskiana))	((Elaeis_oleifera	Elaeis_guineensis)	(Bactris_major	Attalea_speciosa)))	((((((Manicaria_saccifera	(Pelagodoxa_henryana	Geonoma_undata))	(Prestoea_acuminata	(Oenocarpus_bataua	Oenocarpus_minor)))	((Burretiokentia_grandiflora	Dictyosperma_album)	((Dypsis_decaryi	Heterospathe_cagayanensis)	(Kentiopsis_piersoniorum	Veitchia_spiralis))))	Leopoldinia_pulchra)	Sclerosperma_profizianum)	(Podococcus_barteri	Orania_palindan)))	Roystonea_regia)))	Phoenix_dactylifera)	Nypa_fruticans);
((Phoenix_dactylifera	((Orania_palindan	((Pseudophoenix_vinifera	Roystonea_regia)	((((Serenoa_repens	Manicaria_saccifera)	((((Oenocarpus_bataua	Oenocarpus_minor)	Prestoea_acuminata)	(Pelagodoxa_henryana	Geonoma_undata))	(Dictyosperma_album	((Dypsis_decaryi	(Veitchia_spiralis	(Heterospathe_cagayanensis	Burretiokentia_grandiflora)))	Kentiopsis_piersoniorum))))	Sclerosperma_profizianum)	((Elaeis_oleifera	Elaeis_guineensis)	(((Leopoldinia_pulchra	(Podococcus_barteri	((Reinhardtia_latisecta	Reinhardtia_paiewonskiana)	Reinhardtia_simplex)))	Bactris_major)	Attalea_speciosa)))))	Sabal_domingensis))	Nypa_fruticans);
(((Sabal_domingensis	(Roystonea_regia	((Orania_palindan	(((Serenoa_repens	Leopoldinia_pulchra)	(((Podococcus_barteri	Reinhardtia_latisecta)	Reinhardtia_paiewonskiana)	Reinhardtia_simplex))	(((Elaeis_oleifera	Elaeis_guineensis)	Bactris_major)	Attalea_speciosa)))	(((Manicaria_saccifera	Sclerosperma_profizianum)	((Geonoma_undata	(Pseudophoenix_vinifera	((Oenocarpus_bataua	Oenocarpus_minor)	Prestoea_acuminata)))	(Dictyosperma_album	((Veitchia_spiralis	(Dypsis_decaryi	(Burretiokentia_grandiflora	Heterospathe_cagayanensis)))	Kentiopsis_piersoniorum))))	Pelagodoxa_henryana))))	Phoenix_dactylifera)	Nypa_fruticans);
(((Sabal_domingensis	((((Sclerosperma_profizianum	Orania_palindan)	(Roystonea_regia	(((Serenoa_repens	Leopoldinia_pulchra)	((Reinhardtia_latisecta	Reinhardtia_paiewonskiana)	Reinhardtia_simplex))	((Elaeis_oleifera	Elaeis_guineensis)	((Podococcus_barteri	Bactris_major)	Attalea_speciosa)))))	(Manicaria_saccifera	(((Dictyosperma_album	((Veitchia_spiralis	(Burretiokentia_grandiflora	Heterospathe_cagayanensis))	Dypsis_decaryi))	Kentiopsis_piersoniorum)	((Pelagodoxa_henryana	Geonoma_undata)	((Oenocarpus_bataua	Oenocarpus_minor)	Prestoea_acuminata)))))	Pseudophoenix_vinifera))	Phoenix_dactylifera)	Nypa_fruticans);
(((((((((Serenoa_repens	Leopoldinia_pulchra)	((Reinhardtia_latisecta	Reinhardtia_paiewonskiana)	Reinhardtia_simplex))	((Elaeis_oleifera	Elaeis_guineensis)	(Bactris_major	Attalea_speciosa)))	(Geonoma_undata	((Manicaria_saccifera	((((Dictyosperma_album	(Veitchia_spiralis	(Dypsis_decaryi	Heterospathe_cagayanensis)))	Burretiokentia_grandiflora)	Kentiopsis_piersoniorum)	((Oenocarpus_bataua	Oenocarpus_minor)	Prestoea_acuminata)))	Pelagodoxa_henryana)))	(Sclerosperma_profizianum	Orania_palindan))	(Podococcus_barteri	Roystonea_regia))	Pseudophoenix_vinifera)	(Sabal_domingensis	Phoenix_dactylifera))	Nypa_fruticans);
(((((Serenoa_repens	(((Leopoldinia_pulchra	((Reinhardtia_latisecta	(Podococcus_barteri	Reinhardtia_paiewonskiana))	Reinhardtia_simplex))	((Elaeis_oleifera	Elaeis_guineensis)	(Bactris_major	Attalea_speciosa)))	((((Geonoma_undata	Pelagodoxa_henryana)	(Manicaria_saccifera	(((Dictyosperma_album	(Dypsis_decaryi	(Veitchia_spiralis	(Heterospathe_cagayanensis	Burretiokentia_grandiflora))))	Kentiopsis_piersoniorum)	((Oenocarpus_bataua	Oenocarpus_minor)	Prestoea_acuminata))))	Roystonea_regia)	Orania_palindan)))	Pseudophoenix_vinifera)	Sclerosperma_profizianum)	(Sabal_domingensis	Phoenix_dactylifera))	Nypa_fruticans);
((Serenoa_repens	(((((((((Dictyosperma_album	((Dypsis_decaryi	Heterospathe_cagayanensis)	Burretiokentia_grandiflora))	Veitchia_spiralis)	Kentiopsis_piersoniorum)	(Sclerosperma_profizianum	(Pelagodoxa_henryana	(((Oenocarpus_bataua	Oenocarpus_minor)	Prestoea_acuminata)	Geonoma_undata))))	Manicaria_saccifera)	(((Leopoldinia_pulchra	((Reinhardtia_latisecta	Reinhardtia_paiewonskiana)	Reinhardtia_simplex))	((Elaeis_oleifera	Elaeis_guineensis)	((Podococcus_barteri	Bactris_major)	Attalea_speciosa)))	Roystonea_regia))	Orania_palindan)	Pseudophoenix_vinifera)	(Sabal_domingensis	Phoenix_dactylifera)))	Nypa_fruticans);
(((Sabal_domingensis	Serenoa_repens)	((((((Dypsis_decaryi	(((Reinhardtia_latisecta	Reinhardtia_paiewonskiana)	Reinhardtia_simplex)	((Elaeis_oleifera	Elaeis_guineensis)	((Podococcus_barteri	Bactris_major)	Attalea_speciosa))))	(Sclerosperma_profizianum	Orania_palindan))	(((Dictyosperma_album	((Burretiokentia_grandiflora	(Kentiopsis_piersoniorum	Veitchia_spiralis))	Heterospathe_cagayanensis))	(((Oenocarpus_bataua	Oenocarpus_minor)	Prestoea_acuminata)	(Manicaria_saccifera	(Geonoma_undata	Pelagodoxa_henryana))))	Roystonea_regia))	Pseudophoenix_vinifera)	Leopoldinia_pulchra)	Phoenix_dactylifera))	Nypa_fruticans);
(((Sabal_domingensis	Phoenix_dactylifera)	(Serenoa_repens	((((((Sclerosperma_profizianum	(((Dictyosperma_album	(Burretiokentia_grandiflora	(((Dypsis_decaryi	Heterospathe_cagayanensis)	Kentiopsis_piersoniorum)	Veitchia_spiralis)))	(((Oenocarpus_bataua	Oenocarpus_minor)	Prestoea_acuminata)	Manicaria_saccifera))	(Geonoma_undata	Pelagodoxa_henryana)))	((Bactris_major	Attalea_speciosa)	(((Reinhardtia_latisecta	Reinhardtia_paiewonskiana)	Reinhardtia_simplex)	(Elaeis_oleifera	Elaeis_guineensis))))	(Podococcus_barteri	Orania_palindan))	Roystonea_regia)	Pseudophoenix_vinifera)	Leopoldinia_pulchra)))	Nypa_fruticans);
((Leopoldinia_pulchra	(((Sabal_domingensis	Phoenix_dactylifera)	Serenoa_repens)	(((Roystonea_regia	(Sclerosperma_profizianum	Orania_palindan))	((((Dictyosperma_album	(Kentiopsis_piersoniorum	(((Heterospathe_cagayanensis	Burretiokentia_grandiflora)	Veitchia_spiralis)	Dypsis_decaryi)))	(Pseudophoenix_vinifera	((Oenocarpus_bataua	Oenocarpus_minor)	Prestoea_acuminata)))	Manicaria_saccifera)	(Geonoma_undata	Pelagodoxa_henryana)))	((Bactris_major	Attalea_speciosa)	(((Podococcus_barteri	(Reinhardtia_latisecta	Reinhardtia_paiewonskiana))	Reinhardtia_simplex)	(Elaeis_oleifera	Elaeis_guineensis))))))	Nypa_fruticans);
(((Sabal_domingensis	Phoenix_dactylifera)	((Serenoa_repens	(Podococcus_barteri	Roystonea_regia))	(Orania_palindan	((Attalea_speciosa	(((Pseudophoenix_vinifera	((Reinhardtia_latisecta	Reinhardtia_paiewonskiana)	Reinhardtia_simplex))	(Elaeis_oleifera	Elaeis_guineensis))	Bactris_major))	((Dypsis_decaryi	(((Leopoldinia_pulchra	(Dictyosperma_album	(Heterospathe_cagayanensis	(Burretiokentia_grandiflora	(Kentiopsis_piersoniorum	Veitchia_spiralis)))))	((Oenocarpus_bataua	Oenocarpus_minor)	Prestoea_acuminata))	(Sclerosperma_profizianum	Manicaria_saccifera)))	(Geonoma_undata	Pelagodoxa_henryana))))))	Nypa_fruticans);
(((Phoenix_dactylifera	((((Roystonea_regia	Orania_palindan)	((((Attalea_speciosa	Bactris_major)	(Elaeis_oleifera	Elaeis_guineensis))	(Podococcus_barteri	(Leopoldinia_pulchra	(Reinhardtia_simplex	(Reinhardtia_latisecta	Reinhardtia_paiewonskiana)))))	(Manicaria_saccifera	((Kentiopsis_piersoniorum	(Dictyosperma_album	(Burretiokentia_grandiflora	((Dypsis_decaryi	Heterospathe_cagayanensis)	Veitchia_spiralis))))	(Sclerosperma_profizianum	((Pelagodoxa_henryana	Geonoma_undata)	((Oenocarpus_minor	Oenocarpus_bataua)	Prestoea_acuminata)))))))	Pseudophoenix_vinifera)	Sabal_domingensis))	Serenoa_repens)	Nypa_fruticans);
((Pseudophoenix_vinifera	((Sabal_domingensis	Phoenix_dactylifera)	(((Podococcus_barteri	Orania_palindan)	((((Attalea_speciosa	Bactris_major)	(Elaeis_oleifera	Elaeis_guineensis))	(Leopoldinia_pulchra	((Serenoa_repens	Reinhardtia_simplex)	(Reinhardtia_latisecta	Reinhardtia_paiewonskiana))))	(Manicaria_saccifera	((Kentiopsis_piersoniorum	(Dictyosperma_album	(Veitchia_spiralis	(Burretiokentia_grandiflora	(Dypsis_decaryi	Heterospathe_cagayanensis)))))	(Sclerosperma_profizianum	((Pelagodoxa_henryana	Geonoma_undata)	((Oenocarpus_minor	Oenocarpus_bataua)	Prestoea_acuminata)))))))	Roystonea_regia)))	Nypa_fruticans);
((Phoenix_dactylifera	((Pseudophoenix_vinifera	((((Sclerosperma_profizianum	Orania_palindan)	(((Attalea_speciosa	Bactris_major)	(Elaeis_oleifera	Elaeis_guineensis))	(Reinhardtia_simplex	(Reinhardtia_latisecta	(Podococcus_barteri	Reinhardtia_paiewonskiana)))))	(Dypsis_decaryi	(Leopoldinia_pulchra	(Manicaria_saccifera	((Kentiopsis_piersoniorum	(Dictyosperma_album	(Veitchia_spiralis	(Burretiokentia_grandiflora	Heterospathe_cagayanensis))))	((Pelagodoxa_henryana	Geonoma_undata)	((Oenocarpus_minor	Oenocarpus_bataua)	Prestoea_acuminata)))))))	Roystonea_regia))	(Serenoa_repens	Sabal_domingensis)))	Nypa_fruticans);
((Sabal_domingensis	(Phoenix_dactylifera	(Serenoa_repens	(Sclerosperma_profizianum	((Pseudophoenix_vinifera	Roystonea_regia)	((Orania_palindan	((((Podococcus_barteri	(Attalea_speciosa	Bactris_major))	Leopoldinia_pulchra)	(Elaeis_oleifera	Elaeis_guineensis))	(Reinhardtia_simplex	(Reinhardtia_latisecta	Reinhardtia_paiewonskiana))))	((Burretiokentia_grandiflora	(Dictyosperma_album	((Dypsis_decaryi	Heterospathe_cagayanensis)	(Kentiopsis_piersoniorum	Veitchia_spiralis))))	(Manicaria_saccifera	(((Oenocarpus_minor	Oenocarpus_bataua)	Prestoea_acuminata)	(Pelagodoxa_henryana	Geonoma_undata))))))))))	Nypa_fruticans);
(((Sabal_domingensis	Serenoa_repens)	((Pseudophoenix_vinifera	((((Attalea_speciosa	(Elaeis_oleifera	Elaeis_guineensis))	Bactris_major)	(Podococcus_barteri	(Leopoldinia_pulchra	(Reinhardtia_simplex	(Reinhardtia_latisecta	Reinhardtia_paiewonskiana)))))	(((Manicaria_saccifera	(Pelagodoxa_henryana	((((Oenocarpus_minor	Oenocarpus_bataua)	Prestoea_acuminata)	Geonoma_undata)	(Dictyosperma_album	(Burretiokentia_grandiflora	((Kentiopsis_piersoniorum	Veitchia_spiralis)	(Dypsis_decaryi	Heterospathe_cagayanensis)))))))	Roystonea_regia)	(Sclerosperma_profizianum	Orania_palindan))))	Phoenix_dactylifera))	Nypa_fruticans);
((Sabal_domingensis	((((Sclerosperma_profizianum	(Manicaria_saccifera	(((Pseudophoenix_vinifera	((Oenocarpus_minor	Oenocarpus_bataua)	Prestoea_acuminata))	(Pelagodoxa_henryana	Geonoma_undata))	((((Burretiokentia_grandiflora	Veitchia_spiralis)	Heterospathe_cagayanensis)	(Dypsis_decaryi	Dictyosperma_album))	Kentiopsis_piersoniorum))))	((((Elaeis_oleifera	Elaeis_guineensis)	(Bactris_major	Attalea_speciosa))	(Podococcus_barteri	((Serenoa_repens	Leopoldinia_pulchra)	(Reinhardtia_simplex	(Reinhardtia_latisecta	Reinhardtia_paiewonskiana)))))	Roystonea_regia))	Orania_palindan)	Phoenix_dactylifera))	Nypa_fruticans);
((Sabal_domingensis	(((((Manicaria_saccifera	(((Kentiopsis_piersoniorum	(Veitchia_spiralis	(Burretiokentia_grandiflora	Heterospathe_cagayanensis)))	Dictyosperma_album)	((Oenocarpus_minor	Oenocarpus_bataua)	Prestoea_acuminata)))	((((Elaeis_oleifera	Elaeis_guineensis)	(Bactris_major	Attalea_speciosa))	(((Reinhardtia_paiewonskiana	((Serenoa_repens	Leopoldinia_pulchra)	Reinhardtia_latisecta))	Reinhardtia_simplex)	Podococcus_barteri))	((Dypsis_decaryi	Pelagodoxa_henryana)	(Geonoma_undata	(Sclerosperma_profizianum	Orania_palindan)))))	Roystonea_regia)	Pseudophoenix_vinifera)	Phoenix_dactylifera))	Nypa_fruticans);
(((((((Podococcus_barteri	Roystonea_regia)	(Manicaria_saccifera	(Sclerosperma_profizianum	((Pelagodoxa_henryana	((((Dypsis_decaryi	Heterospathe_cagayanensis)	(Veitchia_spiralis	Burretiokentia_grandiflora))	Dictyosperma_album)	Kentiopsis_piersoniorum))	(Geonoma_undata	((Oenocarpus_minor	Oenocarpus_bataua)	Prestoea_acuminata))))))	(Orania_palindan	(((Elaeis_oleifera	Elaeis_guineensis)	(Bactris_major	Attalea_speciosa))	((Serenoa_repens	Leopoldinia_pulchra)	((Reinhardtia_latisecta	Reinhardtia_paiewonskiana)	Reinhardtia_simplex)))))	Pseudophoenix_vinifera)	Sabal_domingensis)	Phoenix_dactylifera)	Nypa_fruticans);
(((((((((Elaeis_oleifera	Elaeis_guineensis)	(Bactris_major	Attalea_speciosa))	((Reinhardtia_latisecta	Reinhardtia_paiewonskiana)	Reinhardtia_simplex))	((Podococcus_barteri	Roystonea_regia)	(((Pelagodoxa_henryana	Geonoma_undata)	((Pseudophoenix_vinifera	((Oenocarpus_minor	Oenocarpus_bataua)	Prestoea_acuminata))	(Manicaria_saccifera	((Dypsis_decaryi	(Kentiopsis_piersoniorum	(Heterospathe_cagayanensis	(Veitchia_spiralis	Burretiokentia_grandiflora))))	Dictyosperma_album))))	Orania_palindan)))	(Serenoa_repens	Leopoldinia_pulchra))	Sclerosperma_profizianum)	Sabal_domingensis)	Phoenix_dactylifera)	Nypa_fruticans);
(((Sabal_domingensis	Phoenix_dactylifera)	((((((Podococcus_barteri	Bactris_major)	Attalea_speciosa)	(((Reinhardtia_latisecta	Reinhardtia_paiewonskiana)	Reinhardtia_simplex)	(Elaeis_oleifera	Elaeis_guineensis)))	(Roystonea_regia	((Manicaria_saccifera	((((Dypsis_decaryi	(Kentiopsis_piersoniorum	(Veitchia_spiralis	(Burretiokentia_grandiflora	Heterospathe_cagayanensis))))	Dictyosperma_album)	(Leopoldinia_pulchra	Pelagodoxa_henryana))	((Oenocarpus_minor	Oenocarpus_bataua)	Prestoea_acuminata)))	(Geonoma_undata	(Sclerosperma_profizianum	Orania_palindan)))))	Pseudophoenix_vinifera)	Serenoa_repens))	Nypa_fruticans);
((((Pseudophoenix_vinifera	(((Roystonea_regia	((((Oenocarpus_bataua	Oenocarpus_minor)	Prestoea_acuminata)	(Manicaria_saccifera	(Kentiopsis_piersoniorum	((Veitchia_spiralis	(Heterospathe_cagayanensis	Burretiokentia_grandiflora))	(Dypsis_decaryi	Dictyosperma_album)))))	((Sclerosperma_profizianum	Pelagodoxa_henryana)	Geonoma_undata)))	Orania_palindan)	((Podococcus_barteri	(Leopoldinia_pulchra	(Reinhardtia_simplex	(Reinhardtia_latisecta	Reinhardtia_paiewonskiana))))	(Bactris_major	((Elaeis_oleifera	Elaeis_guineensis)	Attalea_speciosa)))))	Serenoa_repens)	(Phoenix_dactylifera	Sabal_domingensis))	Nypa_fruticans);
(((((((Pseudophoenix_vinifera	Roystonea_regia)	(((Manicaria_saccifera	(((Kentiopsis_piersoniorum	(Veitchia_spiralis	(Dypsis_decaryi	Heterospathe_cagayanensis)))	Burretiokentia_grandiflora)	Dictyosperma_album))	(Geonoma_undata	((Oenocarpus_bataua	Oenocarpus_minor)	Prestoea_acuminata)))	Pelagodoxa_henryana))	(Sclerosperma_profizianum	Orania_palindan))	((Leopoldinia_pulchra	(Reinhardtia_simplex	(Reinhardtia_latisecta	(Podococcus_barteri	Reinhardtia_paiewonskiana))))	(Bactris_major	((Elaeis_oleifera	Elaeis_guineensis)	Attalea_speciosa))))	Serenoa_repens)	(Phoenix_dactylifera	Sabal_domingensis))	Nypa_fruticans);
(((((((Podococcus_barteri	Roystonea_regia)	((Sclerosperma_profizianum	Manicaria_saccifera)	(((Geonoma_undata	Pelagodoxa_henryana)	(((((Veitchia_spiralis	Heterospathe_cagayanensis)	Burretiokentia_grandiflora)	Dypsis_decaryi)	Kentiopsis_piersoniorum)	Dictyosperma_album))	((Oenocarpus_bataua	Oenocarpus_minor)	Prestoea_acuminata))))	Orania_palindan)	(((Leopoldinia_pulchra	Serenoa_repens)	(Reinhardtia_simplex	(Reinhardtia_latisecta	Reinhardtia_paiewonskiana)))	(Bactris_major	((Elaeis_oleifera	Elaeis_guineensis)	Attalea_speciosa))))	Pseudophoenix_vinifera)	(Phoenix_dactylifera	Sabal_domingensis))	Nypa_fruticans);
(((((((Sclerosperma_profizianum	Orania_palindan)	((Podococcus_barteri	Roystonea_regia)	(((Manicaria_saccifera	(((Kentiopsis_piersoniorum	((Burretiokentia_grandiflora	(Veitchia_spiralis	Heterospathe_cagayanensis))	Dypsis_decaryi))	Dictyosperma_album)	((Oenocarpus_bataua	Oenocarpus_minor)	Prestoea_acuminata)))	Pelagodoxa_henryana)	Geonoma_undata)))	(Attalea_speciosa	(Bactris_major	((Reinhardtia_simplex	(Reinhardtia_latisecta	Reinhardtia_paiewonskiana))	(Elaeis_oleifera	Elaeis_guineensis)))))	Pseudophoenix_vinifera)	(Leopoldinia_pulchra	Serenoa_repens))	(Sabal_domingensis	Phoenix_dactylifera))	Nypa_fruticans);
((Pseudophoenix_vinifera	((Roystonea_regia	(((Serenoa_repens	((((Podococcus_barteri	Reinhardtia_simplex)	(Reinhardtia_latisecta	Reinhardtia_paiewonskiana))	(Elaeis_oleifera	Elaeis_guineensis))	(Attalea_speciosa	(Bactris_major	Leopoldinia_pulchra))))	(((Manicaria_saccifera	((Oenocarpus_bataua	Oenocarpus_minor)	Prestoea_acuminata))	(((Veitchia_spiralis	(Heterospathe_cagayanensis	Burretiokentia_grandiflora))	(Dypsis_decaryi	Dictyosperma_album))	Kentiopsis_piersoniorum))	((Geonoma_undata	Sclerosperma_profizianum)	Pelagodoxa_henryana)))	Orania_palindan))	(Sabal_domingensis	Phoenix_dactylifera)))	Nypa_fruticans);
(((Phoenix_dactylifera	((((Orania_palindan	(Dypsis_decaryi	(((((Veitchia_spiralis	(Heterospathe_cagayanensis	Burretiokentia_grandiflora))	Dictyosperma_album)	Kentiopsis_piersoniorum)	Manicaria_saccifera)	(Pseudophoenix_vinifera	((Oenocarpus_bataua	Oenocarpus_minor)	Prestoea_acuminata)))))	(Roystonea_regia	((Reinhardtia_simplex	(Podococcus_barteri	(Leopoldinia_pulchra	(Reinhardtia_latisecta	Reinhardtia_paiewonskiana))))	((Elaeis_oleifera	Elaeis_guineensis)	(Attalea_speciosa	Bactris_major)))))	((Geonoma_undata	Sclerosperma_profizianum)	Pelagodoxa_henryana))	Sabal_domingensis))	Serenoa_repens)	Nypa_fruticans);
((Phoenix_dactylifera	((((Orania_palindan	((((((Veitchia_spiralis	(Heterospathe_cagayanensis	Burretiokentia_grandiflora))	Dictyosperma_album)	Kentiopsis_piersoniorum)	Manicaria_saccifera)	(Pseudophoenix_vinifera	((Oenocarpus_bataua	Oenocarpus_minor)	Prestoea_acuminata)))	Dypsis_decaryi))	((Podococcus_barteri	Roystonea_regia)	(((Leopoldinia_pulchra	Serenoa_repens)	(Reinhardtia_simplex	(Reinhardtia_paiewonskiana	Reinhardtia_latisecta)))	((Elaeis_oleifera	Elaeis_guineensis)	(Attalea_speciosa	Bactris_major)))))	((Geonoma_undata	Sclerosperma_profizianum)	Pelagodoxa_henryana))	Sabal_domingensis))	Nypa_fruticans);
((Phoenix_dactylifera	(((Pseudophoenix_vinifera	((((Reinhardtia_simplex	(Reinhardtia_paiewonskiana	(Podococcus_barteri	Reinhardtia_latisecta)))	((Elaeis_oleifera	Elaeis_guineensis)	(Attalea_speciosa	Bactris_major)))	(((Manicaria_saccifera	(((Kentiopsis_piersoniorum	(Dypsis_decaryi	(Veitchia_spiralis	(Heterospathe_cagayanensis	Burretiokentia_grandiflora))))	Dictyosperma_album)	((Oenocarpus_bataua	Oenocarpus_minor)	Prestoea_acuminata)))	(Geonoma_undata	Pelagodoxa_henryana))	(Orania_palindan	Sclerosperma_profizianum)))	Roystonea_regia))	(Leopoldinia_pulchra	Serenoa_repens))	Sabal_domingensis))	Nypa_fruticans);
((((Pseudophoenix_vinifera	(((Leopoldinia_pulchra	(Reinhardtia_simplex	(Reinhardtia_paiewonskiana	(Podococcus_barteri	Reinhardtia_latisecta))))	((Elaeis_oleifera	Elaeis_guineensis)	(Attalea_speciosa	Bactris_major)))	(Serenoa_repens	((((((Oenocarpus_bataua	Oenocarpus_minor)	Prestoea_acuminata)	((Geonoma_undata	Manicaria_saccifera)	Pelagodoxa_henryana))	(((Dypsis_decaryi	((Heterospathe_cagayanensis	Burretiokentia_grandiflora)	Veitchia_spiralis))	Dictyosperma_album)	Kentiopsis_piersoniorum))	(Orania_palindan	Sclerosperma_profizianum))	Roystonea_regia))))	Phoenix_dactylifera)	Sabal_domingensis)	Nypa_fruticans);
((Sabal_domingensis	(Phoenix_dactylifera	(((Sclerosperma_profizianum	(((Leopoldinia_pulchra	(Reinhardtia_simplex	(Reinhardtia_paiewonskiana	Reinhardtia_latisecta)))	((Elaeis_oleifera	Elaeis_guineensis)	(Attalea_speciosa	Bactris_major)))	(((((Veitchia_spiralis	(Heterospathe_cagayanensis	(Burretiokentia_grandiflora	Dictyosperma_album)))	Kentiopsis_piersoniorum)	(Roystonea_regia	Dypsis_decaryi))	(Serenoa_repens	Manicaria_saccifera))	(Podococcus_barteri	Orania_palindan))))	Pelagodoxa_henryana)	(Geonoma_undata	(Pseudophoenix_vinifera	((Oenocarpus_bataua	Oenocarpus_minor)	Prestoea_acuminata))))))	Nypa_fruticans);
(((Phoenix_dactylifera	((((((Manicaria_saccifera	((Prestoea_acuminata	(Oenocarpus_minor	Oenocarpus_bataua))	(Kentiopsis_piersoniorum	(Dictyosperma_album	(Dypsis_decaryi	(Veitchia_spiralis	(Heterospathe_cagayanensis	Burretiokentia_grandiflora)))))))	(Geonoma_undata	Pelagodoxa_henryana))	Sclerosperma_profizianum)	(((Podococcus_barteri	Roystonea_regia)	Pseudophoenix_vinifera)	Orania_palindan))	((Reinhardtia_simplex	(Reinhardtia_paiewonskiana	Reinhardtia_latisecta))	(((Elaeis_oleifera	Elaeis_guineensis)	Attalea_speciosa)	Bactris_major)))	(Leopoldinia_pulchra	Serenoa_repens)))	Sabal_domingensis)	Nypa_fruticans);
(((Phoenix_dactylifera	Sabal_domingensis)	(((Roystonea_regia	(((Leopoldinia_pulchra	Serenoa_repens)	(Reinhardtia_simplex	(Podococcus_barteri	(Reinhardtia_paiewonskiana	Reinhardtia_latisecta))))	(((Elaeis_oleifera	Elaeis_guineensis)	Attalea_speciosa)	Bactris_major)))	(Orania_palindan	(((Sclerosperma_profizianum	Manicaria_saccifera)	((Prestoea_acuminata	(Oenocarpus_minor	Oenocarpus_bataua))	(Dictyosperma_album	((Dypsis_decaryi	(Veitchia_spiralis	(Heterospathe_cagayanensis	Burretiokentia_grandiflora)))	Kentiopsis_piersoniorum))))	(Geonoma_undata	Pelagodoxa_henryana))))	Pseudophoenix_vinifera))	Nypa_fruticans);
(((Phoenix_dactylifera	Sabal_domingensis)	(((((Roystonea_regia	((Reinhardtia_simplex	(Reinhardtia_latisecta	(Podococcus_barteri	Reinhardtia_paiewonskiana)))	(((Elaeis_oleifera	Elaeis_guineensis)	Attalea_speciosa)	Bactris_major)))	Orania_palindan)	Pseudophoenix_vinifera)	(((Sclerosperma_profizianum	Manicaria_saccifera)	((Prestoea_acuminata	(Oenocarpus_minor	Oenocarpus_bataua))	((Dictyosperma_album	(Dypsis_decaryi	(Veitchia_spiralis	(Heterospathe_cagayanensis	Burretiokentia_grandiflora))))	Kentiopsis_piersoniorum)))	(Geonoma_undata	Pelagodoxa_henryana)))	(Leopoldinia_pulchra	Serenoa_repens)))	Nypa_fruticans);
(((((((Manicaria_saccifera	((Prestoea_acuminata	(Oenocarpus_minor	Oenocarpus_bataua))	(Dictyosperma_album	((Dypsis_decaryi	(Veitchia_spiralis	(Heterospathe_cagayanensis	Burretiokentia_grandiflora)))	Kentiopsis_piersoniorum))))	(Geonoma_undata	Pelagodoxa_henryana))	(Orania_palindan	(((Attalea_speciosa	Bactris_major)	(Sclerosperma_profizianum	(Elaeis_oleifera	Elaeis_guineensis)))	(Leopoldinia_pulchra	(Reinhardtia_simplex	(Reinhardtia_paiewonskiana	(Reinhardtia_latisecta	Podococcus_barteri)))))))	Serenoa_repens)	Roystonea_regia)	((Pseudophoenix_vinifera	Phoenix_dactylifera)	Sabal_domingensis))	Nypa_fruticans);
((Phoenix_dactylifera	(Sabal_domingensis	(Pseudophoenix_vinifera	((((Manicaria_saccifera	((Prestoea_acuminata	(Oenocarpus_minor	Oenocarpus_bataua))	((Dictyosperma_album	Dypsis_decaryi)	((Kentiopsis_piersoniorum	Veitchia_spiralis)	(Heterospathe_cagayanensis	Burretiokentia_grandiflora)))))	(Pelagodoxa_henryana	(Sclerosperma_profizianum	Geonoma_undata)))	Orania_palindan)	((Serenoa_repens	(Podococcus_barteri	Roystonea_regia))	(((Attalea_speciosa	Bactris_major)	(Elaeis_oleifera	Elaeis_guineensis))	(Reinhardtia_simplex	(Leopoldinia_pulchra	(Reinhardtia_latisecta	Reinhardtia_paiewonskiana)))))))))	Nypa_fruticans);
(((((((Sclerosperma_profizianum	Manicaria_saccifera)	((Prestoea_acuminata	(Oenocarpus_minor	Oenocarpus_bataua))	((((Dypsis_decaryi	Heterospathe_cagayanensis)	(Burretiokentia_grandiflora	Veitchia_spiralis))	Dictyosperma_album)	Kentiopsis_piersoniorum)))	(Pseudophoenix_vinifera	(Pelagodoxa_henryana	Geonoma_undata)))	Orania_palindan)	(Roystonea_regia	((Attalea_speciosa	Bactris_major)	((Elaeis_oleifera	Elaeis_guineensis)	(Reinhardtia_simplex	((Podococcus_barteri	Reinhardtia_latisecta)	Reinhardtia_paiewonskiana))))))	(((Serenoa_repens	Leopoldinia_pulchra)	Sabal_domingensis)	Phoenix_dactylifera))	Nypa_fruticans);
((Serenoa_repens	(((((((Veitchia_spiralis	((Burretiokentia_grandiflora	Dictyosperma_album)	Heterospathe_cagayanensis))	Kentiopsis_piersoniorum)	((Prestoea_acuminata	(Oenocarpus_minor	Oenocarpus_bataua))	(((Geonoma_undata	Manicaria_saccifera)	Dypsis_decaryi)	Pelagodoxa_henryana)))	(Sclerosperma_profizianum	Orania_palindan))	(Roystonea_regia	((Leopoldinia_pulchra	(Reinhardtia_simplex	(Reinhardtia_latisecta	Reinhardtia_paiewonskiana)))	(((Podococcus_barteri	Bactris_major)	Attalea_speciosa)	(Elaeis_oleifera	Elaeis_guineensis)))))	Pseudophoenix_vinifera)	(Phoenix_dactylifera	Sabal_domingensis)))	Nypa_fruticans);
((((((((Geonoma_undata	(((Serenoa_repens	Leopoldinia_pulchra)	((Reinhardtia_latisecta	Reinhardtia_paiewonskiana)	Reinhardtia_simplex))	((Bactris_major	Attalea_speciosa)	(Elaeis_oleifera	Elaeis_guineensis))))	Podococcus_barteri)	(((((((Heterospathe_cagayanensis	Veitchia_spiralis)	Burretiokentia_grandiflora)	Dictyosperma_album)	Kentiopsis_piersoniorum)	(Prestoea_acuminata	(Oenocarpus_minor	Oenocarpus_bataua)))	(Dypsis_decaryi	Pelagodoxa_henryana))	(Sclerosperma_profizianum	Manicaria_saccifera)))	Orania_palindan)	Roystonea_regia)	Pseudophoenix_vinifera)	(Phoenix_dactylifera	Sabal_domingensis))	Nypa_fruticans);
((((Roystonea_regia	(Orania_palindan	(Pseudophoenix_vinifera	((((Prestoea_acuminata	(Oenocarpus_minor	Oenocarpus_bataua))	(Pelagodoxa_henryana	Geonoma_undata))	((Sclerosperma_profizianum	Manicaria_saccifera)	Leopoldinia_pulchra))	(((Kentiopsis_piersoniorum	Veitchia_spiralis)	(Dypsis_decaryi	(Heterospathe_cagayanensis	Burretiokentia_grandiflora)))	Dictyosperma_album)))))	(((Serenoa_repens	Podococcus_barteri)	((Bactris_major	Attalea_speciosa)	(Elaeis_oleifera	Elaeis_guineensis)))	((Reinhardtia_latisecta	Reinhardtia_paiewonskiana)	Reinhardtia_simplex)))	(Phoenix_dactylifera	Sabal_domingensis))	Nypa_fruticans);
((Serenoa_repens	(Phoenix_dactylifera	(Sabal_domingensis	((Roystonea_regia	((Orania_palindan	(((Podococcus_barteri	Bactris_major)	(Attalea_speciosa	(Elaeis_oleifera	Elaeis_guineensis)))	((Reinhardtia_latisecta	Reinhardtia_paiewonskiana)	Reinhardtia_simplex)))	(((Geonoma_undata	(Sclerosperma_profizianum	Manicaria_saccifera))	(((Dictyosperma_album	(((Burretiokentia_grandiflora	Heterospathe_cagayanensis)	Veitchia_spiralis)	Dypsis_decaryi))	Kentiopsis_piersoniorum)	(Prestoea_acuminata	(Oenocarpus_minor	Oenocarpus_bataua))))	(Leopoldinia_pulchra	Pelagodoxa_henryana))))	Pseudophoenix_vinifera))))	Nypa_fruticans);
((Phoenix_dactylifera	((((((Dypsis_decaryi	Orania_palindan)	Roystonea_regia)	(((((Pelagodoxa_henryana	Geonoma_undata)	(Dictyosperma_album	((Heterospathe_cagayanensis	Burretiokentia_grandiflora)	(Veitchia_spiralis	Kentiopsis_piersoniorum))))	((Oenocarpus_minor	Oenocarpus_bataua)	Prestoea_acuminata))	(Sclerosperma_profizianum	Manicaria_saccifera))	((Attalea_speciosa	(Podococcus_barteri	Bactris_major))	((Reinhardtia_simplex	(Reinhardtia_paiewonskiana	Reinhardtia_latisecta))	(Elaeis_guineensis	Elaeis_oleifera)))))	Leopoldinia_pulchra)	Serenoa_repens)	(Pseudophoenix_vinifera	Sabal_domingensis)))	Nypa_fruticans);
(((((Pseudophoenix_vinifera	(((Sclerosperma_profizianum	Orania_palindan)	((((Dypsis_decaryi	Pelagodoxa_henryana)	(Geonoma_undata	((Oenocarpus_minor	Oenocarpus_bataua)	Prestoea_acuminata)))	(Dictyosperma_album	((Heterospathe_cagayanensis	Burretiokentia_grandiflora)	(Veitchia_spiralis	Kentiopsis_piersoniorum))))	Manicaria_saccifera))	(Roystonea_regia	((Reinhardtia_simplex	(Reinhardtia_paiewonskiana	Reinhardtia_latisecta))	((Elaeis_guineensis	Elaeis_oleifera)	(Attalea_speciosa	(Podococcus_barteri	Bactris_major)))))))	Leopoldinia_pulchra)	Serenoa_repens)	(Phoenix_dactylifera	Sabal_domingensis))	Nypa_fruticans);
(((Pseudophoenix_vinifera	(((Sclerosperma_profizianum	Orania_palindan)	(((((((Heterospathe_cagayanensis	Burretiokentia_grandiflora)	Dictyosperma_album)	(Veitchia_spiralis	Dypsis_decaryi))	Kentiopsis_piersoniorum)	((Oenocarpus_minor	Oenocarpus_bataua)	Prestoea_acuminata))	(Pelagodoxa_henryana	Geonoma_undata))	Manicaria_saccifera))	((Roystonea_regia	Podococcus_barteri)	(((Leopoldinia_pulchra	Serenoa_repens)	(Reinhardtia_simplex	(Reinhardtia_paiewonskiana	Reinhardtia_latisecta)))	((Elaeis_guineensis	Elaeis_oleifera)	(Attalea_speciosa	Bactris_major))))))	(Phoenix_dactylifera	Sabal_domingensis))	Nypa_fruticans);
(((((Roystonea_regia	(((Orania_palindan	(((Pelagodoxa_henryana	(Geonoma_undata	((Oenocarpus_minor	Oenocarpus_bataua)	Prestoea_acuminata)))	((Dypsis_decaryi	(((Heterospathe_cagayanensis	Burretiokentia_grandiflora)	Dictyosperma_album)	Veitchia_spiralis))	Kentiopsis_piersoniorum))	(Sclerosperma_profizianum	Manicaria_saccifera)))	((Leopoldinia_pulchra	(Reinhardtia_simplex	((Reinhardtia_latisecta	Reinhardtia_paiewonskiana)	Podococcus_barteri)))	((Elaeis_guineensis	Elaeis_oleifera)	(Attalea_speciosa	Bactris_major))))	Pseudophoenix_vinifera))	Serenoa_repens)	Phoenix_dactylifera)	Sabal_domingensis)	Nypa_fruticans);
(((Phoenix_dactylifera	Sabal_domingensis)	(((Roystonea_regia	((Orania_palindan	(((Reinhardtia_simplex	(Reinhardtia_latisecta	Reinhardtia_paiewonskiana))	Leopoldinia_pulchra)	((Elaeis_guineensis	Elaeis_oleifera)	(Attalea_speciosa	(Podococcus_barteri	Bactris_major)))))	(((((((Dypsis_decaryi	(Heterospathe_cagayanensis	Burretiokentia_grandiflora))	Veitchia_spiralis)	Kentiopsis_piersoniorum)	Dictyosperma_album)	((Oenocarpus_minor	Oenocarpus_bataua)	Prestoea_acuminata))	(Sclerosperma_profizianum	Manicaria_saccifera))	(Pelagodoxa_henryana	Geonoma_undata))))	Serenoa_repens)	Pseudophoenix_vinifera))	Nypa_fruticans);
((((Serenoa_repens	Phoenix_dactylifera)	Sabal_domingensis)	((((Reinhardtia_simplex	(Reinhardtia_latisecta	Reinhardtia_paiewonskiana))	((Elaeis_guineensis	Elaeis_oleifera)	(Attalea_speciosa	Bactris_major)))	(((Podococcus_barteri	Roystonea_regia)	Orania_palindan)	((((Leopoldinia_pulchra	((((Heterospathe_cagayanensis	Burretiokentia_grandiflora)	Veitchia_spiralis)	(Dypsis_decaryi	Dictyosperma_album))	Kentiopsis_piersoniorum))	((Oenocarpus_minor	Oenocarpus_bataua)	Prestoea_acuminata))	(Sclerosperma_profizianum	Manicaria_saccifera))	(Pelagodoxa_henryana	Geonoma_undata))))	Pseudophoenix_vinifera))	Nypa_fruticans);
((Phoenix_dactylifera	((((((Serenoa_repens	Leopoldinia_pulchra)	(Reinhardtia_simplex	(Reinhardtia_latisecta	Reinhardtia_paiewonskiana)))	(Bactris_major	((Elaeis_guineensis	Elaeis_oleifera)	Attalea_speciosa)))	(((Podococcus_barteri	Roystonea_regia)	(Sclerosperma_profizianum	Orania_palindan))	(((((Kentiopsis_piersoniorum	(Dypsis_decaryi	(Veitchia_spiralis	(Burretiokentia_grandiflora	Heterospathe_cagayanensis))))	Dictyosperma_album)	((Oenocarpus_minor	Oenocarpus_bataua)	Prestoea_acuminata))	Manicaria_saccifera)	(Pelagodoxa_henryana	Geonoma_undata))))	Pseudophoenix_vinifera)	Sabal_domingensis))	Nypa_fruticans);
((Leopoldinia_pulchra	(Serenoa_repens	(((((Roystonea_regia	((Podococcus_barteri	(Reinhardtia_simplex	(Reinhardtia_latisecta	Reinhardtia_paiewonskiana)))	((Elaeis_guineensis	Elaeis_oleifera)	(Attalea_speciosa	Bactris_major))))	Orania_palindan)	((((Dypsis_decaryi	Pelagodoxa_henryana)	(((Veitchia_spiralis	(Burretiokentia_grandiflora	Heterospathe_cagayanensis))	Dictyosperma_album)	Kentiopsis_piersoniorum))	((Oenocarpus_minor	Oenocarpus_bataua)	Prestoea_acuminata))	(Geonoma_undata	Manicaria_saccifera)))	Pseudophoenix_vinifera)	(Sabal_domingensis	(Sclerosperma_profizianum	Phoenix_dactylifera)))))	Nypa_fruticans);
(((Serenoa_repens	(Pseudophoenix_vinifera	((Orania_palindan	(Roystonea_regia	((Leopoldinia_pulchra	(Reinhardtia_simplex	((Podococcus_barteri	Reinhardtia_latisecta)	Reinhardtia_paiewonskiana)))	((Elaeis_guineensis	Elaeis_oleifera)	(Attalea_speciosa	Bactris_major)))))	((((Dypsis_decaryi	(Kentiopsis_piersoniorum	((Burretiokentia_grandiflora	Heterospathe_cagayanensis)	Veitchia_spiralis)))	Dictyosperma_album)	((Sclerosperma_profizianum	((Oenocarpus_minor	Oenocarpus_bataua)	Prestoea_acuminata))	(Pelagodoxa_henryana	Geonoma_undata)))	Manicaria_saccifera))))	(Sabal_domingensis	Phoenix_dactylifera))	Nypa_fruticans);
((Sabal_domingensis	((Pseudophoenix_vinifera	((Orania_palindan	((Podococcus_barteri	Roystonea_regia)	(((Serenoa_repens	Leopoldinia_pulchra)	(Reinhardtia_simplex	(Reinhardtia_latisecta	Reinhardtia_paiewonskiana)))	((Elaeis_guineensis	Elaeis_oleifera)	(Attalea_speciosa	Bactris_major)))))	((((((Dypsis_decaryi	((Burretiokentia_grandiflora	Heterospathe_cagayanensis)	Veitchia_spiralis))	Dictyosperma_album)	Kentiopsis_piersoniorum)	((Sclerosperma_profizianum	((Oenocarpus_minor	Oenocarpus_bataua)	Prestoea_acuminata))	Pelagodoxa_henryana))	Manicaria_saccifera)	Geonoma_undata)))	Phoenix_dactylifera))	Nypa_fruticans);
((Pseudophoenix_vinifera	((Serenoa_repens	(Sabal_domingensis	Phoenix_dactylifera))	((((Reinhardtia_latisecta	(Reinhardtia_paiewonskiana	Leopoldinia_pulchra))	Reinhardtia_simplex)	((Elaeis_oleifera	Elaeis_guineensis)	(Attalea_speciosa	(Podococcus_barteri	Bactris_major))))	(Roystonea_regia	((Manicaria_saccifera	((((Kentiopsis_piersoniorum	Veitchia_spiralis)	(Dypsis_decaryi	(Heterospathe_cagayanensis	Burretiokentia_grandiflora)))	Dictyosperma_album)	((Sclerosperma_profizianum	(Geonoma_undata	Pelagodoxa_henryana))	((Oenocarpus_minor	Oenocarpus_bataua)	Prestoea_acuminata))))	Orania_palindan)))))	Nypa_fruticans);
(((Phoenix_dactylifera	Sabal_domingensis)	(((Podococcus_barteri	Roystonea_regia)	((((((Geonoma_undata	Pelagodoxa_henryana)	((Oenocarpus_minor	Oenocarpus_bataua)	Prestoea_acuminata))	(Manicaria_saccifera	((((Veitchia_spiralis	(Heterospathe_cagayanensis	Burretiokentia_grandiflora))	Dypsis_decaryi)	Dictyosperma_album)	Kentiopsis_piersoniorum)))	Sclerosperma_profizianum)	Orania_palindan)	((((Reinhardtia_latisecta	Reinhardtia_paiewonskiana)	Reinhardtia_simplex)	(Serenoa_repens	Leopoldinia_pulchra))	((Elaeis_oleifera	Elaeis_guineensis)	(Attalea_speciosa	Bactris_major)))))	Pseudophoenix_vinifera))	Nypa_fruticans);
((Sabal_domingensis	((Serenoa_repens	Phoenix_dactylifera)	(((((((((Kentiopsis_piersoniorum	((Heterospathe_cagayanensis	(Burretiokentia_grandiflora	Veitchia_spiralis))	Dypsis_decaryi))	Dictyosperma_album)	(Pelagodoxa_henryana	(((Oenocarpus_minor	Oenocarpus_bataua)	Prestoea_acuminata)	Geonoma_undata)))	Manicaria_saccifera)	Sclerosperma_profizianum)	Orania_palindan)	Roystonea_regia)	((((Reinhardtia_latisecta	Reinhardtia_paiewonskiana)	(Reinhardtia_simplex	Podococcus_barteri))	Leopoldinia_pulchra)	((Elaeis_oleifera	Elaeis_guineensis)	(Attalea_speciosa	Bactris_major))))	Pseudophoenix_vinifera)))	Nypa_fruticans);
(((Serenoa_repens	(Phoenix_dactylifera	((((Roystonea_regia	((Manicaria_saccifera	(((Oenocarpus_minor	Oenocarpus_bataua)	Prestoea_acuminata)	((Dictyosperma_album	((Dypsis_decaryi	Heterospathe_cagayanensis)	Burretiokentia_grandiflora))	(Kentiopsis_piersoniorum	Veitchia_spiralis))))	(Geonoma_undata	(Pseudophoenix_vinifera	Pelagodoxa_henryana))))	(Sclerosperma_profizianum	Orania_palindan))	((((Podococcus_barteri	Reinhardtia_latisecta)	Reinhardtia_paiewonskiana)	Reinhardtia_simplex)	((Elaeis_oleifera	Elaeis_guineensis)	(Attalea_speciosa	Bactris_major))))	Sabal_domingensis)))	Leopoldinia_pulchra)	Nypa_fruticans);
(((Pseudophoenix_vinifera	Phoenix_dactylifera)	((Sabal_domingensis	Sclerosperma_profizianum)	(Serenoa_repens	(((((Reinhardtia_latisecta	Reinhardtia_paiewonskiana)	Reinhardtia_simplex)	((Elaeis_oleifera	Elaeis_guineensis)	(Attalea_speciosa	(Podococcus_barteri	Bactris_major))))	((Manicaria_saccifera	(Leopoldinia_pulchra	(((Oenocarpus_minor	Oenocarpus_bataua)	Prestoea_acuminata)	((Dictyosperma_album	(Dypsis_decaryi	((Burretiokentia_grandiflora	Heterospathe_cagayanensis)	Veitchia_spiralis)))	Kentiopsis_piersoniorum))))	(Pelagodoxa_henryana	(Orania_palindan	Geonoma_undata))))	Roystonea_regia))))	Nypa_fruticans);
(((Pseudophoenix_vinifera	(((Podococcus_barteri	Roystonea_regia)	(((Elaeis_oleifera	Elaeis_guineensis)	(Attalea_speciosa	Bactris_major))	(Reinhardtia_simplex	(Serenoa_repens	(Reinhardtia_latisecta	Reinhardtia_paiewonskiana)))))	(((((Dictyosperma_album	(Dypsis_decaryi	((Burretiokentia_grandiflora	Heterospathe_cagayanensis)	Veitchia_spiralis)))	Kentiopsis_piersoniorum)	((Sclerosperma_profizianum	(Geonoma_undata	Pelagodoxa_henryana))	((Oenocarpus_minor	Oenocarpus_bataua)	Prestoea_acuminata)))	(Leopoldinia_pulchra	Manicaria_saccifera))	Orania_palindan)))	(Sabal_domingensis	Phoenix_dactylifera))	Nypa_fruticans);
((((Phoenix_dactylifera	(Serenoa_repens	((((((((Dictyosperma_album	((Dypsis_decaryi	Heterospathe_cagayanensis)	(Burretiokentia_grandiflora	Veitchia_spiralis)))	Kentiopsis_piersoniorum)	(Pelagodoxa_henryana	((Oenocarpus_minor	Oenocarpus_bataua)	Prestoea_acuminata)))	Manicaria_saccifera)	Geonoma_undata)	(Sclerosperma_profizianum	Orania_palindan))	Roystonea_regia)	(((Reinhardtia_simplex	(Reinhardtia_latisecta	((Podococcus_barteri	Reinhardtia_paiewonskiana)	Leopoldinia_pulchra)))	(Elaeis_oleifera	Elaeis_guineensis))	(Attalea_speciosa	Bactris_major)))))	Sabal_domingensis)	Pseudophoenix_vinifera)	Nypa_fruticans);
(((Phoenix_dactylifera	((Pseudophoenix_vinifera	(((Leopoldinia_pulchra	((Pelagodoxa_henryana	(((Dictyosperma_album	(Dypsis_decaryi	Heterospathe_cagayanensis))	(Burretiokentia_grandiflora	(Kentiopsis_piersoniorum	Veitchia_spiralis)))	((Oenocarpus_minor	Oenocarpus_bataua)	Prestoea_acuminata)))	(Geonoma_undata	(Sclerosperma_profizianum	Manicaria_saccifera))))	(Attalea_speciosa	(Bactris_major	((Reinhardtia_simplex	(Reinhardtia_latisecta	Reinhardtia_paiewonskiana))	(Elaeis_oleifera	Elaeis_guineensis)))))	((Podococcus_barteri	Roystonea_regia)	Orania_palindan)))	Sabal_domingensis))	Serenoa_repens)	Nypa_fruticans);
(((Phoenix_dactylifera	((Pseudophoenix_vinifera	((((Sclerosperma_profizianum	Orania_palindan)	(((Elaeis_oleifera	Elaeis_guineensis)	(Attalea_speciosa	Bactris_major))	(Leopoldinia_pulchra	(Podococcus_barteri	(Reinhardtia_simplex	(Reinhardtia_latisecta	Reinhardtia_paiewonskiana))))))	((Pelagodoxa_henryana	Geonoma_undata)	(Manicaria_saccifera	(((Kentiopsis_piersoniorum	(Dypsis_decaryi	((Burretiokentia_grandiflora	Veitchia_spiralis)	Heterospathe_cagayanensis)))	Dictyosperma_album)	((Oenocarpus_minor	Oenocarpus_bataua)	Prestoea_acuminata)))))	Roystonea_regia))	Sabal_domingensis))	Serenoa_repens)	Nypa_fruticans);
(((((((Elaeis_oleifera	Elaeis_guineensis)	(Attalea_speciosa	Bactris_major))	(Podococcus_barteri	(Reinhardtia_simplex	(Reinhardtia_latisecta	Reinhardtia_paiewonskiana))))	((Sclerosperma_profizianum	Orania_palindan)	(((Pelagodoxa_henryana	Geonoma_undata)	(Manicaria_saccifera	(Leopoldinia_pulchra	((((Dypsis_decaryi	((Heterospathe_cagayanensis	Veitchia_spiralis)	Burretiokentia_grandiflora))	Dictyosperma_album)	((Oenocarpus_minor	Oenocarpus_bataua)	Prestoea_acuminata))	Kentiopsis_piersoniorum))))	Roystonea_regia)))	(Sabal_domingensis	(Pseudophoenix_vinifera	Phoenix_dactylifera)))	Serenoa_repens)	Nypa_fruticans);
((Pseudophoenix_vinifera	(((((Orania_palindan	(((Attalea_speciosa	Bactris_major)	(Elaeis_guineensis	Elaeis_oleifera))	(Leopoldinia_pulchra	((Reinhardtia_paiewonskiana	(Podococcus_barteri	Reinhardtia_latisecta))	Reinhardtia_simplex))))	((Sclerosperma_profizianum	Manicaria_saccifera)	(((Geonoma_undata	Pelagodoxa_henryana)	((Oenocarpus_minor	Oenocarpus_bataua)	Prestoea_acuminata))	(Kentiopsis_piersoniorum	((((Dypsis_decaryi	Heterospathe_cagayanensis)	Veitchia_spiralis)	Burretiokentia_grandiflora)	Dictyosperma_album)))))	Roystonea_regia)	Serenoa_repens)	(Sabal_domingensis	Phoenix_dactylifera)))	Nypa_fruticans);
((Phoenix_dactylifera	(Sabal_domingensis	((((Manicaria_saccifera	((Sclerosperma_profizianum	(Pelagodoxa_henryana	(((Oenocarpus_minor	Oenocarpus_bataua)	Prestoea_acuminata)	Geonoma_undata)))	(Kentiopsis_piersoniorum	((((Burretiokentia_grandiflora	Heterospathe_cagayanensis)	Veitchia_spiralis)	Dypsis_decaryi)	Dictyosperma_album))))	(((Attalea_speciosa	(Podococcus_barteri	Bactris_major))	(Elaeis_guineensis	Elaeis_oleifera))	((Serenoa_repens	Leopoldinia_pulchra)	((Reinhardtia_paiewonskiana	Reinhardtia_latisecta)	Reinhardtia_simplex))))	Orania_palindan)	(Pseudophoenix_vinifera	Roystonea_regia))))	Nypa_fruticans);
(((Sabal_domingensis	Serenoa_repens)	((((((Orania_palindan	(Dypsis_decaryi	((((Oenocarpus_minor	Oenocarpus_bataua)	Prestoea_acuminata)	((Geonoma_undata	Pelagodoxa_henryana)	Sclerosperma_profizianum))	(Manicaria_saccifera	(Kentiopsis_piersoniorum	(((Heterospathe_cagayanensis	Veitchia_spiralis)	Dictyosperma_album)	Burretiokentia_grandiflora))))))	Pseudophoenix_vinifera)	(Podococcus_barteri	Roystonea_regia))	(((Attalea_speciosa	Bactris_major)	(Elaeis_guineensis	Elaeis_oleifera))	((Reinhardtia_paiewonskiana	Reinhardtia_latisecta)	Reinhardtia_simplex)))	Leopoldinia_pulchra)	Phoenix_dactylifera))	Nypa_fruticans);
((Sabal_domingensis	((((Orania_palindan	(Roystonea_regia	((((Attalea_speciosa	Dypsis_decaryi)	(Elaeis_guineensis	Elaeis_oleifera))	(Podococcus_barteri	Bactris_major))	(((Serenoa_repens	Leopoldinia_pulchra)	(Reinhardtia_paiewonskiana	Reinhardtia_latisecta))	Reinhardtia_simplex))))	((((Oenocarpus_minor	Oenocarpus_bataua)	Prestoea_acuminata)	(Geonoma_undata	Pelagodoxa_henryana))	((Sclerosperma_profizianum	Manicaria_saccifera)	(Kentiopsis_piersoniorum	(((Burretiokentia_grandiflora	Heterospathe_cagayanensis)	Veitchia_spiralis)	Dictyosperma_album)))))	Pseudophoenix_vinifera)	Phoenix_dactylifera))	Nypa_fruticans);
((Pseudophoenix_vinifera	((Phoenix_dactylifera	Sabal_domingensis)	(((Attalea_speciosa	Bactris_major)	((Elaeis_guineensis	Elaeis_oleifera)	(((Serenoa_repens	Leopoldinia_pulchra)	(Reinhardtia_paiewonskiana	(Podococcus_barteri	Reinhardtia_latisecta)))	Reinhardtia_simplex)))	((Sclerosperma_profizianum	Orania_palindan)	(Roystonea_regia	(((Geonoma_undata	Manicaria_saccifera)	Pelagodoxa_henryana)	(((Oenocarpus_minor	Oenocarpus_bataua)	Prestoea_acuminata)	((((Burretiokentia_grandiflora	Heterospathe_cagayanensis)	(Kentiopsis_piersoniorum	Veitchia_spiralis))	Dictyosperma_album)	Dypsis_decaryi))))))))	Nypa_fruticans);
((Leopoldinia_pulchra	(((Phoenix_dactylifera	Sabal_domingensis)	(((Pelagodoxa_henryana	Geonoma_undata)	(((Burretiokentia_grandiflora	((Dypsis_decaryi	Heterospathe_cagayanensis)	(Kentiopsis_piersoniorum	Veitchia_spiralis)))	Dictyosperma_album)	(Manicaria_saccifera	(Pseudophoenix_vinifera	((Oenocarpus_minor	Oenocarpus_bataua)	Prestoea_acuminata)))))	(((Attalea_speciosa	Bactris_major)	((Podococcus_barteri	Roystonea_regia)	((Elaeis_guineensis	Elaeis_oleifera)	((Reinhardtia_latisecta	Reinhardtia_paiewonskiana)	Reinhardtia_simplex))))	(Sclerosperma_profizianum	Orania_palindan))))	Serenoa_repens))	Nypa_fruticans);
(((Phoenix_dactylifera	Sabal_domingensis)	((Leopoldinia_pulchra	(Pseudophoenix_vinifera	((((Bactris_major	Attalea_speciosa)	(Elaeis_guineensis	Elaeis_oleifera))	((Reinhardtia_latisecta	Reinhardtia_paiewonskiana)	Reinhardtia_simplex))	(((Podococcus_barteri	Roystonea_regia)	(Sclerosperma_profizianum	Orania_palindan))	((Pelagodoxa_henryana	Geonoma_undata)	(((((((Burretiokentia_grandiflora	Veitchia_spiralis)	Heterospathe_cagayanensis)	Dypsis_decaryi)	Dictyosperma_album)	Kentiopsis_piersoniorum)	Manicaria_saccifera)	((Oenocarpus_minor	Oenocarpus_bataua)	Prestoea_acuminata)))))))	Serenoa_repens))	Nypa_fruticans);
((Leopoldinia_pulchra	(Serenoa_repens	((Pseudophoenix_vinifera	((Roystonea_regia	(((Attalea_speciosa	Bactris_major)	(Elaeis_guineensis	Elaeis_oleifera))	((Reinhardtia_latisecta	Reinhardtia_paiewonskiana)	Reinhardtia_simplex)))	((Podococcus_barteri	Orania_palindan)	(((((Geonoma_undata	Pelagodoxa_henryana)	((Oenocarpus_minor	Oenocarpus_bataua)	Prestoea_acuminata))	Sclerosperma_profizianum)	((Kentiopsis_piersoniorum	((Veitchia_spiralis	(Heterospathe_cagayanensis	Burretiokentia_grandiflora))	Dypsis_decaryi))	Dictyosperma_album))	Manicaria_saccifera))))	(Phoenix_dactylifera	Sabal_domingensis))))	Nypa_fruticans);
((Serenoa_repens	((Pseudophoenix_vinifera	(((((((Geonoma_undata	Pelagodoxa_henryana)	((Oenocarpus_minor	Oenocarpus_bataua)	Prestoea_acuminata))	(Sclerosperma_profizianum	Manicaria_saccifera))	((((Kentiopsis_piersoniorum	Veitchia_spiralis)	(Heterospathe_cagayanensis	Burretiokentia_grandiflora))	Dypsis_decaryi)	Dictyosperma_album))	(Roystonea_regia	Podococcus_barteri))	Orania_palindan)	(((Bactris_major	Attalea_speciosa)	(Elaeis_guineensis	Elaeis_oleifera))	(Leopoldinia_pulchra	((Reinhardtia_latisecta	Reinhardtia_paiewonskiana)	Reinhardtia_simplex)))))	(Phoenix_dactylifera	Sabal_domingensis)))	Nypa_fruticans);
((((((Podococcus_barteri	Serenoa_repens)	(((Bactris_major	Attalea_speciosa)	(Elaeis_guineensis	Elaeis_oleifera))	(Leopoldinia_pulchra	((Reinhardtia_latisecta	Reinhardtia_paiewonskiana)	Reinhardtia_simplex))))	(Orania_palindan	(((((((Veitchia_spiralis	((Dypsis_decaryi	Heterospathe_cagayanensis)	Burretiokentia_grandiflora))	Dictyosperma_album)	Kentiopsis_piersoniorum)	((Oenocarpus_minor	Oenocarpus_bataua)	Prestoea_acuminata))	(Sclerosperma_profizianum	Manicaria_saccifera))	Pelagodoxa_henryana)	(Pseudophoenix_vinifera	Geonoma_undata))))	Roystonea_regia)	(Phoenix_dactylifera	Sabal_domingensis))	Nypa_fruticans);
(((Serenoa_repens	Phoenix_dactylifera)	(((Podococcus_barteri	Roystonea_regia)	((Orania_palindan	(((Reinhardtia_simplex	(Leopoldinia_pulchra	(Reinhardtia_latisecta	Reinhardtia_paiewonskiana)))	((Elaeis_oleifera	Elaeis_guineensis)	(Attalea_speciosa	Bactris_major)))	(Manicaria_saccifera	(((Kentiopsis_piersoniorum	((Burretiokentia_grandiflora	(Veitchia_spiralis	Heterospathe_cagayanensis))	Dypsis_decaryi))	Dictyosperma_album)	((Sclerosperma_profizianum	(Geonoma_undata	Pelagodoxa_henryana))	(Prestoea_acuminata	(Oenocarpus_minor	Oenocarpus_bataua)))))))	Pseudophoenix_vinifera))	Sabal_domingensis))	Nypa_fruticans);
((Phoenix_dactylifera	((((Podococcus_barteri	Roystonea_regia)	(Orania_palindan	((((Elaeis_oleifera	Elaeis_guineensis)	(Attalea_speciosa	Bactris_major))	((Reinhardtia_simplex	(Reinhardtia_latisecta	Reinhardtia_paiewonskiana))	(Serenoa_repens	Leopoldinia_pulchra)))	((Manicaria_saccifera	((Sclerosperma_profizianum	Pelagodoxa_henryana)	(Geonoma_undata	(Prestoea_acuminata	(Oenocarpus_minor	Oenocarpus_bataua)))))	((((Veitchia_spiralis	(Heterospathe_cagayanensis	Burretiokentia_grandiflora))	Dypsis_decaryi)	Dictyosperma_album)	Kentiopsis_piersoniorum)))))	Pseudophoenix_vinifera)	Sabal_domingensis))	Nypa_fruticans);
(((Phoenix_dactylifera	Sabal_domingensis)	((((((Manicaria_saccifera	((Sclerosperma_profizianum	Pelagodoxa_henryana)	(Geonoma_undata	(Prestoea_acuminata	(Oenocarpus_minor	Oenocarpus_bataua)))))	(((((Dypsis_decaryi	Heterospathe_cagayanensis)	Burretiokentia_grandiflora)	Veitchia_spiralis)	Dictyosperma_album)	Kentiopsis_piersoniorum))	(Orania_palindan	Roystonea_regia))	Serenoa_repens)	(((Elaeis_oleifera	Elaeis_guineensis)	(Attalea_speciosa	Bactris_major))	((Podococcus_barteri	(Reinhardtia_simplex	(Reinhardtia_latisecta	Reinhardtia_paiewonskiana)))	Leopoldinia_pulchra)))	Pseudophoenix_vinifera))	Nypa_fruticans);
(((Phoenix_dactylifera	Sabal_domingensis)	(((((Manicaria_saccifera	(((((Heterospathe_cagayanensis	Burretiokentia_grandiflora)	(Kentiopsis_piersoniorum	Veitchia_spiralis))	Dypsis_decaryi)	Dictyosperma_album)	((Sclerosperma_profizianum	Pelagodoxa_henryana)	(Geonoma_undata	(Prestoea_acuminata	(Oenocarpus_minor	Oenocarpus_bataua))))))	(Orania_palindan	Roystonea_regia))	(((Elaeis_oleifera	Elaeis_guineensis)	(Attalea_speciosa	Bactris_major))	(Podococcus_barteri	((Reinhardtia_simplex	(Reinhardtia_latisecta	Reinhardtia_paiewonskiana))	Leopoldinia_pulchra))))	Pseudophoenix_vinifera)	Serenoa_repens))	Nypa_fruticans);
((Sabal_domingensis	(Phoenix_dactylifera	(((((Sclerosperma_profizianum	Orania_palindan)	(((Elaeis_oleifera	Elaeis_guineensis)	(Attalea_speciosa	Bactris_major))	((Reinhardtia_simplex	(Reinhardtia_latisecta	Reinhardtia_paiewonskiana))	(Serenoa_repens	Leopoldinia_pulchra))))	((Manicaria_saccifera	((Pelagodoxa_henryana	Geonoma_undata)	(Prestoea_acuminata	(Oenocarpus_minor	Oenocarpus_bataua))))	(((Burretiokentia_grandiflora	(Dypsis_decaryi	(Veitchia_spiralis	Heterospathe_cagayanensis)))	Dictyosperma_album)	Kentiopsis_piersoniorum)))	(Podococcus_barteri	Roystonea_regia))	Pseudophoenix_vinifera)))	Nypa_fruticans);
((Sabal_domingensis	(Phoenix_dactylifera	((((((Elaeis_oleifera	Elaeis_guineensis)	((((Reinhardtia_simplex	(Reinhardtia_latisecta	Reinhardtia_paiewonskiana))	Leopoldinia_pulchra)	Attalea_speciosa)	(Podococcus_barteri	Bactris_major)))	((Sclerosperma_profizianum	Orania_palindan)	(Manicaria_saccifera	((Dictyosperma_album	(((Kentiopsis_piersoniorum	Veitchia_spiralis)	(Heterospathe_cagayanensis	Burretiokentia_grandiflora))	Dypsis_decaryi))	(Pelagodoxa_henryana	(Geonoma_undata	(Prestoea_acuminata	(Oenocarpus_minor	Oenocarpus_bataua))))))))	Roystonea_regia)	Pseudophoenix_vinifera)	Serenoa_repens)))	Nypa_fruticans);
(((Phoenix_dactylifera	Sabal_domingensis)	((((((Leopoldinia_pulchra	((Bactris_major	Attalea_speciosa)	((Elaeis_oleifera	Elaeis_guineensis)	(Reinhardtia_simplex	(Podococcus_barteri	(Reinhardtia_latisecta	Reinhardtia_paiewonskiana))))))	((Geonoma_undata	(Sclerosperma_profizianum	Manicaria_saccifera))	((Pelagodoxa_henryana	(Dictyosperma_album	(Kentiopsis_piersoniorum	(((Heterospathe_cagayanensis	Burretiokentia_grandiflora)	Veitchia_spiralis)	Dypsis_decaryi))))	(Prestoea_acuminata	(Oenocarpus_minor	Oenocarpus_bataua)))))	Orania_palindan)	Roystonea_regia)	Pseudophoenix_vinifera)	Serenoa_repens))	Nypa_fruticans);
(((Phoenix_dactylifera	Sabal_domingensis)	((((((Podococcus_barteri	Roystonea_regia)	((Reinhardtia_simplex	(Reinhardtia_latisecta	Reinhardtia_paiewonskiana))	((Bactris_major	Attalea_speciosa)	(Elaeis_oleifera	Elaeis_guineensis))))	((Pelagodoxa_henryana	Geonoma_undata)	((Pseudophoenix_vinifera	(Prestoea_acuminata	(Oenocarpus_minor	Oenocarpus_bataua)))	(((Dictyosperma_album	(((Heterospathe_cagayanensis	Burretiokentia_grandiflora)	Veitchia_spiralis)	Dypsis_decaryi))	Kentiopsis_piersoniorum)	(Sclerosperma_profizianum	Manicaria_saccifera)))))	Orania_palindan)	Leopoldinia_pulchra)	Serenoa_repens))	Nypa_fruticans);
((Pseudophoenix_vinifera	((Phoenix_dactylifera	Sabal_domingensis)	(Serenoa_repens	(((Roystonea_regia	((((Prestoea_acuminata	(Oenocarpus_minor	Oenocarpus_bataua))	(Geonoma_undata	(Pelagodoxa_henryana	Sclerosperma_profizianum)))	((((Heterospathe_cagayanensis	Burretiokentia_grandiflora)	Veitchia_spiralis)	(Dypsis_decaryi	Dictyosperma_album))	Kentiopsis_piersoniorum))	Manicaria_saccifera))	Orania_palindan)	((Leopoldinia_pulchra	(Reinhardtia_simplex	(Reinhardtia_latisecta	(Podococcus_barteri	Reinhardtia_paiewonskiana))))	((Elaeis_oleifera	Elaeis_guineensis)	(Bactris_major	Attalea_speciosa)))))))	Nypa_fruticans);
((Pseudophoenix_vinifera	((Phoenix_dactylifera	Sabal_domingensis)	(Serenoa_repens	((Orania_palindan	(((((((Heterospathe_cagayanensis	(Kentiopsis_piersoniorum	(Burretiokentia_grandiflora	Veitchia_spiralis)))	Dictyosperma_album)	(Prestoea_acuminata	(Oenocarpus_minor	Oenocarpus_bataua)))	Manicaria_saccifera)	(Pelagodoxa_henryana	Geonoma_undata))	Sclerosperma_profizianum)	((Elaeis_oleifera	Elaeis_guineensis)	((((Leopoldinia_pulchra	((Reinhardtia_simplex	(Reinhardtia_latisecta	Reinhardtia_paiewonskiana))	Podococcus_barteri))	Bactris_major)	Attalea_speciosa)	Dypsis_decaryi))))	Roystonea_regia))))	Nypa_fruticans);
(((((((((Sclerosperma_profizianum	(Pelagodoxa_henryana	Geonoma_undata))	(Manicaria_saccifera	((Dictyosperma_album	((Dypsis_decaryi	((Heterospathe_cagayanensis	Burretiokentia_grandiflora)	Veitchia_spiralis))	Kentiopsis_piersoniorum))	(Prestoea_acuminata	(Oenocarpus_bataua	Oenocarpus_minor)))))	Orania_palindan)	(((Serenoa_repens	Leopoldinia_pulchra)	((Reinhardtia_latisecta	Reinhardtia_paiewonskiana)	Reinhardtia_simplex))	((Bactris_major	Attalea_speciosa)	(Elaeis_oleifera	Elaeis_guineensis))))	(Podococcus_barteri	Roystonea_regia))	Pseudophoenix_vinifera)	Phoenix_dactylifera)	Sabal_domingensis)	Nypa_fruticans);
(((((Orania_palindan	(((Pelagodoxa_henryana	Geonoma_undata)	((Sclerosperma_profizianum	Manicaria_saccifera)	(((((Dypsis_decaryi	(Heterospathe_cagayanensis	Burretiokentia_grandiflora))	Veitchia_spiralis)	Dictyosperma_album)	Kentiopsis_piersoniorum)	(Prestoea_acuminata	(Oenocarpus_bataua	Oenocarpus_minor)))))	(((Elaeis_oleifera	Elaeis_guineensis)	Attalea_speciosa)	((Podococcus_barteri	Bactris_major)	(((Reinhardtia_latisecta	Reinhardtia_paiewonskiana)	Reinhardtia_simplex)	Leopoldinia_pulchra)))))	Roystonea_regia)	Pseudophoenix_vinifera)	((Sabal_domingensis	Serenoa_repens)	Phoenix_dactylifera))	Nypa_fruticans);
(((Serenoa_repens	(((Orania_palindan	Roystonea_regia)	((((((Heterospathe_cagayanensis	(Veitchia_spiralis	Burretiokentia_grandiflora))	(Dypsis_decaryi	Dictyosperma_album))	Kentiopsis_piersoniorum)	((Prestoea_acuminata	(Oenocarpus_bataua	Oenocarpus_minor))	((Geonoma_undata	Pelagodoxa_henryana)	Sclerosperma_profizianum)))	Manicaria_saccifera)	((Attalea_speciosa	(Podococcus_barteri	Bactris_major))	((Reinhardtia_simplex	(Reinhardtia_latisecta	(Leopoldinia_pulchra	Reinhardtia_paiewonskiana)))	(Elaeis_oleifera	Elaeis_guineensis)))))	Pseudophoenix_vinifera))	(Sabal_domingensis	Phoenix_dactylifera))	Nypa_fruticans);
((Sabal_domingensis	((((((Roystonea_regia	(((((((Heterospathe_cagayanensis	(Veitchia_spiralis	Burretiokentia_grandiflora))	Dypsis_decaryi)	Dictyosperma_album)	Kentiopsis_piersoniorum)	(Prestoea_acuminata	(Oenocarpus_bataua	Oenocarpus_minor)))	Pelagodoxa_henryana)	(Geonoma_undata	Manicaria_saccifera)))	(Sclerosperma_profizianum	Orania_palindan))	Serenoa_repens)	(((Reinhardtia_simplex	(Reinhardtia_latisecta	Reinhardtia_paiewonskiana))	(Leopoldinia_pulchra	Podococcus_barteri))	((Elaeis_oleifera	Elaeis_guineensis)	(Attalea_speciosa	Bactris_major))))	Pseudophoenix_vinifera)	Phoenix_dactylifera))	Nypa_fruticans);
((Sabal_domingensis	(((((Podococcus_barteri	((Roystonea_regia	((Kentiopsis_piersoniorum	(Geonoma_undata	(Sclerosperma_profizianum	Manicaria_saccifera)))	((Prestoea_acuminata	(Oenocarpus_bataua	Oenocarpus_minor))	(Pelagodoxa_henryana	(((Veitchia_spiralis	(Burretiokentia_grandiflora	Heterospathe_cagayanensis))	Dypsis_decaryi)	Dictyosperma_album)))))	Orania_palindan))	((Reinhardtia_simplex	(Reinhardtia_latisecta	Reinhardtia_paiewonskiana))	((Elaeis_oleifera	Elaeis_guineensis)	(Attalea_speciosa	Bactris_major))))	Pseudophoenix_vinifera)	(Serenoa_repens	Leopoldinia_pulchra))	Phoenix_dactylifera))	Nypa_fruticans);
((Sabal_domingensis	((Sclerosperma_profizianum	(((((Geonoma_undata	((Dypsis_decaryi	Pelagodoxa_henryana)	(Prestoea_acuminata	(Oenocarpus_bataua	Oenocarpus_minor))))	(Kentiopsis_piersoniorum	((Veitchia_spiralis	(Burretiokentia_grandiflora	Heterospathe_cagayanensis))	Dictyosperma_album)))	Manicaria_saccifera)	(((Podococcus_barteri	Roystonea_regia)	(((Serenoa_repens	Leopoldinia_pulchra)	(Reinhardtia_simplex	(Reinhardtia_latisecta	Reinhardtia_paiewonskiana)))	((Elaeis_oleifera	Elaeis_guineensis)	(Attalea_speciosa	Bactris_major))))	Orania_palindan))	Pseudophoenix_vinifera))	Phoenix_dactylifera))	Nypa_fruticans);
((Sabal_domingensis	((((((Prestoea_acuminata	(Oenocarpus_bataua	Oenocarpus_minor))	((Kentiopsis_piersoniorum	(((Burretiokentia_grandiflora	Veitchia_spiralis)	(Dypsis_decaryi	Heterospathe_cagayanensis))	Dictyosperma_album))	Manicaria_saccifera))	(Pelagodoxa_henryana	Geonoma_undata))	((Pseudophoenix_vinifera	(Roystonea_regia	(((Reinhardtia_simplex	(Reinhardtia_latisecta	Reinhardtia_paiewonskiana))	Podococcus_barteri)	((Elaeis_oleifera	Elaeis_guineensis)	(Attalea_speciosa	Bactris_major)))))	(Sclerosperma_profizianum	Orania_palindan)))	Leopoldinia_pulchra)	(Serenoa_repens	Phoenix_dactylifera)))	Nypa_fruticans);
((Sabal_domingensis	(((((Leopoldinia_pulchra	(Reinhardtia_simplex	(Reinhardtia_latisecta	Reinhardtia_paiewonskiana)))	((Elaeis_oleifera	Elaeis_guineensis)	(Attalea_speciosa	(Podococcus_barteri	Bactris_major))))	((Roystonea_regia	(((Prestoea_acuminata	(Oenocarpus_bataua	Oenocarpus_minor))	(Geonoma_undata	Manicaria_saccifera))	(((Kentiopsis_piersoniorum	(Veitchia_spiralis	(Dypsis_decaryi	(Burretiokentia_grandiflora	Heterospathe_cagayanensis))))	Dictyosperma_album)	Pelagodoxa_henryana)))	(Sclerosperma_profizianum	Orania_palindan)))	Pseudophoenix_vinifera)	(Serenoa_repens	Phoenix_dactylifera)))	Nypa_fruticans);
((Sabal_domingensis	(((((Podococcus_barteri	(Leopoldinia_pulchra	(Reinhardtia_simplex	(Reinhardtia_latisecta	Reinhardtia_paiewonskiana))))	((Elaeis_oleifera	Elaeis_guineensis)	(Attalea_speciosa	Bactris_major)))	(((((Kentiopsis_piersoniorum	(Prestoea_acuminata	(Oenocarpus_bataua	Oenocarpus_minor)))	(Dictyosperma_album	(Veitchia_spiralis	(Burretiokentia_grandiflora	Heterospathe_cagayanensis))))	Manicaria_saccifera)	((Pelagodoxa_henryana	(Pseudophoenix_vinifera	Geonoma_undata))	(Sclerosperma_profizianum	Orania_palindan)))	Dypsis_decaryi))	Roystonea_regia)	(Serenoa_repens	Phoenix_dactylifera)))	Nypa_fruticans);
((Pseudophoenix_vinifera	((Phoenix_dactylifera	Sabal_domingensis)	(((((Serenoa_repens	Leopoldinia_pulchra)	(Reinhardtia_simplex	(Reinhardtia_latisecta	Reinhardtia_paiewonskiana)))	((Elaeis_oleifera	Elaeis_guineensis)	(Attalea_speciosa	Bactris_major)))	((((Pelagodoxa_henryana	(Geonoma_undata	Manicaria_saccifera))	(Prestoea_acuminata	(Oenocarpus_bataua	Oenocarpus_minor)))	((Dictyosperma_album	(Dypsis_decaryi	(Veitchia_spiralis	(Burretiokentia_grandiflora	Heterospathe_cagayanensis))))	Kentiopsis_piersoniorum))	(Sclerosperma_profizianum	Orania_palindan)))	(Podococcus_barteri	Roystonea_regia))))	Nypa_fruticans);
((((Sabal_domingensis	Phoenix_dactylifera)	Serenoa_repens)	(Leopoldinia_pulchra	((((Orania_palindan	((((Manicaria_saccifera	Sclerosperma_profizianum)	((Oenocarpus_minor	Oenocarpus_bataua)	Prestoea_acuminata))	(((Kentiopsis_piersoniorum	Veitchia_spiralis)	(Heterospathe_cagayanensis	Burretiokentia_grandiflora))	Dictyosperma_album))	(Geonoma_undata	Pelagodoxa_henryana)))	(((Reinhardtia_simplex	(Reinhardtia_paiewonskiana	Reinhardtia_latisecta))	(((Podococcus_barteri	Bactris_major)	Attalea_speciosa)	(Elaeis_oleifera	Elaeis_guineensis)))	Roystonea_regia))	Pseudophoenix_vinifera)	Dypsis_decaryi)))	Nypa_fruticans);
(((Sabal_domingensis	Phoenix_dactylifera)	(((Roystonea_regia	(((((((((Podococcus_barteri	Reinhardtia_paiewonskiana)	Reinhardtia_latisecta)	Reinhardtia_simplex)	Leopoldinia_pulchra)	Bactris_major)	Attalea_speciosa)	(Elaeis_oleifera	Elaeis_guineensis))	(((Manicaria_saccifera	Sclerosperma_profizianum)	((((Dypsis_decaryi	(Veitchia_spiralis	(Heterospathe_cagayanensis	Burretiokentia_grandiflora)))	Dictyosperma_album)	Kentiopsis_piersoniorum)	((Oenocarpus_minor	Oenocarpus_bataua)	Prestoea_acuminata)))	(Geonoma_undata	Pelagodoxa_henryana)))	Orania_palindan))	Serenoa_repens)	Pseudophoenix_vinifera))	Nypa_fruticans);
((((Roystonea_regia	(Serenoa_repens	(((Manicaria_saccifera	(((Oenocarpus_minor	Oenocarpus_bataua)	Prestoea_acuminata)	((Dypsis_decaryi	((Veitchia_spiralis	(Heterospathe_cagayanensis	Burretiokentia_grandiflora))	Kentiopsis_piersoniorum))	Dictyosperma_album)))	(Pelagodoxa_henryana	Geonoma_undata))	(Orania_palindan	((((((Reinhardtia_paiewonskiana	Reinhardtia_latisecta)	Reinhardtia_simplex)	(Podococcus_barteri	Leopoldinia_pulchra))	Bactris_major)	Attalea_speciosa)	(Elaeis_oleifera	Elaeis_guineensis))))))	Pseudophoenix_vinifera)	(Sabal_domingensis	(Phoenix_dactylifera	Sclerosperma_profizianum)))	Nypa_fruticans);
(((((((((Manicaria_saccifera	(((Oenocarpus_minor	Oenocarpus_bataua)	Prestoea_acuminata)	(((Dypsis_decaryi	(Heterospathe_cagayanensis	(Burretiokentia_grandiflora	Veitchia_spiralis)))	Kentiopsis_piersoniorum)	Dictyosperma_album)))	(Pelagodoxa_henryana	Geonoma_undata))	((Sclerosperma_profizianum	Orania_palindan)	Roystonea_regia))	((Bactris_major	Attalea_speciosa)	((((Reinhardtia_paiewonskiana	Reinhardtia_latisecta)	Reinhardtia_simplex)	Podococcus_barteri)	(Elaeis_oleifera	Elaeis_guineensis))))	Pseudophoenix_vinifera)	(Sabal_domingensis	Phoenix_dactylifera))	Leopoldinia_pulchra)	Serenoa_repens)	Nypa_fruticans);
((Leopoldinia_pulchra	((((((Orania_palindan	Pseudophoenix_vinifera)	((((Oenocarpus_minor	Oenocarpus_bataua)	Prestoea_acuminata)	(((Veitchia_spiralis	((Dypsis_decaryi	Heterospathe_cagayanensis)	Dictyosperma_album))	Pelagodoxa_henryana)	Burretiokentia_grandiflora))	(((Sclerosperma_profizianum	Manicaria_saccifera)	Geonoma_undata)	Kentiopsis_piersoniorum)))	(Podococcus_barteri	Roystonea_regia))	(((Reinhardtia_paiewonskiana	Reinhardtia_latisecta)	Reinhardtia_simplex)	((Elaeis_oleifera	Elaeis_guineensis)	(Bactris_major	Attalea_speciosa))))	(Sabal_domingensis	Phoenix_dactylifera))	Serenoa_repens))	Nypa_fruticans);
((((((((Sclerosperma_profizianum	(Bactris_major	(Attalea_speciosa	((Elaeis_oleifera	Elaeis_guineensis)	((Reinhardtia_paiewonskiana	(Podococcus_barteri	Reinhardtia_latisecta))	Reinhardtia_simplex)))))	(Geonoma_undata	((Pelagodoxa_henryana	(Manicaria_saccifera	(((((Veitchia_spiralis	(Burretiokentia_grandiflora	Heterospathe_cagayanensis))	Dypsis_decaryi)	Dictyosperma_album)	Kentiopsis_piersoniorum)	((Oenocarpus_minor	Oenocarpus_bataua)	Prestoea_acuminata))))	Leopoldinia_pulchra)))	Orania_palindan)	(Roystonea_regia	Pseudophoenix_vinifera))	Sabal_domingensis)	Phoenix_dactylifera)	Serenoa_repens)	Nypa_fruticans);
(((Serenoa_repens	Phoenix_dactylifera)	(Sabal_domingensis	((((Sclerosperma_profizianum	Orania_palindan)	(((Dypsis_decaryi	((Bactris_major	Attalea_speciosa)	(Elaeis_oleifera	Elaeis_guineensis)))	(Leopoldinia_pulchra	((Podococcus_barteri	(Reinhardtia_latisecta	Reinhardtia_paiewonskiana))	Reinhardtia_simplex)))	((Pelagodoxa_henryana	Geonoma_undata)	((Manicaria_saccifera	(((Veitchia_spiralis	(Burretiokentia_grandiflora	Heterospathe_cagayanensis))	Dictyosperma_album)	Kentiopsis_piersoniorum))	((Oenocarpus_minor	Oenocarpus_bataua)	Prestoea_acuminata)))))	Roystonea_regia)	Pseudophoenix_vinifera)))	Nypa_fruticans);
(((((((Bactris_major	Attalea_speciosa)	(Elaeis_oleifera	Elaeis_guineensis))	((Leopoldinia_pulchra	((Reinhardtia_latisecta	Reinhardtia_paiewonskiana)	Reinhardtia_simplex))	Podococcus_barteri))	((Sclerosperma_profizianum	(((Geonoma_undata	Manicaria_saccifera)	((Oenocarpus_minor	Oenocarpus_bataua)	Prestoea_acuminata))	((((Dypsis_decaryi	(Heterospathe_cagayanensis	(Veitchia_spiralis	Burretiokentia_grandiflora)))	Dictyosperma_album)	Kentiopsis_piersoniorum)	Pelagodoxa_henryana)))	(Roystonea_regia	Orania_palindan)))	(Sabal_domingensis	(Phoenix_dactylifera	Pseudophoenix_vinifera)))	Serenoa_repens)	Nypa_fruticans);
((((((Pseudophoenix_vinifera	((Orania_palindan	(((Attalea_speciosa	(Elaeis_oleifera	Elaeis_guineensis))	(Bactris_major	(((Podococcus_barteri	Reinhardtia_simplex)	Leopoldinia_pulchra)	(Reinhardtia_latisecta	Reinhardtia_paiewonskiana))))	(Dypsis_decaryi	(Pelagodoxa_henryana	(((Oenocarpus_minor	Oenocarpus_bataua)	Prestoea_acuminata)	(((Geonoma_undata	Manicaria_saccifera)	Kentiopsis_piersoniorum)	(((Heterospathe_cagayanensis	Burretiokentia_grandiflora)	Dictyosperma_album)	Veitchia_spiralis)))))))	Roystonea_regia))	Sclerosperma_profizianum)	Sabal_domingensis)	Phoenix_dactylifera)	Serenoa_repens)	Nypa_fruticans);
((Sabal_domingensis	((Phoenix_dactylifera	Serenoa_repens)	(Pseudophoenix_vinifera	((((Podococcus_barteri	Leopoldinia_pulchra)	(Reinhardtia_simplex	(Reinhardtia_paiewonskiana	Reinhardtia_latisecta)))	(((Elaeis_oleifera	Elaeis_guineensis)	Attalea_speciosa)	Bactris_major))	((((((Oenocarpus_minor	Oenocarpus_bataua)	Prestoea_acuminata)	((Dictyosperma_album	((Veitchia_spiralis	(Burretiokentia_grandiflora	Heterospathe_cagayanensis))	Dypsis_decaryi))	Kentiopsis_piersoniorum))	Pelagodoxa_henryana)	(Geonoma_undata	(Sclerosperma_profizianum	Manicaria_saccifera)))	(Roystonea_regia	Orania_palindan))))))	Nypa_fruticans);
((Phoenix_dactylifera	((((((Attalea_speciosa	(Podococcus_barteri	Bactris_major))	((Reinhardtia_simplex	(Reinhardtia_latisecta	Reinhardtia_paiewonskiana))	(Elaeis_guineensis	Elaeis_oleifera)))	Roystonea_regia)	(((Sclerosperma_profizianum	Manicaria_saccifera)	((((Dypsis_decaryi	Dictyosperma_album)	((Heterospathe_cagayanensis	Burretiokentia_grandiflora)	(Kentiopsis_piersoniorum	Veitchia_spiralis)))	(Pseudophoenix_vinifera	(Prestoea_acuminata	(Oenocarpus_minor	Oenocarpus_bataua))))	(Geonoma_undata	Pelagodoxa_henryana)))	Orania_palindan))	(Leopoldinia_pulchra	Serenoa_repens))	Sabal_domingensis))	Nypa_fruticans);
(((Sabal_domingensis	Phoenix_dactylifera)	(((((Pseudophoenix_vinifera	Orania_palindan)	(((Geonoma_undata	Manicaria_saccifera)	((Pelagodoxa_henryana	((Prestoea_acuminata	(Oenocarpus_minor	Oenocarpus_bataua))	Sclerosperma_profizianum))	(((Dictyosperma_album	((Dypsis_decaryi	Heterospathe_cagayanensis)	Veitchia_spiralis))	Burretiokentia_grandiflora)	Kentiopsis_piersoniorum)))	Roystonea_regia))	((Reinhardtia_simplex	(Reinhardtia_paiewonskiana	(Podococcus_barteri	Reinhardtia_latisecta)))	((Elaeis_guineensis	Elaeis_oleifera)	(Attalea_speciosa	Bactris_major))))	Leopoldinia_pulchra)	Serenoa_repens))	Nypa_fruticans);
(((Serenoa_repens	(Phoenix_dactylifera	((((Manicaria_saccifera	((Geonoma_undata	(Prestoea_acuminata	(Oenocarpus_minor	Oenocarpus_bataua)))	((Dypsis_decaryi	Pelagodoxa_henryana)	(((Kentiopsis_piersoniorum	Veitchia_spiralis)	(Heterospathe_cagayanensis	Burretiokentia_grandiflora))	Dictyosperma_album))))	Sclerosperma_profizianum)	(((Podococcus_barteri	Roystonea_regia)	((Reinhardtia_simplex	(Reinhardtia_paiewonskiana	Reinhardtia_latisecta))	((Attalea_speciosa	Bactris_major)	(Elaeis_guineensis	Elaeis_oleifera))))	(Pseudophoenix_vinifera	Orania_palindan)))	Sabal_domingensis)))	Leopoldinia_pulchra)	Nypa_fruticans);
((((((Orania_palindan	(Pseudophoenix_vinifera	((Manicaria_saccifera	(((Dictyosperma_album	(Kentiopsis_piersoniorum	(Dypsis_decaryi	(Veitchia_spiralis	(Heterospathe_cagayanensis	Burretiokentia_grandiflora)))))	(Geonoma_undata	(Prestoea_acuminata	(Oenocarpus_minor	Oenocarpus_bataua))))	Pelagodoxa_henryana))	Sclerosperma_profizianum)))	Roystonea_regia)	((Reinhardtia_simplex	(Leopoldinia_pulchra	((Podococcus_barteri	Reinhardtia_paiewonskiana)	Reinhardtia_latisecta)))	((Attalea_speciosa	Bactris_major)	(Elaeis_guineensis	Elaeis_oleifera))))	(Phoenix_dactylifera	Sabal_domingensis))	Serenoa_repens)	Nypa_fruticans);
(((((Roystonea_regia	((Orania_palindan	(((Sclerosperma_profizianum	Manicaria_saccifera)	(((Dictyosperma_album	(Kentiopsis_piersoniorum	(Dypsis_decaryi	(Veitchia_spiralis	(Heterospathe_cagayanensis	Burretiokentia_grandiflora)))))	Pelagodoxa_henryana)	(Prestoea_acuminata	(Oenocarpus_minor	Oenocarpus_bataua))))	Geonoma_undata))	(((Podococcus_barteri	Leopoldinia_pulchra)	((Reinhardtia_simplex	Reinhardtia_latisecta)	Reinhardtia_paiewonskiana))	(Bactris_major	((Elaeis_guineensis	Elaeis_oleifera)	Attalea_speciosa)))))	Pseudophoenix_vinifera)	(Phoenix_dactylifera	Sabal_domingensis))	Serenoa_repens)	Nypa_fruticans);
(((Sabal_domingensis	(Roystonea_regia	((Orania_palindan	(((Elaeis_guineensis	Elaeis_oleifera)	(Attalea_speciosa	Bactris_major))	(Podococcus_barteri	(Reinhardtia_simplex	(Reinhardtia_latisecta	Reinhardtia_paiewonskiana)))))	(Leopoldinia_pulchra	(((Dictyosperma_album	(Kentiopsis_piersoniorum	(Dypsis_decaryi	(Veitchia_spiralis	(Heterospathe_cagayanensis	Burretiokentia_grandiflora)))))	((Prestoea_acuminata	(Oenocarpus_minor	Oenocarpus_bataua))	(Sclerosperma_profizianum	(Pelagodoxa_henryana	(Pseudophoenix_vinifera	Geonoma_undata)))))	Manicaria_saccifera)))))	(Phoenix_dactylifera	Serenoa_repens))	Nypa_fruticans);
(((Sabal_domingensis	(Pseudophoenix_vinifera	((Orania_palindan	((((Serenoa_repens	Manicaria_saccifera)	((Dictyosperma_album	(Kentiopsis_piersoniorum	Veitchia_spiralis))	(Dypsis_decaryi	(Heterospathe_cagayanensis	Burretiokentia_grandiflora))))	((Prestoea_acuminata	(Oenocarpus_minor	Oenocarpus_bataua))	(Pelagodoxa_henryana	Geonoma_undata)))	(Sclerosperma_profizianum	(((Reinhardtia_simplex	(Reinhardtia_latisecta	(Podococcus_barteri	Reinhardtia_paiewonskiana)))	Leopoldinia_pulchra)	((Bactris_major	Attalea_speciosa)	(Elaeis_guineensis	Elaeis_oleifera))))))	Roystonea_regia)))	Phoenix_dactylifera)	Nypa_fruticans);
(((Sabal_domingensis	(Pseudophoenix_vinifera	((Orania_palindan	(((((Sclerosperma_profizianum	Manicaria_saccifera)	(((Dypsis_decaryi	Dictyosperma_album)	((Veitchia_spiralis	Kentiopsis_piersoniorum)	(Heterospathe_cagayanensis	Burretiokentia_grandiflora)))	(Prestoea_acuminata	(Oenocarpus_minor	Oenocarpus_bataua))))	Pelagodoxa_henryana)	Geonoma_undata)	((Reinhardtia_simplex	((Leopoldinia_pulchra	Reinhardtia_latisecta)	(Podococcus_barteri	Reinhardtia_paiewonskiana)))	((Bactris_major	Attalea_speciosa)	(Elaeis_guineensis	Elaeis_oleifera)))))	Roystonea_regia)))	(Serenoa_repens	Phoenix_dactylifera))	Nypa_fruticans);
((((Leopoldinia_pulchra	Sabal_domingensis)	(Serenoa_repens	Phoenix_dactylifera))	(((Roystonea_regia	(Sclerosperma_profizianum	Orania_palindan))	((Reinhardtia_simplex	((Podococcus_barteri	Reinhardtia_latisecta)	Reinhardtia_paiewonskiana))	((Bactris_major	Attalea_speciosa)	(Elaeis_guineensis	Elaeis_oleifera))))	(Manicaria_saccifera	((Prestoea_acuminata	(Oenocarpus_minor	Oenocarpus_bataua))	(((Pseudophoenix_vinifera	Geonoma_undata)	Pelagodoxa_henryana)	((((Veitchia_spiralis	Kentiopsis_piersoniorum)	(Heterospathe_cagayanensis	Burretiokentia_grandiflora))	Dypsis_decaryi)	Dictyosperma_album))))))	Nypa_fruticans);
((((((Sclerosperma_profizianum	Orania_palindan)	(((Podococcus_barteri	Roystonea_regia)	((Reinhardtia_simplex	(Reinhardtia_latisecta	Reinhardtia_paiewonskiana))	((Bactris_major	(Dypsis_decaryi	Attalea_speciosa))	(Elaeis_guineensis	Elaeis_oleifera))))	(Manicaria_saccifera	(((Prestoea_acuminata	(Oenocarpus_minor	Oenocarpus_bataua))	(Geonoma_undata	Pelagodoxa_henryana))	(((Burretiokentia_grandiflora	Dictyosperma_album)	(Veitchia_spiralis	Heterospathe_cagayanensis))	Kentiopsis_piersoniorum)))))	Pseudophoenix_vinifera)	(Leopoldinia_pulchra	(Serenoa_repens	Phoenix_dactylifera)))	Sabal_domingensis)	Nypa_fruticans);
(((Serenoa_repens	Phoenix_dactylifera)	(((((Podococcus_barteri	(Reinhardtia_simplex	(Reinhardtia_latisecta	Reinhardtia_paiewonskiana)))	((Attalea_speciosa	Bactris_major)	(Elaeis_oleifera	Elaeis_guineensis)))	((Orania_palindan	Roystonea_regia)	((Manicaria_saccifera	(Leopoldinia_pulchra	(((Oenocarpus_minor	Oenocarpus_bataua)	Prestoea_acuminata)	((Sclerosperma_profizianum	Pelagodoxa_henryana)	Geonoma_undata))))	(((((Heterospathe_cagayanensis	Veitchia_spiralis)	Burretiokentia_grandiflora)	Dictyosperma_album)	Dypsis_decaryi)	Kentiopsis_piersoniorum))))	Pseudophoenix_vinifera)	Sabal_domingensis))	Nypa_fruticans);
(((Serenoa_repens	Phoenix_dactylifera)	(((((Leopoldinia_pulchra	(Reinhardtia_simplex	(Podococcus_barteri	(Reinhardtia_latisecta	Reinhardtia_paiewonskiana))))	((Attalea_speciosa	Bactris_major)	(Elaeis_oleifera	Elaeis_guineensis)))	(((Geonoma_undata	Orania_palindan)	Roystonea_regia)	((Sclerosperma_profizianum	Manicaria_saccifera)	(Pelagodoxa_henryana	((((Veitchia_spiralis	(Burretiokentia_grandiflora	(Dypsis_decaryi	Heterospathe_cagayanensis)))	Dictyosperma_album)	Kentiopsis_piersoniorum)	((Oenocarpus_minor	Oenocarpus_bataua)	Prestoea_acuminata))))))	Pseudophoenix_vinifera)	Sabal_domingensis))	Nypa_fruticans);
(((Serenoa_repens	Phoenix_dactylifera)	((((((Roystonea_regia	(((Leopoldinia_pulchra	(Reinhardtia_simplex	(Reinhardtia_latisecta	Reinhardtia_paiewonskiana)))	Podococcus_barteri)	(Bactris_major	((Elaeis_oleifera	Elaeis_guineensis)	Attalea_speciosa))))	Orania_palindan)	((Pelagodoxa_henryana	Geonoma_undata)	(((Oenocarpus_minor	Oenocarpus_bataua)	Prestoea_acuminata)	(Manicaria_saccifera	((((Veitchia_spiralis	(Burretiokentia_grandiflora	Heterospathe_cagayanensis))	Dictyosperma_album)	Kentiopsis_piersoniorum)	Dypsis_decaryi)))))	Pseudophoenix_vinifera)	Sclerosperma_profizianum)	Sabal_domingensis))	Nypa_fruticans);
(((Serenoa_repens	Phoenix_dactylifera)	(((((Orania_palindan	Pseudophoenix_vinifera)	(((Sclerosperma_profizianum	(Pelagodoxa_henryana	Geonoma_undata))	((((((Burretiokentia_grandiflora	(Dypsis_decaryi	Heterospathe_cagayanensis))	Veitchia_spiralis)	Dictyosperma_album)	Kentiopsis_piersoniorum)	((Oenocarpus_minor	Oenocarpus_bataua)	Prestoea_acuminata))	Manicaria_saccifera))	Roystonea_regia))	((Podococcus_barteri	(Reinhardtia_simplex	(Reinhardtia_latisecta	Reinhardtia_paiewonskiana)))	((Elaeis_oleifera	Elaeis_guineensis)	(Attalea_speciosa	Bactris_major))))	Leopoldinia_pulchra)	Sabal_domingensis))	Nypa_fruticans);
((Phoenix_dactylifera	(((((((Reinhardtia_simplex	(Reinhardtia_latisecta	Reinhardtia_paiewonskiana))	((Elaeis_oleifera	Elaeis_guineensis)	(Attalea_speciosa	Bactris_major)))	(Orania_palindan	(Podococcus_barteri	Roystonea_regia)))	((Sclerosperma_profizianum	(Pelagodoxa_henryana	Geonoma_undata))	((((Kentiopsis_piersoniorum	(((Burretiokentia_grandiflora	Heterospathe_cagayanensis)	Veitchia_spiralis)	Dypsis_decaryi))	Dictyosperma_album)	((Oenocarpus_minor	Oenocarpus_bataua)	Prestoea_acuminata))	Manicaria_saccifera)))	(Leopoldinia_pulchra	Serenoa_repens))	Pseudophoenix_vinifera)	Sabal_domingensis))	Nypa_fruticans);
((Sabal_domingensis	(Phoenix_dactylifera	(((((Podococcus_barteri	(Reinhardtia_simplex	(Reinhardtia_latisecta	Reinhardtia_paiewonskiana)))	((Elaeis_oleifera	Elaeis_guineensis)	(Attalea_speciosa	Bactris_major)))	((Geonoma_undata	((Pelagodoxa_henryana	Leopoldinia_pulchra)	((((((Burretiokentia_grandiflora	Heterospathe_cagayanensis)	Veitchia_spiralis)	Dypsis_decaryi)	Dictyosperma_album)	(Kentiopsis_piersoniorum	(Sclerosperma_profizianum	Manicaria_saccifera)))	((Oenocarpus_minor	Oenocarpus_bataua)	Prestoea_acuminata))))	(Orania_palindan	Roystonea_regia)))	Pseudophoenix_vinifera)	Serenoa_repens)))	Nypa_fruticans);
((Serenoa_repens	((Sabal_domingensis	Phoenix_dactylifera)	(((((Podococcus_barteri	(Reinhardtia_simplex	(Reinhardtia_latisecta	Reinhardtia_paiewonskiana)))	((Elaeis_oleifera	Elaeis_guineensis)	(Attalea_speciosa	Bactris_major)))	((Dypsis_decaryi	(Sclerosperma_profizianum	Orania_palindan))	Pseudophoenix_vinifera))	(((Geonoma_undata	Manicaria_saccifera)	Pelagodoxa_henryana)	(Leopoldinia_pulchra	(((Oenocarpus_minor	Oenocarpus_bataua)	Prestoea_acuminata)	((((Burretiokentia_grandiflora	Heterospathe_cagayanensis)	Veitchia_spiralis)	Dictyosperma_album)	Kentiopsis_piersoniorum)))))	Roystonea_regia)))	Nypa_fruticans);
((Serenoa_repens	((Sabal_domingensis	Phoenix_dactylifera)	((((((Manicaria_saccifera	((((Burretiokentia_grandiflora	(Dypsis_decaryi	Heterospathe_cagayanensis))	(Kentiopsis_piersoniorum	Veitchia_spiralis))	Dictyosperma_album)	(((Oenocarpus_minor	Oenocarpus_bataua)	Prestoea_acuminata)	((Geonoma_undata	Pelagodoxa_henryana)	Sclerosperma_profizianum))))	Orania_palindan)	Roystonea_regia)	((Reinhardtia_simplex	(Reinhardtia_latisecta	(Podococcus_barteri	Reinhardtia_paiewonskiana)))	((Elaeis_oleifera	Elaeis_guineensis)	(Attalea_speciosa	Bactris_major))))	Pseudophoenix_vinifera)	Leopoldinia_pulchra)))	Nypa_fruticans);
(((Pseudophoenix_vinifera	((((((Leopoldinia_pulchra	(Reinhardtia_simplex	(Reinhardtia_latisecta	Reinhardtia_paiewonskiana)))	((Bactris_major	Attalea_speciosa)	(Elaeis_oleifera	Elaeis_guineensis)))	Serenoa_repens)	((((Oenocarpus_minor	Oenocarpus_bataua)	Prestoea_acuminata)	(((Dictyosperma_album	(Veitchia_spiralis	(Dypsis_decaryi	Heterospathe_cagayanensis)))	Burretiokentia_grandiflora)	Kentiopsis_piersoniorum))	((Geonoma_undata	Manicaria_saccifera)	Pelagodoxa_henryana)))	(Sclerosperma_profizianum	(Podococcus_barteri	Orania_palindan)))	Roystonea_regia))	(Sabal_domingensis	Phoenix_dactylifera))	Nypa_fruticans);
(((Pseudophoenix_vinifera	(((Geonoma_undata	((((Oenocarpus_minor	Oenocarpus_bataua)	Prestoea_acuminata)	(Pelagodoxa_henryana	(Dictyosperma_album	(Kentiopsis_piersoniorum	(Burretiokentia_grandiflora	(Veitchia_spiralis	(Dypsis_decaryi	Heterospathe_cagayanensis)))))))	Manicaria_saccifera))	((Sclerosperma_profizianum	Orania_palindan)	(Serenoa_repens	(((Reinhardtia_latisecta	((Podococcus_barteri	Reinhardtia_paiewonskiana)	Leopoldinia_pulchra))	Reinhardtia_simplex)	((Bactris_major	Attalea_speciosa)	(Elaeis_oleifera	Elaeis_guineensis))))))	Roystonea_regia))	(Sabal_domingensis	Phoenix_dactylifera))	Nypa_fruticans);
(((Serenoa_repens	Phoenix_dactylifera)	((((((Bactris_major	Attalea_speciosa)	(Elaeis_guineensis	Elaeis_oleifera))	(Reinhardtia_simplex	(Reinhardtia_latisecta	Reinhardtia_paiewonskiana)))	((Podococcus_barteri	Roystonea_regia)	(Orania_palindan	(((Pelagodoxa_henryana	(Geonoma_undata	(Manicaria_saccifera	Sclerosperma_profizianum)))	Leopoldinia_pulchra)	(((Oenocarpus_bataua	Oenocarpus_minor)	Prestoea_acuminata)	((Dypsis_decaryi	((Kentiopsis_piersoniorum	Veitchia_spiralis)	(Heterospathe_cagayanensis	Burretiokentia_grandiflora)))	Dictyosperma_album))))))	Pseudophoenix_vinifera)	Sabal_domingensis))	Nypa_fruticans);
((Sabal_domingensis	(Phoenix_dactylifera	(((((((Bactris_major	Attalea_speciosa)	(Elaeis_guineensis	Elaeis_oleifera))	(Reinhardtia_simplex	(Reinhardtia_latisecta	Reinhardtia_paiewonskiana)))	((Podococcus_barteri	Roystonea_regia)	(Orania_palindan	((Manicaria_saccifera	Sclerosperma_profizianum)	((Geonoma_undata	((Oenocarpus_bataua	Oenocarpus_minor)	Prestoea_acuminata))	((Pelagodoxa_henryana	(((Veitchia_spiralis	(Heterospathe_cagayanensis	Burretiokentia_grandiflora))	Kentiopsis_piersoniorum)	Dictyosperma_album))	Dypsis_decaryi))))))	Pseudophoenix_vinifera)	Leopoldinia_pulchra)	Serenoa_repens)))	Nypa_fruticans);
((Sabal_domingensis	(Phoenix_dactylifera	((Serenoa_repens	(Pseudophoenix_vinifera	((((Manicaria_saccifera	(((Oenocarpus_bataua	Oenocarpus_minor)	Prestoea_acuminata)	(((Dypsis_decaryi	(Veitchia_spiralis	(Heterospathe_cagayanensis	Burretiokentia_grandiflora)))	Dictyosperma_album)	Kentiopsis_piersoniorum)))	(Pelagodoxa_henryana	Geonoma_undata))	(Orania_palindan	(((Bactris_major	Attalea_speciosa)	(Elaeis_guineensis	Elaeis_oleifera))	(Leopoldinia_pulchra	(Reinhardtia_simplex	(Reinhardtia_latisecta	Reinhardtia_paiewonskiana))))))	(Podococcus_barteri	Roystonea_regia))))	Sclerosperma_profizianum)))	Nypa_fruticans);
(((Pseudophoenix_vinifera	((Orania_palindan	((((Sclerosperma_profizianum	Manicaria_saccifera)	((Dypsis_decaryi	Pelagodoxa_henryana)	(Geonoma_undata	((Oenocarpus_bataua	Oenocarpus_minor)	Prestoea_acuminata))))	(((Veitchia_spiralis	(Heterospathe_cagayanensis	Burretiokentia_grandiflora))	Dictyosperma_album)	Kentiopsis_piersoniorum))	(((Bactris_major	Attalea_speciosa)	(Elaeis_guineensis	Elaeis_oleifera))	((Serenoa_repens	Leopoldinia_pulchra)	(Reinhardtia_simplex	((Podococcus_barteri	Reinhardtia_latisecta)	Reinhardtia_paiewonskiana))))))	Roystonea_regia))	(Sabal_domingensis	Phoenix_dactylifera))	Nypa_fruticans);
(((Pseudophoenix_vinifera	((Orania_palindan	Roystonea_regia)	((Sclerosperma_profizianum	((Bactris_major	Attalea_speciosa)	((Elaeis_guineensis	Elaeis_oleifera)	(Leopoldinia_pulchra	(Reinhardtia_simplex	((Podococcus_barteri	Reinhardtia_latisecta)	Reinhardtia_paiewonskiana))))))	(((((Dypsis_decaryi	(Veitchia_spiralis	(Heterospathe_cagayanensis	Burretiokentia_grandiflora)))	Dictyosperma_album)	Kentiopsis_piersoniorum)	(Serenoa_repens	Manicaria_saccifera))	((Geonoma_undata	((Oenocarpus_bataua	Oenocarpus_minor)	Prestoea_acuminata))	Pelagodoxa_henryana)))))	(Sabal_domingensis	Phoenix_dactylifera))	Nypa_fruticans);
((((Pseudophoenix_vinifera	(((Manicaria_saccifera	(((Veitchia_spiralis	(((Dypsis_decaryi	Heterospathe_cagayanensis)	Burretiokentia_grandiflora)	Dictyosperma_album))	Kentiopsis_piersoniorum)	((Pelagodoxa_henryana	(((Oenocarpus_bataua	Oenocarpus_minor)	Prestoea_acuminata)	Sclerosperma_profizianum))	Geonoma_undata)))	(Orania_palindan	Roystonea_regia))	((Leopoldinia_pulchra	((Podococcus_barteri	Reinhardtia_simplex)	(Reinhardtia_latisecta	Reinhardtia_paiewonskiana)))	((Bactris_major	Attalea_speciosa)	(Elaeis_guineensis	Elaeis_oleifera)))))	Serenoa_repens)	(Sabal_domingensis	Phoenix_dactylifera))	Nypa_fruticans);
((Sabal_domingensis	(Phoenix_dactylifera	((Orania_palindan	(((Serenoa_repens	Manicaria_saccifera)	((((Dypsis_decaryi	Dictyosperma_album)	((Burretiokentia_grandiflora	Veitchia_spiralis)	Heterospathe_cagayanensis))	Kentiopsis_piersoniorum)	(Pelagodoxa_henryana	(Geonoma_undata	((Oenocarpus_bataua	Oenocarpus_minor)	Prestoea_acuminata)))))	(((((Reinhardtia_simplex	(Reinhardtia_latisecta	Reinhardtia_paiewonskiana))	Leopoldinia_pulchra)	Podococcus_barteri)	((Bactris_major	Attalea_speciosa)	(Elaeis_guineensis	Elaeis_oleifera)))	Sclerosperma_profizianum)))	(Pseudophoenix_vinifera	Roystonea_regia))))	Nypa_fruticans);
(((Sabal_domingensis	(Phoenix_dactylifera	((((Kentiopsis_piersoniorum	Roystonea_regia)	((Orania_palindan	(((((Reinhardtia_simplex	((Podococcus_barteri	Reinhardtia_latisecta)	Reinhardtia_paiewonskiana))	Leopoldinia_pulchra)	Bactris_major)	Attalea_speciosa)	(Elaeis_guineensis	Elaeis_oleifera)))	(Manicaria_saccifera	((Dictyosperma_album	((Burretiokentia_grandiflora	Veitchia_spiralis)	(Dypsis_decaryi	Heterospathe_cagayanensis)))	(((Oenocarpus_bataua	Oenocarpus_minor)	Prestoea_acuminata)	(Pelagodoxa_henryana	Geonoma_undata))))))	Pseudophoenix_vinifera)	Sclerosperma_profizianum)))	Serenoa_repens)	Nypa_fruticans);
((Sabal_domingensis	((Pseudophoenix_vinifera	Phoenix_dactylifera)	(Serenoa_repens	(((((Bactris_major	Attalea_speciosa)	((Elaeis_guineensis	Elaeis_oleifera)	((Reinhardtia_simplex	(Reinhardtia_latisecta	Reinhardtia_paiewonskiana))	Leopoldinia_pulchra)))	Sclerosperma_profizianum)	(Manicaria_saccifera	((Kentiopsis_piersoniorum	((Dictyosperma_album	((Burretiokentia_grandiflora	Veitchia_spiralis)	Heterospathe_cagayanensis))	Dypsis_decaryi))	(((Oenocarpus_bataua	Oenocarpus_minor)	Prestoea_acuminata)	(Pelagodoxa_henryana	Geonoma_undata)))))	(Roystonea_regia	(Podococcus_barteri	Orania_palindan))))))	Nypa_fruticans);
((((Serenoa_repens	(Pseudophoenix_vinifera	((((Podococcus_barteri	(Reinhardtia_simplex	(Reinhardtia_latisecta	Reinhardtia_paiewonskiana)))	Leopoldinia_pulchra)	((Bactris_major	Attalea_speciosa)	(Elaeis_guineensis	Elaeis_oleifera)))	((Roystonea_regia	Orania_palindan)	(Manicaria_saccifera	((Dypsis_decaryi	(Kentiopsis_piersoniorum	(Dictyosperma_album	((Veitchia_spiralis	Burretiokentia_grandiflora)	Heterospathe_cagayanensis))))	(Sclerosperma_profizianum	((Prestoea_acuminata	(Oenocarpus_bataua	Oenocarpus_minor))	(Pelagodoxa_henryana	Geonoma_undata)))))))))	Phoenix_dactylifera)	Sabal_domingensis)	Nypa_fruticans);
