# Supplementary material for: Data supporting the nuclear phylogenomics of the palm subfamily Arecoideae (Arecaceae)
Source: Data Brief. 2016 Mar 2;7:532–6. doi: 10.1016/j.dib.2016.02.063 (PMC4796708; doi:10.1016/j.dib.2016.02.063)
Supplement: Supplementary file 5 — Supplementary material [file mmc5.zip › RAxML_bootstrap.Sabal_4.raxml.tre]

(((Phoenix_dactylifera	Nypa_fruticans)	((Pseudophoenix_vinifera	Sabal_domingensis)	(((Burretiokentia_grandiflora	Geonoma_undata)	(Orania_palindan	(((((Reinhardtia_gracilis	Attalea_speciosa)	(Elaeis_oleifera	Elaeis_guineensis))	Bactris_major)	(Iriartea_deltoidea	((Reinhardtia_latisecta	Reinhardtia_paiewonskiana)	Sclerosperma_profizianum)))	Roystonea_regia)))	(Podococcus_barteri	(((Dictyosperma_album	(Heterospathe_cagayanensis	Kentiopsis_piersoniorum))	(Hydriastele_microspadix	(Dypsis_decaryi	Veitchia_spiralis)))	(Manicaria_saccifera	(Pelagodoxa_henryana	(Oenocarpus_bataua	Oenocarpus_minor))))))))	Calamus_caryotoides);
((Roystonea_regia	((((((((Geonoma_undata	(Pelagodoxa_henryana	Podococcus_barteri))	((Dictyosperma_album	(((Hydriastele_microspadix	Heterospathe_cagayanensis)	Dypsis_decaryi)	Veitchia_spiralis))	(Kentiopsis_piersoniorum	(Oenocarpus_bataua	Oenocarpus_minor))))	Manicaria_saccifera)	(Phoenix_dactylifera	Nypa_fruticans))	Sabal_domingensis)	Orania_palindan)	((((Elaeis_oleifera	Elaeis_guineensis)	Pseudophoenix_vinifera)	((Burretiokentia_grandiflora	Reinhardtia_gracilis)	Bactris_major))	(Attalea_speciosa	(Iriartea_deltoidea	(Reinhardtia_latisecta	Reinhardtia_paiewonskiana)))))	Sclerosperma_profizianum))	Calamus_caryotoides);
(((Roystonea_regia	Sclerosperma_profizianum)	(((((Sabal_domingensis	(Orania_palindan	Nypa_fruticans))	Phoenix_dactylifera)	((Heterospathe_cagayanensis	(((Kentiopsis_piersoniorum	Dypsis_decaryi)	(Veitchia_spiralis	Hydriastele_microspadix))	Dictyosperma_album))	(Manicaria_saccifera	(Pelagodoxa_henryana	(Oenocarpus_bataua	Oenocarpus_minor)))))	(Geonoma_undata	Podococcus_barteri))	(((((Elaeis_oleifera	Elaeis_guineensis)	(Reinhardtia_gracilis	Bactris_major))	(Burretiokentia_grandiflora	Attalea_speciosa))	Pseudophoenix_vinifera)	(Iriartea_deltoidea	(Reinhardtia_latisecta	Reinhardtia_paiewonskiana)))))	Calamus_caryotoides);
((Roystonea_regia	((((((Elaeis_oleifera	Elaeis_guineensis)	(Attalea_speciosa	Bactris_major))	Pseudophoenix_vinifera)	((Burretiokentia_grandiflora	Reinhardtia_gracilis)	(Reinhardtia_latisecta	Reinhardtia_paiewonskiana)))	(((Sabal_domingensis	(Orania_palindan	Nypa_fruticans))	Phoenix_dactylifera)	((Podococcus_barteri	((((Dypsis_decaryi	Veitchia_spiralis)	(Kentiopsis_piersoniorum	Dictyosperma_album))	(Hydriastele_microspadix	Heterospathe_cagayanensis))	(Manicaria_saccifera	((Iriartea_deltoidea	Pelagodoxa_henryana)	(Oenocarpus_bataua	Oenocarpus_minor)))))	Geonoma_undata)))	Sclerosperma_profizianum))	Calamus_caryotoides);
((Roystonea_regia	(((((Attalea_speciosa	Pseudophoenix_vinifera)	Bactris_major)	(Elaeis_oleifera	Elaeis_guineensis))	((Burretiokentia_grandiflora	Reinhardtia_gracilis)	(Reinhardtia_latisecta	Reinhardtia_paiewonskiana)))	(((((((Dictyosperma_album	(Dypsis_decaryi	Kentiopsis_piersoniorum))	(Heterospathe_cagayanensis	Hydriastele_microspadix))	((Oenocarpus_bataua	Oenocarpus_minor)	(Pelagodoxa_henryana	Manicaria_saccifera)))	Veitchia_spiralis)	((Sabal_domingensis	(Orania_palindan	Nypa_fruticans))	Phoenix_dactylifera))	(Iriartea_deltoidea	(Geonoma_undata	Podococcus_barteri)))	Sclerosperma_profizianum)))	Calamus_caryotoides);
(((((Dictyosperma_album	(Heterospathe_cagayanensis	(Hydriastele_microspadix	((Dypsis_decaryi	Kentiopsis_piersoniorum)	Veitchia_spiralis))))	(Pelagodoxa_henryana	(Oenocarpus_bataua	Oenocarpus_minor)))	Manicaria_saccifera)	((((Sabal_domingensis	Phoenix_dactylifera)	Nypa_fruticans)	Orania_palindan)	(((Sclerosperma_profizianum	Iriartea_deltoidea)	(Geonoma_undata	Podococcus_barteri))	(Roystonea_regia	(((Bactris_major	((Elaeis_oleifera	Elaeis_guineensis)	Attalea_speciosa))	Pseudophoenix_vinifera)	(Reinhardtia_gracilis	(Reinhardtia_latisecta	(Burretiokentia_grandiflora	Reinhardtia_paiewonskiana))))))))	Calamus_caryotoides);
((((Pseudophoenix_vinifera	(Reinhardtia_latisecta	Reinhardtia_paiewonskiana))	Sclerosperma_profizianum)	((((((Hydriastele_microspadix	(Dypsis_decaryi	Veitchia_spiralis))	(Heterospathe_cagayanensis	(Kentiopsis_piersoniorum	Dictyosperma_album)))	((Pelagodoxa_henryana	(Oenocarpus_bataua	Oenocarpus_minor))	Manicaria_saccifera))	((Phoenix_dactylifera	Nypa_fruticans)	Sabal_domingensis))	((Iriartea_deltoidea	(Geonoma_undata	Podococcus_barteri))	(Roystonea_regia	Orania_palindan)))	((Reinhardtia_gracilis	Bactris_major)	((Elaeis_oleifera	Elaeis_guineensis)	(Burretiokentia_grandiflora	Attalea_speciosa)))))	Calamus_caryotoides);
(((Orania_palindan	Sabal_domingensis)	(((((((Burretiokentia_grandiflora	Reinhardtia_gracilis)	Bactris_major)	(Attalea_speciosa	(Reinhardtia_latisecta	Reinhardtia_paiewonskiana)))	(Elaeis_oleifera	Elaeis_guineensis))	((Iriartea_deltoidea	Sclerosperma_profizianum)	Roystonea_regia))	((((Heterospathe_cagayanensis	(Dypsis_decaryi	(Hydriastele_microspadix	Veitchia_spiralis)))	Kentiopsis_piersoniorum)	Dictyosperma_album)	((((Geonoma_undata	Podococcus_barteri)	Pelagodoxa_henryana)	(Oenocarpus_bataua	Oenocarpus_minor))	Manicaria_saccifera)))	((Pseudophoenix_vinifera	Phoenix_dactylifera)	Nypa_fruticans)))	Calamus_caryotoides);
(((Nypa_fruticans	Phoenix_dactylifera)	((Orania_palindan	Sabal_domingensis)	(((Roystonea_regia	(((Reinhardtia_gracilis	Bactris_major)	Attalea_speciosa)	(Elaeis_oleifera	Elaeis_guineensis)))	(Pseudophoenix_vinifera	((Reinhardtia_latisecta	Reinhardtia_paiewonskiana)	(Iriartea_deltoidea	Sclerosperma_profizianum))))	(Manicaria_saccifera	((((Kentiopsis_piersoniorum	(Heterospathe_cagayanensis	Hydriastele_microspadix))	Dictyosperma_album)	(Dypsis_decaryi	Veitchia_spiralis))	((((Burretiokentia_grandiflora	Geonoma_undata)	Podococcus_barteri)	Pelagodoxa_henryana)	(Oenocarpus_bataua	Oenocarpus_minor)))))))	Calamus_caryotoides);
((Nypa_fruticans	((Sabal_domingensis	Phoenix_dactylifera)	((Orania_palindan	(((Pseudophoenix_vinifera	((Reinhardtia_latisecta	Reinhardtia_paiewonskiana)	(Iriartea_deltoidea	Sclerosperma_profizianum)))	((Bactris_major	Attalea_speciosa)	(Elaeis_oleifera	Elaeis_guineensis)))	(Reinhardtia_gracilis	Roystonea_regia)))	(((Dictyosperma_album	(Heterospathe_cagayanensis	Kentiopsis_piersoniorum))	(((Veitchia_spiralis	Burretiokentia_grandiflora)	Dypsis_decaryi)	Hydriastele_microspadix))	(((Geonoma_undata	Podococcus_barteri)	Pelagodoxa_henryana)	(Manicaria_saccifera	(Oenocarpus_bataua	Oenocarpus_minor)))))))	Calamus_caryotoides);
(((((Iriartea_deltoidea	(Sclerosperma_profizianum	((Reinhardtia_gracilis	Burretiokentia_grandiflora)	(Reinhardtia_paiewonskiana	Reinhardtia_latisecta))))	(Bactris_major	((Elaeis_oleifera	Elaeis_guineensis)	Attalea_speciosa)))	(((((Dypsis_decaryi	Dictyosperma_album)	((Hydriastele_microspadix	Heterospathe_cagayanensis)	(Pseudophoenix_vinifera	Veitchia_spiralis)))	Kentiopsis_piersoniorum)	((Orania_palindan	(Manicaria_saccifera	(Pelagodoxa_henryana	(Oenocarpus_minor	Oenocarpus_bataua))))	(Nypa_fruticans	(Sabal_domingensis	Phoenix_dactylifera))))	(Geonoma_undata	Podococcus_barteri)))	Roystonea_regia)	Calamus_caryotoides);
((((((Iriartea_deltoidea	(Reinhardtia_gracilis	((Burretiokentia_grandiflora	Reinhardtia_paiewonskiana)	Reinhardtia_latisecta)))	(Attalea_speciosa	(Bactris_major	(Elaeis_oleifera	Elaeis_guineensis))))	(Pseudophoenix_vinifera	(((Podococcus_barteri	Geonoma_undata)	(Nypa_fruticans	((Sabal_domingensis	Phoenix_dactylifera)	(Manicaria_saccifera	((Pelagodoxa_henryana	(Oenocarpus_minor	Oenocarpus_bataua))	(((Hydriastele_microspadix	Heterospathe_cagayanensis)	(Kentiopsis_piersoniorum	(Dypsis_decaryi	Veitchia_spiralis)))	Dictyosperma_album))))))	Orania_palindan)))	Sclerosperma_profizianum)	Roystonea_regia)	Calamus_caryotoides);
((Nypa_fruticans	(Phoenix_dactylifera	((Sabal_domingensis	((Sclerosperma_profizianum	Roystonea_regia)	((Reinhardtia_gracilis	(Reinhardtia_paiewonskiana	Reinhardtia_latisecta))	(Pseudophoenix_vinifera	(Attalea_speciosa	(Bactris_major	(Elaeis_oleifera	Elaeis_guineensis)))))))	(((Podococcus_barteri	Geonoma_undata)	(Manicaria_saccifera	((Pelagodoxa_henryana	(Oenocarpus_minor	Oenocarpus_bataua))	((Kentiopsis_piersoniorum	Dictyosperma_album)	(((Hydriastele_microspadix	Heterospathe_cagayanensis)	Dypsis_decaryi)	(Burretiokentia_grandiflora	Veitchia_spiralis))))))	(Iriartea_deltoidea	Orania_palindan)))))	Calamus_caryotoides);
(((Sabal_domingensis	(((((Oenocarpus_minor	Oenocarpus_bataua)	((((Veitchia_spiralis	(Burretiokentia_grandiflora	Hydriastele_microspadix))	Kentiopsis_piersoniorum)	(Dypsis_decaryi	Dictyosperma_album))	Heterospathe_cagayanensis))	(Iriartea_deltoidea	Pelagodoxa_henryana))	Manicaria_saccifera)	((Geonoma_undata	(Roystonea_regia	((Podococcus_barteri	((Pseudophoenix_vinifera	(Elaeis_oleifera	Elaeis_guineensis))	((Bactris_major	Reinhardtia_gracilis)	Attalea_speciosa)))	(Sclerosperma_profizianum	(Reinhardtia_paiewonskiana	Reinhardtia_latisecta)))))	Orania_palindan)))	(Nypa_fruticans	Phoenix_dactylifera))	Calamus_caryotoides);
(((((Dictyosperma_album	Kentiopsis_piersoniorum)	((Heterospathe_cagayanensis	Hydriastele_microspadix)	Dypsis_decaryi))	(Burretiokentia_grandiflora	Veitchia_spiralis))	((Manicaria_saccifera	(Pelagodoxa_henryana	(Oenocarpus_minor	Oenocarpus_bataua)))	((Phoenix_dactylifera	Sabal_domingensis)	(((Geonoma_undata	Podococcus_barteri)	(Orania_palindan	Nypa_fruticans))	(Roystonea_regia	(((Pseudophoenix_vinifera	(Elaeis_oleifera	Elaeis_guineensis))	(Bactris_major	Attalea_speciosa))	(Iriartea_deltoidea	(Sclerosperma_profizianum	(Reinhardtia_gracilis	(Reinhardtia_paiewonskiana	Reinhardtia_latisecta))))))))))	Calamus_caryotoides);
(((Sclerosperma_profizianum	(Orania_palindan	(Nypa_fruticans	(((Roystonea_regia	((Iriartea_deltoidea	(Reinhardtia_gracilis	((Burretiokentia_grandiflora	Reinhardtia_paiewonskiana)	Reinhardtia_latisecta)))	((Pseudophoenix_vinifera	(Elaeis_oleifera	Elaeis_guineensis))	(Bactris_major	Attalea_speciosa))))	((((Manicaria_saccifera	((Dictyosperma_album	Kentiopsis_piersoniorum)	(Veitchia_spiralis	Pelagodoxa_henryana)))	(Dypsis_decaryi	(Heterospathe_cagayanensis	(Oenocarpus_minor	Oenocarpus_bataua))))	Hydriastele_microspadix)	(Phoenix_dactylifera	Sabal_domingensis)))	Geonoma_undata))))	Podococcus_barteri)	Calamus_caryotoides);
((Roystonea_regia	((((((Manicaria_saccifera	(Pelagodoxa_henryana	(Oenocarpus_minor	Oenocarpus_bataua)))	((Heterospathe_cagayanensis	(Hydriastele_microspadix	Kentiopsis_piersoniorum))	(Dictyosperma_album	Dypsis_decaryi)))	Veitchia_spiralis)	((Pseudophoenix_vinifera	(Nypa_fruticans	Phoenix_dactylifera))	(Orania_palindan	Sabal_domingensis)))	((Geonoma_undata	Podococcus_barteri)	(((Burretiokentia_grandiflora	Reinhardtia_gracilis)	(Attalea_speciosa	(Reinhardtia_paiewonskiana	Reinhardtia_latisecta)))	((Elaeis_oleifera	Elaeis_guineensis)	Bactris_major))))	(Sclerosperma_profizianum	Iriartea_deltoidea)))	Calamus_caryotoides);
((Roystonea_regia	((((Attalea_speciosa	(Pseudophoenix_vinifera	(Elaeis_guineensis	Elaeis_oleifera)))	(Reinhardtia_gracilis	Bactris_major))	(Orania_palindan	((((Manicaria_saccifera	(((Dypsis_decaryi	(Hydriastele_microspadix	Heterospathe_cagayanensis))	(((Oenocarpus_minor	Oenocarpus_bataua)	Kentiopsis_piersoniorum)	Dictyosperma_album))	Veitchia_spiralis))	(Pelagodoxa_henryana	(Geonoma_undata	Podococcus_barteri)))	Burretiokentia_grandiflora)	(Nypa_fruticans	(Sabal_domingensis	Phoenix_dactylifera)))))	((Reinhardtia_paiewonskiana	Reinhardtia_latisecta)	(Sclerosperma_profizianum	Iriartea_deltoidea))))	Calamus_caryotoides);
((Reinhardtia_paiewonskiana	(Reinhardtia_latisecta	((Iriartea_deltoidea	(((Sclerosperma_profizianum	Roystonea_regia)	((((Orania_palindan	Nypa_fruticans)	(Sabal_domingensis	Phoenix_dactylifera))	((((Heterospathe_cagayanensis	((Hydriastele_microspadix	Veitchia_spiralis)	Kentiopsis_piersoniorum))	Dictyosperma_album)	Dypsis_decaryi)	(Manicaria_saccifera	((Oenocarpus_minor	Oenocarpus_bataua)	Pelagodoxa_henryana))))	Geonoma_undata))	Podococcus_barteri))	(((((Burretiokentia_grandiflora	Reinhardtia_gracilis)	Attalea_speciosa)	(Elaeis_guineensis	Elaeis_oleifera))	Bactris_major)	Pseudophoenix_vinifera))))	Calamus_caryotoides);
(((Phoenix_dactylifera	(Nypa_fruticans	Pseudophoenix_vinifera))	((((((Hydriastele_microspadix	Dypsis_decaryi)	Heterospathe_cagayanensis)	((Kentiopsis_piersoniorum	Dictyosperma_album)	Veitchia_spiralis))	(Manicaria_saccifera	((Oenocarpus_minor	Oenocarpus_bataua)	((Geonoma_undata	Podococcus_barteri)	Pelagodoxa_henryana))))	((((Iriartea_deltoidea	Sclerosperma_profizianum)	Roystonea_regia)	(Attalea_speciosa	((Elaeis_guineensis	Elaeis_oleifera)	(Bactris_major	(Burretiokentia_grandiflora	Reinhardtia_gracilis)))))	(Reinhardtia_paiewonskiana	Reinhardtia_latisecta)))	(Orania_palindan	Sabal_domingensis)))	Calamus_caryotoides);
((Reinhardtia_paiewonskiana	((((((((Podococcus_barteri	((Dictyosperma_album	(((Dypsis_decaryi	Veitchia_spiralis)	Kentiopsis_piersoniorum)	(Heterospathe_cagayanensis	Hydriastele_microspadix)))	((((Oenocarpus_bataua	Oenocarpus_minor)	Pelagodoxa_henryana)	Manicaria_saccifera)	(Phoenix_dactylifera	(Sabal_domingensis	(Nypa_fruticans	Orania_palindan))))))	Sclerosperma_profizianum)	Geonoma_undata)	Roystonea_regia)	(Attalea_speciosa	((Pseudophoenix_vinifera	Bactris_major)	(Elaeis_oleifera	Elaeis_guineensis))))	Iriartea_deltoidea)	(Burretiokentia_grandiflora	Reinhardtia_gracilis))	Reinhardtia_latisecta))	Calamus_caryotoides);
((Roystonea_regia	(((Sclerosperma_profizianum	Iriartea_deltoidea)	(Reinhardtia_latisecta	(Burretiokentia_grandiflora	Reinhardtia_paiewonskiana)))	(((Reinhardtia_gracilis	Attalea_speciosa)	(((Elaeis_guineensis	Elaeis_oleifera)	Pseudophoenix_vinifera)	Bactris_major))	((((Dictyosperma_album	((Veitchia_spiralis	(Dypsis_decaryi	Kentiopsis_piersoniorum))	(Hydriastele_microspadix	Heterospathe_cagayanensis)))	((Oenocarpus_bataua	Oenocarpus_minor)	((Geonoma_undata	Podococcus_barteri)	Pelagodoxa_henryana)))	Manicaria_saccifera)	((Nypa_fruticans	Phoenix_dactylifera)	(Sabal_domingensis	Orania_palindan))))))	Calamus_caryotoides);
(((Nypa_fruticans	Phoenix_dactylifera)	(Sabal_domingensis	((((((Sclerosperma_profizianum	Roystonea_regia)	(((Reinhardtia_paiewonskiana	Iriartea_deltoidea)	Reinhardtia_latisecta)	((Bactris_major	((Elaeis_guineensis	Elaeis_oleifera)	Pseudophoenix_vinifera))	((Burretiokentia_grandiflora	Reinhardtia_gracilis)	Attalea_speciosa))))	Orania_palindan)	Podococcus_barteri)	((((Dypsis_decaryi	Kentiopsis_piersoniorum)	Dictyosperma_album)	((Hydriastele_microspadix	Heterospathe_cagayanensis)	Veitchia_spiralis))	(Manicaria_saccifera	(Pelagodoxa_henryana	(Oenocarpus_bataua	Oenocarpus_minor)))))	Geonoma_undata)))	Calamus_caryotoides);
(((((((Geonoma_undata	Podococcus_barteri)	((((Hydriastele_microspadix	(Veitchia_spiralis	Dypsis_decaryi))	(Kentiopsis_piersoniorum	Dictyosperma_album))	Heterospathe_cagayanensis)	(Manicaria_saccifera	(Pelagodoxa_henryana	(Oenocarpus_bataua	Oenocarpus_minor)))))	((((Sclerosperma_profizianum	(Reinhardtia_latisecta	Reinhardtia_paiewonskiana))	Iriartea_deltoidea)	(((Reinhardtia_gracilis	Bactris_major)	((Burretiokentia_grandiflora	Attalea_speciosa)	(Elaeis_guineensis	Elaeis_oleifera)))	Pseudophoenix_vinifera))	Orania_palindan))	(Phoenix_dactylifera	Sabal_domingensis))	Nypa_fruticans)	Roystonea_regia)	Calamus_caryotoides);
((Nypa_fruticans	(Phoenix_dactylifera	((Orania_palindan	(Manicaria_saccifera	(Sabal_domingensis	((((Bactris_major	(Attalea_speciosa	(Elaeis_guineensis	Elaeis_oleifera)))	Roystonea_regia)	((Reinhardtia_gracilis	(Reinhardtia_latisecta	Reinhardtia_paiewonskiana))	(Iriartea_deltoidea	Sclerosperma_profizianum)))	Pseudophoenix_vinifera))))	(Dictyosperma_album	(((Hydriastele_microspadix	(((Dypsis_decaryi	Burretiokentia_grandiflora)	(Oenocarpus_bataua	Oenocarpus_minor))	(Podococcus_barteri	(Pelagodoxa_henryana	Geonoma_undata))))	Kentiopsis_piersoniorum)	(Heterospathe_cagayanensis	Veitchia_spiralis))))))	Calamus_caryotoides);
((Nypa_fruticans	((((Orania_palindan	(((Reinhardtia_gracilis	(Reinhardtia_latisecta	(Burretiokentia_grandiflora	Reinhardtia_paiewonskiana)))	(Bactris_major	(Attalea_speciosa	(Elaeis_guineensis	Elaeis_oleifera))))	((Iriartea_deltoidea	Sclerosperma_profizianum)	Roystonea_regia)))	(((Podococcus_barteri	Geonoma_undata)	Pelagodoxa_henryana)	(((Dictyosperma_album	Dypsis_decaryi)	(((Hydriastele_microspadix	Kentiopsis_piersoniorum)	Heterospathe_cagayanensis)	Veitchia_spiralis))	(Manicaria_saccifera	(Oenocarpus_bataua	Oenocarpus_minor)))))	Pseudophoenix_vinifera)	(Sabal_domingensis	Phoenix_dactylifera)))	Calamus_caryotoides);
((Roystonea_regia	((((((((Nypa_fruticans	Phoenix_dactylifera)	(Manicaria_saccifera	((((Dictyosperma_album	Dypsis_decaryi)	(Veitchia_spiralis	(Hydriastele_microspadix	Heterospathe_cagayanensis)))	(Kentiopsis_piersoniorum	(Oenocarpus_bataua	Oenocarpus_minor)))	Pelagodoxa_henryana)))	Sabal_domingensis)	Orania_palindan)	(((Burretiokentia_grandiflora	Attalea_speciosa)	(Reinhardtia_latisecta	Reinhardtia_paiewonskiana))	Pseudophoenix_vinifera))	((Podococcus_barteri	(Iriartea_deltoidea	(Elaeis_guineensis	Elaeis_oleifera)))	Geonoma_undata))	(Reinhardtia_gracilis	Bactris_major))	Sclerosperma_profizianum))	Calamus_caryotoides);
(((Roystonea_regia	Sclerosperma_profizianum)	(((Iriartea_deltoidea	(Reinhardtia_latisecta	Reinhardtia_paiewonskiana))	Pseudophoenix_vinifera)	((((Reinhardtia_gracilis	Bactris_major)	(Attalea_speciosa	(Elaeis_guineensis	Elaeis_oleifera)))	(((Nypa_fruticans	Phoenix_dactylifera)	(((Podococcus_barteri	Geonoma_undata)	Pelagodoxa_henryana)	(((Veitchia_spiralis	(Oenocarpus_bataua	Oenocarpus_minor))	Manicaria_saccifera)	((Dictyosperma_album	(Heterospathe_cagayanensis	((Burretiokentia_grandiflora	Kentiopsis_piersoniorum)	Dypsis_decaryi)))	Hydriastele_microspadix))))	Orania_palindan))	Sabal_domingensis)))	Calamus_caryotoides);
((Sabal_domingensis	(Phoenix_dactylifera	((((((Dypsis_decaryi	Dictyosperma_album)	((Kentiopsis_piersoniorum	(Hydriastele_microspadix	Heterospathe_cagayanensis))	Veitchia_spiralis))	(Pelagodoxa_henryana	(Oenocarpus_bataua	Oenocarpus_minor)))	Manicaria_saccifera)	((Podococcus_barteri	((Roystonea_regia	Sclerosperma_profizianum)	(((((Burretiokentia_grandiflora	Reinhardtia_gracilis)	Bactris_major)	(Attalea_speciosa	(Iriartea_deltoidea	(Elaeis_guineensis	Elaeis_oleifera))))	(Reinhardtia_latisecta	Reinhardtia_paiewonskiana))	Pseudophoenix_vinifera)))	(Geonoma_undata	Orania_palindan)))	Nypa_fruticans)))	Calamus_caryotoides);
(((Burretiokentia_grandiflora	Reinhardtia_paiewonskiana)	(((((((((((Orania_palindan	(((Oenocarpus_bataua	Oenocarpus_minor)	Pelagodoxa_henryana)	Manicaria_saccifera))	((((Hydriastele_microspadix	Kentiopsis_piersoniorum)	Heterospathe_cagayanensis)	(Dypsis_decaryi	Veitchia_spiralis))	Dictyosperma_album))	(Phoenix_dactylifera	Nypa_fruticans))	Podococcus_barteri)	Geonoma_undata)	Sabal_domingensis)	(Roystonea_regia	Sclerosperma_profizianum))	(Pseudophoenix_vinifera	(Bactris_major	(Attalea_speciosa	(Elaeis_guineensis	Elaeis_oleifera)))))	Iriartea_deltoidea)	Reinhardtia_gracilis)	Reinhardtia_latisecta))	Calamus_caryotoides);
((Roystonea_regia	(((((Pseudophoenix_vinifera	(Attalea_speciosa	(Bactris_major	(Elaeis_guineensis	Elaeis_oleifera))))	Iriartea_deltoidea)	((Reinhardtia_latisecta	Reinhardtia_paiewonskiana)	(Reinhardtia_gracilis	Burretiokentia_grandiflora)))	(((Nypa_fruticans	(Phoenix_dactylifera	Sabal_domingensis))	((Dictyosperma_album	((Heterospathe_cagayanensis	Kentiopsis_piersoniorum)	(Veitchia_spiralis	(Hydriastele_microspadix	Dypsis_decaryi))))	(Manicaria_saccifera	(Pelagodoxa_henryana	(Oenocarpus_minor	Oenocarpus_bataua)))))	((Podococcus_barteri	Geonoma_undata)	Orania_palindan)))	Sclerosperma_profizianum))	Calamus_caryotoides);
((Phoenix_dactylifera	(Sabal_domingensis	((Orania_palindan	(Manicaria_saccifera	Pelagodoxa_henryana))	(((Dictyosperma_album	(Heterospathe_cagayanensis	((Dypsis_decaryi	Hydriastele_microspadix)	(Veitchia_spiralis	Kentiopsis_piersoniorum))))	Geonoma_undata)	(((Oenocarpus_minor	Oenocarpus_bataua)	((((Reinhardtia_gracilis	Bactris_major)	(Attalea_speciosa	((Burretiokentia_grandiflora	Pseudophoenix_vinifera)	(Elaeis_guineensis	Elaeis_oleifera))))	(Iriartea_deltoidea	(Sclerosperma_profizianum	(Reinhardtia_latisecta	Reinhardtia_paiewonskiana))))	Roystonea_regia))	(Nypa_fruticans	Podococcus_barteri))))))	Calamus_caryotoides);
((Reinhardtia_paiewonskiana	((((((Roystonea_regia	((((Dypsis_decaryi	Dictyosperma_album)	(((Hydriastele_microspadix	Heterospathe_cagayanensis)	Veitchia_spiralis)	Kentiopsis_piersoniorum))	(((Oenocarpus_minor	Oenocarpus_bataua)	Pelagodoxa_henryana)	Manicaria_saccifera))	(Podococcus_barteri	((Phoenix_dactylifera	Nypa_fruticans)	(Orania_palindan	Sabal_domingensis)))))	((Pseudophoenix_vinifera	(Reinhardtia_gracilis	Bactris_major))	((Burretiokentia_grandiflora	Attalea_speciosa)	(Elaeis_guineensis	Elaeis_oleifera))))	Geonoma_undata)	Iriartea_deltoidea)	Sclerosperma_profizianum)	Reinhardtia_latisecta))	Calamus_caryotoides);
((Nypa_fruticans	(((((((Veitchia_spiralis	(Dypsis_decaryi	Kentiopsis_piersoniorum))	(Heterospathe_cagayanensis	Hydriastele_microspadix))	Dictyosperma_album)	(Pelagodoxa_henryana	(Manicaria_saccifera	(Oenocarpus_minor	Oenocarpus_bataua))))	(((Iriartea_deltoidea	((((Bactris_major	(Elaeis_guineensis	Elaeis_oleifera))	Attalea_speciosa)	Pseudophoenix_vinifera)	((Reinhardtia_latisecta	Reinhardtia_paiewonskiana)	(Burretiokentia_grandiflora	Reinhardtia_gracilis))))	(Sclerosperma_profizianum	Roystonea_regia))	(Podococcus_barteri	Geonoma_undata)))	Orania_palindan)	(Phoenix_dactylifera	Sabal_domingensis)))	Calamus_caryotoides);
((Phoenix_dactylifera	(Sabal_domingensis	(Nypa_fruticans	((((Pelagodoxa_henryana	(Podococcus_barteri	Geonoma_undata))	(((Kentiopsis_piersoniorum	(((Dypsis_decaryi	Heterospathe_cagayanensis)	Hydriastele_microspadix)	Veitchia_spiralis))	Dictyosperma_album)	(Manicaria_saccifera	(Oenocarpus_minor	Oenocarpus_bataua))))	((Roystonea_regia	(Iriartea_deltoidea	Sclerosperma_profizianum))	(((Reinhardtia_latisecta	(Burretiokentia_grandiflora	Reinhardtia_paiewonskiana))	Reinhardtia_gracilis)	((Bactris_major	(Pseudophoenix_vinifera	(Elaeis_guineensis	Elaeis_oleifera)))	Attalea_speciosa))))	Orania_palindan))))	Calamus_caryotoides);
((Sclerosperma_profizianum	(((((Podococcus_barteri	Geonoma_undata)	Iriartea_deltoidea)	(((Reinhardtia_gracilis	Bactris_major)	(Elaeis_guineensis	Elaeis_oleifera))	((Pseudophoenix_vinifera	(Reinhardtia_latisecta	Reinhardtia_paiewonskiana))	Attalea_speciosa)))	((((Orania_palindan	Sabal_domingensis)	Nypa_fruticans)	Phoenix_dactylifera)	(((Manicaria_saccifera	(Pelagodoxa_henryana	(Oenocarpus_minor	Oenocarpus_bataua)))	(((Heterospathe_cagayanensis	Hydriastele_microspadix)	(Dypsis_decaryi	(Burretiokentia_grandiflora	Kentiopsis_piersoniorum)))	Dictyosperma_album))	Veitchia_spiralis)))	Roystonea_regia))	Calamus_caryotoides);
((Phoenix_dactylifera	((((((Manicaria_saccifera	(Pelagodoxa_henryana	(Oenocarpus_minor	Oenocarpus_bataua)))	(((Dictyosperma_album	Dypsis_decaryi)	Kentiopsis_piersoniorum)	(Heterospathe_cagayanensis	(Hydriastele_microspadix	Veitchia_spiralis))))	Geonoma_undata)	(((((Burretiokentia_grandiflora	Reinhardtia_gracilis)	(Elaeis_guineensis	Elaeis_oleifera))	(Pseudophoenix_vinifera	((Reinhardtia_latisecta	Reinhardtia_paiewonskiana)	Attalea_speciosa)))	Bactris_major)	(Roystonea_regia	(Sclerosperma_profizianum	Iriartea_deltoidea))))	(Podococcus_barteri	(Orania_palindan	Sabal_domingensis)))	Nypa_fruticans))	Calamus_caryotoides);
((Roystonea_regia	(Sclerosperma_profizianum	((Iriartea_deltoidea	((((Reinhardtia_latisecta	Reinhardtia_paiewonskiana)	(Burretiokentia_grandiflora	Attalea_speciosa))	(Reinhardtia_gracilis	Bactris_major))	(Pseudophoenix_vinifera	(Elaeis_guineensis	Elaeis_oleifera))))	((Geonoma_undata	(((Pelagodoxa_henryana	(Oenocarpus_minor	Oenocarpus_bataua))	((((Dypsis_decaryi	Kentiopsis_piersoniorum)	(Heterospathe_cagayanensis	Hydriastele_microspadix))	Veitchia_spiralis)	Dictyosperma_album))	Manicaria_saccifera))	((Podococcus_barteri	Orania_palindan)	(Nypa_fruticans	(Sabal_domingensis	Phoenix_dactylifera)))))))	Calamus_caryotoides);
((Iriartea_deltoidea	((((Bactris_major	(Elaeis_guineensis	Elaeis_oleifera))	((Reinhardtia_gracilis	(Reinhardtia_latisecta	(Burretiokentia_grandiflora	Reinhardtia_paiewonskiana)))	Attalea_speciosa))	((((Pseudophoenix_vinifera	Phoenix_dactylifera)	Nypa_fruticans)	((Sclerosperma_profizianum	(Orania_palindan	Sabal_domingensis))	Manicaria_saccifera))	((Geonoma_undata	(Pelagodoxa_henryana	Podococcus_barteri))	(((((Veitchia_spiralis	(Oenocarpus_minor	Oenocarpus_bataua))	Hydriastele_microspadix)	Kentiopsis_piersoniorum)	(Dictyosperma_album	Heterospathe_cagayanensis))	Dypsis_decaryi))))	Roystonea_regia))	Calamus_caryotoides);
(((Roystonea_regia	Sclerosperma_profizianum)	((Orania_palindan	(Manicaria_saccifera	((Iriartea_deltoidea	(Oenocarpus_minor	Oenocarpus_bataua))	(Veitchia_spiralis	((Heterospathe_cagayanensis	((Hydriastele_microspadix	Dypsis_decaryi)	Kentiopsis_piersoniorum))	Dictyosperma_album)))))	(((((((Burretiokentia_grandiflora	Reinhardtia_gracilis)	Bactris_major)	(Pseudophoenix_vinifera	(Elaeis_guineensis	Elaeis_oleifera)))	((Reinhardtia_latisecta	Reinhardtia_paiewonskiana)	Attalea_speciosa))	Sabal_domingensis)	(Pelagodoxa_henryana	(Podococcus_barteri	Geonoma_undata)))	(Phoenix_dactylifera	Nypa_fruticans))))	Calamus_caryotoides);
((Sclerosperma_profizianum	(Roystonea_regia	(Podococcus_barteri	(((((Oenocarpus_bataua	Oenocarpus_minor)	(Pelagodoxa_henryana	Manicaria_saccifera))	((Dictyosperma_album	(Heterospathe_cagayanensis	(Dypsis_decaryi	(Kentiopsis_piersoniorum	Hydriastele_microspadix))))	Veitchia_spiralis))	((Orania_palindan	Nypa_fruticans)	(Phoenix_dactylifera	Sabal_domingensis)))	((Geonoma_undata	Pseudophoenix_vinifera)	(((Iriartea_deltoidea	(Elaeis_oleifera	Elaeis_guineensis))	Bactris_major)	(Attalea_speciosa	((Reinhardtia_latisecta	(Burretiokentia_grandiflora	Reinhardtia_paiewonskiana))	Reinhardtia_gracilis))))))))	Calamus_caryotoides);
((Nypa_fruticans	((Phoenix_dactylifera	Sabal_domingensis)	(((((((Pseudophoenix_vinifera	(Elaeis_oleifera	Elaeis_guineensis))	Bactris_major)	(Attalea_speciosa	((Reinhardtia_latisecta	(Burretiokentia_grandiflora	Reinhardtia_paiewonskiana))	Reinhardtia_gracilis)))	Iriartea_deltoidea)	(Sclerosperma_profizianum	Roystonea_regia))	(Podococcus_barteri	((Dictyosperma_album	((Veitchia_spiralis	((Heterospathe_cagayanensis	Hydriastele_microspadix)	Dypsis_decaryi))	Kentiopsis_piersoniorum))	Geonoma_undata)))	(Manicaria_saccifera	(Orania_palindan	((Oenocarpus_bataua	Oenocarpus_minor)	Pelagodoxa_henryana))))))	Calamus_caryotoides);
(((Nypa_fruticans	Roystonea_regia)	((Geonoma_undata	((((Burretiokentia_grandiflora	Attalea_speciosa)	(Elaeis_oleifera	Elaeis_guineensis))	(Podococcus_barteri	((Reinhardtia_gracilis	Bactris_major)	Pseudophoenix_vinifera)))	(Iriartea_deltoidea	(Reinhardtia_latisecta	Reinhardtia_paiewonskiana))))	((Phoenix_dactylifera	Sabal_domingensis)	(((Orania_palindan	(((Oenocarpus_bataua	Oenocarpus_minor)	Pelagodoxa_henryana)	Manicaria_saccifera))	(Dictyosperma_album	((Heterospathe_cagayanensis	((Veitchia_spiralis	Hydriastele_microspadix)	Dypsis_decaryi))	Kentiopsis_piersoniorum)))	Sclerosperma_profizianum))))	Calamus_caryotoides);
((Heterospathe_cagayanensis	((Hydriastele_microspadix	((Kentiopsis_piersoniorum	Geonoma_undata)	Dictyosperma_album))	((((Orania_palindan	(Nypa_fruticans	Roystonea_regia))	((((Podococcus_barteri	((Elaeis_oleifera	Elaeis_guineensis)	(Attalea_speciosa	Bactris_major)))	Pseudophoenix_vinifera)	(Sclerosperma_profizianum	(Iriartea_deltoidea	(Reinhardtia_latisecta	((Burretiokentia_grandiflora	Reinhardtia_gracilis)	Reinhardtia_paiewonskiana)))))	Veitchia_spiralis))	(((Oenocarpus_bataua	(Dypsis_decaryi	Oenocarpus_minor))	Pelagodoxa_henryana)	Manicaria_saccifera))	(Phoenix_dactylifera	Sabal_domingensis))))	Calamus_caryotoides);
(((((((Podococcus_barteri	Geonoma_undata)	((((Elaeis_oleifera	Elaeis_guineensis)	(Attalea_speciosa	Bactris_major))	Pseudophoenix_vinifera)	((Roystonea_regia	Sclerosperma_profizianum)	(Iriartea_deltoidea	(Reinhardtia_latisecta	(Reinhardtia_gracilis	(Burretiokentia_grandiflora	Reinhardtia_paiewonskiana)))))))	Veitchia_spiralis)	(Orania_palindan	((Phoenix_dactylifera	Sabal_domingensis)	Nypa_fruticans)))	(((Oenocarpus_bataua	Oenocarpus_minor)	Pelagodoxa_henryana)	Manicaria_saccifera))	((Dictyosperma_album	((Hydriastele_microspadix	Heterospathe_cagayanensis)	Dypsis_decaryi))	Kentiopsis_piersoniorum))	Calamus_caryotoides);
((Roystonea_regia	(((((Phoenix_dactylifera	(Orania_palindan	Nypa_fruticans))	(Manicaria_saccifera	((Kentiopsis_piersoniorum	((Dictyosperma_album	Dypsis_decaryi)	(Veitchia_spiralis	(Heterospathe_cagayanensis	Hydriastele_microspadix))))	(((Geonoma_undata	Pelagodoxa_henryana)	Podococcus_barteri)	(Oenocarpus_bataua	Oenocarpus_minor)))))	Sabal_domingensis)	((Sclerosperma_profizianum	Iriartea_deltoidea)	(Reinhardtia_latisecta	Reinhardtia_paiewonskiana)))	((((Elaeis_guineensis	Elaeis_oleifera)	Pseudophoenix_vinifera)	((Burretiokentia_grandiflora	Reinhardtia_gracilis)	Bactris_major))	Attalea_speciosa)))	Calamus_caryotoides);
(((Manicaria_saccifera	(((Heterospathe_cagayanensis	Kentiopsis_piersoniorum)	Dictyosperma_album)	((Hydriastele_microspadix	Dypsis_decaryi)	Veitchia_spiralis)))	((((Sabal_domingensis	Orania_palindan)	Nypa_fruticans)	((((Sclerosperma_profizianum	(Iriartea_deltoidea	(Reinhardtia_latisecta	(Burretiokentia_grandiflora	Reinhardtia_paiewonskiana))))	(Attalea_speciosa	((Elaeis_guineensis	Elaeis_oleifera)	(Reinhardtia_gracilis	Bactris_major))))	(Pseudophoenix_vinifera	(Oenocarpus_bataua	Oenocarpus_minor)))	Roystonea_regia))	(((Geonoma_undata	Pelagodoxa_henryana)	Podococcus_barteri)	Phoenix_dactylifera)))	Calamus_caryotoides);
(((Sclerosperma_profizianum	Roystonea_regia)	((((((Pseudophoenix_vinifera	(Oenocarpus_bataua	Oenocarpus_minor))	(Pelagodoxa_henryana	Manicaria_saccifera))	((Heterospathe_cagayanensis	((Veitchia_spiralis	(Hydriastele_microspadix	Dypsis_decaryi))	Kentiopsis_piersoniorum))	Dictyosperma_album))	((Podococcus_barteri	(Phoenix_dactylifera	Nypa_fruticans))	(Orania_palindan	Sabal_domingensis)))	Geonoma_undata)	((Iriartea_deltoidea	(Elaeis_guineensis	Elaeis_oleifera))	(((Reinhardtia_latisecta	Reinhardtia_paiewonskiana)	(Burretiokentia_grandiflora	Attalea_speciosa))	(Reinhardtia_gracilis	Bactris_major)))))	Calamus_caryotoides);
((Phoenix_dactylifera	((Nypa_fruticans	(((Geonoma_undata	Podococcus_barteri)	(((Burretiokentia_grandiflora	Reinhardtia_gracilis)	Bactris_major)	((Roystonea_regia	((Pseudophoenix_vinifera	Sclerosperma_profizianum)	(Reinhardtia_latisecta	Reinhardtia_paiewonskiana)))	(Attalea_speciosa	(Iriartea_deltoidea	(Elaeis_guineensis	Elaeis_oleifera))))))	(Orania_palindan	(((Oenocarpus_bataua	Oenocarpus_minor)	(Pelagodoxa_henryana	Manicaria_saccifera))	(((Kentiopsis_piersoniorum	(Dypsis_decaryi	Veitchia_spiralis))	(Hydriastele_microspadix	Heterospathe_cagayanensis))	Dictyosperma_album)))))	Sabal_domingensis))	Calamus_caryotoides);
((Nypa_fruticans	((((Manicaria_saccifera	((((Hydriastele_microspadix	(Dypsis_decaryi	Veitchia_spiralis))	(Heterospathe_cagayanensis	Kentiopsis_piersoniorum))	Dictyosperma_album)	(Pelagodoxa_henryana	(Oenocarpus_bataua	Oenocarpus_minor))))	(Orania_palindan	(Roystonea_regia	((((Reinhardtia_latisecta	Reinhardtia_paiewonskiana)	(Iriartea_deltoidea	Sclerosperma_profizianum))	Pseudophoenix_vinifera)	((Attalea_speciosa	(Elaeis_guineensis	Elaeis_oleifera))	((Burretiokentia_grandiflora	Reinhardtia_gracilis)	Bactris_major))))))	(Geonoma_undata	Podococcus_barteri))	(Sabal_domingensis	Phoenix_dactylifera)))	Calamus_caryotoides);
((((Hydriastele_microspadix	Heterospathe_cagayanensis)	Dypsis_decaryi)	(Kentiopsis_piersoniorum	(Dictyosperma_album	((Veitchia_spiralis	(((Nypa_fruticans	Orania_palindan)	Phoenix_dactylifera)	((Geonoma_undata	Podococcus_barteri)	(Sabal_domingensis	((Roystonea_regia	(Sclerosperma_profizianum	Iriartea_deltoidea))	(Pseudophoenix_vinifera	((((Elaeis_guineensis	Elaeis_oleifera)	Attalea_speciosa)	Bactris_major)	((Reinhardtia_gracilis	Burretiokentia_grandiflora)	(Reinhardtia_paiewonskiana	Reinhardtia_latisecta)))))))))	(Manicaria_saccifera	(Pelagodoxa_henryana	(Oenocarpus_bataua	Oenocarpus_minor)))))))	Calamus_caryotoides);
((Nypa_fruticans	((Sabal_domingensis	Orania_palindan)	(Phoenix_dactylifera	(((Podococcus_barteri	(((Iriartea_deltoidea	(Roystonea_regia	Sclerosperma_profizianum))	(Reinhardtia_paiewonskiana	Reinhardtia_latisecta))	(((Reinhardtia_gracilis	Bactris_major)	((Elaeis_guineensis	Elaeis_oleifera)	Attalea_speciosa))	Pseudophoenix_vinifera)))	((Manicaria_saccifera	(Pelagodoxa_henryana	(Oenocarpus_bataua	Oenocarpus_minor)))	(Dictyosperma_album	(Heterospathe_cagayanensis	(((Burretiokentia_grandiflora	Veitchia_spiralis)	(Hydriastele_microspadix	Dypsis_decaryi))	Kentiopsis_piersoniorum)))))	Geonoma_undata))))	Calamus_caryotoides);
((Heterospathe_cagayanensis	(Hydriastele_microspadix	((((((Orania_palindan	Sabal_domingensis)	(Nypa_fruticans	Phoenix_dactylifera))	(((Iriartea_deltoidea	Sclerosperma_profizianum)	(Reinhardtia_paiewonskiana	Reinhardtia_latisecta))	(((Burretiokentia_grandiflora	Reinhardtia_gracilis)	Roystonea_regia)	((Bactris_major	((Elaeis_guineensis	Elaeis_oleifera)	Attalea_speciosa))	Pseudophoenix_vinifera))))	((Geonoma_undata	Podococcus_barteri)	Veitchia_spiralis))	(Manicaria_saccifera	(Pelagodoxa_henryana	(Oenocarpus_bataua	Oenocarpus_minor))))	((Dypsis_decaryi	Kentiopsis_piersoniorum)	Dictyosperma_album))))	Calamus_caryotoides);
(((Sclerosperma_profizianum	Roystonea_regia)	((((Orania_palindan	Sabal_domingensis)	(Nypa_fruticans	Phoenix_dactylifera))	((Pelagodoxa_henryana	(Geonoma_undata	Podococcus_barteri))	(Manicaria_saccifera	((Oenocarpus_bataua	Oenocarpus_minor)	(Dictyosperma_album	(Kentiopsis_piersoniorum	(Veitchia_spiralis	(Hydriastele_microspadix	(Dypsis_decaryi	Heterospathe_cagayanensis)))))))))	(Iriartea_deltoidea	(((Bactris_major	((Elaeis_guineensis	Elaeis_oleifera)	Attalea_speciosa))	Pseudophoenix_vinifera)	((Reinhardtia_paiewonskiana	Reinhardtia_latisecta)	(Burretiokentia_grandiflora	Reinhardtia_gracilis))))))	Calamus_caryotoides);
((Heterospathe_cagayanensis	((Dypsis_decaryi	(((((Veitchia_spiralis	((Geonoma_undata	Podococcus_barteri)	((Roystonea_regia	(((((Burretiokentia_grandiflora	Reinhardtia_paiewonskiana)	Reinhardtia_latisecta)	Reinhardtia_gracilis)	(Sclerosperma_profizianum	Iriartea_deltoidea))	((Bactris_major	((Elaeis_guineensis	Elaeis_oleifera)	Attalea_speciosa))	Pseudophoenix_vinifera)))	(Nypa_fruticans	Orania_palindan))))	(Sabal_domingensis	Phoenix_dactylifera))	Manicaria_saccifera)	(Pelagodoxa_henryana	(Oenocarpus_bataua	Oenocarpus_minor)))	(Dictyosperma_album	Kentiopsis_piersoniorum)))	Hydriastele_microspadix))	Calamus_caryotoides);
((Roystonea_regia	(((Reinhardtia_paiewonskiana	Reinhardtia_latisecta)	(Attalea_speciosa	(((Burretiokentia_grandiflora	Reinhardtia_gracilis)	Bactris_major)	(Elaeis_guineensis	Elaeis_oleifera))))	((Iriartea_deltoidea	Orania_palindan)	(((Sabal_domingensis	((Pseudophoenix_vinifera	Phoenix_dactylifera)	Nypa_fruticans))	((Geonoma_undata	Podococcus_barteri)	((Manicaria_saccifera	(Pelagodoxa_henryana	(Oenocarpus_bataua	Oenocarpus_minor)))	(Dictyosperma_album	(Veitchia_spiralis	((Hydriastele_microspadix	(Heterospathe_cagayanensis	Dypsis_decaryi))	Kentiopsis_piersoniorum))))))	Sclerosperma_profizianum))))	Calamus_caryotoides);
((Nypa_fruticans	(((((((Dictyosperma_album	(Veitchia_spiralis	((Dypsis_decaryi	(Hydriastele_microspadix	Heterospathe_cagayanensis))	Kentiopsis_piersoniorum)))	(Oenocarpus_bataua	Oenocarpus_minor))	Geonoma_undata)	(Podococcus_barteri	((Iriartea_deltoidea	(Reinhardtia_paiewonskiana	Reinhardtia_latisecta))	((Roystonea_regia	(Burretiokentia_grandiflora	Reinhardtia_gracilis))	((Bactris_major	Attalea_speciosa)	(Elaeis_guineensis	Elaeis_oleifera))))))	(Sclerosperma_profizianum	(Orania_palindan	(Pelagodoxa_henryana	Manicaria_saccifera))))	Sabal_domingensis)	(Pseudophoenix_vinifera	Phoenix_dactylifera)))	Calamus_caryotoides);
((Phoenix_dactylifera	((Nypa_fruticans	((((((((Dictyosperma_album	Kentiopsis_piersoniorum)	(Pelagodoxa_henryana	Manicaria_saccifera))	Heterospathe_cagayanensis)	Hydriastele_microspadix)	Dypsis_decaryi)	Geonoma_undata)	(Podococcus_barteri	(Roystonea_regia	((Veitchia_spiralis	(Oenocarpus_bataua	Oenocarpus_minor))	((Iriartea_deltoidea	(Sclerosperma_profizianum	(Reinhardtia_paiewonskiana	Reinhardtia_latisecta)))	((Bactris_major	((Burretiokentia_grandiflora	Reinhardtia_gracilis)	Attalea_speciosa))	(Elaeis_guineensis	Elaeis_oleifera)))))))	(Orania_palindan	Sabal_domingensis)))	Pseudophoenix_vinifera))	Calamus_caryotoides);
((Nypa_fruticans	(((((Veitchia_spiralis	(Manicaria_saccifera	((((Dictyosperma_album	Dypsis_decaryi)	(Kentiopsis_piersoniorum	(Heterospathe_cagayanensis	Hydriastele_microspadix)))	(Oenocarpus_bataua	Oenocarpus_minor))	Pelagodoxa_henryana)))	(Geonoma_undata	((((Bactris_major	Attalea_speciosa)	(Elaeis_guineensis	Elaeis_oleifera))	Roystonea_regia)	((Reinhardtia_gracilis	((Burretiokentia_grandiflora	Reinhardtia_paiewonskiana)	Reinhardtia_latisecta))	(Iriartea_deltoidea	Sclerosperma_profizianum)))))	Podococcus_barteri)	(Orania_palindan	Sabal_domingensis))	(Pseudophoenix_vinifera	Phoenix_dactylifera)))	Calamus_caryotoides);
(((Phoenix_dactylifera	(((((Dictyosperma_album	((Kentiopsis_piersoniorum	(Dypsis_decaryi	Veitchia_spiralis))	(Hydriastele_microspadix	Heterospathe_cagayanensis)))	(((Oenocarpus_bataua	Oenocarpus_minor)	Pelagodoxa_henryana)	Manicaria_saccifera))	(Geonoma_undata	Podococcus_barteri))	((((Bactris_major	Attalea_speciosa)	(Elaeis_guineensis	Elaeis_oleifera))	(Roystonea_regia	Reinhardtia_gracilis))	(Iriartea_deltoidea	(((Burretiokentia_grandiflora	Reinhardtia_paiewonskiana)	Reinhardtia_latisecta)	Sclerosperma_profizianum))))	(Sabal_domingensis	(Orania_palindan	Nypa_fruticans))))	Pseudophoenix_vinifera)	Calamus_caryotoides);
(((Roystonea_regia	(((Iriartea_deltoidea	(Geonoma_undata	Podococcus_barteri))	((Veitchia_spiralis	(((Phoenix_dactylifera	Nypa_fruticans)	Sabal_domingensis)	((((Dypsis_decaryi	((Oenocarpus_bataua	Oenocarpus_minor)	(Kentiopsis_piersoniorum	Burretiokentia_grandiflora)))	(Pelagodoxa_henryana	Manicaria_saccifera))	Dictyosperma_album)	(Hydriastele_microspadix	Heterospathe_cagayanensis))))	Orania_palindan))	(((Bactris_major	Pseudophoenix_vinifera)	((Elaeis_oleifera	Elaeis_guineensis)	Attalea_speciosa))	(Reinhardtia_gracilis	(Reinhardtia_paiewonskiana	Reinhardtia_latisecta)))))	Sclerosperma_profizianum)	Calamus_caryotoides);
((Roystonea_regia	(Sclerosperma_profizianum	((Reinhardtia_gracilis	(Reinhardtia_paiewonskiana	Reinhardtia_latisecta))	((((Bactris_major	Pseudophoenix_vinifera)	((Elaeis_oleifera	Elaeis_guineensis)	Attalea_speciosa))	((Geonoma_undata	Podococcus_barteri)	((Phoenix_dactylifera	Nypa_fruticans)	((Sabal_domingensis	Orania_palindan)	(((Dictyosperma_album	(((Kentiopsis_piersoniorum	Burretiokentia_grandiflora)	(Dypsis_decaryi	Veitchia_spiralis))	(Hydriastele_microspadix	Heterospathe_cagayanensis)))	(Oenocarpus_bataua	Oenocarpus_minor))	(Pelagodoxa_henryana	Manicaria_saccifera))))))	Iriartea_deltoidea))))	Calamus_caryotoides);
((Roystonea_regia	(Sclerosperma_profizianum	((Geonoma_undata	(((Phoenix_dactylifera	Nypa_fruticans)	((Dypsis_decaryi	(Hydriastele_microspadix	(((Heterospathe_cagayanensis	Dictyosperma_album)	((Oenocarpus_bataua	Oenocarpus_minor)	Kentiopsis_piersoniorum))	Veitchia_spiralis)))	(Pelagodoxa_henryana	Manicaria_saccifera)))	((Sabal_domingensis	Orania_palindan)	Podococcus_barteri)))	(((((Burretiokentia_grandiflora	Reinhardtia_paiewonskiana)	Reinhardtia_latisecta)	Iriartea_deltoidea)	((Elaeis_oleifera	Elaeis_guineensis)	(Attalea_speciosa	(Reinhardtia_gracilis	Bactris_major))))	Pseudophoenix_vinifera))))	Calamus_caryotoides);
((Roystonea_regia	((((Orania_palindan	(Phoenix_dactylifera	Nypa_fruticans))	((Dictyosperma_album	(((((Oenocarpus_bataua	Oenocarpus_minor)	Kentiopsis_piersoniorum)	Hydriastele_microspadix)	(Burretiokentia_grandiflora	Veitchia_spiralis))	Heterospathe_cagayanensis))	((Dypsis_decaryi	Pelagodoxa_henryana)	Manicaria_saccifera)))	Sabal_domingensis)	(((Pseudophoenix_vinifera	(((Elaeis_oleifera	Elaeis_guineensis)	Attalea_speciosa)	(Reinhardtia_gracilis	Bactris_major)))	(Geonoma_undata	Podococcus_barteri))	(Sclerosperma_profizianum	(Iriartea_deltoidea	(Reinhardtia_paiewonskiana	Reinhardtia_latisecta))))))	Calamus_caryotoides);
((Roystonea_regia	((((((((Veitchia_spiralis	((Heterospathe_cagayanensis	(((Oenocarpus_bataua	Oenocarpus_minor)	Kentiopsis_piersoniorum)	Hydriastele_microspadix))	(Dypsis_decaryi	Dictyosperma_album)))	(Pelagodoxa_henryana	Manicaria_saccifera))	(Phoenix_dactylifera	Sabal_domingensis))	Geonoma_undata)	Podococcus_barteri)	(Nypa_fruticans	Orania_palindan))	(((Burretiokentia_grandiflora	Attalea_speciosa)	((Pseudophoenix_vinifera	(Elaeis_oleifera	Elaeis_guineensis))	(Reinhardtia_gracilis	Bactris_major)))	((Reinhardtia_paiewonskiana	Reinhardtia_latisecta)	Iriartea_deltoidea)))	Sclerosperma_profizianum))	Calamus_caryotoides);
(((Dictyosperma_album	((Veitchia_spiralis	Heterospathe_cagayanensis)	(Hydriastele_microspadix	(Dypsis_decaryi	((Oenocarpus_bataua	Oenocarpus_minor)	Kentiopsis_piersoniorum)))))	((Pelagodoxa_henryana	Manicaria_saccifera)	((Phoenix_dactylifera	Sabal_domingensis)	(((Nypa_fruticans	Orania_palindan)	(Podococcus_barteri	Geonoma_undata))	(Roystonea_regia	(((Iriartea_deltoidea	(Reinhardtia_paiewonskiana	Reinhardtia_latisecta))	Sclerosperma_profizianum)	((Pseudophoenix_vinifera	(Elaeis_oleifera	Elaeis_guineensis))	(Attalea_speciosa	((Burretiokentia_grandiflora	Reinhardtia_gracilis)	Bactris_major)))))))))	Calamus_caryotoides);
((Roystonea_regia	(((Pseudophoenix_vinifera	(Reinhardtia_paiewonskiana	Reinhardtia_latisecta))	(((Attalea_speciosa	(Elaeis_oleifera	Elaeis_guineensis))	(Reinhardtia_gracilis	Bactris_major))	(Iriartea_deltoidea	((Orania_palindan	((Dictyosperma_album	(((Dypsis_decaryi	Burretiokentia_grandiflora)	Veitchia_spiralis)	((Hydriastele_microspadix	Heterospathe_cagayanensis)	Kentiopsis_piersoniorum)))	((Geonoma_undata	(Pelagodoxa_henryana	Podococcus_barteri))	((Oenocarpus_bataua	Oenocarpus_minor)	Manicaria_saccifera))))	(Nypa_fruticans	(Phoenix_dactylifera	Sabal_domingensis))))))	Sclerosperma_profizianum))	Calamus_caryotoides);
((Roystonea_regia	((((Iriartea_deltoidea	(Reinhardtia_paiewonskiana	Reinhardtia_latisecta))	(Pseudophoenix_vinifera	((((Burretiokentia_grandiflora	Reinhardtia_gracilis)	Bactris_major)	(Elaeis_oleifera	Elaeis_guineensis))	Attalea_speciosa)))	(((((((Veitchia_spiralis	Heterospathe_cagayanensis)	Dictyosperma_album)	((((Oenocarpus_bataua	Oenocarpus_minor)	Kentiopsis_piersoniorum)	Hydriastele_microspadix)	Dypsis_decaryi))	(Pelagodoxa_henryana	Manicaria_saccifera))	((Orania_palindan	Nypa_fruticans)	(Phoenix_dactylifera	Sabal_domingensis)))	Geonoma_undata)	Podococcus_barteri))	Sclerosperma_profizianum))	Calamus_caryotoides);
((Roystonea_regia	((((Geonoma_undata	Podococcus_barteri)	(Sclerosperma_profizianum	(Iriartea_deltoidea	(Reinhardtia_gracilis	(Reinhardtia_paiewonskiana	Reinhardtia_latisecta)))))	(((Burretiokentia_grandiflora	Attalea_speciosa)	Bactris_major)	(Pseudophoenix_vinifera	(Elaeis_oleifera	Elaeis_guineensis))))	((Orania_palindan	Nypa_fruticans)	((Phoenix_dactylifera	(((Oenocarpus_bataua	Oenocarpus_minor)	Kentiopsis_piersoniorum)	(((Hydriastele_microspadix	Manicaria_saccifera)	((Dypsis_decaryi	(Veitchia_spiralis	Pelagodoxa_henryana))	Heterospathe_cagayanensis))	Dictyosperma_album)))	Sabal_domingensis))))	Calamus_caryotoides);
((Roystonea_regia	(Sclerosperma_profizianum	((((((Burretiokentia_grandiflora	Attalea_speciosa)	Bactris_major)	(Elaeis_oleifera	Elaeis_guineensis))	Pseudophoenix_vinifera)	(Iriartea_deltoidea	(Reinhardtia_gracilis	(Reinhardtia_paiewonskiana	Reinhardtia_latisecta))))	((Orania_palindan	Nypa_fruticans)	((Sabal_domingensis	Phoenix_dactylifera)	((((Geonoma_undata	Podococcus_barteri)	Pelagodoxa_henryana)	((Oenocarpus_bataua	Oenocarpus_minor)	((Dypsis_decaryi	Dictyosperma_album)	((Kentiopsis_piersoniorum	Veitchia_spiralis)	(Hydriastele_microspadix	Heterospathe_cagayanensis)))))	Manicaria_saccifera))))))	Calamus_caryotoides);
((((((Attalea_speciosa	(Bactris_major	(Elaeis_guineensis	Elaeis_oleifera)))	Pseudophoenix_vinifera)	((Roystonea_regia	(Orania_palindan	(Sclerosperma_profizianum	(Podococcus_barteri	(Geonoma_undata	((Sabal_domingensis	(Nypa_fruticans	Phoenix_dactylifera))	((Manicaria_saccifera	(Pelagodoxa_henryana	(Oenocarpus_minor	Oenocarpus_bataua)))	((Dictyosperma_album	(Hydriastele_microspadix	(Heterospathe_cagayanensis	Dypsis_decaryi)))	(Kentiopsis_piersoniorum	Veitchia_spiralis)))))))))	Iriartea_deltoidea))	(Burretiokentia_grandiflora	Reinhardtia_gracilis))	(Reinhardtia_latisecta	Reinhardtia_paiewonskiana))	Calamus_caryotoides);
((Roystonea_regia	((((Iriartea_deltoidea	(((Podococcus_barteri	Geonoma_undata)	(Attalea_speciosa	(Bactris_major	(Elaeis_guineensis	Elaeis_oleifera))))	((Sabal_domingensis	(Nypa_fruticans	Phoenix_dactylifera))	((((((Dictyosperma_album	Kentiopsis_piersoniorum)	(Dypsis_decaryi	(Hydriastele_microspadix	Heterospathe_cagayanensis)))	(Veitchia_spiralis	Pelagodoxa_henryana))	(Oenocarpus_minor	Oenocarpus_bataua))	Manicaria_saccifera)	Orania_palindan))))	(Reinhardtia_gracilis	(Reinhardtia_latisecta	(Burretiokentia_grandiflora	Reinhardtia_paiewonskiana))))	Pseudophoenix_vinifera)	Sclerosperma_profizianum))	Calamus_caryotoides);
((Roystonea_regia	((((((((((Oenocarpus_minor	Oenocarpus_bataua)	Pelagodoxa_henryana)	Manicaria_saccifera)	(((Dypsis_decaryi	Kentiopsis_piersoniorum)	Hydriastele_microspadix)	Heterospathe_cagayanensis))	Dictyosperma_album)	Veitchia_spiralis)	(Orania_palindan	(Phoenix_dactylifera	Nypa_fruticans)))	Sabal_domingensis)	(Geonoma_undata	(((Iriartea_deltoidea	(Elaeis_guineensis	Elaeis_oleifera))	(Podococcus_barteri	(Attalea_speciosa	((Burretiokentia_grandiflora	Reinhardtia_gracilis)	(Reinhardtia_latisecta	Reinhardtia_paiewonskiana)))))	(Bactris_major	Pseudophoenix_vinifera))))	Sclerosperma_profizianum))	Calamus_caryotoides);
((((((Oenocarpus_minor	Oenocarpus_bataua)	Pelagodoxa_henryana)	Manicaria_saccifera)	((((Heterospathe_cagayanensis	Dypsis_decaryi)	Hydriastele_microspadix)	Dictyosperma_album)	(Veitchia_spiralis	Kentiopsis_piersoniorum)))	(((Phoenix_dactylifera	Pseudophoenix_vinifera)	(((Reinhardtia_latisecta	Reinhardtia_paiewonskiana)	Reinhardtia_gracilis)	((Burretiokentia_grandiflora	Attalea_speciosa)	((Elaeis_guineensis	Elaeis_oleifera)	Bactris_major))))	((Iriartea_deltoidea	Sclerosperma_profizianum)	(((Podococcus_barteri	Geonoma_undata)	(Sabal_domingensis	Orania_palindan))	(Nypa_fruticans	Roystonea_regia)))))	Calamus_caryotoides);
((((Phoenix_dactylifera	Pseudophoenix_vinifera)	Nypa_fruticans)	(Sabal_domingensis	((Manicaria_saccifera	(((Podococcus_barteri	Geonoma_undata)	Pelagodoxa_henryana)	Orania_palindan))	(((((Iriartea_deltoidea	((Reinhardtia_latisecta	Reinhardtia_paiewonskiana)	(Burretiokentia_grandiflora	Reinhardtia_gracilis)))	(Attalea_speciosa	((Elaeis_guineensis	Elaeis_oleifera)	Bactris_major)))	(Roystonea_regia	Sclerosperma_profizianum))	(Oenocarpus_minor	Oenocarpus_bataua))	(((Kentiopsis_piersoniorum	Dictyosperma_album)	(Hydriastele_microspadix	(Dypsis_decaryi	Heterospathe_cagayanensis)))	Veitchia_spiralis)))))	Calamus_caryotoides);
((((Phoenix_dactylifera	Pseudophoenix_vinifera)	Nypa_fruticans)	(Sabal_domingensis	(((Podococcus_barteri	Geonoma_undata)	((Dictyosperma_album	(Veitchia_spiralis	(((Heterospathe_cagayanensis	Hydriastele_microspadix)	Dypsis_decaryi)	Kentiopsis_piersoniorum)))	((Pelagodoxa_henryana	(Oenocarpus_minor	Oenocarpus_bataua))	Manicaria_saccifera)))	((((Iriartea_deltoidea	((Reinhardtia_latisecta	Reinhardtia_paiewonskiana)	(Burretiokentia_grandiflora	Reinhardtia_gracilis)))	(Attalea_speciosa	((Elaeis_guineensis	Elaeis_oleifera)	Bactris_major)))	(Roystonea_regia	Sclerosperma_profizianum))	Orania_palindan))))	Calamus_caryotoides);
((Nypa_fruticans	((((((Veitchia_spiralis	(Dictyosperma_album	(Hydriastele_microspadix	(Dypsis_decaryi	((Oenocarpus_minor	Oenocarpus_bataua)	Kentiopsis_piersoniorum)))))	Heterospathe_cagayanensis)	(((Podococcus_barteri	Geonoma_undata)	Pelagodoxa_henryana)	Manicaria_saccifera))	Orania_palindan)	((((Attalea_speciosa	Bactris_major)	(Elaeis_guineensis	Elaeis_oleifera))	Roystonea_regia)	(Iriartea_deltoidea	(Sclerosperma_profizianum	((Reinhardtia_latisecta	Reinhardtia_paiewonskiana)	(Burretiokentia_grandiflora	Reinhardtia_gracilis))))))	(Pseudophoenix_vinifera	(Sabal_domingensis	Phoenix_dactylifera))))	Calamus_caryotoides);
((Roystonea_regia	(((((Sabal_domingensis	Phoenix_dactylifera)	Nypa_fruticans)	(((Podococcus_barteri	Geonoma_undata)	Pelagodoxa_henryana)	(Manicaria_saccifera	((Heterospathe_cagayanensis	(Veitchia_spiralis	((Dypsis_decaryi	Hydriastele_microspadix)	((Oenocarpus_minor	Oenocarpus_bataua)	Kentiopsis_piersoniorum))))	Dictyosperma_album))))	(((Orania_palindan	Iriartea_deltoidea)	(Reinhardtia_latisecta	Reinhardtia_paiewonskiana))	(Attalea_speciosa	(((Burretiokentia_grandiflora	Reinhardtia_gracilis)	Bactris_major)	(Pseudophoenix_vinifera	(Elaeis_guineensis	Elaeis_oleifera))))))	Sclerosperma_profizianum))	Calamus_caryotoides);
((Nypa_fruticans	(((Manicaria_saccifera	((((Oenocarpus_minor	Oenocarpus_bataua)	Veitchia_spiralis)	(((Hydriastele_microspadix	(Kentiopsis_piersoniorum	Dypsis_decaryi))	Dictyosperma_album)	Heterospathe_cagayanensis))	(((Roystonea_regia	Sclerosperma_profizianum)	((((Attalea_speciosa	(Elaeis_guineensis	Elaeis_oleifera))	Bactris_major)	(((Podococcus_barteri	Geonoma_undata)	Pelagodoxa_henryana)	Pseudophoenix_vinifera))	((Burretiokentia_grandiflora	Reinhardtia_gracilis)	(Reinhardtia_latisecta	Reinhardtia_paiewonskiana))))	Iriartea_deltoidea)))	(Sabal_domingensis	Phoenix_dactylifera))	Orania_palindan))	Calamus_caryotoides);
((Heterospathe_cagayanensis	((Dypsis_decaryi	((((((Podococcus_barteri	Geonoma_undata)	Pelagodoxa_henryana)	Phoenix_dactylifera)	(Sabal_domingensis	(Orania_palindan	Nypa_fruticans)))	(Roystonea_regia	((((Burretiokentia_grandiflora	Reinhardtia_gracilis)	(Reinhardtia_latisecta	Reinhardtia_paiewonskiana))	(Iriartea_deltoidea	Sclerosperma_profizianum))	((Attalea_speciosa	(Pseudophoenix_vinifera	(Elaeis_guineensis	Elaeis_oleifera)))	Bactris_major))))	Manicaria_saccifera))	(((Hydriastele_microspadix	((Oenocarpus_minor	Oenocarpus_bataua)	Veitchia_spiralis))	Kentiopsis_piersoniorum)	Dictyosperma_album)))	Calamus_caryotoides);
(((Pseudophoenix_vinifera	((Phoenix_dactylifera	Sabal_domingensis)	((Orania_palindan	((Geonoma_undata	Podococcus_barteri)	((((Iriartea_deltoidea	(Elaeis_guineensis	Elaeis_oleifera))	(Attalea_speciosa	(Reinhardtia_latisecta	Reinhardtia_paiewonskiana)))	(Bactris_major	(Burretiokentia_grandiflora	Reinhardtia_gracilis)))	(Sclerosperma_profizianum	Roystonea_regia))))	((Dictyosperma_album	(Veitchia_spiralis	((Dypsis_decaryi	Kentiopsis_piersoniorum)	(Heterospathe_cagayanensis	Hydriastele_microspadix))))	(Manicaria_saccifera	((Oenocarpus_minor	Oenocarpus_bataua)	Pelagodoxa_henryana))))))	Nypa_fruticans)	Calamus_caryotoides);
(((((((Manicaria_saccifera	((Oenocarpus_minor	Oenocarpus_bataua)	Pelagodoxa_henryana))	(((Dictyosperma_album	(((Heterospathe_cagayanensis	Hydriastele_microspadix)	Dypsis_decaryi)	Kentiopsis_piersoniorum))	Veitchia_spiralis)	((Geonoma_undata	(Podococcus_barteri	(((Burretiokentia_grandiflora	Reinhardtia_gracilis)	(Reinhardtia_latisecta	Reinhardtia_paiewonskiana))	(((Elaeis_guineensis	Elaeis_oleifera)	Attalea_speciosa)	Bactris_major))))	(Roystonea_regia	(Sclerosperma_profizianum	Iriartea_deltoidea)))))	(Phoenix_dactylifera	Pseudophoenix_vinifera))	Sabal_domingensis)	Orania_palindan)	Nypa_fruticans)	Calamus_caryotoides);
(((Phoenix_dactylifera	Pseudophoenix_vinifera)	(((Orania_palindan	Sabal_domingensis)	((((Iriartea_deltoidea	(Geonoma_undata	Podococcus_barteri))	(Roystonea_regia	Sclerosperma_profizianum))	((Reinhardtia_latisecta	Reinhardtia_paiewonskiana)	(((Elaeis_guineensis	Elaeis_oleifera)	((Burretiokentia_grandiflora	Reinhardtia_gracilis)	Attalea_speciosa))	Bactris_major)))	(((Pelagodoxa_henryana	(Oenocarpus_minor	Oenocarpus_bataua))	Manicaria_saccifera)	((((Dypsis_decaryi	(Heterospathe_cagayanensis	Hydriastele_microspadix))	Kentiopsis_piersoniorum)	Dictyosperma_album)	Veitchia_spiralis))))	Nypa_fruticans))	Calamus_caryotoides);
((Sabal_domingensis	(((((Pelagodoxa_henryana	((Oenocarpus_minor	Oenocarpus_bataua)	Manicaria_saccifera))	((((Dypsis_decaryi	Kentiopsis_piersoniorum)	Hydriastele_microspadix)	Heterospathe_cagayanensis)	Dictyosperma_album))	Veitchia_spiralis)	(Orania_palindan	((((Reinhardtia_latisecta	Reinhardtia_paiewonskiana)	(((Elaeis_guineensis	Elaeis_oleifera)	(Reinhardtia_gracilis	Bactris_major))	Attalea_speciosa))	(Iriartea_deltoidea	((Burretiokentia_grandiflora	Geonoma_undata)	Podococcus_barteri)))	(Roystonea_regia	Sclerosperma_profizianum))))	(Nypa_fruticans	(Phoenix_dactylifera	Pseudophoenix_vinifera))))	Calamus_caryotoides);
(((((Orania_palindan	(Manicaria_saccifera	(Pelagodoxa_henryana	(Oenocarpus_minor	Oenocarpus_bataua))))	((Heterospathe_cagayanensis	(Veitchia_spiralis	((Hydriastele_microspadix	(Dypsis_decaryi	((((Iriartea_deltoidea	(Reinhardtia_latisecta	(Burretiokentia_grandiflora	Reinhardtia_paiewonskiana)))	(((Elaeis_guineensis	Elaeis_oleifera)	(Reinhardtia_gracilis	Bactris_major))	Attalea_speciosa))	(Roystonea_regia	Sclerosperma_profizianum))	Sabal_domingensis)))	Podococcus_barteri)))	(Kentiopsis_piersoniorum	Geonoma_undata)))	Dictyosperma_album)	(Nypa_fruticans	(Phoenix_dactylifera	Pseudophoenix_vinifera)))	Calamus_caryotoides);
((Roystonea_regia	(Sclerosperma_profizianum	((((Nypa_fruticans	(Phoenix_dactylifera	Pseudophoenix_vinifera))	(((Manicaria_saccifera	(Pelagodoxa_henryana	(Oenocarpus_minor	Oenocarpus_bataua)))	(Dictyosperma_album	((Kentiopsis_piersoniorum	Dypsis_decaryi)	((Veitchia_spiralis	Hydriastele_microspadix)	Heterospathe_cagayanensis))))	(Orania_palindan	Sabal_domingensis)))	(Geonoma_undata	Podococcus_barteri))	((Reinhardtia_gracilis	Bactris_major)	((Iriartea_deltoidea	(Elaeis_guineensis	Elaeis_oleifera))	(((Reinhardtia_latisecta	Reinhardtia_paiewonskiana)	Burretiokentia_grandiflora)	Attalea_speciosa))))))	Calamus_caryotoides);
((Roystonea_regia	(Sclerosperma_profizianum	((((Nypa_fruticans	(Phoenix_dactylifera	Pseudophoenix_vinifera))	(((Geonoma_undata	Podococcus_barteri)	(Veitchia_spiralis	(((Dictyosperma_album	Kentiopsis_piersoniorum)	(Heterospathe_cagayanensis	Hydriastele_microspadix))	(Dypsis_decaryi	(Manicaria_saccifera	(Pelagodoxa_henryana	(Oenocarpus_minor	Oenocarpus_bataua)))))))	Sabal_domingensis))	Orania_palindan)	(((((Burretiokentia_grandiflora	Reinhardtia_gracilis)	Bactris_major)	(Elaeis_guineensis	Elaeis_oleifera))	Attalea_speciosa)	((Reinhardtia_latisecta	Reinhardtia_paiewonskiana)	Iriartea_deltoidea)))))	Calamus_caryotoides);
((Roystonea_regia	(((Sclerosperma_profizianum	((Reinhardtia_latisecta	(Burretiokentia_grandiflora	Reinhardtia_paiewonskiana))	Iriartea_deltoidea))	(Pseudophoenix_vinifera	((Attalea_speciosa	(Reinhardtia_gracilis	Bactris_major))	(Elaeis_guineensis	Elaeis_oleifera))))	(((((Nypa_fruticans	Phoenix_dactylifera)	(Orania_palindan	Sabal_domingensis))	Manicaria_saccifera)	(Pelagodoxa_henryana	(Geonoma_undata	Podococcus_barteri)))	((Kentiopsis_piersoniorum	(Oenocarpus_minor	Oenocarpus_bataua))	(Dictyosperma_album	(Heterospathe_cagayanensis	(Hydriastele_microspadix	(Veitchia_spiralis	Dypsis_decaryi))))))))	Calamus_caryotoides);
((Sclerosperma_profizianum	((((((Dypsis_decaryi	(Kentiopsis_piersoniorum	(Oenocarpus_minor	Oenocarpus_bataua)))	(Dictyosperma_album	(Heterospathe_cagayanensis	Hydriastele_microspadix)))	(Manicaria_saccifera	Pelagodoxa_henryana))	(((Roystonea_regia	((Pseudophoenix_vinifera	(Reinhardtia_latisecta	Reinhardtia_paiewonskiana))	((Attalea_speciosa	((Burretiokentia_grandiflora	Reinhardtia_gracilis)	Bactris_major))	(Elaeis_guineensis	Elaeis_oleifera))))	(Nypa_fruticans	(Iriartea_deltoidea	Orania_palindan)))	((Phoenix_dactylifera	Sabal_domingensis)	Geonoma_undata)))	Podococcus_barteri)	Veitchia_spiralis))	Calamus_caryotoides);
((Phoenix_dactylifera	(Sabal_domingensis	((Orania_palindan	(((((Heterospathe_cagayanensis	Hydriastele_microspadix)	(Kentiopsis_piersoniorum	(Dictyosperma_album	Dypsis_decaryi)))	Veitchia_spiralis)	(Manicaria_saccifera	(Pelagodoxa_henryana	(Oenocarpus_minor	Oenocarpus_bataua))))	((Geonoma_undata	Podococcus_barteri)	(((Sclerosperma_profizianum	Roystonea_regia)	((Iriartea_deltoidea	(Elaeis_guineensis	Elaeis_oleifera))	(Attalea_speciosa	(Reinhardtia_latisecta	Reinhardtia_paiewonskiana))))	(Pseudophoenix_vinifera	((Burretiokentia_grandiflora	Reinhardtia_gracilis)	Bactris_major))))))	Nypa_fruticans)))	Calamus_caryotoides);
((((Nypa_fruticans	(Podococcus_barteri	(Phoenix_dactylifera	Pseudophoenix_vinifera)))	((((Orania_palindan	((Sclerosperma_profizianum	Roystonea_regia)	(((Attalea_speciosa	(((Burretiokentia_grandiflora	Reinhardtia_gracilis)	Bactris_major)	(Elaeis_oleifera	Elaeis_guineensis)))	(Reinhardtia_latisecta	Reinhardtia_paiewonskiana))	Iriartea_deltoidea)))	Hydriastele_microspadix)	Veitchia_spiralis)	((((Dictyosperma_album	Dypsis_decaryi)	(Kentiopsis_piersoniorum	Geonoma_undata))	Heterospathe_cagayanensis)	((Pelagodoxa_henryana	(Oenocarpus_bataua	Oenocarpus_minor))	Manicaria_saccifera))))	Sabal_domingensis)	Calamus_caryotoides);
((((((Dictyosperma_album	Dypsis_decaryi)	(Hydriastele_microspadix	Kentiopsis_piersoniorum))	Heterospathe_cagayanensis)	((Pelagodoxa_henryana	(Oenocarpus_bataua	Oenocarpus_minor))	Manicaria_saccifera))	((Geonoma_undata	((((Reinhardtia_latisecta	Reinhardtia_paiewonskiana)	(Sclerosperma_profizianum	Roystonea_regia))	Iriartea_deltoidea)	((((Burretiokentia_grandiflora	Reinhardtia_gracilis)	Bactris_major)	Attalea_speciosa)	(Elaeis_oleifera	Elaeis_guineensis))))	(((Nypa_fruticans	Orania_palindan)	Sabal_domingensis)	(((Veitchia_spiralis	Pseudophoenix_vinifera)	Phoenix_dactylifera)	Podococcus_barteri))))	Calamus_caryotoides);
((((((Pseudophoenix_vinifera	((((Burretiokentia_grandiflora	Reinhardtia_gracilis)	Bactris_major)	Attalea_speciosa)	(Elaeis_oleifera	Elaeis_guineensis)))	(((Phoenix_dactylifera	Sabal_domingensis)	(((Pelagodoxa_henryana	(Geonoma_undata	Podococcus_barteri))	((((Oenocarpus_bataua	(Hydriastele_microspadix	(Dypsis_decaryi	Oenocarpus_minor)))	Kentiopsis_piersoniorum)	(Heterospathe_cagayanensis	Veitchia_spiralis))	Dictyosperma_album))	Manicaria_saccifera))	Orania_palindan))	(((Reinhardtia_latisecta	Reinhardtia_paiewonskiana)	Sclerosperma_profizianum)	Iriartea_deltoidea))	Nypa_fruticans)	Roystonea_regia)	Calamus_caryotoides);
((Nypa_fruticans	(((Phoenix_dactylifera	Sabal_domingensis)	(((Podococcus_barteri	((Manicaria_saccifera	((Oenocarpus_bataua	Oenocarpus_minor)	Pelagodoxa_henryana))	(((Dypsis_decaryi	(Hydriastele_microspadix	Heterospathe_cagayanensis))	(Dictyosperma_album	Kentiopsis_piersoniorum))	Veitchia_spiralis)))	Geonoma_undata)	(((((Pseudophoenix_vinifera	(Iriartea_deltoidea	(Reinhardtia_latisecta	Reinhardtia_paiewonskiana)))	Attalea_speciosa)	((Burretiokentia_grandiflora	Reinhardtia_gracilis)	Bactris_major))	(Elaeis_oleifera	Elaeis_guineensis))	(Roystonea_regia	Sclerosperma_profizianum))))	Orania_palindan))	Calamus_caryotoides);
((Roystonea_regia	(((Sclerosperma_profizianum	(Iriartea_deltoidea	(((Burretiokentia_grandiflora	Reinhardtia_gracilis)	Reinhardtia_latisecta)	Reinhardtia_paiewonskiana)))	(((Nypa_fruticans	(Phoenix_dactylifera	Sabal_domingensis))	((Orania_palindan	(Manicaria_saccifera	((Oenocarpus_bataua	Oenocarpus_minor)	Pelagodoxa_henryana)))	((((Veitchia_spiralis	Dypsis_decaryi)	Kentiopsis_piersoniorum)	(Hydriastele_microspadix	Heterospathe_cagayanensis))	Dictyosperma_album)))	(Podococcus_barteri	Geonoma_undata)))	((Bactris_major	(Attalea_speciosa	(Elaeis_oleifera	Elaeis_guineensis)))	Pseudophoenix_vinifera)))	Calamus_caryotoides);
((Reinhardtia_paiewonskiana	((Reinhardtia_gracilis	((Bactris_major	(Attalea_speciosa	(Pseudophoenix_vinifera	(Elaeis_oleifera	Elaeis_guineensis))))	(((Sclerosperma_profizianum	Iriartea_deltoidea)	(((Roystonea_regia	((Orania_palindan	Nypa_fruticans)	Podococcus_barteri))	((Manicaria_saccifera	((Oenocarpus_bataua	Oenocarpus_minor)	Pelagodoxa_henryana))	((((Dypsis_decaryi	(Heterospathe_cagayanensis	Hydriastele_microspadix))	(Burretiokentia_grandiflora	Kentiopsis_piersoniorum))	Veitchia_spiralis)	Dictyosperma_album)))	(Phoenix_dactylifera	Sabal_domingensis)))	Geonoma_undata)))	Reinhardtia_latisecta))	Calamus_caryotoides);
(((Nypa_fruticans	(Phoenix_dactylifera	Sabal_domingensis))	((((Geonoma_undata	Podococcus_barteri)	((Sclerosperma_profizianum	Roystonea_regia)	((Iriartea_deltoidea	((Bactris_major	(Attalea_speciosa	(Elaeis_oleifera	Elaeis_guineensis)))	Pseudophoenix_vinifera))	((Reinhardtia_latisecta	Reinhardtia_paiewonskiana)	(Burretiokentia_grandiflora	Reinhardtia_gracilis)))))	(Manicaria_saccifera	(((((Dypsis_decaryi	Hydriastele_microspadix)	Veitchia_spiralis)	(Kentiopsis_piersoniorum	Heterospathe_cagayanensis))	Dictyosperma_album)	((Oenocarpus_bataua	Oenocarpus_minor)	Pelagodoxa_henryana))))	Orania_palindan))	Calamus_caryotoides);
(((Manicaria_saccifera	((((Kentiopsis_piersoniorum	Veitchia_spiralis)	((Dypsis_decaryi	Hydriastele_microspadix)	Heterospathe_cagayanensis))	Dictyosperma_album)	((Oenocarpus_bataua	Oenocarpus_minor)	Pelagodoxa_henryana)))	((((Geonoma_undata	Podococcus_barteri)	(Nypa_fruticans	Orania_palindan))	(Phoenix_dactylifera	Sabal_domingensis))	((((((Reinhardtia_latisecta	Reinhardtia_paiewonskiana)	(Burretiokentia_grandiflora	Reinhardtia_gracilis))	Iriartea_deltoidea)	Roystonea_regia)	((Bactris_major	(Attalea_speciosa	(Elaeis_oleifera	Elaeis_guineensis)))	Pseudophoenix_vinifera))	Sclerosperma_profizianum)))	Calamus_caryotoides);
((Roystonea_regia	(((Sclerosperma_profizianum	(Reinhardtia_latisecta	Reinhardtia_paiewonskiana))	Iriartea_deltoidea)	(((Reinhardtia_gracilis	Bactris_major)	((Burretiokentia_grandiflora	Attalea_speciosa)	(Pseudophoenix_vinifera	(Elaeis_oleifera	Elaeis_guineensis))))	((Nypa_fruticans	Phoenix_dactylifera)	((((((Pelagodoxa_henryana	Veitchia_spiralis)	Dictyosperma_album)	Heterospathe_cagayanensis)	((Hydriastele_microspadix	Dypsis_decaryi)	((Oenocarpus_bataua	Oenocarpus_minor)	Kentiopsis_piersoniorum)))	Manicaria_saccifera)	((Podococcus_barteri	(Orania_palindan	Sabal_domingensis))	Geonoma_undata))))))	Calamus_caryotoides);
((Roystonea_regia	((((((Podococcus_barteri	Geonoma_undata)	(((Hydriastele_microspadix	(((Iriartea_deltoidea	Pelagodoxa_henryana)	(Manicaria_saccifera	(Oenocarpus_bataua	Oenocarpus_minor)))	((Dypsis_decaryi	Kentiopsis_piersoniorum)	Dictyosperma_album)))	Heterospathe_cagayanensis)	(Burretiokentia_grandiflora	Veitchia_spiralis)))	(Orania_palindan	(Nypa_fruticans	Phoenix_dactylifera)))	Sabal_domingensis)	((Bactris_major	(Pseudophoenix_vinifera	(Elaeis_oleifera	Elaeis_guineensis)))	(((Reinhardtia_latisecta	Reinhardtia_paiewonskiana)	Reinhardtia_gracilis)	Attalea_speciosa)))	Sclerosperma_profizianum))	Calamus_caryotoides);
((Nypa_fruticans	((Orania_palindan	(((((Pelagodoxa_henryana	(Manicaria_saccifera	(Oenocarpus_bataua	Oenocarpus_minor)))	(((Hydriastele_microspadix	(Dypsis_decaryi	Heterospathe_cagayanensis))	Kentiopsis_piersoniorum)	Dictyosperma_album))	Veitchia_spiralis)	Podococcus_barteri)	((((Sclerosperma_profizianum	((Reinhardtia_gracilis	(Reinhardtia_latisecta	(Burretiokentia_grandiflora	Reinhardtia_paiewonskiana)))	Iriartea_deltoidea))	Roystonea_regia)	(Pseudophoenix_vinifera	(Attalea_speciosa	(Bactris_major	(Elaeis_guineensis	Elaeis_oleifera)))))	Geonoma_undata)))	(Sabal_domingensis	Phoenix_dactylifera)))	Calamus_caryotoides);
((Nypa_fruticans	((((((Pseudophoenix_vinifera	((Sclerosperma_profizianum	Iriartea_deltoidea)	(Reinhardtia_latisecta	Reinhardtia_paiewonskiana)))	Roystonea_regia)	(Attalea_speciosa	(((Burretiokentia_grandiflora	Reinhardtia_gracilis)	Bactris_major)	(Elaeis_guineensis	Elaeis_oleifera))))	Orania_palindan)	((Podococcus_barteri	(Manicaria_saccifera	(((Veitchia_spiralis	Heterospathe_cagayanensis)	((Hydriastele_microspadix	(Dypsis_decaryi	((Oenocarpus_bataua	Oenocarpus_minor)	Kentiopsis_piersoniorum)))	Dictyosperma_album))	Pelagodoxa_henryana)))	Geonoma_undata))	(Sabal_domingensis	Phoenix_dactylifera)))	Calamus_caryotoides);
((Nypa_fruticans	(((((Podococcus_barteri	(((((Sclerosperma_profizianum	Iriartea_deltoidea)	(Reinhardtia_latisecta	Reinhardtia_paiewonskiana))	Roystonea_regia)	(Attalea_speciosa	(((Burretiokentia_grandiflora	Reinhardtia_gracilis)	Bactris_major)	(Elaeis_guineensis	Elaeis_oleifera))))	Orania_palindan))	(((Dictyosperma_album	((Hydriastele_microspadix	Heterospathe_cagayanensis)	Kentiopsis_piersoniorum))	(Dypsis_decaryi	Veitchia_spiralis))	((Pelagodoxa_henryana	(Oenocarpus_bataua	Oenocarpus_minor))	Manicaria_saccifera)))	Geonoma_undata)	Pseudophoenix_vinifera)	(Sabal_domingensis	Phoenix_dactylifera)))	Calamus_caryotoides);
(((Orania_palindan	Nypa_fruticans)	((Sabal_domingensis	Phoenix_dactylifera)	((((Pseudophoenix_vinifera	((Attalea_speciosa	Bactris_major)	(Elaeis_guineensis	Elaeis_oleifera)))	(Geonoma_undata	Podococcus_barteri))	((Iriartea_deltoidea	((Burretiokentia_grandiflora	Reinhardtia_gracilis)	(Reinhardtia_latisecta	Reinhardtia_paiewonskiana)))	(Sclerosperma_profizianum	Roystonea_regia)))	(Manicaria_saccifera	(((((Hydriastele_microspadix	Heterospathe_cagayanensis)	Dypsis_decaryi)	Veitchia_spiralis)	(Kentiopsis_piersoniorum	Dictyosperma_album))	(Pelagodoxa_henryana	(Oenocarpus_bataua	Oenocarpus_minor)))))))	Calamus_caryotoides);
(((((((((Sclerosperma_profizianum	(Reinhardtia_latisecta	Reinhardtia_paiewonskiana))	Iriartea_deltoidea)	Roystonea_regia)	((Attalea_speciosa	(Pseudophoenix_vinifera	Bactris_major))	((Burretiokentia_grandiflora	Reinhardtia_gracilis)	(Elaeis_guineensis	Elaeis_oleifera))))	Orania_palindan)	((Geonoma_undata	Podococcus_barteri)	(Sabal_domingensis	(Nypa_fruticans	Phoenix_dactylifera))))	(((Heterospathe_cagayanensis	Veitchia_spiralis)	((Hydriastele_microspadix	Kentiopsis_piersoniorum)	Dypsis_decaryi))	Dictyosperma_album))	((Pelagodoxa_henryana	(Oenocarpus_bataua	Oenocarpus_minor))	Manicaria_saccifera))	Calamus_caryotoides);
((Sabal_domingensis	((((((Geonoma_undata	Podococcus_barteri)	Pelagodoxa_henryana)	(((((Dypsis_decaryi	Veitchia_spiralis)	(Hydriastele_microspadix	Heterospathe_cagayanensis))	(Dictyosperma_album	Kentiopsis_piersoniorum))	(Oenocarpus_bataua	Oenocarpus_minor))	Manicaria_saccifera))	(((Sclerosperma_profizianum	Roystonea_regia)	((Pseudophoenix_vinifera	(Reinhardtia_latisecta	Reinhardtia_paiewonskiana))	(Attalea_speciosa	((Bactris_major	(Burretiokentia_grandiflora	Reinhardtia_gracilis))	(Elaeis_guineensis	Elaeis_oleifera)))))	(Iriartea_deltoidea	Orania_palindan)))	Nypa_fruticans)	Phoenix_dactylifera))	Calamus_caryotoides);
(((Reinhardtia_latisecta	Reinhardtia_paiewonskiana)	(((((Burretiokentia_grandiflora	Attalea_speciosa)	((Elaeis_guineensis	Elaeis_oleifera)	(Bactris_major	Reinhardtia_gracilis)))	(Sabal_domingensis	((Roystonea_regia	((Iriartea_deltoidea	Orania_palindan)	((Nypa_fruticans	Phoenix_dactylifera)	(((((Dypsis_decaryi	Heterospathe_cagayanensis)	Hydriastele_microspadix)	(Veitchia_spiralis	Kentiopsis_piersoniorum))	Dictyosperma_album)	((Oenocarpus_bataua	Oenocarpus_minor)	Manicaria_saccifera)))))	((Geonoma_undata	Podococcus_barteri)	Pelagodoxa_henryana))))	Pseudophoenix_vinifera)	Sclerosperma_profizianum))	Calamus_caryotoides);
((((((Heterospathe_cagayanensis	(Dypsis_decaryi	(Hydriastele_microspadix	Veitchia_spiralis)))	Kentiopsis_piersoniorum)	Dictyosperma_album)	((Pelagodoxa_henryana	(Iriartea_deltoidea	(Oenocarpus_bataua	Oenocarpus_minor)))	Manicaria_saccifera))	((((((Reinhardtia_latisecta	Reinhardtia_paiewonskiana)	(Sclerosperma_profizianum	Roystonea_regia))	(Pseudophoenix_vinifera	(((Elaeis_guineensis	Elaeis_oleifera)	(Bactris_major	(Burretiokentia_grandiflora	Reinhardtia_gracilis)))	Attalea_speciosa)))	Sabal_domingensis)	Geonoma_undata)	(Phoenix_dactylifera	(Podococcus_barteri	(Nypa_fruticans	Orania_palindan)))))	Calamus_caryotoides);
((((((Geonoma_undata	Podococcus_barteri)	((Dictyosperma_album	((Veitchia_spiralis	(Dypsis_decaryi	Kentiopsis_piersoniorum))	(Hydriastele_microspadix	Heterospathe_cagayanensis)))	((Pelagodoxa_henryana	(Oenocarpus_bataua	Oenocarpus_minor))	Manicaria_saccifera)))	(((Pseudophoenix_vinifera	(Bactris_major	(Attalea_speciosa	(Elaeis_guineensis	Elaeis_oleifera))))	(Iriartea_deltoidea	((Burretiokentia_grandiflora	Reinhardtia_gracilis)	(Reinhardtia_latisecta	Reinhardtia_paiewonskiana))))	(Sclerosperma_profizianum	Roystonea_regia)))	(Sabal_domingensis	Orania_palindan))	(Nypa_fruticans	Phoenix_dactylifera))	Calamus_caryotoides);
(((Sabal_domingensis	(((Orania_palindan	(Roystonea_regia	((Bactris_major	(((Burretiokentia_grandiflora	Reinhardtia_gracilis)	Attalea_speciosa)	(Elaeis_guineensis	Elaeis_oleifera)))	(Pseudophoenix_vinifera	(((Reinhardtia_latisecta	Reinhardtia_paiewonskiana)	Sclerosperma_profizianum)	Iriartea_deltoidea)))))	(Geonoma_undata	Podococcus_barteri))	((Dictyosperma_album	(((Hydriastele_microspadix	(Dypsis_decaryi	Veitchia_spiralis))	Kentiopsis_piersoniorum)	Heterospathe_cagayanensis))	((Pelagodoxa_henryana	(Oenocarpus_bataua	Oenocarpus_minor))	Manicaria_saccifera))))	(Nypa_fruticans	Phoenix_dactylifera))	Calamus_caryotoides);
(((Roystonea_regia	Sclerosperma_profizianum)	(((Oenocarpus_bataua	Oenocarpus_minor)	(((((Kentiopsis_piersoniorum	Dypsis_decaryi)	(Heterospathe_cagayanensis	Hydriastele_microspadix))	Veitchia_spiralis)	Dictyosperma_album)	((Manicaria_saccifera	((Phoenix_dactylifera	Sabal_domingensis)	(Orania_palindan	Nypa_fruticans)))	(Pelagodoxa_henryana	(Podococcus_barteri	Geonoma_undata)))))	(((((Burretiokentia_grandiflora	Reinhardtia_gracilis)	(Attalea_speciosa	(Bactris_major	(Elaeis_guineensis	Elaeis_oleifera))))	(Reinhardtia_paiewonskiana	Reinhardtia_latisecta))	Iriartea_deltoidea)	Pseudophoenix_vinifera)))	Calamus_caryotoides);
(((Manicaria_saccifera	(Kentiopsis_piersoniorum	(Dictyosperma_album	(Heterospathe_cagayanensis	((Pelagodoxa_henryana	(Oenocarpus_bataua	Oenocarpus_minor))	(Hydriastele_microspadix	Dypsis_decaryi))))))	(((Podococcus_barteri	Geonoma_undata)	Veitchia_spiralis)	((Orania_palindan	((Pseudophoenix_vinifera	((Attalea_speciosa	((Burretiokentia_grandiflora	Reinhardtia_gracilis)	(Iriartea_deltoidea	(Reinhardtia_paiewonskiana	Reinhardtia_latisecta))))	(Bactris_major	(Elaeis_guineensis	Elaeis_oleifera))))	(Roystonea_regia	Sclerosperma_profizianum)))	((Nypa_fruticans	Phoenix_dactylifera)	Sabal_domingensis))))	Calamus_caryotoides);
(((Sabal_domingensis	(((Iriartea_deltoidea	Orania_palindan)	((Burretiokentia_grandiflora	Veitchia_spiralis)	(((Kentiopsis_piersoniorum	((Manicaria_saccifera	(Pelagodoxa_henryana	(Oenocarpus_bataua	Oenocarpus_minor)))	Dypsis_decaryi))	Dictyosperma_album)	(Heterospathe_cagayanensis	Hydriastele_microspadix))))	((Podococcus_barteri	Geonoma_undata)	((Roystonea_regia	Sclerosperma_profizianum)	((Reinhardtia_gracilis	(Reinhardtia_paiewonskiana	Reinhardtia_latisecta))	(Attalea_speciosa	(Bactris_major	(Elaeis_guineensis	Elaeis_oleifera))))))))	(Nypa_fruticans	(Pseudophoenix_vinifera	Phoenix_dactylifera)))	Calamus_caryotoides);
((Roystonea_regia	(Sclerosperma_profizianum	((Iriartea_deltoidea	((Reinhardtia_gracilis	((Burretiokentia_grandiflora	Reinhardtia_paiewonskiana)	Reinhardtia_latisecta))	(Attalea_speciosa	(Bactris_major	(Elaeis_guineensis	Elaeis_oleifera)))))	(Geonoma_undata	((Podococcus_barteri	((((Oenocarpus_bataua	Oenocarpus_minor)	Pelagodoxa_henryana)	Manicaria_saccifera)	(((Dictyosperma_album	Dypsis_decaryi)	(Veitchia_spiralis	Kentiopsis_piersoniorum))	(Heterospathe_cagayanensis	Hydriastele_microspadix))))	(((Orania_palindan	Nypa_fruticans)	(Pseudophoenix_vinifera	Phoenix_dactylifera))	Sabal_domingensis))))))	Calamus_caryotoides);
(((Roystonea_regia	Sclerosperma_profizianum)	(((Orania_palindan	Iriartea_deltoidea)	(((((((((Oenocarpus_bataua	Oenocarpus_minor)	Pelagodoxa_henryana)	Manicaria_saccifera)	(((Dypsis_decaryi	Kentiopsis_piersoniorum)	Dictyosperma_album)	(Heterospathe_cagayanensis	Hydriastele_microspadix)))	Veitchia_spiralis)	(Sabal_domingensis	(Nypa_fruticans	Phoenix_dactylifera)))	Podococcus_barteri)	Geonoma_undata)	(Attalea_speciosa	(((Burretiokentia_grandiflora	Reinhardtia_gracilis)	Bactris_major)	(Elaeis_guineensis	Elaeis_oleifera)))))	(Pseudophoenix_vinifera	(Reinhardtia_paiewonskiana	Reinhardtia_latisecta))))	Calamus_caryotoides);
((Roystonea_regia	(((((Podococcus_barteri	Geonoma_undata)	((((Oenocarpus_bataua	Oenocarpus_minor)	Pelagodoxa_henryana)	Manicaria_saccifera)	(((Hydriastele_microspadix	(Heterospathe_cagayanensis	Kentiopsis_piersoniorum))	(Veitchia_spiralis	Dypsis_decaryi))	Dictyosperma_album)))	((Orania_palindan	Nypa_fruticans)	(Sabal_domingensis	Phoenix_dactylifera)))	(Pseudophoenix_vinifera	((Bactris_major	((Burretiokentia_grandiflora	Reinhardtia_gracilis)	Attalea_speciosa))	(Elaeis_guineensis	Elaeis_oleifera))))	(Iriartea_deltoidea	(Sclerosperma_profizianum	(Reinhardtia_paiewonskiana	Reinhardtia_latisecta)))))	Calamus_caryotoides);
((Reinhardtia_paiewonskiana	(Reinhardtia_latisecta	((Sclerosperma_profizianum	(Roystonea_regia	((((Geonoma_undata	((Sabal_domingensis	Phoenix_dactylifera)	(((Pelagodoxa_henryana	(Oenocarpus_bataua	Oenocarpus_minor))	Manicaria_saccifera)	((((Dypsis_decaryi	Veitchia_spiralis)	Kentiopsis_piersoniorum)	(Heterospathe_cagayanensis	Hydriastele_microspadix))	Dictyosperma_album))))	Podococcus_barteri)	(Orania_palindan	Nypa_fruticans))	(((Burretiokentia_grandiflora	Attalea_speciosa)	(Pseudophoenix_vinifera	(Reinhardtia_gracilis	Bactris_major)))	(Elaeis_guineensis	Elaeis_oleifera)))))	Iriartea_deltoidea)))	Calamus_caryotoides);
(((((Burretiokentia_grandiflora	Reinhardtia_paiewonskiana)	Reinhardtia_latisecta)	((((Podococcus_barteri	Geonoma_undata)	Iriartea_deltoidea)	(((Nypa_fruticans	(Sabal_domingensis	Phoenix_dactylifera))	((((Pelagodoxa_henryana	(Oenocarpus_bataua	Oenocarpus_minor))	Manicaria_saccifera)	((Kentiopsis_piersoniorum	(Hydriastele_microspadix	(Heterospathe_cagayanensis	Dypsis_decaryi)))	Dictyosperma_album))	Veitchia_spiralis))	Orania_palindan))	(((Pseudophoenix_vinifera	(Reinhardtia_gracilis	Bactris_major))	(Elaeis_guineensis	Elaeis_oleifera))	Attalea_speciosa)))	(Roystonea_regia	Sclerosperma_profizianum))	Calamus_caryotoides);
((((((((Kentiopsis_piersoniorum	(Veitchia_spiralis	Dypsis_decaryi))	Hydriastele_microspadix)	Heterospathe_cagayanensis)	Dictyosperma_album)	Manicaria_saccifera)	(Pelagodoxa_henryana	(Oenocarpus_bataua	Oenocarpus_minor)))	(((Orania_palindan	(Podococcus_barteri	Geonoma_undata))	(Nypa_fruticans	Phoenix_dactylifera))	(Sabal_domingensis	(Roystonea_regia	((((Burretiokentia_grandiflora	Reinhardtia_paiewonskiana)	Reinhardtia_latisecta)	((((Reinhardtia_gracilis	Bactris_major)	(Elaeis_guineensis	Elaeis_oleifera))	Attalea_speciosa)	Pseudophoenix_vinifera))	(Iriartea_deltoidea	Sclerosperma_profizianum))))))	Calamus_caryotoides);
((((((Podococcus_barteri	Geonoma_undata)	(Sabal_domingensis	((Sclerosperma_profizianum	Roystonea_regia)	(((Elaeis_guineensis	Elaeis_oleifera)	(Attalea_speciosa	(Bactris_major	Pseudophoenix_vinifera)))	((Reinhardtia_gracilis	(Reinhardtia_paiewonskiana	Reinhardtia_latisecta))	Iriartea_deltoidea)))))	((Nypa_fruticans	Phoenix_dactylifera)	Orania_palindan))	(Dictyosperma_album	(Hydriastele_microspadix	(Heterospathe_cagayanensis	((Kentiopsis_piersoniorum	Dypsis_decaryi)	Veitchia_spiralis)))))	((Pelagodoxa_henryana	(Burretiokentia_grandiflora	(Oenocarpus_bataua	Oenocarpus_minor)))	Manicaria_saccifera))	Calamus_caryotoides);
((((Manicaria_saccifera	((Oenocarpus_minor	Oenocarpus_bataua)	Pelagodoxa_henryana))	((Hydriastele_microspadix	(Heterospathe_cagayanensis	Kentiopsis_piersoniorum))	(Dictyosperma_album	Dypsis_decaryi)))	((Orania_palindan	((Iriartea_deltoidea	(Podococcus_barteri	Geonoma_undata))	((Roystonea_regia	Sclerosperma_profizianum)	((Pseudophoenix_vinifera	(Attalea_speciosa	(Bactris_major	(Elaeis_oleifera	Elaeis_guineensis))))	((Reinhardtia_latisecta	Reinhardtia_paiewonskiana)	(Burretiokentia_grandiflora	Reinhardtia_gracilis))))))	(Veitchia_spiralis	((Sabal_domingensis	Phoenix_dactylifera)	Nypa_fruticans))))	Calamus_caryotoides);
((Sabal_domingensis	(Phoenix_dactylifera	(((Orania_palindan	(Geonoma_undata	((Bactris_major	Pseudophoenix_vinifera)	(((Podococcus_barteri	(Reinhardtia_gracilis	(Elaeis_oleifera	Elaeis_guineensis)))	((Reinhardtia_latisecta	Reinhardtia_paiewonskiana)	Attalea_speciosa))	(Roystonea_regia	(Iriartea_deltoidea	Sclerosperma_profizianum))))))	(Manicaria_saccifera	(((Burretiokentia_grandiflora	(Oenocarpus_minor	Oenocarpus_bataua))	Pelagodoxa_henryana)	(((Heterospathe_cagayanensis	Kentiopsis_piersoniorum)	(Hydriastele_microspadix	(Dypsis_decaryi	Veitchia_spiralis)))	Dictyosperma_album))))	Nypa_fruticans)))	Calamus_caryotoides);
(((Sabal_domingensis	Phoenix_dactylifera)	((((Iriartea_deltoidea	Orania_palindan)	(((Pseudophoenix_vinifera	(Attalea_speciosa	(Bactris_major	(Elaeis_oleifera	Elaeis_guineensis))))	(Reinhardtia_gracilis	Roystonea_regia))	(Sclerosperma_profizianum	(Reinhardtia_latisecta	Reinhardtia_paiewonskiana))))	(((Burretiokentia_grandiflora	Geonoma_undata)	Podococcus_barteri)	(Manicaria_saccifera	(((Oenocarpus_minor	Oenocarpus_bataua)	(Dictyosperma_album	((Veitchia_spiralis	((Hydriastele_microspadix	Heterospathe_cagayanensis)	Dypsis_decaryi))	Kentiopsis_piersoniorum)))	Pelagodoxa_henryana))))	Nypa_fruticans))	Calamus_caryotoides);
((Phoenix_dactylifera	(((Geonoma_undata	((((Iriartea_deltoidea	(Bactris_major	((Pseudophoenix_vinifera	(Elaeis_oleifera	Elaeis_guineensis))	Attalea_speciosa)))	(Sclerosperma_profizianum	Roystonea_regia))	(Reinhardtia_gracilis	(Reinhardtia_latisecta	(Burretiokentia_grandiflora	Reinhardtia_paiewonskiana))))	Podococcus_barteri))	(Manicaria_saccifera	(((Veitchia_spiralis	Dypsis_decaryi)	(Dictyosperma_album	((Hydriastele_microspadix	Heterospathe_cagayanensis)	Kentiopsis_piersoniorum)))	(Pelagodoxa_henryana	(Oenocarpus_minor	Oenocarpus_bataua)))))	((Nypa_fruticans	Orania_palindan)	Sabal_domingensis)))	Calamus_caryotoides);
((Nypa_fruticans	((Sabal_domingensis	Phoenix_dactylifera)	((Orania_palindan	(((Veitchia_spiralis	(((Hydriastele_microspadix	Heterospathe_cagayanensis)	Dypsis_decaryi)	Kentiopsis_piersoniorum))	Dictyosperma_album)	(Manicaria_saccifera	((Oenocarpus_minor	Oenocarpus_bataua)	Pelagodoxa_henryana))))	((Podococcus_barteri	Geonoma_undata)	((Sclerosperma_profizianum	Roystonea_regia)	((((Attalea_speciosa	(Reinhardtia_latisecta	(Burretiokentia_grandiflora	Reinhardtia_paiewonskiana)))	Pseudophoenix_vinifera)	(Bactris_major	Reinhardtia_gracilis))	(Iriartea_deltoidea	(Elaeis_oleifera	Elaeis_guineensis))))))))	Calamus_caryotoides);
((Nypa_fruticans	((((((Heterospathe_cagayanensis	((Veitchia_spiralis	Dypsis_decaryi)	(Hydriastele_microspadix	Kentiopsis_piersoniorum)))	Dictyosperma_album)	((Podococcus_barteri	Geonoma_undata)	(((Iriartea_deltoidea	Sclerosperma_profizianum)	Roystonea_regia)	(((Attalea_speciosa	(Bactris_major	(Burretiokentia_grandiflora	Reinhardtia_gracilis)))	(Pseudophoenix_vinifera	(Elaeis_oleifera	Elaeis_guineensis)))	(Reinhardtia_latisecta	Reinhardtia_paiewonskiana)))))	(Orania_palindan	(Manicaria_saccifera	((Oenocarpus_minor	Oenocarpus_bataua)	Pelagodoxa_henryana))))	Sabal_domingensis)	Phoenix_dactylifera))	Calamus_caryotoides);
((Nypa_fruticans	((((Manicaria_saccifera	((Pelagodoxa_henryana	(Oenocarpus_minor	Oenocarpus_bataua))	(((Hydriastele_microspadix	Veitchia_spiralis)	(Heterospathe_cagayanensis	(Dypsis_decaryi	Kentiopsis_piersoniorum)))	Dictyosperma_album)))	(((Podococcus_barteri	(Pseudophoenix_vinifera	((Attalea_speciosa	(Bactris_major	(Burretiokentia_grandiflora	Reinhardtia_gracilis)))	(Elaeis_oleifera	Elaeis_guineensis))))	((Iriartea_deltoidea	(Reinhardtia_latisecta	Reinhardtia_paiewonskiana))	(Sclerosperma_profizianum	Roystonea_regia)))	Geonoma_undata))	(Sabal_domingensis	Phoenix_dactylifera))	Orania_palindan))	Calamus_caryotoides);
((Sclerosperma_profizianum	((Orania_palindan	(Roystonea_regia	(Iriartea_deltoidea	((((Burretiokentia_grandiflora	Attalea_speciosa)	((Elaeis_oleifera	Elaeis_guineensis)	Pseudophoenix_vinifera))	Bactris_major)	(Reinhardtia_gracilis	(Reinhardtia_latisecta	Reinhardtia_paiewonskiana))))))	((Nypa_fruticans	Phoenix_dactylifera)	(Sabal_domingensis	((((Oenocarpus_minor	Oenocarpus_bataua)	(Dictyosperma_album	((Hydriastele_microspadix	Veitchia_spiralis)	(Heterospathe_cagayanensis	(Kentiopsis_piersoniorum	Dypsis_decaryi)))))	Manicaria_saccifera)	((Podococcus_barteri	Geonoma_undata)	Pelagodoxa_henryana))))))	Calamus_caryotoides);
((((Pseudophoenix_vinifera	Phoenix_dactylifera)	(((Dictyosperma_album	((Manicaria_saccifera	(Oenocarpus_minor	Oenocarpus_bataua))	(((Hydriastele_microspadix	Heterospathe_cagayanensis)	Kentiopsis_piersoniorum)	(Veitchia_spiralis	Pelagodoxa_henryana))))	((((Dypsis_decaryi	Iriartea_deltoidea)	Sclerosperma_profizianum)	Roystonea_regia)	((((Reinhardtia_gracilis	Reinhardtia_latisecta)	Reinhardtia_paiewonskiana)	(Burretiokentia_grandiflora	Attalea_speciosa))	(Bactris_major	(Elaeis_oleifera	Elaeis_guineensis)))))	(Podococcus_barteri	Geonoma_undata)))	(Orania_palindan	(Sabal_domingensis	Nypa_fruticans)))	Calamus_caryotoides);
(((Nypa_fruticans	(Pseudophoenix_vinifera	Phoenix_dactylifera))	((((((Iriartea_deltoidea	((Reinhardtia_latisecta	Reinhardtia_paiewonskiana)	Sclerosperma_profizianum))	((Attalea_speciosa	(((Burretiokentia_grandiflora	Reinhardtia_gracilis)	Bactris_major)	(Elaeis_oleifera	Elaeis_guineensis)))	Roystonea_regia))	Geonoma_undata)	Podococcus_barteri)	((Orania_palindan	(Manicaria_saccifera	(Pelagodoxa_henryana	(Oenocarpus_minor	Oenocarpus_bataua))))	(Dictyosperma_album	((Heterospathe_cagayanensis	(Dypsis_decaryi	Kentiopsis_piersoniorum))	(Veitchia_spiralis	Hydriastele_microspadix)))))	Sabal_domingensis))	Calamus_caryotoides);
((((Nypa_fruticans	Pseudophoenix_vinifera)	(Phoenix_dactylifera	Sabal_domingensis))	(((((Sclerosperma_profizianum	(Iriartea_deltoidea	(Reinhardtia_paiewonskiana	Reinhardtia_latisecta)))	(Roystonea_regia	(Attalea_speciosa	((Elaeis_guineensis	Elaeis_oleifera)	((Reinhardtia_gracilis	Burretiokentia_grandiflora)	Bactris_major)))))	Orania_palindan)	((((((Dypsis_decaryi	Dictyosperma_album)	(Hydriastele_microspadix	(Kentiopsis_piersoniorum	(Oenocarpus_minor	Oenocarpus_bataua))))	Heterospathe_cagayanensis)	Pelagodoxa_henryana)	Manicaria_saccifera)	Veitchia_spiralis))	(Geonoma_undata	Podococcus_barteri)))	Calamus_caryotoides);
(((Nypa_fruticans	(Pseudophoenix_vinifera	Phoenix_dactylifera))	(Podococcus_barteri	((Geonoma_undata	((Roystonea_regia	(((Attalea_speciosa	(Elaeis_guineensis	Elaeis_oleifera))	(Reinhardtia_gracilis	Bactris_major))	(Reinhardtia_paiewonskiana	(Reinhardtia_latisecta	(Sclerosperma_profizianum	Iriartea_deltoidea)))))	Sabal_domingensis))	((Manicaria_saccifera	(Pelagodoxa_henryana	((((Burretiokentia_grandiflora	Veitchia_spiralis)	((Hydriastele_microspadix	(Dypsis_decaryi	Kentiopsis_piersoniorum))	Dictyosperma_album))	Heterospathe_cagayanensis)	(Oenocarpus_minor	Oenocarpus_bataua))))	Orania_palindan))))	Calamus_caryotoides);
(((Pseudophoenix_vinifera	((Phoenix_dactylifera	Sabal_domingensis)	((Orania_palindan	(((Attalea_speciosa	(Elaeis_guineensis	Elaeis_oleifera))	Bactris_major)	((Reinhardtia_gracilis	(Reinhardtia_paiewonskiana	Reinhardtia_latisecta))	((Roystonea_regia	Sclerosperma_profizianum)	Iriartea_deltoidea))))	((Geonoma_undata	Podococcus_barteri)	(Manicaria_saccifera	(((Heterospathe_cagayanensis	Kentiopsis_piersoniorum)	Dictyosperma_album)	(Veitchia_spiralis	(Hydriastele_microspadix	(Pelagodoxa_henryana	(Burretiokentia_grandiflora	(Dypsis_decaryi	(Oenocarpus_minor	Oenocarpus_bataua))))))))))))	Nypa_fruticans)	Calamus_caryotoides);
((((Pseudophoenix_vinifera	((Phoenix_dactylifera	Sabal_domingensis)	(((Dypsis_decaryi	(((Dictyosperma_album	Kentiopsis_piersoniorum)	Heterospathe_cagayanensis)	Hydriastele_microspadix))	Veitchia_spiralis)	((Pelagodoxa_henryana	(Geonoma_undata	Podococcus_barteri))	((Oenocarpus_minor	Oenocarpus_bataua)	(Manicaria_saccifera	(Roystonea_regia	(((Elaeis_guineensis	Elaeis_oleifera)	(Bactris_major	(Reinhardtia_gracilis	(Burretiokentia_grandiflora	Attalea_speciosa))))	(Sclerosperma_profizianum	(Iriartea_deltoidea	(Reinhardtia_paiewonskiana	Reinhardtia_latisecta)))))))))))	Orania_palindan)	Nypa_fruticans)	Calamus_caryotoides);
(((Manicaria_saccifera	((Veitchia_spiralis	(((Hydriastele_microspadix	Heterospathe_cagayanensis)	Kentiopsis_piersoniorum)	(Dypsis_decaryi	Dictyosperma_album)))	(Oenocarpus_minor	Oenocarpus_bataua)))	((((Sclerosperma_profizianum	Roystonea_regia)	((((Burretiokentia_grandiflora	Reinhardtia_gracilis)	(Reinhardtia_paiewonskiana	Reinhardtia_latisecta))	Iriartea_deltoidea)	((Elaeis_guineensis	Elaeis_oleifera)	(Bactris_major	Attalea_speciosa))))	(((Orania_palindan	Nypa_fruticans)	(Phoenix_dactylifera	Pseudophoenix_vinifera))	Sabal_domingensis))	(Pelagodoxa_henryana	(Geonoma_undata	Podococcus_barteri))))	Calamus_caryotoides);
(((((Orania_palindan	Nypa_fruticans)	(Phoenix_dactylifera	Pseudophoenix_vinifera))	(((Geonoma_undata	(Sabal_domingensis	(Roystonea_regia	(Iriartea_deltoidea	(((Burretiokentia_grandiflora	Reinhardtia_gracilis)	(Reinhardtia_paiewonskiana	Reinhardtia_latisecta))	((Elaeis_guineensis	Elaeis_oleifera)	(Bactris_major	Attalea_speciosa)))))))	Sclerosperma_profizianum)	Podococcus_barteri))	(Manicaria_saccifera	((Dictyosperma_album	((Hydriastele_microspadix	(Dypsis_decaryi	Heterospathe_cagayanensis))	(Kentiopsis_piersoniorum	Veitchia_spiralis)))	(Pelagodoxa_henryana	(Oenocarpus_minor	Oenocarpus_bataua)))))	Calamus_caryotoides);
(((((Dictyosperma_album	Veitchia_spiralis)	((Manicaria_saccifera	((Oenocarpus_minor	Oenocarpus_bataua)	Pelagodoxa_henryana))	(((Nypa_fruticans	Phoenix_dactylifera)	(Sabal_domingensis	((Sclerosperma_profizianum	Roystonea_regia)	((Pseudophoenix_vinifera	((Elaeis_guineensis	Elaeis_oleifera)	(Bactris_major	Attalea_speciosa)))	(((Podococcus_barteri	Geonoma_undata)	Iriartea_deltoidea)	(Reinhardtia_gracilis	(Reinhardtia_paiewonskiana	(Burretiokentia_grandiflora	Reinhardtia_latisecta))))))))	Orania_palindan)))	((Hydriastele_microspadix	Dypsis_decaryi)	Kentiopsis_piersoniorum))	Heterospathe_cagayanensis)	Calamus_caryotoides);
(((Sclerosperma_profizianum	Roystonea_regia)	((((Attalea_speciosa	((Reinhardtia_paiewonskiana	Reinhardtia_latisecta)	Iriartea_deltoidea))	((Burretiokentia_grandiflora	Reinhardtia_gracilis)	Bactris_major))	(Elaeis_guineensis	Elaeis_oleifera))	(((Dictyosperma_album	((Hydriastele_microspadix	Heterospathe_cagayanensis)	((Dypsis_decaryi	Veitchia_spiralis)	Kentiopsis_piersoniorum)))	(Manicaria_saccifera	((Oenocarpus_minor	Oenocarpus_bataua)	Pelagodoxa_henryana)))	((Nypa_fruticans	(Pseudophoenix_vinifera	Phoenix_dactylifera))	((Podococcus_barteri	Geonoma_undata)	(Sabal_domingensis	Orania_palindan))))))	Calamus_caryotoides);
((((Dictyosperma_album	(((Dypsis_decaryi	Heterospathe_cagayanensis)	Hydriastele_microspadix)	Veitchia_spiralis))	Kentiopsis_piersoniorum)	((Pelagodoxa_henryana	(Manicaria_saccifera	(Oenocarpus_minor	Oenocarpus_bataua)))	(((Nypa_fruticans	Phoenix_dactylifera)	(Roystonea_regia	(((((Pseudophoenix_vinifera	(Elaeis_guineensis	Elaeis_oleifera))	Bactris_major)	(Burretiokentia_grandiflora	Attalea_speciosa))	Reinhardtia_gracilis)	((Reinhardtia_paiewonskiana	Reinhardtia_latisecta)	(Sclerosperma_profizianum	Iriartea_deltoidea)))))	((Sabal_domingensis	Orania_palindan)	(Podococcus_barteri	Geonoma_undata)))))	Calamus_caryotoides);
((Nypa_fruticans	(Phoenix_dactylifera	((Sabal_domingensis	(Roystonea_regia	((((Attalea_speciosa	Bactris_major)	(Pseudophoenix_vinifera	(Elaeis_guineensis	Elaeis_oleifera)))	Reinhardtia_gracilis)	((Reinhardtia_paiewonskiana	Reinhardtia_latisecta)	(Sclerosperma_profizianum	Iriartea_deltoidea)))))	(((((((Hydriastele_microspadix	Kentiopsis_piersoniorum)	(Dypsis_decaryi	Veitchia_spiralis))	Heterospathe_cagayanensis)	Dictyosperma_album)	(Manicaria_saccifera	((Oenocarpus_minor	Oenocarpus_bataua)	Pelagodoxa_henryana)))	(Podococcus_barteri	(Burretiokentia_grandiflora	Geonoma_undata)))	Orania_palindan))))	Calamus_caryotoides);
(((Orania_palindan	Sabal_domingensis)	(Nypa_fruticans	((((Podococcus_barteri	Geonoma_undata)	((((Heterospathe_cagayanensis	Hydriastele_microspadix)	(Veitchia_spiralis	Dypsis_decaryi))	(Kentiopsis_piersoniorum	Dictyosperma_album))	((Pelagodoxa_henryana	(Oenocarpus_bataua	Oenocarpus_minor))	Manicaria_saccifera)))	(((Iriartea_deltoidea	Sclerosperma_profizianum)	Roystonea_regia)	(((Reinhardtia_latisecta	(Burretiokentia_grandiflora	Reinhardtia_paiewonskiana))	Reinhardtia_gracilis)	(Bactris_major	((Elaeis_oleifera	Elaeis_guineensis)	Attalea_speciosa)))))	(Pseudophoenix_vinifera	Phoenix_dactylifera))))	Calamus_caryotoides);
((Nypa_fruticans	((Phoenix_dactylifera	Sabal_domingensis)	(((Manicaria_saccifera	((Dictyosperma_album	((Kentiopsis_piersoniorum	Veitchia_spiralis)	((Dypsis_decaryi	Heterospathe_cagayanensis)	Hydriastele_microspadix)))	(Pelagodoxa_henryana	(Oenocarpus_bataua	Oenocarpus_minor))))	((Geonoma_undata	((Iriartea_deltoidea	Roystonea_regia)	((Bactris_major	(Pseudophoenix_vinifera	(Elaeis_oleifera	Elaeis_guineensis)))	(Attalea_speciosa	((Reinhardtia_latisecta	Reinhardtia_paiewonskiana)	(Podococcus_barteri	(Burretiokentia_grandiflora	Reinhardtia_gracilis)))))))	Sclerosperma_profizianum))	Orania_palindan)))	Calamus_caryotoides);
((Reinhardtia_paiewonskiana	(((Sclerosperma_profizianum	Reinhardtia_latisecta)	(((((((Dictyosperma_album	(Hydriastele_microspadix	((Dypsis_decaryi	Kentiopsis_piersoniorum)	Heterospathe_cagayanensis)))	Veitchia_spiralis)	(((Iriartea_deltoidea	Pelagodoxa_henryana)	(Burretiokentia_grandiflora	(Oenocarpus_minor	Oenocarpus_bataua)))	Manicaria_saccifera))	((Podococcus_barteri	(Sabal_domingensis	(Orania_palindan	Nypa_fruticans)))	Phoenix_dactylifera))	((Bactris_major	Attalea_speciosa)	(Reinhardtia_gracilis	(Elaeis_oleifera	Elaeis_guineensis))))	Geonoma_undata)	Pseudophoenix_vinifera))	Roystonea_regia))	Calamus_caryotoides);
((Roystonea_regia	(((((Dictyosperma_album	((((Hydriastele_microspadix	Heterospathe_cagayanensis)	Dypsis_decaryi)	Kentiopsis_piersoniorum)	Veitchia_spiralis))	(((Oenocarpus_bataua	Pelagodoxa_henryana)	Oenocarpus_minor)	Manicaria_saccifera))	(Podococcus_barteri	((Iriartea_deltoidea	Orania_palindan)	((Nypa_fruticans	Phoenix_dactylifera)	Sabal_domingensis))))	(((Pseudophoenix_vinifera	((Reinhardtia_gracilis	Bactris_major)	(Attalea_speciosa	(Elaeis_oleifera	Elaeis_guineensis))))	(Reinhardtia_latisecta	(Burretiokentia_grandiflora	Reinhardtia_paiewonskiana)))	Geonoma_undata))	Sclerosperma_profizianum))	Calamus_caryotoides);
(((((((((Roystonea_regia	((Pseudophoenix_vinifera	((Elaeis_oleifera	Elaeis_guineensis)	(Bactris_major	((Burretiokentia_grandiflora	Reinhardtia_gracilis)	Attalea_speciosa))))	(Iriartea_deltoidea	(Reinhardtia_latisecta	Reinhardtia_paiewonskiana))))	Orania_palindan)	(Geonoma_undata	Podococcus_barteri))	(((Kentiopsis_piersoniorum	(Dictyosperma_album	Heterospathe_cagayanensis))	(Hydriastele_microspadix	(Dypsis_decaryi	Veitchia_spiralis)))	(Manicaria_saccifera	(Pelagodoxa_henryana	(Oenocarpus_bataua	Oenocarpus_minor)))))	Sclerosperma_profizianum)	Sabal_domingensis)	Phoenix_dactylifera)	Nypa_fruticans)	Calamus_caryotoides);
(((Phoenix_dactylifera	Nypa_fruticans)	(((((Heterospathe_cagayanensis	((Dypsis_decaryi	Kentiopsis_piersoniorum)	(Hydriastele_microspadix	Veitchia_spiralis)))	Dictyosperma_album)	(Manicaria_saccifera	(Pelagodoxa_henryana	(Oenocarpus_bataua	Oenocarpus_minor))))	(((Sclerosperma_profizianum	Roystonea_regia)	(((Geonoma_undata	Podococcus_barteri)	Iriartea_deltoidea)	((Bactris_major	(Pseudophoenix_vinifera	(Elaeis_oleifera	Elaeis_guineensis)))	(Attalea_speciosa	((Burretiokentia_grandiflora	Reinhardtia_gracilis)	(Reinhardtia_latisecta	Reinhardtia_paiewonskiana))))))	Orania_palindan))	Sabal_domingensis))	Calamus_caryotoides);
((Roystonea_regia	(((((Burretiokentia_grandiflora	Reinhardtia_gracilis)	(Elaeis_oleifera	Elaeis_guineensis))	(Pseudophoenix_vinifera	Attalea_speciosa))	Bactris_major)	(((Sclerosperma_profizianum	(Reinhardtia_latisecta	Reinhardtia_paiewonskiana))	Iriartea_deltoidea)	(Orania_palindan	(((Geonoma_undata	Podococcus_barteri)	Nypa_fruticans)	((Sabal_domingensis	Phoenix_dactylifera)	((((Heterospathe_cagayanensis	((Kentiopsis_piersoniorum	(Oenocarpus_bataua	Oenocarpus_minor))	Hydriastele_microspadix))	Dictyosperma_album)	(Dypsis_decaryi	(Manicaria_saccifera	Pelagodoxa_henryana)))	Veitchia_spiralis)))))))	Calamus_caryotoides);
((Reinhardtia_paiewonskiana	((Reinhardtia_gracilis	((((Elaeis_oleifera	Elaeis_guineensis)	((((Orania_palindan	Iriartea_deltoidea)	((Nypa_fruticans	Phoenix_dactylifera)	((Sabal_domingensis	((Dictyosperma_album	(Veitchia_spiralis	Hydriastele_microspadix))	((Dypsis_decaryi	Heterospathe_cagayanensis)	Kentiopsis_piersoniorum)))	(Manicaria_saccifera	((Oenocarpus_bataua	Oenocarpus_minor)	Pelagodoxa_henryana)))))	(Sclerosperma_profizianum	Roystonea_regia))	(Pseudophoenix_vinifera	Bactris_major)))	(Geonoma_undata	Podococcus_barteri))	(Burretiokentia_grandiflora	Attalea_speciosa)))	Reinhardtia_latisecta))	Calamus_caryotoides);
(((Reinhardtia_paiewonskiana	((Sclerosperma_profizianum	(Iriartea_deltoidea	(((Orania_palindan	((Sabal_domingensis	(Nypa_fruticans	Phoenix_dactylifera))	(Manicaria_saccifera	(((Oenocarpus_bataua	(Reinhardtia_gracilis	Oenocarpus_minor))	((Geonoma_undata	Podococcus_barteri)	Pelagodoxa_henryana))	(Dictyosperma_album	(((Kentiopsis_piersoniorum	Dypsis_decaryi)	Veitchia_spiralis)	(Hydriastele_microspadix	Heterospathe_cagayanensis)))))))	(((Bactris_major	Attalea_speciosa)	(Elaeis_oleifera	Elaeis_guineensis))	Pseudophoenix_vinifera))	Roystonea_regia)))	Reinhardtia_latisecta))	Burretiokentia_grandiflora)	Calamus_caryotoides);
((Reinhardtia_paiewonskiana	(((Pseudophoenix_vinifera	(((Iriartea_deltoidea	Roystonea_regia)	((((((Oenocarpus_bataua	Oenocarpus_minor)	Pelagodoxa_henryana)	(Burretiokentia_grandiflora	Reinhardtia_gracilis))	(((Dypsis_decaryi	Veitchia_spiralis)	(Hydriastele_microspadix	(Heterospathe_cagayanensis	(Dictyosperma_album	Kentiopsis_piersoniorum))))	Manicaria_saccifera))	(Podococcus_barteri	Geonoma_undata))	((Sabal_domingensis	Orania_palindan)	(Nypa_fruticans	Phoenix_dactylifera))))	(Bactris_major	(Attalea_speciosa	(Elaeis_oleifera	Elaeis_guineensis)))))	Sclerosperma_profizianum)	Reinhardtia_latisecta))	Calamus_caryotoides);
(((Nypa_fruticans	(Phoenix_dactylifera	Pseudophoenix_vinifera))	(Sabal_domingensis	((Geonoma_undata	(Podococcus_barteri	((Sclerosperma_profizianum	Roystonea_regia)	((Iriartea_deltoidea	(Reinhardtia_gracilis	(Reinhardtia_paiewonskiana	Reinhardtia_latisecta)))	(Bactris_major	((Elaeis_guineensis	Elaeis_oleifera)	(Burretiokentia_grandiflora	Attalea_speciosa)))))))	((((((Veitchia_spiralis	Hydriastele_microspadix)	Dictyosperma_album)	((Dypsis_decaryi	Heterospathe_cagayanensis)	Kentiopsis_piersoniorum))	(Oenocarpus_bataua	Oenocarpus_minor))	(Pelagodoxa_henryana	Manicaria_saccifera))	Orania_palindan))))	Calamus_caryotoides);
((Pseudophoenix_vinifera	(((Phoenix_dactylifera	Sabal_domingensis)	(((Heterospathe_cagayanensis	((Dictyosperma_album	(Dypsis_decaryi	Kentiopsis_piersoniorum))	(Veitchia_spiralis	Hydriastele_microspadix)))	((Pelagodoxa_henryana	(Oenocarpus_bataua	Oenocarpus_minor))	Manicaria_saccifera))	((Podococcus_barteri	(Geonoma_undata	(((Iriartea_deltoidea	((Burretiokentia_grandiflora	Reinhardtia_paiewonskiana)	Reinhardtia_latisecta))	(Sclerosperma_profizianum	Roystonea_regia))	((Reinhardtia_gracilis	(Elaeis_guineensis	Elaeis_oleifera))	(Bactris_major	Attalea_speciosa)))))	Orania_palindan)))	Nypa_fruticans))	Calamus_caryotoides);
((((((Veitchia_spiralis	(Phoenix_dactylifera	Pseudophoenix_vinifera))	(Sclerosperma_profizianum	((Podococcus_barteri	Geonoma_undata)	(Orania_palindan	Nypa_fruticans))))	(Sabal_domingensis	(((((Elaeis_guineensis	Elaeis_oleifera)	(((Burretiokentia_grandiflora	Reinhardtia_gracilis)	Bactris_major)	Attalea_speciosa))	(Reinhardtia_paiewonskiana	Reinhardtia_latisecta))	Roystonea_regia)	Iriartea_deltoidea)))	Manicaria_saccifera)	(Pelagodoxa_henryana	((((Dictyosperma_album	Dypsis_decaryi)	(Heterospathe_cagayanensis	Hydriastele_microspadix))	Kentiopsis_piersoniorum)	(Oenocarpus_bataua	Oenocarpus_minor))))	Calamus_caryotoides);
((((((Dypsis_decaryi	Dictyosperma_album)	(((Oenocarpus_bataua	Oenocarpus_minor)	Manicaria_saccifera)	Pelagodoxa_henryana))	(((((Orania_palindan	Sabal_domingensis)	(Nypa_fruticans	(Phoenix_dactylifera	Pseudophoenix_vinifera)))	(Podococcus_barteri	Geonoma_undata))	(((Reinhardtia_paiewonskiana	Reinhardtia_latisecta)	((Elaeis_guineensis	Elaeis_oleifera)	(((Burretiokentia_grandiflora	Reinhardtia_gracilis)	Bactris_major)	Attalea_speciosa)))	((Sclerosperma_profizianum	Iriartea_deltoidea)	Roystonea_regia)))	Veitchia_spiralis))	(Kentiopsis_piersoniorum	Hydriastele_microspadix))	Heterospathe_cagayanensis)	Calamus_caryotoides);
((Roystonea_regia	((Iriartea_deltoidea	((Pseudophoenix_vinifera	(((Elaeis_guineensis	Elaeis_oleifera)	(Reinhardtia_gracilis	Attalea_speciosa))	Bactris_major))	((Burretiokentia_grandiflora	Reinhardtia_paiewonskiana)	Reinhardtia_latisecta)))	(Sclerosperma_profizianum	(((Podococcus_barteri	Geonoma_undata)	(Orania_palindan	Sabal_domingensis))	((((Manicaria_saccifera	(Oenocarpus_bataua	Oenocarpus_minor))	Pelagodoxa_henryana)	((Dictyosperma_album	((Dypsis_decaryi	Veitchia_spiralis)	(Kentiopsis_piersoniorum	Hydriastele_microspadix)))	Heterospathe_cagayanensis))	(Nypa_fruticans	Phoenix_dactylifera))))))	Calamus_caryotoides);
((((((((Podococcus_barteri	Geonoma_undata)	(((Manicaria_saccifera	(Oenocarpus_bataua	Oenocarpus_minor))	Pelagodoxa_henryana)	((((Dypsis_decaryi	Kentiopsis_piersoniorum)	(Hydriastele_microspadix	Heterospathe_cagayanensis))	Veitchia_spiralis)	Dictyosperma_album)))	((Nypa_fruticans	Phoenix_dactylifera)	Sabal_domingensis))	Orania_palindan)	(((Iriartea_deltoidea	(Elaeis_guineensis	Elaeis_oleifera))	((Pseudophoenix_vinifera	Bactris_major)	Attalea_speciosa))	(Reinhardtia_gracilis	((Burretiokentia_grandiflora	Reinhardtia_paiewonskiana)	Reinhardtia_latisecta))))	Sclerosperma_profizianum)	Roystonea_regia)	Calamus_caryotoides);
(((((((((Veitchia_spiralis	(Dypsis_decaryi	(Heterospathe_cagayanensis	(Hydriastele_microspadix	Kentiopsis_piersoniorum))))	(Dictyosperma_album	(((Podococcus_barteri	Geonoma_undata)	Pelagodoxa_henryana)	(Oenocarpus_bataua	Oenocarpus_minor))))	Manicaria_saccifera)	(Sclerosperma_profizianum	((Nypa_fruticans	Phoenix_dactylifera)	Sabal_domingensis)))	Orania_palindan)	((Pseudophoenix_vinifera	(Attalea_speciosa	((Burretiokentia_grandiflora	(Reinhardtia_gracilis	(Elaeis_guineensis	Elaeis_oleifera)))	Bactris_major)))	(Reinhardtia_paiewonskiana	Reinhardtia_latisecta)))	Roystonea_regia)	Iriartea_deltoidea)	Calamus_caryotoides);
((((((Bactris_major	((Burretiokentia_grandiflora	Reinhardtia_gracilis)	(Attalea_speciosa	(Iriartea_deltoidea	(Pseudophoenix_vinifera	(Reinhardtia_paiewonskiana	Reinhardtia_latisecta))))))	(Elaeis_guineensis	Elaeis_oleifera))	((((Nypa_fruticans	Phoenix_dactylifera)	Sabal_domingensis)	(((Dictyosperma_album	((Heterospathe_cagayanensis	((Dypsis_decaryi	Veitchia_spiralis)	Hydriastele_microspadix))	Kentiopsis_piersoniorum))	(Manicaria_saccifera	(Oenocarpus_bataua	Oenocarpus_minor)))	((Podococcus_barteri	Geonoma_undata)	Pelagodoxa_henryana)))	Orania_palindan))	Sclerosperma_profizianum)	Roystonea_regia)	Calamus_caryotoides);
((((((Podococcus_barteri	Geonoma_undata)	(((((Bactris_major	(Elaeis_guineensis	Elaeis_oleifera))	((Burretiokentia_grandiflora	Reinhardtia_gracilis)	Attalea_speciosa))	Pseudophoenix_vinifera)	(Iriartea_deltoidea	(Reinhardtia_latisecta	Reinhardtia_paiewonskiana)))	Orania_palindan))	(((Nypa_fruticans	Phoenix_dactylifera)	Sabal_domingensis)	((((Veitchia_spiralis	Dypsis_decaryi)	(Heterospathe_cagayanensis	Hydriastele_microspadix))	(Kentiopsis_piersoniorum	Dictyosperma_album))	(Manicaria_saccifera	(Pelagodoxa_henryana	(Oenocarpus_bataua	Oenocarpus_minor))))))	Sclerosperma_profizianum)	Roystonea_regia)	Calamus_caryotoides);
((((Nypa_fruticans	Phoenix_dactylifera)	Sabal_domingensis)	((((Veitchia_spiralis	Kentiopsis_piersoniorum)	(((Dypsis_decaryi	Heterospathe_cagayanensis)	Hydriastele_microspadix)	Dictyosperma_album))	(Manicaria_saccifera	(Pelagodoxa_henryana	(Oenocarpus_bataua	Oenocarpus_minor))))	(((((Bactris_major	(Pseudophoenix_vinifera	(Elaeis_guineensis	Elaeis_oleifera)))	((Burretiokentia_grandiflora	Reinhardtia_gracilis)	((Iriartea_deltoidea	(Reinhardtia_latisecta	Reinhardtia_paiewonskiana))	Attalea_speciosa)))	(Sclerosperma_profizianum	Roystonea_regia))	Orania_palindan)	(Podococcus_barteri	Geonoma_undata))))	Calamus_caryotoides);
((Roystonea_regia	((((Burretiokentia_grandiflora	Attalea_speciosa)	(Bactris_major	(Elaeis_guineensis	Elaeis_oleifera)))	(Reinhardtia_gracilis	((Reinhardtia_latisecta	Reinhardtia_paiewonskiana)	Iriartea_deltoidea)))	(((Nypa_fruticans	Orania_palindan)	((Podococcus_barteri	Geonoma_undata)	(((((Hydriastele_microspadix	(Kentiopsis_piersoniorum	Dictyosperma_album))	Heterospathe_cagayanensis)	((Pseudophoenix_vinifera	Veitchia_spiralis)	Dypsis_decaryi))	(Manicaria_saccifera	(Pelagodoxa_henryana	(Oenocarpus_bataua	Oenocarpus_minor))))	(Phoenix_dactylifera	Sabal_domingensis))))	Sclerosperma_profizianum)))	Calamus_caryotoides);
(((Sclerosperma_profizianum	Roystonea_regia)	(((Orania_palindan	(((Pseudophoenix_vinifera	(Nypa_fruticans	Phoenix_dactylifera))	Sabal_domingensis)	(((Podococcus_barteri	Geonoma_undata)	(Manicaria_saccifera	((((Kentiopsis_piersoniorum	(Oenocarpus_bataua	Oenocarpus_minor))	Dictyosperma_album)	((Dypsis_decaryi	Hydriastele_microspadix)	Heterospathe_cagayanensis))	Pelagodoxa_henryana)))	Veitchia_spiralis)))	(Attalea_speciosa	(Bactris_major	(Elaeis_guineensis	Elaeis_oleifera))))	((Iriartea_deltoidea	(Burretiokentia_grandiflora	Reinhardtia_gracilis))	(Reinhardtia_latisecta	Reinhardtia_paiewonskiana))))	Calamus_caryotoides);
(((Pseudophoenix_vinifera	Phoenix_dactylifera)	(Nypa_fruticans	((((Manicaria_saccifera	((Veitchia_spiralis	(Dictyosperma_album	(Kentiopsis_piersoniorum	(Heterospathe_cagayanensis	(Hydriastele_microspadix	Dypsis_decaryi)))))	(Pelagodoxa_henryana	(Oenocarpus_bataua	Oenocarpus_minor))))	(((Iriartea_deltoidea	(Reinhardtia_latisecta	Reinhardtia_paiewonskiana))	((Burretiokentia_grandiflora	Attalea_speciosa)	((Reinhardtia_gracilis	Bactris_major)	(Elaeis_guineensis	Elaeis_oleifera))))	(Sclerosperma_profizianum	Roystonea_regia)))	(Podococcus_barteri	Geonoma_undata))	(Orania_palindan	Sabal_domingensis))))	Calamus_caryotoides);
(((Roystonea_regia	Sclerosperma_profizianum)	((Pseudophoenix_vinifera	(Reinhardtia_latisecta	Reinhardtia_paiewonskiana))	((((Elaeis_guineensis	Elaeis_oleifera)	Attalea_speciosa)	((Burretiokentia_grandiflora	Reinhardtia_gracilis)	Bactris_major))	(((Iriartea_deltoidea	Geonoma_undata)	Podococcus_barteri)	((((Phoenix_dactylifera	Nypa_fruticans)	((Dictyosperma_album	(((Dypsis_decaryi	Veitchia_spiralis)	Kentiopsis_piersoniorum)	(Heterospathe_cagayanensis	Hydriastele_microspadix)))	(Pelagodoxa_henryana	(Manicaria_saccifera	(Oenocarpus_bataua	Oenocarpus_minor)))))	Orania_palindan)	Sabal_domingensis)))))	Calamus_caryotoides);
(((Reinhardtia_latisecta	Reinhardtia_paiewonskiana)	(Pseudophoenix_vinifera	(Sclerosperma_profizianum	(((((Oenocarpus_bataua	Oenocarpus_minor)	((Hydriastele_microspadix	((Manicaria_saccifera	(((Veitchia_spiralis	Geonoma_undata)	((Orania_palindan	Sabal_domingensis)	(Podococcus_barteri	(Phoenix_dactylifera	Nypa_fruticans))))	(Dictyosperma_album	Kentiopsis_piersoniorum)))	(Dypsis_decaryi	Pelagodoxa_henryana)))	Heterospathe_cagayanensis))	((Bactris_major	((Burretiokentia_grandiflora	Attalea_speciosa)	Reinhardtia_gracilis))	(Elaeis_guineensis	Elaeis_oleifera)))	Roystonea_regia)	Iriartea_deltoidea))))	Calamus_caryotoides);
((((Pseudophoenix_vinifera	(Sclerosperma_profizianum	((((Orania_palindan	(((Phoenix_dactylifera	Sabal_domingensis)	Nypa_fruticans)	((Manicaria_saccifera	(Dictyosperma_album	(Kentiopsis_piersoniorum	Pelagodoxa_henryana)))	(Heterospathe_cagayanensis	(Dypsis_decaryi	(Hydriastele_microspadix	(Veitchia_spiralis	(Oenocarpus_bataua	Oenocarpus_minor))))))))	((Bactris_major	Attalea_speciosa)	(Elaeis_guineensis	Elaeis_oleifera)))	((Burretiokentia_grandiflora	Reinhardtia_gracilis)	Roystonea_regia))	((Podococcus_barteri	Geonoma_undata)	Iriartea_deltoidea))))	Reinhardtia_latisecta)	Reinhardtia_paiewonskiana)	Calamus_caryotoides);
((Nypa_fruticans	(((Sabal_domingensis	Orania_palindan)	(((Podococcus_barteri	Geonoma_undata)	(((Sclerosperma_profizianum	(Iriartea_deltoidea	((Burretiokentia_grandiflora	Reinhardtia_gracilis)	(Reinhardtia_latisecta	Reinhardtia_paiewonskiana))))	Roystonea_regia)	((Attalea_speciosa	(Pseudophoenix_vinifera	(Elaeis_guineensis	Elaeis_oleifera)))	Bactris_major)))	(Veitchia_spiralis	(Manicaria_saccifera	(Heterospathe_cagayanensis	(((((Pelagodoxa_henryana	(Oenocarpus_bataua	Oenocarpus_minor))	Hydriastele_microspadix)	Dypsis_decaryi)	Dictyosperma_album)	Kentiopsis_piersoniorum))))))	Phoenix_dactylifera))	Calamus_caryotoides);
(((Nypa_fruticans	(Pseudophoenix_vinifera	Phoenix_dactylifera))	(Sabal_domingensis	(((Manicaria_saccifera	((Dictyosperma_album	(Veitchia_spiralis	(Kentiopsis_piersoniorum	(Oenocarpus_bataua	Oenocarpus_minor))))	(Dypsis_decaryi	(Heterospathe_cagayanensis	Hydriastele_microspadix))))	(Pelagodoxa_henryana	(Podococcus_barteri	Geonoma_undata)))	(Roystonea_regia	(Orania_palindan	(((Attalea_speciosa	(Elaeis_guineensis	Elaeis_oleifera))	((Burretiokentia_grandiflora	Reinhardtia_gracilis)	Bactris_major))	(((Reinhardtia_latisecta	Reinhardtia_paiewonskiana)	Sclerosperma_profizianum)	Iriartea_deltoidea)))))))	Calamus_caryotoides);
((Nypa_fruticans	((Sabal_domingensis	Phoenix_dactylifera)	(((((Reinhardtia_latisecta	Reinhardtia_paiewonskiana)	(((Pseudophoenix_vinifera	Attalea_speciosa)	(Elaeis_guineensis	Elaeis_oleifera))	((Burretiokentia_grandiflora	Reinhardtia_gracilis)	Bactris_major)))	((Sclerosperma_profizianum	Iriartea_deltoidea)	Roystonea_regia))	Orania_palindan)	(((Pelagodoxa_henryana	(Podococcus_barteri	Geonoma_undata))	((Oenocarpus_bataua	Oenocarpus_minor)	(Kentiopsis_piersoniorum	((Heterospathe_cagayanensis	(Hydriastele_microspadix	(Veitchia_spiralis	Dypsis_decaryi)))	Dictyosperma_album))))	Manicaria_saccifera))))	Calamus_caryotoides);
((Nypa_fruticans	(((Geonoma_undata	(((Podococcus_barteri	((((Pseudophoenix_vinifera	((Sclerosperma_profizianum	Iriartea_deltoidea)	(Reinhardtia_latisecta	Reinhardtia_paiewonskiana)))	(((Burretiokentia_grandiflora	Attalea_speciosa)	(Elaeis_guineensis	Elaeis_oleifera))	(Reinhardtia_gracilis	Bactris_major)))	Roystonea_regia)	Orania_palindan))	((Manicaria_saccifera	((Oenocarpus_bataua	Oenocarpus_minor)	Pelagodoxa_henryana))	((Kentiopsis_piersoniorum	Dictyosperma_album)	(Heterospathe_cagayanensis	(Hydriastele_microspadix	Veitchia_spiralis)))))	Dypsis_decaryi))	Sabal_domingensis)	Phoenix_dactylifera))	Calamus_caryotoides);
((Sclerosperma_profizianum	(((((Reinhardtia_paiewonskiana	Reinhardtia_latisecta)	Iriartea_deltoidea)	Pseudophoenix_vinifera)	((Orania_palindan	(((Geonoma_undata	Podococcus_barteri)	Nypa_fruticans)	((Phoenix_dactylifera	Sabal_domingensis)	(Veitchia_spiralis	((((Oenocarpus_bataua	Oenocarpus_minor)	Pelagodoxa_henryana)	Manicaria_saccifera)	(((Burretiokentia_grandiflora	Kentiopsis_piersoniorum)	(Hydriastele_microspadix	(Heterospathe_cagayanensis	Dypsis_decaryi)))	Dictyosperma_album))))))	(((Reinhardtia_gracilis	Bactris_major)	(Elaeis_oleifera	Elaeis_guineensis))	Attalea_speciosa)))	Roystonea_regia))	Calamus_caryotoides);
((Reinhardtia_paiewonskiana	(Reinhardtia_latisecta	(((((Elaeis_oleifera	Elaeis_guineensis)	Pseudophoenix_vinifera)	(Attalea_speciosa	Bactris_major))	(Podococcus_barteri	(Roystonea_regia	(Iriartea_deltoidea	(((((Nypa_fruticans	(Phoenix_dactylifera	Sabal_domingensis))	((((Oenocarpus_bataua	Oenocarpus_minor)	Pelagodoxa_henryana)	Manicaria_saccifera)	((Kentiopsis_piersoniorum	Dictyosperma_album)	(Heterospathe_cagayanensis	((Dypsis_decaryi	Veitchia_spiralis)	Hydriastele_microspadix)))))	Orania_palindan)	Sclerosperma_profizianum)	Geonoma_undata)))))	(Reinhardtia_gracilis	Burretiokentia_grandiflora))))	Calamus_caryotoides);
((Reinhardtia_paiewonskiana	(Reinhardtia_latisecta	(((((Orania_palindan	Iriartea_deltoidea)	(((Elaeis_oleifera	Elaeis_guineensis)	(Attalea_speciosa	Pseudophoenix_vinifera))	Bactris_major))	(((Nypa_fruticans	(Phoenix_dactylifera	Sabal_domingensis))	((((Oenocarpus_bataua	Oenocarpus_minor)	Pelagodoxa_henryana)	Manicaria_saccifera)	(Dictyosperma_album	((Veitchia_spiralis	Kentiopsis_piersoniorum)	((Hydriastele_microspadix	Heterospathe_cagayanensis)	Dypsis_decaryi)))))	(Sclerosperma_profizianum	Roystonea_regia)))	(Geonoma_undata	Podococcus_barteri))	(Reinhardtia_gracilis	Burretiokentia_grandiflora))))	Calamus_caryotoides);
((Phoenix_dactylifera	(Sabal_domingensis	(((Manicaria_saccifera	(((Dictyosperma_album	Heterospathe_cagayanensis)	((Pelagodoxa_henryana	Veitchia_spiralis)	Hydriastele_microspadix))	((Dypsis_decaryi	Kentiopsis_piersoniorum)	(Oenocarpus_bataua	Oenocarpus_minor))))	(Orania_palindan	(((Sclerosperma_profizianum	Roystonea_regia)	((Iriartea_deltoidea	((Reinhardtia_gracilis	Burretiokentia_grandiflora)	(Reinhardtia_paiewonskiana	Reinhardtia_latisecta)))	(((((Elaeis_oleifera	Elaeis_guineensis)	Attalea_speciosa)	Bactris_major)	Pseudophoenix_vinifera)	Geonoma_undata)))	Podococcus_barteri)))	Nypa_fruticans)))	Calamus_caryotoides);
(((Nypa_fruticans	Phoenix_dactylifera)	(Sabal_domingensis	(((Pelagodoxa_henryana	Veitchia_spiralis)	(((Hydriastele_microspadix	Heterospathe_cagayanensis)	Manicaria_saccifera)	((Kentiopsis_piersoniorum	(Oenocarpus_bataua	Oenocarpus_minor))	(Dypsis_decaryi	Dictyosperma_album))))	((Geonoma_undata	Podococcus_barteri)	(Orania_palindan	((Iriartea_deltoidea	(Sclerosperma_profizianum	((Reinhardtia_gracilis	Burretiokentia_grandiflora)	(Reinhardtia_paiewonskiana	Reinhardtia_latisecta))))	(((((Elaeis_oleifera	Elaeis_guineensis)	Attalea_speciosa)	Bactris_major)	Pseudophoenix_vinifera)	Roystonea_regia)))))))	Calamus_caryotoides);
((Reinhardtia_paiewonskiana	(((((Pseudophoenix_vinifera	(Elaeis_oleifera	Elaeis_guineensis))	(Bactris_major	(((((Geonoma_undata	Podococcus_barteri)	Orania_palindan)	Sclerosperma_profizianum)	(((Phoenix_dactylifera	Sabal_domingensis)	Nypa_fruticans)	((((Iriartea_deltoidea	Pelagodoxa_henryana)	(Dictyosperma_album	((Veitchia_spiralis	Hydriastele_microspadix)	(Heterospathe_cagayanensis	(Kentiopsis_piersoniorum	Dypsis_decaryi)))))	(Oenocarpus_bataua	Oenocarpus_minor))	Manicaria_saccifera)))	Roystonea_regia)))	Attalea_speciosa)	(Reinhardtia_gracilis	Burretiokentia_grandiflora))	Reinhardtia_latisecta))	Calamus_caryotoides);
((Roystonea_regia	((((((Bactris_major	Pseudophoenix_vinifera)	(Attalea_speciosa	(Elaeis_oleifera	Elaeis_guineensis)))	((Reinhardtia_gracilis	(Reinhardtia_latisecta	(Burretiokentia_grandiflora	Reinhardtia_paiewonskiana)))	Iriartea_deltoidea))	(Geonoma_undata	((((Dictyosperma_album	((Veitchia_spiralis	(Oenocarpus_bataua	Oenocarpus_minor))	(((Heterospathe_cagayanensis	Dypsis_decaryi)	Hydriastele_microspadix)	Kentiopsis_piersoniorum)))	Pelagodoxa_henryana)	Manicaria_saccifera)	((Nypa_fruticans	Orania_palindan)	(Phoenix_dactylifera	Sabal_domingensis)))))	Podococcus_barteri)	Sclerosperma_profizianum))	Calamus_caryotoides);
((Roystonea_regia	(((Iriartea_deltoidea	((((Dictyosperma_album	(((Veitchia_spiralis	Dypsis_decaryi)	(Kentiopsis_piersoniorum	Heterospathe_cagayanensis))	Hydriastele_microspadix))	(Manicaria_saccifera	(Oenocarpus_bataua	Oenocarpus_minor)))	((Geonoma_undata	Podococcus_barteri)	Pelagodoxa_henryana))	((Phoenix_dactylifera	Sabal_domingensis)	(Pseudophoenix_vinifera	(Nypa_fruticans	Orania_palindan)))))	(((Reinhardtia_gracilis	(Reinhardtia_latisecta	Reinhardtia_paiewonskiana))	(Burretiokentia_grandiflora	Attalea_speciosa))	(Bactris_major	(Elaeis_oleifera	Elaeis_guineensis))))	Sclerosperma_profizianum))	Calamus_caryotoides);
((Pseudophoenix_vinifera	((Nypa_fruticans	Orania_palindan)	(((((Podococcus_barteri	(((Reinhardtia_latisecta	Reinhardtia_paiewonskiana)	(Sclerosperma_profizianum	Iriartea_deltoidea))	((Attalea_speciosa	(Bactris_major	((Burretiokentia_grandiflora	Reinhardtia_gracilis)	(Elaeis_oleifera	Elaeis_guineensis))))	Geonoma_undata)))	Roystonea_regia)	((((Dictyosperma_album	(Hydriastele_microspadix	Heterospathe_cagayanensis))	(Dypsis_decaryi	Kentiopsis_piersoniorum))	(Manicaria_saccifera	(Pelagodoxa_henryana	(Oenocarpus_bataua	Oenocarpus_minor))))	Veitchia_spiralis))	Phoenix_dactylifera)	Sabal_domingensis)))	Calamus_caryotoides);
((Roystonea_regia	(((((Burretiokentia_grandiflora	Reinhardtia_gracilis)	(Reinhardtia_latisecta	Reinhardtia_paiewonskiana))	(Sclerosperma_profizianum	Iriartea_deltoidea))	(Pseudophoenix_vinifera	(Attalea_speciosa	(Bactris_major	(Elaeis_oleifera	Elaeis_guineensis)))))	(Geonoma_undata	((Sabal_domingensis	Orania_palindan)	(((Dictyosperma_album	(((Hydriastele_microspadix	Heterospathe_cagayanensis)	Kentiopsis_piersoniorum)	(Veitchia_spiralis	Dypsis_decaryi)))	(Manicaria_saccifera	(Pelagodoxa_henryana	(Oenocarpus_bataua	Oenocarpus_minor))))	((Nypa_fruticans	Phoenix_dactylifera)	Podococcus_barteri))))))	Calamus_caryotoides);
((((Orania_palindan	Sabal_domingensis)	(((Dypsis_decaryi	Dictyosperma_album)	(Veitchia_spiralis	(Kentiopsis_piersoniorum	(Hydriastele_microspadix	Heterospathe_cagayanensis))))	(Manicaria_saccifera	((((Iriartea_deltoidea	(Reinhardtia_latisecta	Reinhardtia_paiewonskiana))	Sclerosperma_profizianum)	((((Elaeis_oleifera	Elaeis_guineensis)	((Burretiokentia_grandiflora	Reinhardtia_gracilis)	Bactris_major))	Attalea_speciosa)	Roystonea_regia))	((Pelagodoxa_henryana	(Geonoma_undata	Podococcus_barteri))	(Oenocarpus_minor	Oenocarpus_bataua))))))	((Pseudophoenix_vinifera	Phoenix_dactylifera)	Nypa_fruticans))	Calamus_caryotoides);
((Roystonea_regia	(((Pseudophoenix_vinifera	(Reinhardtia_latisecta	Reinhardtia_paiewonskiana))	((((Elaeis_oleifera	Elaeis_guineensis)	Attalea_speciosa)	((Burretiokentia_grandiflora	Reinhardtia_gracilis)	Bactris_major))	((Orania_palindan	((Sabal_domingensis	(Phoenix_dactylifera	Nypa_fruticans))	(Podococcus_barteri	(Geonoma_undata	((((((Hydriastele_microspadix	Kentiopsis_piersoniorum)	Dypsis_decaryi)	Veitchia_spiralis)	Heterospathe_cagayanensis)	Dictyosperma_album)	(((Oenocarpus_minor	Oenocarpus_bataua)	Pelagodoxa_henryana)	Manicaria_saccifera))))))	Iriartea_deltoidea)))	Sclerosperma_profizianum))	Calamus_caryotoides);
(((((((Pseudophoenix_vinifera	(Elaeis_oleifera	Elaeis_guineensis))	(Bactris_major	(Burretiokentia_grandiflora	Attalea_speciosa)))	(Iriartea_deltoidea	(Reinhardtia_gracilis	(Reinhardtia_latisecta	Reinhardtia_paiewonskiana))))	(((((Heterospathe_cagayanensis	((Hydriastele_microspadix	(Veitchia_spiralis	Dypsis_decaryi))	Kentiopsis_piersoniorum))	Dictyosperma_album)	((Oenocarpus_minor	Oenocarpus_bataua)	(Pelagodoxa_henryana	(Geonoma_undata	Podococcus_barteri))))	Manicaria_saccifera)	(Orania_palindan	(Sabal_domingensis	(Phoenix_dactylifera	Nypa_fruticans)))))	Roystonea_regia)	Sclerosperma_profizianum)	Calamus_caryotoides);
((((((Burretiokentia_grandiflora	Reinhardtia_gracilis)	(Reinhardtia_latisecta	Reinhardtia_paiewonskiana))	(((Pseudophoenix_vinifera	(Elaeis_oleifera	Elaeis_guineensis))	(Bactris_major	Attalea_speciosa))	(Iriartea_deltoidea	(((Pelagodoxa_henryana	(Geonoma_undata	Podococcus_barteri))	(((Veitchia_spiralis	((Heterospathe_cagayanensis	Dypsis_decaryi)	Hydriastele_microspadix))	Dictyosperma_album)	(Kentiopsis_piersoniorum	(Oenocarpus_minor	Oenocarpus_bataua))))	(Manicaria_saccifera	((Phoenix_dactylifera	Nypa_fruticans)	(Orania_palindan	Sabal_domingensis)))))))	Roystonea_regia)	Sclerosperma_profizianum)	Calamus_caryotoides);
(((((((Manicaria_saccifera	(((Dictyosperma_album	Heterospathe_cagayanensis)	Veitchia_spiralis)	(Kentiopsis_piersoniorum	(Dypsis_decaryi	Hydriastele_microspadix))))	((Oenocarpus_minor	Oenocarpus_bataua)	Pelagodoxa_henryana))	(((Pseudophoenix_vinifera	Phoenix_dactylifera)	Nypa_fruticans)	Sabal_domingensis))	Geonoma_undata)	((Podococcus_barteri	(Orania_palindan	((Iriartea_deltoidea	((Burretiokentia_grandiflora	Reinhardtia_gracilis)	(Reinhardtia_latisecta	Reinhardtia_paiewonskiana)))	((Elaeis_oleifera	Elaeis_guineensis)	(Bactris_major	Attalea_speciosa)))))	Sclerosperma_profizianum))	Roystonea_regia)	Calamus_caryotoides);
((((((((Manicaria_saccifera	(Dictyosperma_album	(Veitchia_spiralis	(((Dypsis_decaryi	Heterospathe_cagayanensis)	Hydriastele_microspadix)	Kentiopsis_piersoniorum))))	((Oenocarpus_minor	Oenocarpus_bataua)	Pelagodoxa_henryana))	((Pseudophoenix_vinifera	Phoenix_dactylifera)	(Sabal_domingensis	(Nypa_fruticans	Orania_palindan))))	Geonoma_undata)	(Podococcus_barteri	((Iriartea_deltoidea	(Reinhardtia_latisecta	Reinhardtia_paiewonskiana))	((Burretiokentia_grandiflora	Attalea_speciosa)	((Elaeis_oleifera	Elaeis_guineensis)	(Reinhardtia_gracilis	Bactris_major))))))	Sclerosperma_profizianum)	Roystonea_regia)	Calamus_caryotoides);
((((((Podococcus_barteri	(Pseudophoenix_vinifera	((Iriartea_deltoidea	(Reinhardtia_latisecta	Reinhardtia_paiewonskiana))	Sclerosperma_profizianum)))	(Geonoma_undata	(((Dictyosperma_album	((Heterospathe_cagayanensis	Kentiopsis_piersoniorum)	(Hydriastele_microspadix	(Dypsis_decaryi	Veitchia_spiralis))))	((Oenocarpus_minor	Oenocarpus_bataua)	Pelagodoxa_henryana))	((Phoenix_dactylifera	Sabal_domingensis)	(Orania_palindan	Manicaria_saccifera)))))	(((Elaeis_oleifera	Elaeis_guineensis)	((Burretiokentia_grandiflora	Reinhardtia_gracilis)	Bactris_major))	Attalea_speciosa))	Nypa_fruticans)	Roystonea_regia)	Calamus_caryotoides);
((Pseudophoenix_vinifera	(((Reinhardtia_latisecta	Reinhardtia_paiewonskiana)	(Sclerosperma_profizianum	Iriartea_deltoidea))	(((((((((Kentiopsis_piersoniorum	(Hydriastele_microspadix	(Veitchia_spiralis	Dypsis_decaryi)))	Heterospathe_cagayanensis)	Dictyosperma_album)	(Manicaria_saccifera	((Oenocarpus_minor	Oenocarpus_bataua)	Pelagodoxa_henryana)))	((Nypa_fruticans	Phoenix_dactylifera)	Sabal_domingensis))	Geonoma_undata)	Orania_palindan)	(Podococcus_barteri	Roystonea_regia))	(((Elaeis_oleifera	Elaeis_guineensis)	(Burretiokentia_grandiflora	Attalea_speciosa))	(Reinhardtia_gracilis	Bactris_major)))))	Calamus_caryotoides);
(((Reinhardtia_gracilis	Attalea_speciosa)	((Bactris_major	(((Reinhardtia_latisecta	(Burretiokentia_grandiflora	Reinhardtia_paiewonskiana))	(Iriartea_deltoidea	Sclerosperma_profizianum))	(Roystonea_regia	(((Geonoma_undata	Podococcus_barteri)	Veitchia_spiralis)	((Manicaria_saccifera	(((Oenocarpus_minor	Oenocarpus_bataua)	Pelagodoxa_henryana)	((Kentiopsis_piersoniorum	((Heterospathe_cagayanensis	Dypsis_decaryi)	Hydriastele_microspadix))	Dictyosperma_album)))	((Nypa_fruticans	Phoenix_dactylifera)	(Orania_palindan	Sabal_domingensis)))))))	(Pseudophoenix_vinifera	(Elaeis_oleifera	Elaeis_guineensis))))	Calamus_caryotoides);
(((((Reinhardtia_latisecta	Reinhardtia_paiewonskiana)	(Iriartea_deltoidea	Sclerosperma_profizianum))	((((Attalea_speciosa	(Bactris_major	(Elaeis_oleifera	Elaeis_guineensis)))	(Reinhardtia_gracilis	Roystonea_regia))	(((Nypa_fruticans	Orania_palindan)	(Phoenix_dactylifera	Sabal_domingensis))	(Manicaria_saccifera	(((Oenocarpus_minor	Oenocarpus_bataua)	Pelagodoxa_henryana)	((Heterospathe_cagayanensis	(Hydriastele_microspadix	(Burretiokentia_grandiflora	Veitchia_spiralis)))	(Kentiopsis_piersoniorum	(Dypsis_decaryi	Dictyosperma_album)))))))	(Geonoma_undata	Podococcus_barteri)))	Pseudophoenix_vinifera)	Calamus_caryotoides);
(((((Iriartea_deltoidea	(Reinhardtia_paiewonskiana	Reinhardtia_latisecta))	(Pseudophoenix_vinifera	((Elaeis_guineensis	Elaeis_oleifera)	((Reinhardtia_gracilis	Bactris_major)	(Burretiokentia_grandiflora	Attalea_speciosa)))))	(((Manicaria_saccifera	(((Oenocarpus_minor	Oenocarpus_bataua)	((Geonoma_undata	Podococcus_barteri)	Pelagodoxa_henryana))	((Veitchia_spiralis	(Hydriastele_microspadix	(Dypsis_decaryi	Heterospathe_cagayanensis)))	(Kentiopsis_piersoniorum	Dictyosperma_album))))	(Phoenix_dactylifera	Nypa_fruticans))	((Orania_palindan	Sabal_domingensis)	Sclerosperma_profizianum)))	Roystonea_regia)	Calamus_caryotoides);
((Nypa_fruticans	(Orania_palindan	((Phoenix_dactylifera	Sabal_domingensis)	(((Manicaria_saccifera	(Pelagodoxa_henryana	(Oenocarpus_minor	Oenocarpus_bataua)))	(Veitchia_spiralis	((Kentiopsis_piersoniorum	Dictyosperma_album)	((Hydriastele_microspadix	Heterospathe_cagayanensis)	Dypsis_decaryi))))	(Roystonea_regia	((((Pseudophoenix_vinifera	(Elaeis_guineensis	Elaeis_oleifera))	(Bactris_major	Attalea_speciosa))	(Geonoma_undata	Podococcus_barteri))	((Iriartea_deltoidea	(Reinhardtia_gracilis	((Burretiokentia_grandiflora	Reinhardtia_paiewonskiana)	Reinhardtia_latisecta)))	Sclerosperma_profizianum)))))))	Calamus_caryotoides);
((Roystonea_regia	(((((Pseudophoenix_vinifera	(Elaeis_guineensis	Elaeis_oleifera))	(Bactris_major	Attalea_speciosa))	((Burretiokentia_grandiflora	Reinhardtia_gracilis)	(Reinhardtia_paiewonskiana	Reinhardtia_latisecta)))	(((((Manicaria_saccifera	(Pelagodoxa_henryana	(Oenocarpus_minor	Oenocarpus_bataua)))	(Veitchia_spiralis	(Dictyosperma_album	(((Heterospathe_cagayanensis	Dypsis_decaryi)	Hydriastele_microspadix)	Kentiopsis_piersoniorum))))	(Iriartea_deltoidea	Orania_palindan))	(Phoenix_dactylifera	Nypa_fruticans))	((Podococcus_barteri	Geonoma_undata)	Sabal_domingensis)))	Sclerosperma_profizianum))	Calamus_caryotoides);
(((((Sclerosperma_profizianum	Iriartea_deltoidea)	(Reinhardtia_paiewonskiana	Reinhardtia_latisecta))	((((Reinhardtia_gracilis	(Burretiokentia_grandiflora	Bactris_major))	(Attalea_speciosa	(Elaeis_guineensis	Elaeis_oleifera)))	((((Manicaria_saccifera	((Dictyosperma_album	((Kentiopsis_piersoniorum	(Dypsis_decaryi	(Veitchia_spiralis	Hydriastele_microspadix)))	Heterospathe_cagayanensis))	(Oenocarpus_minor	Oenocarpus_bataua)))	Pelagodoxa_henryana)	((Podococcus_barteri	(Sabal_domingensis	(Phoenix_dactylifera	Nypa_fruticans)))	Geonoma_undata))	Orania_palindan))	Roystonea_regia))	Pseudophoenix_vinifera)	Calamus_caryotoides);
((Reinhardtia_paiewonskiana	((Reinhardtia_latisecta	(((Bactris_major	((((Iriartea_deltoidea	(Elaeis_guineensis	Elaeis_oleifera))	Roystonea_regia)	((((((((Hydriastele_microspadix	Veitchia_spiralis)	Dypsis_decaryi)	((Dictyosperma_album	Kentiopsis_piersoniorum)	Heterospathe_cagayanensis))	Manicaria_saccifera)	((Geonoma_undata	Podococcus_barteri)	Pelagodoxa_henryana))	((Orania_palindan	Nypa_fruticans)	Sclerosperma_profizianum))	(Phoenix_dactylifera	Sabal_domingensis))	(Oenocarpus_minor	Oenocarpus_bataua)))	Pseudophoenix_vinifera))	Attalea_speciosa)	Reinhardtia_gracilis))	Burretiokentia_grandiflora))	Calamus_caryotoides);
(((Reinhardtia_paiewonskiana	((((((Roystonea_regia	(Reinhardtia_latisecta	Iriartea_deltoidea))	((Podococcus_barteri	((((Veitchia_spiralis	Hydriastele_microspadix)	((Heterospathe_cagayanensis	Dypsis_decaryi)	Dictyosperma_album))	((Kentiopsis_piersoniorum	Burretiokentia_grandiflora)	Geonoma_undata))	((Nypa_fruticans	(Phoenix_dactylifera	Sabal_domingensis))	(Manicaria_saccifera	((Oenocarpus_minor	Oenocarpus_bataua)	Pelagodoxa_henryana)))))	Orania_palindan))	(Reinhardtia_gracilis	Bactris_major))	(Elaeis_guineensis	Elaeis_oleifera))	Attalea_speciosa)	Pseudophoenix_vinifera))	Sclerosperma_profizianum)	Calamus_caryotoides);
(((Burretiokentia_grandiflora	Reinhardtia_paiewonskiana)	(Reinhardtia_latisecta	(Iriartea_deltoidea	(((Orania_palindan	(((Geonoma_undata	Podococcus_barteri)	(Nypa_fruticans	(Phoenix_dactylifera	Sabal_domingensis)))	(((Veitchia_spiralis	((Hydriastele_microspadix	Heterospathe_cagayanensis)	(Kentiopsis_piersoniorum	Dypsis_decaryi)))	Dictyosperma_album)	(Pelagodoxa_henryana	(Manicaria_saccifera	(Oenocarpus_minor	Oenocarpus_bataua))))))	(Sclerosperma_profizianum	Roystonea_regia))	(((Reinhardtia_gracilis	Bactris_major)	((Elaeis_guineensis	Elaeis_oleifera)	Attalea_speciosa))	Pseudophoenix_vinifera)))))	Calamus_caryotoides);
((Heterospathe_cagayanensis	((Dypsis_decaryi	((Kentiopsis_piersoniorum	(Oenocarpus_minor	Oenocarpus_bataua))	((Veitchia_spiralis	(Manicaria_saccifera	((((Roystonea_regia	(((Bactris_major	((Elaeis_guineensis	Elaeis_oleifera)	Attalea_speciosa))	Pseudophoenix_vinifera)	((Iriartea_deltoidea	Sclerosperma_profizianum)	((Reinhardtia_paiewonskiana	Reinhardtia_latisecta)	Reinhardtia_gracilis))))	Sabal_domingensis)	(Nypa_fruticans	Phoenix_dactylifera))	((Pelagodoxa_henryana	(Geonoma_undata	Podococcus_barteri))	Orania_palindan))))	(Dictyosperma_album	Burretiokentia_grandiflora))))	Hydriastele_microspadix))	Calamus_caryotoides);
((Roystonea_regia	((((((Bactris_major	((Elaeis_guineensis	Elaeis_oleifera)	(Burretiokentia_grandiflora	Attalea_speciosa)))	((((Phoenix_dactylifera	Nypa_fruticans)	Sabal_domingensis)	Orania_palindan)	((Pelagodoxa_henryana	(((Heterospathe_cagayanensis	((Hydriastele_microspadix	(Kentiopsis_piersoniorum	(Oenocarpus_minor	Oenocarpus_bataua)))	Dypsis_decaryi))	Dictyosperma_album)	Veitchia_spiralis))	Manicaria_saccifera)))	((Geonoma_undata	Podococcus_barteri)	Iriartea_deltoidea))	((Reinhardtia_paiewonskiana	Reinhardtia_latisecta)	Reinhardtia_gracilis))	Pseudophoenix_vinifera)	Sclerosperma_profizianum))	Calamus_caryotoides);
((Sclerosperma_profizianum	(((((((Geonoma_undata	Podococcus_barteri)	((((Manicaria_saccifera	((Oenocarpus_minor	Oenocarpus_bataua)	Pelagodoxa_henryana))	Dypsis_decaryi)	((Heterospathe_cagayanensis	(Hydriastele_microspadix	Kentiopsis_piersoniorum))	Dictyosperma_album))	Veitchia_spiralis))	(Sabal_domingensis	(Phoenix_dactylifera	Nypa_fruticans)))	Orania_palindan)	(Roystonea_regia	(Attalea_speciosa	(((Burretiokentia_grandiflora	Reinhardtia_gracilis)	(Elaeis_guineensis	Elaeis_oleifera))	Bactris_major))))	Iriartea_deltoidea)	((Reinhardtia_paiewonskiana	Reinhardtia_latisecta)	Pseudophoenix_vinifera)))	Calamus_caryotoides);
(((Nypa_fruticans	(Pseudophoenix_vinifera	Phoenix_dactylifera))	((Sabal_domingensis	Orania_palindan)	((Manicaria_saccifera	(((Oenocarpus_minor	Oenocarpus_bataua)	((Reinhardtia_gracilis	(Reinhardtia_latisecta	(Burretiokentia_grandiflora	Reinhardtia_paiewonskiana)))	(Bactris_major	(Attalea_speciosa	(Elaeis_oleifera	Elaeis_guineensis)))))	((Sclerosperma_profizianum	Iriartea_deltoidea)	Roystonea_regia)))	((Geonoma_undata	Podococcus_barteri)	((((Hydriastele_microspadix	Heterospathe_cagayanensis)	Kentiopsis_piersoniorum)	Dictyosperma_album)	((Pelagodoxa_henryana	Veitchia_spiralis)	Dypsis_decaryi))))))	Calamus_caryotoides);
((((Pelagodoxa_henryana	(Manicaria_saccifera	(Oenocarpus_minor	Oenocarpus_bataua)))	(Nypa_fruticans	(((Sclerosperma_profizianum	Phoenix_dactylifera)	Sabal_domingensis)	((Geonoma_undata	Podococcus_barteri)	(Orania_palindan	(Roystonea_regia	((Iriartea_deltoidea	((Burretiokentia_grandiflora	Reinhardtia_gracilis)	(Reinhardtia_latisecta	Reinhardtia_paiewonskiana)))	(Pseudophoenix_vinifera	(Bactris_major	(Attalea_speciosa	(Elaeis_oleifera	Elaeis_guineensis)))))))))))	((Veitchia_spiralis	Heterospathe_cagayanensis)	(Dictyosperma_album	((Hydriastele_microspadix	Dypsis_decaryi)	Kentiopsis_piersoniorum))))	Calamus_caryotoides);
(((Sclerosperma_profizianum	Roystonea_regia)	(((Iriartea_deltoidea	(Reinhardtia_gracilis	(Reinhardtia_latisecta	(Burretiokentia_grandiflora	Reinhardtia_paiewonskiana))))	(Pseudophoenix_vinifera	(Bactris_major	((Elaeis_oleifera	Elaeis_guineensis)	Attalea_speciosa))))	((((Orania_palindan	(((Dictyosperma_album	(Heterospathe_cagayanensis	((Dypsis_decaryi	Kentiopsis_piersoniorum)	(Hydriastele_microspadix	Veitchia_spiralis))))	((Oenocarpus_minor	Oenocarpus_bataua)	Pelagodoxa_henryana))	Manicaria_saccifera))	(Nypa_fruticans	Phoenix_dactylifera))	(Geonoma_undata	Podococcus_barteri))	Sabal_domingensis)))	Calamus_caryotoides);
(((Burretiokentia_grandiflora	Reinhardtia_paiewonskiana)	(((((Pseudophoenix_vinifera	(Bactris_major	((Elaeis_oleifera	Elaeis_guineensis)	Attalea_speciosa)))	(((((((Dictyosperma_album	((Veitchia_spiralis	(Dypsis_decaryi	Kentiopsis_piersoniorum))	(Hydriastele_microspadix	Heterospathe_cagayanensis)))	((Oenocarpus_minor	Oenocarpus_bataua)	Pelagodoxa_henryana))	Manicaria_saccifera)	(Sabal_domingensis	(Nypa_fruticans	Phoenix_dactylifera)))	(Geonoma_undata	Podococcus_barteri))	Orania_palindan)	(Sclerosperma_profizianum	Roystonea_regia)))	Iriartea_deltoidea)	Reinhardtia_gracilis)	Reinhardtia_latisecta))	Calamus_caryotoides);
((Sclerosperma_profizianum	((((Geonoma_undata	Podococcus_barteri)	(Roystonea_regia	(((Iriartea_deltoidea	Orania_palindan)	((((((Dypsis_decaryi	Heterospathe_cagayanensis)	Hydriastele_microspadix)	Dictyosperma_album)	Kentiopsis_piersoniorum)	(Manicaria_saccifera	((Oenocarpus_minor	Oenocarpus_bataua)	Pelagodoxa_henryana)))	(Sabal_domingensis	(Nypa_fruticans	Phoenix_dactylifera))))	(((Burretiokentia_grandiflora	Reinhardtia_gracilis)	Bactris_major)	((Elaeis_oleifera	Elaeis_guineensis)	Attalea_speciosa)))))	(Reinhardtia_latisecta	Reinhardtia_paiewonskiana))	(Pseudophoenix_vinifera	Veitchia_spiralis)))	Calamus_caryotoides);
((((Geonoma_undata	Podococcus_barteri)	(Roystonea_regia	(((Orania_palindan	(((((Dypsis_decaryi	Dictyosperma_album)	Kentiopsis_piersoniorum)	(Heterospathe_cagayanensis	Hydriastele_microspadix))	(Manicaria_saccifera	((Oenocarpus_minor	(Burretiokentia_grandiflora	Oenocarpus_bataua))	Pelagodoxa_henryana)))	(Nypa_fruticans	Phoenix_dactylifera)))	Sabal_domingensis)	(((Reinhardtia_gracilis	Bactris_major)	(Elaeis_oleifera	Elaeis_guineensis))	Attalea_speciosa))))	((Sclerosperma_profizianum	(Iriartea_deltoidea	(Reinhardtia_latisecta	Reinhardtia_paiewonskiana)))	(Pseudophoenix_vinifera	Veitchia_spiralis)))	Calamus_caryotoides);
((((((((Reinhardtia_gracilis	Bactris_major)	(Pseudophoenix_vinifera	(Elaeis_oleifera	Elaeis_guineensis)))	Attalea_speciosa)	(Iriartea_deltoidea	(Reinhardtia_latisecta	(Burretiokentia_grandiflora	Reinhardtia_paiewonskiana))))	(Manicaria_saccifera	((((Oenocarpus_minor	Oenocarpus_bataua)	((Geonoma_undata	Podococcus_barteri)	Pelagodoxa_henryana))	(Veitchia_spiralis	((Heterospathe_cagayanensis	Hydriastele_microspadix)	((Dypsis_decaryi	Dictyosperma_album)	Kentiopsis_piersoniorum))))	((Orania_palindan	Sabal_domingensis)	(Nypa_fruticans	Phoenix_dactylifera)))))	Sclerosperma_profizianum)	Roystonea_regia)	Calamus_caryotoides);
(((((((Hydriastele_microspadix	Heterospathe_cagayanensis)	(((Iriartea_deltoidea	Dypsis_decaryi)	(Manicaria_saccifera	(Oenocarpus_minor	Oenocarpus_bataua)))	(Dictyosperma_album	Kentiopsis_piersoniorum)))	(((Pseudophoenix_vinifera	(Nypa_fruticans	(Sabal_domingensis	Phoenix_dactylifera)))	(((Burretiokentia_grandiflora	Geonoma_undata)	Podococcus_barteri)	Pelagodoxa_henryana))	(Orania_palindan	((Bactris_major	((Elaeis_oleifera	Elaeis_guineensis)	Attalea_speciosa))	(Reinhardtia_gracilis	(Reinhardtia_latisecta	Reinhardtia_paiewonskiana))))))	Veitchia_spiralis)	Sclerosperma_profizianum)	Roystonea_regia)	Calamus_caryotoides);
(((((((Reinhardtia_latisecta	Reinhardtia_paiewonskiana)	Pseudophoenix_vinifera)	Podococcus_barteri)	(((Geonoma_undata	(((Nypa_fruticans	Phoenix_dactylifera)	Sabal_domingensis)	(((Veitchia_spiralis	((Heterospathe_cagayanensis	(Hydriastele_microspadix	Dypsis_decaryi))	(Dictyosperma_album	Kentiopsis_piersoniorum)))	((Iriartea_deltoidea	Pelagodoxa_henryana)	(Oenocarpus_minor	Oenocarpus_bataua)))	Manicaria_saccifera)))	Orania_palindan)	(((Elaeis_oleifera	Elaeis_guineensis)	Attalea_speciosa)	((Burretiokentia_grandiflora	Reinhardtia_gracilis)	Bactris_major))))	Sclerosperma_profizianum)	Roystonea_regia)	Calamus_caryotoides);
(((Nypa_fruticans	Phoenix_dactylifera)	(Sabal_domingensis	((((Geonoma_undata	Podococcus_barteri)	(((Iriartea_deltoidea	Oenocarpus_minor)	Oenocarpus_bataua)	(Manicaria_saccifera	((Dictyosperma_album	((Hydriastele_microspadix	Heterospathe_cagayanensis)	((Veitchia_spiralis	Dypsis_decaryi)	Kentiopsis_piersoniorum)))	Pelagodoxa_henryana))))	(((Pseudophoenix_vinifera	(Elaeis_oleifera	Elaeis_guineensis))	(Bactris_major	Attalea_speciosa))	((Sclerosperma_profizianum	Roystonea_regia)	((Burretiokentia_grandiflora	Reinhardtia_gracilis)	(Reinhardtia_latisecta	Reinhardtia_paiewonskiana)))))	Orania_palindan)))	Calamus_caryotoides);
((Reinhardtia_paiewonskiana	(Burretiokentia_grandiflora	(Reinhardtia_latisecta	(Sclerosperma_profizianum	(Roystonea_regia	(((Pseudophoenix_vinifera	(Elaeis_guineensis	Elaeis_oleifera))	(Attalea_speciosa	((Podococcus_barteri	Reinhardtia_gracilis)	Bactris_major)))	(Geonoma_undata	((((Nypa_fruticans	(Phoenix_dactylifera	Sabal_domingensis))	((Pelagodoxa_henryana	(Oenocarpus_bataua	Oenocarpus_minor))	(Manicaria_saccifera	((Heterospathe_cagayanensis	(((Dypsis_decaryi	Veitchia_spiralis)	Hydriastele_microspadix)	Kentiopsis_piersoniorum))	Dictyosperma_album))))	Orania_palindan)	Iriartea_deltoidea))))))))	Calamus_caryotoides);
(((Nypa_fruticans	Phoenix_dactylifera)	(Sabal_domingensis	((Manicaria_saccifera	(((Podococcus_barteri	(Geonoma_undata	Pelagodoxa_henryana))	(Oenocarpus_bataua	Oenocarpus_minor))	((((Iriartea_deltoidea	Dypsis_decaryi)	Veitchia_spiralis)	(Kentiopsis_piersoniorum	(Hydriastele_microspadix	Heterospathe_cagayanensis)))	Dictyosperma_album)))	(Orania_palindan	((Sclerosperma_profizianum	Roystonea_regia)	((Reinhardtia_gracilis	((Burretiokentia_grandiflora	Reinhardtia_paiewonskiana)	Reinhardtia_latisecta))	(Attalea_speciosa	(Bactris_major	(Pseudophoenix_vinifera	(Elaeis_guineensis	Elaeis_oleifera))))))))))	Calamus_caryotoides);
(((Sclerosperma_profizianum	Roystonea_regia)	(((Pseudophoenix_vinifera	(Iriartea_deltoidea	(Reinhardtia_paiewonskiana	Reinhardtia_latisecta)))	((Reinhardtia_gracilis	(Elaeis_guineensis	Elaeis_oleifera))	(Attalea_speciosa	Bactris_major)))	((Nypa_fruticans	Orania_palindan)	((Podococcus_barteri	((Phoenix_dactylifera	Sabal_domingensis)	(Manicaria_saccifera	((Pelagodoxa_henryana	(Oenocarpus_bataua	Oenocarpus_minor))	(((Dypsis_decaryi	Veitchia_spiralis)	(Hydriastele_microspadix	Heterospathe_cagayanensis))	(Dictyosperma_album	Kentiopsis_piersoniorum))))))	(Burretiokentia_grandiflora	Geonoma_undata)))))	Calamus_caryotoides);
(((((Geonoma_undata	Podococcus_barteri)	((((Burretiokentia_grandiflora	Reinhardtia_gracilis)	(Elaeis_guineensis	Elaeis_oleifera))	(Pseudophoenix_vinifera	Attalea_speciosa))	Bactris_major))	((Orania_palindan	((Nypa_fruticans	(Phoenix_dactylifera	Sabal_domingensis))	((Manicaria_saccifera	(Pelagodoxa_henryana	(Oenocarpus_bataua	Oenocarpus_minor)))	(Kentiopsis_piersoniorum	(((Veitchia_spiralis	Dypsis_decaryi)	(Hydriastele_microspadix	Heterospathe_cagayanensis))	Dictyosperma_album)))))	(Iriartea_deltoidea	(Sclerosperma_profizianum	(Reinhardtia_paiewonskiana	Reinhardtia_latisecta)))))	Roystonea_regia)	Calamus_caryotoides);
((((((((Burretiokentia_grandiflora	Geonoma_undata)	Kentiopsis_piersoniorum)	((Veitchia_spiralis	(Hydriastele_microspadix	Heterospathe_cagayanensis))	Dictyosperma_album))	(((Sabal_domingensis	(Nypa_fruticans	Orania_palindan))	Phoenix_dactylifera)	(Manicaria_saccifera	(Pelagodoxa_henryana	(Oenocarpus_bataua	Oenocarpus_minor)))))	(((Elaeis_guineensis	Elaeis_oleifera)	(Attalea_speciosa	((Dypsis_decaryi	Pseudophoenix_vinifera)	Bactris_major)))	(Podococcus_barteri	(Iriartea_deltoidea	(Reinhardtia_gracilis	(Reinhardtia_paiewonskiana	Reinhardtia_latisecta))))))	Sclerosperma_profizianum)	Roystonea_regia)	Calamus_caryotoides);
((((((Podococcus_barteri	Geonoma_undata)	(Roystonea_regia	((Bactris_major	((Elaeis_guineensis	Elaeis_oleifera)	(Reinhardtia_gracilis	Attalea_speciosa)))	(Pseudophoenix_vinifera	((Iriartea_deltoidea	(Reinhardtia_paiewonskiana	Reinhardtia_latisecta))	Sclerosperma_profizianum)))))	(((((Dictyosperma_album	Dypsis_decaryi)	(Heterospathe_cagayanensis	(Hydriastele_microspadix	((Burretiokentia_grandiflora	Veitchia_spiralis)	Kentiopsis_piersoniorum))))	(Oenocarpus_bataua	Oenocarpus_minor))	Pelagodoxa_henryana)	Manicaria_saccifera))	(Phoenix_dactylifera	Sabal_domingensis))	(Nypa_fruticans	Orania_palindan))	Calamus_caryotoides);
((Nypa_fruticans	((Pseudophoenix_vinifera	Phoenix_dactylifera)	((((((Manicaria_saccifera	(Attalea_speciosa	((Elaeis_guineensis	Elaeis_oleifera)	(((Reinhardtia_paiewonskiana	Reinhardtia_latisecta)	Reinhardtia_gracilis)	Bactris_major))))	(Sclerosperma_profizianum	Roystonea_regia))	(((Dypsis_decaryi	Dictyosperma_album)	(Kentiopsis_piersoniorum	(Hydriastele_microspadix	Heterospathe_cagayanensis)))	Veitchia_spiralis))	((Oenocarpus_bataua	Oenocarpus_minor)	(((Burretiokentia_grandiflora	Geonoma_undata)	Podococcus_barteri)	Pelagodoxa_henryana)))	(Iriartea_deltoidea	Orania_palindan))	Sabal_domingensis)))	Calamus_caryotoides);
((Roystonea_regia	(((((Podococcus_barteri	(Nypa_fruticans	Phoenix_dactylifera))	Sabal_domingensis)	((((Oenocarpus_bataua	Oenocarpus_minor)	Pelagodoxa_henryana)	(Manicaria_saccifera	(((Dypsis_decaryi	Heterospathe_cagayanensis)	(Kentiopsis_piersoniorum	(Veitchia_spiralis	Hydriastele_microspadix)))	Dictyosperma_album)))	(Burretiokentia_grandiflora	Geonoma_undata)))	Orania_palindan)	((((Attalea_speciosa	(Elaeis_guineensis	Elaeis_oleifera))	(Pseudophoenix_vinifera	(Reinhardtia_gracilis	Bactris_major)))	(Reinhardtia_paiewonskiana	Reinhardtia_latisecta))	(Sclerosperma_profizianum	Iriartea_deltoidea))))	Calamus_caryotoides);
(((Nypa_fruticans	Phoenix_dactylifera)	(Sabal_domingensis	((((Orania_palindan	((((Pseudophoenix_vinifera	(Elaeis_guineensis	Elaeis_oleifera))	(Bactris_major	Attalea_speciosa))	((Burretiokentia_grandiflora	Reinhardtia_gracilis)	(Reinhardtia_paiewonskiana	Reinhardtia_latisecta)))	((Sclerosperma_profizianum	Iriartea_deltoidea)	Roystonea_regia)))	Geonoma_undata)	(((((Heterospathe_cagayanensis	(Dypsis_decaryi	Hydriastele_microspadix))	Kentiopsis_piersoniorum)	Dictyosperma_album)	Veitchia_spiralis)	((Manicaria_saccifera	(Oenocarpus_bataua	Oenocarpus_minor))	Pelagodoxa_henryana)))	Podococcus_barteri)))	Calamus_caryotoides);
((((Orania_palindan	((Geonoma_undata	Podococcus_barteri)	(((Pseudophoenix_vinifera	((Elaeis_guineensis	Elaeis_oleifera)	(((Burretiokentia_grandiflora	Reinhardtia_gracilis)	Bactris_major)	Attalea_speciosa)))	((Reinhardtia_paiewonskiana	Reinhardtia_latisecta)	Iriartea_deltoidea))	(Sclerosperma_profizianum	Roystonea_regia))))	(((((Hydriastele_microspadix	(Dypsis_decaryi	Kentiopsis_piersoniorum))	Veitchia_spiralis)	Heterospathe_cagayanensis)	Dictyosperma_album)	(Manicaria_saccifera	((Oenocarpus_bataua	Oenocarpus_minor)	Pelagodoxa_henryana))))	((Phoenix_dactylifera	Sabal_domingensis)	Nypa_fruticans))	Calamus_caryotoides);
((Reinhardtia_paiewonskiana	(((((Sclerosperma_profizianum	Roystonea_regia)	((Iriartea_deltoidea	Geonoma_undata)	(Orania_palindan	(((Manicaria_saccifera	((Oenocarpus_minor	Oenocarpus_bataua)	Pelagodoxa_henryana))	(((Burretiokentia_grandiflora	Veitchia_spiralis)	(Dictyosperma_album	((Dypsis_decaryi	Heterospathe_cagayanensis)	Kentiopsis_piersoniorum)))	Hydriastele_microspadix))	((Nypa_fruticans	Phoenix_dactylifera)	Sabal_domingensis)))))	((Attalea_speciosa	((Elaeis_guineensis	Elaeis_oleifera)	Pseudophoenix_vinifera))	(Reinhardtia_gracilis	Bactris_major)))	Podococcus_barteri)	Reinhardtia_latisecta))	Calamus_caryotoides);
((Roystonea_regia	((((Attalea_speciosa	(((Elaeis_guineensis	Elaeis_oleifera)	Pseudophoenix_vinifera)	(Reinhardtia_gracilis	Bactris_major)))	(Iriartea_deltoidea	(Reinhardtia_latisecta	Reinhardtia_paiewonskiana)))	(((Burretiokentia_grandiflora	Geonoma_undata)	(Podococcus_barteri	(((Manicaria_saccifera	((Oenocarpus_minor	Oenocarpus_bataua)	Pelagodoxa_henryana))	(Dictyosperma_album	((Heterospathe_cagayanensis	(Veitchia_spiralis	Dypsis_decaryi))	(Hydriastele_microspadix	Kentiopsis_piersoniorum))))	(Nypa_fruticans	(Sabal_domingensis	Phoenix_dactylifera)))))	Orania_palindan))	Sclerosperma_profizianum))	Calamus_caryotoides);
((((((Bactris_major	((Pseudophoenix_vinifera	(Burretiokentia_grandiflora	Attalea_speciosa))	(Elaeis_guineensis	Elaeis_oleifera)))	(Reinhardtia_gracilis	(Reinhardtia_latisecta	Reinhardtia_paiewonskiana)))	(((Podococcus_barteri	Geonoma_undata)	Iriartea_deltoidea)	(((Nypa_fruticans	Phoenix_dactylifera)	((Manicaria_saccifera	(((Oenocarpus_minor	Oenocarpus_bataua)	Pelagodoxa_henryana)	((Dictyosperma_album	(((Hydriastele_microspadix	Dypsis_decaryi)	Kentiopsis_piersoniorum)	Heterospathe_cagayanensis))	Veitchia_spiralis)))	Orania_palindan))	Sabal_domingensis)))	Roystonea_regia)	Sclerosperma_profizianum)	Calamus_caryotoides);
((Nypa_fruticans	((Phoenix_dactylifera	Sabal_domingensis)	((((Dictyosperma_album	((Hydriastele_microspadix	Heterospathe_cagayanensis)	((Dypsis_decaryi	Kentiopsis_piersoniorum)	Veitchia_spiralis)))	(Manicaria_saccifera	((Oenocarpus_minor	Oenocarpus_bataua)	Pelagodoxa_henryana)))	((Podococcus_barteri	Geonoma_undata)	(Orania_palindan	((Roystonea_regia	Sclerosperma_profizianum)	(((Reinhardtia_paiewonskiana	(Reinhardtia_gracilis	((Attalea_speciosa	Bactris_major)	(Elaeis_guineensis	Elaeis_oleifera))))	(Burretiokentia_grandiflora	Reinhardtia_latisecta))	Iriartea_deltoidea)))))	Pseudophoenix_vinifera)))	Calamus_caryotoides);
((((Reinhardtia_gracilis	Reinhardtia_latisecta)	Reinhardtia_paiewonskiana)	((Burretiokentia_grandiflora	Attalea_speciosa)	((((Roystonea_regia	(Iriartea_deltoidea	Sclerosperma_profizianum))	((((((Dictyosperma_album	Dypsis_decaryi)	Heterospathe_cagayanensis)	((Kentiopsis_piersoniorum	Hydriastele_microspadix)	Veitchia_spiralis))	(((Podococcus_barteri	Geonoma_undata)	Pelagodoxa_henryana)	(Manicaria_saccifera	(Oenocarpus_minor	Oenocarpus_bataua))))	(Nypa_fruticans	Phoenix_dactylifera))	(Sabal_domingensis	Orania_palindan)))	Pseudophoenix_vinifera)	(Bactris_major	(Elaeis_guineensis	Elaeis_oleifera)))))	Calamus_caryotoides);
((((Reinhardtia_latisecta	Reinhardtia_paiewonskiana)	(Iriartea_deltoidea	Sclerosperma_profizianum))	(((Nypa_fruticans	(Sabal_domingensis	Orania_palindan))	((((Podococcus_barteri	Geonoma_undata)	Pelagodoxa_henryana)	Phoenix_dactylifera)	((Dictyosperma_album	(Kentiopsis_piersoniorum	((((Oenocarpus_minor	Oenocarpus_bataua)	Veitchia_spiralis)	Hydriastele_microspadix)	Heterospathe_cagayanensis)))	(Dypsis_decaryi	Manicaria_saccifera))))	(((Attalea_speciosa	((Burretiokentia_grandiflora	Reinhardtia_gracilis)	Bactris_major))	(Pseudophoenix_vinifera	(Elaeis_guineensis	Elaeis_oleifera)))	Roystonea_regia)))	Calamus_caryotoides);
((Phoenix_dactylifera	((Nypa_fruticans	(Orania_palindan	((Dictyosperma_album	((Hydriastele_microspadix	Heterospathe_cagayanensis)	((Dypsis_decaryi	Veitchia_spiralis)	Kentiopsis_piersoniorum)))	(((((Bactris_major	(((Burretiokentia_grandiflora	Reinhardtia_gracilis)	(Reinhardtia_latisecta	Reinhardtia_paiewonskiana))	Attalea_speciosa))	(Elaeis_guineensis	Elaeis_oleifera))	(Roystonea_regia	(Iriartea_deltoidea	Sclerosperma_profizianum)))	(Pseudophoenix_vinifera	(Oenocarpus_minor	Oenocarpus_bataua)))	(((Podococcus_barteri	Geonoma_undata)	Pelagodoxa_henryana)	Manicaria_saccifera)))))	Sabal_domingensis))	Calamus_caryotoides);
((Phoenix_dactylifera	(Sabal_domingensis	((Orania_palindan	Nypa_fruticans)	((((((Hydriastele_microspadix	Heterospathe_cagayanensis)	(Veitchia_spiralis	(Dypsis_decaryi	Kentiopsis_piersoniorum)))	Dictyosperma_album)	((Oenocarpus_minor	Oenocarpus_bataua)	Pelagodoxa_henryana))	Manicaria_saccifera)	((((Podococcus_barteri	Geonoma_undata)	((Iriartea_deltoidea	Sclerosperma_profizianum)	(Reinhardtia_latisecta	Reinhardtia_paiewonskiana)))	(Reinhardtia_gracilis	Roystonea_regia))	((Burretiokentia_grandiflora	Attalea_speciosa)	(((Elaeis_guineensis	Elaeis_oleifera)	Pseudophoenix_vinifera)	Bactris_major)))))))	Calamus_caryotoides);
(((((((Heterospathe_cagayanensis	((Kentiopsis_piersoniorum	Hydriastele_microspadix)	(Veitchia_spiralis	Burretiokentia_grandiflora)))	(Dypsis_decaryi	Dictyosperma_album))	Manicaria_saccifera)	((Pelagodoxa_henryana	(Podococcus_barteri	Geonoma_undata))	(Oenocarpus_minor	Oenocarpus_bataua)))	(Orania_palindan	(Roystonea_regia	(((Attalea_speciosa	((Elaeis_guineensis	Elaeis_oleifera)	(Reinhardtia_gracilis	Bactris_major)))	Pseudophoenix_vinifera)	((Iriartea_deltoidea	Sclerosperma_profizianum)	(Reinhardtia_latisecta	Reinhardtia_paiewonskiana))))))	((Phoenix_dactylifera	Sabal_domingensis)	Nypa_fruticans))	Calamus_caryotoides);
((((Manicaria_saccifera	(Pelagodoxa_henryana	(Oenocarpus_minor	Oenocarpus_bataua)))	(((Podococcus_barteri	(Veitchia_spiralis	Sclerosperma_profizianum))	(Geonoma_undata	((Iriartea_deltoidea	(((Attalea_speciosa	((Elaeis_guineensis	Elaeis_oleifera)	(Reinhardtia_gracilis	Bactris_major)))	Pseudophoenix_vinifera)	(Reinhardtia_latisecta	Reinhardtia_paiewonskiana)))	(Nypa_fruticans	Roystonea_regia))))	((Phoenix_dactylifera	Sabal_domingensis)	Orania_palindan)))	(((Heterospathe_cagayanensis	Hydriastele_microspadix)	Dypsis_decaryi)	(Dictyosperma_album	(Burretiokentia_grandiflora	Kentiopsis_piersoniorum))))	Calamus_caryotoides);
((Phoenix_dactylifera	(Sabal_domingensis	((Nypa_fruticans	Orania_palindan)	((Roystonea_regia	(((Podococcus_barteri	Geonoma_undata)	Iriartea_deltoidea)	(((Pseudophoenix_vinifera	(((Reinhardtia_gracilis	Bactris_major)	(Elaeis_oleifera	Elaeis_guineensis))	(Burretiokentia_grandiflora	Attalea_speciosa)))	(Reinhardtia_latisecta	Reinhardtia_paiewonskiana))	Sclerosperma_profizianum)))	(Veitchia_spiralis	(((Kentiopsis_piersoniorum	Dypsis_decaryi)	(Hydriastele_microspadix	Heterospathe_cagayanensis))	(Dictyosperma_album	(Manicaria_saccifera	(Pelagodoxa_henryana	(Oenocarpus_bataua	Oenocarpus_minor))))))))))	Calamus_caryotoides);
(((((Iriartea_deltoidea	(Elaeis_oleifera	Elaeis_guineensis))	((((Sclerosperma_profizianum	Roystonea_regia)	((Sabal_domingensis	Orania_palindan)	((Nypa_fruticans	Phoenix_dactylifera)	((Podococcus_barteri	Geonoma_undata)	(((Oenocarpus_bataua	Oenocarpus_minor)	(Manicaria_saccifera	Pelagodoxa_henryana))	(((Heterospathe_cagayanensis	Kentiopsis_piersoniorum)	(Veitchia_spiralis	Hydriastele_microspadix))	(Dypsis_decaryi	Dictyosperma_album)))))))	Pseudophoenix_vinifera)	Bactris_major))	(Attalea_speciosa	(Reinhardtia_latisecta	Reinhardtia_paiewonskiana)))	(Burretiokentia_grandiflora	Reinhardtia_gracilis))	Calamus_caryotoides);
((Roystonea_regia	(((Iriartea_deltoidea	((Attalea_speciosa	((Reinhardtia_gracilis	Bactris_major)	(Pseudophoenix_vinifera	(Elaeis_oleifera	Elaeis_guineensis))))	(Reinhardtia_latisecta	Reinhardtia_paiewonskiana)))	((Podococcus_barteri	(Burretiokentia_grandiflora	Geonoma_undata))	(((Sabal_domingensis	Phoenix_dactylifera)	(((Pelagodoxa_henryana	(Oenocarpus_bataua	Oenocarpus_minor))	(((Heterospathe_cagayanensis	((Dypsis_decaryi	Hydriastele_microspadix)	Veitchia_spiralis))	Dictyosperma_album)	Kentiopsis_piersoniorum))	Manicaria_saccifera))	(Nypa_fruticans	Orania_palindan))))	Sclerosperma_profizianum))	Calamus_caryotoides);
(((Roystonea_regia	(((Podococcus_barteri	Geonoma_undata)	(Attalea_speciosa	(((Sclerosperma_profizianum	(Pseudophoenix_vinifera	(Reinhardtia_latisecta	Reinhardtia_paiewonskiana)))	(Reinhardtia_gracilis	Bactris_major))	(Elaeis_oleifera	Elaeis_guineensis))))	(((Iriartea_deltoidea	Orania_palindan)	((((Oenocarpus_bataua	Oenocarpus_minor)	Manicaria_saccifera)	Pelagodoxa_henryana)	((((Heterospathe_cagayanensis	Hydriastele_microspadix)	Dypsis_decaryi)	((Kentiopsis_piersoniorum	Burretiokentia_grandiflora)	Veitchia_spiralis))	Dictyosperma_album)))	(Sabal_domingensis	Phoenix_dactylifera))))	Nypa_fruticans)	Calamus_caryotoides);
(((Sabal_domingensis	((((Orania_palindan	(((Sclerosperma_profizianum	(Reinhardtia_latisecta	Reinhardtia_paiewonskiana))	Iriartea_deltoidea)	(Roystonea_regia	(((Pseudophoenix_vinifera	(Elaeis_oleifera	Elaeis_guineensis))	Attalea_speciosa)	(Reinhardtia_gracilis	Bactris_major)))))	(Podococcus_barteri	Geonoma_undata))	((((Oenocarpus_bataua	Oenocarpus_minor)	Pelagodoxa_henryana)	Manicaria_saccifera)	(Dictyosperma_album	(((Dypsis_decaryi	(Heterospathe_cagayanensis	Hydriastele_microspadix))	Kentiopsis_piersoniorum)	(Burretiokentia_grandiflora	Veitchia_spiralis)))))	Phoenix_dactylifera))	Nypa_fruticans)	Calamus_caryotoides);
((Reinhardtia_gracilis	((Reinhardtia_latisecta	(Burretiokentia_grandiflora	Reinhardtia_paiewonskiana))	((Iriartea_deltoidea	((Sclerosperma_profizianum	Roystonea_regia)	((((Oenocarpus_bataua	Oenocarpus_minor)	Pseudophoenix_vinifera)	((Veitchia_spiralis	((Manicaria_saccifera	((Dictyosperma_album	Dypsis_decaryi)	Kentiopsis_piersoniorum))	(Hydriastele_microspadix	Heterospathe_cagayanensis)))	((Podococcus_barteri	Geonoma_undata)	Pelagodoxa_henryana)))	((Phoenix_dactylifera	Nypa_fruticans)	(Sabal_domingensis	Orania_palindan)))))	(((Elaeis_oleifera	Elaeis_guineensis)	Attalea_speciosa)	Bactris_major))))	Calamus_caryotoides);
(((Burretiokentia_grandiflora	Reinhardtia_paiewonskiana)	((((Iriartea_deltoidea	((Sclerosperma_profizianum	Roystonea_regia)	(((Manicaria_saccifera	Dictyosperma_album)	(((Nypa_fruticans	Orania_palindan)	(Phoenix_dactylifera	Sabal_domingensis))	((Geonoma_undata	Kentiopsis_piersoniorum)	((Hydriastele_microspadix	Heterospathe_cagayanensis)	(Podococcus_barteri	Pelagodoxa_henryana)))))	(Veitchia_spiralis	((Dypsis_decaryi	Pseudophoenix_vinifera)	(Oenocarpus_bataua	Oenocarpus_minor))))))	(((Elaeis_oleifera	Elaeis_guineensis)	Attalea_speciosa)	Bactris_major))	Reinhardtia_gracilis)	Reinhardtia_latisecta))	Calamus_caryotoides);
((Roystonea_regia	((((Elaeis_oleifera	Elaeis_guineensis)	Attalea_speciosa)	((Burretiokentia_grandiflora	Reinhardtia_gracilis)	Bactris_major))	((((Pseudophoenix_vinifera	(Oenocarpus_bataua	Oenocarpus_minor))	Geonoma_undata)	(((Nypa_fruticans	Orania_palindan)	(Phoenix_dactylifera	Sabal_domingensis))	(((Pelagodoxa_henryana	Manicaria_saccifera)	(Dictyosperma_album	((((Dypsis_decaryi	Veitchia_spiralis)	Hydriastele_microspadix)	Heterospathe_cagayanensis)	Kentiopsis_piersoniorum)))	Podococcus_barteri)))	((Iriartea_deltoidea	Sclerosperma_profizianum)	(Reinhardtia_latisecta	Reinhardtia_paiewonskiana)))))	Calamus_caryotoides);
(((Nypa_fruticans	Phoenix_dactylifera)	(Sabal_domingensis	((Manicaria_saccifera	(((Oenocarpus_bataua	Oenocarpus_minor)	(Dictyosperma_album	(((Hydriastele_microspadix	(Dypsis_decaryi	Heterospathe_cagayanensis))	Kentiopsis_piersoniorum)	Veitchia_spiralis)))	Pelagodoxa_henryana))	(((((Reinhardtia_latisecta	(Burretiokentia_grandiflora	Reinhardtia_paiewonskiana))	((Pseudophoenix_vinifera	(Elaeis_oleifera	Elaeis_guineensis))	(Attalea_speciosa	(Reinhardtia_gracilis	Bactris_major))))	(Roystonea_regia	Sclerosperma_profizianum))	((Geonoma_undata	Podococcus_barteri)	Iriartea_deltoidea))	Orania_palindan))))	Calamus_caryotoides);
(((Nypa_fruticans	Phoenix_dactylifera)	((Orania_palindan	Sabal_domingensis)	(((Podococcus_barteri	(Burretiokentia_grandiflora	Veitchia_spiralis))	((Roystonea_regia	((Reinhardtia_latisecta	Reinhardtia_paiewonskiana)	(Sclerosperma_profizianum	Iriartea_deltoidea)))	((Pseudophoenix_vinifera	(Elaeis_oleifera	Elaeis_guineensis))	(Bactris_major	(Attalea_speciosa	Reinhardtia_gracilis)))))	(((((Dypsis_decaryi	Dictyosperma_album)	Kentiopsis_piersoniorum)	((Pelagodoxa_henryana	Manicaria_saccifera)	(Oenocarpus_bataua	Oenocarpus_minor)))	(Heterospathe_cagayanensis	Hydriastele_microspadix))	Geonoma_undata))))	Calamus_caryotoides);
((Nypa_fruticans	(((((((Oenocarpus_bataua	Oenocarpus_minor)	((Iriartea_deltoidea	Pseudophoenix_vinifera)	(((Sclerosperma_profizianum	Roystonea_regia)	((Reinhardtia_gracilis	Burretiokentia_grandiflora)	(Reinhardtia_latisecta	Reinhardtia_paiewonskiana)))	((Attalea_speciosa	Bactris_major)	(Elaeis_oleifera	Elaeis_guineensis)))))	Sabal_domingensis)	((Dypsis_decaryi	((((Kentiopsis_piersoniorum	Dictyosperma_album)	Heterospathe_cagayanensis)	Hydriastele_microspadix)	Veitchia_spiralis))	(Pelagodoxa_henryana	(Geonoma_undata	Podococcus_barteri))))	Manicaria_saccifera)	Orania_palindan)	Phoenix_dactylifera))	Calamus_caryotoides);
((((Geonoma_undata	(Phoenix_dactylifera	(((((Oenocarpus_bataua	Oenocarpus_minor)	Pelagodoxa_henryana)	Manicaria_saccifera)	(((((Dictyosperma_album	Hydriastele_microspadix)	Dypsis_decaryi)	Veitchia_spiralis)	Heterospathe_cagayanensis)	Kentiopsis_piersoniorum))	(Nypa_fruticans	((Orania_palindan	(Roystonea_regia	((Iriartea_deltoidea	(Reinhardtia_latisecta	(Burretiokentia_grandiflora	Reinhardtia_paiewonskiana)))	((Attalea_speciosa	(Pseudophoenix_vinifera	(Reinhardtia_gracilis	Bactris_major)))	(Elaeis_oleifera	Elaeis_guineensis)))))	Podococcus_barteri)))))	Sabal_domingensis)	Sclerosperma_profizianum)	Calamus_caryotoides);
((Pseudophoenix_vinifera	((Sclerosperma_profizianum	(Iriartea_deltoidea	(Reinhardtia_latisecta	Reinhardtia_paiewonskiana)))	(Roystonea_regia	(((Reinhardtia_gracilis	Podococcus_barteri)	((Attalea_speciosa	Bactris_major)	(Elaeis_oleifera	Elaeis_guineensis)))	(((Nypa_fruticans	(Sabal_domingensis	Phoenix_dactylifera))	((Manicaria_saccifera	((Dictyosperma_album	(((Kentiopsis_piersoniorum	Hydriastele_microspadix)	Heterospathe_cagayanensis)	(Dypsis_decaryi	Veitchia_spiralis)))	((Oenocarpus_bataua	Oenocarpus_minor)	Pelagodoxa_henryana)))	Orania_palindan))	(Burretiokentia_grandiflora	Geonoma_undata))))))	Calamus_caryotoides);
((((((Attalea_speciosa	(Reinhardtia_latisecta	Reinhardtia_paiewonskiana))	(((Burretiokentia_grandiflora	Reinhardtia_gracilis)	Bactris_major)	(Pseudophoenix_vinifera	(Elaeis_oleifera	Elaeis_guineensis))))	((((((Sabal_domingensis	(Phoenix_dactylifera	Nypa_fruticans))	Manicaria_saccifera)	((((Dictyosperma_album	Kentiopsis_piersoniorum)	Heterospathe_cagayanensis)	((Dypsis_decaryi	Veitchia_spiralis)	Hydriastele_microspadix))	((Oenocarpus_bataua	Oenocarpus_minor)	Pelagodoxa_henryana)))	Geonoma_undata)	Podococcus_barteri)	(Iriartea_deltoidea	Orania_palindan)))	Roystonea_regia)	Sclerosperma_profizianum)	Calamus_caryotoides);
((Roystonea_regia	(((Pseudophoenix_vinifera	(Bactris_major	((Elaeis_oleifera	Elaeis_guineensis)	Attalea_speciosa)))	((Orania_palindan	(((Dictyosperma_album	(Kentiopsis_piersoniorum	(Veitchia_spiralis	((Dypsis_decaryi	Heterospathe_cagayanensis)	Hydriastele_microspadix))))	(Oenocarpus_bataua	Oenocarpus_minor))	((((Podococcus_barteri	Geonoma_undata)	Pelagodoxa_henryana)	Manicaria_saccifera)	((Sabal_domingensis	Phoenix_dactylifera)	Nypa_fruticans))))	((Reinhardtia_gracilis	Iriartea_deltoidea)	(Reinhardtia_latisecta	(Burretiokentia_grandiflora	Reinhardtia_paiewonskiana)))))	Sclerosperma_profizianum))	Calamus_caryotoides);
(((Dictyosperma_album	((Dypsis_decaryi	Veitchia_spiralis)	(Kentiopsis_piersoniorum	(Hydriastele_microspadix	Heterospathe_cagayanensis))))	(((Sabal_domingensis	(Phoenix_dactylifera	Nypa_fruticans))	((((((Bactris_major	((Pseudophoenix_vinifera	(Elaeis_oleifera	Elaeis_guineensis))	Attalea_speciosa))	Roystonea_regia)	(Sclerosperma_profizianum	(((Burretiokentia_grandiflora	Reinhardtia_gracilis)	(Reinhardtia_latisecta	Reinhardtia_paiewonskiana))	Iriartea_deltoidea)))	Orania_palindan)	Podococcus_barteri)	Geonoma_undata))	(Manicaria_saccifera	(Pelagodoxa_henryana	(Oenocarpus_bataua	Oenocarpus_minor)))))	Calamus_caryotoides);
((Nypa_fruticans	(((((Podococcus_barteri	Geonoma_undata)	((((Sclerosperma_profizianum	Iriartea_deltoidea)	((Burretiokentia_grandiflora	Reinhardtia_gracilis)	(Reinhardtia_latisecta	Reinhardtia_paiewonskiana)))	(Bactris_major	((Elaeis_oleifera	Elaeis_guineensis)	Attalea_speciosa)))	Roystonea_regia))	(((Dictyosperma_album	(Veitchia_spiralis	Kentiopsis_piersoniorum))	(Dypsis_decaryi	(Heterospathe_cagayanensis	Hydriastele_microspadix)))	(Manicaria_saccifera	(Pelagodoxa_henryana	(Oenocarpus_bataua	Oenocarpus_minor)))))	(Orania_palindan	Sabal_domingensis))	(Pseudophoenix_vinifera	Phoenix_dactylifera)))	Calamus_caryotoides);
((Nypa_fruticans	(((((Podococcus_barteri	Geonoma_undata)	((((Sclerosperma_profizianum	Iriartea_deltoidea)	((Burretiokentia_grandiflora	Reinhardtia_gracilis)	(Reinhardtia_latisecta	Reinhardtia_paiewonskiana)))	(Bactris_major	((Elaeis_oleifera	Elaeis_guineensis)	Attalea_speciosa)))	Roystonea_regia))	(((Dictyosperma_album	(Veitchia_spiralis	Kentiopsis_piersoniorum))	(Dypsis_decaryi	(Heterospathe_cagayanensis	Hydriastele_microspadix)))	(Manicaria_saccifera	(Pelagodoxa_henryana	(Oenocarpus_bataua	Oenocarpus_minor)))))	(Orania_palindan	Sabal_domingensis))	(Pseudophoenix_vinifera	Phoenix_dactylifera)))	Calamus_caryotoides);
((Nypa_fruticans	((Sabal_domingensis	(Manicaria_saccifera	((((Pseudophoenix_vinifera	(Roystonea_regia	Iriartea_deltoidea))	((Bactris_major	(Elaeis_oleifera	Elaeis_guineensis))	(Attalea_speciosa	((Reinhardtia_latisecta	(Reinhardtia_paiewonskiana	Dypsis_decaryi))	(Burretiokentia_grandiflora	Reinhardtia_gracilis)))))	Orania_palindan)	(((Heterospathe_cagayanensis	((Podococcus_barteri	Veitchia_spiralis)	(Geonoma_undata	Kentiopsis_piersoniorum)))	(Sclerosperma_profizianum	Dictyosperma_album))	((Pelagodoxa_henryana	(Oenocarpus_bataua	Oenocarpus_minor))	Hydriastele_microspadix)))))	Phoenix_dactylifera))	Calamus_caryotoides);
((Nypa_fruticans	((((Sclerosperma_profizianum	(((Iriartea_deltoidea	(Roystonea_regia	((Pseudophoenix_vinifera	((Bactris_major	(Elaeis_oleifera	Elaeis_guineensis))	Attalea_speciosa))	((Reinhardtia_latisecta	Reinhardtia_paiewonskiana)	(Burretiokentia_grandiflora	Reinhardtia_gracilis)))))	(Oenocarpus_bataua	Oenocarpus_minor))	(((Kentiopsis_piersoniorum	Veitchia_spiralis)	(Hydriastele_microspadix	Heterospathe_cagayanensis))	(Dypsis_decaryi	Dictyosperma_album))))	(Manicaria_saccifera	Pelagodoxa_henryana))	(Podococcus_barteri	(Geonoma_undata	(Sabal_domingensis	Orania_palindan))))	Phoenix_dactylifera))	Calamus_caryotoides);
((Nypa_fruticans	(Phoenix_dactylifera	((((Manicaria_saccifera	((Dictyosperma_album	((Hydriastele_microspadix	(Dypsis_decaryi	Kentiopsis_piersoniorum))	(Veitchia_spiralis	Heterospathe_cagayanensis)))	((Oenocarpus_minor	Oenocarpus_bataua)	Pelagodoxa_henryana)))	Geonoma_undata)	((Roystonea_regia	Sclerosperma_profizianum)	((((Burretiokentia_grandiflora	Attalea_speciosa)	((Reinhardtia_paiewonskiana	Reinhardtia_latisecta)	Iriartea_deltoidea))	(Podococcus_barteri	Reinhardtia_gracilis))	(Bactris_major	(Pseudophoenix_vinifera	(Elaeis_guineensis	Elaeis_oleifera))))))	(Sabal_domingensis	Orania_palindan))))	Calamus_caryotoides);
((Nypa_fruticans	(Phoenix_dactylifera	((((Orania_palindan	(((Dictyosperma_album	(Kentiopsis_piersoniorum	Heterospathe_cagayanensis))	((Dypsis_decaryi	Veitchia_spiralis)	Hydriastele_microspadix))	(((Oenocarpus_minor	Oenocarpus_bataua)	Pelagodoxa_henryana)	Manicaria_saccifera)))	((Roystonea_regia	Sclerosperma_profizianum)	((Reinhardtia_gracilis	(((Burretiokentia_grandiflora	Reinhardtia_paiewonskiana)	Reinhardtia_latisecta)	Iriartea_deltoidea))	((Attalea_speciosa	Bactris_major)	(Pseudophoenix_vinifera	(Elaeis_guineensis	Elaeis_oleifera))))))	(Geonoma_undata	Podococcus_barteri))	Sabal_domingensis)))	Calamus_caryotoides);
(((Dictyosperma_album	(((Heterospathe_cagayanensis	Hydriastele_microspadix)	Dypsis_decaryi)	(Kentiopsis_piersoniorum	Veitchia_spiralis)))	((((Sclerosperma_profizianum	(Geonoma_undata	((Roystonea_regia	(((Attalea_speciosa	Bactris_major)	(Pseudophoenix_vinifera	(Elaeis_guineensis	Elaeis_oleifera)))	(((Reinhardtia_paiewonskiana	Reinhardtia_latisecta)	(Burretiokentia_grandiflora	Reinhardtia_gracilis))	Iriartea_deltoidea)))	Podococcus_barteri)))	Orania_palindan)	(Nypa_fruticans	(Sabal_domingensis	Phoenix_dactylifera)))	(((Oenocarpus_minor	Oenocarpus_bataua)	Pelagodoxa_henryana)	Manicaria_saccifera)))	Calamus_caryotoides);
((Nypa_fruticans	((((Podococcus_barteri	Geonoma_undata)	((((Attalea_speciosa	((Burretiokentia_grandiflora	Reinhardtia_gracilis)	Bactris_major))	(Elaeis_guineensis	Elaeis_oleifera))	((Sclerosperma_profizianum	Iriartea_deltoidea)	(Reinhardtia_paiewonskiana	Reinhardtia_latisecta)))	Orania_palindan))	((Veitchia_spiralis	Roystonea_regia)	((((Oenocarpus_minor	Oenocarpus_bataua)	Pelagodoxa_henryana)	Manicaria_saccifera)	(Dictyosperma_album	(Kentiopsis_piersoniorum	((Hydriastele_microspadix	Dypsis_decaryi)	Heterospathe_cagayanensis))))))	(Sabal_domingensis	(Pseudophoenix_vinifera	Phoenix_dactylifera))))	Calamus_caryotoides);
(((((Hydriastele_microspadix	Heterospathe_cagayanensis)	Dypsis_decaryi)	((Dictyosperma_album	((Oenocarpus_minor	Oenocarpus_bataua)	Kentiopsis_piersoniorum))	Pelagodoxa_henryana))	(((Sabal_domingensis	Phoenix_dactylifera)	(((((((Attalea_speciosa	Bactris_major)	(Elaeis_guineensis	Elaeis_oleifera))	(((Burretiokentia_grandiflora	Reinhardtia_gracilis)	Roystonea_regia)	((Reinhardtia_paiewonskiana	Reinhardtia_latisecta)	Pseudophoenix_vinifera)))	Iriartea_deltoidea)	(Orania_palindan	Nypa_fruticans))	(Podococcus_barteri	Geonoma_undata))	(Sclerosperma_profizianum	Veitchia_spiralis)))	Manicaria_saccifera))	Calamus_caryotoides);
(((((((Podococcus_barteri	Geonoma_undata)	Pelagodoxa_henryana)	(Kentiopsis_piersoniorum	Dypsis_decaryi))	(Hydriastele_microspadix	Veitchia_spiralis))	(Dictyosperma_album	((Manicaria_saccifera	(Oenocarpus_minor	Oenocarpus_bataua))	((Nypa_fruticans	(Sabal_domingensis	Phoenix_dactylifera))	((Roystonea_regia	(((Attalea_speciosa	Bactris_major)	(Pseudophoenix_vinifera	(Elaeis_guineensis	Elaeis_oleifera)))	(((Burretiokentia_grandiflora	Reinhardtia_gracilis)	(Iriartea_deltoidea	(Reinhardtia_paiewonskiana	Reinhardtia_latisecta)))	Sclerosperma_profizianum)))	Orania_palindan)))))	Heterospathe_cagayanensis)	Calamus_caryotoides);
((((((((((Burretiokentia_grandiflora	Reinhardtia_gracilis)	Roystonea_regia)	((Attalea_speciosa	((Bactris_major	Pseudophoenix_vinifera)	(Elaeis_guineensis	Elaeis_oleifera)))	((Sclerosperma_profizianum	Iriartea_deltoidea)	(Reinhardtia_paiewonskiana	Reinhardtia_latisecta))))	Geonoma_undata)	Podococcus_barteri)	(((((Hydriastele_microspadix	(Kentiopsis_piersoniorum	Dypsis_decaryi))	Heterospathe_cagayanensis)	Dictyosperma_album)	Veitchia_spiralis)	(Manicaria_saccifera	(Pelagodoxa_henryana	(Oenocarpus_minor	Oenocarpus_bataua)))))	Orania_palindan)	Nypa_fruticans)	(Sabal_domingensis	Phoenix_dactylifera))	Calamus_caryotoides);
((Roystonea_regia	(Podococcus_barteri	((Attalea_speciosa	(Bactris_major	(Elaeis_guineensis	Elaeis_oleifera)))	((((Sclerosperma_profizianum	Iriartea_deltoidea)	((Burretiokentia_grandiflora	Reinhardtia_gracilis)	(Reinhardtia_paiewonskiana	Reinhardtia_latisecta)))	((Pelagodoxa_henryana	Pseudophoenix_vinifera)	Geonoma_undata))	(Manicaria_saccifera	(((Sabal_domingensis	(Orania_palindan	Nypa_fruticans))	Phoenix_dactylifera)	((Oenocarpus_minor	Oenocarpus_bataua)	((Kentiopsis_piersoniorum	Dictyosperma_album)	((Hydriastele_microspadix	Heterospathe_cagayanensis)	(Dypsis_decaryi	Veitchia_spiralis))))))))))	Calamus_caryotoides);
((((Manicaria_saccifera	(Pelagodoxa_henryana	(Oenocarpus_minor	Oenocarpus_bataua)))	((Heterospathe_cagayanensis	((Hydriastele_microspadix	Dypsis_decaryi)	Kentiopsis_piersoniorum))	Dictyosperma_album))	(Veitchia_spiralis	((((Sabal_domingensis	Orania_palindan)	(Nypa_fruticans	Phoenix_dactylifera))	(Podococcus_barteri	((Roystonea_regia	(Attalea_speciosa	(Bactris_major	(Pseudophoenix_vinifera	(Elaeis_guineensis	Elaeis_oleifera)))))	((Sclerosperma_profizianum	Iriartea_deltoidea)	(Reinhardtia_gracilis	((Burretiokentia_grandiflora	Reinhardtia_paiewonskiana)	Reinhardtia_latisecta))))))	Geonoma_undata)))	Calamus_caryotoides);
(((Roystonea_regia	(((Attalea_speciosa	(Bactris_major	(Elaeis_guineensis	Elaeis_oleifera)))	(Reinhardtia_gracilis	(Reinhardtia_paiewonskiana	Reinhardtia_latisecta)))	(((((((Phoenix_dactylifera	Sabal_domingensis)	(Nypa_fruticans	Orania_palindan))	Manicaria_saccifera)	(((Hydriastele_microspadix	Veitchia_spiralis)	(Kentiopsis_piersoniorum	(Dypsis_decaryi	Dictyosperma_album)))	Heterospathe_cagayanensis))	((Pseudophoenix_vinifera	Pelagodoxa_henryana)	(Burretiokentia_grandiflora	Geonoma_undata)))	Podococcus_barteri)	((Oenocarpus_minor	Oenocarpus_bataua)	Iriartea_deltoidea))))	Sclerosperma_profizianum)	Calamus_caryotoides);
(((Manicaria_saccifera	((Hydriastele_microspadix	(Dypsis_decaryi	((((Oenocarpus_minor	Oenocarpus_bataua)	Kentiopsis_piersoniorum)	Dictyosperma_album)	Heterospathe_cagayanensis)))	Pelagodoxa_henryana))	(((Orania_palindan	Sabal_domingensis)	(Nypa_fruticans	(Phoenix_dactylifera	Pseudophoenix_vinifera)))	(((Sclerosperma_profizianum	Veitchia_spiralis)	((Roystonea_regia	((Reinhardtia_gracilis	(Reinhardtia_latisecta	(Burretiokentia_grandiflora	Reinhardtia_paiewonskiana)))	(Attalea_speciosa	(Bactris_major	(Elaeis_guineensis	Elaeis_oleifera)))))	Iriartea_deltoidea))	(Podococcus_barteri	Geonoma_undata))))	Calamus_caryotoides);
(((Roystonea_regia	Sclerosperma_profizianum)	((Pseudophoenix_vinifera	(Attalea_speciosa	(((Burretiokentia_grandiflora	Reinhardtia_gracilis)	Bactris_major)	(Elaeis_guineensis	Elaeis_oleifera))))	((((((Veitchia_spiralis	Heterospathe_cagayanensis)	(Dypsis_decaryi	(Hydriastele_microspadix	((Oenocarpus_minor	Oenocarpus_bataua)	Kentiopsis_piersoniorum))))	Dictyosperma_album)	((((Nypa_fruticans	Phoenix_dactylifera)	Sabal_domingensis)	((Podococcus_barteri	Geonoma_undata)	Pelagodoxa_henryana))	Manicaria_saccifera))	Orania_palindan)	(Iriartea_deltoidea	(Reinhardtia_latisecta	Reinhardtia_paiewonskiana)))))	Calamus_caryotoides);
((Reinhardtia_paiewonskiana	((((((Elaeis_guineensis	Elaeis_oleifera)	Bactris_major)	Attalea_speciosa)	((Iriartea_deltoidea	((Roystonea_regia	Sclerosperma_profizianum)	((Phoenix_dactylifera	((Manicaria_saccifera	((Heterospathe_cagayanensis	((Hydriastele_microspadix	(Dypsis_decaryi	((Oenocarpus_minor	Oenocarpus_bataua)	Kentiopsis_piersoniorum)))	Dictyosperma_album))	Veitchia_spiralis))	((Podococcus_barteri	Geonoma_undata)	Pelagodoxa_henryana)))	((Orania_palindan	Nypa_fruticans)	Sabal_domingensis))))	Pseudophoenix_vinifera))	(Burretiokentia_grandiflora	Reinhardtia_gracilis))	Reinhardtia_latisecta))	Calamus_caryotoides);
((Roystonea_regia	(Sclerosperma_profizianum	((((Manicaria_saccifera	(Dictyosperma_album	((Veitchia_spiralis	Kentiopsis_piersoniorum)	(Heterospathe_cagayanensis	(Dypsis_decaryi	Hydriastele_microspadix)))))	(((Podococcus_barteri	Geonoma_undata)	Pelagodoxa_henryana)	((Phoenix_dactylifera	Nypa_fruticans)	(Sabal_domingensis	Orania_palindan))))	(Oenocarpus_minor	Oenocarpus_bataua))	((Iriartea_deltoidea	((Burretiokentia_grandiflora	Reinhardtia_gracilis)	(Reinhardtia_latisecta	Reinhardtia_paiewonskiana)))	(((Pseudophoenix_vinifera	(Elaeis_guineensis	Elaeis_oleifera))	Bactris_major)	Attalea_speciosa)))))	Calamus_caryotoides);
(((((((Elaeis_guineensis	Elaeis_oleifera)	((Burretiokentia_grandiflora	Attalea_speciosa)	(Bactris_major	Pseudophoenix_vinifera)))	(Roystonea_regia	(((Phoenix_dactylifera	Nypa_fruticans)	(Sabal_domingensis	Orania_palindan))	((Manicaria_saccifera	(Pelagodoxa_henryana	(Oenocarpus_minor	Oenocarpus_bataua)))	(((Kentiopsis_piersoniorum	((Dypsis_decaryi	Hydriastele_microspadix)	Heterospathe_cagayanensis))	Veitchia_spiralis)	Dictyosperma_album)))))	((Podococcus_barteri	Geonoma_undata)	Iriartea_deltoidea))	Sclerosperma_profizianum)	(Reinhardtia_paiewonskiana	(Reinhardtia_gracilis	Reinhardtia_latisecta)))	Calamus_caryotoides);
((((Phoenix_dactylifera	Sabal_domingensis)	((Orania_palindan	(((Sclerosperma_profizianum	Iriartea_deltoidea)	Roystonea_regia)	(((Bactris_major	(Elaeis_guineensis	Elaeis_oleifera))	(Attalea_speciosa	((Burretiokentia_grandiflora	Reinhardtia_gracilis)	(Reinhardtia_latisecta	Reinhardtia_paiewonskiana))))	Pseudophoenix_vinifera)))	((Manicaria_saccifera	(Oenocarpus_minor	Oenocarpus_bataua))	(Dictyosperma_album	(Veitchia_spiralis	(Kentiopsis_piersoniorum	(((Dypsis_decaryi	Hydriastele_microspadix)	Heterospathe_cagayanensis)	(Pelagodoxa_henryana	(Podococcus_barteri	Geonoma_undata)))))))))	Nypa_fruticans)	Calamus_caryotoides);
(((Sclerosperma_profizianum	Roystonea_regia)	(((((Elaeis_guineensis	Elaeis_oleifera)	((Bactris_major	(Burretiokentia_grandiflora	Reinhardtia_gracilis))	Attalea_speciosa))	((((Nypa_fruticans	Phoenix_dactylifera)	((Manicaria_saccifera	(Pelagodoxa_henryana	(Oenocarpus_minor	Oenocarpus_bataua)))	(((Kentiopsis_piersoniorum	((Veitchia_spiralis	Dypsis_decaryi)	Hydriastele_microspadix))	Heterospathe_cagayanensis)	Dictyosperma_album)))	Orania_palindan)	Sabal_domingensis))	(Podococcus_barteri	(Iriartea_deltoidea	(Reinhardtia_latisecta	Reinhardtia_paiewonskiana))))	(Geonoma_undata	Pseudophoenix_vinifera)))	Calamus_caryotoides);
((Nypa_fruticans	(((Geonoma_undata	(((Iriartea_deltoidea	((Pseudophoenix_vinifera	(Elaeis_guineensis	Elaeis_oleifera))	(Bactris_major	Attalea_speciosa)))	(Reinhardtia_gracilis	(Reinhardtia_latisecta	(Burretiokentia_grandiflora	Reinhardtia_paiewonskiana))))	(Sclerosperma_profizianum	Roystonea_regia)))	(((Manicaria_saccifera	(Pelagodoxa_henryana	(Oenocarpus_minor	Oenocarpus_bataua)))	(((Veitchia_spiralis	Hydriastele_microspadix)	((Dypsis_decaryi	Kentiopsis_piersoniorum)	Heterospathe_cagayanensis))	Dictyosperma_album))	((Sabal_domingensis	Orania_palindan)	Podococcus_barteri)))	Phoenix_dactylifera))	Calamus_caryotoides);
((Heterospathe_cagayanensis	(((((Veitchia_spiralis	((Phoenix_dactylifera	Sabal_domingensis)	(Orania_palindan	(((Geonoma_undata	Podococcus_barteri)	(((Attalea_speciosa	((Reinhardtia_latisecta	Reinhardtia_paiewonskiana)	(Burretiokentia_grandiflora	Reinhardtia_gracilis)))	((Pseudophoenix_vinifera	(Elaeis_guineensis	Elaeis_oleifera))	Bactris_major))	((Iriartea_deltoidea	Sclerosperma_profizianum)	Roystonea_regia)))	Nypa_fruticans))))	(Manicaria_saccifera	(Pelagodoxa_henryana	(Oenocarpus_minor	Oenocarpus_bataua))))	Dictyosperma_album)	Kentiopsis_piersoniorum)	(Hydriastele_microspadix	Dypsis_decaryi)))	Calamus_caryotoides);
((Roystonea_regia	(((((((Manicaria_saccifera	(Pelagodoxa_henryana	(Oenocarpus_minor	Oenocarpus_bataua)))	(Dictyosperma_album	(Kentiopsis_piersoniorum	(Hydriastele_microspadix	(Dypsis_decaryi	Heterospathe_cagayanensis)))))	Veitchia_spiralis)	((Nypa_fruticans	Phoenix_dactylifera)	((Geonoma_undata	Podococcus_barteri)	Orania_palindan)))	Sabal_domingensis)	(Iriartea_deltoidea	((Reinhardtia_latisecta	Reinhardtia_paiewonskiana)	((Bactris_major	(Pseudophoenix_vinifera	((Burretiokentia_grandiflora	Reinhardtia_gracilis)	(Elaeis_guineensis	Elaeis_oleifera))))	Attalea_speciosa))))	Sclerosperma_profizianum))	Calamus_caryotoides);
((Reinhardtia_paiewonskiana	((((Sclerosperma_profizianum	Roystonea_regia)	(((Podococcus_barteri	Geonoma_undata)	Iriartea_deltoidea)	((((Pseudophoenix_vinifera	Phoenix_dactylifera)	Nypa_fruticans)	(Orania_palindan	Sabal_domingensis))	(((Oenocarpus_bataua	Oenocarpus_minor)	(Pelagodoxa_henryana	Manicaria_saccifera))	((Dypsis_decaryi	Dictyosperma_album)	((Heterospathe_cagayanensis	(Kentiopsis_piersoniorum	Hydriastele_microspadix))	Veitchia_spiralis))))))	(((Reinhardtia_gracilis	Burretiokentia_grandiflora)	Bactris_major)	((Elaeis_oleifera	Elaeis_guineensis)	Attalea_speciosa)))	Reinhardtia_latisecta))	Calamus_caryotoides);
((Nypa_fruticans	((Sabal_domingensis	Phoenix_dactylifera)	((Sclerosperma_profizianum	(Manicaria_saccifera	((Pelagodoxa_henryana	(Podococcus_barteri	Geonoma_undata))	(((Dypsis_decaryi	Dictyosperma_album)	((Veitchia_spiralis	Hydriastele_microspadix)	(Heterospathe_cagayanensis	Kentiopsis_piersoniorum)))	((((Roystonea_regia	Iriartea_deltoidea)	(Bactris_major	((Pseudophoenix_vinifera	(Elaeis_oleifera	Elaeis_guineensis))	Attalea_speciosa)))	((Burretiokentia_grandiflora	Reinhardtia_gracilis)	(Reinhardtia_latisecta	Reinhardtia_paiewonskiana)))	(Oenocarpus_bataua	Oenocarpus_minor))))))	Orania_palindan)))	Calamus_caryotoides);
((Nypa_fruticans	((Sabal_domingensis	Phoenix_dactylifera)	((Manicaria_saccifera	(Pelagodoxa_henryana	((((((Dypsis_decaryi	Veitchia_spiralis)	Hydriastele_microspadix)	Heterospathe_cagayanensis)	Kentiopsis_piersoniorum)	Dictyosperma_album)	(Oenocarpus_bataua	Oenocarpus_minor))))	(((((Pseudophoenix_vinifera	((Bactris_major	((Elaeis_oleifera	Elaeis_guineensis)	Attalea_speciosa))	((Podococcus_barteri	Reinhardtia_gracilis)	(Reinhardtia_latisecta	(Burretiokentia_grandiflora	Reinhardtia_paiewonskiana)))))	Iriartea_deltoidea)	(Sclerosperma_profizianum	Roystonea_regia))	Geonoma_undata)	Orania_palindan))))	Calamus_caryotoides);
((Nypa_fruticans	(Orania_palindan	(Sabal_domingensis	(((((Sclerosperma_profizianum	Iriartea_deltoidea)	(((Attalea_speciosa	(((Burretiokentia_grandiflora	Reinhardtia_gracilis)	Bactris_major)	(Elaeis_oleifera	Elaeis_guineensis)))	Pseudophoenix_vinifera)	(Reinhardtia_latisecta	Reinhardtia_paiewonskiana)))	((Podococcus_barteri	Geonoma_undata)	Roystonea_regia))	((Veitchia_spiralis	(Hydriastele_microspadix	((Kentiopsis_piersoniorum	Dictyosperma_album)	(Dypsis_decaryi	Heterospathe_cagayanensis))))	(Manicaria_saccifera	(Pelagodoxa_henryana	(Oenocarpus_bataua	Oenocarpus_minor)))))	Phoenix_dactylifera))))	Calamus_caryotoides);
(((Sclerosperma_profizianum	Roystonea_regia)	((((Attalea_speciosa	(((Burretiokentia_grandiflora	Reinhardtia_gracilis)	Bactris_major)	(Elaeis_oleifera	Elaeis_guineensis)))	Pseudophoenix_vinifera)	(Iriartea_deltoidea	(Reinhardtia_latisecta	Reinhardtia_paiewonskiana)))	(Sabal_domingensis	((((((Veitchia_spiralis	Dypsis_decaryi)	(Hydriastele_microspadix	Kentiopsis_piersoniorum))	Heterospathe_cagayanensis)	Dictyosperma_album)	(Manicaria_saccifera	(((Podococcus_barteri	Geonoma_undata)	Pelagodoxa_henryana)	(Oenocarpus_bataua	Oenocarpus_minor))))	(Phoenix_dactylifera	(Nypa_fruticans	Orania_palindan))))))	Calamus_caryotoides);
(((Burretiokentia_grandiflora	Reinhardtia_paiewonskiana)	((((Dypsis_decaryi	Iriartea_deltoidea)	((((((Sabal_domingensis	Phoenix_dactylifera)	Nypa_fruticans)	(((Pelagodoxa_henryana	(Oenocarpus_bataua	Oenocarpus_minor))	(Manicaria_saccifera	Dictyosperma_album))	((Veitchia_spiralis	(Geonoma_undata	Kentiopsis_piersoniorum))	((Hydriastele_microspadix	Heterospathe_cagayanensis)	Podococcus_barteri))))	Orania_palindan)	(Sclerosperma_profizianum	Roystonea_regia))	(Attalea_speciosa	(Bactris_major	(Pseudophoenix_vinifera	(Elaeis_oleifera	Elaeis_guineensis))))))	Reinhardtia_gracilis)	Reinhardtia_latisecta))	Calamus_caryotoides);
((Nypa_fruticans	(((Sabal_domingensis	Phoenix_dactylifera)	((((Dypsis_decaryi	Dictyosperma_album)	((Veitchia_spiralis	Kentiopsis_piersoniorum)	(Hydriastele_microspadix	Heterospathe_cagayanensis)))	((Pelagodoxa_henryana	(Oenocarpus_bataua	Oenocarpus_minor))	Manicaria_saccifera))	((Iriartea_deltoidea	Orania_palindan)	(((Podococcus_barteri	Geonoma_undata)	(Sclerosperma_profizianum	Roystonea_regia))	((Attalea_speciosa	(Bactris_major	(Elaeis_oleifera	Elaeis_guineensis)))	(Reinhardtia_gracilis	((Reinhardtia_latisecta	Reinhardtia_paiewonskiana)	Burretiokentia_grandiflora)))))))	Pseudophoenix_vinifera))	Calamus_caryotoides);
((((Nypa_fruticans	Orania_palindan)	(((((Roystonea_regia	((Burretiokentia_grandiflora	Attalea_speciosa)	((Reinhardtia_gracilis	Bactris_major)	(Elaeis_oleifera	Elaeis_guineensis))))	(Pseudophoenix_vinifera	(Reinhardtia_latisecta	Reinhardtia_paiewonskiana)))	(Dypsis_decaryi	Iriartea_deltoidea))	((Sabal_domingensis	Phoenix_dactylifera)	(((Geonoma_undata	Kentiopsis_piersoniorum)	((Heterospathe_cagayanensis	(Hydriastele_microspadix	((Oenocarpus_bataua	Oenocarpus_minor)	Veitchia_spiralis)))	Dictyosperma_album))	(Pelagodoxa_henryana	Manicaria_saccifera))))	Podococcus_barteri))	Sclerosperma_profizianum)	Calamus_caryotoides);
((Roystonea_regia	(((((((Burretiokentia_grandiflora	Reinhardtia_gracilis)	Bactris_major)	Pseudophoenix_vinifera)	(Elaeis_oleifera	Elaeis_guineensis))	Attalea_speciosa)	((Reinhardtia_latisecta	Reinhardtia_paiewonskiana)	(Sclerosperma_profizianum	Iriartea_deltoidea)))	((Orania_palindan	((Nypa_fruticans	(Sabal_domingensis	Phoenix_dactylifera))	((((Oenocarpus_bataua	Oenocarpus_minor)	Pelagodoxa_henryana)	((Dypsis_decaryi	Veitchia_spiralis)	(Heterospathe_cagayanensis	((Dictyosperma_album	Kentiopsis_piersoniorum)	Hydriastele_microspadix))))	Manicaria_saccifera)))	(Geonoma_undata	Podococcus_barteri))))	Calamus_caryotoides);
(((((Reinhardtia_latisecta	Reinhardtia_paiewonskiana)	(Sclerosperma_profizianum	Iriartea_deltoidea))	((((Oenocarpus_bataua	Oenocarpus_minor)	((((Hydriastele_microspadix	Heterospathe_cagayanensis)	Veitchia_spiralis)	((Dictyosperma_album	Dypsis_decaryi)	Kentiopsis_piersoniorum))	((Pelagodoxa_henryana	Manicaria_saccifera)	((Orania_palindan	Nypa_fruticans)	(Sabal_domingensis	Phoenix_dactylifera)))))	(Roystonea_regia	(Podococcus_barteri	((Elaeis_oleifera	Elaeis_guineensis)	(((Burretiokentia_grandiflora	Reinhardtia_gracilis)	Bactris_major)	Attalea_speciosa)))))	Geonoma_undata))	Pseudophoenix_vinifera)	Calamus_caryotoides);
((Roystonea_regia	(((((Manicaria_saccifera	(((Oenocarpus_minor	Oenocarpus_bataua)	Pelagodoxa_henryana)	(((Veitchia_spiralis	Kentiopsis_piersoniorum)	((Heterospathe_cagayanensis	Dypsis_decaryi)	Hydriastele_microspadix))	Dictyosperma_album)))	((Nypa_fruticans	Orania_palindan)	(Sabal_domingensis	Phoenix_dactylifera)))	(Geonoma_undata	Podococcus_barteri))	((Iriartea_deltoidea	(Reinhardtia_paiewonskiana	Reinhardtia_latisecta))	((Reinhardtia_gracilis	Bactris_major)	((Pseudophoenix_vinifera	(Elaeis_oleifera	Elaeis_guineensis))	(Burretiokentia_grandiflora	Attalea_speciosa)))))	Sclerosperma_profizianum))	Calamus_caryotoides);
((Roystonea_regia	((((Manicaria_saccifera	(((Oenocarpus_minor	Oenocarpus_bataua)	Pelagodoxa_henryana)	(((Kentiopsis_piersoniorum	Veitchia_spiralis)	((Heterospathe_cagayanensis	Dypsis_decaryi)	Hydriastele_microspadix))	Dictyosperma_album)))	(Sabal_domingensis	(Nypa_fruticans	Phoenix_dactylifera)))	Orania_palindan)	(((Geonoma_undata	Podococcus_barteri)	(Pseudophoenix_vinifera	(Sclerosperma_profizianum	(Iriartea_deltoidea	(Reinhardtia_paiewonskiana	Reinhardtia_latisecta)))))	(((Burretiokentia_grandiflora	Reinhardtia_gracilis)	Bactris_major)	((Elaeis_oleifera	Elaeis_guineensis)	Attalea_speciosa)))))	Calamus_caryotoides);
((Roystonea_regia	(((Sclerosperma_profizianum	(Podococcus_barteri	((((Manicaria_saccifera	((Oenocarpus_minor	Oenocarpus_bataua)	Pelagodoxa_henryana))	((((Kentiopsis_piersoniorum	Hydriastele_microspadix)	Veitchia_spiralis)	Heterospathe_cagayanensis)	(Dypsis_decaryi	Dictyosperma_album)))	(Sabal_domingensis	(Nypa_fruticans	Phoenix_dactylifera)))	Geonoma_undata)))	Orania_palindan)	(Iriartea_deltoidea	((Bactris_major	((Elaeis_oleifera	Elaeis_guineensis)	((Burretiokentia_grandiflora	Reinhardtia_gracilis)	Attalea_speciosa)))	((Reinhardtia_paiewonskiana	Reinhardtia_latisecta)	Pseudophoenix_vinifera)))))	Calamus_caryotoides);
(((Nypa_fruticans	Phoenix_dactylifera)	((((Geonoma_undata	((Orania_palindan	((Iriartea_deltoidea	((Burretiokentia_grandiflora	Reinhardtia_gracilis)	(Reinhardtia_latisecta	Reinhardtia_paiewonskiana)))	(Roystonea_regia	(Pseudophoenix_vinifera	(((Elaeis_oleifera	Elaeis_guineensis)	Attalea_speciosa)	Bactris_major)))))	Podococcus_barteri))	Sclerosperma_profizianum)	((Manicaria_saccifera	(((Oenocarpus_minor	Oenocarpus_bataua)	Pelagodoxa_henryana)	((((Heterospathe_cagayanensis	Dypsis_decaryi)	Hydriastele_microspadix)	Kentiopsis_piersoniorum)	Dictyosperma_album)))	Veitchia_spiralis))	Sabal_domingensis))	Calamus_caryotoides);
((Heterospathe_cagayanensis	(((Hydriastele_microspadix	Kentiopsis_piersoniorum)	Dypsis_decaryi)	((((((Sclerosperma_profizianum	((Iriartea_deltoidea	Orania_palindan)	(((Burretiokentia_grandiflora	Reinhardtia_gracilis)	(Reinhardtia_latisecta	Reinhardtia_paiewonskiana))	((((Pseudophoenix_vinifera	(Elaeis_oleifera	Elaeis_guineensis))	Attalea_speciosa)	Bactris_major)	Roystonea_regia))))	((Sabal_domingensis	Phoenix_dactylifera)	Nypa_fruticans))	(Podococcus_barteri	Geonoma_undata))	Veitchia_spiralis)	(Manicaria_saccifera	((Oenocarpus_minor	Oenocarpus_bataua)	Pelagodoxa_henryana)))	Dictyosperma_album)))	Calamus_caryotoides);
((Sclerosperma_profizianum	(Roystonea_regia	((((Nypa_fruticans	Orania_palindan)	(Phoenix_dactylifera	(((Manicaria_saccifera	((Oenocarpus_minor	Oenocarpus_bataua)	Pelagodoxa_henryana))	(Dictyosperma_album	((Veitchia_spiralis	((Heterospathe_cagayanensis	Hydriastele_microspadix)	Dypsis_decaryi))	Kentiopsis_piersoniorum)))	Sabal_domingensis)))	(Podococcus_barteri	Geonoma_undata))	((Iriartea_deltoidea	(Reinhardtia_gracilis	(Reinhardtia_latisecta	(Burretiokentia_grandiflora	Reinhardtia_paiewonskiana))))	(((Pseudophoenix_vinifera	(Elaeis_oleifera	Elaeis_guineensis))	Attalea_speciosa)	Bactris_major)))))	Calamus_caryotoides);
((Sabal_domingensis	((((Podococcus_barteri	Geonoma_undata)	(Sclerosperma_profizianum	Roystonea_regia))	((((Elaeis_oleifera	Elaeis_guineensis)	Attalea_speciosa)	Bactris_major)	((Burretiokentia_grandiflora	Reinhardtia_gracilis)	(Reinhardtia_latisecta	Reinhardtia_paiewonskiana))))	((Nypa_fruticans	(Pseudophoenix_vinifera	Phoenix_dactylifera))	(((Iriartea_deltoidea	Orania_palindan)	(Manicaria_saccifera	((Oenocarpus_minor	Oenocarpus_bataua)	Pelagodoxa_henryana)))	((Veitchia_spiralis	Dypsis_decaryi)	((Dictyosperma_album	(Hydriastele_microspadix	Kentiopsis_piersoniorum))	Heterospathe_cagayanensis))))))	Calamus_caryotoides);
(((Manicaria_saccifera	((((Oenocarpus_bataua	Oenocarpus_minor)	Iriartea_deltoidea)	Pelagodoxa_henryana)	((((Hydriastele_microspadix	(Burretiokentia_grandiflora	Veitchia_spiralis))	Kentiopsis_piersoniorum)	Heterospathe_cagayanensis)	(Dictyosperma_album	Dypsis_decaryi))))	((Sabal_domingensis	(Nypa_fruticans	Phoenix_dactylifera))	((Orania_palindan	(((((Pseudophoenix_vinifera	(Elaeis_oleifera	Elaeis_guineensis))	Attalea_speciosa)	(Reinhardtia_gracilis	Bactris_major))	(Sclerosperma_profizianum	Roystonea_regia))	(Reinhardtia_latisecta	Reinhardtia_paiewonskiana)))	(Podococcus_barteri	Geonoma_undata))))	Calamus_caryotoides);
((Roystonea_regia	(((Burretiokentia_grandiflora	Reinhardtia_gracilis)	(Reinhardtia_latisecta	Reinhardtia_paiewonskiana))	(((((Podococcus_barteri	Geonoma_undata)	((Manicaria_saccifera	(((Oenocarpus_bataua	Oenocarpus_minor)	Iriartea_deltoidea)	Pelagodoxa_henryana))	((Kentiopsis_piersoniorum	((Dypsis_decaryi	(Hydriastele_microspadix	Heterospathe_cagayanensis))	Veitchia_spiralis))	Dictyosperma_album)))	((Sabal_domingensis	Orania_palindan)	(Nypa_fruticans	Phoenix_dactylifera)))	Sclerosperma_profizianum)	((((Elaeis_oleifera	Elaeis_guineensis)	Bactris_major)	Attalea_speciosa)	Pseudophoenix_vinifera))))	Calamus_caryotoides);
((Pseudophoenix_vinifera	((Reinhardtia_latisecta	Reinhardtia_paiewonskiana)	((((Elaeis_oleifera	Elaeis_guineensis)	((Burretiokentia_grandiflora	Reinhardtia_gracilis)	Bactris_major))	Attalea_speciosa)	(Roystonea_regia	(((Oenocarpus_bataua	Oenocarpus_minor)	Iriartea_deltoidea)	(((Heterospathe_cagayanensis	((Sclerosperma_profizianum	Veitchia_spiralis)	(Dypsis_decaryi	Hydriastele_microspadix)))	Kentiopsis_piersoniorum)	(Dictyosperma_album	((((Nypa_fruticans	(Sabal_domingensis	Phoenix_dactylifera))	Manicaria_saccifera)	Orania_palindan)	(Pelagodoxa_henryana	(Podococcus_barteri	Geonoma_undata))))))))))	Calamus_caryotoides);
(((((((((Bactris_major	((Attalea_speciosa	((Reinhardtia_latisecta	(Burretiokentia_grandiflora	Reinhardtia_paiewonskiana))	Reinhardtia_gracilis))	(Iriartea_deltoidea	(Elaeis_oleifera	Elaeis_guineensis))))	Roystonea_regia)	((Sclerosperma_profizianum	Veitchia_spiralis)	(Podococcus_barteri	Geonoma_undata)))	(((Pelagodoxa_henryana	(Oenocarpus_bataua	Oenocarpus_minor))	Manicaria_saccifera)	(Kentiopsis_piersoniorum	(Dictyosperma_album	(Hydriastele_microspadix	(Dypsis_decaryi	Heterospathe_cagayanensis))))))	Orania_palindan)	(Phoenix_dactylifera	Sabal_domingensis))	Pseudophoenix_vinifera)	Nypa_fruticans)	Calamus_caryotoides);
((Pseudophoenix_vinifera	((Reinhardtia_paiewonskiana	(((((Manicaria_saccifera	(((((Podococcus_barteri	(Burretiokentia_grandiflora	Geonoma_undata))	Pelagodoxa_henryana)	Phoenix_dactylifera)	((Oenocarpus_bataua	Oenocarpus_minor)	((((Sclerosperma_profizianum	Veitchia_spiralis)	Hydriastele_microspadix)	(Kentiopsis_piersoniorum	(Dictyosperma_album	Dypsis_decaryi)))	Heterospathe_cagayanensis)))	(Nypa_fruticans	Orania_palindan)))	Sabal_domingensis)	((Reinhardtia_gracilis	Bactris_major)	((Elaeis_oleifera	Elaeis_guineensis)	Attalea_speciosa)))	Roystonea_regia)	Iriartea_deltoidea))	Reinhardtia_latisecta))	Calamus_caryotoides);
((Roystonea_regia	(Sclerosperma_profizianum	((Reinhardtia_latisecta	Reinhardtia_paiewonskiana)	((Iriartea_deltoidea	(((Veitchia_spiralis	Phoenix_dactylifera)	(((Burretiokentia_grandiflora	((Oenocarpus_bataua	Oenocarpus_minor)	Pelagodoxa_henryana))	Manicaria_saccifera)	((Dictyosperma_album	((Hydriastele_microspadix	Heterospathe_cagayanensis)	Dypsis_decaryi))	Kentiopsis_piersoniorum)))	(Sabal_domingensis	(Podococcus_barteri	(Geonoma_undata	(Orania_palindan	Nypa_fruticans))))))	((Attalea_speciosa	Pseudophoenix_vinifera)	((Reinhardtia_gracilis	Bactris_major)	(Elaeis_oleifera	Elaeis_guineensis)))))))	Calamus_caryotoides);
((Heterospathe_cagayanensis	(((((Phoenix_dactylifera	Nypa_fruticans)	(Sabal_domingensis	(((Veitchia_spiralis	Roystonea_regia)	(((Reinhardtia_latisecta	Reinhardtia_paiewonskiana)	(Sclerosperma_profizianum	Iriartea_deltoidea))	((Attalea_speciosa	(Bactris_major	(Reinhardtia_gracilis	(Elaeis_oleifera	Elaeis_guineensis))))	Pseudophoenix_vinifera)))	(Podococcus_barteri	Geonoma_undata))))	Orania_palindan)	(((Oenocarpus_bataua	(Burretiokentia_grandiflora	Oenocarpus_minor))	Pelagodoxa_henryana)	Manicaria_saccifera))	((Hydriastele_microspadix	Kentiopsis_piersoniorum)	(Dypsis_decaryi	Dictyosperma_album))))	Calamus_caryotoides);
((Nypa_fruticans	((Pseudophoenix_vinifera	Phoenix_dactylifera)	((((Roystonea_regia	((Attalea_speciosa	(Reinhardtia_gracilis	(Elaeis_oleifera	Elaeis_guineensis)))	Bactris_major))	(Veitchia_spiralis	((Reinhardtia_latisecta	(Burretiokentia_grandiflora	Reinhardtia_paiewonskiana))	(Sclerosperma_profizianum	Iriartea_deltoidea))))	((Pelagodoxa_henryana	(Podococcus_barteri	Geonoma_undata))	((Manicaria_saccifera	(((Hydriastele_microspadix	Heterospathe_cagayanensis)	(Dypsis_decaryi	Kentiopsis_piersoniorum))	Dictyosperma_album))	(Oenocarpus_bataua	Oenocarpus_minor))))	(Orania_palindan	Sabal_domingensis))))	Calamus_caryotoides);
(((Pseudophoenix_vinifera	(Nypa_fruticans	Phoenix_dactylifera))	((Orania_palindan	Sabal_domingensis)	(((((Podococcus_barteri	Geonoma_undata)	((Attalea_speciosa	(Elaeis_oleifera	Elaeis_guineensis))	((Burretiokentia_grandiflora	Reinhardtia_gracilis)	Bactris_major)))	((Reinhardtia_latisecta	Reinhardtia_paiewonskiana)	(Sclerosperma_profizianum	Iriartea_deltoidea)))	Roystonea_regia)	((Manicaria_saccifera	(((Kentiopsis_piersoniorum	Dictyosperma_album)	(Dypsis_decaryi	(Heterospathe_cagayanensis	Hydriastele_microspadix)))	(Pelagodoxa_henryana	(Oenocarpus_bataua	Oenocarpus_minor))))	Veitchia_spiralis))))	Calamus_caryotoides);
((Roystonea_regia	(((Iriartea_deltoidea	((Attalea_speciosa	(Elaeis_oleifera	Elaeis_guineensis))	((Burretiokentia_grandiflora	Reinhardtia_gracilis)	Bactris_major)))	(Reinhardtia_latisecta	Reinhardtia_paiewonskiana))	(((((((Podococcus_barteri	Geonoma_undata)	Pelagodoxa_henryana)	(Oenocarpus_bataua	Oenocarpus_minor))	(((Kentiopsis_piersoniorum	(Hydriastele_microspadix	(Veitchia_spiralis	Dypsis_decaryi)))	Heterospathe_cagayanensis)	Dictyosperma_album))	Manicaria_saccifera)	((Pseudophoenix_vinifera	Phoenix_dactylifera)	(Sabal_domingensis	(Nypa_fruticans	Orania_palindan))))	Sclerosperma_profizianum)))	Calamus_caryotoides);
(((Roystonea_regia	((((Kentiopsis_piersoniorum	((Heterospathe_cagayanensis	Hydriastele_microspadix)	((Iriartea_deltoidea	Dypsis_decaryi)	Dictyosperma_album)))	(Manicaria_saccifera	(Pelagodoxa_henryana	(Oenocarpus_bataua	Oenocarpus_minor))))	Veitchia_spiralis)	((Sabal_domingensis	Orania_palindan)	((((Reinhardtia_gracilis	(Reinhardtia_latisecta	(Burretiokentia_grandiflora	Reinhardtia_paiewonskiana)))	(Geonoma_undata	Podococcus_barteri))	((Attalea_speciosa	(Pseudophoenix_vinifera	(Elaeis_oleifera	Elaeis_guineensis)))	Bactris_major))	(Nypa_fruticans	Phoenix_dactylifera)))))	Sclerosperma_profizianum)	Calamus_caryotoides);
((Nypa_fruticans	(Orania_palindan	(Sabal_domingensis	(Phoenix_dactylifera	((Roystonea_regia	(((Podococcus_barteri	Geonoma_undata)	(Reinhardtia_gracilis	(Reinhardtia_latisecta	(Burretiokentia_grandiflora	Reinhardtia_paiewonskiana))))	(((Elaeis_oleifera	Elaeis_guineensis)	(Bactris_major	Attalea_speciosa))	(Sclerosperma_profizianum	Pseudophoenix_vinifera))))	(Manicaria_saccifera	((Pelagodoxa_henryana	(Iriartea_deltoidea	(Oenocarpus_bataua	Oenocarpus_minor)))	(Dictyosperma_album	(Veitchia_spiralis	(((Hydriastele_microspadix	Dypsis_decaryi)	Kentiopsis_piersoniorum)	Heterospathe_cagayanensis))))))))))	Calamus_caryotoides);
((Nypa_fruticans	((Pseudophoenix_vinifera	Phoenix_dactylifera)	(((Orania_palindan	((((Burretiokentia_grandiflora	Reinhardtia_gracilis)	Roystonea_regia)	(Podococcus_barteri	Geonoma_undata))	(((Sclerosperma_profizianum	(Reinhardtia_latisecta	Reinhardtia_paiewonskiana))	Iriartea_deltoidea)	(Bactris_major	(Attalea_speciosa	(Elaeis_oleifera	Elaeis_guineensis))))))	((Manicaria_saccifera	(Pelagodoxa_henryana	(Oenocarpus_bataua	Oenocarpus_minor)))	(Dictyosperma_album	((Veitchia_spiralis	Kentiopsis_piersoniorum)	(Dypsis_decaryi	(Hydriastele_microspadix	Heterospathe_cagayanensis))))))	Sabal_domingensis)))	Calamus_caryotoides);
((Nypa_fruticans	(((((Pseudophoenix_vinifera	((Sclerosperma_profizianum	((Burretiokentia_grandiflora	Reinhardtia_paiewonskiana)	Reinhardtia_latisecta))	Iriartea_deltoidea))	(Roystonea_regia	((Reinhardtia_gracilis	Bactris_major)	((Elaeis_oleifera	Elaeis_guineensis)	Attalea_speciosa))))	Orania_palindan)	((Podococcus_barteri	Geonoma_undata)	(((Oenocarpus_bataua	Oenocarpus_minor)	(Manicaria_saccifera	Pelagodoxa_henryana))	((Dictyosperma_album	((Kentiopsis_piersoniorum	Hydriastele_microspadix)	(Dypsis_decaryi	Veitchia_spiralis)))	Heterospathe_cagayanensis))))	(Phoenix_dactylifera	Sabal_domingensis)))	Calamus_caryotoides);
((((((Podococcus_barteri	((((Burretiokentia_grandiflora	Reinhardtia_paiewonskiana)	Reinhardtia_latisecta)	((Pseudophoenix_vinifera	(Elaeis_oleifera	Elaeis_guineensis))	(Attalea_speciosa	(Reinhardtia_gracilis	Bactris_major))))	(Roystonea_regia	(Sclerosperma_profizianum	Iriartea_deltoidea))))	Geonoma_undata)	((Pelagodoxa_henryana	((((Hydriastele_microspadix	((Oenocarpus_bataua	Oenocarpus_minor)	Veitchia_spiralis))	Dypsis_decaryi)	Heterospathe_cagayanensis)	(Kentiopsis_piersoniorum	Dictyosperma_album)))	Manicaria_saccifera))	(Orania_palindan	Sabal_domingensis))	(Phoenix_dactylifera	Nypa_fruticans))	Calamus_caryotoides);
((Nypa_fruticans	((((Podococcus_barteri	(Burretiokentia_grandiflora	Geonoma_undata))	((((Dypsis_decaryi	Veitchia_spiralis)	((Hydriastele_microspadix	Kentiopsis_piersoniorum)	Heterospathe_cagayanensis))	Dictyosperma_album)	(Manicaria_saccifera	((Oenocarpus_bataua	Oenocarpus_minor)	Pelagodoxa_henryana))))	((((Sclerosperma_profizianum	Iriartea_deltoidea)	(Pseudophoenix_vinifera	(((Attalea_speciosa	(Reinhardtia_paiewonskiana	Reinhardtia_latisecta))	(Elaeis_oleifera	Elaeis_guineensis))	(Reinhardtia_gracilis	Bactris_major))))	Roystonea_regia)	Orania_palindan))	(Sabal_domingensis	Phoenix_dactylifera)))	Calamus_caryotoides);
((((((((Heterospathe_cagayanensis	(Hydriastele_microspadix	Kentiopsis_piersoniorum))	(Dypsis_decaryi	Veitchia_spiralis))	Dictyosperma_album)	Manicaria_saccifera)	(((Burretiokentia_grandiflora	Geonoma_undata)	Pelagodoxa_henryana)	Podococcus_barteri))	(((((Iriartea_deltoidea	(Oenocarpus_bataua	Oenocarpus_minor))	Pseudophoenix_vinifera)	((Elaeis_oleifera	Elaeis_guineensis)	((Reinhardtia_gracilis	Bactris_major)	(Attalea_speciosa	(Reinhardtia_paiewonskiana	Reinhardtia_latisecta)))))	(Sclerosperma_profizianum	Roystonea_regia))	(Sabal_domingensis	Orania_palindan)))	(Nypa_fruticans	Phoenix_dactylifera))	Calamus_caryotoides);
((((((Burretiokentia_grandiflora	Geonoma_undata)	((Oenocarpus_bataua	Oenocarpus_minor)	Pelagodoxa_henryana))	(((Veitchia_spiralis	(((Dypsis_decaryi	Heterospathe_cagayanensis)	Hydriastele_microspadix)	Kentiopsis_piersoniorum))	Dictyosperma_album)	Manicaria_saccifera))	((Podococcus_barteri	(Roystonea_regia	(((Iriartea_deltoidea	Sclerosperma_profizianum)	(Reinhardtia_paiewonskiana	Reinhardtia_latisecta))	((Bactris_major	(Attalea_speciosa	((Elaeis_oleifera	Elaeis_guineensis)	Pseudophoenix_vinifera)))	Reinhardtia_gracilis))))	(Sabal_domingensis	Orania_palindan)))	(Nypa_fruticans	Phoenix_dactylifera))	Calamus_caryotoides);
((Nypa_fruticans	((((((Iriartea_deltoidea	(Reinhardtia_gracilis	(Reinhardtia_paiewonskiana	Reinhardtia_latisecta)))	(((Elaeis_oleifera	Elaeis_guineensis)	(Bactris_major	Attalea_speciosa))	Pseudophoenix_vinifera))	(Roystonea_regia	Sclerosperma_profizianum))	Orania_palindan)	((((Manicaria_saccifera	((Oenocarpus_bataua	Oenocarpus_minor)	Pelagodoxa_henryana))	(Dictyosperma_album	(((Dypsis_decaryi	Hydriastele_microspadix)	(Kentiopsis_piersoniorum	Burretiokentia_grandiflora))	Heterospathe_cagayanensis)))	Veitchia_spiralis)	(Podococcus_barteri	Geonoma_undata)))	(Sabal_domingensis	Phoenix_dactylifera)))	Calamus_caryotoides);
(((Dypsis_decaryi	Heterospathe_cagayanensis)	((((((Sabal_domingensis	(Nypa_fruticans	Orania_palindan))	(Podococcus_barteri	Geonoma_undata))	(Veitchia_spiralis	Phoenix_dactylifera))	((Pseudophoenix_vinifera	((Iriartea_deltoidea	(Reinhardtia_gracilis	((Burretiokentia_grandiflora	Reinhardtia_paiewonskiana)	Reinhardtia_latisecta)))	((Bactris_major	(Elaeis_oleifera	Elaeis_guineensis))	Attalea_speciosa)))	(Roystonea_regia	Sclerosperma_profizianum)))	(Manicaria_saccifera	((Oenocarpus_bataua	Oenocarpus_minor)	Pelagodoxa_henryana)))	(Dictyosperma_album	(Hydriastele_microspadix	Kentiopsis_piersoniorum))))	Calamus_caryotoides);
(((((((Nypa_fruticans	Orania_palindan)	(Podococcus_barteri	Geonoma_undata))	(Sabal_domingensis	Phoenix_dactylifera))	((((Burretiokentia_grandiflora	Reinhardtia_gracilis)	(Reinhardtia_paiewonskiana	Reinhardtia_latisecta))	(Attalea_speciosa	(Bactris_major	(Pseudophoenix_vinifera	(Elaeis_oleifera	Elaeis_guineensis)))))	(Roystonea_regia	(Iriartea_deltoidea	Sclerosperma_profizianum))))	(Manicaria_saccifera	((Oenocarpus_bataua	Oenocarpus_minor)	Pelagodoxa_henryana)))	(Dictyosperma_album	(Kentiopsis_piersoniorum	(((Dypsis_decaryi	Heterospathe_cagayanensis)	Hydriastele_microspadix)	Veitchia_spiralis))))	Calamus_caryotoides);
(((Sabal_domingensis	(((Orania_palindan	((Burretiokentia_grandiflora	Geonoma_undata)	(Roystonea_regia	((Attalea_speciosa	((Reinhardtia_gracilis	Bactris_major)	(Elaeis_oleifera	Elaeis_guineensis)))	((Iriartea_deltoidea	Sclerosperma_profizianum)	(Reinhardtia_paiewonskiana	Reinhardtia_latisecta))))))	Podococcus_barteri)	(((Hydriastele_microspadix	(Dictyosperma_album	(((Dypsis_decaryi	Heterospathe_cagayanensis)	Veitchia_spiralis)	Kentiopsis_piersoniorum)))	Manicaria_saccifera)	((Oenocarpus_bataua	Oenocarpus_minor)	Pelagodoxa_henryana))))	(Nypa_fruticans	(Pseudophoenix_vinifera	Phoenix_dactylifera)))	Calamus_caryotoides);
((Nypa_fruticans	(Orania_palindan	((Roystonea_regia	(((Attalea_speciosa	(Reinhardtia_gracilis	Bactris_major))	(Elaeis_oleifera	Elaeis_guineensis))	((Iriartea_deltoidea	Sclerosperma_profizianum)	((Burretiokentia_grandiflora	Reinhardtia_paiewonskiana)	Reinhardtia_latisecta))))	(((Podococcus_barteri	(Pelagodoxa_henryana	Geonoma_undata))	(Pseudophoenix_vinifera	Phoenix_dactylifera))	(Sabal_domingensis	(Manicaria_saccifera	(((Dictyosperma_album	((Oenocarpus_bataua	Oenocarpus_minor)	Kentiopsis_piersoniorum))	Heterospathe_cagayanensis)	(Veitchia_spiralis	(Hydriastele_microspadix	Dypsis_decaryi)))))))))	Calamus_caryotoides);
(((Sabal_domingensis	Phoenix_dactylifera)	(Nypa_fruticans	(((((Veitchia_spiralis	((Manicaria_saccifera	((Oenocarpus_bataua	Oenocarpus_minor)	Pelagodoxa_henryana))	(Heterospathe_cagayanensis	(((Dypsis_decaryi	Kentiopsis_piersoniorum)	Dictyosperma_album)	Hydriastele_microspadix))))	(Geonoma_undata	(((Roystonea_regia	(Iriartea_deltoidea	(Reinhardtia_latisecta	Reinhardtia_paiewonskiana)))	(Attalea_speciosa	(Bactris_major	((Burretiokentia_grandiflora	Reinhardtia_gracilis)	(Elaeis_guineensis	Elaeis_oleifera)))))	Sclerosperma_profizianum)))	Podococcus_barteri)	Orania_palindan)	Pseudophoenix_vinifera)))	Calamus_caryotoides);
((Sclerosperma_profizianum	(Pseudophoenix_vinifera	(Veitchia_spiralis	((Oenocarpus_bataua	Oenocarpus_minor)	(((Roystonea_regia	(Iriartea_deltoidea	(Reinhardtia_latisecta	Reinhardtia_paiewonskiana)))	((Reinhardtia_gracilis	(Burretiokentia_grandiflora	Attalea_speciosa))	(Bactris_major	(Elaeis_guineensis	Elaeis_oleifera))))	(Orania_palindan	((((Heterospathe_cagayanensis	Hydriastele_microspadix)	Manicaria_saccifera)	(((Dypsis_decaryi	(Sabal_domingensis	Phoenix_dactylifera))	Kentiopsis_piersoniorum)	Dictyosperma_album))	(Nypa_fruticans	((Podococcus_barteri	Pelagodoxa_henryana)	Geonoma_undata)))))))))	Calamus_caryotoides);
(((Podococcus_barteri	(((((Roystonea_regia	Nypa_fruticans)	Orania_palindan)	Geonoma_undata)	(((Burretiokentia_grandiflora	Reinhardtia_gracilis)	(Reinhardtia_latisecta	Reinhardtia_paiewonskiana))	(Pseudophoenix_vinifera	(Attalea_speciosa	((Elaeis_guineensis	Elaeis_oleifera)	Bactris_major)))))	(((((Iriartea_deltoidea	Pelagodoxa_henryana)	Manicaria_saccifera)	(Oenocarpus_bataua	Oenocarpus_minor))	((Veitchia_spiralis	(((Heterospathe_cagayanensis	Dypsis_decaryi)	Hydriastele_microspadix)	Kentiopsis_piersoniorum))	Dictyosperma_album))	(Sabal_domingensis	Phoenix_dactylifera))))	Sclerosperma_profizianum)	Calamus_caryotoides);
((((((Veitchia_spiralis	(Oenocarpus_bataua	Oenocarpus_minor))	((Sabal_domingensis	Phoenix_dactylifera)	((Pelagodoxa_henryana	Manicaria_saccifera)	(((Hydriastele_microspadix	(Dypsis_decaryi	Kentiopsis_piersoniorum))	Heterospathe_cagayanensis)	Dictyosperma_album))))	Podococcus_barteri)	(((Reinhardtia_latisecta	Reinhardtia_paiewonskiana)	((Pseudophoenix_vinifera	(Elaeis_guineensis	Elaeis_oleifera))	(((Burretiokentia_grandiflora	Reinhardtia_gracilis)	Bactris_major)	Attalea_speciosa)))	(Geonoma_undata	(Nypa_fruticans	(Orania_palindan	Iriartea_deltoidea)))))	(Roystonea_regia	Sclerosperma_profizianum))	Calamus_caryotoides);
((Nypa_fruticans	(Orania_palindan	((Sabal_domingensis	Phoenix_dactylifera)	(((((Dictyosperma_album	(Hydriastele_microspadix	Heterospathe_cagayanensis))	(Dypsis_decaryi	(Geonoma_undata	Kentiopsis_piersoniorum)))	(((Oenocarpus_bataua	Oenocarpus_minor)	Pelagodoxa_henryana)	Manicaria_saccifera))	Veitchia_spiralis)	((((Elaeis_guineensis	Elaeis_oleifera)	(((Burretiokentia_grandiflora	Reinhardtia_gracilis)	Bactris_major)	Attalea_speciosa))	((((Iriartea_deltoidea	Sclerosperma_profizianum)	(Reinhardtia_latisecta	Reinhardtia_paiewonskiana))	Podococcus_barteri)	Pseudophoenix_vinifera))	Roystonea_regia)))))	Calamus_caryotoides);
((Sclerosperma_profizianum	((((Geonoma_undata	Podococcus_barteri)	((Dictyosperma_album	((Veitchia_spiralis	(((Oenocarpus_bataua	Oenocarpus_minor)	Kentiopsis_piersoniorum)	Dypsis_decaryi))	(Heterospathe_cagayanensis	Hydriastele_microspadix)))	(((Pelagodoxa_henryana	Manicaria_saccifera)	(Nypa_fruticans	(Sabal_domingensis	Orania_palindan)))	Phoenix_dactylifera)))	((((Pseudophoenix_vinifera	(Elaeis_guineensis	Elaeis_oleifera))	(((Burretiokentia_grandiflora	Reinhardtia_gracilis)	Bactris_major)	Attalea_speciosa))	(Reinhardtia_latisecta	Reinhardtia_paiewonskiana))	Iriartea_deltoidea))	Roystonea_regia))	Calamus_caryotoides);
(((Sclerosperma_profizianum	Roystonea_regia)	((((Phoenix_dactylifera	Sabal_domingensis)	(Orania_palindan	Nypa_fruticans))	((Geonoma_undata	Podococcus_barteri)	(((Dictyosperma_album	Dypsis_decaryi)	((Veitchia_spiralis	Hydriastele_microspadix)	(Heterospathe_cagayanensis	Kentiopsis_piersoniorum)))	((Oenocarpus_bataua	Oenocarpus_minor)	(Pelagodoxa_henryana	Manicaria_saccifera)))))	((Reinhardtia_gracilis	((Reinhardtia_latisecta	(Burretiokentia_grandiflora	Reinhardtia_paiewonskiana))	Iriartea_deltoidea))	(((Elaeis_guineensis	Elaeis_oleifera)	(Bactris_major	Attalea_speciosa))	Pseudophoenix_vinifera))))	Calamus_caryotoides);
(((((Iriartea_deltoidea	Roystonea_regia)	((((Podococcus_barteri	(Orania_palindan	Nypa_fruticans))	((((((Oenocarpus_bataua	Oenocarpus_minor)	Kentiopsis_piersoniorum)	(Dictyosperma_album	(Pelagodoxa_henryana	(Veitchia_spiralis	(Hydriastele_microspadix	Heterospathe_cagayanensis)))))	Dypsis_decaryi)	Manicaria_saccifera)	(Phoenix_dactylifera	Sabal_domingensis)))	Geonoma_undata)	(((Burretiokentia_grandiflora	Reinhardtia_gracilis)	Bactris_major)	(Attalea_speciosa	(Elaeis_guineensis	Elaeis_oleifera)))))	(Pseudophoenix_vinifera	(Reinhardtia_latisecta	Reinhardtia_paiewonskiana)))	Sclerosperma_profizianum)	Calamus_caryotoides);
(((Reinhardtia_paiewonskiana	((((Reinhardtia_gracilis	Roystonea_regia)	((Iriartea_deltoidea	(Orania_palindan	(((Manicaria_saccifera	((Podococcus_barteri	Pelagodoxa_henryana)	((Dictyosperma_album	((Heterospathe_cagayanensis	Hydriastele_microspadix)	Kentiopsis_piersoniorum))	((Dypsis_decaryi	Veitchia_spiralis)	(Oenocarpus_bataua	Oenocarpus_minor)))))	((Nypa_fruticans	Phoenix_dactylifera)	Sabal_domingensis))	Geonoma_undata)))	(Bactris_major	((Burretiokentia_grandiflora	Attalea_speciosa)	(Elaeis_guineensis	Elaeis_oleifera)))))	Pseudophoenix_vinifera)	Reinhardtia_latisecta))	Sclerosperma_profizianum)	Calamus_caryotoides);
((Roystonea_regia	((Orania_palindan	(Geonoma_undata	(((Phoenix_dactylifera	Sabal_domingensis)	Nypa_fruticans)	((Dypsis_decaryi	(Dictyosperma_album	((Pelagodoxa_henryana	Manicaria_saccifera)	(Kentiopsis_piersoniorum	(Oenocarpus_bataua	Oenocarpus_minor)))))	(Heterospathe_cagayanensis	Hydriastele_microspadix)))))	(((Podococcus_barteri	Veitchia_spiralis)	((Iriartea_deltoidea	(Reinhardtia_latisecta	(Burretiokentia_grandiflora	Reinhardtia_paiewonskiana)))	Sclerosperma_profizianum))	(Pseudophoenix_vinifera	((Elaeis_guineensis	Elaeis_oleifera)	(Attalea_speciosa	(Reinhardtia_gracilis	Bactris_major)))))))	Calamus_caryotoides);
(((Sabal_domingensis	(Geonoma_undata	(((((Veitchia_spiralis	(Dypsis_decaryi	Hydriastele_microspadix))	(Dictyosperma_album	Kentiopsis_piersoniorum))	Heterospathe_cagayanensis)	(Orania_palindan	((Oenocarpus_minor	Oenocarpus_bataua)	((Sclerosperma_profizianum	Roystonea_regia)	((Bactris_major	(((Podococcus_barteri	(Burretiokentia_grandiflora	Reinhardtia_gracilis))	(Elaeis_oleifera	Elaeis_guineensis))	Attalea_speciosa))	((Reinhardtia_paiewonskiana	Reinhardtia_latisecta)	Iriartea_deltoidea))))))	(Manicaria_saccifera	Pelagodoxa_henryana))))	((Pseudophoenix_vinifera	Phoenix_dactylifera)	Nypa_fruticans))	Calamus_caryotoides);
((Roystonea_regia	(Sclerosperma_profizianum	(((Iriartea_deltoidea	(Reinhardtia_paiewonskiana	Reinhardtia_latisecta))	(Pseudophoenix_vinifera	(((Bactris_major	(Burretiokentia_grandiflora	Reinhardtia_gracilis))	(Elaeis_oleifera	Elaeis_guineensis))	Attalea_speciosa)))	(Sabal_domingensis	(((Phoenix_dactylifera	((Orania_palindan	Nypa_fruticans)	Podococcus_barteri))	((Dictyosperma_album	(Hydriastele_microspadix	((Heterospathe_cagayanensis	Veitchia_spiralis)	(Dypsis_decaryi	Kentiopsis_piersoniorum))))	(Pelagodoxa_henryana	((Oenocarpus_minor	Oenocarpus_bataua)	Manicaria_saccifera))))	Geonoma_undata)))))	Calamus_caryotoides);
(((((Pseudophoenix_vinifera	Phoenix_dactylifera)	((((Podococcus_barteri	Geonoma_undata)	((Roystonea_regia	(Sclerosperma_profizianum	Iriartea_deltoidea))	(((Reinhardtia_paiewonskiana	Reinhardtia_latisecta)	Attalea_speciosa)	((Elaeis_oleifera	Elaeis_guineensis)	(Bactris_major	(Burretiokentia_grandiflora	Reinhardtia_gracilis))))))	Orania_palindan)	(((Dictyosperma_album	(((Dypsis_decaryi	Heterospathe_cagayanensis)	Hydriastele_microspadix)	Kentiopsis_piersoniorum))	Veitchia_spiralis)	(Manicaria_saccifera	(Pelagodoxa_henryana	(Oenocarpus_minor	Oenocarpus_bataua))))))	Sabal_domingensis)	Nypa_fruticans)	Calamus_caryotoides);
((Roystonea_regia	((Iriartea_deltoidea	(Sclerosperma_profizianum	((Manicaria_saccifera	(((Podococcus_barteri	Geonoma_undata)	Pelagodoxa_henryana)	((((Dictyosperma_album	((Dypsis_decaryi	Kentiopsis_piersoniorum)	Hydriastele_microspadix))	Heterospathe_cagayanensis)	Veitchia_spiralis)	(Oenocarpus_minor	Oenocarpus_bataua))))	((Phoenix_dactylifera	Sabal_domingensis)	(Orania_palindan	Nypa_fruticans)))))	((Reinhardtia_paiewonskiana	Reinhardtia_latisecta)	(Pseudophoenix_vinifera	((Elaeis_oleifera	Elaeis_guineensis)	((Burretiokentia_grandiflora	Attalea_speciosa)	(Bactris_major	Reinhardtia_gracilis)))))))	Calamus_caryotoides);
(((Sclerosperma_profizianum	Roystonea_regia)	((((Iriartea_deltoidea	((Elaeis_oleifera	Elaeis_guineensis)	(Attalea_speciosa	Bactris_major)))	(((Nypa_fruticans	Phoenix_dactylifera)	Sabal_domingensis)	(Orania_palindan	(((Podococcus_barteri	Geonoma_undata)	Pelagodoxa_henryana)	(((Kentiopsis_piersoniorum	(((Hydriastele_microspadix	(Heterospathe_cagayanensis	Dypsis_decaryi))	Veitchia_spiralis)	Dictyosperma_album))	(Oenocarpus_minor	Oenocarpus_bataua))	Manicaria_saccifera)))))	(Reinhardtia_gracilis	((Burretiokentia_grandiflora	Reinhardtia_paiewonskiana)	Reinhardtia_latisecta)))	Pseudophoenix_vinifera))	Calamus_caryotoides);
(((((Iriartea_deltoidea	(((Reinhardtia_latisecta	(Burretiokentia_grandiflora	Reinhardtia_gracilis))	Reinhardtia_paiewonskiana)	Sclerosperma_profizianum))	((Pseudophoenix_vinifera	(Bactris_major	((Elaeis_oleifera	Elaeis_guineensis)	Attalea_speciosa)))	((Geonoma_undata	((((((Dypsis_decaryi	(Pelagodoxa_henryana	Veitchia_spiralis))	Dictyosperma_album)	Kentiopsis_piersoniorum)	((Hydriastele_microspadix	Heterospathe_cagayanensis)	(Oenocarpus_minor	Oenocarpus_bataua)))	Manicaria_saccifera)	((Phoenix_dactylifera	Sabal_domingensis)	Nypa_fruticans)))	Orania_palindan)))	Podococcus_barteri)	Roystonea_regia)	Calamus_caryotoides);
((Heterospathe_cagayanensis	((Hydriastele_microspadix	(((((Sclerosperma_profizianum	((Geonoma_undata	(((Pseudophoenix_vinifera	Phoenix_dactylifera)	((Nypa_fruticans	Orania_palindan)	Sabal_domingensis))	(Roystonea_regia	((Iriartea_deltoidea	(Reinhardtia_latisecta	Reinhardtia_paiewonskiana))	(((Burretiokentia_grandiflora	Reinhardtia_gracilis)	Bactris_major)	((Elaeis_oleifera	Elaeis_guineensis)	Attalea_speciosa))))))	Podococcus_barteri))	Veitchia_spiralis)	Dypsis_decaryi)	((Pelagodoxa_henryana	(Oenocarpus_minor	Oenocarpus_bataua))	Manicaria_saccifera))	Dictyosperma_album))	Kentiopsis_piersoniorum))	Calamus_caryotoides);
(((Pseudophoenix_vinifera	(Sclerosperma_profizianum	(Iriartea_deltoidea	(Reinhardtia_latisecta	Reinhardtia_paiewonskiana))))	(((Orania_palindan	(((Burretiokentia_grandiflora	Reinhardtia_gracilis)	Bactris_major)	((Elaeis_oleifera	Elaeis_guineensis)	Attalea_speciosa)))	((Podococcus_barteri	Geonoma_undata)	Roystonea_regia))	((((Pelagodoxa_henryana	(Oenocarpus_minor	Oenocarpus_bataua))	Manicaria_saccifera)	(Dictyosperma_album	((Veitchia_spiralis	Kentiopsis_piersoniorum)	((Dypsis_decaryi	Heterospathe_cagayanensis)	Hydriastele_microspadix))))	((Nypa_fruticans	Phoenix_dactylifera)	Sabal_domingensis))))	Calamus_caryotoides);
((Roystonea_regia	(Sclerosperma_profizianum	(((((Pseudophoenix_vinifera	(Elaeis_oleifera	Elaeis_guineensis))	Attalea_speciosa)	((Burretiokentia_grandiflora	Reinhardtia_gracilis)	Bactris_major))	(Iriartea_deltoidea	(Reinhardtia_latisecta	Reinhardtia_paiewonskiana)))	((((Pelagodoxa_henryana	(Oenocarpus_minor	Oenocarpus_bataua))	Manicaria_saccifera)	(Dictyosperma_album	((((Dypsis_decaryi	Heterospathe_cagayanensis)	Hydriastele_microspadix)	Kentiopsis_piersoniorum)	Veitchia_spiralis)))	((Podococcus_barteri	Geonoma_undata)	((Nypa_fruticans	Phoenix_dactylifera)	(Orania_palindan	Sabal_domingensis)))))))	Calamus_caryotoides);
((Reinhardtia_paiewonskiana	((((((((((Pelagodoxa_henryana	Manicaria_saccifera)	((((Oenocarpus_minor	Oenocarpus_bataua)	Veitchia_spiralis)	((Dypsis_decaryi	Dictyosperma_album)	(Heterospathe_cagayanensis	Kentiopsis_piersoniorum)))	Hydriastele_microspadix))	((Nypa_fruticans	Phoenix_dactylifera)	Sabal_domingensis))	Orania_palindan)	Roystonea_regia)	((((Elaeis_oleifera	Elaeis_guineensis)	(Attalea_speciosa	(Burretiokentia_grandiflora	Reinhardtia_gracilis)))	Bactris_major)	(Podococcus_barteri	Geonoma_undata)))	Iriartea_deltoidea)	Sclerosperma_profizianum)	Pseudophoenix_vinifera)	Reinhardtia_latisecta))	Calamus_caryotoides);
((Reinhardtia_paiewonskiana	((Reinhardtia_latisecta	(((((Reinhardtia_gracilis	Attalea_speciosa)	((Elaeis_oleifera	Elaeis_guineensis)	Bactris_major))	((Orania_palindan	(((((Podococcus_barteri	Geonoma_undata)	Pelagodoxa_henryana)	(Oenocarpus_minor	Oenocarpus_bataua))	(Dictyosperma_album	(Heterospathe_cagayanensis	(Veitchia_spiralis	(Hydriastele_microspadix	(Dypsis_decaryi	Kentiopsis_piersoniorum))))))	((Sabal_domingensis	(Phoenix_dactylifera	Nypa_fruticans))	Manicaria_saccifera)))	Roystonea_regia))	Pseudophoenix_vinifera)	(Sclerosperma_profizianum	Iriartea_deltoidea)))	Burretiokentia_grandiflora))	Calamus_caryotoides);
((Reinhardtia_paiewonskiana	(Reinhardtia_latisecta	((((((Reinhardtia_gracilis	Bactris_major)	(Elaeis_oleifera	Elaeis_guineensis))	(Burretiokentia_grandiflora	Attalea_speciosa))	Pseudophoenix_vinifera)	Podococcus_barteri)	((((Orania_palindan	Nypa_fruticans)	((Veitchia_spiralis	(((Dypsis_decaryi	Pelagodoxa_henryana)	((Iriartea_deltoidea	(Oenocarpus_minor	Oenocarpus_bataua))	Manicaria_saccifera))	(Dictyosperma_album	((Heterospathe_cagayanensis	Hydriastele_microspadix)	Kentiopsis_piersoniorum))))	(Sabal_domingensis	Phoenix_dactylifera)))	Geonoma_undata)	(Sclerosperma_profizianum	Roystonea_regia)))))	Calamus_caryotoides);
((Reinhardtia_paiewonskiana	(Reinhardtia_latisecta	(Attalea_speciosa	((((((Podococcus_barteri	Geonoma_undata)	Iriartea_deltoidea)	(Sclerosperma_profizianum	Roystonea_regia))	((Phoenix_dactylifera	((Orania_palindan	Nypa_fruticans)	Sabal_domingensis))	(Manicaria_saccifera	(((Dictyosperma_album	Kentiopsis_piersoniorum)	((Heterospathe_cagayanensis	Hydriastele_microspadix)	(Veitchia_spiralis	Dypsis_decaryi)))	((Oenocarpus_minor	Oenocarpus_bataua)	Pelagodoxa_henryana)))))	(Bactris_major	(Pseudophoenix_vinifera	(Elaeis_oleifera	Elaeis_guineensis))))	(Burretiokentia_grandiflora	Reinhardtia_gracilis)))))	Calamus_caryotoides);
(((Orania_palindan	Nypa_fruticans)	((Sabal_domingensis	Phoenix_dactylifera)	((Manicaria_saccifera	((Kentiopsis_piersoniorum	((Heterospathe_cagayanensis	((Dypsis_decaryi	Veitchia_spiralis)	Hydriastele_microspadix))	Dictyosperma_album))	((Oenocarpus_minor	Oenocarpus_bataua)	Pelagodoxa_henryana)))	(Podococcus_barteri	(Geonoma_undata	((((Bactris_major	(Burretiokentia_grandiflora	Reinhardtia_gracilis))	(Pseudophoenix_vinifera	(Elaeis_oleifera	Elaeis_guineensis)))	Attalea_speciosa)	(Roystonea_regia	((Reinhardtia_paiewonskiana	Reinhardtia_latisecta)	(Sclerosperma_profizianum	Iriartea_deltoidea)))))))))	Calamus_caryotoides);
((Nypa_fruticans	((Manicaria_saccifera	((Orania_palindan	(((((Bactris_major	(Burretiokentia_grandiflora	Reinhardtia_gracilis))	(Elaeis_oleifera	Elaeis_guineensis))	Attalea_speciosa)	Pseudophoenix_vinifera)	(Roystonea_regia	((Reinhardtia_paiewonskiana	Reinhardtia_latisecta)	(Sclerosperma_profizianum	Iriartea_deltoidea)))))	(((Hydriastele_microspadix	(Dypsis_decaryi	(Kentiopsis_piersoniorum	(Oenocarpus_minor	Oenocarpus_bataua))))	((Heterospathe_cagayanensis	Veitchia_spiralis)	Dictyosperma_album))	((Geonoma_undata	Podococcus_barteri)	Pelagodoxa_henryana))))	(Sabal_domingensis	Phoenix_dactylifera)))	Calamus_caryotoides);
((Roystonea_regia	((((((Pseudophoenix_vinifera	(Elaeis_oleifera	Elaeis_guineensis))	Attalea_speciosa)	Bactris_major)	(((Burretiokentia_grandiflora	Reinhardtia_gracilis)	(Reinhardtia_paiewonskiana	Reinhardtia_latisecta))	Iriartea_deltoidea))	(((Pelagodoxa_henryana	(Manicaria_saccifera	(Oenocarpus_minor	Oenocarpus_bataua)))	(((Veitchia_spiralis	Heterospathe_cagayanensis)	(Hydriastele_microspadix	Kentiopsis_piersoniorum))	(Dypsis_decaryi	Dictyosperma_album)))	(((Orania_palindan	Nypa_fruticans)	((Geonoma_undata	Podococcus_barteri)	Sabal_domingensis))	Phoenix_dactylifera)))	Sclerosperma_profizianum))	Calamus_caryotoides);
((Roystonea_regia	(((((Pseudophoenix_vinifera	(Elaeis_oleifera	Elaeis_guineensis))	Attalea_speciosa)	((Burretiokentia_grandiflora	Reinhardtia_gracilis)	Bactris_major))	(Sclerosperma_profizianum	(Reinhardtia_paiewonskiana	(Reinhardtia_latisecta	Iriartea_deltoidea))))	((((Nypa_fruticans	(Phoenix_dactylifera	Sabal_domingensis))	Manicaria_saccifera)	(((Geonoma_undata	Podococcus_barteri)	Pelagodoxa_henryana)	((Oenocarpus_minor	Oenocarpus_bataua)	((Heterospathe_cagayanensis	((Dypsis_decaryi	Veitchia_spiralis)	(Hydriastele_microspadix	Kentiopsis_piersoniorum)))	Dictyosperma_album))))	Orania_palindan)))	Calamus_caryotoides);
(((Nypa_fruticans	(Pseudophoenix_vinifera	Phoenix_dactylifera))	(((Sabal_domingensis	Orania_palindan)	((Roystonea_regia	(((Elaeis_oleifera	Elaeis_guineensis)	Attalea_speciosa)	((Burretiokentia_grandiflora	Reinhardtia_gracilis)	Bactris_major)))	((Reinhardtia_paiewonskiana	Reinhardtia_latisecta)	(Iriartea_deltoidea	Sclerosperma_profizianum))))	(Podococcus_barteri	(Manicaria_saccifera	((Pelagodoxa_henryana	(Geonoma_undata	(Oenocarpus_minor	Oenocarpus_bataua)))	(((Veitchia_spiralis	Kentiopsis_piersoniorum)	((Hydriastele_microspadix	Heterospathe_cagayanensis)	Dypsis_decaryi))	Dictyosperma_album))))))	Calamus_caryotoides);
((((Pelagodoxa_henryana	(Oenocarpus_minor	Oenocarpus_bataua))	((Dictyosperma_album	((Veitchia_spiralis	(Hydriastele_microspadix	(Dypsis_decaryi	Heterospathe_cagayanensis)))	Kentiopsis_piersoniorum))	Manicaria_saccifera))	(((Roystonea_regia	(((Elaeis_oleifera	Elaeis_guineensis)	Attalea_speciosa)	Bactris_major))	(((Burretiokentia_grandiflora	Reinhardtia_gracilis)	(Reinhardtia_paiewonskiana	Reinhardtia_latisecta))	Iriartea_deltoidea))	((Geonoma_undata	(Podococcus_barteri	(Sclerosperma_profizianum	(Sabal_domingensis	Orania_palindan))))	(Nypa_fruticans	(Pseudophoenix_vinifera	Phoenix_dactylifera)))))	Calamus_caryotoides);
(((((((((Podococcus_barteri	Pelagodoxa_henryana)	(Oenocarpus_minor	Oenocarpus_bataua))	Hydriastele_microspadix)	((Dictyosperma_album	(Geonoma_undata	Kentiopsis_piersoniorum))	(Heterospathe_cagayanensis	Veitchia_spiralis)))	Manicaria_saccifera)	(Sclerosperma_profizianum	(Roystonea_regia	(Dypsis_decaryi	(((Reinhardtia_paiewonskiana	Reinhardtia_latisecta)	Iriartea_deltoidea)	((((Burretiokentia_grandiflora	Reinhardtia_gracilis)	(Elaeis_oleifera	Elaeis_guineensis))	Attalea_speciosa)	Bactris_major))))))	(Orania_palindan	Sabal_domingensis))	(Nypa_fruticans	(Pseudophoenix_vinifera	Phoenix_dactylifera)))	Calamus_caryotoides);
(((Sclerosperma_profizianum	Roystonea_regia)	(((((Burretiokentia_grandiflora	Reinhardtia_gracilis)	(Reinhardtia_paiewonskiana	Reinhardtia_latisecta))	Iriartea_deltoidea)	((Bactris_major	((Elaeis_guineensis	Elaeis_oleifera)	Attalea_speciosa))	Pseudophoenix_vinifera))	((((Manicaria_saccifera	(Pelagodoxa_henryana	((Dictyosperma_album	(Dypsis_decaryi	Kentiopsis_piersoniorum))	((Veitchia_spiralis	((Hydriastele_microspadix	Oenocarpus_minor)	Oenocarpus_bataua))	Heterospathe_cagayanensis))))	(Sabal_domingensis	Phoenix_dactylifera))	(Nypa_fruticans	Orania_palindan))	(Podococcus_barteri	Geonoma_undata))))	Calamus_caryotoides);
((Heterospathe_cagayanensis	(((Manicaria_saccifera	((Veitchia_spiralis	((Nypa_fruticans	Phoenix_dactylifera)	(Orania_palindan	(Sabal_domingensis	((Iriartea_deltoidea	(Podococcus_barteri	Geonoma_undata))	((Sclerosperma_profizianum	Roystonea_regia)	((Reinhardtia_paiewonskiana	Reinhardtia_latisecta)	(((Burretiokentia_grandiflora	Reinhardtia_gracilis)	Bactris_major)	((Pseudophoenix_vinifera	(Elaeis_guineensis	Elaeis_oleifera))	Attalea_speciosa)))))))))	((Oenocarpus_minor	Oenocarpus_bataua)	Pelagodoxa_henryana)))	Dictyosperma_album)	((Dypsis_decaryi	Kentiopsis_piersoniorum)	Hydriastele_microspadix)))	Calamus_caryotoides);
((Roystonea_regia	((((Manicaria_saccifera	(((Oenocarpus_minor	Oenocarpus_bataua)	((Dictyosperma_album	(Veitchia_spiralis	((Hydriastele_microspadix	Heterospathe_cagayanensis)	Dypsis_decaryi)))	Kentiopsis_piersoniorum))	Pelagodoxa_henryana))	((Sabal_domingensis	Phoenix_dactylifera)	(Nypa_fruticans	Orania_palindan)))	((Iriartea_deltoidea	(Podococcus_barteri	Geonoma_undata))	((((Burretiokentia_grandiflora	Attalea_speciosa)	(Reinhardtia_paiewonskiana	Reinhardtia_latisecta))	Reinhardtia_gracilis)	(Bactris_major	(Pseudophoenix_vinifera	(Elaeis_guineensis	Elaeis_oleifera))))))	Sclerosperma_profizianum))	Calamus_caryotoides);
((Reinhardtia_paiewonskiana	(Reinhardtia_latisecta	(((Orania_palindan	((Geonoma_undata	((Dictyosperma_album	(Heterospathe_cagayanensis	(Veitchia_spiralis	(Dypsis_decaryi	(Kentiopsis_piersoniorum	Hydriastele_microspadix)))))	(Manicaria_saccifera	(Pelagodoxa_henryana	(Oenocarpus_minor	Oenocarpus_bataua)))))	(Podococcus_barteri	(Nypa_fruticans	Phoenix_dactylifera))))	Sabal_domingensis)	(((Attalea_speciosa	(((Burretiokentia_grandiflora	Reinhardtia_gracilis)	(Elaeis_guineensis	Elaeis_oleifera))	Bactris_major))	Pseudophoenix_vinifera)	((Sclerosperma_profizianum	Roystonea_regia)	Iriartea_deltoidea)))))	Calamus_caryotoides);
(((Nypa_fruticans	Phoenix_dactylifera)	(((((Pelagodoxa_henryana	(Oenocarpus_minor	Oenocarpus_bataua))	(Dictyosperma_album	((Kentiopsis_piersoniorum	Veitchia_spiralis)	(Hydriastele_microspadix	(Heterospathe_cagayanensis	Dypsis_decaryi)))))	Manicaria_saccifera)	(Podococcus_barteri	((Geonoma_undata	(Orania_palindan	(Roystonea_regia	((Iriartea_deltoidea	((Burretiokentia_grandiflora	Reinhardtia_gracilis)	(Reinhardtia_paiewonskiana	Reinhardtia_latisecta)))	(Attalea_speciosa	(Pseudophoenix_vinifera	(Bactris_major	(Elaeis_guineensis	Elaeis_oleifera))))))))	Sclerosperma_profizianum)))	Sabal_domingensis))	Calamus_caryotoides);
(((Sabal_domingensis	(((((Veitchia_spiralis	Dypsis_decaryi)	((Hydriastele_microspadix	Heterospathe_cagayanensis)	(Dictyosperma_album	Kentiopsis_piersoniorum)))	Manicaria_saccifera)	(Pelagodoxa_henryana	(Oenocarpus_minor	Oenocarpus_bataua)))	(Orania_palindan	((Burretiokentia_grandiflora	Geonoma_undata)	(Podococcus_barteri	(((Bactris_major	(Attalea_speciosa	(Reinhardtia_paiewonskiana	(Reinhardtia_gracilis	Reinhardtia_latisecta))))	(Iriartea_deltoidea	(Elaeis_guineensis	Elaeis_oleifera)))	(Sclerosperma_profizianum	Roystonea_regia)))))))	(Nypa_fruticans	(Pseudophoenix_vinifera	Phoenix_dactylifera)))	Calamus_caryotoides);
((Roystonea_regia	((((((((Kentiopsis_piersoniorum	(Veitchia_spiralis	(Heterospathe_cagayanensis	Hydriastele_microspadix)))	(Dictyosperma_album	Dypsis_decaryi))	(Nypa_fruticans	Phoenix_dactylifera))	((Burretiokentia_grandiflora	Geonoma_undata)	Podococcus_barteri))	(Orania_palindan	(Manicaria_saccifera	(Pelagodoxa_henryana	(Oenocarpus_minor	Oenocarpus_bataua)))))	Sabal_domingensis)	((Iriartea_deltoidea	(Reinhardtia_paiewonskiana	Reinhardtia_latisecta))	(Pseudophoenix_vinifera	((Attalea_speciosa	(Elaeis_guineensis	Elaeis_oleifera))	(Reinhardtia_gracilis	Bactris_major)))))	Sclerosperma_profizianum))	Calamus_caryotoides);
((Roystonea_regia	(((((((Kentiopsis_piersoniorum	Dictyosperma_album)	(Heterospathe_cagayanensis	(Hydriastele_microspadix	(Dypsis_decaryi	Veitchia_spiralis))))	((Geonoma_undata	Podococcus_barteri)	(Nypa_fruticans	Phoenix_dactylifera)))	(Orania_palindan	(Manicaria_saccifera	(Pelagodoxa_henryana	(Oenocarpus_minor	Oenocarpus_bataua)))))	Sabal_domingensis)	((Iriartea_deltoidea	(Reinhardtia_paiewonskiana	Reinhardtia_latisecta))	((Pseudophoenix_vinifera	(Elaeis_guineensis	Elaeis_oleifera))	(((Burretiokentia_grandiflora	Reinhardtia_gracilis)	Bactris_major)	Attalea_speciosa))))	Sclerosperma_profizianum))	Calamus_caryotoides);
((((Roystonea_regia	((((Elaeis_guineensis	Elaeis_oleifera)	(((Burretiokentia_grandiflora	Reinhardtia_gracilis)	Bactris_major)	Attalea_speciosa))	((Geonoma_undata	Podococcus_barteri)	Iriartea_deltoidea))	(Orania_palindan	(((Manicaria_saccifera	(Pelagodoxa_henryana	((((Heterospathe_cagayanensis	(Kentiopsis_piersoniorum	Dypsis_decaryi))	Hydriastele_microspadix)	Dictyosperma_album)	(Oenocarpus_minor	Oenocarpus_bataua))))	Veitchia_spiralis)	(Nypa_fruticans	(Sabal_domingensis	Phoenix_dactylifera))))))	((Reinhardtia_paiewonskiana	Reinhardtia_latisecta)	Pseudophoenix_vinifera))	Sclerosperma_profizianum)	Calamus_caryotoides);
((Reinhardtia_paiewonskiana	(Reinhardtia_latisecta	(Pseudophoenix_vinifera	((((Sclerosperma_profizianum	Roystonea_regia)	(Orania_palindan	(((Pelagodoxa_henryana	Manicaria_saccifera)	(Veitchia_spiralis	((Dypsis_decaryi	((Kentiopsis_piersoniorum	(Oenocarpus_minor	Oenocarpus_bataua))	Hydriastele_microspadix))	(Heterospathe_cagayanensis	Dictyosperma_album))))	(Nypa_fruticans	(Sabal_domingensis	Phoenix_dactylifera)))))	((Geonoma_undata	Podococcus_barteri)	Iriartea_deltoidea))	((Elaeis_guineensis	Elaeis_oleifera)	(((Burretiokentia_grandiflora	Reinhardtia_gracilis)	Bactris_major)	Attalea_speciosa))))))	Calamus_caryotoides);
((((Orania_palindan	(Sabal_domingensis	((((Reinhardtia_gracilis	(Reinhardtia_paiewonskiana	Reinhardtia_latisecta))	((Geonoma_undata	Podococcus_barteri)	Iriartea_deltoidea))	((Elaeis_oleifera	Elaeis_guineensis)	(Attalea_speciosa	Bactris_major)))	(Sclerosperma_profizianum	Roystonea_regia))))	(((((Heterospathe_cagayanensis	Hydriastele_microspadix)	Dypsis_decaryi)	(Kentiopsis_piersoniorum	Veitchia_spiralis))	Dictyosperma_album)	(Manicaria_saccifera	((Oenocarpus_bataua	(Burretiokentia_grandiflora	Oenocarpus_minor))	Pelagodoxa_henryana))))	((Pseudophoenix_vinifera	Phoenix_dactylifera)	Nypa_fruticans))	Calamus_caryotoides);
((((Phoenix_dactylifera	Nypa_fruticans)	(((Pseudophoenix_vinifera	(Roystonea_regia	(((Elaeis_oleifera	Elaeis_guineensis)	((Burretiokentia_grandiflora	Attalea_speciosa)	Bactris_major))	((Iriartea_deltoidea	Sclerosperma_profizianum)	(Reinhardtia_gracilis	(Reinhardtia_paiewonskiana	Reinhardtia_latisecta))))))	(Orania_palindan	Sabal_domingensis))	(Geonoma_undata	Podococcus_barteri)))	(((Pelagodoxa_henryana	(Oenocarpus_bataua	Oenocarpus_minor))	((((Heterospathe_cagayanensis	Hydriastele_microspadix)	(Kentiopsis_piersoniorum	Dypsis_decaryi))	Dictyosperma_album)	Veitchia_spiralis))	Manicaria_saccifera))	Calamus_caryotoides);
((((((Orania_palindan	((((Pseudophoenix_vinifera	(Elaeis_oleifera	Elaeis_guineensis))	Attalea_speciosa)	Bactris_major)	((Iriartea_deltoidea	(Roystonea_regia	Sclerosperma_profizianum))	(Reinhardtia_gracilis	(Reinhardtia_paiewonskiana	Reinhardtia_latisecta)))))	(Podococcus_barteri	Geonoma_undata))	((((Oenocarpus_bataua	Oenocarpus_minor)	(((Burretiokentia_grandiflora	Kentiopsis_piersoniorum)	(Dypsis_decaryi	Dictyosperma_album))	((Hydriastele_microspadix	Heterospathe_cagayanensis)	Veitchia_spiralis)))	Manicaria_saccifera)	Pelagodoxa_henryana))	(Sabal_domingensis	Phoenix_dactylifera))	Nypa_fruticans)	Calamus_caryotoides);
(((((Orania_palindan	(((Roystonea_regia	Sclerosperma_profizianum)	((Iriartea_deltoidea	((Podococcus_barteri	(Burretiokentia_grandiflora	Reinhardtia_gracilis))	(Reinhardtia_paiewonskiana	Reinhardtia_latisecta)))	(((Pseudophoenix_vinifera	(Elaeis_oleifera	Elaeis_guineensis))	Attalea_speciosa)	Bactris_major)))	Geonoma_undata))	((((Oenocarpus_bataua	Oenocarpus_minor)	(((((Heterospathe_cagayanensis	Kentiopsis_piersoniorum)	Hydriastele_microspadix)	Dypsis_decaryi)	Veitchia_spiralis)	Dictyosperma_album))	Manicaria_saccifera)	Pelagodoxa_henryana))	(Sabal_domingensis	Phoenix_dactylifera))	Nypa_fruticans)	Calamus_caryotoides);
((Roystonea_regia	(Sclerosperma_profizianum	((((Attalea_speciosa	(Iriartea_deltoidea	(Reinhardtia_paiewonskiana	Reinhardtia_latisecta)))	(Pseudophoenix_vinifera	(Elaeis_oleifera	Elaeis_guineensis)))	((Reinhardtia_gracilis	Bactris_major)	Burretiokentia_grandiflora))	(((Nypa_fruticans	((Manicaria_saccifera	(Pelagodoxa_henryana	(Oenocarpus_bataua	Oenocarpus_minor)))	(((Veitchia_spiralis	(Kentiopsis_piersoniorum	(Heterospathe_cagayanensis	(Dypsis_decaryi	Hydriastele_microspadix))))	Dictyosperma_album)	(Sabal_domingensis	Phoenix_dactylifera))))	(Podococcus_barteri	Geonoma_undata))	Orania_palindan))))	Calamus_caryotoides);
((Roystonea_regia	(Sclerosperma_profizianum	((Iriartea_deltoidea	((Reinhardtia_paiewonskiana	Reinhardtia_latisecta)	((((Elaeis_oleifera	Elaeis_guineensis)	(Reinhardtia_gracilis	Bactris_major))	(Burretiokentia_grandiflora	Attalea_speciosa))	Pseudophoenix_vinifera)))	(Podococcus_barteri	(((((Nypa_fruticans	Orania_palindan)	Sabal_domingensis)	Phoenix_dactylifera)	((Manicaria_saccifera	(Pelagodoxa_henryana	(Oenocarpus_bataua	Oenocarpus_minor)))	((Kentiopsis_piersoniorum	(Veitchia_spiralis	(Heterospathe_cagayanensis	Hydriastele_microspadix)))	(Dypsis_decaryi	Dictyosperma_album))))	Geonoma_undata)))))	Calamus_caryotoides);
((Phoenix_dactylifera	(((Nypa_fruticans	Orania_palindan)	((((Manicaria_saccifera	(Pelagodoxa_henryana	(Oenocarpus_bataua	Oenocarpus_minor)))	(Kentiopsis_piersoniorum	(Dictyosperma_album	(Heterospathe_cagayanensis	((Veitchia_spiralis	Dypsis_decaryi)	Hydriastele_microspadix)))))	((Iriartea_deltoidea	((Reinhardtia_paiewonskiana	Reinhardtia_latisecta)	Sclerosperma_profizianum))	(Roystonea_regia	(((Burretiokentia_grandiflora	Reinhardtia_gracilis)	Bactris_major)	((Pseudophoenix_vinifera	(Elaeis_oleifera	Elaeis_guineensis))	Attalea_speciosa)))))	(Podococcus_barteri	Geonoma_undata)))	Sabal_domingensis))	Calamus_caryotoides);
((Nypa_fruticans	(Orania_palindan	(Sabal_domingensis	((((Geonoma_undata	((((Attalea_speciosa	(Reinhardtia_paiewonskiana	Reinhardtia_latisecta))	(Elaeis_oleifera	Elaeis_guineensis))	((Burretiokentia_grandiflora	Reinhardtia_gracilis)	Bactris_major))	(Roystonea_regia	(Iriartea_deltoidea	Sclerosperma_profizianum))))	((Manicaria_saccifera	(Pelagodoxa_henryana	(Oenocarpus_bataua	Oenocarpus_minor)))	((Heterospathe_cagayanensis	((Veitchia_spiralis	Dypsis_decaryi)	Hydriastele_microspadix))	(Kentiopsis_piersoniorum	Dictyosperma_album))))	Podococcus_barteri)	(Pseudophoenix_vinifera	Phoenix_dactylifera)))))	Calamus_caryotoides);
((Pseudophoenix_vinifera	(((Phoenix_dactylifera	Sabal_domingensis)	((Pelagodoxa_henryana	(Geonoma_undata	Podococcus_barteri))	((Orania_palindan	((Iriartea_deltoidea	((((Elaeis_oleifera	Elaeis_guineensis)	Attalea_speciosa)	Bactris_major)	(Reinhardtia_gracilis	((Burretiokentia_grandiflora	Reinhardtia_paiewonskiana)	Reinhardtia_latisecta))))	(Roystonea_regia	Sclerosperma_profizianum)))	(Manicaria_saccifera	(((Dictyosperma_album	((Oenocarpus_bataua	Oenocarpus_minor)	Kentiopsis_piersoniorum))	Veitchia_spiralis)	(Heterospathe_cagayanensis	(Dypsis_decaryi	Hydriastele_microspadix)))))))	Nypa_fruticans))	Calamus_caryotoides);
((((Orania_palindan	Sabal_domingensis)	((Iriartea_deltoidea	(((Roystonea_regia	Sclerosperma_profizianum)	(((Elaeis_oleifera	Elaeis_guineensis)	Attalea_speciosa)	(Pseudophoenix_vinifera	Bactris_major)))	((Reinhardtia_paiewonskiana	(Burretiokentia_grandiflora	Reinhardtia_gracilis))	Reinhardtia_latisecta)))	((((Geonoma_undata	Podococcus_barteri)	Pelagodoxa_henryana)	Manicaria_saccifera)	(((Dictyosperma_album	Dypsis_decaryi)	(Veitchia_spiralis	((Kentiopsis_piersoniorum	Heterospathe_cagayanensis)	Hydriastele_microspadix)))	(Oenocarpus_bataua	Oenocarpus_minor)))))	(Nypa_fruticans	Phoenix_dactylifera))	Calamus_caryotoides);
(((Sclerosperma_profizianum	Roystonea_regia)	((Orania_palindan	((Geonoma_undata	((Nypa_fruticans	(Sabal_domingensis	Phoenix_dactylifera))	(((Veitchia_spiralis	((Dictyosperma_album	(Hydriastele_microspadix	(Dypsis_decaryi	(Kentiopsis_piersoniorum	(Oenocarpus_minor	Oenocarpus_bataua)))))	Heterospathe_cagayanensis))	Manicaria_saccifera)	Pelagodoxa_henryana)))	Podococcus_barteri))	(((Bactris_major	Pseudophoenix_vinifera)	((Elaeis_guineensis	Elaeis_oleifera)	Attalea_speciosa))	(Iriartea_deltoidea	((Reinhardtia_gracilis	Burretiokentia_grandiflora)	(Reinhardtia_paiewonskiana	Reinhardtia_latisecta))))))	Calamus_caryotoides);
((((Orania_palindan	Sabal_domingensis)	(((Manicaria_saccifera	((Oenocarpus_minor	Oenocarpus_bataua)	Pelagodoxa_henryana))	(((((((Podococcus_barteri	(Reinhardtia_gracilis	Burretiokentia_grandiflora))	Attalea_speciosa)	(Reinhardtia_paiewonskiana	Reinhardtia_latisecta))	(Iriartea_deltoidea	Bactris_major))	(Pseudophoenix_vinifera	(Elaeis_guineensis	Elaeis_oleifera)))	(Sclerosperma_profizianum	Roystonea_regia))	(((Heterospathe_cagayanensis	(Hydriastele_microspadix	Veitchia_spiralis))	(Dypsis_decaryi	Dictyosperma_album))	Kentiopsis_piersoniorum)))	Geonoma_undata))	(Nypa_fruticans	Phoenix_dactylifera))	Calamus_caryotoides);
((Heterospathe_cagayanensis	(((((Manicaria_saccifera	((Oenocarpus_minor	Oenocarpus_bataua)	Pelagodoxa_henryana))	Dictyosperma_album)	(Veitchia_spiralis	(((Geonoma_undata	Podococcus_barteri)	(Pseudophoenix_vinifera	(((Attalea_speciosa	Bactris_major)	(Elaeis_guineensis	Elaeis_oleifera))	((Iriartea_deltoidea	((Burretiokentia_grandiflora	Reinhardtia_gracilis)	(Reinhardtia_paiewonskiana	Reinhardtia_latisecta)))	(Sclerosperma_profizianum	Roystonea_regia)))))	((Orania_palindan	Sabal_domingensis)	(Nypa_fruticans	Phoenix_dactylifera)))))	(Dypsis_decaryi	Kentiopsis_piersoniorum))	Hydriastele_microspadix))	Calamus_caryotoides);
((Phoenix_dactylifera	(((Manicaria_saccifera	(((Oenocarpus_minor	Oenocarpus_bataua)	((Bactris_major	((Elaeis_guineensis	Elaeis_oleifera)	Attalea_speciosa))	((Sclerosperma_profizianum	Roystonea_regia)	(Geonoma_undata	((Podococcus_barteri	Reinhardtia_gracilis)	(Pseudophoenix_vinifera	(Iriartea_deltoidea	(Reinhardtia_latisecta	Reinhardtia_paiewonskiana))))))))	((Dictyosperma_album	Kentiopsis_piersoniorum)	(Heterospathe_cagayanensis	(Hydriastele_microspadix	((Dypsis_decaryi	Burretiokentia_grandiflora)	Veitchia_spiralis))))))	Pelagodoxa_henryana)	((Nypa_fruticans	Orania_palindan)	Sabal_domingensis)))	Calamus_caryotoides);
(((Nypa_fruticans	Phoenix_dactylifera)	((Sclerosperma_profizianum	((Geonoma_undata	((Roystonea_regia	((((Reinhardtia_latisecta	Reinhardtia_paiewonskiana)	(Burretiokentia_grandiflora	Reinhardtia_gracilis))	Iriartea_deltoidea)	(Pseudophoenix_vinifera	((Bactris_major	(Elaeis_guineensis	Elaeis_oleifera))	Attalea_speciosa))))	Podococcus_barteri))	(((Manicaria_saccifera	((Oenocarpus_minor	Oenocarpus_bataua)	Pelagodoxa_henryana))	((Kentiopsis_piersoniorum	((Heterospathe_cagayanensis	Dypsis_decaryi)	Hydriastele_microspadix))	Dictyosperma_album))	Veitchia_spiralis)))	(Orania_palindan	Sabal_domingensis)))	Calamus_caryotoides);
(((Sabal_domingensis	((((Attalea_speciosa	(((Geonoma_undata	Podococcus_barteri)	((Burretiokentia_grandiflora	Reinhardtia_gracilis)	Bactris_major))	(Elaeis_guineensis	Elaeis_oleifera)))	((((Sclerosperma_profizianum	Roystonea_regia)	Iriartea_deltoidea)	(Reinhardtia_latisecta	Reinhardtia_paiewonskiana))	(Pseudophoenix_vinifera	(Oenocarpus_minor	Oenocarpus_bataua))))	(Pelagodoxa_henryana	(Orania_palindan	Manicaria_saccifera)))	(Veitchia_spiralis	((Kentiopsis_piersoniorum	Dictyosperma_album)	((Heterospathe_cagayanensis	Dypsis_decaryi)	Hydriastele_microspadix)))))	(Nypa_fruticans	Phoenix_dactylifera))	Calamus_caryotoides);
((((Sabal_domingensis	Orania_palindan)	(((Geonoma_undata	Podococcus_barteri)	Pelagodoxa_henryana)	((Roystonea_regia	((((Burretiokentia_grandiflora	Attalea_speciosa)	Bactris_major)	(Pseudophoenix_vinifera	(Elaeis_guineensis	Elaeis_oleifera)))	(Sclerosperma_profizianum	((Reinhardtia_paiewonskiana	Reinhardtia_latisecta)	(Iriartea_deltoidea	Reinhardtia_gracilis)))))	(((Dypsis_decaryi	Dictyosperma_album)	(Veitchia_spiralis	(Kentiopsis_piersoniorum	(Heterospathe_cagayanensis	Hydriastele_microspadix))))	((Oenocarpus_minor	Oenocarpus_bataua)	Manicaria_saccifera)))))	(Nypa_fruticans	Phoenix_dactylifera))	Calamus_caryotoides);
((Nypa_fruticans	(Orania_palindan	(((((Roystonea_regia	(((Bactris_major	(Elaeis_guineensis	Elaeis_oleifera))	Attalea_speciosa)	((Reinhardtia_gracilis	(Reinhardtia_latisecta	(Burretiokentia_grandiflora	Reinhardtia_paiewonskiana)))	Iriartea_deltoidea)))	Sclerosperma_profizianum)	((((Geonoma_undata	Podococcus_barteri)	Pelagodoxa_henryana)	((Veitchia_spiralis	(Kentiopsis_piersoniorum	((Hydriastele_microspadix	Heterospathe_cagayanensis)	Dypsis_decaryi)))	Dictyosperma_album))	((Oenocarpus_minor	Oenocarpus_bataua)	Manicaria_saccifera)))	(Pseudophoenix_vinifera	Phoenix_dactylifera))	Sabal_domingensis)))	Calamus_caryotoides);
((Roystonea_regia	(((Sclerosperma_profizianum	(Reinhardtia_latisecta	Reinhardtia_paiewonskiana))	Iriartea_deltoidea)	((((((((Heterospathe_cagayanensis	Kentiopsis_piersoniorum)	Hydriastele_microspadix)	(Dypsis_decaryi	Veitchia_spiralis))	Dictyosperma_album)	((Pelagodoxa_henryana	(Oenocarpus_minor	Oenocarpus_bataua))	Manicaria_saccifera))	(Phoenix_dactylifera	Sabal_domingensis))	((Geonoma_undata	(Nypa_fruticans	Orania_palindan))	Podococcus_barteri))	(Pseudophoenix_vinifera	((((Burretiokentia_grandiflora	Reinhardtia_gracilis)	Bactris_major)	(Elaeis_guineensis	Elaeis_oleifera))	Attalea_speciosa)))))	Calamus_caryotoides);
(((((((Dypsis_decaryi	Veitchia_spiralis)	(Hydriastele_microspadix	Kentiopsis_piersoniorum))	Heterospathe_cagayanensis)	Dictyosperma_album)	((Pelagodoxa_henryana	(Oenocarpus_minor	Oenocarpus_bataua))	Manicaria_saccifera))	((Phoenix_dactylifera	Sabal_domingensis)	(((Geonoma_undata	(Nypa_fruticans	Orania_palindan))	(((Sclerosperma_profizianum	Roystonea_regia)	(Pseudophoenix_vinifera	((Bactris_major	(Elaeis_guineensis	Elaeis_oleifera))	(((Burretiokentia_grandiflora	Reinhardtia_gracilis)	(Reinhardtia_latisecta	Reinhardtia_paiewonskiana))	Attalea_speciosa))))	Iriartea_deltoidea))	Podococcus_barteri)))	Calamus_caryotoides);
((((((Oenocarpus_minor	Oenocarpus_bataua)	Pelagodoxa_henryana)	Manicaria_saccifera)	((((Dypsis_decaryi	Heterospathe_cagayanensis)	Hydriastele_microspadix)	(Burretiokentia_grandiflora	Kentiopsis_piersoniorum))	Dictyosperma_album))	((Phoenix_dactylifera	(Sabal_domingensis	(Nypa_fruticans	Orania_palindan)))	((Podococcus_barteri	Geonoma_undata)	(Veitchia_spiralis	(((Iriartea_deltoidea	(Reinhardtia_paiewonskiana	Reinhardtia_latisecta))	((Attalea_speciosa	((Elaeis_guineensis	Elaeis_oleifera)	(Reinhardtia_gracilis	Bactris_major)))	Pseudophoenix_vinifera))	(Sclerosperma_profizianum	Roystonea_regia))))))	Calamus_caryotoides);
((Reinhardtia_paiewonskiana	(Burretiokentia_grandiflora	(Reinhardtia_latisecta	((((Roystonea_regia	Sclerosperma_profizianum)	Iriartea_deltoidea)	((Sabal_domingensis	(((((Oenocarpus_minor	Oenocarpus_bataua)	Pelagodoxa_henryana)	Manicaria_saccifera)	(Veitchia_spiralis	(Dictyosperma_album	(((Dypsis_decaryi	Heterospathe_cagayanensis)	Hydriastele_microspadix)	Kentiopsis_piersoniorum))))	((Phoenix_dactylifera	(Podococcus_barteri	Geonoma_undata))	(Nypa_fruticans	Orania_palindan))))	(((Elaeis_guineensis	Elaeis_oleifera)	(Bactris_major	Attalea_speciosa))	Pseudophoenix_vinifera)))	Reinhardtia_gracilis))))	Calamus_caryotoides);
((Reinhardtia_paiewonskiana	(Reinhardtia_latisecta	((Roystonea_regia	Sclerosperma_profizianum)	((Sabal_domingensis	((Nypa_fruticans	Phoenix_dactylifera)	(((Iriartea_deltoidea	Orania_palindan)	(((Oenocarpus_minor	Oenocarpus_bataua)	Pelagodoxa_henryana)	Manicaria_saccifera))	((Podococcus_barteri	Geonoma_undata)	(Dictyosperma_album	(((Veitchia_spiralis	Dypsis_decaryi)	(Kentiopsis_piersoniorum	Hydriastele_microspadix))	Heterospathe_cagayanensis))))))	(((Elaeis_guineensis	Elaeis_oleifera)	(((Burretiokentia_grandiflora	Reinhardtia_gracilis)	Bactris_major)	Attalea_speciosa))	Pseudophoenix_vinifera)))))	Calamus_caryotoides);
((Sclerosperma_profizianum	(((((Nypa_fruticans	(Pseudophoenix_vinifera	(Sabal_domingensis	Phoenix_dactylifera)))	((((Pelagodoxa_henryana	(Iriartea_deltoidea	(Oenocarpus_minor	Oenocarpus_bataua)))	(Dictyosperma_album	((Burretiokentia_grandiflora	Veitchia_spiralis)	((Hydriastele_microspadix	Kentiopsis_piersoniorum)	(Heterospathe_cagayanensis	Dypsis_decaryi)))))	Manicaria_saccifera)	Orania_palindan))	(((Elaeis_guineensis	Elaeis_oleifera)	Attalea_speciosa)	Bactris_major))	((Podococcus_barteri	Geonoma_undata)	(Reinhardtia_gracilis	(Reinhardtia_paiewonskiana	Reinhardtia_latisecta))))	Roystonea_regia))	Calamus_caryotoides);
((Sclerosperma_profizianum	((((Sabal_domingensis	Phoenix_dactylifera)	((Manicaria_saccifera	(Pelagodoxa_henryana	(Oenocarpus_minor	Oenocarpus_bataua)))	((Dictyosperma_album	Kentiopsis_piersoniorum)	(((Hydriastele_microspadix	Veitchia_spiralis)	Dypsis_decaryi)	Heterospathe_cagayanensis))))	(((Nypa_fruticans	(Iriartea_deltoidea	Orania_palindan))	((Pseudophoenix_vinifera	(Reinhardtia_paiewonskiana	Reinhardtia_latisecta))	(((Elaeis_guineensis	Elaeis_oleifera)	(Burretiokentia_grandiflora	Attalea_speciosa))	(Bactris_major	Reinhardtia_gracilis))))	(Podococcus_barteri	Geonoma_undata)))	Roystonea_regia))	Calamus_caryotoides);
((Sclerosperma_profizianum	(((((Iriartea_deltoidea	Orania_palindan)	((Nypa_fruticans	Phoenix_dactylifera)	((Sabal_domingensis	(Pelagodoxa_henryana	((Oenocarpus_minor	Oenocarpus_bataua)	Manicaria_saccifera)))	((Dictyosperma_album	((Dypsis_decaryi	Kentiopsis_piersoniorum)	Veitchia_spiralis))	((Burretiokentia_grandiflora	Hydriastele_microspadix)	Heterospathe_cagayanensis)))))	((Podococcus_barteri	Geonoma_undata)	((Bactris_major	Reinhardtia_gracilis)	((Pseudophoenix_vinifera	(Elaeis_guineensis	Elaeis_oleifera))	Attalea_speciosa))))	(Reinhardtia_paiewonskiana	Reinhardtia_latisecta))	Roystonea_regia))	Calamus_caryotoides);
(((Burretiokentia_grandiflora	Reinhardtia_paiewonskiana)	(Reinhardtia_latisecta	(Reinhardtia_gracilis	(Attalea_speciosa	(((((Iriartea_deltoidea	(Podococcus_barteri	(Geonoma_undata	(((Manicaria_saccifera	(Pelagodoxa_henryana	(((Dictyosperma_album	Dypsis_decaryi)	((Hydriastele_microspadix	(Kentiopsis_piersoniorum	Heterospathe_cagayanensis))	Veitchia_spiralis))	(Oenocarpus_minor	Oenocarpus_bataua))))	(Nypa_fruticans	(Sabal_domingensis	Phoenix_dactylifera)))	Orania_palindan))))	(Roystonea_regia	Sclerosperma_profizianum))	Pseudophoenix_vinifera)	Bactris_major)	(Elaeis_guineensis	Elaeis_oleifera))))))	Calamus_caryotoides);
(((Attalea_speciosa	(((((Podococcus_barteri	Geonoma_undata)	((Orania_palindan	Sabal_domingensis)	((Pseudophoenix_vinifera	Phoenix_dactylifera)	Nypa_fruticans)))	((((Hydriastele_microspadix	Heterospathe_cagayanensis)	Dypsis_decaryi)	(Veitchia_spiralis	(Kentiopsis_piersoniorum	Dictyosperma_album)))	((Pelagodoxa_henryana	(Oenocarpus_minor	Oenocarpus_bataua))	Manicaria_saccifera)))	((Roystonea_regia	Sclerosperma_profizianum)	Iriartea_deltoidea))	(Bactris_major	(Elaeis_guineensis	Elaeis_oleifera))))	((Reinhardtia_latisecta	(Burretiokentia_grandiflora	Reinhardtia_gracilis))	Reinhardtia_paiewonskiana))	Calamus_caryotoides);
(((Burretiokentia_grandiflora	Reinhardtia_paiewonskiana)	(((Podococcus_barteri	Reinhardtia_gracilis)	((Iriartea_deltoidea	((((Dictyosperma_album	(Heterospathe_cagayanensis	(((Dypsis_decaryi	Veitchia_spiralis)	Hydriastele_microspadix)	Kentiopsis_piersoniorum)))	(((Pelagodoxa_henryana	Manicaria_saccifera)	(Geonoma_undata	(Phoenix_dactylifera	Sabal_domingensis)))	(Nypa_fruticans	Orania_palindan)))	(Oenocarpus_minor	Oenocarpus_bataua))	(Roystonea_regia	Sclerosperma_profizianum)))	(Pseudophoenix_vinifera	(Bactris_major	((Elaeis_guineensis	Elaeis_oleifera)	Attalea_speciosa)))))	Reinhardtia_latisecta))	Calamus_caryotoides);
(((Nypa_fruticans	(Phoenix_dactylifera	Sabal_domingensis))	(((Orania_palindan	((Roystonea_regia	Sclerosperma_profizianum)	(((Bactris_major	((Elaeis_guineensis	Elaeis_oleifera)	(Attalea_speciosa	Pseudophoenix_vinifera)))	((Reinhardtia_latisecta	(Burretiokentia_grandiflora	Reinhardtia_paiewonskiana))	Reinhardtia_gracilis))	Iriartea_deltoidea)))	(Podococcus_barteri	Geonoma_undata))	(((((Hydriastele_microspadix	Heterospathe_cagayanensis)	(Dypsis_decaryi	Veitchia_spiralis))	Kentiopsis_piersoniorum)	Dictyosperma_album)	(Manicaria_saccifera	((Oenocarpus_minor	Oenocarpus_bataua)	Pelagodoxa_henryana)))))	Calamus_caryotoides);
((Nypa_fruticans	((Phoenix_dactylifera	Sabal_domingensis)	((Manicaria_saccifera	(((Dictyosperma_album	Heterospathe_cagayanensis)	((Veitchia_spiralis	Hydriastele_microspadix)	(Dypsis_decaryi	Kentiopsis_piersoniorum)))	(Pelagodoxa_henryana	(Oenocarpus_minor	Oenocarpus_bataua))))	((Podococcus_barteri	Geonoma_undata)	(((Iriartea_deltoidea	((Roystonea_regia	Sclerosperma_profizianum)	(Reinhardtia_paiewonskiana	Reinhardtia_latisecta)))	(Pseudophoenix_vinifera	(Attalea_speciosa	(((Burretiokentia_grandiflora	(Elaeis_guineensis	Elaeis_oleifera))	Reinhardtia_gracilis)	Bactris_major))))	Orania_palindan)))))	Calamus_caryotoides);
((Roystonea_regia	(Sclerosperma_profizianum	(((Iriartea_deltoidea	((Reinhardtia_gracilis	(Reinhardtia_paiewonskiana	Reinhardtia_latisecta))	(Bactris_major	((Elaeis_guineensis	Elaeis_oleifera)	Attalea_speciosa))))	(Pseudophoenix_vinifera	Podococcus_barteri))	((((((Burretiokentia_grandiflora	Geonoma_undata)	Kentiopsis_piersoniorum)	Dictyosperma_album)	((Hydriastele_microspadix	Heterospathe_cagayanensis)	(Veitchia_spiralis	Dypsis_decaryi)))	(Manicaria_saccifera	((Oenocarpus_minor	Oenocarpus_bataua)	Pelagodoxa_henryana)))	((Orania_palindan	Nypa_fruticans)	(Phoenix_dactylifera	Sabal_domingensis))))))	Calamus_caryotoides);
((Nypa_fruticans	(Phoenix_dactylifera	((((((Dypsis_decaryi	((Geonoma_undata	(Burretiokentia_grandiflora	Kentiopsis_piersoniorum))	(Oenocarpus_minor	Oenocarpus_bataua)))	((Hydriastele_microspadix	Heterospathe_cagayanensis)	(Pelagodoxa_henryana	Veitchia_spiralis)))	Dictyosperma_album)	Manicaria_saccifera)	(Podococcus_barteri	(Orania_palindan	((Roystonea_regia	Sclerosperma_profizianum)	((Bactris_major	(Reinhardtia_gracilis	(Elaeis_guineensis	Elaeis_oleifera)))	(Pseudophoenix_vinifera	((Iriartea_deltoidea	(Reinhardtia_paiewonskiana	Reinhardtia_latisecta))	Attalea_speciosa)))))))	Sabal_domingensis)))	Calamus_caryotoides);
((((((Manicaria_saccifera	(Dictyosperma_album	((Kentiopsis_piersoniorum	(Dypsis_decaryi	Veitchia_spiralis))	(Heterospathe_cagayanensis	Hydriastele_microspadix))))	(Podococcus_barteri	((Burretiokentia_grandiflora	Geonoma_undata)	(Pelagodoxa_henryana	(Oenocarpus_minor	Oenocarpus_bataua)))))	(((Roystonea_regia	Sclerosperma_profizianum)	((Elaeis_guineensis	Elaeis_oleifera)	Bactris_major))	(((Reinhardtia_gracilis	(Reinhardtia_paiewonskiana	Reinhardtia_latisecta))	Attalea_speciosa)	Iriartea_deltoidea)))	(Orania_palindan	Sabal_domingensis))	(Pseudophoenix_vinifera	(Nypa_fruticans	Phoenix_dactylifera)))	Calamus_caryotoides);
((Roystonea_regia	(Sclerosperma_profizianum	((((((Nypa_fruticans	Phoenix_dactylifera)	(((Pelagodoxa_henryana	(Oenocarpus_minor	Oenocarpus_bataua))	Manicaria_saccifera)	((Dictyosperma_album	((Dypsis_decaryi	Kentiopsis_piersoniorum)	(Heterospathe_cagayanensis	Hydriastele_microspadix)))	(Pseudophoenix_vinifera	Veitchia_spiralis))))	Orania_palindan)	Sabal_domingensis)	((((Burretiokentia_grandiflora	Reinhardtia_gracilis)	Bactris_major)	(((Reinhardtia_paiewonskiana	Reinhardtia_latisecta)	Attalea_speciosa)	(Elaeis_guineensis	Elaeis_oleifera)))	(Iriartea_deltoidea	Podococcus_barteri)))	Geonoma_undata)))	Calamus_caryotoides);
((Nypa_fruticans	((Pseudophoenix_vinifera	Phoenix_dactylifera)	(((((Pelagodoxa_henryana	(Oenocarpus_minor	Oenocarpus_bataua))	Manicaria_saccifera)	(((Kentiopsis_piersoniorum	Veitchia_spiralis)	Dictyosperma_album)	(Dypsis_decaryi	(Heterospathe_cagayanensis	Hydriastele_microspadix))))	((Orania_palindan	(Geonoma_undata	Podococcus_barteri))	((Roystonea_regia	Sclerosperma_profizianum)	((((Reinhardtia_gracilis	Bactris_major)	Attalea_speciosa)	(Elaeis_guineensis	Elaeis_oleifera))	(Iriartea_deltoidea	((Burretiokentia_grandiflora	Reinhardtia_paiewonskiana)	Reinhardtia_latisecta))))))	Sabal_domingensis)))	Calamus_caryotoides);
(((Orania_palindan	Nypa_fruticans)	((((Pelagodoxa_henryana	Manicaria_saccifera)	(Dictyosperma_album	(((((Oenocarpus_minor	Oenocarpus_bataua)	Kentiopsis_piersoniorum)	Hydriastele_microspadix)	Dypsis_decaryi)	(Heterospathe_cagayanensis	(Burretiokentia_grandiflora	Veitchia_spiralis)))))	((Pseudophoenix_vinifera	(Attalea_speciosa	((Elaeis_guineensis	Elaeis_oleifera)	Bactris_major)))	(((Reinhardtia_gracilis	Roystonea_regia)	(Sclerosperma_profizianum	(Reinhardtia_paiewonskiana	Reinhardtia_latisecta)))	((Geonoma_undata	Podococcus_barteri)	Iriartea_deltoidea))))	(Phoenix_dactylifera	Sabal_domingensis)))	Calamus_caryotoides);
(((Sabal_domingensis	Orania_palindan)	((Nypa_fruticans	Phoenix_dactylifera)	(((((Oenocarpus_minor	Oenocarpus_bataua)	Pelagodoxa_henryana)	Manicaria_saccifera)	(Dictyosperma_album	((Heterospathe_cagayanensis	Hydriastele_microspadix)	(Kentiopsis_piersoniorum	(Dypsis_decaryi	Veitchia_spiralis)))))	((Geonoma_undata	Podococcus_barteri)	(((Bactris_major	(Elaeis_guineensis	Elaeis_oleifera))	(Pseudophoenix_vinifera	Attalea_speciosa))	(((Burretiokentia_grandiflora	Reinhardtia_gracilis)	Roystonea_regia)	(Iriartea_deltoidea	(Sclerosperma_profizianum	(Reinhardtia_paiewonskiana	Reinhardtia_latisecta)))))))))	Calamus_caryotoides);
(((Nypa_fruticans	Phoenix_dactylifera)	((((((((Hydriastele_microspadix	Veitchia_spiralis)	(Dictyosperma_album	Kentiopsis_piersoniorum))	(Heterospathe_cagayanensis	Dypsis_decaryi))	(Oenocarpus_minor	Oenocarpus_bataua))	Pelagodoxa_henryana)	((Roystonea_regia	((((Burretiokentia_grandiflora	Reinhardtia_gracilis)	Bactris_major)	(Elaeis_guineensis	Elaeis_oleifera))	Attalea_speciosa))	(Pseudophoenix_vinifera	(Iriartea_deltoidea	(Sclerosperma_profizianum	(Reinhardtia_paiewonskiana	Reinhardtia_latisecta))))))	Manicaria_saccifera)	(Podococcus_barteri	(Geonoma_undata	(Sabal_domingensis	Orania_palindan)))))	Calamus_caryotoides);
((Roystonea_regia	(((((((Manicaria_saccifera	Pelagodoxa_henryana)	(Heterospathe_cagayanensis	(Dictyosperma_album	((Hydriastele_microspadix	Dypsis_decaryi)	(Kentiopsis_piersoniorum	(Oenocarpus_minor	Oenocarpus_bataua))))))	Veitchia_spiralis)	((Sabal_domingensis	Orania_palindan)	(Nypa_fruticans	Phoenix_dactylifera)))	(((Reinhardtia_paiewonskiana	Reinhardtia_latisecta)	((((Burretiokentia_grandiflora	Reinhardtia_gracilis)	Bactris_major)	(Elaeis_guineensis	Elaeis_oleifera))	Attalea_speciosa))	Pseudophoenix_vinifera))	((Podococcus_barteri	Geonoma_undata)	Iriartea_deltoidea))	Sclerosperma_profizianum))	Calamus_caryotoides);
((Roystonea_regia	((((Orania_palindan	Sabal_domingensis)	(Nypa_fruticans	(Pseudophoenix_vinifera	Phoenix_dactylifera)))	(((((Dictyosperma_album	(Manicaria_saccifera	(Pelagodoxa_henryana	Kentiopsis_piersoniorum)))	((Oenocarpus_minor	Oenocarpus_bataua)	(Dypsis_decaryi	(Heterospathe_cagayanensis	Hydriastele_microspadix))))	Veitchia_spiralis)	(Podococcus_barteri	Geonoma_undata))	Sclerosperma_profizianum))	(((Iriartea_deltoidea	(Elaeis_oleifera	Elaeis_guineensis))	(Attalea_speciosa	(Reinhardtia_gracilis	((Burretiokentia_grandiflora	Reinhardtia_paiewonskiana)	Reinhardtia_latisecta))))	Bactris_major)))	Calamus_caryotoides);
((Roystonea_regia	(Nypa_fruticans	((Bactris_major	((Pseudophoenix_vinifera	(Elaeis_oleifera	Elaeis_guineensis))	(Reinhardtia_gracilis	(Attalea_speciosa	(Iriartea_deltoidea	((Burretiokentia_grandiflora	Reinhardtia_paiewonskiana)	Reinhardtia_latisecta))))))	((Phoenix_dactylifera	Sabal_domingensis)	(Sclerosperma_profizianum	(Orania_palindan	(((Kentiopsis_piersoniorum	((Dictyosperma_album	Dypsis_decaryi)	(Veitchia_spiralis	(Hydriastele_microspadix	Heterospathe_cagayanensis))))	((Oenocarpus_minor	Oenocarpus_bataua)	((Pelagodoxa_henryana	Podococcus_barteri)	Geonoma_undata)))	Manicaria_saccifera)))))))	Calamus_caryotoides);
(((Sclerosperma_profizianum	Roystonea_regia)	((((Bactris_major	Attalea_speciosa)	(Elaeis_oleifera	Elaeis_guineensis))	(((Burretiokentia_grandiflora	Reinhardtia_gracilis)	(Reinhardtia_paiewonskiana	Reinhardtia_latisecta))	((Podococcus_barteri	Geonoma_undata)	Iriartea_deltoidea)))	(Pseudophoenix_vinifera	(Nypa_fruticans	((((Hydriastele_microspadix	Dypsis_decaryi)	Dictyosperma_album)	((Veitchia_spiralis	Heterospathe_cagayanensis)	Kentiopsis_piersoniorum))	((Orania_palindan	(((Oenocarpus_minor	Oenocarpus_bataua)	Pelagodoxa_henryana)	Manicaria_saccifera))	(Phoenix_dactylifera	Sabal_domingensis)))))))	Calamus_caryotoides);
((Reinhardtia_paiewonskiana	(Burretiokentia_grandiflora	(Reinhardtia_latisecta	((Attalea_speciosa	(((Iriartea_deltoidea	(Elaeis_oleifera	Elaeis_guineensis))	((Geonoma_undata	(((Podococcus_barteri	((Nypa_fruticans	Phoenix_dactylifera)	Sabal_domingensis))	((Dictyosperma_album	(((Kentiopsis_piersoniorum	Dypsis_decaryi)	(Pseudophoenix_vinifera	Veitchia_spiralis))	(Hydriastele_microspadix	Heterospathe_cagayanensis)))	(((Oenocarpus_minor	Oenocarpus_bataua)	Pelagodoxa_henryana)	Manicaria_saccifera)))	(Sclerosperma_profizianum	Roystonea_regia)))	Orania_palindan))	Bactris_major))	Reinhardtia_gracilis))))	Calamus_caryotoides);
((Sclerosperma_profizianum	(Roystonea_regia	(((((Phoenix_dactylifera	Sabal_domingensis)	Nypa_fruticans)	((Geonoma_undata	Podococcus_barteri)	((Dictyosperma_album	(Veitchia_spiralis	(Kentiopsis_piersoniorum	(Dypsis_decaryi	(Hydriastele_microspadix	Heterospathe_cagayanensis)))))	(((Pseudophoenix_vinifera	(Oenocarpus_minor	Oenocarpus_bataua))	Pelagodoxa_henryana)	Manicaria_saccifera))))	Orania_palindan)	(((Attalea_speciosa	(Reinhardtia_paiewonskiana	Reinhardtia_latisecta))	(Iriartea_deltoidea	(Elaeis_oleifera	Elaeis_guineensis)))	((Burretiokentia_grandiflora	Reinhardtia_gracilis)	Bactris_major)))))	Calamus_caryotoides);
((Nypa_fruticans	((Phoenix_dactylifera	Sabal_domingensis)	((Orania_palindan	((Geonoma_undata	Podococcus_barteri)	(Manicaria_saccifera	(((Veitchia_spiralis	(((Dypsis_decaryi	(Hydriastele_microspadix	Heterospathe_cagayanensis))	Kentiopsis_piersoniorum)	Dictyosperma_album))	(Pseudophoenix_vinifera	(Oenocarpus_minor	Oenocarpus_bataua)))	Pelagodoxa_henryana))))	(Iriartea_deltoidea	(((((Burretiokentia_grandiflora	Reinhardtia_gracilis)	(Attalea_speciosa	(Reinhardtia_paiewonskiana	Reinhardtia_latisecta)))	(Elaeis_oleifera	Elaeis_guineensis))	Bactris_major)	(Sclerosperma_profizianum	Roystonea_regia))))))	Calamus_caryotoides);
(((Nypa_fruticans	Phoenix_dactylifera)	((((Sclerosperma_profizianum	Orania_palindan)	((Manicaria_saccifera	((Oenocarpus_minor	Oenocarpus_bataua)	Pelagodoxa_henryana))	(((Veitchia_spiralis	Kentiopsis_piersoniorum)	(Hydriastele_microspadix	(Dypsis_decaryi	Heterospathe_cagayanensis)))	Dictyosperma_album)))	((Geonoma_undata	Podococcus_barteri)	((Iriartea_deltoidea	(Pseudophoenix_vinifera	(Reinhardtia_latisecta	(((((Elaeis_oleifera	Elaeis_guineensis)	Bactris_major)	(Burretiokentia_grandiflora	Reinhardtia_gracilis))	Attalea_speciosa)	Reinhardtia_paiewonskiana))))	Roystonea_regia)))	Sabal_domingensis))	Calamus_caryotoides);
((Nypa_fruticans	(((((((((Iriartea_deltoidea	Sclerosperma_profizianum)	(Reinhardtia_latisecta	(Burretiokentia_grandiflora	Reinhardtia_paiewonskiana)))	((Pseudophoenix_vinifera	(Elaeis_oleifera	Elaeis_guineensis))	(Attalea_speciosa	(Reinhardtia_gracilis	Bactris_major))))	Roystonea_regia)	(Veitchia_spiralis	((Manicaria_saccifera	((Oenocarpus_minor	Oenocarpus_bataua)	Pelagodoxa_henryana))	(((Dypsis_decaryi	Kentiopsis_piersoniorum)	(Hydriastele_microspadix	Heterospathe_cagayanensis))	Dictyosperma_album))))	(Geonoma_undata	Podococcus_barteri))	Phoenix_dactylifera)	Sabal_domingensis)	Orania_palindan))	Calamus_caryotoides);
((Roystonea_regia	(((Manicaria_saccifera	(((Oenocarpus_minor	Oenocarpus_bataua)	((Geonoma_undata	Podococcus_barteri)	Pelagodoxa_henryana))	((Dictyosperma_album	Kentiopsis_piersoniorum)	(Veitchia_spiralis	((Hydriastele_microspadix	Heterospathe_cagayanensis)	Dypsis_decaryi)))))	((Orania_palindan	Nypa_fruticans)	(Sabal_domingensis	Phoenix_dactylifera)))	((Pseudophoenix_vinifera	((Iriartea_deltoidea	Sclerosperma_profizianum)	(Reinhardtia_gracilis	(Reinhardtia_latisecta	Reinhardtia_paiewonskiana))))	((Bactris_major	(Burretiokentia_grandiflora	Attalea_speciosa))	(Elaeis_oleifera	Elaeis_guineensis)))))	Calamus_caryotoides);
((Phoenix_dactylifera	(((((((Bactris_major	Attalea_speciosa)	(Elaeis_oleifera	Elaeis_guineensis))	((Oenocarpus_minor	Oenocarpus_bataua)	Pseudophoenix_vinifera))	((Iriartea_deltoidea	Sclerosperma_profizianum)	((Reinhardtia_paiewonskiana	Reinhardtia_latisecta)	(Burretiokentia_grandiflora	Reinhardtia_gracilis))))	Roystonea_regia)	(((Pelagodoxa_henryana	((Dictyosperma_album	(((Heterospathe_cagayanensis	Dypsis_decaryi)	Hydriastele_microspadix)	Kentiopsis_piersoniorum))	Veitchia_spiralis))	Manicaria_saccifera)	(Geonoma_undata	(Podococcus_barteri	(Sabal_domingensis	Orania_palindan)))))	Nypa_fruticans))	Calamus_caryotoides);
((((Orania_palindan	Sabal_domingensis)	((Podococcus_barteri	Geonoma_undata)	((((Pelagodoxa_henryana	(Oenocarpus_bataua	Oenocarpus_minor))	Manicaria_saccifera)	((((Kentiopsis_piersoniorum	Hydriastele_microspadix)	Veitchia_spiralis)	(Dypsis_decaryi	Dictyosperma_album))	Heterospathe_cagayanensis))	((Roystonea_regia	((Sclerosperma_profizianum	Iriartea_deltoidea)	((Reinhardtia_latisecta	Reinhardtia_paiewonskiana)	Reinhardtia_gracilis)))	(Bactris_major	((Elaeis_oleifera	Elaeis_guineensis)	(Burretiokentia_grandiflora	Attalea_speciosa)))))))	((Phoenix_dactylifera	Pseudophoenix_vinifera)	Nypa_fruticans))	Calamus_caryotoides);
(((((Orania_palindan	Sabal_domingensis)	(((((Pelagodoxa_henryana	(Oenocarpus_bataua	Oenocarpus_minor))	Manicaria_saccifera)	((Heterospathe_cagayanensis	((Hydriastele_microspadix	Kentiopsis_piersoniorum)	Veitchia_spiralis))	Dictyosperma_album))	(Podococcus_barteri	Geonoma_undata))	(((Roystonea_regia	Iriartea_deltoidea)	(Bactris_major	((Elaeis_oleifera	Elaeis_guineensis)	(((Dypsis_decaryi	(Reinhardtia_paiewonskiana	Reinhardtia_latisecta))	Reinhardtia_gracilis)	(Burretiokentia_grandiflora	Attalea_speciosa)))))	Sclerosperma_profizianum)))	(Phoenix_dactylifera	Pseudophoenix_vinifera))	Nypa_fruticans)	Calamus_caryotoides);
(((Sclerosperma_profizianum	Roystonea_regia)	((((Nypa_fruticans	Phoenix_dactylifera)	(Orania_palindan	Sabal_domingensis))	(((((Dypsis_decaryi	Veitchia_spiralis)	((Hydriastele_microspadix	Heterospathe_cagayanensis)	Kentiopsis_piersoniorum))	Dictyosperma_album)	(((Pelagodoxa_henryana	Podococcus_barteri)	Geonoma_undata)	(Oenocarpus_bataua	Oenocarpus_minor)))	Manicaria_saccifera))	(((Burretiokentia_grandiflora	Reinhardtia_gracilis)	(Reinhardtia_paiewonskiana	Reinhardtia_latisecta))	((Pseudophoenix_vinifera	(Attalea_speciosa	(Bactris_major	(Elaeis_oleifera	Elaeis_guineensis))))	Iriartea_deltoidea))))	Calamus_caryotoides);
(((Nypa_fruticans	(Sabal_domingensis	Phoenix_dactylifera))	(((Manicaria_saccifera	(Pelagodoxa_henryana	(Oenocarpus_bataua	Oenocarpus_minor)))	(((Hydriastele_microspadix	Heterospathe_cagayanensis)	(Dypsis_decaryi	Veitchia_spiralis))	(Dictyosperma_album	Kentiopsis_piersoniorum)))	((Orania_palindan	((Sclerosperma_profizianum	(((Reinhardtia_paiewonskiana	Reinhardtia_latisecta)	(Pseudophoenix_vinifera	((Burretiokentia_grandiflora	Attalea_speciosa)	((Reinhardtia_gracilis	Bactris_major)	(Elaeis_oleifera	Elaeis_guineensis)))))	Iriartea_deltoidea))	Roystonea_regia))	(Podococcus_barteri	Geonoma_undata))))	Calamus_caryotoides);
((Roystonea_regia	(((((Burretiokentia_grandiflora	Attalea_speciosa)	(Bactris_major	(Elaeis_oleifera	Elaeis_guineensis)))	(Reinhardtia_gracilis	(Reinhardtia_paiewonskiana	Reinhardtia_latisecta)))	Pseudophoenix_vinifera)	((((Iriartea_deltoidea	Sclerosperma_profizianum)	Geonoma_undata)	Podococcus_barteri)	(((Manicaria_saccifera	(Pelagodoxa_henryana	((Dictyosperma_album	((Veitchia_spiralis	(Hydriastele_microspadix	Dypsis_decaryi))	(Heterospathe_cagayanensis	Kentiopsis_piersoniorum)))	(Oenocarpus_bataua	Oenocarpus_minor))))	(Sabal_domingensis	Phoenix_dactylifera))	(Nypa_fruticans	Orania_palindan)))))	Calamus_caryotoides);
(((Sabal_domingensis	Phoenix_dactylifera)	(((Orania_palindan	((Roystonea_regia	(((Attalea_speciosa	(Bactris_major	(Elaeis_oleifera	Elaeis_guineensis)))	((Burretiokentia_grandiflora	Reinhardtia_gracilis)	(Reinhardtia_paiewonskiana	Reinhardtia_latisecta)))	Pseudophoenix_vinifera))	(Iriartea_deltoidea	Sclerosperma_profizianum)))	((Geonoma_undata	Podococcus_barteri)	((Dictyosperma_album	(((Veitchia_spiralis	Dypsis_decaryi)	Kentiopsis_piersoniorum)	(Hydriastele_microspadix	Heterospathe_cagayanensis)))	(Manicaria_saccifera	((Oenocarpus_bataua	Oenocarpus_minor)	Pelagodoxa_henryana)))))	Nypa_fruticans))	Calamus_caryotoides);
((Roystonea_regia	((((Attalea_speciosa	((Pseudophoenix_vinifera	Bactris_major)	(Elaeis_oleifera	Elaeis_guineensis)))	((Burretiokentia_grandiflora	Reinhardtia_gracilis)	(Iriartea_deltoidea	(Reinhardtia_paiewonskiana	Reinhardtia_latisecta))))	(((Nypa_fruticans	Phoenix_dactylifera)	(((Geonoma_undata	Podococcus_barteri)	((Heterospathe_cagayanensis	(Dictyosperma_album	(Kentiopsis_piersoniorum	(Veitchia_spiralis	(Dypsis_decaryi	Hydriastele_microspadix)))))	(Manicaria_saccifera	((Oenocarpus_bataua	Oenocarpus_minor)	Pelagodoxa_henryana))))	Sabal_domingensis))	Orania_palindan))	Sclerosperma_profizianum))	Calamus_caryotoides);
((Roystonea_regia	(((((Attalea_speciosa	Pseudophoenix_vinifera)	((Elaeis_oleifera	Elaeis_guineensis)	(Reinhardtia_gracilis	Bactris_major)))	(Iriartea_deltoidea	(Reinhardtia_paiewonskiana	Reinhardtia_latisecta)))	(Orania_palindan	((((Manicaria_saccifera	(((Dictyosperma_album	(Veitchia_spiralis	Kentiopsis_piersoniorum))	(Hydriastele_microspadix	Heterospathe_cagayanensis))	((Oenocarpus_bataua	Oenocarpus_minor)	Pelagodoxa_henryana)))	Dypsis_decaryi)	((Phoenix_dactylifera	Sabal_domingensis)	Nypa_fruticans))	((Burretiokentia_grandiflora	Geonoma_undata)	Podococcus_barteri))))	Sclerosperma_profizianum))	Calamus_caryotoides);
((Roystonea_regia	((((((Reinhardtia_gracilis	Bactris_major)	(Burretiokentia_grandiflora	Attalea_speciosa))	((Elaeis_oleifera	Elaeis_guineensis)	Pseudophoenix_vinifera))	(Iriartea_deltoidea	(Reinhardtia_paiewonskiana	Reinhardtia_latisecta)))	(((Nypa_fruticans	Orania_palindan)	(((Phoenix_dactylifera	Sabal_domingensis)	(Geonoma_undata	(((Dictyosperma_album	Veitchia_spiralis)	(Kentiopsis_piersoniorum	(Heterospathe_cagayanensis	(Hydriastele_microspadix	Dypsis_decaryi))))	((Oenocarpus_bataua	Oenocarpus_minor)	Pelagodoxa_henryana))))	Manicaria_saccifera))	Podococcus_barteri))	Sclerosperma_profizianum))	Calamus_caryotoides);
(((Nypa_fruticans	Phoenix_dactylifera)	(Sabal_domingensis	((Manicaria_saccifera	((Dictyosperma_album	(Veitchia_spiralis	((Heterospathe_cagayanensis	Hydriastele_microspadix)	(Dypsis_decaryi	Kentiopsis_piersoniorum))))	((Oenocarpus_bataua	Oenocarpus_minor)	Pelagodoxa_henryana)))	((Podococcus_barteri	((Iriartea_deltoidea	Orania_palindan)	((Sclerosperma_profizianum	Roystonea_regia)	((((Elaeis_oleifera	Elaeis_guineensis)	Pseudophoenix_vinifera)	(((Burretiokentia_grandiflora	Reinhardtia_gracilis)	Bactris_major)	Attalea_speciosa))	(Reinhardtia_paiewonskiana	Reinhardtia_latisecta)))))	Geonoma_undata))))	Calamus_caryotoides);
((Roystonea_regia	(Sclerosperma_profizianum	((((Pseudophoenix_vinifera	Phoenix_dactylifera)	(Sabal_domingensis	(Orania_palindan	Nypa_fruticans)))	(Manicaria_saccifera	((Veitchia_spiralis	((Heterospathe_cagayanensis	(Hydriastele_microspadix	Dypsis_decaryi))	(Kentiopsis_piersoniorum	Dictyosperma_album)))	(((Podococcus_barteri	Geonoma_undata)	Pelagodoxa_henryana)	(Oenocarpus_minor	Oenocarpus_bataua)))))	((Iriartea_deltoidea	((Reinhardtia_gracilis	Burretiokentia_grandiflora)	(Reinhardtia_latisecta	Reinhardtia_paiewonskiana)))	(Attalea_speciosa	((Elaeis_oleifera	Elaeis_guineensis)	Bactris_major))))))	Calamus_caryotoides);
((((((((Heterospathe_cagayanensis	Hydriastele_microspadix)	(Kentiopsis_piersoniorum	Dictyosperma_album))	(Dypsis_decaryi	Veitchia_spiralis))	(Manicaria_saccifera	(Pelagodoxa_henryana	(Oenocarpus_minor	Oenocarpus_bataua))))	(Orania_palindan	(Geonoma_undata	(Podococcus_barteri	((Roystonea_regia	(Attalea_speciosa	((Elaeis_oleifera	Elaeis_guineensis)	((Reinhardtia_gracilis	Burretiokentia_grandiflora)	Bactris_major))))	((Iriartea_deltoidea	Sclerosperma_profizianum)	(Reinhardtia_latisecta	Reinhardtia_paiewonskiana)))))))	(Nypa_fruticans	(Pseudophoenix_vinifera	Phoenix_dactylifera)))	Sabal_domingensis)	Calamus_caryotoides);
((((((Podococcus_barteri	Geonoma_undata)	(Sabal_domingensis	((Roystonea_regia	(Iriartea_deltoidea	Sclerosperma_profizianum))	((Attalea_speciosa	((Pseudophoenix_vinifera	(Elaeis_oleifera	Elaeis_guineensis))	Bactris_major))	((Reinhardtia_gracilis	Burretiokentia_grandiflora)	(Reinhardtia_latisecta	Reinhardtia_paiewonskiana))))))	((Nypa_fruticans	Phoenix_dactylifera)	Orania_palindan))	Manicaria_saccifera)	(((Dypsis_decaryi	Dictyosperma_album)	((Veitchia_spiralis	Kentiopsis_piersoniorum)	(Heterospathe_cagayanensis	Hydriastele_microspadix)))	(Pelagodoxa_henryana	(Oenocarpus_minor	Oenocarpus_bataua))))	Calamus_caryotoides);
((Nypa_fruticans	(Phoenix_dactylifera	((((Dictyosperma_album	(((Dypsis_decaryi	Veitchia_spiralis)	Kentiopsis_piersoniorum)	(Heterospathe_cagayanensis	Hydriastele_microspadix)))	(Manicaria_saccifera	(Pelagodoxa_henryana	(Oenocarpus_minor	Oenocarpus_bataua))))	((Podococcus_barteri	(Burretiokentia_grandiflora	Geonoma_undata))	(Roystonea_regia	((((Attalea_speciosa	(Elaeis_oleifera	Elaeis_guineensis))	(Reinhardtia_gracilis	Bactris_major))	Pseudophoenix_vinifera)	((Iriartea_deltoidea	Sclerosperma_profizianum)	(Reinhardtia_latisecta	Reinhardtia_paiewonskiana))))))	(Orania_palindan	Sabal_domingensis))))	Calamus_caryotoides);
((((((Dictyosperma_album	(Hydriastele_microspadix	Heterospathe_cagayanensis))	(((Oenocarpus_minor	Oenocarpus_bataua)	Kentiopsis_piersoniorum)	Dypsis_decaryi))	(Burretiokentia_grandiflora	Veitchia_spiralis))	(Manicaria_saccifera	Pelagodoxa_henryana))	((Geonoma_undata	(Podococcus_barteri	(Roystonea_regia	(((Attalea_speciosa	(Pseudophoenix_vinifera	(Elaeis_oleifera	Elaeis_guineensis)))	(Reinhardtia_gracilis	Bactris_major))	((Iriartea_deltoidea	Sclerosperma_profizianum)	(Reinhardtia_latisecta	Reinhardtia_paiewonskiana))))))	((Nypa_fruticans	(Sabal_domingensis	Phoenix_dactylifera))	Orania_palindan)))	Calamus_caryotoides);
(((((Dictyosperma_album	(Burretiokentia_grandiflora	Kentiopsis_piersoniorum))	(Heterospathe_cagayanensis	(Hydriastele_microspadix	(Veitchia_spiralis	Dypsis_decaryi))))	(Manicaria_saccifera	((Oenocarpus_minor	Oenocarpus_bataua)	Pelagodoxa_henryana)))	(((Podococcus_barteri	((Sabal_domingensis	(Orania_palindan	Nypa_fruticans))	Phoenix_dactylifera))	((((Attalea_speciosa	(Elaeis_oleifera	Elaeis_guineensis))	(Reinhardtia_gracilis	Bactris_major))	(Pseudophoenix_vinifera	(Reinhardtia_latisecta	Reinhardtia_paiewonskiana)))	((Roystonea_regia	Sclerosperma_profizianum)	Iriartea_deltoidea)))	Geonoma_undata))	Calamus_caryotoides);
((Reinhardtia_paiewonskiana	((((Geonoma_undata	((((((Dictyosperma_album	(((Burretiokentia_grandiflora	Veitchia_spiralis)	Dypsis_decaryi)	Kentiopsis_piersoniorum))	(Hydriastele_microspadix	Heterospathe_cagayanensis))	((Manicaria_saccifera	(Oenocarpus_minor	Oenocarpus_bataua))	(Sabal_domingensis	(Pelagodoxa_henryana	Phoenix_dactylifera))))	Orania_palindan)	(Iriartea_deltoidea	(Nypa_fruticans	Roystonea_regia)))	((Attalea_speciosa	(Elaeis_oleifera	Elaeis_guineensis))	(Pseudophoenix_vinifera	(Reinhardtia_gracilis	Bactris_major)))))	Podococcus_barteri)	Sclerosperma_profizianum)	Reinhardtia_latisecta))	Calamus_caryotoides);
(((Sabal_domingensis	Phoenix_dactylifera)	((Pseudophoenix_vinifera	Nypa_fruticans)	((((Manicaria_saccifera	(Pelagodoxa_henryana	(Oenocarpus_minor	Oenocarpus_bataua)))	((Dictyosperma_album	Dypsis_decaryi)	((Heterospathe_cagayanensis	Hydriastele_microspadix)	Kentiopsis_piersoniorum)))	Veitchia_spiralis)	((Orania_palindan	((Sclerosperma_profizianum	Roystonea_regia)	((((Iriartea_deltoidea	(Reinhardtia_latisecta	Reinhardtia_paiewonskiana))	Reinhardtia_gracilis)	Attalea_speciosa)	((Elaeis_oleifera	Elaeis_guineensis)	Bactris_major))))	(Podococcus_barteri	(Burretiokentia_grandiflora	Geonoma_undata))))))	Calamus_caryotoides);
((Heterospathe_cagayanensis	((Hydriastele_microspadix	(Dypsis_decaryi	Kentiopsis_piersoniorum))	(((((((Reinhardtia_paiewonskiana	(((Elaeis_oleifera	Elaeis_guineensis)	Attalea_speciosa)	((Burretiokentia_grandiflora	Reinhardtia_gracilis)	Bactris_major)))	(Roystonea_regia	((Iriartea_deltoidea	Reinhardtia_latisecta)	Pseudophoenix_vinifera)))	(Podococcus_barteri	Geonoma_undata))	(Sclerosperma_profizianum	Veitchia_spiralis))	((Sabal_domingensis	Phoenix_dactylifera)	(Orania_palindan	Nypa_fruticans)))	(Manicaria_saccifera	(Pelagodoxa_henryana	(Oenocarpus_minor	Oenocarpus_bataua))))	Dictyosperma_album)))	Calamus_caryotoides);
((Heterospathe_cagayanensis	((Hydriastele_microspadix	((Manicaria_saccifera	(Pelagodoxa_henryana	(Oenocarpus_minor	Oenocarpus_bataua)))	((((Roystonea_regia	(((Sclerosperma_profizianum	Iriartea_deltoidea)	(Reinhardtia_paiewonskiana	Reinhardtia_latisecta))	((Pseudophoenix_vinifera	((((Burretiokentia_grandiflora	Reinhardtia_gracilis)	Bactris_major)	(Elaeis_oleifera	Elaeis_guineensis))	Attalea_speciosa))	(Podococcus_barteri	Geonoma_undata))))	(Nypa_fruticans	((Sabal_domingensis	Phoenix_dactylifera)	Orania_palindan)))	Veitchia_spiralis)	(Dictyosperma_album	Dypsis_decaryi))))	Kentiopsis_piersoniorum))	Calamus_caryotoides);
((Nypa_fruticans	(Orania_palindan	((Burretiokentia_grandiflora	Geonoma_undata)	(((Pelagodoxa_henryana	(Manicaria_saccifera	(Oenocarpus_minor	Oenocarpus_bataua)))	((Dypsis_decaryi	((Kentiopsis_piersoniorum	(Heterospathe_cagayanensis	Veitchia_spiralis))	Hydriastele_microspadix))	Dictyosperma_album))	((Podococcus_barteri	(Roystonea_regia	(((Attalea_speciosa	Pseudophoenix_vinifera)	((Reinhardtia_gracilis	Bactris_major)	(Elaeis_guineensis	Elaeis_oleifera)))	((Reinhardtia_latisecta	Reinhardtia_paiewonskiana)	(Sclerosperma_profizianum	Iriartea_deltoidea)))))	(Phoenix_dactylifera	Sabal_domingensis))))))	Calamus_caryotoides);
((Nypa_fruticans	(Orania_palindan	((Phoenix_dactylifera	Sabal_domingensis)	((((Pelagodoxa_henryana	(Manicaria_saccifera	(Oenocarpus_minor	Oenocarpus_bataua)))	(((Kentiopsis_piersoniorum	Veitchia_spiralis)	(Dypsis_decaryi	(Hydriastele_microspadix	Heterospathe_cagayanensis)))	Dictyosperma_album))	((Geonoma_undata	(Roystonea_regia	(Iriartea_deltoidea	((((Burretiokentia_grandiflora	Reinhardtia_gracilis)	Bactris_major)	((Elaeis_guineensis	Elaeis_oleifera)	Attalea_speciosa))	(Reinhardtia_paiewonskiana	(Reinhardtia_latisecta	Pseudophoenix_vinifera))))))	Sclerosperma_profizianum))	Podococcus_barteri))))	Calamus_caryotoides);
(((((Geonoma_undata	Podococcus_barteri)	((((Pelagodoxa_henryana	(Oenocarpus_minor	Oenocarpus_bataua))	(((Heterospathe_cagayanensis	Kentiopsis_piersoniorum)	(Veitchia_spiralis	(Hydriastele_microspadix	Dypsis_decaryi)))	Dictyosperma_album))	Manicaria_saccifera)	(Orania_palindan	((Sclerosperma_profizianum	Roystonea_regia)	(Iriartea_deltoidea	(((Reinhardtia_gracilis	Bactris_major)	((Elaeis_guineensis	Elaeis_oleifera)	(Burretiokentia_grandiflora	Attalea_speciosa)))	(Pseudophoenix_vinifera	(Reinhardtia_paiewonskiana	Reinhardtia_latisecta))))))))	(Phoenix_dactylifera	Sabal_domingensis))	Nypa_fruticans)	Calamus_caryotoides);
((((Phoenix_dactylifera	Sabal_domingensis)	(((Manicaria_saccifera	((Oenocarpus_minor	Oenocarpus_bataua)	Pelagodoxa_henryana))	(((Veitchia_spiralis	(Kentiopsis_piersoniorum	(Hydriastele_microspadix	Dypsis_decaryi)))	Heterospathe_cagayanensis)	Dictyosperma_album))	((((Podococcus_barteri	(Iriartea_deltoidea	Sclerosperma_profizianum))	Geonoma_undata)	((((Elaeis_guineensis	Elaeis_oleifera)	(Reinhardtia_gracilis	Bactris_major))	((Burretiokentia_grandiflora	Attalea_speciosa)	(Reinhardtia_paiewonskiana	Reinhardtia_latisecta)))	Roystonea_regia))	Orania_palindan)))	(Pseudophoenix_vinifera	Nypa_fruticans))	Calamus_caryotoides);
(((Phoenix_dactylifera	Sabal_domingensis)	(((((((Podococcus_barteri	Geonoma_undata)	Pelagodoxa_henryana)	(((Dictyosperma_album	(Manicaria_saccifera	Kentiopsis_piersoniorum))	(Veitchia_spiralis	(Oenocarpus_minor	Oenocarpus_bataua)))	Dypsis_decaryi))	Heterospathe_cagayanensis)	Hydriastele_microspadix)	((Roystonea_regia	((Iriartea_deltoidea	((Reinhardtia_paiewonskiana	Reinhardtia_latisecta)	Sclerosperma_profizianum))	(Pseudophoenix_vinifera	((Burretiokentia_grandiflora	Attalea_speciosa)	((Elaeis_guineensis	Elaeis_oleifera)	(Reinhardtia_gracilis	Bactris_major))))))	Orania_palindan))	Nypa_fruticans))	Calamus_caryotoides);
((Reinhardtia_paiewonskiana	(Reinhardtia_latisecta	(((Sclerosperma_profizianum	Iriartea_deltoidea)	((Orania_palindan	(((Podococcus_barteri	Geonoma_undata)	((Phoenix_dactylifera	Sabal_domingensis)	Nypa_fruticans))	(Manicaria_saccifera	(((Oenocarpus_minor	Oenocarpus_bataua)	Pelagodoxa_henryana)	(((Dypsis_decaryi	Dictyosperma_album)	Kentiopsis_piersoniorum)	((Heterospathe_cagayanensis	Hydriastele_microspadix)	Veitchia_spiralis))))))	(Roystonea_regia	(Pseudophoenix_vinifera	(((Elaeis_guineensis	Elaeis_oleifera)	Bactris_major)	Attalea_speciosa)))))	(Burretiokentia_grandiflora	Reinhardtia_gracilis))))	Calamus_caryotoides);
((Roystonea_regia	((((Podococcus_barteri	Geonoma_undata)	(((Reinhardtia_gracilis	Reinhardtia_latisecta)	((((Elaeis_guineensis	Elaeis_oleifera)	Bactris_major)	(Reinhardtia_paiewonskiana	(Burretiokentia_grandiflora	Attalea_speciosa)))	Pseudophoenix_vinifera))	Iriartea_deltoidea))	(((Sabal_domingensis	(Nypa_fruticans	Phoenix_dactylifera))	((Manicaria_saccifera	((Oenocarpus_minor	Oenocarpus_bataua)	Pelagodoxa_henryana))	((Kentiopsis_piersoniorum	Heterospathe_cagayanensis)	(Dictyosperma_album	((Dypsis_decaryi	Hydriastele_microspadix)	Veitchia_spiralis)))))	Orania_palindan))	Sclerosperma_profizianum))	Calamus_caryotoides);
(((Manicaria_saccifera	(((Oenocarpus_minor	Oenocarpus_bataua)	Pelagodoxa_henryana)	((((Veitchia_spiralis	Dypsis_decaryi)	(Hydriastele_microspadix	Heterospathe_cagayanensis))	Dictyosperma_album)	Kentiopsis_piersoniorum)))	((((Phoenix_dactylifera	Sabal_domingensis)	((Podococcus_barteri	(Burretiokentia_grandiflora	Geonoma_undata))	(Roystonea_regia	(((Sclerosperma_profizianum	Iriartea_deltoidea)	(Reinhardtia_paiewonskiana	Reinhardtia_latisecta))	((((Elaeis_guineensis	Elaeis_oleifera)	(Reinhardtia_gracilis	Bactris_major))	Attalea_speciosa)	Pseudophoenix_vinifera)))))	Nypa_fruticans)	Orania_palindan))	Calamus_caryotoides);
((Sabal_domingensis	((((((((((Sclerosperma_profizianum	Roystonea_regia)	(((Elaeis_guineensis	Elaeis_oleifera)	Bactris_major)	(((Reinhardtia_paiewonskiana	Reinhardtia_latisecta)	(Burretiokentia_grandiflora	Reinhardtia_gracilis))	Attalea_speciosa)))	Iriartea_deltoidea)	(Oenocarpus_minor	Oenocarpus_bataua))	Pelagodoxa_henryana)	Manicaria_saccifera)	((Dypsis_decaryi	Hydriastele_microspadix)	((Heterospathe_cagayanensis	Veitchia_spiralis)	(Dictyosperma_album	Kentiopsis_piersoniorum))))	Geonoma_undata)	(Podococcus_barteri	(Nypa_fruticans	(Pseudophoenix_vinifera	Phoenix_dactylifera))))	Orania_palindan))	Calamus_caryotoides);
((((Phoenix_dactylifera	Sabal_domingensis)	(((((Geonoma_undata	Podococcus_barteri)	((Iriartea_deltoidea	(Reinhardtia_gracilis	((Burretiokentia_grandiflora	Reinhardtia_paiewonskiana)	Reinhardtia_latisecta)))	((((Elaeis_guineensis	Elaeis_oleifera)	Bactris_major)	Attalea_speciosa)	Pseudophoenix_vinifera)))	(Sclerosperma_profizianum	Roystonea_regia))	((((Oenocarpus_minor	Oenocarpus_bataua)	Pelagodoxa_henryana)	Manicaria_saccifera)	((Kentiopsis_piersoniorum	(Veitchia_spiralis	(Hydriastele_microspadix	Heterospathe_cagayanensis)))	(Dypsis_decaryi	Dictyosperma_album))))	Orania_palindan))	Nypa_fruticans)	Calamus_caryotoides);
((Heterospathe_cagayanensis	(((Dictyosperma_album	((((Phoenix_dactylifera	Sabal_domingensis)	(Nypa_fruticans	Orania_palindan))	((((Burretiokentia_grandiflora	Geonoma_undata)	Podococcus_barteri)	(Sclerosperma_profizianum	Veitchia_spiralis))	((Iriartea_deltoidea	((Pseudophoenix_vinifera	(Reinhardtia_latisecta	Reinhardtia_paiewonskiana))	((Reinhardtia_gracilis	Bactris_major)	(Attalea_speciosa	(Elaeis_guineensis	Elaeis_oleifera)))))	Roystonea_regia)))	(((Oenocarpus_bataua	Oenocarpus_minor)	Pelagodoxa_henryana)	Manicaria_saccifera)))	Kentiopsis_piersoniorum)	(Dypsis_decaryi	Hydriastele_microspadix)))	Calamus_caryotoides);
((Phoenix_dactylifera	(Sabal_domingensis	(Nypa_fruticans	((((Geonoma_undata	Podococcus_barteri)	(((Elaeis_guineensis	Elaeis_oleifera)	Pseudophoenix_vinifera)	(((Burretiokentia_grandiflora	Reinhardtia_gracilis)	Bactris_major)	Attalea_speciosa)))	(((Reinhardtia_latisecta	Reinhardtia_paiewonskiana)	(Sclerosperma_profizianum	Roystonea_regia))	(Orania_palindan	Iriartea_deltoidea)))	((((Oenocarpus_bataua	Oenocarpus_minor)	Pelagodoxa_henryana)	Manicaria_saccifera)	((Dictyosperma_album	((Dypsis_decaryi	(Hydriastele_microspadix	Heterospathe_cagayanensis))	Kentiopsis_piersoniorum))	Veitchia_spiralis))))))	Calamus_caryotoides);
((Nypa_fruticans	(Phoenix_dactylifera	(((Roystonea_regia	((((Elaeis_guineensis	Elaeis_oleifera)	((Reinhardtia_gracilis	Attalea_speciosa)	Bactris_major))	Pseudophoenix_vinifera)	((Reinhardtia_latisecta	(Burretiokentia_grandiflora	Reinhardtia_paiewonskiana))	(Iriartea_deltoidea	Sclerosperma_profizianum))))	(Geonoma_undata	Podococcus_barteri))	((Orania_palindan	Sabal_domingensis)	(((Oenocarpus_bataua	Oenocarpus_minor)	(Pelagodoxa_henryana	Manicaria_saccifera))	(Dictyosperma_album	((Heterospathe_cagayanensis	(Kentiopsis_piersoniorum	(Dypsis_decaryi	Veitchia_spiralis)))	Hydriastele_microspadix)))))))	Calamus_caryotoides);
((Nypa_fruticans	(Phoenix_dactylifera	(((Podococcus_barteri	((Roystonea_regia	((Geonoma_undata	(((Bactris_major	(Burretiokentia_grandiflora	Reinhardtia_gracilis))	(Elaeis_guineensis	Elaeis_oleifera))	((Reinhardtia_latisecta	Reinhardtia_paiewonskiana)	(Pseudophoenix_vinifera	Attalea_speciosa))))	(Iriartea_deltoidea	Sclerosperma_profizianum)))	Orania_palindan))	Sabal_domingensis)	(Manicaria_saccifera	(((((Dypsis_decaryi	(Heterospathe_cagayanensis	Hydriastele_microspadix))	Veitchia_spiralis)	Dictyosperma_album)	(Kentiopsis_piersoniorum	(Oenocarpus_bataua	Oenocarpus_minor)))	Pelagodoxa_henryana)))))	Calamus_caryotoides);
((Nypa_fruticans	(Phoenix_dactylifera	(((Sabal_domingensis	(((Attalea_speciosa	(Bactris_major	((Elaeis_guineensis	Elaeis_oleifera)	(Burretiokentia_grandiflora	Reinhardtia_gracilis))))	(Roystonea_regia	(Sclerosperma_profizianum	(Pseudophoenix_vinifera	(Reinhardtia_paiewonskiana	Reinhardtia_latisecta)))))	(Iriartea_deltoidea	(Geonoma_undata	Podococcus_barteri))))	(Manicaria_saccifera	((((Veitchia_spiralis	(Dypsis_decaryi	(Heterospathe_cagayanensis	Hydriastele_microspadix)))	Dictyosperma_album)	(Kentiopsis_piersoniorum	(Oenocarpus_bataua	Oenocarpus_minor)))	Pelagodoxa_henryana)))	Orania_palindan)))	Calamus_caryotoides);
((Nypa_fruticans	(Phoenix_dactylifera	((Sabal_domingensis	Orania_palindan)	(((((Reinhardtia_gracilis	Bactris_major)	((Pseudophoenix_vinifera	(Elaeis_guineensis	Elaeis_oleifera))	Attalea_speciosa))	(Sclerosperma_profizianum	(Iriartea_deltoidea	((Burretiokentia_grandiflora	Reinhardtia_paiewonskiana)	Reinhardtia_latisecta))))	Roystonea_regia)	((Geonoma_undata	Podococcus_barteri)	(((Veitchia_spiralis	((Heterospathe_cagayanensis	Hydriastele_microspadix)	Kentiopsis_piersoniorum))	(Dypsis_decaryi	Dictyosperma_album))	(Pelagodoxa_henryana	((Oenocarpus_bataua	Oenocarpus_minor)	Manicaria_saccifera))))))))	Calamus_caryotoides);
((Nypa_fruticans	((Phoenix_dactylifera	Sabal_domingensis)	((((((Veitchia_spiralis	Dictyosperma_album)	Kentiopsis_piersoniorum)	(Heterospathe_cagayanensis	(Hydriastele_microspadix	Dypsis_decaryi)))	(Manicaria_saccifera	((Oenocarpus_bataua	Oenocarpus_minor)	Pelagodoxa_henryana)))	((Geonoma_undata	Podococcus_barteri)	(((((Pseudophoenix_vinifera	((Burretiokentia_grandiflora	Reinhardtia_gracilis)	Bactris_major))	((Iriartea_deltoidea	(Elaeis_guineensis	Elaeis_oleifera))	Attalea_speciosa))	(Reinhardtia_paiewonskiana	Reinhardtia_latisecta))	Roystonea_regia)	Sclerosperma_profizianum)))	Orania_palindan)))	Calamus_caryotoides);
(((Nypa_fruticans	Phoenix_dactylifera)	(((Manicaria_saccifera	(((Oenocarpus_bataua	Oenocarpus_minor)	Pelagodoxa_henryana)	(Dictyosperma_album	((((Hydriastele_microspadix	Kentiopsis_piersoniorum)	Dypsis_decaryi)	Veitchia_spiralis)	Heterospathe_cagayanensis))))	((Geonoma_undata	Podococcus_barteri)	((Roystonea_regia	Sclerosperma_profizianum)	((((Reinhardtia_gracilis	Bactris_major)	((Elaeis_guineensis	Elaeis_oleifera)	(Burretiokentia_grandiflora	Attalea_speciosa)))	(Pseudophoenix_vinifera	(Reinhardtia_paiewonskiana	Reinhardtia_latisecta)))	Iriartea_deltoidea))))	(Sabal_domingensis	Orania_palindan)))	Calamus_caryotoides);
(((Nypa_fruticans	Phoenix_dactylifera)	(((Manicaria_saccifera	(((Oenocarpus_bataua	Oenocarpus_minor)	Pelagodoxa_henryana)	(Dictyosperma_album	(((Burretiokentia_grandiflora	Kentiopsis_piersoniorum)	((Dypsis_decaryi	Veitchia_spiralis)	Hydriastele_microspadix))	Heterospathe_cagayanensis))))	((Geonoma_undata	Podococcus_barteri)	(Orania_palindan	(Roystonea_regia	(((Sclerosperma_profizianum	((Reinhardtia_paiewonskiana	Reinhardtia_latisecta)	Pseudophoenix_vinifera))	Iriartea_deltoidea)	((Reinhardtia_gracilis	Bactris_major)	((Elaeis_guineensis	Elaeis_oleifera)	Attalea_speciosa)))))))	Sabal_domingensis))	Calamus_caryotoides);
((Heterospathe_cagayanensis	((Kentiopsis_piersoniorum	(((((((Pseudophoenix_vinifera	Phoenix_dactylifera)	Veitchia_spiralis)	(Burretiokentia_grandiflora	Geonoma_undata))	((Orania_palindan	Podococcus_barteri)	Nypa_fruticans))	(Sabal_domingensis	((Oenocarpus_bataua	Oenocarpus_minor)	(((Sclerosperma_profizianum	Iriartea_deltoidea)	(Reinhardtia_paiewonskiana	Reinhardtia_latisecta))	((Reinhardtia_gracilis	Roystonea_regia)	(Bactris_major	((Elaeis_guineensis	Elaeis_oleifera)	Attalea_speciosa)))))))	(Manicaria_saccifera	Pelagodoxa_henryana))	Dictyosperma_album))	(Dypsis_decaryi	Hydriastele_microspadix)))	Calamus_caryotoides);
((((Sabal_domingensis	Orania_palindan)	Nypa_fruticans)	(((((Dictyosperma_album	((Kentiopsis_piersoniorum	(Hydriastele_microspadix	Heterospathe_cagayanensis))	(Dypsis_decaryi	Veitchia_spiralis)))	(Manicaria_saccifera	Pelagodoxa_henryana))	((Oenocarpus_bataua	Oenocarpus_minor)	((Roystonea_regia	(Sclerosperma_profizianum	Iriartea_deltoidea))	((Reinhardtia_paiewonskiana	Reinhardtia_latisecta)	(((Burretiokentia_grandiflora	Reinhardtia_gracilis)	Bactris_major)	((Elaeis_oleifera	Elaeis_guineensis)	Attalea_speciosa))))))	(Geonoma_undata	Podococcus_barteri))	(Pseudophoenix_vinifera	Phoenix_dactylifera)))	Calamus_caryotoides);
(((((((((Roystonea_regia	Sclerosperma_profizianum)	((Iriartea_deltoidea	((Burretiokentia_grandiflora	Reinhardtia_paiewonskiana)	Reinhardtia_latisecta))	((Reinhardtia_gracilis	Bactris_major)	((Elaeis_oleifera	Elaeis_guineensis)	Attalea_speciosa))))	Geonoma_undata)	Podococcus_barteri)	(((Dictyosperma_album	(Heterospathe_cagayanensis	((Hydriastele_microspadix	Dypsis_decaryi)	Veitchia_spiralis)))	Kentiopsis_piersoniorum)	(Manicaria_saccifera	((Oenocarpus_bataua	Oenocarpus_minor)	Pelagodoxa_henryana))))	(Sabal_domingensis	Orania_palindan))	(Pseudophoenix_vinifera	Phoenix_dactylifera))	Nypa_fruticans)	Calamus_caryotoides);
(((((((Orania_palindan	(Manicaria_saccifera	(((Oenocarpus_bataua	Oenocarpus_minor)	Pelagodoxa_henryana)	((((Dypsis_decaryi	Kentiopsis_piersoniorum)	(Hydriastele_microspadix	Veitchia_spiralis))	Dictyosperma_album)	Heterospathe_cagayanensis))))	Geonoma_undata)	((Roystonea_regia	(Iriartea_deltoidea	Sclerosperma_profizianum))	((Reinhardtia_paiewonskiana	Reinhardtia_latisecta)	(((Elaeis_oleifera	Elaeis_guineensis)	Attalea_speciosa)	((Podococcus_barteri	(Burretiokentia_grandiflora	Reinhardtia_gracilis))	Bactris_major)))))	Sabal_domingensis)	(Pseudophoenix_vinifera	Phoenix_dactylifera))	Nypa_fruticans)	Calamus_caryotoides);
((Phoenix_dactylifera	(Nypa_fruticans	(((((((Elaeis_oleifera	Elaeis_guineensis)	(((Burretiokentia_grandiflora	Reinhardtia_gracilis)	Attalea_speciosa)	Bactris_major))	Pseudophoenix_vinifera)	(Reinhardtia_paiewonskiana	Reinhardtia_latisecta))	((Roystonea_regia	Sclerosperma_profizianum)	((Podococcus_barteri	Geonoma_undata)	Iriartea_deltoidea)))	Sabal_domingensis)	((Orania_palindan	(Manicaria_saccifera	((Oenocarpus_bataua	Oenocarpus_minor)	Pelagodoxa_henryana)))	(Kentiopsis_piersoniorum	((((Hydriastele_microspadix	Heterospathe_cagayanensis)	Dypsis_decaryi)	Veitchia_spiralis)	Dictyosperma_album))))))	Calamus_caryotoides);
((Nypa_fruticans	(((Phoenix_dactylifera	Sabal_domingensis)	((Podococcus_barteri	((((Elaeis_oleifera	Elaeis_guineensis)	(Attalea_speciosa	((Burretiokentia_grandiflora	Reinhardtia_gracilis)	Bactris_major)))	((Reinhardtia_paiewonskiana	Reinhardtia_latisecta)	Pseudophoenix_vinifera))	(Roystonea_regia	(Sclerosperma_profizianum	Iriartea_deltoidea))))	((Dictyosperma_album	(((Hydriastele_microspadix	Heterospathe_cagayanensis)	(Geonoma_undata	Kentiopsis_piersoniorum))	Veitchia_spiralis))	(Dypsis_decaryi	(Manicaria_saccifera	((Oenocarpus_bataua	Oenocarpus_minor)	Pelagodoxa_henryana))))))	Orania_palindan))	Calamus_caryotoides);
((((((Oenocarpus_bataua	Oenocarpus_minor)	(Pelagodoxa_henryana	(Podococcus_barteri	(Burretiokentia_grandiflora	Geonoma_undata))))	((((Kentiopsis_piersoniorum	Dypsis_decaryi)	(Hydriastele_microspadix	Heterospathe_cagayanensis))	Dictyosperma_album)	Veitchia_spiralis))	Manicaria_saccifera)	((Orania_palindan	(Nypa_fruticans	Phoenix_dactylifera))	(Sabal_domingensis	((((Pseudophoenix_vinifera	(Elaeis_oleifera	Elaeis_guineensis))	(Attalea_speciosa	(Reinhardtia_gracilis	Bactris_major)))	(Reinhardtia_paiewonskiana	Reinhardtia_latisecta))	(Roystonea_regia	(Sclerosperma_profizianum	Iriartea_deltoidea))))))	Calamus_caryotoides);
(((Nypa_fruticans	(Pseudophoenix_vinifera	Phoenix_dactylifera))	((((((Elaeis_oleifera	Elaeis_guineensis)	(Bactris_major	((Burretiokentia_grandiflora	Attalea_speciosa)	(Reinhardtia_gracilis	(Reinhardtia_paiewonskiana	Reinhardtia_latisecta)))))	(Roystonea_regia	(Sclerosperma_profizianum	Iriartea_deltoidea)))	((((((Dictyosperma_album	Kentiopsis_piersoniorum)	((Dypsis_decaryi	(Hydriastele_microspadix	Veitchia_spiralis))	Heterospathe_cagayanensis))	(Oenocarpus_bataua	Oenocarpus_minor))	Manicaria_saccifera)	Pelagodoxa_henryana)	Geonoma_undata))	Podococcus_barteri)	(Sabal_domingensis	Orania_palindan)))	Calamus_caryotoides);
(((Nypa_fruticans	(Pseudophoenix_vinifera	Phoenix_dactylifera))	((Manicaria_saccifera	((((Geonoma_undata	Pelagodoxa_henryana)	Podococcus_barteri)	(Dictyosperma_album	((Heterospathe_cagayanensis	Veitchia_spiralis)	(Dypsis_decaryi	(Hydriastele_microspadix	(Kentiopsis_piersoniorum	(Oenocarpus_bataua	Oenocarpus_minor)))))))	(Orania_palindan	(((Bactris_major	(Attalea_speciosa	(Elaeis_oleifera	Elaeis_guineensis)))	(Iriartea_deltoidea	(Reinhardtia_gracilis	((Burretiokentia_grandiflora	Reinhardtia_paiewonskiana)	Reinhardtia_latisecta))))	(Roystonea_regia	Sclerosperma_profizianum)))))	Sabal_domingensis))	Calamus_caryotoides);
(((Nypa_fruticans	(Pseudophoenix_vinifera	Phoenix_dactylifera))	(((Orania_palindan	(Geonoma_undata	((((Dictyosperma_album	Kentiopsis_piersoniorum)	Manicaria_saccifera)	(Veitchia_spiralis	Pelagodoxa_henryana))	(Hydriastele_microspadix	Heterospathe_cagayanensis))))	((Dypsis_decaryi	((Podococcus_barteri	((((Burretiokentia_grandiflora	Reinhardtia_gracilis)	Bactris_major)	(Attalea_speciosa	(Elaeis_oleifera	Elaeis_guineensis)))	((Reinhardtia_paiewonskiana	Reinhardtia_latisecta)	Iriartea_deltoidea)))	(Roystonea_regia	Sclerosperma_profizianum)))	(Oenocarpus_bataua	Oenocarpus_minor)))	Sabal_domingensis))	Calamus_caryotoides);
(((Nypa_fruticans	Phoenix_dactylifera)	(((((Geonoma_undata	Burretiokentia_grandiflora)	Podococcus_barteri)	(((Dictyosperma_album	((Dypsis_decaryi	(Hydriastele_microspadix	Heterospathe_cagayanensis))	Kentiopsis_piersoniorum))	Veitchia_spiralis)	((Oenocarpus_bataua	Oenocarpus_minor)	(Pelagodoxa_henryana	Manicaria_saccifera))))	((Reinhardtia_gracilis	Roystonea_regia)	((Attalea_speciosa	(Bactris_major	(Elaeis_oleifera	Elaeis_guineensis)))	(Pseudophoenix_vinifera	((Reinhardtia_paiewonskiana	Reinhardtia_latisecta)	(Sclerosperma_profizianum	Iriartea_deltoidea))))))	(Orania_palindan	Sabal_domingensis)))	Calamus_caryotoides);
((((((Hydriastele_microspadix	((Dictyosperma_album	Kentiopsis_piersoniorum)	(Dypsis_decaryi	Veitchia_spiralis)))	Heterospathe_cagayanensis)	(Pelagodoxa_henryana	(Podococcus_barteri	Geonoma_undata)))	(((Oenocarpus_minor	Oenocarpus_bataua)	Manicaria_saccifera)	(((Sclerosperma_profizianum	Roystonea_regia)	(((Reinhardtia_paiewonskiana	Reinhardtia_latisecta)	(Reinhardtia_gracilis	Burretiokentia_grandiflora))	(Bactris_major	(Attalea_speciosa	(Elaeis_guineensis	Elaeis_oleifera)))))	Iriartea_deltoidea)))	((Nypa_fruticans	(Pseudophoenix_vinifera	Phoenix_dactylifera))	(Orania_palindan	Sabal_domingensis)))	Calamus_caryotoides);
(((Sclerosperma_profizianum	Roystonea_regia)	((Iriartea_deltoidea	(((Bactris_major	Attalea_speciosa)	(Pseudophoenix_vinifera	(Elaeis_guineensis	Elaeis_oleifera)))	(Reinhardtia_gracilis	(Reinhardtia_paiewonskiana	Reinhardtia_latisecta))))	((((Nypa_fruticans	Phoenix_dactylifera)	(Sabal_domingensis	Orania_palindan))	(((Oenocarpus_minor	Oenocarpus_bataua)	(Manicaria_saccifera	Pelagodoxa_henryana))	(Dictyosperma_album	((Veitchia_spiralis	(Heterospathe_cagayanensis	(Hydriastele_microspadix	Dypsis_decaryi)))	(Burretiokentia_grandiflora	Kentiopsis_piersoniorum)))))	(Podococcus_barteri	Geonoma_undata))))	Calamus_caryotoides);
((Kentiopsis_piersoniorum	((((Veitchia_spiralis	(((Podococcus_barteri	Geonoma_undata)	((Sclerosperma_profizianum	Roystonea_regia)	(((((Reinhardtia_gracilis	(Burretiokentia_grandiflora	Attalea_speciosa))	Bactris_major)	(Elaeis_guineensis	Elaeis_oleifera))	Pseudophoenix_vinifera)	(Iriartea_deltoidea	(Reinhardtia_paiewonskiana	Reinhardtia_latisecta)))))	((Nypa_fruticans	Phoenix_dactylifera)	(Sabal_domingensis	Orania_palindan))))	((Oenocarpus_minor	Oenocarpus_bataua)	(Manicaria_saccifera	Pelagodoxa_henryana)))	Dictyosperma_album)	((Dypsis_decaryi	Heterospathe_cagayanensis)	Hydriastele_microspadix)))	Calamus_caryotoides);
(((Kentiopsis_piersoniorum	(Dictyosperma_album	((Manicaria_saccifera	(Pelagodoxa_henryana	(Oenocarpus_minor	Oenocarpus_bataua)))	(Veitchia_spiralis	((((Sclerosperma_profizianum	(Pseudophoenix_vinifera	(Reinhardtia_paiewonskiana	Reinhardtia_latisecta)))	((Podococcus_barteri	Geonoma_undata)	Iriartea_deltoidea))	(Roystonea_regia	((((Burretiokentia_grandiflora	Reinhardtia_gracilis)	Bactris_major)	Attalea_speciosa)	(Elaeis_guineensis	Elaeis_oleifera))))	((Nypa_fruticans	Phoenix_dactylifera)	(Sabal_domingensis	Orania_palindan)))))))	(Dypsis_decaryi	(Hydriastele_microspadix	Heterospathe_cagayanensis)))	Calamus_caryotoides);
(((Roystonea_regia	Sclerosperma_profizianum)	((Pseudophoenix_vinifera	(Reinhardtia_paiewonskiana	Reinhardtia_latisecta))	(((Iriartea_deltoidea	Orania_palindan)	((Podococcus_barteri	Geonoma_undata)	((((Burretiokentia_grandiflora	Reinhardtia_gracilis)	Attalea_speciosa)	(Elaeis_guineensis	Elaeis_oleifera))	Bactris_major)))	((((((Veitchia_spiralis	(Dypsis_decaryi	Hydriastele_microspadix))	Kentiopsis_piersoniorum)	Heterospathe_cagayanensis)	Dictyosperma_album)	(Manicaria_saccifera	(Pelagodoxa_henryana	(Oenocarpus_minor	Oenocarpus_bataua))))	((Nypa_fruticans	Phoenix_dactylifera)	Sabal_domingensis)))))	Calamus_caryotoides);
(((Nypa_fruticans	Phoenix_dactylifera)	(Sabal_domingensis	(((Dictyosperma_album	((((Oenocarpus_minor	Oenocarpus_bataua)	Manicaria_saccifera)	Pelagodoxa_henryana)	((Dypsis_decaryi	(Hydriastele_microspadix	Heterospathe_cagayanensis))	Kentiopsis_piersoniorum)))	Veitchia_spiralis)	(((Geonoma_undata	Podococcus_barteri)	((Roystonea_regia	(((Bactris_major	(Burretiokentia_grandiflora	Reinhardtia_gracilis))	Attalea_speciosa)	(Pseudophoenix_vinifera	(Elaeis_guineensis	Elaeis_oleifera))))	((Iriartea_deltoidea	Sclerosperma_profizianum)	(Reinhardtia_paiewonskiana	Reinhardtia_latisecta))))	Orania_palindan))))	Calamus_caryotoides);
((((Phoenix_dactylifera	Sabal_domingensis)	((((Manicaria_saccifera	(Oenocarpus_minor	Oenocarpus_bataua))	Pelagodoxa_henryana)	(((((Dypsis_decaryi	Heterospathe_cagayanensis)	Hydriastele_microspadix)	Kentiopsis_piersoniorum)	Veitchia_spiralis)	Dictyosperma_album))	((Orania_palindan	((((Iriartea_deltoidea	Sclerosperma_profizianum)	(Reinhardtia_paiewonskiana	Reinhardtia_latisecta))	(((Pseudophoenix_vinifera	(Elaeis_guineensis	Elaeis_oleifera))	(Bactris_major	(Burretiokentia_grandiflora	Reinhardtia_gracilis)))	Attalea_speciosa))	Roystonea_regia))	(Geonoma_undata	Podococcus_barteri))))	Nypa_fruticans)	Calamus_caryotoides);
(((Burretiokentia_grandiflora	Reinhardtia_paiewonskiana)	(Reinhardtia_latisecta	(((((((((Oenocarpus_minor	Oenocarpus_bataua)	Pelagodoxa_henryana)	(((Heterospathe_cagayanensis	((Hydriastele_microspadix	Kentiopsis_piersoniorum)	Dypsis_decaryi))	Veitchia_spiralis)	Dictyosperma_album))	Manicaria_saccifera)	Sabal_domingensis)	(Phoenix_dactylifera	Nypa_fruticans))	(Iriartea_deltoidea	Orania_palindan))	(Geonoma_undata	Podococcus_barteri))	((Sclerosperma_profizianum	Roystonea_regia)	((((Elaeis_guineensis	Elaeis_oleifera)	(Bactris_major	Reinhardtia_gracilis))	Attalea_speciosa)	Pseudophoenix_vinifera)))))	Calamus_caryotoides);
((Reinhardtia_paiewonskiana	(Reinhardtia_latisecta	(((((((Elaeis_guineensis	Elaeis_oleifera)	(Bactris_major	Reinhardtia_gracilis))	Attalea_speciosa)	Roystonea_regia)	((Iriartea_deltoidea	Orania_palindan)	((Burretiokentia_grandiflora	Geonoma_undata)	(((Manicaria_saccifera	((Oenocarpus_minor	Oenocarpus_bataua)	Pelagodoxa_henryana))	(((Hydriastele_microspadix	Dypsis_decaryi)	(Heterospathe_cagayanensis	(Dictyosperma_album	Kentiopsis_piersoniorum)))	Veitchia_spiralis))	(Podococcus_barteri	(Sabal_domingensis	(Phoenix_dactylifera	Nypa_fruticans)))))))	Pseudophoenix_vinifera)	Sclerosperma_profizianum)))	Calamus_caryotoides);
((Pseudophoenix_vinifera	(((Sclerosperma_profizianum	Iriartea_deltoidea)	(Reinhardtia_paiewonskiana	Reinhardtia_latisecta))	((Geonoma_undata	Podococcus_barteri)	(((Bactris_major	(Burretiokentia_grandiflora	Reinhardtia_gracilis))	(Attalea_speciosa	(Elaeis_guineensis	Elaeis_oleifera)))	((((Manicaria_saccifera	((Oenocarpus_minor	Oenocarpus_bataua)	Pelagodoxa_henryana))	(Dictyosperma_album	(((Hydriastele_microspadix	(Dypsis_decaryi	Kentiopsis_piersoniorum))	Veitchia_spiralis)	Heterospathe_cagayanensis)))	((Orania_palindan	Sabal_domingensis)	(Phoenix_dactylifera	Nypa_fruticans)))	Roystonea_regia)))))	Calamus_caryotoides);
(((Dypsis_decaryi	(Hydriastele_microspadix	Heterospathe_cagayanensis))	((((Veitchia_spiralis	((Podococcus_barteri	Geonoma_undata)	((((Pseudophoenix_vinifera	(Iriartea_deltoidea	(Sclerosperma_profizianum	(Reinhardtia_paiewonskiana	Reinhardtia_latisecta))))	(Attalea_speciosa	((Elaeis_guineensis	Elaeis_oleifera)	((Burretiokentia_grandiflora	Reinhardtia_gracilis)	Bactris_major))))	Roystonea_regia)	((Orania_palindan	Nypa_fruticans)	(Sabal_domingensis	Phoenix_dactylifera)))))	(((Oenocarpus_bataua	Oenocarpus_minor)	Pelagodoxa_henryana)	Manicaria_saccifera))	Dictyosperma_album)	Kentiopsis_piersoniorum))	Calamus_caryotoides);
((Nypa_fruticans	(Phoenix_dactylifera	(((((Manicaria_saccifera	(Oenocarpus_bataua	Oenocarpus_minor))	((Podococcus_barteri	Geonoma_undata)	Pelagodoxa_henryana))	(((Hydriastele_microspadix	Heterospathe_cagayanensis)	((Veitchia_spiralis	Dypsis_decaryi)	(Burretiokentia_grandiflora	Kentiopsis_piersoniorum)))	Dictyosperma_album))	(((((Elaeis_guineensis	Elaeis_oleifera)	(Reinhardtia_gracilis	Bactris_major))	Attalea_speciosa)	Pseudophoenix_vinifera)	(Iriartea_deltoidea	((Sclerosperma_profizianum	Roystonea_regia)	(Reinhardtia_paiewonskiana	Reinhardtia_latisecta)))))	(Sabal_domingensis	Orania_palindan))))	Calamus_caryotoides);
((Roystonea_regia	(((((Orania_palindan	(Nypa_fruticans	(Sabal_domingensis	Phoenix_dactylifera)))	(Podococcus_barteri	Geonoma_undata))	((((Pelagodoxa_henryana	Manicaria_saccifera)	(Oenocarpus_bataua	Oenocarpus_minor))	((((Dypsis_decaryi	Hydriastele_microspadix)	Kentiopsis_piersoniorum)	Dictyosperma_album)	Heterospathe_cagayanensis))	Veitchia_spiralis))	((((Elaeis_guineensis	Elaeis_oleifera)	(Reinhardtia_gracilis	Bactris_major))	Attalea_speciosa)	Pseudophoenix_vinifera))	(Iriartea_deltoidea	(Sclerosperma_profizianum	((Burretiokentia_grandiflora	Reinhardtia_paiewonskiana)	Reinhardtia_latisecta)))))	Calamus_caryotoides);
((Roystonea_regia	(((Pseudophoenix_vinifera	((Reinhardtia_paiewonskiana	Reinhardtia_latisecta)	((Reinhardtia_gracilis	Bactris_major)	((Burretiokentia_grandiflora	Attalea_speciosa)	(Iriartea_deltoidea	(Elaeis_guineensis	Elaeis_oleifera))))))	(((Podococcus_barteri	(Geonoma_undata	(Orania_palindan	Sabal_domingensis)))	(Phoenix_dactylifera	Nypa_fruticans))	(((Dictyosperma_album	((Veitchia_spiralis	(Dypsis_decaryi	Kentiopsis_piersoniorum))	(Hydriastele_microspadix	Heterospathe_cagayanensis)))	((Oenocarpus_bataua	Oenocarpus_minor)	Pelagodoxa_henryana))	Manicaria_saccifera)))	Sclerosperma_profizianum))	Calamus_caryotoides);
((Roystonea_regia	(((Podococcus_barteri	Geonoma_undata)	(((((Burretiokentia_grandiflora	Reinhardtia_gracilis)	Attalea_speciosa)	(Elaeis_guineensis	Elaeis_oleifera))	Bactris_major)	Pseudophoenix_vinifera))	((Iriartea_deltoidea	(Sclerosperma_profizianum	(Reinhardtia_paiewonskiana	Reinhardtia_latisecta)))	(((Sabal_domingensis	(Phoenix_dactylifera	Nypa_fruticans))	((Kentiopsis_piersoniorum	((Veitchia_spiralis	((Heterospathe_cagayanensis	Hydriastele_microspadix)	Dypsis_decaryi))	Dictyosperma_album))	((Manicaria_saccifera	(Oenocarpus_bataua	Oenocarpus_minor))	Pelagodoxa_henryana)))	Orania_palindan))))	Calamus_caryotoides);
((Reinhardtia_paiewonskiana	(Reinhardtia_latisecta	((((((((((Podococcus_barteri	(Burretiokentia_grandiflora	Geonoma_undata))	Pelagodoxa_henryana)	(((Veitchia_spiralis	((Oenocarpus_bataua	Oenocarpus_minor)	Kentiopsis_piersoniorum))	Dictyosperma_album)	(Heterospathe_cagayanensis	Hydriastele_microspadix)))	Manicaria_saccifera)	((Orania_palindan	Nypa_fruticans)	(Sabal_domingensis	Phoenix_dactylifera)))	(Dypsis_decaryi	Iriartea_deltoidea))	((Attalea_speciosa	(Elaeis_guineensis	Elaeis_oleifera))	(Reinhardtia_gracilis	Bactris_major)))	Roystonea_regia)	Pseudophoenix_vinifera)	Sclerosperma_profizianum)))	Calamus_caryotoides);
((((((((((Podococcus_barteri	Geonoma_undata)	Veitchia_spiralis)	(((Sabal_domingensis	((((((Pseudophoenix_vinifera	(Elaeis_guineensis	Elaeis_oleifera))	Attalea_speciosa)	Bactris_major)	((Reinhardtia_paiewonskiana	Reinhardtia_latisecta)	(Burretiokentia_grandiflora	Reinhardtia_gracilis)))	(Iriartea_deltoidea	Sclerosperma_profizianum))	Roystonea_regia))	(Nypa_fruticans	Phoenix_dactylifera))	Orania_palindan))	Manicaria_saccifera)	Dypsis_decaryi)	Kentiopsis_piersoniorum)	Dictyosperma_album)	((Pelagodoxa_henryana	(Oenocarpus_bataua	Oenocarpus_minor))	Hydriastele_microspadix))	Heterospathe_cagayanensis)	Calamus_caryotoides);
((((Veitchia_spiralis	(((Geonoma_undata	Kentiopsis_piersoniorum)	(Oenocarpus_bataua	Oenocarpus_minor))	Hydriastele_microspadix))	((((Pelagodoxa_henryana	Podococcus_barteri)	Dypsis_decaryi)	(((((Sclerosperma_profizianum	Roystonea_regia)	(Iriartea_deltoidea	(((Elaeis_guineensis	Elaeis_oleifera)	((Attalea_speciosa	Pseudophoenix_vinifera)	((Burretiokentia_grandiflora	Reinhardtia_gracilis)	Bactris_major)))	(Reinhardtia_paiewonskiana	Reinhardtia_latisecta))))	(Nypa_fruticans	Phoenix_dactylifera))	(Orania_palindan	Sabal_domingensis))	Manicaria_saccifera))	Dictyosperma_album))	Heterospathe_cagayanensis)	Calamus_caryotoides);
(((Nypa_fruticans	(Pseudophoenix_vinifera	Phoenix_dactylifera))	(((((Manicaria_saccifera	(((((Hydriastele_microspadix	Dypsis_decaryi)	Heterospathe_cagayanensis)	Kentiopsis_piersoniorum)	Dictyosperma_album)	Pelagodoxa_henryana))	(Oenocarpus_bataua	Oenocarpus_minor))	((Geonoma_undata	Podococcus_barteri)	Veitchia_spiralis))	(Orania_palindan	((Sclerosperma_profizianum	Roystonea_regia)	(Bactris_major	((Attalea_speciosa	((Burretiokentia_grandiflora	Reinhardtia_gracilis)	(Reinhardtia_paiewonskiana	Reinhardtia_latisecta)))	(Iriartea_deltoidea	(Elaeis_guineensis	Elaeis_oleifera)))))))	Sabal_domingensis))	Calamus_caryotoides);
((((((((((((Elaeis_guineensis	Elaeis_oleifera)	Attalea_speciosa)	Bactris_major)	((Reinhardtia_paiewonskiana	Reinhardtia_latisecta)	(Burretiokentia_grandiflora	Reinhardtia_gracilis)))	Pseudophoenix_vinifera)	(Sclerosperma_profizianum	Roystonea_regia))	((Geonoma_undata	Podococcus_barteri)	Iriartea_deltoidea))	((Veitchia_spiralis	((Heterospathe_cagayanensis	(Kentiopsis_piersoniorum	(Hydriastele_microspadix	Dypsis_decaryi)))	Dictyosperma_album))	((Pelagodoxa_henryana	Manicaria_saccifera)	(Oenocarpus_bataua	Oenocarpus_minor))))	(Orania_palindan	Sabal_domingensis))	Phoenix_dactylifera)	Nypa_fruticans)	Calamus_caryotoides);
((((((Podococcus_barteri	((Dictyosperma_album	(((Hydriastele_microspadix	(Dypsis_decaryi	Veitchia_spiralis))	Heterospathe_cagayanensis)	Kentiopsis_piersoniorum))	((Pelagodoxa_henryana	(Oenocarpus_minor	Oenocarpus_bataua))	Manicaria_saccifera)))	((Orania_palindan	Nypa_fruticans)	Geonoma_undata))	(Sabal_domingensis	Phoenix_dactylifera))	(Iriartea_deltoidea	(((Elaeis_guineensis	Elaeis_oleifera)	(Pseudophoenix_vinifera	(((Burretiokentia_grandiflora	Reinhardtia_paiewonskiana)	Reinhardtia_latisecta)	Attalea_speciosa)))	(Reinhardtia_gracilis	Bactris_major))))	(Roystonea_regia	Sclerosperma_profizianum))	Calamus_caryotoides);
((((Pseudophoenix_vinifera	(Reinhardtia_paiewonskiana	Reinhardtia_latisecta))	(((Orania_palindan	((((Heterospathe_cagayanensis	(Kentiopsis_piersoniorum	Hydriastele_microspadix))	((Dypsis_decaryi	Veitchia_spiralis)	Dictyosperma_album))	((Oenocarpus_minor	Oenocarpus_bataua)	(Manicaria_saccifera	Pelagodoxa_henryana)))	(Nypa_fruticans	(Phoenix_dactylifera	Sabal_domingensis))))	((Reinhardtia_gracilis	Bactris_major)	(Attalea_speciosa	(Elaeis_guineensis	Elaeis_oleifera))))	(((Burretiokentia_grandiflora	Geonoma_undata)	Podococcus_barteri)	Iriartea_deltoidea)))	(Roystonea_regia	Sclerosperma_profizianum))	Calamus_caryotoides);
(((Burretiokentia_grandiflora	Reinhardtia_paiewonskiana)	(Reinhardtia_latisecta	(((Pseudophoenix_vinifera	(Reinhardtia_gracilis	Bactris_major))	(Attalea_speciosa	(Elaeis_guineensis	Elaeis_oleifera)))	((((((Kentiopsis_piersoniorum	(Dypsis_decaryi	Veitchia_spiralis))	(Hydriastele_microspadix	Heterospathe_cagayanensis))	Dictyosperma_album)	((Orania_palindan	(Pelagodoxa_henryana	(Oenocarpus_minor	Oenocarpus_bataua)))	Manicaria_saccifera))	(Podococcus_barteri	((Geonoma_undata	Sabal_domingensis)	(Nypa_fruticans	Phoenix_dactylifera))))	(Iriartea_deltoidea	(Roystonea_regia	Sclerosperma_profizianum))))))	Calamus_caryotoides);
((Sclerosperma_profizianum	((((Burretiokentia_grandiflora	Geonoma_undata)	(((Orania_palindan	Sabal_domingensis)	((((Heterospathe_cagayanensis	(Kentiopsis_piersoniorum	Dictyosperma_album))	((Hydriastele_microspadix	Veitchia_spiralis)	Dypsis_decaryi))	Nypa_fruticans)	Phoenix_dactylifera))	((Oenocarpus_minor	Oenocarpus_bataua)	(Pelagodoxa_henryana	Manicaria_saccifera))))	((Podococcus_barteri	Iriartea_deltoidea)	((Reinhardtia_paiewonskiana	Reinhardtia_latisecta)	(((Reinhardtia_gracilis	Bactris_major)	(Attalea_speciosa	(Elaeis_guineensis	Elaeis_oleifera)))	Pseudophoenix_vinifera))))	Roystonea_regia))	Calamus_caryotoides);
((Reinhardtia_paiewonskiana	(Reinhardtia_latisecta	(Sclerosperma_profizianum	((((Reinhardtia_gracilis	Roystonea_regia)	((Geonoma_undata	Podococcus_barteri)	((Burretiokentia_grandiflora	Bactris_major)	(Attalea_speciosa	(Pseudophoenix_vinifera	(Elaeis_guineensis	Elaeis_oleifera))))))	(((Manicaria_saccifera	((Oenocarpus_minor	Oenocarpus_bataua)	Pelagodoxa_henryana))	(Dictyosperma_album	(Heterospathe_cagayanensis	((Veitchia_spiralis	Hydriastele_microspadix)	(Dypsis_decaryi	Kentiopsis_piersoniorum)))))	((Sabal_domingensis	Phoenix_dactylifera)	(Nypa_fruticans	Orania_palindan))))	Iriartea_deltoidea))))	Calamus_caryotoides);
((Nypa_fruticans	(Orania_palindan	(((((Attalea_speciosa	(Bactris_major	(Pseudophoenix_vinifera	(Elaeis_guineensis	Elaeis_oleifera))))	(Reinhardtia_gracilis	((Reinhardtia_paiewonskiana	Reinhardtia_latisecta)	Burretiokentia_grandiflora)))	Roystonea_regia)	(((Geonoma_undata	Podococcus_barteri)	Iriartea_deltoidea)	Sclerosperma_profizianum))	(((Dypsis_decaryi	((Pelagodoxa_henryana	Veitchia_spiralis)	((((Oenocarpus_minor	Oenocarpus_bataua)	Kentiopsis_piersoniorum)	Dictyosperma_album)	(Hydriastele_microspadix	Heterospathe_cagayanensis))))	Manicaria_saccifera)	(Sabal_domingensis	Phoenix_dactylifera)))))	Calamus_caryotoides);
(((((((Roystonea_regia	Geonoma_undata)	((Podococcus_barteri	(Sclerosperma_profizianum	(Iriartea_deltoidea	(((Burretiokentia_grandiflora	Reinhardtia_paiewonskiana)	Reinhardtia_latisecta)	Reinhardtia_gracilis))))	(Pseudophoenix_vinifera	(Attalea_speciosa	(Bactris_major	(Elaeis_guineensis	Elaeis_oleifera))))))	Orania_palindan)	(Manicaria_saccifera	((((Heterospathe_cagayanensis	(Hydriastele_microspadix	(Kentiopsis_piersoniorum	Dypsis_decaryi)))	Veitchia_spiralis)	Dictyosperma_album)	((Oenocarpus_minor	Oenocarpus_bataua)	Pelagodoxa_henryana))))	(Sabal_domingensis	Phoenix_dactylifera))	Nypa_fruticans)	Calamus_caryotoides);
((((((Orania_palindan	((Pelagodoxa_henryana	Manicaria_saccifera)	(((Kentiopsis_piersoniorum	((Hydriastele_microspadix	Heterospathe_cagayanensis)	(Dypsis_decaryi	Veitchia_spiralis)))	Dictyosperma_album)	(Oenocarpus_minor	Oenocarpus_bataua))))	((Geonoma_undata	(((Pseudophoenix_vinifera	(Attalea_speciosa	(((Burretiokentia_grandiflora	Reinhardtia_gracilis)	Bactris_major)	(Elaeis_guineensis	Elaeis_oleifera))))	Roystonea_regia)	(Sclerosperma_profizianum	(Iriartea_deltoidea	(Reinhardtia_paiewonskiana	Reinhardtia_latisecta)))))	Podococcus_barteri))	Sabal_domingensis)	Phoenix_dactylifera)	Nypa_fruticans)	Calamus_caryotoides);
((Phoenix_dactylifera	((Nypa_fruticans	(((((Kentiopsis_piersoniorum	Dypsis_decaryi)	((Hydriastele_microspadix	Heterospathe_cagayanensis)	Dictyosperma_album))	Veitchia_spiralis)	(Manicaria_saccifera	((Oenocarpus_minor	Oenocarpus_bataua)	Pelagodoxa_henryana)))	(((Burretiokentia_grandiflora	Geonoma_undata)	(Orania_palindan	(Roystonea_regia	((Attalea_speciosa	Reinhardtia_gracilis)	((Elaeis_guineensis	Elaeis_oleifera)	((Pseudophoenix_vinifera	(Sclerosperma_profizianum	(Iriartea_deltoidea	(Reinhardtia_paiewonskiana	Reinhardtia_latisecta))))	Bactris_major))))))	Podococcus_barteri)))	Sabal_domingensis))	Calamus_caryotoides);
(((Manicaria_saccifera	(((Oenocarpus_minor	Oenocarpus_bataua)	Pelagodoxa_henryana)	(Kentiopsis_piersoniorum	(((Veitchia_spiralis	Dypsis_decaryi)	(Heterospathe_cagayanensis	Hydriastele_microspadix))	Dictyosperma_album))))	((Orania_palindan	(((Roystonea_regia	Sclerosperma_profizianum)	(Iriartea_deltoidea	(Reinhardtia_paiewonskiana	Reinhardtia_latisecta)))	(((Pseudophoenix_vinifera	(Elaeis_guineensis	Elaeis_oleifera))	Attalea_speciosa)	(Reinhardtia_gracilis	Bactris_major))))	(Sabal_domingensis	(Nypa_fruticans	(((Burretiokentia_grandiflora	Geonoma_undata)	Podococcus_barteri)	Phoenix_dactylifera)))))	Calamus_caryotoides);
((Sabal_domingensis	((Nypa_fruticans	(Pseudophoenix_vinifera	Phoenix_dactylifera))	(((Dictyosperma_album	((Veitchia_spiralis	(Dypsis_decaryi	Kentiopsis_piersoniorum))	(Heterospathe_cagayanensis	Hydriastele_microspadix)))	(Orania_palindan	(Manicaria_saccifera	(Oenocarpus_minor	Oenocarpus_bataua))))	(Sclerosperma_profizianum	(((Pelagodoxa_henryana	Podococcus_barteri)	Geonoma_undata)	(Roystonea_regia	(Bactris_major	((Attalea_speciosa	((Burretiokentia_grandiflora	Reinhardtia_gracilis)	((Reinhardtia_paiewonskiana	Reinhardtia_latisecta)	Iriartea_deltoidea)))	(Elaeis_guineensis	Elaeis_oleifera)))))))))	Calamus_caryotoides);
((Sabal_domingensis	((Nypa_fruticans	(Pseudophoenix_vinifera	Phoenix_dactylifera))	(((((Podococcus_barteri	Sclerosperma_profizianum)	(Roystonea_regia	(((Burretiokentia_grandiflora	Attalea_speciosa)	((Elaeis_guineensis	Elaeis_oleifera)	Bactris_major))	(Reinhardtia_gracilis	((Reinhardtia_paiewonskiana	Reinhardtia_latisecta)	Iriartea_deltoidea)))))	Geonoma_undata)	(((Dictyosperma_album	((Hydriastele_microspadix	Heterospathe_cagayanensis)	Kentiopsis_piersoniorum))	(Dypsis_decaryi	Veitchia_spiralis))	(Manicaria_saccifera	(Pelagodoxa_henryana	(Oenocarpus_minor	Oenocarpus_bataua)))))	Orania_palindan)))	Calamus_caryotoides);
((Nypa_fruticans	((Pseudophoenix_vinifera	Phoenix_dactylifera)	(((Manicaria_saccifera	((Pelagodoxa_henryana	(Oenocarpus_minor	Oenocarpus_bataua))	(Dictyosperma_album	(Heterospathe_cagayanensis	((Hydriastele_microspadix	(Veitchia_spiralis	Dypsis_decaryi))	Kentiopsis_piersoniorum)))))	(Podococcus_barteri	((Orania_palindan	((Reinhardtia_gracilis	Roystonea_regia)	(((Burretiokentia_grandiflora	Attalea_speciosa)	((Elaeis_guineensis	Elaeis_oleifera)	Bactris_major))	(Sclerosperma_profizianum	((Reinhardtia_paiewonskiana	Reinhardtia_latisecta)	Iriartea_deltoidea)))))	Geonoma_undata)))	Sabal_domingensis)))	Calamus_caryotoides);
((Nypa_fruticans	((Pseudophoenix_vinifera	Phoenix_dactylifera)	(((((Manicaria_saccifera	((Podococcus_barteri	Geonoma_undata)	Pelagodoxa_henryana))	(Oenocarpus_minor	Oenocarpus_bataua))	(Dictyosperma_album	(((Kentiopsis_piersoniorum	Dypsis_decaryi)	Veitchia_spiralis)	(Hydriastele_microspadix	Heterospathe_cagayanensis))))	((((((Reinhardtia_gracilis	Burretiokentia_grandiflora)	Bactris_major)	((Elaeis_guineensis	Elaeis_oleifera)	Attalea_speciosa))	((Reinhardtia_paiewonskiana	Reinhardtia_latisecta)	Iriartea_deltoidea))	(Roystonea_regia	Sclerosperma_profizianum))	Orania_palindan))	Sabal_domingensis)))	Calamus_caryotoides);
((Nypa_fruticans	((Pseudophoenix_vinifera	Phoenix_dactylifera)	((((((((Attalea_speciosa	(Reinhardtia_paiewonskiana	Reinhardtia_latisecta))	((Reinhardtia_gracilis	Burretiokentia_grandiflora)	Bactris_major))	(Elaeis_guineensis	Elaeis_oleifera))	(Roystonea_regia	Sclerosperma_profizianum))	(((Podococcus_barteri	Geonoma_undata)	Pelagodoxa_henryana)	Iriartea_deltoidea))	((Dictyosperma_album	((Kentiopsis_piersoniorum	Veitchia_spiralis)	(Dypsis_decaryi	(Hydriastele_microspadix	Heterospathe_cagayanensis))))	(Oenocarpus_minor	Oenocarpus_bataua)))	Manicaria_saccifera)	(Orania_palindan	Sabal_domingensis))))	Calamus_caryotoides);
((Phoenix_dactylifera	((((((Dictyosperma_album	(Veitchia_spiralis	Heterospathe_cagayanensis))	((Hydriastele_microspadix	Kentiopsis_piersoniorum)	Dypsis_decaryi))	(((Podococcus_barteri	((((Iriartea_deltoidea	Sclerosperma_profizianum)	(Reinhardtia_paiewonskiana	Reinhardtia_latisecta))	(((Elaeis_guineensis	Elaeis_oleifera)	((Reinhardtia_gracilis	Burretiokentia_grandiflora)	Bactris_major))	Attalea_speciosa))	Roystonea_regia))	Geonoma_undata)	(Oenocarpus_minor	Oenocarpus_bataua)))	(Pelagodoxa_henryana	(Orania_palindan	Manicaria_saccifera)))	(Nypa_fruticans	Pseudophoenix_vinifera))	Sabal_domingensis))	Calamus_caryotoides);
((Nypa_fruticans	((((Dictyosperma_album	(Veitchia_spiralis	(((Hydriastele_microspadix	Heterospathe_cagayanensis)	Dypsis_decaryi)	Kentiopsis_piersoniorum)))	(Manicaria_saccifera	((Oenocarpus_minor	Oenocarpus_bataua)	Pelagodoxa_henryana)))	((Geonoma_undata	(Podococcus_barteri	((Orania_palindan	Iriartea_deltoidea)	((((Elaeis_guineensis	Elaeis_oleifera)	((Reinhardtia_gracilis	Burretiokentia_grandiflora)	Bactris_major))	Attalea_speciosa)	(Sclerosperma_profizianum	(Pseudophoenix_vinifera	(Reinhardtia_paiewonskiana	Reinhardtia_latisecta)))))))	Roystonea_regia))	(Sabal_domingensis	Phoenix_dactylifera)))	Calamus_caryotoides);
((((((((((Iriartea_deltoidea	(Roystonea_regia	(((Reinhardtia_gracilis	Burretiokentia_grandiflora)	(Elaeis_guineensis	Elaeis_oleifera))	(Bactris_major	Attalea_speciosa))))	(Reinhardtia_paiewonskiana	Reinhardtia_latisecta))	((Sclerosperma_profizianum	(Veitchia_spiralis	Pseudophoenix_vinifera))	Geonoma_undata))	((Dictyosperma_album	(((Hydriastele_microspadix	Heterospathe_cagayanensis)	Dypsis_decaryi)	Kentiopsis_piersoniorum))	(Manicaria_saccifera	((Oenocarpus_minor	Oenocarpus_bataua)	Pelagodoxa_henryana))))	Orania_palindan)	Podococcus_barteri)	Nypa_fruticans)	Sabal_domingensis)	Phoenix_dactylifera)	Calamus_caryotoides);
(((((((Burretiokentia_grandiflora	Geonoma_undata)	Podococcus_barteri)	(Veitchia_spiralis	(Pelagodoxa_henryana	(Manicaria_saccifera	(((((Kentiopsis_piersoniorum	(Oenocarpus_minor	Oenocarpus_bataua))	Dypsis_decaryi)	Hydriastele_microspadix)	Dictyosperma_album)	Heterospathe_cagayanensis)))))	((((Reinhardtia_gracilis	(Reinhardtia_paiewonskiana	Reinhardtia_latisecta))	((Pseudophoenix_vinifera	(Elaeis_guineensis	Elaeis_oleifera))	(Bactris_major	Attalea_speciosa)))	Roystonea_regia)	(Sclerosperma_profizianum	Iriartea_deltoidea)))	(Orania_palindan	Sabal_domingensis))	(Nypa_fruticans	Phoenix_dactylifera))	Calamus_caryotoides);
(((Sabal_domingensis	(Phoenix_dactylifera	((((Oenocarpus_minor	Oenocarpus_bataua)	Pelagodoxa_henryana)	(Manicaria_saccifera	(Kentiopsis_piersoniorum	((Heterospathe_cagayanensis	(Dypsis_decaryi	Hydriastele_microspadix))	Dictyosperma_album))))	(((Sclerosperma_profizianum	Veitchia_spiralis)	Podococcus_barteri)	(Geonoma_undata	((Iriartea_deltoidea	((Reinhardtia_paiewonskiana	Reinhardtia_latisecta)	(((Bactris_major	((Burretiokentia_grandiflora	Reinhardtia_gracilis)	(Elaeis_guineensis	Elaeis_oleifera)))	Attalea_speciosa)	Pseudophoenix_vinifera)))	Roystonea_regia))))))	(Nypa_fruticans	Orania_palindan))	Calamus_caryotoides);
(((Reinhardtia_latisecta	((Pseudophoenix_vinifera	(((Reinhardtia_gracilis	Burretiokentia_grandiflora)	(Elaeis_oleifera	Elaeis_guineensis))	(Attalea_speciosa	Bactris_major)))	Reinhardtia_paiewonskiana))	((Sclerosperma_profizianum	Roystonea_regia)	((((Nypa_fruticans	Orania_palindan)	Sabal_domingensis)	((((Kentiopsis_piersoniorum	(Dictyosperma_album	Dypsis_decaryi))	(Heterospathe_cagayanensis	(Veitchia_spiralis	Hydriastele_microspadix)))	((Oenocarpus_bataua	Oenocarpus_minor)	((Podococcus_barteri	Geonoma_undata)	(Iriartea_deltoidea	Pelagodoxa_henryana))))	Manicaria_saccifera))	Phoenix_dactylifera)))	Calamus_caryotoides);
((Nypa_fruticans	((Sabal_domingensis	Phoenix_dactylifera)	(((((Podococcus_barteri	Geonoma_undata)	Pelagodoxa_henryana)	(((Dictyosperma_album	Dypsis_decaryi)	(Veitchia_spiralis	(Kentiopsis_piersoniorum	(Heterospathe_cagayanensis	Hydriastele_microspadix))))	(Manicaria_saccifera	(Oenocarpus_bataua	Oenocarpus_minor))))	(Roystonea_regia	((Sclerosperma_profizianum	((Burretiokentia_grandiflora	Reinhardtia_paiewonskiana)	Reinhardtia_latisecta))	(Attalea_speciosa	((Reinhardtia_gracilis	Bactris_major)	((Elaeis_oleifera	Elaeis_guineensis)	Pseudophoenix_vinifera))))))	(Iriartea_deltoidea	Orania_palindan))))	Calamus_caryotoides);
((Nypa_fruticans	((Sabal_domingensis	((((Podococcus_barteri	Geonoma_undata)	((Roystonea_regia	((Attalea_speciosa	((Burretiokentia_grandiflora	Reinhardtia_gracilis)	Bactris_major))	(Elaeis_oleifera	Elaeis_guineensis)))	((Iriartea_deltoidea	Sclerosperma_profizianum)	(Reinhardtia_paiewonskiana	Reinhardtia_latisecta))))	(((Veitchia_spiralis	((Dypsis_decaryi	Hydriastele_microspadix)	Heterospathe_cagayanensis))	(Dictyosperma_album	Kentiopsis_piersoniorum))	(Manicaria_saccifera	(Pelagodoxa_henryana	(Oenocarpus_bataua	Oenocarpus_minor)))))	(Pseudophoenix_vinifera	Phoenix_dactylifera)))	Orania_palindan))	Calamus_caryotoides);
((Roystonea_regia	((Podococcus_barteri	(Sabal_domingensis	((((Heterospathe_cagayanensis	((Manicaria_saccifera	(Pelagodoxa_henryana	(Oenocarpus_bataua	Oenocarpus_minor)))	((Dypsis_decaryi	Dictyosperma_album)	(Hydriastele_microspadix	Kentiopsis_piersoniorum))))	Veitchia_spiralis)	Geonoma_undata)	(Orania_palindan	(Nypa_fruticans	Phoenix_dactylifera)))))	((((Pseudophoenix_vinifera	(Elaeis_oleifera	Elaeis_guineensis))	Attalea_speciosa)	((Burretiokentia_grandiflora	Reinhardtia_gracilis)	Bactris_major))	((Iriartea_deltoidea	Sclerosperma_profizianum)	(Reinhardtia_paiewonskiana	Reinhardtia_latisecta)))))	Calamus_caryotoides);
((Roystonea_regia	((((Oenocarpus_bataua	Oenocarpus_minor)	(((Kentiopsis_piersoniorum	((Dypsis_decaryi	Veitchia_spiralis)	(Hydriastele_microspadix	Heterospathe_cagayanensis)))	Dictyosperma_album)	((((Phoenix_dactylifera	Sabal_domingensis)	Manicaria_saccifera)	(Nypa_fruticans	Orania_palindan))	(Pelagodoxa_henryana	(Podococcus_barteri	Geonoma_undata)))))	((((Elaeis_oleifera	Elaeis_guineensis)	Attalea_speciosa)	(Bactris_major	Pseudophoenix_vinifera))	(Iriartea_deltoidea	((Burretiokentia_grandiflora	Reinhardtia_gracilis)	(Reinhardtia_paiewonskiana	Reinhardtia_latisecta)))))	Sclerosperma_profizianum))	Calamus_caryotoides);
((((Nypa_fruticans	Orania_palindan)	((((Podococcus_barteri	(((Sclerosperma_profizianum	Roystonea_regia)	Iriartea_deltoidea)	(Reinhardtia_latisecta	(((Burretiokentia_grandiflora	Reinhardtia_gracilis)	(Bactris_major	(Attalea_speciosa	(Elaeis_oleifera	Elaeis_guineensis))))	Reinhardtia_paiewonskiana))))	Geonoma_undata)	((Manicaria_saccifera	((Oenocarpus_bataua	Oenocarpus_minor)	Pelagodoxa_henryana))	((Veitchia_spiralis	(Hydriastele_microspadix	(Dypsis_decaryi	Heterospathe_cagayanensis)))	(Dictyosperma_album	Kentiopsis_piersoniorum))))	(Phoenix_dactylifera	Sabal_domingensis)))	Pseudophoenix_vinifera)	Calamus_caryotoides);
(((Orania_palindan	((((Podococcus_barteri	((((Reinhardtia_latisecta	Reinhardtia_paiewonskiana)	(Iriartea_deltoidea	(Sclerosperma_profizianum	Roystonea_regia)))	(((Burretiokentia_grandiflora	Reinhardtia_gracilis)	Bactris_major)	(Attalea_speciosa	(Elaeis_oleifera	Elaeis_guineensis))))	Geonoma_undata))	Pseudophoenix_vinifera)	(Manicaria_saccifera	(((Oenocarpus_bataua	Oenocarpus_minor)	Pelagodoxa_henryana)	(((Veitchia_spiralis	(Hydriastele_microspadix	Heterospathe_cagayanensis))	(Dictyosperma_album	Dypsis_decaryi))	Kentiopsis_piersoniorum))))	(Phoenix_dactylifera	Sabal_domingensis)))	Nypa_fruticans)	Calamus_caryotoides);
(((((Orania_palindan	(((Attalea_speciosa	(Reinhardtia_gracilis	Bactris_major))	((Elaeis_oleifera	Elaeis_guineensis)	Pseudophoenix_vinifera))	((Reinhardtia_latisecta	Reinhardtia_paiewonskiana)	(Iriartea_deltoidea	(Sclerosperma_profizianum	Roystonea_regia)))))	((Podococcus_barteri	(Burretiokentia_grandiflora	Geonoma_undata))	((Pelagodoxa_henryana	Manicaria_saccifera)	((Oenocarpus_bataua	Oenocarpus_minor)	((((Heterospathe_cagayanensis	Hydriastele_microspadix)	(Dypsis_decaryi	Veitchia_spiralis))	Kentiopsis_piersoniorum)	Dictyosperma_album)))))	(Phoenix_dactylifera	Sabal_domingensis))	Nypa_fruticans)	Calamus_caryotoides);
(((((((Iriartea_deltoidea	Sclerosperma_profizianum)	Roystonea_regia)	((Reinhardtia_latisecta	(Burretiokentia_grandiflora	Reinhardtia_paiewonskiana))	((Bactris_major	((Elaeis_oleifera	Elaeis_guineensis)	(Reinhardtia_gracilis	Attalea_speciosa)))	Pseudophoenix_vinifera)))	(Orania_palindan	(Manicaria_saccifera	((((Podococcus_barteri	Geonoma_undata)	Pelagodoxa_henryana)	(Oenocarpus_bataua	Oenocarpus_minor))	((Dictyosperma_album	Dypsis_decaryi)	((Hydriastele_microspadix	Veitchia_spiralis)	(Heterospathe_cagayanensis	Kentiopsis_piersoniorum)))))))	(Phoenix_dactylifera	Sabal_domingensis))	Nypa_fruticans)	Calamus_caryotoides);
((((((Iriartea_deltoidea	Orania_palindan)	(Sclerosperma_profizianum	(Roystonea_regia	((Bactris_major	(Pseudophoenix_vinifera	(Elaeis_oleifera	Elaeis_guineensis)))	(((Reinhardtia_latisecta	Reinhardtia_paiewonskiana)	(Burretiokentia_grandiflora	Reinhardtia_gracilis))	Attalea_speciosa)))))	((Manicaria_saccifera	((Pelagodoxa_henryana	(Oenocarpus_bataua	Oenocarpus_minor))	((Dypsis_decaryi	(Veitchia_spiralis	(Heterospathe_cagayanensis	(Kentiopsis_piersoniorum	Hydriastele_microspadix))))	Dictyosperma_album)))	(Podococcus_barteri	Geonoma_undata)))	(Sabal_domingensis	Phoenix_dactylifera))	Nypa_fruticans)	Calamus_caryotoides);
