# Supplementary material for: Data supporting the nuclear phylogenomics of the palm subfamily Arecoideae (Arecaceae)
Source: Data Brief. 2016 Mar 2;7:532–6. doi: 10.1016/j.dib.2016.02.063 (PMC4796708; doi:10.1016/j.dib.2016.02.063)
Supplement: Supplementary file 5 — Supplementary material [file mmc5.zip › RAxML_bootstrap.Sabal_417.raxml.tre]

(((((Kentiopsis_piersoniorum	Hydriastele_microspadix)	Heterospathe_cagayanensis)	((((Bactris_major	(Elaeis_oleifera	Elaeis_guineensis))	(Geonoma_undata	(Podococcus_barteri	(Roystonea_regia	(Veitchia_spiralis	(Iriartea_deltoidea	Pseudophoenix_vinifera))))))	((((Oenocarpus_bataua	Oenocarpus_minor)	Prestoea_acuminata)	Manicaria_saccifera)	((Chamaedorea_seifrizii	Sclerosperma_profizianum)	(Attalea_speciosa	(((Sabal_domingensis	Reinhardtia_paiewonskiana)	Reinhardtia_latisecta)	Reinhardtia_simplex)))))	(Pelagodoxa_henryana	(Dictyosperma_album	Leopoldinia_pulchra))))	(Nypa_fruticans	Phoenix_dactylifera))	Calamus_caryotoides);
(((((Kentiopsis_piersoniorum	Hydriastele_microspadix)	Heterospathe_cagayanensis)	(((((Nypa_fruticans	Chamaedorea_seifrizii)	Sclerosperma_profizianum)	(((Oenocarpus_bataua	Oenocarpus_minor)	Prestoea_acuminata)	Manicaria_saccifera))	((((Reinhardtia_paiewonskiana	Reinhardtia_latisecta)	Reinhardtia_simplex)	((((Sabal_domingensis	Bactris_major)	Elaeis_guineensis)	Elaeis_oleifera)	Attalea_speciosa))	(Geonoma_undata	(Podococcus_barteri	(Roystonea_regia	(Veitchia_spiralis	(Iriartea_deltoidea	Pseudophoenix_vinifera)))))))	(Dictyosperma_album	(Leopoldinia_pulchra	Pelagodoxa_henryana))))	Phoenix_dactylifera)	Calamus_caryotoides);
((((Manicaria_saccifera	(((Chamaedorea_seifrizii	Sclerosperma_profizianum)	(((Podococcus_barteri	(Roystonea_regia	(Pseudophoenix_vinifera	(Veitchia_spiralis	Iriartea_deltoidea))))	((Reinhardtia_paiewonskiana	Reinhardtia_latisecta)	Reinhardtia_simplex))	(((Sabal_domingensis	Bactris_major)	(Elaeis_guineensis	Elaeis_oleifera))	Attalea_speciosa)))	(((Oenocarpus_bataua	Oenocarpus_minor)	(Nypa_fruticans	Prestoea_acuminata))	((Dictyosperma_album	(Kentiopsis_piersoniorum	Leopoldinia_pulchra))	(Pelagodoxa_henryana	Geonoma_undata)))))	(Hydriastele_microspadix	Heterospathe_cagayanensis))	Phoenix_dactylifera)	Calamus_caryotoides);
(((Chamaedorea_seifrizii	(Sclerosperma_profizianum	(((Podococcus_barteri	(Roystonea_regia	((Pseudophoenix_vinifera	Iriartea_deltoidea)	Veitchia_spiralis)))	(((Reinhardtia_paiewonskiana	Reinhardtia_latisecta)	(Nypa_fruticans	Reinhardtia_simplex))	(((Sabal_domingensis	Bactris_major)	(Elaeis_guineensis	Elaeis_oleifera))	Attalea_speciosa)))	(((((Oenocarpus_bataua	Oenocarpus_minor)	Prestoea_acuminata)	(Pelagodoxa_henryana	((Kentiopsis_piersoniorum	Leopoldinia_pulchra)	((Hydriastele_microspadix	Heterospathe_cagayanensis)	Dictyosperma_album))))	Geonoma_undata)	Manicaria_saccifera))))	Phoenix_dactylifera)	Calamus_caryotoides);
((((Geonoma_undata	(Chamaedorea_seifrizii	Sclerosperma_profizianum))	((((Reinhardtia_paiewonskiana	Reinhardtia_latisecta)	Reinhardtia_simplex)	(((Sabal_domingensis	Bactris_major)	(Elaeis_guineensis	Elaeis_oleifera))	Attalea_speciosa))	((((Podococcus_barteri	((Roystonea_regia	((Iriartea_deltoidea	Veitchia_spiralis)	Pelagodoxa_henryana))	Pseudophoenix_vinifera))	((Kentiopsis_piersoniorum	Leopoldinia_pulchra)	((Hydriastele_microspadix	Heterospathe_cagayanensis)	Dictyosperma_album)))	Manicaria_saccifera)	((Oenocarpus_bataua	Oenocarpus_minor)	Prestoea_acuminata))))	(Nypa_fruticans	Phoenix_dactylifera))	Calamus_caryotoides);
(((((Nypa_fruticans	((Oenocarpus_bataua	Oenocarpus_minor)	Prestoea_acuminata))	((Kentiopsis_piersoniorum	Leopoldinia_pulchra)	((Hydriastele_microspadix	Heterospathe_cagayanensis)	Dictyosperma_album)))	((((Reinhardtia_paiewonskiana	Reinhardtia_latisecta)	Reinhardtia_simplex)	(((Geonoma_undata	(Chamaedorea_seifrizii	Sclerosperma_profizianum))	Manicaria_saccifera)	(((Sabal_domingensis	Bactris_major)	(Elaeis_guineensis	Elaeis_oleifera))	Attalea_speciosa)))	(Podococcus_barteri	((Roystonea_regia	((Iriartea_deltoidea	Veitchia_spiralis)	Pelagodoxa_henryana))	Pseudophoenix_vinifera))))	Phoenix_dactylifera)	Calamus_caryotoides);
(((Geonoma_undata	((((Nypa_fruticans	Chamaedorea_seifrizii)	Sclerosperma_profizianum)	(((((Bactris_major	Elaeis_guineensis)	Elaeis_oleifera)	Attalea_speciosa)	(((Sabal_domingensis	Reinhardtia_paiewonskiana)	Reinhardtia_latisecta)	Reinhardtia_simplex))	(Podococcus_barteri	(Roystonea_regia	(Veitchia_spiralis	(Iriartea_deltoidea	Pseudophoenix_vinifera))))))	((Pelagodoxa_henryana	Manicaria_saccifera)	(((Kentiopsis_piersoniorum	Leopoldinia_pulchra)	((Hydriastele_microspadix	Heterospathe_cagayanensis)	Dictyosperma_album))	((Oenocarpus_bataua	Oenocarpus_minor)	Prestoea_acuminata)))))	Phoenix_dactylifera)	Calamus_caryotoides);
((((Sclerosperma_profizianum	(((((Sabal_domingensis	Bactris_major)	(Elaeis_guineensis	Elaeis_oleifera))	Attalea_speciosa)	((Reinhardtia_paiewonskiana	Reinhardtia_latisecta)	Reinhardtia_simplex))	((Nypa_fruticans	Chamaedorea_seifrizii)	(Podococcus_barteri	(Roystonea_regia	(Veitchia_spiralis	(Iriartea_deltoidea	Pseudophoenix_vinifera)))))))	((Kentiopsis_piersoniorum	((Hydriastele_microspadix	Heterospathe_cagayanensis)	Dictyosperma_album))	((Leopoldinia_pulchra	(Pelagodoxa_henryana	(Geonoma_undata	((Oenocarpus_bataua	Oenocarpus_minor)	Prestoea_acuminata))))	Manicaria_saccifera)))	Phoenix_dactylifera)	Calamus_caryotoides);
(((((((Podococcus_barteri	(Veitchia_spiralis	(Iriartea_deltoidea	(Pseudophoenix_vinifera	Roystonea_regia))))	((((Oenocarpus_bataua	Oenocarpus_minor)	Prestoea_acuminata)	((Hydriastele_microspadix	Heterospathe_cagayanensis)	(Dictyosperma_album	(Leopoldinia_pulchra	Kentiopsis_piersoniorum))))	(Pelagodoxa_henryana	(Manicaria_saccifera	Geonoma_undata))))	((((Elaeis_guineensis	Elaeis_oleifera)	(Sabal_domingensis	Bactris_major))	Attalea_speciosa)	((Reinhardtia_paiewonskiana	Reinhardtia_latisecta)	Reinhardtia_simplex)))	Sclerosperma_profizianum)	Chamaedorea_seifrizii)	(Nypa_fruticans	Phoenix_dactylifera))	Calamus_caryotoides);
(((Manicaria_saccifera	(((((Podococcus_barteri	((Roystonea_regia	Veitchia_spiralis)	(Iriartea_deltoidea	Pseudophoenix_vinifera)))	Chamaedorea_seifrizii)	(Geonoma_undata	Sclerosperma_profizianum))	((((Elaeis_guineensis	Elaeis_oleifera)	(Sabal_domingensis	Bactris_major))	Attalea_speciosa)	((Reinhardtia_paiewonskiana	Reinhardtia_latisecta)	Reinhardtia_simplex)))	(((Oenocarpus_bataua	Oenocarpus_minor)	Prestoea_acuminata)	(Pelagodoxa_henryana	((Hydriastele_microspadix	Heterospathe_cagayanensis)	(Dictyosperma_album	(Leopoldinia_pulchra	Kentiopsis_piersoniorum)))))))	(Nypa_fruticans	Phoenix_dactylifera))	Calamus_caryotoides);
((Reinhardtia_paiewonskiana	(Reinhardtia_latisecta	(((Attalea_speciosa	((Sabal_domingensis	Bactris_major)	(Elaeis_oleifera	Elaeis_guineensis)))	((((Dictyosperma_album	(Leopoldinia_pulchra	Kentiopsis_piersoniorum))	(Heterospathe_cagayanensis	Hydriastele_microspadix))	(((Geonoma_undata	((Oenocarpus_minor	Oenocarpus_bataua)	Prestoea_acuminata))	Pelagodoxa_henryana)	((Chamaedorea_seifrizii	(Podococcus_barteri	((Veitchia_spiralis	(Pseudophoenix_vinifera	Iriartea_deltoidea))	Roystonea_regia)))	Manicaria_saccifera)))	(Phoenix_dactylifera	Sclerosperma_profizianum)))	(Nypa_fruticans	Reinhardtia_simplex))))	Calamus_caryotoides);
(((((Attalea_speciosa	((Sabal_domingensis	Bactris_major)	(Elaeis_oleifera	Elaeis_guineensis)))	(Podococcus_barteri	((Chamaedorea_seifrizii	((Nypa_fruticans	Phoenix_dactylifera)	Sclerosperma_profizianum))	((Manicaria_saccifera	(Geonoma_undata	(Pelagodoxa_henryana	(((Dictyosperma_album	(Leopoldinia_pulchra	Kentiopsis_piersoniorum))	(Heterospathe_cagayanensis	Hydriastele_microspadix))	((Oenocarpus_minor	Oenocarpus_bataua)	Prestoea_acuminata)))))	((Veitchia_spiralis	(Pseudophoenix_vinifera	Iriartea_deltoidea))	Roystonea_regia)))))	Reinhardtia_simplex)	(Reinhardtia_paiewonskiana	Reinhardtia_latisecta))	Calamus_caryotoides);
(((Nypa_fruticans	Phoenix_dactylifera)	((Podococcus_barteri	(((Veitchia_spiralis	Iriartea_deltoidea)	Roystonea_regia)	Pseudophoenix_vinifera))	(((((Pelagodoxa_henryana	((Leopoldinia_pulchra	Kentiopsis_piersoniorum)	((Heterospathe_cagayanensis	Hydriastele_microspadix)	Dictyosperma_album)))	((Oenocarpus_minor	Oenocarpus_bataua)	Prestoea_acuminata))	Manicaria_saccifera)	Geonoma_undata)	((Sclerosperma_profizianum	Chamaedorea_seifrizii)	((Reinhardtia_simplex	(Reinhardtia_paiewonskiana	Reinhardtia_latisecta))	(Attalea_speciosa	(Elaeis_guineensis	(Elaeis_oleifera	(Sabal_domingensis	Bactris_major)))))))))	Calamus_caryotoides);
((Phoenix_dactylifera	(((Chamaedorea_seifrizii	(Podococcus_barteri	((Veitchia_spiralis	Iriartea_deltoidea)	(Roystonea_regia	Pseudophoenix_vinifera))))	Sclerosperma_profizianum)	(((Reinhardtia_simplex	(Reinhardtia_paiewonskiana	Reinhardtia_latisecta))	(Attalea_speciosa	((Elaeis_guineensis	Elaeis_oleifera)	(Sabal_domingensis	Bactris_major))))	(Manicaria_saccifera	((((Leopoldinia_pulchra	Kentiopsis_piersoniorum)	((Heterospathe_cagayanensis	Hydriastele_microspadix)	(Pelagodoxa_henryana	Dictyosperma_album)))	((Oenocarpus_minor	Oenocarpus_bataua)	(Nypa_fruticans	Prestoea_acuminata)))	Geonoma_undata)))))	Calamus_caryotoides);
(((Nypa_fruticans	Phoenix_dactylifera)	((((Chamaedorea_seifrizii	(Podococcus_barteri	(Roystonea_regia	(Pseudophoenix_vinifera	(Veitchia_spiralis	Iriartea_deltoidea)))))	(Sclerosperma_profizianum	((Reinhardtia_simplex	((Sabal_domingensis	Reinhardtia_paiewonskiana)	Reinhardtia_latisecta))	(Attalea_speciosa	((Elaeis_guineensis	Elaeis_oleifera)	Bactris_major)))))	((((Leopoldinia_pulchra	Kentiopsis_piersoniorum)	(Hydriastele_microspadix	(Dictyosperma_album	Heterospathe_cagayanensis)))	(((Oenocarpus_minor	Oenocarpus_bataua)	Prestoea_acuminata)	Pelagodoxa_henryana))	Geonoma_undata))	Manicaria_saccifera))	Calamus_caryotoides);
((((Attalea_speciosa	((Elaeis_guineensis	Elaeis_oleifera)	(Sabal_domingensis	Bactris_major)))	((((Dictyosperma_album	((Hydriastele_microspadix	Heterospathe_cagayanensis)	((Kentiopsis_piersoniorum	Leopoldinia_pulchra)	(Roystonea_regia	((Pseudophoenix_vinifera	Iriartea_deltoidea)	Veitchia_spiralis)))))	(((Oenocarpus_minor	Oenocarpus_bataua)	Prestoea_acuminata)	(Manicaria_saccifera	(Pelagodoxa_henryana	Geonoma_undata))))	(Sclerosperma_profizianum	(Chamaedorea_seifrizii	(Nypa_fruticans	Phoenix_dactylifera))))	Podococcus_barteri))	((Reinhardtia_paiewonskiana	Reinhardtia_latisecta)	Reinhardtia_simplex))	Calamus_caryotoides);
((Reinhardtia_paiewonskiana	(Reinhardtia_latisecta	(Reinhardtia_simplex	(((Sabal_domingensis	Attalea_speciosa)	((Elaeis_guineensis	Elaeis_oleifera)	Bactris_major))	(((((Nypa_fruticans	((Oenocarpus_minor	Oenocarpus_bataua)	Prestoea_acuminata))	((Hydriastele_microspadix	Heterospathe_cagayanensis)	(Dictyosperma_album	(Kentiopsis_piersoniorum	Leopoldinia_pulchra))))	(Pelagodoxa_henryana	(Geonoma_undata	Manicaria_saccifera)))	(Sclerosperma_profizianum	(Chamaedorea_seifrizii	Phoenix_dactylifera)))	((Roystonea_regia	((Pseudophoenix_vinifera	Iriartea_deltoidea)	Veitchia_spiralis))	Podococcus_barteri))))))	Calamus_caryotoides);
(((Reinhardtia_paiewonskiana	(Sabal_domingensis	Reinhardtia_latisecta))	((Attalea_speciosa	(((((Roystonea_regia	((Pseudophoenix_vinifera	Iriartea_deltoidea)	Veitchia_spiralis))	Podococcus_barteri)	Chamaedorea_seifrizii)	(((Manicaria_saccifera	(Pelagodoxa_henryana	(((Hydriastele_microspadix	Heterospathe_cagayanensis)	(Dictyosperma_album	(Kentiopsis_piersoniorum	Leopoldinia_pulchra)))	(Prestoea_acuminata	(Oenocarpus_minor	Oenocarpus_bataua)))))	(Nypa_fruticans	Phoenix_dactylifera))	(Geonoma_undata	Sclerosperma_profizianum)))	((Elaeis_guineensis	Elaeis_oleifera)	Bactris_major)))	Reinhardtia_simplex))	Calamus_caryotoides);
((Phoenix_dactylifera	(((Manicaria_saccifera	((Geonoma_undata	Pelagodoxa_henryana)	((Dictyosperma_album	(Kentiopsis_piersoniorum	Leopoldinia_pulchra))	(Prestoea_acuminata	(Oenocarpus_minor	Oenocarpus_bataua)))))	((((Elaeis_guineensis	Elaeis_oleifera)	((Sabal_domingensis	Bactris_major)	Attalea_speciosa))	((Reinhardtia_paiewonskiana	Reinhardtia_latisecta)	Reinhardtia_simplex))	(((Roystonea_regia	((Pseudophoenix_vinifera	Iriartea_deltoidea)	Veitchia_spiralis))	Podococcus_barteri)	(Sclerosperma_profizianum	(Nypa_fruticans	Chamaedorea_seifrizii)))))	(Hydriastele_microspadix	Heterospathe_cagayanensis)))	Calamus_caryotoides);
((Phoenix_dactylifera	((Manicaria_saccifera	(((Pelagodoxa_henryana	((Prestoea_acuminata	(Oenocarpus_minor	Oenocarpus_bataua))	(Dictyosperma_album	(Kentiopsis_piersoniorum	Leopoldinia_pulchra))))	Geonoma_undata)	((Sclerosperma_profizianum	((Attalea_speciosa	((Elaeis_guineensis	Elaeis_oleifera)	(Sabal_domingensis	Bactris_major)))	((Reinhardtia_paiewonskiana	Reinhardtia_latisecta)	(Nypa_fruticans	Reinhardtia_simplex))))	(Chamaedorea_seifrizii	((Veitchia_spiralis	(Roystonea_regia	(Pseudophoenix_vinifera	Iriartea_deltoidea)))	Podococcus_barteri)))))	(Hydriastele_microspadix	Heterospathe_cagayanensis)))	Calamus_caryotoides);
(((Nypa_fruticans	Phoenix_dactylifera)	((Sclerosperma_profizianum	(Attalea_speciosa	((Elaeis_oleifera	Elaeis_guineensis)	(Sabal_domingensis	Bactris_major))))	(((Reinhardtia_paiewonskiana	Reinhardtia_latisecta)	Reinhardtia_simplex)	((((((Oenocarpus_minor	Oenocarpus_bataua)	Prestoea_acuminata)	Pelagodoxa_henryana)	(Dictyosperma_album	((Leopoldinia_pulchra	Kentiopsis_piersoniorum)	(Hydriastele_microspadix	Heterospathe_cagayanensis))))	(Chamaedorea_seifrizii	(Geonoma_undata	Manicaria_saccifera)))	(Podococcus_barteri	(Roystonea_regia	(Pseudophoenix_vinifera	(Veitchia_spiralis	Iriartea_deltoidea))))))))	Calamus_caryotoides);
((Phoenix_dactylifera	((((Chamaedorea_seifrizii	Geonoma_undata)	Pelagodoxa_henryana)	Manicaria_saccifera)	(((Nypa_fruticans	((Oenocarpus_minor	Oenocarpus_bataua)	Prestoea_acuminata))	(Hydriastele_microspadix	((Dictyosperma_album	Heterospathe_cagayanensis)	(Leopoldinia_pulchra	Kentiopsis_piersoniorum))))	((((Attalea_speciosa	((Elaeis_oleifera	Elaeis_guineensis)	(Sabal_domingensis	Bactris_major)))	((Reinhardtia_paiewonskiana	Reinhardtia_latisecta)	Reinhardtia_simplex))	(Podococcus_barteri	((Veitchia_spiralis	Roystonea_regia)	(Pseudophoenix_vinifera	Iriartea_deltoidea))))	Sclerosperma_profizianum))))	Calamus_caryotoides);
((Phoenix_dactylifera	((Podococcus_barteri	(Roystonea_regia	((Pseudophoenix_vinifera	Iriartea_deltoidea)	Veitchia_spiralis)))	((((Attalea_speciosa	((Elaeis_oleifera	Elaeis_guineensis)	(Sabal_domingensis	Bactris_major)))	Manicaria_saccifera)	((Geonoma_undata	Pelagodoxa_henryana)	(Chamaedorea_seifrizii	Sclerosperma_profizianum)))	(((Nypa_fruticans	((Oenocarpus_minor	Oenocarpus_bataua)	Prestoea_acuminata))	((Kentiopsis_piersoniorum	Heterospathe_cagayanensis)	(Dictyosperma_album	(Leopoldinia_pulchra	Hydriastele_microspadix))))	((Reinhardtia_paiewonskiana	Reinhardtia_latisecta)	Reinhardtia_simplex)))))	Calamus_caryotoides);
((Phoenix_dactylifera	(((Heterospathe_cagayanensis	Hydriastele_microspadix)	(Kentiopsis_piersoniorum	((((((Reinhardtia_paiewonskiana	Reinhardtia_latisecta)	Reinhardtia_simplex)	(((Chamaedorea_seifrizii	Attalea_speciosa)	((Elaeis_oleifera	Elaeis_guineensis)	(Sabal_domingensis	Bactris_major)))	(Podococcus_barteri	((Pseudophoenix_vinifera	Roystonea_regia)	(Pelagodoxa_henryana	(Iriartea_deltoidea	Veitchia_spiralis))))))	(Leopoldinia_pulchra	(Geonoma_undata	(Nypa_fruticans	((Oenocarpus_minor	Oenocarpus_bataua)	Prestoea_acuminata)))))	Manicaria_saccifera)	Dictyosperma_album)))	Sclerosperma_profizianum))	Calamus_caryotoides);
(((Nypa_fruticans	Phoenix_dactylifera)	(Heterospathe_cagayanensis	(((Geonoma_undata	(((Podococcus_barteri	((Veitchia_spiralis	(Pseudophoenix_vinifera	Iriartea_deltoidea))	Roystonea_regia))	(((Reinhardtia_paiewonskiana	Reinhardtia_latisecta)	Reinhardtia_simplex)	(Attalea_speciosa	(((Sabal_domingensis	Bactris_major)	Elaeis_guineensis)	Elaeis_oleifera))))	(Sclerosperma_profizianum	Chamaedorea_seifrizii)))	((((Leopoldinia_pulchra	Hydriastele_microspadix)	(Dictyosperma_album	Kentiopsis_piersoniorum))	((Oenocarpus_minor	Oenocarpus_bataua)	Prestoea_acuminata))	Pelagodoxa_henryana))	Manicaria_saccifera)))	Calamus_caryotoides);
(((Nypa_fruticans	Phoenix_dactylifera)	(Heterospathe_cagayanensis	((((Chamaedorea_seifrizii	Podococcus_barteri)	(((Reinhardtia_paiewonskiana	Reinhardtia_latisecta)	Reinhardtia_simplex)	(Attalea_speciosa	((Sabal_domingensis	Bactris_major)	(Elaeis_guineensis	Elaeis_oleifera)))))	Sclerosperma_profizianum)	(((Dictyosperma_album	(Kentiopsis_piersoniorum	(Leopoldinia_pulchra	Hydriastele_microspadix)))	(Geonoma_undata	((Oenocarpus_minor	Oenocarpus_bataua)	Prestoea_acuminata)))	(Manicaria_saccifera	(((Pelagodoxa_henryana	Veitchia_spiralis)	(Pseudophoenix_vinifera	Iriartea_deltoidea))	Roystonea_regia))))))	Calamus_caryotoides);
(((Nypa_fruticans	Phoenix_dactylifera)	((Hydriastele_microspadix	Heterospathe_cagayanensis)	((Podococcus_barteri	((Veitchia_spiralis	(Pseudophoenix_vinifera	Iriartea_deltoidea))	Roystonea_regia))	((Attalea_speciosa	((Reinhardtia_paiewonskiana	Reinhardtia_latisecta)	Reinhardtia_simplex))	((((Pelagodoxa_henryana	(Dictyosperma_album	(Leopoldinia_pulchra	Kentiopsis_piersoniorum)))	((Sclerosperma_profizianum	Geonoma_undata)	((Oenocarpus_minor	Oenocarpus_bataua)	Prestoea_acuminata)))	(Manicaria_saccifera	Chamaedorea_seifrizii))	((Sabal_domingensis	Bactris_major)	(Elaeis_guineensis	Elaeis_oleifera)))))))	Calamus_caryotoides);
((Phoenix_dactylifera	((Hydriastele_microspadix	Heterospathe_cagayanensis)	(((((Dictyosperma_album	(Leopoldinia_pulchra	Kentiopsis_piersoniorum))	(Pelagodoxa_henryana	(Nypa_fruticans	((Oenocarpus_minor	Oenocarpus_bataua)	Prestoea_acuminata))))	Geonoma_undata)	Manicaria_saccifera)	(Sclerosperma_profizianum	(((((Sabal_domingensis	Bactris_major)	(Elaeis_guineensis	Elaeis_oleifera))	Attalea_speciosa)	((Reinhardtia_paiewonskiana	Reinhardtia_latisecta)	Reinhardtia_simplex))	(Chamaedorea_seifrizii	(Podococcus_barteri	((Veitchia_spiralis	(Pseudophoenix_vinifera	Iriartea_deltoidea))	Roystonea_regia))))))))	Calamus_caryotoides);
(((Nypa_fruticans	Phoenix_dactylifera)	(((((((Sabal_domingensis	Bactris_major)	(Elaeis_guineensis	Elaeis_oleifera))	Attalea_speciosa)	((Reinhardtia_paiewonskiana	Reinhardtia_latisecta)	Reinhardtia_simplex))	(Chamaedorea_seifrizii	(Podococcus_barteri	((Veitchia_spiralis	(Pseudophoenix_vinifera	Iriartea_deltoidea))	Roystonea_regia))))	Sclerosperma_profizianum)	(Manicaria_saccifera	(((((Hydriastele_microspadix	Heterospathe_cagayanensis)	Dictyosperma_album)	(Leopoldinia_pulchra	Kentiopsis_piersoniorum))	(Pelagodoxa_henryana	((Oenocarpus_minor	Oenocarpus_bataua)	Prestoea_acuminata)))	Geonoma_undata))))	Calamus_caryotoides);
(((Nypa_fruticans	Phoenix_dactylifera)	(((((((Hydriastele_microspadix	Heterospathe_cagayanensis)	Dictyosperma_album)	(Leopoldinia_pulchra	Kentiopsis_piersoniorum))	(Pelagodoxa_henryana	((Oenocarpus_minor	Oenocarpus_bataua)	Prestoea_acuminata)))	Geonoma_undata)	(((((Sabal_domingensis	Bactris_major)	(Elaeis_guineensis	Elaeis_oleifera))	(Podococcus_barteri	Attalea_speciosa))	((Reinhardtia_paiewonskiana	Reinhardtia_latisecta)	Reinhardtia_simplex))	(((Veitchia_spiralis	(Pseudophoenix_vinifera	Iriartea_deltoidea))	Roystonea_regia)	(Chamaedorea_seifrizii	Sclerosperma_profizianum))))	Manicaria_saccifera))	Calamus_caryotoides);
((Phoenix_dactylifera	((Hydriastele_microspadix	Heterospathe_cagayanensis)	(((((Podococcus_barteri	((Veitchia_spiralis	(Pseudophoenix_vinifera	Iriartea_deltoidea))	Roystonea_regia))	(Attalea_speciosa	((Sabal_domingensis	Bactris_major)	(Elaeis_guineensis	Elaeis_oleifera))))	(Reinhardtia_simplex	(Reinhardtia_latisecta	Reinhardtia_paiewonskiana)))	(Chamaedorea_seifrizii	Sclerosperma_profizianum))	((((Dictyosperma_album	(Leopoldinia_pulchra	Kentiopsis_piersoniorum))	(Geonoma_undata	(Prestoea_acuminata	(Nypa_fruticans	(Oenocarpus_bataua	Oenocarpus_minor)))))	Pelagodoxa_henryana)	Manicaria_saccifera))))	Calamus_caryotoides);
(((Nypa_fruticans	Phoenix_dactylifera)	((Hydriastele_microspadix	Heterospathe_cagayanensis)	((Dictyosperma_album	(Leopoldinia_pulchra	Kentiopsis_piersoniorum))	(((Prestoea_acuminata	(Oenocarpus_bataua	Oenocarpus_minor))	(((Attalea_speciosa	((Sabal_domingensis	Bactris_major)	(Elaeis_guineensis	Elaeis_oleifera)))	(Reinhardtia_simplex	(Reinhardtia_latisecta	Reinhardtia_paiewonskiana)))	Sclerosperma_profizianum))	((Podococcus_barteri	((Pseudophoenix_vinifera	Iriartea_deltoidea)	(Roystonea_regia	Veitchia_spiralis)))	(Chamaedorea_seifrizii	((Geonoma_undata	Manicaria_saccifera)	Pelagodoxa_henryana)))))))	Calamus_caryotoides);
((Phoenix_dactylifera	((Kentiopsis_piersoniorum	(Hydriastele_microspadix	Heterospathe_cagayanensis))	((((((Sabal_domingensis	Bactris_major)	((Elaeis_guineensis	Elaeis_oleifera)	Attalea_speciosa))	(Reinhardtia_simplex	(Reinhardtia_latisecta	Reinhardtia_paiewonskiana)))	((Nypa_fruticans	Chamaedorea_seifrizii)	Sclerosperma_profizianum))	(Roystonea_regia	(Veitchia_spiralis	(Pseudophoenix_vinifera	Iriartea_deltoidea))))	((Geonoma_undata	((Prestoea_acuminata	(Oenocarpus_bataua	Oenocarpus_minor))	(Pelagodoxa_henryana	(Dictyosperma_album	Leopoldinia_pulchra))))	(Podococcus_barteri	Manicaria_saccifera)))))	Calamus_caryotoides);
((Phoenix_dactylifera	((Sclerosperma_profizianum	(((Reinhardtia_simplex	(Reinhardtia_latisecta	(Sabal_domingensis	Reinhardtia_paiewonskiana)))	(Attalea_speciosa	(Bactris_major	(Elaeis_guineensis	Elaeis_oleifera))))	((((Pelagodoxa_henryana	Manicaria_saccifera)	Geonoma_undata)	((Prestoea_acuminata	(Oenocarpus_bataua	Oenocarpus_minor))	((Heterospathe_cagayanensis	Hydriastele_microspadix)	(Dictyosperma_album	(Kentiopsis_piersoniorum	Leopoldinia_pulchra)))))	(Chamaedorea_seifrizii	(Podococcus_barteri	((Pseudophoenix_vinifera	Iriartea_deltoidea)	(Roystonea_regia	Veitchia_spiralis)))))))	Nypa_fruticans))	Calamus_caryotoides);
((Phoenix_dactylifera	((Sclerosperma_profizianum	(((((Nypa_fruticans	Reinhardtia_simplex)	(Reinhardtia_latisecta	Reinhardtia_paiewonskiana))	(Attalea_speciosa	((Sabal_domingensis	Bactris_major)	(Elaeis_guineensis	Elaeis_oleifera))))	(Podococcus_barteri	(Roystonea_regia	(Veitchia_spiralis	(Pseudophoenix_vinifera	Iriartea_deltoidea)))))	(((Pelagodoxa_henryana	Manicaria_saccifera)	Geonoma_undata)	((Prestoea_acuminata	(Oenocarpus_bataua	Oenocarpus_minor))	((Heterospathe_cagayanensis	Hydriastele_microspadix)	(Dictyosperma_album	(Kentiopsis_piersoniorum	Leopoldinia_pulchra)))))))	Chamaedorea_seifrizii))	Calamus_caryotoides);
((Phoenix_dactylifera	((((Prestoea_acuminata	(Oenocarpus_bataua	Oenocarpus_minor))	(Pelagodoxa_henryana	Manicaria_saccifera))	((Kentiopsis_piersoniorum	Leopoldinia_pulchra)	((Heterospathe_cagayanensis	Hydriastele_microspadix)	Dictyosperma_album)))	((((Nypa_fruticans	Chamaedorea_seifrizii)	(Geonoma_undata	((Sabal_domingensis	Bactris_major)	(Elaeis_guineensis	Elaeis_oleifera))))	((Attalea_speciosa	(Podococcus_barteri	(Roystonea_regia	(Veitchia_spiralis	(Pseudophoenix_vinifera	Iriartea_deltoidea)))))	(Reinhardtia_simplex	(Reinhardtia_latisecta	Reinhardtia_paiewonskiana))))	Sclerosperma_profizianum)))	Calamus_caryotoides);
((Phoenix_dactylifera	((((Podococcus_barteri	((Pseudophoenix_vinifera	Roystonea_regia)	(Veitchia_spiralis	Iriartea_deltoidea)))	(((Nypa_fruticans	Chamaedorea_seifrizii)	Sclerosperma_profizianum)	Geonoma_undata))	((Reinhardtia_simplex	(Reinhardtia_latisecta	Reinhardtia_paiewonskiana))	((((Sabal_domingensis	Bactris_major)	Elaeis_guineensis)	Elaeis_oleifera)	Attalea_speciosa)))	((Pelagodoxa_henryana	((Prestoea_acuminata	(Oenocarpus_bataua	Oenocarpus_minor))	((Kentiopsis_piersoniorum	Leopoldinia_pulchra)	((Heterospathe_cagayanensis	Hydriastele_microspadix)	Dictyosperma_album))))	Manicaria_saccifera)))	Calamus_caryotoides);
((Phoenix_dactylifera	(((((Pelagodoxa_henryana	((Podococcus_barteri	(Roystonea_regia	(Veitchia_spiralis	(Iriartea_deltoidea	Pseudophoenix_vinifera))))	(((Heterospathe_cagayanensis	Hydriastele_microspadix)	Dictyosperma_album)	(Kentiopsis_piersoniorum	Leopoldinia_pulchra))))	Manicaria_saccifera)	(Geonoma_undata	(Prestoea_acuminata	(Oenocarpus_bataua	Oenocarpus_minor))))	(Sclerosperma_profizianum	((Reinhardtia_simplex	(Reinhardtia_latisecta	Reinhardtia_paiewonskiana))	(((Sabal_domingensis	Bactris_major)	(Elaeis_guineensis	Elaeis_oleifera))	Attalea_speciosa))))	(Nypa_fruticans	Chamaedorea_seifrizii)))	Calamus_caryotoides);
(((Reinhardtia_latisecta	(Sabal_domingensis	Reinhardtia_paiewonskiana))	((((Bactris_major	(Elaeis_guineensis	Elaeis_oleifera))	Attalea_speciosa)	((Chamaedorea_seifrizii	((Manicaria_saccifera	(Pelagodoxa_henryana	((((Heterospathe_cagayanensis	Hydriastele_microspadix)	Dictyosperma_album)	(Kentiopsis_piersoniorum	Leopoldinia_pulchra))	(Geonoma_undata	((Nypa_fruticans	Prestoea_acuminata)	(Oenocarpus_bataua	Oenocarpus_minor))))))	(Sclerosperma_profizianum	Phoenix_dactylifera)))	(Podococcus_barteri	(Roystonea_regia	(Veitchia_spiralis	(Iriartea_deltoidea	Pseudophoenix_vinifera))))))	Reinhardtia_simplex))	Calamus_caryotoides);
((Phoenix_dactylifera	((((Prestoea_acuminata	(Oenocarpus_bataua	(Nypa_fruticans	Oenocarpus_minor)))	((((Heterospathe_cagayanensis	Hydriastele_microspadix)	Dictyosperma_album)	(Pelagodoxa_henryana	(Kentiopsis_piersoniorum	Leopoldinia_pulchra)))	((Reinhardtia_simplex	(Reinhardtia_latisecta	Reinhardtia_paiewonskiana))	(Geonoma_undata	((Chamaedorea_seifrizii	(Podococcus_barteri	(Roystonea_regia	(Veitchia_spiralis	(Iriartea_deltoidea	Pseudophoenix_vinifera)))))	(((Elaeis_guineensis	Elaeis_oleifera)	(Sabal_domingensis	Bactris_major))	Attalea_speciosa))))))	Manicaria_saccifera)	Sclerosperma_profizianum))	Calamus_caryotoides);
(((Nypa_fruticans	Phoenix_dactylifera)	((Hydriastele_microspadix	Heterospathe_cagayanensis)	((Podococcus_barteri	Manicaria_saccifera)	((((((Sabal_domingensis	Bactris_major)	(Elaeis_oleifera	Elaeis_guineensis))	Attalea_speciosa)	((Reinhardtia_latisecta	Reinhardtia_paiewonskiana)	Reinhardtia_simplex))	((Sclerosperma_profizianum	Geonoma_undata)	(Chamaedorea_seifrizii	((Pseudophoenix_vinifera	Roystonea_regia)	(Veitchia_spiralis	Iriartea_deltoidea)))))	(((Leopoldinia_pulchra	Kentiopsis_piersoniorum)	(Dictyosperma_album	Pelagodoxa_henryana))	(Prestoea_acuminata	(Oenocarpus_bataua	Oenocarpus_minor)))))))	Calamus_caryotoides);
(((Nypa_fruticans	Phoenix_dactylifera)	((Chamaedorea_seifrizii	Sclerosperma_profizianum)	(((Geonoma_undata	((((Prestoea_acuminata	(Oenocarpus_bataua	Oenocarpus_minor))	(((Hydriastele_microspadix	Heterospathe_cagayanensis)	(Leopoldinia_pulchra	Kentiopsis_piersoniorum))	Dictyosperma_album))	Pelagodoxa_henryana)	Manicaria_saccifera))	(Podococcus_barteri	(Roystonea_regia	((Veitchia_spiralis	Iriartea_deltoidea)	Pseudophoenix_vinifera))))	(((Sabal_domingensis	Bactris_major)	(Elaeis_oleifera	Elaeis_guineensis))	(Attalea_speciosa	((Reinhardtia_latisecta	Reinhardtia_paiewonskiana)	Reinhardtia_simplex))))))	Calamus_caryotoides);
((Phoenix_dactylifera	(Geonoma_undata	((Sclerosperma_profizianum	Chamaedorea_seifrizii)	(((Podococcus_barteri	(Roystonea_regia	(Pelagodoxa_henryana	(Veitchia_spiralis	(Iriartea_deltoidea	Pseudophoenix_vinifera)))))	(((Leopoldinia_pulchra	Kentiopsis_piersoniorum)	(Dictyosperma_album	(Hydriastele_microspadix	Heterospathe_cagayanensis)))	((Nypa_fruticans	(Prestoea_acuminata	(Oenocarpus_bataua	Oenocarpus_minor)))	Manicaria_saccifera)))	((Attalea_speciosa	((Elaeis_oleifera	Elaeis_guineensis)	(Sabal_domingensis	Bactris_major)))	((Reinhardtia_latisecta	Reinhardtia_paiewonskiana)	Reinhardtia_simplex))))))	Calamus_caryotoides);
(((Reinhardtia_latisecta	Reinhardtia_paiewonskiana)	(Reinhardtia_simplex	(((Chamaedorea_seifrizii	(Phoenix_dactylifera	Sclerosperma_profizianum))	((Leopoldinia_pulchra	(Pelagodoxa_henryana	(Geonoma_undata	(Nypa_fruticans	(Prestoea_acuminata	(Oenocarpus_bataua	Oenocarpus_minor))))))	(Manicaria_saccifera	(Kentiopsis_piersoniorum	(Dictyosperma_album	(Hydriastele_microspadix	Heterospathe_cagayanensis))))))	((Podococcus_barteri	(Roystonea_regia	(Veitchia_spiralis	(Iriartea_deltoidea	Pseudophoenix_vinifera))))	(Attalea_speciosa	((Elaeis_oleifera	Elaeis_guineensis)	(Sabal_domingensis	Bactris_major)))))))	Calamus_caryotoides);
((((Reinhardtia_simplex	((Attalea_speciosa	((Elaeis_oleifera	Elaeis_guineensis)	Bactris_major))	(((Phoenix_dactylifera	Sclerosperma_profizianum)	((((Leopoldinia_pulchra	Kentiopsis_piersoniorum)	(Dictyosperma_album	(Hydriastele_microspadix	Heterospathe_cagayanensis)))	(Prestoea_acuminata	(Oenocarpus_bataua	Oenocarpus_minor)))	(Pelagodoxa_henryana	(Manicaria_saccifera	Geonoma_undata))))	((Podococcus_barteri	(Roystonea_regia	(Veitchia_spiralis	(Iriartea_deltoidea	Pseudophoenix_vinifera))))	(Nypa_fruticans	Chamaedorea_seifrizii)))))	Reinhardtia_latisecta)	(Sabal_domingensis	Reinhardtia_paiewonskiana))	Calamus_caryotoides);
((Phoenix_dactylifera	((Sclerosperma_profizianum	(Nypa_fruticans	Chamaedorea_seifrizii))	((((Reinhardtia_latisecta	Reinhardtia_paiewonskiana)	Reinhardtia_simplex)	(Podococcus_barteri	(Attalea_speciosa	((Elaeis_oleifera	Elaeis_guineensis)	(Sabal_domingensis	Bactris_major)))))	(Manicaria_saccifera	((Roystonea_regia	(Veitchia_spiralis	(Iriartea_deltoidea	Pseudophoenix_vinifera)))	((((Prestoea_acuminata	(Oenocarpus_bataua	Oenocarpus_minor))	Pelagodoxa_henryana)	((Leopoldinia_pulchra	Kentiopsis_piersoniorum)	(Dictyosperma_album	(Hydriastele_microspadix	Heterospathe_cagayanensis))))	Geonoma_undata))))))	Calamus_caryotoides);
((Phoenix_dactylifera	((Nypa_fruticans	Chamaedorea_seifrizii)	(Sclerosperma_profizianum	((((Reinhardtia_latisecta	Reinhardtia_paiewonskiana)	Reinhardtia_simplex)	(Attalea_speciosa	((Elaeis_oleifera	Elaeis_guineensis)	(Sabal_domingensis	Bactris_major))))	(((((Hydriastele_microspadix	Heterospathe_cagayanensis)	((Leopoldinia_pulchra	Kentiopsis_piersoniorum)	Dictyosperma_album))	(Pelagodoxa_henryana	(Prestoea_acuminata	(Oenocarpus_bataua	Oenocarpus_minor))))	(Geonoma_undata	Manicaria_saccifera))	(Podococcus_barteri	((Roystonea_regia	(Veitchia_spiralis	Iriartea_deltoidea))	Pseudophoenix_vinifera)))))))	Calamus_caryotoides);
((Phoenix_dactylifera	((((Prestoea_acuminata	(Oenocarpus_bataua	Oenocarpus_minor))	(((Leopoldinia_pulchra	Kentiopsis_piersoniorum)	(Dictyosperma_album	(Hydriastele_microspadix	Heterospathe_cagayanensis)))	(Manicaria_saccifera	(Pelagodoxa_henryana	Geonoma_undata))))	((Attalea_speciosa	((Elaeis_oleifera	Elaeis_guineensis)	(Sabal_domingensis	Bactris_major)))	((Nypa_fruticans	Chamaedorea_seifrizii)	Sclerosperma_profizianum)))	(((Reinhardtia_latisecta	Reinhardtia_paiewonskiana)	Reinhardtia_simplex)	(Podococcus_barteri	(Roystonea_regia	(Veitchia_spiralis	(Iriartea_deltoidea	Pseudophoenix_vinifera)))))))	Calamus_caryotoides);
(((Nypa_fruticans	Phoenix_dactylifera)	(Geonoma_undata	((((((Sabal_domingensis	Prestoea_acuminata)	(Oenocarpus_bataua	Oenocarpus_minor))	(Pelagodoxa_henryana	((Dictyosperma_album	(Hydriastele_microspadix	Heterospathe_cagayanensis))	(Leopoldinia_pulchra	Kentiopsis_piersoniorum))))	Manicaria_saccifera)	(Sclerosperma_profizianum	(((Attalea_speciosa	((Elaeis_oleifera	Elaeis_guineensis)	Bactris_major))	((Reinhardtia_latisecta	Reinhardtia_paiewonskiana)	Reinhardtia_simplex))	Chamaedorea_seifrizii)))	(Podococcus_barteri	(Roystonea_regia	(Veitchia_spiralis	(Iriartea_deltoidea	Pseudophoenix_vinifera)))))))	Calamus_caryotoides);
((Phoenix_dactylifera	((((Elaeis_oleifera	Elaeis_guineensis)	Bactris_major)	((((Sabal_domingensis	Attalea_speciosa)	((Reinhardtia_latisecta	Reinhardtia_paiewonskiana)	Reinhardtia_simplex))	(((((Kentiopsis_piersoniorum	Leopoldinia_pulchra)	((Hydriastele_microspadix	Heterospathe_cagayanensis)	Dictyosperma_album))	Pelagodoxa_henryana)	(Geonoma_undata	(Prestoea_acuminata	(Oenocarpus_bataua	Oenocarpus_minor))))	Manicaria_saccifera))	(Sclerosperma_profizianum	(Nypa_fruticans	Chamaedorea_seifrizii))))	(Podococcus_barteri	((Iriartea_deltoidea	Pseudophoenix_vinifera)	(Roystonea_regia	Veitchia_spiralis)))))	Calamus_caryotoides);
((Manicaria_saccifera	((((((Roystonea_regia	(Veitchia_spiralis	(Pseudophoenix_vinifera	Iriartea_deltoidea)))	Podococcus_barteri)	((Kentiopsis_piersoniorum	Leopoldinia_pulchra)	(((Heterospathe_cagayanensis	Hydriastele_microspadix)	Phoenix_dactylifera)	Dictyosperma_album)))	(Prestoea_acuminata	(Oenocarpus_minor	Oenocarpus_bataua)))	(Pelagodoxa_henryana	Geonoma_undata))	((((Bactris_major	(Elaeis_guineensis	Elaeis_oleifera))	Attalea_speciosa)	((Reinhardtia_paiewonskiana	Reinhardtia_latisecta)	Reinhardtia_simplex))	(Sclerosperma_profizianum	((Sabal_domingensis	Nypa_fruticans)	Chamaedorea_seifrizii)))))	Calamus_caryotoides);
((((Reinhardtia_paiewonskiana	Reinhardtia_latisecta)	Reinhardtia_simplex)	((((Sclerosperma_profizianum	(Nypa_fruticans	Chamaedorea_seifrizii))	((Roystonea_regia	(Veitchia_spiralis	(Pseudophoenix_vinifera	Iriartea_deltoidea)))	Podococcus_barteri))	(((Phoenix_dactylifera	Manicaria_saccifera)	((Prestoea_acuminata	((Oenocarpus_bataua	Pelagodoxa_henryana)	Oenocarpus_minor))	(Dictyosperma_album	((Heterospathe_cagayanensis	Hydriastele_microspadix)	(Kentiopsis_piersoniorum	Leopoldinia_pulchra)))))	Geonoma_undata))	(((Sabal_domingensis	Bactris_major)	(Elaeis_guineensis	Elaeis_oleifera))	Attalea_speciosa)))	Calamus_caryotoides);
((Phoenix_dactylifera	(((Manicaria_saccifera	(((Sabal_domingensis	Prestoea_acuminata)	(Oenocarpus_bataua	Oenocarpus_minor))	(Pelagodoxa_henryana	(Dictyosperma_album	(Kentiopsis_piersoniorum	Leopoldinia_pulchra)))))	(((Veitchia_spiralis	((Pseudophoenix_vinifera	Iriartea_deltoidea)	Roystonea_regia))	(((Bactris_major	(Elaeis_guineensis	Elaeis_oleifera))	Attalea_speciosa)	((Reinhardtia_paiewonskiana	Reinhardtia_latisecta)	Reinhardtia_simplex)))	((Podococcus_barteri	Geonoma_undata)	(Sclerosperma_profizianum	(Nypa_fruticans	Chamaedorea_seifrizii)))))	(Heterospathe_cagayanensis	Hydriastele_microspadix)))	Calamus_caryotoides);
((Phoenix_dactylifera	(((((Oenocarpus_bataua	Oenocarpus_minor)	((Manicaria_saccifera	Pelagodoxa_henryana)	Geonoma_undata))	(Leopoldinia_pulchra	(((Heterospathe_cagayanensis	Hydriastele_microspadix)	Dictyosperma_album)	Kentiopsis_piersoniorum)))	Prestoea_acuminata)	(((((Sabal_domingensis	Bactris_major)	(Elaeis_guineensis	Elaeis_oleifera))	((Podococcus_barteri	((Pseudophoenix_vinifera	(Veitchia_spiralis	Iriartea_deltoidea))	Roystonea_regia))	Attalea_speciosa))	((Reinhardtia_paiewonskiana	Reinhardtia_latisecta)	Reinhardtia_simplex))	(Sclerosperma_profizianum	(Nypa_fruticans	Chamaedorea_seifrizii)))))	Calamus_caryotoides);
(((Nypa_fruticans	Phoenix_dactylifera)	((Heterospathe_cagayanensis	Hydriastele_microspadix)	(((((Pelagodoxa_henryana	((Prestoea_acuminata	(Oenocarpus_bataua	Oenocarpus_minor))	((Kentiopsis_piersoniorum	Leopoldinia_pulchra)	Dictyosperma_album)))	Geonoma_undata)	((Podococcus_barteri	((Veitchia_spiralis	(Iriartea_deltoidea	Pseudophoenix_vinifera))	Roystonea_regia))	Manicaria_saccifera))	((((Reinhardtia_paiewonskiana	Reinhardtia_latisecta)	Reinhardtia_simplex)	(((Sabal_domingensis	Bactris_major)	(Elaeis_guineensis	Elaeis_oleifera))	Attalea_speciosa))	Sclerosperma_profizianum))	Chamaedorea_seifrizii)))	Calamus_caryotoides);
(((Nypa_fruticans	Phoenix_dactylifera)	(Heterospathe_cagayanensis	((((Pelagodoxa_henryana	((Geonoma_undata	(Prestoea_acuminata	(Oenocarpus_bataua	Oenocarpus_minor)))	(Hydriastele_microspadix	((Kentiopsis_piersoniorum	Leopoldinia_pulchra)	Dictyosperma_album))))	((Podococcus_barteri	((Veitchia_spiralis	(Iriartea_deltoidea	Pseudophoenix_vinifera))	Roystonea_regia))	((((Reinhardtia_paiewonskiana	Reinhardtia_latisecta)	Reinhardtia_simplex)	(((Sabal_domingensis	Bactris_major)	(Elaeis_guineensis	Elaeis_oleifera))	Attalea_speciosa))	Sclerosperma_profizianum)))	Manicaria_saccifera)	Chamaedorea_seifrizii)))	Calamus_caryotoides);
(((Nypa_fruticans	Phoenix_dactylifera)	((Hydriastele_microspadix	Heterospathe_cagayanensis)	(Dictyosperma_album	(((Manicaria_saccifera	(((Sclerosperma_profizianum	Geonoma_undata)	(Prestoea_acuminata	(Oenocarpus_bataua	Oenocarpus_minor)))	((Podococcus_barteri	(Veitchia_spiralis	((Iriartea_deltoidea	Pseudophoenix_vinifera)	Roystonea_regia)))	((((Reinhardtia_paiewonskiana	Reinhardtia_latisecta)	Reinhardtia_simplex)	(((Sabal_domingensis	Bactris_major)	(Elaeis_guineensis	Elaeis_oleifera))	Attalea_speciosa))	Chamaedorea_seifrizii))))	Pelagodoxa_henryana)	(Kentiopsis_piersoniorum	Leopoldinia_pulchra)))))	Calamus_caryotoides);
(((Nypa_fruticans	Phoenix_dactylifera)	((Hydriastele_microspadix	Heterospathe_cagayanensis)	(Dictyosperma_album	(((Manicaria_saccifera	((Prestoea_acuminata	(Oenocarpus_bataua	Oenocarpus_minor))	(((Sclerosperma_profizianum	Geonoma_undata)	(((Reinhardtia_paiewonskiana	Reinhardtia_latisecta)	Reinhardtia_simplex)	(((Sabal_domingensis	Bactris_major)	(Elaeis_guineensis	Elaeis_oleifera))	Attalea_speciosa)))	(Chamaedorea_seifrizii	(Podococcus_barteri	(Roystonea_regia	(Veitchia_spiralis	(Iriartea_deltoidea	Pseudophoenix_vinifera))))))))	Pelagodoxa_henryana)	(Kentiopsis_piersoniorum	Leopoldinia_pulchra)))))	Calamus_caryotoides);
(((Nypa_fruticans	Phoenix_dactylifera)	(((Chamaedorea_seifrizii	Sclerosperma_profizianum)	(((Reinhardtia_paiewonskiana	Reinhardtia_latisecta)	Reinhardtia_simplex)	(((Sabal_domingensis	Bactris_major)	(Elaeis_guineensis	Elaeis_oleifera))	Attalea_speciosa)))	(((Manicaria_saccifera	Pelagodoxa_henryana)	Geonoma_undata)	((Prestoea_acuminata	(Oenocarpus_bataua	Oenocarpus_minor))	((Kentiopsis_piersoniorum	Leopoldinia_pulchra)	((((Podococcus_barteri	(Roystonea_regia	(Veitchia_spiralis	(Iriartea_deltoidea	Pseudophoenix_vinifera))))	Heterospathe_cagayanensis)	Dictyosperma_album)	Hydriastele_microspadix))))))	Calamus_caryotoides);
(((Nypa_fruticans	Phoenix_dactylifera)	((Heterospathe_cagayanensis	Hydriastele_microspadix)	((((Prestoea_acuminata	(Oenocarpus_bataua	Oenocarpus_minor))	(Manicaria_saccifera	((Pelagodoxa_henryana	((Sclerosperma_profizianum	((Podococcus_barteri	((Iriartea_deltoidea	Pseudophoenix_vinifera)	(Roystonea_regia	Veitchia_spiralis)))	Geonoma_undata))	Chamaedorea_seifrizii))	(((Reinhardtia_paiewonskiana	Reinhardtia_latisecta)	Reinhardtia_simplex)	(((Sabal_domingensis	Bactris_major)	(Elaeis_guineensis	Elaeis_oleifera))	Attalea_speciosa)))))	(Kentiopsis_piersoniorum	Leopoldinia_pulchra))	Dictyosperma_album)))	Calamus_caryotoides);
((((Chamaedorea_seifrizii	Sclerosperma_profizianum)	(((((Elaeis_oleifera	Elaeis_guineensis)	Bactris_major)	Attalea_speciosa)	(((Sabal_domingensis	Reinhardtia_paiewonskiana)	Reinhardtia_latisecta)	Reinhardtia_simplex))	(((Iriartea_deltoidea	Pseudophoenix_vinifera)	(Veitchia_spiralis	Roystonea_regia))	(((Dictyosperma_album	Kentiopsis_piersoniorum)	(Heterospathe_cagayanensis	Hydriastele_microspadix))	((Podococcus_barteri	Manicaria_saccifera)	((Leopoldinia_pulchra	Pelagodoxa_henryana)	(Geonoma_undata	((Nypa_fruticans	Prestoea_acuminata)	(Oenocarpus_minor	Oenocarpus_bataua)))))))))	Phoenix_dactylifera)	Calamus_caryotoides);
(((Nypa_fruticans	Phoenix_dactylifera)	((((Geonoma_undata	(Prestoea_acuminata	(Oenocarpus_minor	Oenocarpus_bataua)))	((Leopoldinia_pulchra	Kentiopsis_piersoniorum)	((Pelagodoxa_henryana	Dictyosperma_album)	(Heterospathe_cagayanensis	Hydriastele_microspadix))))	Manicaria_saccifera)	(((Podococcus_barteri	(((Veitchia_spiralis	Iriartea_deltoidea)	Pseudophoenix_vinifera)	Roystonea_regia))	(Chamaedorea_seifrizii	Sclerosperma_profizianum))	((((Elaeis_oleifera	Elaeis_guineensis)	(Sabal_domingensis	Bactris_major))	Attalea_speciosa)	((Reinhardtia_paiewonskiana	Reinhardtia_latisecta)	Reinhardtia_simplex)))))	Calamus_caryotoides);
(((Nypa_fruticans	Phoenix_dactylifera)	(Chamaedorea_seifrizii	(Manicaria_saccifera	((((Sclerosperma_profizianum	Geonoma_undata)	(Prestoea_acuminata	(Oenocarpus_minor	Oenocarpus_bataua)))	((Dictyosperma_album	((Leopoldinia_pulchra	Kentiopsis_piersoniorum)	(Heterospathe_cagayanensis	Hydriastele_microspadix)))	(Podococcus_barteri	((Roystonea_regia	Pseudophoenix_vinifera)	(Pelagodoxa_henryana	(Veitchia_spiralis	Iriartea_deltoidea))))))	((((Elaeis_oleifera	Elaeis_guineensis)	Bactris_major)	Attalea_speciosa)	(((Sabal_domingensis	Reinhardtia_paiewonskiana)	Reinhardtia_latisecta)	Reinhardtia_simplex))))))	Calamus_caryotoides);
((Phoenix_dactylifera	((Pelagodoxa_henryana	((Geonoma_undata	(Nypa_fruticans	(Prestoea_acuminata	(Oenocarpus_minor	Oenocarpus_bataua))))	((Dictyosperma_album	((Leopoldinia_pulchra	Kentiopsis_piersoniorum)	(Heterospathe_cagayanensis	Hydriastele_microspadix)))	Manicaria_saccifera)))	(Sclerosperma_profizianum	(((Podococcus_barteri	(Roystonea_regia	((Iriartea_deltoidea	Pseudophoenix_vinifera)	Veitchia_spiralis)))	Chamaedorea_seifrizii)	((((Elaeis_oleifera	Elaeis_guineensis)	Bactris_major)	Attalea_speciosa)	(((Sabal_domingensis	Reinhardtia_paiewonskiana)	Reinhardtia_latisecta)	Reinhardtia_simplex))))))	Calamus_caryotoides);
(((Nypa_fruticans	Phoenix_dactylifera)	((Podococcus_barteri	((Sclerosperma_profizianum	((((Elaeis_oleifera	Elaeis_guineensis)	(Sabal_domingensis	Bactris_major))	Attalea_speciosa)	((Reinhardtia_paiewonskiana	Reinhardtia_latisecta)	Reinhardtia_simplex)))	((Roystonea_regia	((Iriartea_deltoidea	Pseudophoenix_vinifera)	Veitchia_spiralis))	(((Dictyosperma_album	((Leopoldinia_pulchra	Kentiopsis_piersoniorum)	(Heterospathe_cagayanensis	Hydriastele_microspadix)))	(Prestoea_acuminata	(Oenocarpus_minor	Oenocarpus_bataua)))	(Manicaria_saccifera	(Pelagodoxa_henryana	Geonoma_undata))))))	Chamaedorea_seifrizii))	Calamus_caryotoides);
((((Sabal_domingensis	Reinhardtia_paiewonskiana)	Reinhardtia_latisecta)	(Reinhardtia_simplex	((((((Pelagodoxa_henryana	((Dictyosperma_album	((Leopoldinia_pulchra	Kentiopsis_piersoniorum)	(Heterospathe_cagayanensis	Hydriastele_microspadix)))	(Oenocarpus_minor	Oenocarpus_bataua)))	Prestoea_acuminata)	(Manicaria_saccifera	Geonoma_undata))	(Sclerosperma_profizianum	(Chamaedorea_seifrizii	(Nypa_fruticans	Phoenix_dactylifera))))	(Podococcus_barteri	((Pseudophoenix_vinifera	Roystonea_regia)	(Iriartea_deltoidea	Veitchia_spiralis))))	(((Elaeis_oleifera	Elaeis_guineensis)	Bactris_major)	Attalea_speciosa))))	Calamus_caryotoides);
((((((((((Nypa_fruticans	Phoenix_dactylifera)	(Heterospathe_cagayanensis	Hydriastele_microspadix))	(Dictyosperma_album	(Leopoldinia_pulchra	Kentiopsis_piersoniorum)))	(Prestoea_acuminata	(Oenocarpus_bataua	Oenocarpus_minor)))	(Manicaria_saccifera	(Geonoma_undata	Pelagodoxa_henryana)))	(Sclerosperma_profizianum	Chamaedorea_seifrizii))	(Podococcus_barteri	(Pseudophoenix_vinifera	((Iriartea_deltoidea	Veitchia_spiralis)	Roystonea_regia))))	(((Elaeis_oleifera	Elaeis_guineensis)	(Sabal_domingensis	Bactris_major))	Attalea_speciosa))	((Reinhardtia_paiewonskiana	Reinhardtia_latisecta)	Reinhardtia_simplex))	Calamus_caryotoides);
((Phoenix_dactylifera	((Heterospathe_cagayanensis	Hydriastele_microspadix)	(Manicaria_saccifera	(((Dictyosperma_album	(Leopoldinia_pulchra	Kentiopsis_piersoniorum))	((Prestoea_acuminata	(Oenocarpus_bataua	Oenocarpus_minor))	Pelagodoxa_henryana))	((Geonoma_undata	Sclerosperma_profizianum)	((Chamaedorea_seifrizii	(Podococcus_barteri	(Roystonea_regia	((Iriartea_deltoidea	Pseudophoenix_vinifera)	Veitchia_spiralis))))	((((Elaeis_oleifera	Elaeis_guineensis)	(Sabal_domingensis	Bactris_major))	Attalea_speciosa)	((Reinhardtia_paiewonskiana	Reinhardtia_latisecta)	(Nypa_fruticans	Reinhardtia_simplex)))))))))	Calamus_caryotoides);
((Phoenix_dactylifera	((Heterospathe_cagayanensis	Hydriastele_microspadix)	(Manicaria_saccifera	(((Dictyosperma_album	(Leopoldinia_pulchra	Kentiopsis_piersoniorum))	((Nypa_fruticans	(Prestoea_acuminata	(Oenocarpus_bataua	Oenocarpus_minor)))	Pelagodoxa_henryana))	(Geonoma_undata	(((((Elaeis_oleifera	Elaeis_guineensis)	(Sabal_domingensis	Bactris_major))	Attalea_speciosa)	((Reinhardtia_paiewonskiana	Reinhardtia_latisecta)	Reinhardtia_simplex))	((Chamaedorea_seifrizii	Sclerosperma_profizianum)	(Podococcus_barteri	(Roystonea_regia	((Iriartea_deltoidea	Pseudophoenix_vinifera)	Veitchia_spiralis))))))))))	Calamus_caryotoides);
((Phoenix_dactylifera	(Manicaria_saccifera	(((((Heterospathe_cagayanensis	Hydriastele_microspadix)	Dictyosperma_album)	(Leopoldinia_pulchra	Kentiopsis_piersoniorum))	((Prestoea_acuminata	((Oenocarpus_bataua	Nypa_fruticans)	Oenocarpus_minor))	Pelagodoxa_henryana))	(((((Elaeis_oleifera	Elaeis_guineensis)	(Sabal_domingensis	Bactris_major))	Attalea_speciosa)	((Reinhardtia_paiewonskiana	Reinhardtia_latisecta)	Reinhardtia_simplex))	((Geonoma_undata	(Chamaedorea_seifrizii	Sclerosperma_profizianum))	(Podococcus_barteri	(Roystonea_regia	((Iriartea_deltoidea	Pseudophoenix_vinifera)	Veitchia_spiralis))))))))	Calamus_caryotoides);
((((Heterospathe_cagayanensis	Hydriastele_microspadix)	(Kentiopsis_piersoniorum	(Dictyosperma_album	((Pelagodoxa_henryana	(Leopoldinia_pulchra	((Nypa_fruticans	Prestoea_acuminata)	(Oenocarpus_minor	Oenocarpus_bataua))))	(((((Veitchia_spiralis	(Pseudophoenix_vinifera	Iriartea_deltoidea))	Roystonea_regia)	Podococcus_barteri)	(((Geonoma_undata	(Sclerosperma_profizianum	Chamaedorea_seifrizii))	(Attalea_speciosa	((Elaeis_guineensis	Elaeis_oleifera)	(Bactris_major	Sabal_domingensis))))	(Reinhardtia_simplex	(Reinhardtia_paiewonskiana	Reinhardtia_latisecta))))	Manicaria_saccifera)))))	Phoenix_dactylifera)	Calamus_caryotoides);
((((((Attalea_speciosa	((Elaeis_guineensis	Elaeis_oleifera)	(Bactris_major	Sabal_domingensis)))	(Reinhardtia_simplex	(Reinhardtia_paiewonskiana	Reinhardtia_latisecta)))	(((Sclerosperma_profizianum	Chamaedorea_seifrizii)	Geonoma_undata)	(((Veitchia_spiralis	(Pseudophoenix_vinifera	Iriartea_deltoidea))	Roystonea_regia)	Podococcus_barteri)))	(Manicaria_saccifera	(Pelagodoxa_henryana	(((Heterospathe_cagayanensis	Hydriastele_microspadix)	((Leopoldinia_pulchra	Kentiopsis_piersoniorum)	Dictyosperma_album))	(Prestoea_acuminata	(Oenocarpus_minor	Oenocarpus_bataua))))))	(Nypa_fruticans	Phoenix_dactylifera))	Calamus_caryotoides);
(((((Chamaedorea_seifrizii	((((Veitchia_spiralis	Iriartea_deltoidea)	Roystonea_regia)	Pseudophoenix_vinifera)	Podococcus_barteri))	((Attalea_speciosa	((Elaeis_guineensis	Elaeis_oleifera)	(Bactris_major	Sabal_domingensis)))	(Reinhardtia_simplex	(Reinhardtia_paiewonskiana	Reinhardtia_latisecta))))	(Sclerosperma_profizianum	((Manicaria_saccifera	((Pelagodoxa_henryana	((Leopoldinia_pulchra	Kentiopsis_piersoniorum)	(Dictyosperma_album	(Heterospathe_cagayanensis	Hydriastele_microspadix))))	(Prestoea_acuminata	(Oenocarpus_minor	Oenocarpus_bataua))))	Geonoma_undata)))	(Nypa_fruticans	Phoenix_dactylifera))	Calamus_caryotoides);
(((((Chamaedorea_seifrizii	Sclerosperma_profizianum)	(((Attalea_speciosa	((Elaeis_guineensis	Elaeis_oleifera)	(Bactris_major	Sabal_domingensis)))	(Reinhardtia_simplex	(Reinhardtia_paiewonskiana	Reinhardtia_latisecta)))	((Manicaria_saccifera	(Pelagodoxa_henryana	((Prestoea_acuminata	(Oenocarpus_minor	Oenocarpus_bataua))	((Leopoldinia_pulchra	Kentiopsis_piersoniorum)	(Dictyosperma_album	(Heterospathe_cagayanensis	Hydriastele_microspadix))))))	Geonoma_undata)))	((Roystonea_regia	((Iriartea_deltoidea	Pseudophoenix_vinifera)	Veitchia_spiralis))	Podococcus_barteri))	(Nypa_fruticans	Phoenix_dactylifera))	Calamus_caryotoides);
(((Manicaria_saccifera	((Pelagodoxa_henryana	((Prestoea_acuminata	(Oenocarpus_minor	Oenocarpus_bataua))	((Leopoldinia_pulchra	Kentiopsis_piersoniorum)	(Dictyosperma_album	(Heterospathe_cagayanensis	Hydriastele_microspadix)))))	(Geonoma_undata	(((Attalea_speciosa	((Elaeis_guineensis	Elaeis_oleifera)	(Bactris_major	Sabal_domingensis)))	((Reinhardtia_simplex	(Reinhardtia_paiewonskiana	Reinhardtia_latisecta))	((Roystonea_regia	((Iriartea_deltoidea	Pseudophoenix_vinifera)	Veitchia_spiralis))	Podococcus_barteri)))	((Nypa_fruticans	Chamaedorea_seifrizii)	Sclerosperma_profizianum)))))	Phoenix_dactylifera)	Calamus_caryotoides);
(((Manicaria_saccifera	((Pelagodoxa_henryana	((Nypa_fruticans	(Prestoea_acuminata	(Oenocarpus_minor	Oenocarpus_bataua)))	((Leopoldinia_pulchra	Kentiopsis_piersoniorum)	(Dictyosperma_album	(Heterospathe_cagayanensis	Hydriastele_microspadix)))))	((Chamaedorea_seifrizii	Sclerosperma_profizianum)	((((Elaeis_guineensis	Elaeis_oleifera)	((Bactris_major	Sabal_domingensis)	Attalea_speciosa))	(Reinhardtia_simplex	(Reinhardtia_paiewonskiana	Reinhardtia_latisecta)))	(Geonoma_undata	((Roystonea_regia	((Iriartea_deltoidea	Pseudophoenix_vinifera)	Veitchia_spiralis))	Podococcus_barteri))))))	Phoenix_dactylifera)	Calamus_caryotoides);
(((((Geonoma_undata	((Sclerosperma_profizianum	(((Pseudophoenix_vinifera	Roystonea_regia)	(Iriartea_deltoidea	Veitchia_spiralis))	Podococcus_barteri))	(((Elaeis_guineensis	Elaeis_oleifera)	(Bactris_major	Sabal_domingensis))	((Chamaedorea_seifrizii	Attalea_speciosa)	(Reinhardtia_simplex	(Reinhardtia_paiewonskiana	Reinhardtia_latisecta))))))	(Pelagodoxa_henryana	((Nypa_fruticans	(Prestoea_acuminata	(Oenocarpus_minor	Oenocarpus_bataua)))	((Leopoldinia_pulchra	Kentiopsis_piersoniorum)	(Dictyosperma_album	(Heterospathe_cagayanensis	Hydriastele_microspadix))))))	Manicaria_saccifera)	Phoenix_dactylifera)	Calamus_caryotoides);
(((Chamaedorea_seifrizii	(Sclerosperma_profizianum	((((Roystonea_regia	(Veitchia_spiralis	(Iriartea_deltoidea	Pseudophoenix_vinifera)))	Podococcus_barteri)	(((((Prestoea_acuminata	(Oenocarpus_minor	Oenocarpus_bataua))	Pelagodoxa_henryana)	((Leopoldinia_pulchra	Kentiopsis_piersoniorum)	(Dictyosperma_album	(Heterospathe_cagayanensis	Hydriastele_microspadix))))	Manicaria_saccifera)	Geonoma_undata))	((Reinhardtia_simplex	((Sabal_domingensis	Reinhardtia_paiewonskiana)	Reinhardtia_latisecta))	(((Elaeis_guineensis	Elaeis_oleifera)	Bactris_major)	Attalea_speciosa)))))	(Nypa_fruticans	Phoenix_dactylifera))	Calamus_caryotoides);
((((((Elaeis_guineensis	Elaeis_oleifera)	(Sabal_domingensis	Bactris_major))	(((Roystonea_regia	(Veitchia_spiralis	(Iriartea_deltoidea	Pseudophoenix_vinifera)))	Podococcus_barteri)	Attalea_speciosa))	(((((Oenocarpus_minor	Oenocarpus_bataua)	((Leopoldinia_pulchra	Kentiopsis_piersoniorum)	(Dictyosperma_album	(Heterospathe_cagayanensis	Hydriastele_microspadix))))	Pelagodoxa_henryana)	Manicaria_saccifera)	((Prestoea_acuminata	(Reinhardtia_simplex	(Reinhardtia_paiewonskiana	Reinhardtia_latisecta)))	(Geonoma_undata	(Chamaedorea_seifrizii	Sclerosperma_profizianum)))))	(Nypa_fruticans	Phoenix_dactylifera))	Calamus_caryotoides);
(((((Reinhardtia_simplex	(Reinhardtia_paiewonskiana	Reinhardtia_latisecta))	(Attalea_speciosa	((Elaeis_guineensis	Elaeis_oleifera)	(Sabal_domingensis	Bactris_major))))	((((Manicaria_saccifera	((Kentiopsis_piersoniorum	(Heterospathe_cagayanensis	Hydriastele_microspadix))	Dictyosperma_album))	((Leopoldinia_pulchra	(Prestoea_acuminata	(Oenocarpus_minor	Oenocarpus_bataua)))	(Geonoma_undata	Pelagodoxa_henryana)))	(Chamaedorea_seifrizii	(Phoenix_dactylifera	Sclerosperma_profizianum)))	(((Pseudophoenix_vinifera	Roystonea_regia)	(Veitchia_spiralis	Iriartea_deltoidea))	Podococcus_barteri)))	Nypa_fruticans)	Calamus_caryotoides);
((Phoenix_dactylifera	(((Pelagodoxa_henryana	((Heterospathe_cagayanensis	Hydriastele_microspadix)	(Dictyosperma_album	(Leopoldinia_pulchra	Kentiopsis_piersoniorum))))	((Geonoma_undata	((Oenocarpus_bataua	Oenocarpus_minor)	Prestoea_acuminata))	((Chamaedorea_seifrizii	((Veitchia_spiralis	(Iriartea_deltoidea	Pseudophoenix_vinifera))	Roystonea_regia))	(((Nypa_fruticans	Reinhardtia_simplex)	(Reinhardtia_latisecta	Reinhardtia_paiewonskiana))	(Sclerosperma_profizianum	(Attalea_speciosa	((Sabal_domingensis	Bactris_major)	(Elaeis_guineensis	Elaeis_oleifera))))))))	(Podococcus_barteri	Manicaria_saccifera)))	Calamus_caryotoides);
(((Nypa_fruticans	Phoenix_dactylifera)	((Chamaedorea_seifrizii	Sclerosperma_profizianum)	(((Reinhardtia_simplex	(Reinhardtia_latisecta	Reinhardtia_paiewonskiana))	(Attalea_speciosa	(Bactris_major	(Elaeis_guineensis	Elaeis_oleifera))))	((((Oenocarpus_bataua	Oenocarpus_minor)	(Sabal_domingensis	Prestoea_acuminata))	(((Heterospathe_cagayanensis	Hydriastele_microspadix)	Dictyosperma_album)	((Leopoldinia_pulchra	Kentiopsis_piersoniorum)	Pelagodoxa_henryana)))	(Manicaria_saccifera	(Geonoma_undata	(Podococcus_barteri	(Veitchia_spiralis	((Iriartea_deltoidea	Pseudophoenix_vinifera)	Roystonea_regia)))))))))	Calamus_caryotoides);
((Phoenix_dactylifera	(Chamaedorea_seifrizii	((((Nypa_fruticans	Reinhardtia_simplex)	(Reinhardtia_latisecta	Reinhardtia_paiewonskiana))	((((Sabal_domingensis	Elaeis_guineensis)	Elaeis_oleifera)	Bactris_major)	Attalea_speciosa))	((Podococcus_barteri	((Pseudophoenix_vinifera	(Veitchia_spiralis	Iriartea_deltoidea))	Roystonea_regia))	(((Sclerosperma_profizianum	Geonoma_undata)	((Pelagodoxa_henryana	((Heterospathe_cagayanensis	Hydriastele_microspadix)	(Dictyosperma_album	(Leopoldinia_pulchra	Kentiopsis_piersoniorum))))	((Oenocarpus_bataua	Oenocarpus_minor)	Prestoea_acuminata)))	Manicaria_saccifera)))))	Calamus_caryotoides);
((Phoenix_dactylifera	(((Manicaria_saccifera	((Leopoldinia_pulchra	((Dictyosperma_album	Kentiopsis_piersoniorum)	Pelagodoxa_henryana))	((Oenocarpus_bataua	Oenocarpus_minor)	Prestoea_acuminata)))	(((Geonoma_undata	Sclerosperma_profizianum)	((Nypa_fruticans	Chamaedorea_seifrizii)	(Podococcus_barteri	(Roystonea_regia	((Pseudophoenix_vinifera	Iriartea_deltoidea)	Veitchia_spiralis)))))	((Reinhardtia_simplex	(Reinhardtia_latisecta	Reinhardtia_paiewonskiana))	(((Elaeis_guineensis	Elaeis_oleifera)	(Sabal_domingensis	Bactris_major))	Attalea_speciosa))))	(Heterospathe_cagayanensis	Hydriastele_microspadix)))	Calamus_caryotoides);
((((Reinhardtia_latisecta	(Sabal_domingensis	Reinhardtia_paiewonskiana))	Reinhardtia_simplex)	(((Elaeis_guineensis	Elaeis_oleifera)	(Bactris_major	Attalea_speciosa))	(((Geonoma_undata	Manicaria_saccifera)	(((Phoenix_dactylifera	((Dictyosperma_album	(Kentiopsis_piersoniorum	Leopoldinia_pulchra))	(Heterospathe_cagayanensis	Hydriastele_microspadix)))	Pelagodoxa_henryana)	((Oenocarpus_bataua	Oenocarpus_minor)	(Nypa_fruticans	Prestoea_acuminata))))	((Podococcus_barteri	(Roystonea_regia	((Pseudophoenix_vinifera	Iriartea_deltoidea)	Veitchia_spiralis)))	(Sclerosperma_profizianum	Chamaedorea_seifrizii)))))	Calamus_caryotoides);
((Phoenix_dactylifera	((Nypa_fruticans	Chamaedorea_seifrizii)	(((Podococcus_barteri	((Pseudophoenix_vinifera	Iriartea_deltoidea)	(Veitchia_spiralis	Roystonea_regia)))	((((Reinhardtia_latisecta	Reinhardtia_paiewonskiana)	Reinhardtia_simplex)	(((Sabal_domingensis	Bactris_major)	(Elaeis_guineensis	Elaeis_oleifera))	Attalea_speciosa))	(((Manicaria_saccifera	(Pelagodoxa_henryana	Geonoma_undata))	((Kentiopsis_piersoniorum	Leopoldinia_pulchra)	((Heterospathe_cagayanensis	Hydriastele_microspadix)	Dictyosperma_album)))	((Oenocarpus_bataua	Oenocarpus_minor)	Prestoea_acuminata))))	Sclerosperma_profizianum)))	Calamus_caryotoides);
(((Nypa_fruticans	Phoenix_dactylifera)	(((((Podococcus_barteri	((Iriartea_deltoidea	Veitchia_spiralis)	(Roystonea_regia	Pseudophoenix_vinifera)))	Chamaedorea_seifrizii)	(((Reinhardtia_latisecta	Reinhardtia_paiewonskiana)	Reinhardtia_simplex)	(((Sabal_domingensis	Bactris_major)	(Elaeis_guineensis	Elaeis_oleifera))	Attalea_speciosa)))	Sclerosperma_profizianum)	(((Manicaria_saccifera	(Pelagodoxa_henryana	Geonoma_undata))	((Kentiopsis_piersoniorum	Leopoldinia_pulchra)	((Heterospathe_cagayanensis	Hydriastele_microspadix)	Dictyosperma_album)))	((Oenocarpus_bataua	Oenocarpus_minor)	Prestoea_acuminata))))	Calamus_caryotoides);
((Phoenix_dactylifera	((Heterospathe_cagayanensis	Hydriastele_microspadix)	((Dictyosperma_album	(Kentiopsis_piersoniorum	Leopoldinia_pulchra))	(((Oenocarpus_bataua	Oenocarpus_minor)	Prestoea_acuminata)	(Pelagodoxa_henryana	(Manicaria_saccifera	(((((Sabal_domingensis	Bactris_major)	(Elaeis_guineensis	Elaeis_oleifera))	(((Podococcus_barteri	((Iriartea_deltoidea	Pseudophoenix_vinifera)	(Veitchia_spiralis	Roystonea_regia)))	Attalea_speciosa)	((Reinhardtia_latisecta	Reinhardtia_paiewonskiana)	Reinhardtia_simplex)))	((Nypa_fruticans	Chamaedorea_seifrizii)	Sclerosperma_profizianum))	Geonoma_undata)))))))	Calamus_caryotoides);
((((Reinhardtia_latisecta	Reinhardtia_paiewonskiana)	(Nypa_fruticans	Reinhardtia_simplex))	((Attalea_speciosa	((Sabal_domingensis	Bactris_major)	(Elaeis_guineensis	Elaeis_oleifera)))	(((Chamaedorea_seifrizii	(Phoenix_dactylifera	Sclerosperma_profizianum))	((Geonoma_undata	Manicaria_saccifera)	((((Kentiopsis_piersoniorum	Leopoldinia_pulchra)	((Hydriastele_microspadix	Heterospathe_cagayanensis)	Dictyosperma_album))	Pelagodoxa_henryana)	((Oenocarpus_bataua	Oenocarpus_minor)	Prestoea_acuminata))))	(Podococcus_barteri	(Pseudophoenix_vinifera	((Iriartea_deltoidea	Veitchia_spiralis)	Roystonea_regia))))))	Calamus_caryotoides);
((Phoenix_dactylifera	(((((((Geonoma_undata	((Oenocarpus_bataua	Oenocarpus_minor)	Prestoea_acuminata))	Pelagodoxa_henryana)	((Hydriastele_microspadix	Heterospathe_cagayanensis)	(Dictyosperma_album	(Kentiopsis_piersoniorum	Leopoldinia_pulchra))))	Manicaria_saccifera)	((Attalea_speciosa	((Sabal_domingensis	Bactris_major)	(Elaeis_guineensis	Elaeis_oleifera)))	(((Nypa_fruticans	Reinhardtia_simplex)	(Reinhardtia_latisecta	Reinhardtia_paiewonskiana))	(Podococcus_barteri	((Iriartea_deltoidea	Pseudophoenix_vinifera)	(Veitchia_spiralis	Roystonea_regia))))))	Sclerosperma_profizianum)	Chamaedorea_seifrizii))	Calamus_caryotoides);
((Phoenix_dactylifera	(Heterospathe_cagayanensis	(Hydriastele_microspadix	(Dictyosperma_album	((((Oenocarpus_bataua	Oenocarpus_minor)	Prestoea_acuminata)	((Geonoma_undata	(Pelagodoxa_henryana	Manicaria_saccifera))	(((Sclerosperma_profizianum	(Nypa_fruticans	Chamaedorea_seifrizii))	(Podococcus_barteri	(Roystonea_regia	((Iriartea_deltoidea	Veitchia_spiralis)	Pseudophoenix_vinifera))))	((Attalea_speciosa	((Elaeis_oleifera	Elaeis_guineensis)	Bactris_major))	(Reinhardtia_simplex	(Reinhardtia_latisecta	(Sabal_domingensis	Reinhardtia_paiewonskiana)))))))	(Kentiopsis_piersoniorum	Leopoldinia_pulchra))))))	Calamus_caryotoides);
((Phoenix_dactylifera	((Heterospathe_cagayanensis	Hydriastele_microspadix)	(Dictyosperma_album	((((Oenocarpus_bataua	Oenocarpus_minor)	Prestoea_acuminata)	((Geonoma_undata	(Manicaria_saccifera	(((Sclerosperma_profizianum	(Nypa_fruticans	Chamaedorea_seifrizii))	(Podococcus_barteri	(Roystonea_regia	((Iriartea_deltoidea	Pseudophoenix_vinifera)	Veitchia_spiralis))))	((Attalea_speciosa	((Sabal_domingensis	Bactris_major)	(Elaeis_oleifera	Elaeis_guineensis)))	(Reinhardtia_simplex	(Reinhardtia_latisecta	Reinhardtia_paiewonskiana))))))	Pelagodoxa_henryana))	(Kentiopsis_piersoniorum	Leopoldinia_pulchra)))))	Calamus_caryotoides);
(((Nypa_fruticans	Phoenix_dactylifera)	((Podococcus_barteri	(Veitchia_spiralis	(Roystonea_regia	(Iriartea_deltoidea	Pseudophoenix_vinifera))))	((((Attalea_speciosa	((Sabal_domingensis	Bactris_major)	(Elaeis_oleifera	Elaeis_guineensis)))	(Reinhardtia_simplex	(Reinhardtia_latisecta	Reinhardtia_paiewonskiana)))	((Pelagodoxa_henryana	(Manicaria_saccifera	(((Heterospathe_cagayanensis	Hydriastele_microspadix)	(Dictyosperma_album	(Kentiopsis_piersoniorum	Leopoldinia_pulchra)))	((Oenocarpus_bataua	Oenocarpus_minor)	Prestoea_acuminata))))	Geonoma_undata))	(Sclerosperma_profizianum	Chamaedorea_seifrizii))))	Calamus_caryotoides);
((Phoenix_dactylifera	((((Nypa_fruticans	Chamaedorea_seifrizii)	(Podococcus_barteri	(Roystonea_regia	(Veitchia_spiralis	(Pseudophoenix_vinifera	Iriartea_deltoidea)))))	((Sclerosperma_profizianum	((Attalea_speciosa	((Sabal_domingensis	Bactris_major)	(Elaeis_oleifera	Elaeis_guineensis)))	(Reinhardtia_simplex	(Reinhardtia_latisecta	Reinhardtia_paiewonskiana))))	(Geonoma_undata	(((Oenocarpus_bataua	Oenocarpus_minor)	Prestoea_acuminata)	(((Kentiopsis_piersoniorum	Leopoldinia_pulchra)	((Heterospathe_cagayanensis	Hydriastele_microspadix)	Dictyosperma_album))	Pelagodoxa_henryana)))))	Manicaria_saccifera))	Calamus_caryotoides);
((Phoenix_dactylifera	(((Chamaedorea_seifrizii	Sclerosperma_profizianum)	((((Nypa_fruticans	((Oenocarpus_bataua	Oenocarpus_minor)	Prestoea_acuminata))	(Podococcus_barteri	((Pseudophoenix_vinifera	Roystonea_regia)	(Veitchia_spiralis	Iriartea_deltoidea))))	((Kentiopsis_piersoniorum	Leopoldinia_pulchra)	((Heterospathe_cagayanensis	Hydriastele_microspadix)	Dictyosperma_album)))	((Attalea_speciosa	((Sabal_domingensis	Bactris_major)	(Elaeis_oleifera	Elaeis_guineensis)))	(Reinhardtia_simplex	(Reinhardtia_latisecta	Reinhardtia_paiewonskiana)))))	((Pelagodoxa_henryana	Geonoma_undata)	Manicaria_saccifera)))	Calamus_caryotoides);
((Phoenix_dactylifera	(((Podococcus_barteri	((Pseudophoenix_vinifera	Roystonea_regia)	(Veitchia_spiralis	Iriartea_deltoidea)))	((((Attalea_speciosa	(Bactris_major	(Elaeis_oleifera	Elaeis_guineensis)))	(Reinhardtia_simplex	(Reinhardtia_latisecta	(Sabal_domingensis	Reinhardtia_paiewonskiana))))	Sclerosperma_profizianum)	((Manicaria_saccifera	((Pelagodoxa_henryana	(Nypa_fruticans	((Oenocarpus_bataua	Oenocarpus_minor)	Prestoea_acuminata)))	((Kentiopsis_piersoniorum	Leopoldinia_pulchra)	((Heterospathe_cagayanensis	Hydriastele_microspadix)	Dictyosperma_album))))	Geonoma_undata)))	Chamaedorea_seifrizii))	Calamus_caryotoides);
(((Nypa_fruticans	Phoenix_dactylifera)	(((Pelagodoxa_henryana	(((Oenocarpus_bataua	Oenocarpus_minor)	Prestoea_acuminata)	((Kentiopsis_piersoniorum	Leopoldinia_pulchra)	((Heterospathe_cagayanensis	Hydriastele_microspadix)	Dictyosperma_album))))	(((Sclerosperma_profizianum	Geonoma_undata)	((Podococcus_barteri	((Veitchia_spiralis	(Iriartea_deltoidea	Pseudophoenix_vinifera))	Roystonea_regia))	Chamaedorea_seifrizii))	((Attalea_speciosa	((Sabal_domingensis	Bactris_major)	(Elaeis_oleifera	Elaeis_guineensis)))	(Reinhardtia_simplex	(Reinhardtia_latisecta	Reinhardtia_paiewonskiana)))))	Manicaria_saccifera))	Calamus_caryotoides);
((Phoenix_dactylifera	(((((((Attalea_speciosa	((Sabal_domingensis	Bactris_major)	(Elaeis_oleifera	Elaeis_guineensis)))	(Reinhardtia_simplex	(Reinhardtia_latisecta	Reinhardtia_paiewonskiana)))	((Podococcus_barteri	((Veitchia_spiralis	(Iriartea_deltoidea	Pseudophoenix_vinifera))	Roystonea_regia))	Chamaedorea_seifrizii))	(((Oenocarpus_bataua	Oenocarpus_minor)	(Nypa_fruticans	Prestoea_acuminata))	Geonoma_undata))	Manicaria_saccifera)	(Pelagodoxa_henryana	((Kentiopsis_piersoniorum	Leopoldinia_pulchra)	(Sclerosperma_profizianum	Dictyosperma_album))))	(Heterospathe_cagayanensis	Hydriastele_microspadix)))	Calamus_caryotoides);
((Phoenix_dactylifera	(Heterospathe_cagayanensis	(((Kentiopsis_piersoniorum	Leopoldinia_pulchra)	(((((Sclerosperma_profizianum	((Attalea_speciosa	((Sabal_domingensis	Bactris_major)	(Elaeis_oleifera	Elaeis_guineensis)))	((Nypa_fruticans	Reinhardtia_simplex)	(Reinhardtia_latisecta	Reinhardtia_paiewonskiana))))	Chamaedorea_seifrizii)	(Manicaria_saccifera	(((Oenocarpus_bataua	Oenocarpus_minor)	Prestoea_acuminata)	Geonoma_undata)))	(Podococcus_barteri	(Roystonea_regia	((Veitchia_spiralis	(Iriartea_deltoidea	Pelagodoxa_henryana))	Pseudophoenix_vinifera))))	Dictyosperma_album))	Hydriastele_microspadix)))	Calamus_caryotoides);
(((Nypa_fruticans	Phoenix_dactylifera)	(((((Chamaedorea_seifrizii	(((Attalea_speciosa	(Elaeis_oleifera	Elaeis_guineensis))	(Reinhardtia_simplex	(Reinhardtia_latisecta	Reinhardtia_paiewonskiana)))	(Sabal_domingensis	Bactris_major)))	(Geonoma_undata	Sclerosperma_profizianum))	(Pelagodoxa_henryana	Manicaria_saccifera))	((Oenocarpus_bataua	Oenocarpus_minor)	Prestoea_acuminata))	((Podococcus_barteri	((Iriartea_deltoidea	Pseudophoenix_vinifera)	(Roystonea_regia	Veitchia_spiralis)))	((Dictyosperma_album	(Heterospathe_cagayanensis	Hydriastele_microspadix))	(Kentiopsis_piersoniorum	Leopoldinia_pulchra)))))	Calamus_caryotoides);
(((Nypa_fruticans	Phoenix_dactylifera)	((((((Oenocarpus_bataua	Oenocarpus_minor)	Prestoea_acuminata)	(Manicaria_saccifera	(Pelagodoxa_henryana	Geonoma_undata)))	(Dictyosperma_album	((Heterospathe_cagayanensis	Hydriastele_microspadix)	(Kentiopsis_piersoniorum	Leopoldinia_pulchra))))	(((Reinhardtia_simplex	((Sabal_domingensis	Reinhardtia_paiewonskiana)	Reinhardtia_latisecta))	(Chamaedorea_seifrizii	((Bactris_major	(Elaeis_guineensis	Elaeis_oleifera))	Attalea_speciosa)))	((((Veitchia_spiralis	Iriartea_deltoidea)	Pseudophoenix_vinifera)	Roystonea_regia)	Podococcus_barteri)))	Sclerosperma_profizianum))	Calamus_caryotoides);
(((Nypa_fruticans	Phoenix_dactylifera)	(Geonoma_undata	(Podococcus_barteri	(((Reinhardtia_simplex	(Reinhardtia_paiewonskiana	Reinhardtia_latisecta))	(((Sabal_domingensis	Bactris_major)	(Elaeis_guineensis	Elaeis_oleifera))	Attalea_speciosa))	((Chamaedorea_seifrizii	(((Iriartea_deltoidea	Pseudophoenix_vinifera)	Roystonea_regia)	Veitchia_spiralis))	(Sclerosperma_profizianum	(((Dictyosperma_album	((Heterospathe_cagayanensis	Hydriastele_microspadix)	(Kentiopsis_piersoniorum	Leopoldinia_pulchra)))	(Prestoea_acuminata	((Pelagodoxa_henryana	Oenocarpus_bataua)	Oenocarpus_minor)))	Manicaria_saccifera)))))))	Calamus_caryotoides);
(((Nypa_fruticans	Phoenix_dactylifera)	(Heterospathe_cagayanensis	(Hydriastele_microspadix	(Kentiopsis_piersoniorum	(((Leopoldinia_pulchra	((Prestoea_acuminata	(Oenocarpus_bataua	Oenocarpus_minor))	Pelagodoxa_henryana))	(Manicaria_saccifera	(((Chamaedorea_seifrizii	(Podococcus_barteri	(Roystonea_regia	(Veitchia_spiralis	(Iriartea_deltoidea	Pseudophoenix_vinifera)))))	(Sclerosperma_profizianum	Geonoma_undata))	((Reinhardtia_simplex	(Reinhardtia_paiewonskiana	Reinhardtia_latisecta))	(((Sabal_domingensis	Bactris_major)	(Elaeis_guineensis	Elaeis_oleifera))	Attalea_speciosa)))))	Dictyosperma_album)))))	Calamus_caryotoides);
(((Nypa_fruticans	Phoenix_dactylifera)	((Heterospathe_cagayanensis	Hydriastele_microspadix)	((((Manicaria_saccifera	(Pelagodoxa_henryana	Geonoma_undata))	((Prestoea_acuminata	(Oenocarpus_bataua	Oenocarpus_minor))	((((Reinhardtia_simplex	(Reinhardtia_paiewonskiana	Reinhardtia_latisecta))	Chamaedorea_seifrizii)	Sclerosperma_profizianum)	((((Sabal_domingensis	Bactris_major)	(Elaeis_guineensis	Elaeis_oleifera))	Attalea_speciosa)	(Podococcus_barteri	(Roystonea_regia	((Veitchia_spiralis	Iriartea_deltoidea)	Pseudophoenix_vinifera)))))))	(Leopoldinia_pulchra	Kentiopsis_piersoniorum))	Dictyosperma_album)))	Calamus_caryotoides);
(((Nypa_fruticans	Phoenix_dactylifera)	((Heterospathe_cagayanensis	Hydriastele_microspadix)	((((Pelagodoxa_henryana	(Prestoea_acuminata	(Oenocarpus_bataua	Oenocarpus_minor)))	((Manicaria_saccifera	Geonoma_undata)	(((((Sabal_domingensis	Bactris_major)	(Elaeis_guineensis	Elaeis_oleifera))	Attalea_speciosa)	(Sclerosperma_profizianum	Chamaedorea_seifrizii))	((Podococcus_barteri	(Roystonea_regia	((Iriartea_deltoidea	Pseudophoenix_vinifera)	Veitchia_spiralis)))	(Reinhardtia_simplex	(Reinhardtia_paiewonskiana	Reinhardtia_latisecta))))))	(Leopoldinia_pulchra	Kentiopsis_piersoniorum))	Dictyosperma_album)))	Calamus_caryotoides);
((Phoenix_dactylifera	((Heterospathe_cagayanensis	(Kentiopsis_piersoniorum	Hydriastele_microspadix))	(((Nypa_fruticans	(Pelagodoxa_henryana	((Leopoldinia_pulchra	Prestoea_acuminata)	(Oenocarpus_bataua	Oenocarpus_minor))))	(Manicaria_saccifera	((Reinhardtia_simplex	(Reinhardtia_paiewonskiana	Reinhardtia_latisecta))	((((Podococcus_barteri	(Roystonea_regia	((Iriartea_deltoidea	Pseudophoenix_vinifera)	Veitchia_spiralis)))	Geonoma_undata)	(((Sabal_domingensis	Bactris_major)	(Elaeis_guineensis	Elaeis_oleifera))	Attalea_speciosa))	(Sclerosperma_profizianum	Chamaedorea_seifrizii)))))	Dictyosperma_album)))	Calamus_caryotoides);
(((Phoenix_dactylifera	Nypa_fruticans)	((Hydriastele_microspadix	(Heterospathe_cagayanensis	Kentiopsis_piersoniorum))	((((((Sclerosperma_profizianum	Chamaedorea_seifrizii)	(((Sabal_domingensis	Bactris_major)	(Elaeis_guineensis	Elaeis_oleifera))	Attalea_speciosa))	((Geonoma_undata	(Leopoldinia_pulchra	Pelagodoxa_henryana))	Manicaria_saccifera))	(Prestoea_acuminata	(Oenocarpus_bataua	Oenocarpus_minor)))	((Podococcus_barteri	(Roystonea_regia	((Iriartea_deltoidea	Pseudophoenix_vinifera)	Veitchia_spiralis)))	(Reinhardtia_simplex	(Reinhardtia_paiewonskiana	Reinhardtia_latisecta))))	Dictyosperma_album)))	Calamus_caryotoides);
(((Phoenix_dactylifera	Nypa_fruticans)	((((Kentiopsis_piersoniorum	(((Leopoldinia_pulchra	Pelagodoxa_henryana)	(Prestoea_acuminata	(Oenocarpus_bataua	Oenocarpus_minor)))	((Geonoma_undata	Manicaria_saccifera)	((Sclerosperma_profizianum	(Chamaedorea_seifrizii	(((Pseudophoenix_vinifera	Roystonea_regia)	(Iriartea_deltoidea	Veitchia_spiralis))	Podococcus_barteri)))	((((Sabal_domingensis	Bactris_major)	(Elaeis_guineensis	Elaeis_oleifera))	Attalea_speciosa)	(Reinhardtia_simplex	(Reinhardtia_paiewonskiana	Reinhardtia_latisecta)))))))	Dictyosperma_album)	Hydriastele_microspadix)	Heterospathe_cagayanensis))	Calamus_caryotoides);
((Phoenix_dactylifera	(Manicaria_saccifera	(((Kentiopsis_piersoniorum	Leopoldinia_pulchra)	(Dictyosperma_album	(Hydriastele_microspadix	Heterospathe_cagayanensis)))	((((Chamaedorea_seifrizii	((Roystonea_regia	(((Iriartea_deltoidea	Pelagodoxa_henryana)	Veitchia_spiralis)	Pseudophoenix_vinifera))	Podococcus_barteri))	(Geonoma_undata	Sclerosperma_profizianum))	((((Sabal_domingensis	Bactris_major)	(Elaeis_guineensis	Elaeis_oleifera))	Attalea_speciosa)	(Reinhardtia_simplex	(Reinhardtia_paiewonskiana	Reinhardtia_latisecta))))	(Nypa_fruticans	(Prestoea_acuminata	(Oenocarpus_bataua	Oenocarpus_minor)))))))	Calamus_caryotoides);
((Phoenix_dactylifera	(Heterospathe_cagayanensis	((Kentiopsis_piersoniorum	((((((Sclerosperma_profizianum	((((Sabal_domingensis	Bactris_major)	(Elaeis_guineensis	Elaeis_oleifera))	Attalea_speciosa)	((Nypa_fruticans	Reinhardtia_simplex)	(Reinhardtia_paiewonskiana	Reinhardtia_latisecta))))	Chamaedorea_seifrizii)	(((Roystonea_regia	((Iriartea_deltoidea	(Pelagodoxa_henryana	Veitchia_spiralis))	Pseudophoenix_vinifera))	Podococcus_barteri)	Geonoma_undata))	Manicaria_saccifera)	((Leopoldinia_pulchra	Prestoea_acuminata)	(Oenocarpus_bataua	Oenocarpus_minor)))	Dictyosperma_album))	Hydriastele_microspadix)))	Calamus_caryotoides);
((Phoenix_dactylifera	(((Manicaria_saccifera	((Prestoea_acuminata	(Oenocarpus_minor	Oenocarpus_bataua))	(Pelagodoxa_henryana	(Leopoldinia_pulchra	Dictyosperma_album))))	(((((Sabal_domingensis	Bactris_major)	(Elaeis_guineensis	Elaeis_oleifera))	Attalea_speciosa)	((Reinhardtia_latisecta	Reinhardtia_paiewonskiana)	(Nypa_fruticans	Reinhardtia_simplex)))	((Chamaedorea_seifrizii	(Podococcus_barteri	(Roystonea_regia	((Iriartea_deltoidea	Veitchia_spiralis)	Pseudophoenix_vinifera))))	(Geonoma_undata	Sclerosperma_profizianum))))	(Heterospathe_cagayanensis	(Kentiopsis_piersoniorum	Hydriastele_microspadix))))	Calamus_caryotoides);
(((Reinhardtia_latisecta	(Sabal_domingensis	Reinhardtia_paiewonskiana))	(Reinhardtia_simplex	(((Chamaedorea_seifrizii	Sclerosperma_profizianum)	((Manicaria_saccifera	((Prestoea_acuminata	(Oenocarpus_minor	Oenocarpus_bataua))	((Geonoma_undata	(Leopoldinia_pulchra	Dictyosperma_album))	Pelagodoxa_henryana)))	((Heterospathe_cagayanensis	(Kentiopsis_piersoniorum	Hydriastele_microspadix))	Nypa_fruticans)))	(Attalea_speciosa	(Phoenix_dactylifera	((Podococcus_barteri	((Iriartea_deltoidea	Veitchia_spiralis)	(Pseudophoenix_vinifera	Roystonea_regia)))	(Bactris_major	(Elaeis_guineensis	Elaeis_oleifera))))))))	Calamus_caryotoides);
((((Nypa_fruticans	Chamaedorea_seifrizii)	((((Manicaria_saccifera	(((Leopoldinia_pulchra	Pelagodoxa_henryana)	(Prestoea_acuminata	(Oenocarpus_minor	Oenocarpus_bataua)))	Geonoma_undata))	(Dictyosperma_album	(Kentiopsis_piersoniorum	(Hydriastele_microspadix	Heterospathe_cagayanensis))))	((Podococcus_barteri	(Roystonea_regia	((Iriartea_deltoidea	Veitchia_spiralis)	Pseudophoenix_vinifera)))	((Attalea_speciosa	((Sabal_domingensis	Bactris_major)	(Elaeis_guineensis	Elaeis_oleifera)))	((Reinhardtia_latisecta	Reinhardtia_paiewonskiana)	Reinhardtia_simplex))))	Sclerosperma_profizianum))	Phoenix_dactylifera)	Calamus_caryotoides);
(((Reinhardtia_latisecta	Reinhardtia_paiewonskiana)	(Reinhardtia_simplex	((((Sclerosperma_profizianum	((Nypa_fruticans	Phoenix_dactylifera)	Chamaedorea_seifrizii))	((Manicaria_saccifera	Geonoma_undata)	(Pelagodoxa_henryana	((Prestoea_acuminata	(Oenocarpus_minor	Oenocarpus_bataua))	(((Hydriastele_microspadix	Heterospathe_cagayanensis)	(Leopoldinia_pulchra	Kentiopsis_piersoniorum))	Dictyosperma_album)))))	(Podococcus_barteri	(Roystonea_regia	((Iriartea_deltoidea	Pseudophoenix_vinifera)	Veitchia_spiralis))))	(Attalea_speciosa	((Sabal_domingensis	Bactris_major)	(Elaeis_guineensis	Elaeis_oleifera))))))	Calamus_caryotoides);
((Phoenix_dactylifera	((((Pelagodoxa_henryana	(Nypa_fruticans	(Prestoea_acuminata	(Oenocarpus_minor	Oenocarpus_bataua))))	(((Hydriastele_microspadix	Heterospathe_cagayanensis)	(Leopoldinia_pulchra	Kentiopsis_piersoniorum))	Dictyosperma_album))	Manicaria_saccifera)	((((Podococcus_barteri	(Roystonea_regia	((Iriartea_deltoidea	Pseudophoenix_vinifera)	Veitchia_spiralis)))	(Geonoma_undata	Sclerosperma_profizianum))	Chamaedorea_seifrizii)	((Attalea_speciosa	(Bactris_major	(Elaeis_guineensis	Elaeis_oleifera)))	((Reinhardtia_paiewonskiana	(Reinhardtia_latisecta	Sabal_domingensis))	Reinhardtia_simplex)))))	Calamus_caryotoides);
((Phoenix_dactylifera	(Manicaria_saccifera	(((Nypa_fruticans	Chamaedorea_seifrizii)	(Podococcus_barteri	(Roystonea_regia	((Pelagodoxa_henryana	(Iriartea_deltoidea	Veitchia_spiralis))	Pseudophoenix_vinifera))))	((((Prestoea_acuminata	(Oenocarpus_minor	Oenocarpus_bataua))	((Hydriastele_microspadix	Heterospathe_cagayanensis)	((Leopoldinia_pulchra	Kentiopsis_piersoniorum)	Dictyosperma_album)))	(Geonoma_undata	Sclerosperma_profizianum))	((Attalea_speciosa	((Sabal_domingensis	Bactris_major)	(Elaeis_guineensis	Elaeis_oleifera)))	((Reinhardtia_latisecta	Reinhardtia_paiewonskiana)	Reinhardtia_simplex))))))	Calamus_caryotoides);
((Phoenix_dactylifera	(Geonoma_undata	(((((Podococcus_barteri	((Roystonea_regia	(Iriartea_deltoidea	Pseudophoenix_vinifera))	Veitchia_spiralis))	(Attalea_speciosa	((Sabal_domingensis	Bactris_major)	(Elaeis_guineensis	Elaeis_oleifera))))	((Reinhardtia_latisecta	Reinhardtia_paiewonskiana)	Reinhardtia_simplex))	(Sclerosperma_profizianum	(Nypa_fruticans	Chamaedorea_seifrizii)))	(Manicaria_saccifera	((((Prestoea_acuminata	(Oenocarpus_minor	Oenocarpus_bataua))	Leopoldinia_pulchra)	Pelagodoxa_henryana)	((Hydriastele_microspadix	Heterospathe_cagayanensis)	(Kentiopsis_piersoniorum	Dictyosperma_album)))))))	Calamus_caryotoides);
((Phoenix_dactylifera	(Geonoma_undata	((Podococcus_barteri	(Roystonea_regia	(Veitchia_spiralis	(Iriartea_deltoidea	Pseudophoenix_vinifera))))	(((Sabal_domingensis	Bactris_major)	(Elaeis_guineensis	Elaeis_oleifera))	((Nypa_fruticans	Chamaedorea_seifrizii)	((Sclerosperma_profizianum	((((Hydriastele_microspadix	Leopoldinia_pulchra)	Kentiopsis_piersoniorum)	(Heterospathe_cagayanensis	Dictyosperma_album))	((Attalea_speciosa	((Reinhardtia_latisecta	Reinhardtia_paiewonskiana)	Reinhardtia_simplex))	(Prestoea_acuminata	(Oenocarpus_minor	Oenocarpus_bataua)))))	(Pelagodoxa_henryana	Manicaria_saccifera)))))))	Calamus_caryotoides);
((Phoenix_dactylifera	((Heterospathe_cagayanensis	Hydriastele_microspadix)	((((((Attalea_speciosa	((Sabal_domingensis	Bactris_major)	(Elaeis_guineensis	Elaeis_oleifera)))	((Reinhardtia_latisecta	Reinhardtia_paiewonskiana)	Reinhardtia_simplex))	((Prestoea_acuminata	(Oenocarpus_minor	Oenocarpus_bataua))	(Sclerosperma_profizianum	Geonoma_undata)))	((Podococcus_barteri	(Roystonea_regia	((Veitchia_spiralis	Iriartea_deltoidea)	Pseudophoenix_vinifera)))	(Nypa_fruticans	Chamaedorea_seifrizii)))	Manicaria_saccifera)	(Dictyosperma_album	(Pelagodoxa_henryana	(Kentiopsis_piersoniorum	Leopoldinia_pulchra))))))	Calamus_caryotoides);
((Phoenix_dactylifera	((Dictyosperma_album	(((((Attalea_speciosa	((Sabal_domingensis	Bactris_major)	(Elaeis_guineensis	Elaeis_oleifera)))	((Reinhardtia_latisecta	Reinhardtia_paiewonskiana)	Reinhardtia_simplex))	((Podococcus_barteri	((Veitchia_spiralis	Iriartea_deltoidea)	(Pseudophoenix_vinifera	Roystonea_regia)))	(Nypa_fruticans	Chamaedorea_seifrizii)))	Manicaria_saccifera)	(((Prestoea_acuminata	(Oenocarpus_minor	Oenocarpus_bataua))	(Sclerosperma_profizianum	Geonoma_undata))	(Pelagodoxa_henryana	(Kentiopsis_piersoniorum	Leopoldinia_pulchra)))))	(Hydriastele_microspadix	Heterospathe_cagayanensis)))	Calamus_caryotoides);
((Phoenix_dactylifera	((Geonoma_undata	((((((Oenocarpus_bataua	Oenocarpus_minor)	Prestoea_acuminata)	(((Hydriastele_microspadix	Heterospathe_cagayanensis)	Dictyosperma_album)	(Kentiopsis_piersoniorum	Leopoldinia_pulchra)))	Pelagodoxa_henryana)	(((Veitchia_spiralis	Iriartea_deltoidea)	(Pseudophoenix_vinifera	Roystonea_regia))	(((((Reinhardtia_latisecta	Reinhardtia_paiewonskiana)	Reinhardtia_simplex)	(Attalea_speciosa	((Sabal_domingensis	Bactris_major)	(Elaeis_oleifera	Elaeis_guineensis))))	(Sclerosperma_profizianum	Chamaedorea_seifrizii))	Nypa_fruticans)))	Manicaria_saccifera))	Podococcus_barteri))	Calamus_caryotoides);
(((Nypa_fruticans	Phoenix_dactylifera)	((Attalea_speciosa	((Sabal_domingensis	Bactris_major)	(Elaeis_oleifera	Elaeis_guineensis)))	((Sclerosperma_profizianum	((Chamaedorea_seifrizii	(Podococcus_barteri	((Iriartea_deltoidea	Pseudophoenix_vinifera)	(Roystonea_regia	Veitchia_spiralis))))	((Manicaria_saccifera	(((Oenocarpus_bataua	Oenocarpus_minor)	Prestoea_acuminata)	(((Hydriastele_microspadix	Heterospathe_cagayanensis)	Dictyosperma_album)	(Pelagodoxa_henryana	(Kentiopsis_piersoniorum	Leopoldinia_pulchra)))))	Geonoma_undata)))	((Reinhardtia_latisecta	Reinhardtia_paiewonskiana)	Reinhardtia_simplex))))	Calamus_caryotoides);
(((Nypa_fruticans	Phoenix_dactylifera)	(((Podococcus_barteri	Manicaria_saccifera)	((((Oenocarpus_bataua	Oenocarpus_minor)	Prestoea_acuminata)	(((Hydriastele_microspadix	Heterospathe_cagayanensis)	Dictyosperma_album)	(Kentiopsis_piersoniorum	Leopoldinia_pulchra)))	Pelagodoxa_henryana))	((((Attalea_speciosa	((Sabal_domingensis	Bactris_major)	(Elaeis_oleifera	Elaeis_guineensis)))	((Reinhardtia_latisecta	Reinhardtia_paiewonskiana)	Reinhardtia_simplex))	((Chamaedorea_seifrizii	Sclerosperma_profizianum)	(((Veitchia_spiralis	Iriartea_deltoidea)	Pseudophoenix_vinifera)	Roystonea_regia)))	Geonoma_undata)))	Calamus_caryotoides);
(((Phoenix_dactylifera	Nypa_fruticans)	((((Chamaedorea_seifrizii	(Podococcus_barteri	(Roystonea_regia	(Veitchia_spiralis	(Iriartea_deltoidea	Pseudophoenix_vinifera)))))	((Attalea_speciosa	((Sabal_domingensis	Bactris_major)	(Elaeis_oleifera	Elaeis_guineensis)))	((Reinhardtia_latisecta	Reinhardtia_paiewonskiana)	Reinhardtia_simplex)))	((Geonoma_undata	Manicaria_saccifera)	((((Oenocarpus_bataua	Oenocarpus_minor)	Prestoea_acuminata)	(((Hydriastele_microspadix	Heterospathe_cagayanensis)	(Leopoldinia_pulchra	Dictyosperma_album))	Kentiopsis_piersoniorum))	Pelagodoxa_henryana)))	Sclerosperma_profizianum))	Calamus_caryotoides);
(((Reinhardtia_latisecta	Reinhardtia_paiewonskiana)	(Reinhardtia_simplex	((((Geonoma_undata	((((Nypa_fruticans	((Oenocarpus_bataua	Oenocarpus_minor)	Prestoea_acuminata))	((Hydriastele_microspadix	Heterospathe_cagayanensis)	((Kentiopsis_piersoniorum	Leopoldinia_pulchra)	Dictyosperma_album)))	Pelagodoxa_henryana)	Manicaria_saccifera))	Phoenix_dactylifera)	(Sclerosperma_profizianum	(Chamaedorea_seifrizii	(Podococcus_barteri	((Veitchia_spiralis	Iriartea_deltoidea)	(Pseudophoenix_vinifera	Roystonea_regia))))))	(Attalea_speciosa	((Sabal_domingensis	Bactris_major)	(Elaeis_oleifera	Elaeis_guineensis))))))	Calamus_caryotoides);
((Phoenix_dactylifera	((((((Geonoma_undata	Manicaria_saccifera)	(((Hydriastele_microspadix	Heterospathe_cagayanensis)	((Kentiopsis_piersoniorum	Leopoldinia_pulchra)	Dictyosperma_album))	((Nypa_fruticans	((Oenocarpus_bataua	Oenocarpus_minor)	Prestoea_acuminata))	Pelagodoxa_henryana)))	(Podococcus_barteri	(Roystonea_regia	(Veitchia_spiralis	(Iriartea_deltoidea	Pseudophoenix_vinifera)))))	((Attalea_speciosa	(Bactris_major	(Elaeis_oleifera	Elaeis_guineensis)))	((Reinhardtia_latisecta	(Sabal_domingensis	Reinhardtia_paiewonskiana))	Reinhardtia_simplex)))	Sclerosperma_profizianum)	Chamaedorea_seifrizii))	Calamus_caryotoides);
((Phoenix_dactylifera	(((Geonoma_undata	Manicaria_saccifera)	((((Oenocarpus_bataua	Oenocarpus_minor)	Prestoea_acuminata)	((Kentiopsis_piersoniorum	Leopoldinia_pulchra)	(Dictyosperma_album	(Hydriastele_microspadix	Heterospathe_cagayanensis))))	Pelagodoxa_henryana))	((Podococcus_barteri	(Roystonea_regia	(Veitchia_spiralis	(Iriartea_deltoidea	Pseudophoenix_vinifera))))	(((Attalea_speciosa	((Sabal_domingensis	Bactris_major)	(Elaeis_oleifera	Elaeis_guineensis)))	((Reinhardtia_latisecta	Reinhardtia_paiewonskiana)	(Nypa_fruticans	Reinhardtia_simplex)))	(Sclerosperma_profizianum	Chamaedorea_seifrizii)))))	Calamus_caryotoides);
(((Nypa_fruticans	Phoenix_dactylifera)	((((Geonoma_undata	Manicaria_saccifera)	((((Oenocarpus_bataua	Oenocarpus_minor)	Prestoea_acuminata)	((Kentiopsis_piersoniorum	Leopoldinia_pulchra)	(Dictyosperma_album	(Hydriastele_microspadix	Heterospathe_cagayanensis))))	Pelagodoxa_henryana))	((Chamaedorea_seifrizii	(Podococcus_barteri	((Pseudophoenix_vinifera	Roystonea_regia)	(Veitchia_spiralis	Iriartea_deltoidea))))	((Attalea_speciosa	((Sabal_domingensis	Bactris_major)	(Elaeis_oleifera	Elaeis_guineensis)))	((Reinhardtia_latisecta	Reinhardtia_paiewonskiana)	Reinhardtia_simplex))))	Sclerosperma_profizianum))	Calamus_caryotoides);
(((Reinhardtia_latisecta	(Sabal_domingensis	Reinhardtia_paiewonskiana))	(Reinhardtia_simplex	(Attalea_speciosa	(((Chamaedorea_seifrizii	Sclerosperma_profizianum)	((((Kentiopsis_piersoniorum	(Leopoldinia_pulchra	Hydriastele_microspadix))	(((Pelagodoxa_henryana	(Veitchia_spiralis	Iriartea_deltoidea))	((Heterospathe_cagayanensis	Dictyosperma_album)	Geonoma_undata))	Manicaria_saccifera))	((Oenocarpus_bataua	Oenocarpus_minor)	Prestoea_acuminata))	(Pseudophoenix_vinifera	Roystonea_regia)))	(Podococcus_barteri	((Nypa_fruticans	Phoenix_dactylifera)	((Elaeis_guineensis	Elaeis_oleifera)	Bactris_major)))))))	Calamus_caryotoides);
((Phoenix_dactylifera	(((Manicaria_saccifera	(((Heterospathe_cagayanensis	Hydriastele_microspadix)	((Leopoldinia_pulchra	Kentiopsis_piersoniorum)	Dictyosperma_album))	((Oenocarpus_bataua	Oenocarpus_minor)	Prestoea_acuminata)))	(((Pelagodoxa_henryana	(Veitchia_spiralis	Iriartea_deltoidea))	(Pseudophoenix_vinifera	Roystonea_regia))	((((Podococcus_barteri	Chamaedorea_seifrizii)	Nypa_fruticans)	Sclerosperma_profizianum)	((Attalea_speciosa	((Elaeis_guineensis	Elaeis_oleifera)	Bactris_major))	((Reinhardtia_latisecta	(Sabal_domingensis	Reinhardtia_paiewonskiana))	Reinhardtia_simplex)))))	Geonoma_undata))	Calamus_caryotoides);
((Phoenix_dactylifera	(((((Nypa_fruticans	Chamaedorea_seifrizii)	(((Veitchia_spiralis	(Pseudophoenix_vinifera	Iriartea_deltoidea))	Roystonea_regia)	Podococcus_barteri))	((Attalea_speciosa	((Sabal_domingensis	Bactris_major)	(Elaeis_guineensis	Elaeis_oleifera)))	((Reinhardtia_latisecta	Reinhardtia_paiewonskiana)	Reinhardtia_simplex)))	(Geonoma_undata	(((Prestoea_acuminata	(Pelagodoxa_henryana	(Oenocarpus_bataua	Oenocarpus_minor)))	((Heterospathe_cagayanensis	Hydriastele_microspadix)	(Dictyosperma_album	(Kentiopsis_piersoniorum	Leopoldinia_pulchra))))	Manicaria_saccifera)))	Sclerosperma_profizianum))	Calamus_caryotoides);
((((Reinhardtia_latisecta	Reinhardtia_paiewonskiana)	Reinhardtia_simplex)	(((((Veitchia_spiralis	(Pseudophoenix_vinifera	Iriartea_deltoidea))	Roystonea_regia)	Podococcus_barteri)	((((Heterospathe_cagayanensis	Hydriastele_microspadix)	(Geonoma_undata	((Pelagodoxa_henryana	(Prestoea_acuminata	(Oenocarpus_bataua	Oenocarpus_minor)))	(Dictyosperma_album	(Kentiopsis_piersoniorum	Leopoldinia_pulchra)))))	Manicaria_saccifera)	((Chamaedorea_seifrizii	(Nypa_fruticans	Phoenix_dactylifera))	Sclerosperma_profizianum)))	(Attalea_speciosa	((Sabal_domingensis	Bactris_major)	(Elaeis_guineensis	Elaeis_oleifera)))))	Calamus_caryotoides);
((Phoenix_dactylifera	(Sclerosperma_profizianum	(((((((Veitchia_spiralis	(Pseudophoenix_vinifera	Iriartea_deltoidea))	Roystonea_regia)	Podococcus_barteri)	(Dictyosperma_album	((Kentiopsis_piersoniorum	Leopoldinia_pulchra)	(Heterospathe_cagayanensis	Hydriastele_microspadix))))	((Attalea_speciosa	((Sabal_domingensis	Bactris_major)	(Elaeis_guineensis	Elaeis_oleifera)))	((Reinhardtia_latisecta	Reinhardtia_paiewonskiana)	Reinhardtia_simplex)))	(Prestoea_acuminata	(Oenocarpus_bataua	Oenocarpus_minor)))	(((Pelagodoxa_henryana	Geonoma_undata)	Manicaria_saccifera)	(Nypa_fruticans	Chamaedorea_seifrizii)))))	Calamus_caryotoides);
((((Reinhardtia_latisecta	Reinhardtia_paiewonskiana)	(Nypa_fruticans	Reinhardtia_simplex))	(((((Veitchia_spiralis	(Pseudophoenix_vinifera	Iriartea_deltoidea))	Roystonea_regia)	Podococcus_barteri)	(((Pelagodoxa_henryana	((Prestoea_acuminata	(Oenocarpus_bataua	Oenocarpus_minor))	(Dictyosperma_album	((Kentiopsis_piersoniorum	Leopoldinia_pulchra)	(Heterospathe_cagayanensis	Hydriastele_microspadix)))))	Manicaria_saccifera)	(Geonoma_undata	((Phoenix_dactylifera	Chamaedorea_seifrizii)	Sclerosperma_profizianum))))	(Attalea_speciosa	((Sabal_domingensis	Bactris_major)	(Elaeis_guineensis	Elaeis_oleifera)))))	Calamus_caryotoides);
((Manicaria_saccifera	((((Sclerosperma_profizianum	Phoenix_dactylifera)	((((Nypa_fruticans	Prestoea_acuminata)	(Oenocarpus_bataua	Oenocarpus_minor))	(Dictyosperma_album	((Kentiopsis_piersoniorum	Leopoldinia_pulchra)	(Heterospathe_cagayanensis	Hydriastele_microspadix))))	((Reinhardtia_latisecta	(Sabal_domingensis	Reinhardtia_paiewonskiana))	Reinhardtia_simplex)))	(Pelagodoxa_henryana	((Geonoma_undata	(((Elaeis_guineensis	Elaeis_oleifera)	Bactris_major)	Attalea_speciosa))	(((Pseudophoenix_vinifera	(Iriartea_deltoidea	Veitchia_spiralis))	Roystonea_regia)	Podococcus_barteri))))	Chamaedorea_seifrizii))	Calamus_caryotoides);
((Phoenix_dactylifera	((Sclerosperma_profizianum	(((Geonoma_undata	Manicaria_saccifera)	((Prestoea_acuminata	(Oenocarpus_bataua	Oenocarpus_minor))	(Pelagodoxa_henryana	(Dictyosperma_album	((Kentiopsis_piersoniorum	Leopoldinia_pulchra)	(Heterospathe_cagayanensis	Hydriastele_microspadix))))))	(((Reinhardtia_latisecta	Reinhardtia_paiewonskiana)	Reinhardtia_simplex)	(((Elaeis_guineensis	Elaeis_oleifera)	(Sabal_domingensis	Bactris_major))	Attalea_speciosa))))	(((((Pseudophoenix_vinifera	Iriartea_deltoidea)	Veitchia_spiralis)	Roystonea_regia)	Podococcus_barteri)	(Nypa_fruticans	Chamaedorea_seifrizii))))	Calamus_caryotoides);
(((Reinhardtia_latisecta	Reinhardtia_paiewonskiana)	(Reinhardtia_simplex	((((Elaeis_guineensis	Elaeis_oleifera)	(Sabal_domingensis	Bactris_major))	Attalea_speciosa)	(((Phoenix_dactylifera	Sclerosperma_profizianum)	Chamaedorea_seifrizii)	((Geonoma_undata	(Manicaria_saccifera	(((Nypa_fruticans	Prestoea_acuminata)	(Pelagodoxa_henryana	(Oenocarpus_bataua	Oenocarpus_minor)))	((Heterospathe_cagayanensis	Hydriastele_microspadix)	(Dictyosperma_album	(Kentiopsis_piersoniorum	Leopoldinia_pulchra))))))	(((Pseudophoenix_vinifera	(Iriartea_deltoidea	Veitchia_spiralis))	Roystonea_regia)	Podococcus_barteri))))))	Calamus_caryotoides);
((Phoenix_dactylifera	(((Sclerosperma_profizianum	(Nypa_fruticans	Chamaedorea_seifrizii))	((((Elaeis_guineensis	Elaeis_oleifera)	(Sabal_domingensis	Bactris_major))	Attalea_speciosa)	((Geonoma_undata	Manicaria_saccifera)	((((Oenocarpus_bataua	Oenocarpus_minor)	((Heterospathe_cagayanensis	Hydriastele_microspadix)	(Dictyosperma_album	(Kentiopsis_piersoniorum	Leopoldinia_pulchra))))	Pelagodoxa_henryana)	Prestoea_acuminata))))	((((Veitchia_spiralis	(Pseudophoenix_vinifera	Iriartea_deltoidea))	Roystonea_regia)	Podococcus_barteri)	((Reinhardtia_latisecta	Reinhardtia_paiewonskiana)	Reinhardtia_simplex))))	Calamus_caryotoides);
(((Nypa_fruticans	Phoenix_dactylifera)	((Heterospathe_cagayanensis	Hydriastele_microspadix)	(((((((Kentiopsis_piersoniorum	Leopoldinia_pulchra)	(Prestoea_acuminata	(Oenocarpus_bataua	Oenocarpus_minor)))	((Sclerosperma_profizianum	Chamaedorea_seifrizii)	((((Elaeis_guineensis	Elaeis_oleifera)	Bactris_major)	Attalea_speciosa)	((Reinhardtia_latisecta	(Sabal_domingensis	Reinhardtia_paiewonskiana))	Reinhardtia_simplex))))	Manicaria_saccifera)	(Pelagodoxa_henryana	Geonoma_undata))	(((Pseudophoenix_vinifera	(Iriartea_deltoidea	Veitchia_spiralis))	Roystonea_regia)	Podococcus_barteri))	Dictyosperma_album)))	Calamus_caryotoides);
((Phoenix_dactylifera	(Manicaria_saccifera	((((Geonoma_undata	(Prestoea_acuminata	(Oenocarpus_bataua	(Nypa_fruticans	Oenocarpus_minor))))	(Leopoldinia_pulchra	Pelagodoxa_henryana))	(Dictyosperma_album	((Heterospathe_cagayanensis	Hydriastele_microspadix)	Kentiopsis_piersoniorum)))	(Sclerosperma_profizianum	((((Roystonea_regia	((Pseudophoenix_vinifera	Iriartea_deltoidea)	Veitchia_spiralis))	Podococcus_barteri)	Chamaedorea_seifrizii)	((((Elaeis_guineensis	Elaeis_oleifera)	(Sabal_domingensis	Bactris_major))	Attalea_speciosa)	((Reinhardtia_latisecta	Reinhardtia_paiewonskiana)	Reinhardtia_simplex)))))))	Calamus_caryotoides);
((Phoenix_dactylifera	((((Pelagodoxa_henryana	((((Oenocarpus_bataua	Oenocarpus_minor)	Prestoea_acuminata)	(Sclerosperma_profizianum	Geonoma_undata))	((((Nypa_fruticans	Reinhardtia_simplex)	(Reinhardtia_paiewonskiana	Reinhardtia_latisecta))	Chamaedorea_seifrizii)	Manicaria_saccifera)))	(((Roystonea_regia	((Iriartea_deltoidea	Pseudophoenix_vinifera)	Veitchia_spiralis))	Podococcus_barteri)	(Attalea_speciosa	((Elaeis_oleifera	Elaeis_guineensis)	(Bactris_major	Sabal_domingensis)))))	(Dictyosperma_album	(Leopoldinia_pulchra	Kentiopsis_piersoniorum)))	(Heterospathe_cagayanensis	Hydriastele_microspadix)))	Calamus_caryotoides);
((Heterospathe_cagayanensis	(Hydriastele_microspadix	(Phoenix_dactylifera	((((Oenocarpus_bataua	Oenocarpus_minor)	Prestoea_acuminata)	((((Sclerosperma_profizianum	Geonoma_undata)	(Manicaria_saccifera	(Nypa_fruticans	Chamaedorea_seifrizii)))	(((Reinhardtia_simplex	(Reinhardtia_paiewonskiana	Reinhardtia_latisecta))	(Attalea_speciosa	((Elaeis_oleifera	Elaeis_guineensis)	(Bactris_major	Sabal_domingensis))))	Pelagodoxa_henryana))	((Roystonea_regia	(Pseudophoenix_vinifera	(Veitchia_spiralis	Iriartea_deltoidea)))	Podococcus_barteri)))	(Dictyosperma_album	(Leopoldinia_pulchra	Kentiopsis_piersoniorum))))))	Calamus_caryotoides);
((Phoenix_dactylifera	(Heterospathe_cagayanensis	(((((Oenocarpus_bataua	Oenocarpus_minor)	(Leopoldinia_pulchra	Prestoea_acuminata))	((Geonoma_undata	(((Sclerosperma_profizianum	(Nypa_fruticans	Chamaedorea_seifrizii))	((Reinhardtia_simplex	(Reinhardtia_paiewonskiana	Reinhardtia_latisecta))	(Attalea_speciosa	((Elaeis_oleifera	Elaeis_guineensis)	(Bactris_major	Sabal_domingensis)))))	(((Veitchia_spiralis	Roystonea_regia)	(Pseudophoenix_vinifera	Iriartea_deltoidea))	Podococcus_barteri)))	(Pelagodoxa_henryana	Manicaria_saccifera)))	(Dictyosperma_album	Kentiopsis_piersoniorum))	Hydriastele_microspadix)))	Calamus_caryotoides);
((Phoenix_dactylifera	(Heterospathe_cagayanensis	(Hydriastele_microspadix	((((Prestoea_acuminata	(Oenocarpus_bataua	Oenocarpus_minor))	((Pelagodoxa_henryana	((Geonoma_undata	Manicaria_saccifera)	((Sclerosperma_profizianum	(Nypa_fruticans	Chamaedorea_seifrizii))	((Reinhardtia_simplex	(Reinhardtia_paiewonskiana	Reinhardtia_latisecta))	(Attalea_speciosa	((Elaeis_oleifera	Elaeis_guineensis)	(Bactris_major	Sabal_domingensis)))))))	((Roystonea_regia	((Pseudophoenix_vinifera	Iriartea_deltoidea)	Veitchia_spiralis))	Podococcus_barteri)))	(Kentiopsis_piersoniorum	Leopoldinia_pulchra))	Dictyosperma_album))))	Calamus_caryotoides);
((Phoenix_dactylifera	(Manicaria_saccifera	(((Sclerosperma_profizianum	Chamaedorea_seifrizii)	(((((Roystonea_regia	(Iriartea_deltoidea	Veitchia_spiralis))	Pseudophoenix_vinifera)	Podococcus_barteri)	(Reinhardtia_simplex	(Reinhardtia_paiewonskiana	Reinhardtia_latisecta)))	(Attalea_speciosa	((Elaeis_oleifera	Elaeis_guineensis)	(Bactris_major	Sabal_domingensis)))))	(Geonoma_undata	((((Prestoea_acuminata	Nypa_fruticans)	(Oenocarpus_bataua	Oenocarpus_minor))	(((Heterospathe_cagayanensis	Hydriastele_microspadix)	Dictyosperma_album)	(Kentiopsis_piersoniorum	Leopoldinia_pulchra)))	Pelagodoxa_henryana)))))	Calamus_caryotoides);
((Phoenix_dactylifera	(Podococcus_barteri	(((Reinhardtia_simplex	(Sabal_domingensis	(Reinhardtia_paiewonskiana	Reinhardtia_latisecta)))	((Attalea_speciosa	((Elaeis_oleifera	Elaeis_guineensis)	Bactris_major))	((Sclerosperma_profizianum	Chamaedorea_seifrizii)	(Geonoma_undata	((((Nypa_fruticans	((Prestoea_acuminata	Oenocarpus_bataua)	Oenocarpus_minor))	(((Heterospathe_cagayanensis	Hydriastele_microspadix)	Dictyosperma_album)	(Kentiopsis_piersoniorum	Leopoldinia_pulchra)))	Pelagodoxa_henryana)	Manicaria_saccifera)))))	((Roystonea_regia	Veitchia_spiralis)	(Iriartea_deltoidea	Pseudophoenix_vinifera)))))	Calamus_caryotoides);
(((((((Reinhardtia_paiewonskiana	Reinhardtia_latisecta)	Reinhardtia_simplex)	(Attalea_speciosa	((Elaeis_oleifera	Elaeis_guineensis)	(Sabal_domingensis	Bactris_major))))	(Podococcus_barteri	(Roystonea_regia	(Veitchia_spiralis	(Iriartea_deltoidea	Pseudophoenix_vinifera)))))	((Sclerosperma_profizianum	Chamaedorea_seifrizii)	(Geonoma_undata	((((Hydriastele_microspadix	Leopoldinia_pulchra)	(Kentiopsis_piersoniorum	(Nypa_fruticans	(Dictyosperma_album	Heterospathe_cagayanensis))))	((Prestoea_acuminata	(Oenocarpus_bataua	Oenocarpus_minor))	Pelagodoxa_henryana))	Manicaria_saccifera))))	Phoenix_dactylifera)	Calamus_caryotoides);
(((((((Prestoea_acuminata	(Oenocarpus_bataua	Oenocarpus_minor))	((Dictyosperma_album	Heterospathe_cagayanensis)	(Kentiopsis_piersoniorum	(Hydriastele_microspadix	Leopoldinia_pulchra))))	((Geonoma_undata	Pelagodoxa_henryana)	(Manicaria_saccifera	Chamaedorea_seifrizii)))	((Podococcus_barteri	(Roystonea_regia	(Veitchia_spiralis	(Iriartea_deltoidea	Pseudophoenix_vinifera))))	((((Nypa_fruticans	Reinhardtia_simplex)	Reinhardtia_paiewonskiana)	Reinhardtia_latisecta)	(Attalea_speciosa	((Elaeis_oleifera	Elaeis_guineensis)	(Sabal_domingensis	Bactris_major))))))	Sclerosperma_profizianum)	Phoenix_dactylifera)	Calamus_caryotoides);
((((((Podococcus_barteri	((Iriartea_deltoidea	Pseudophoenix_vinifera)	(Roystonea_regia	Veitchia_spiralis)))	(((Reinhardtia_simplex	(Reinhardtia_paiewonskiana	Reinhardtia_latisecta))	(Attalea_speciosa	((Elaeis_oleifera	Elaeis_guineensis)	(Sabal_domingensis	Bactris_major))))	(Geonoma_undata	((Pelagodoxa_henryana	((Prestoea_acuminata	(Oenocarpus_bataua	Oenocarpus_minor))	(((Kentiopsis_piersoniorum	Leopoldinia_pulchra)	Dictyosperma_album)	(Hydriastele_microspadix	Heterospathe_cagayanensis))))	Manicaria_saccifera))))	Sclerosperma_profizianum)	Chamaedorea_seifrizii)	(Nypa_fruticans	Phoenix_dactylifera))	Calamus_caryotoides);
((((((((Geonoma_undata	Manicaria_saccifera)	((Prestoea_acuminata	(Oenocarpus_bataua	Oenocarpus_minor))	(((Kentiopsis_piersoniorum	Leopoldinia_pulchra)	Dictyosperma_album)	(Hydriastele_microspadix	Heterospathe_cagayanensis))))	((Podococcus_barteri	(Roystonea_regia	((Pelagodoxa_henryana	Veitchia_spiralis)	(Iriartea_deltoidea	Pseudophoenix_vinifera))))	((Elaeis_oleifera	Elaeis_guineensis)	Bactris_major)))	((Reinhardtia_simplex	(Reinhardtia_paiewonskiana	(Sabal_domingensis	Reinhardtia_latisecta)))	Attalea_speciosa))	Sclerosperma_profizianum)	Chamaedorea_seifrizii)	(Nypa_fruticans	Phoenix_dactylifera))	Calamus_caryotoides);
((((((((Nypa_fruticans	((Oenocarpus_minor	Oenocarpus_bataua)	Prestoea_acuminata))	(Sclerosperma_profizianum	Geonoma_undata))	(Pelagodoxa_henryana	(Dictyosperma_album	(Kentiopsis_piersoniorum	Leopoldinia_pulchra))))	Manicaria_saccifera)	(((((Veitchia_spiralis	Roystonea_regia)	(Iriartea_deltoidea	Pseudophoenix_vinifera))	Podococcus_barteri)	Chamaedorea_seifrizii)	(((Reinhardtia_paiewonskiana	Reinhardtia_latisecta)	Reinhardtia_simplex)	(Attalea_speciosa	((Sabal_domingensis	Bactris_major)	(Elaeis_guineensis	Elaeis_oleifera))))))	(Hydriastele_microspadix	Heterospathe_cagayanensis))	Phoenix_dactylifera)	Calamus_caryotoides);
(((((Manicaria_saccifera	((((Oenocarpus_minor	Oenocarpus_bataua)	Prestoea_acuminata)	Pelagodoxa_henryana)	Geonoma_undata))	((Dictyosperma_album	(Kentiopsis_piersoniorum	Leopoldinia_pulchra))	(Hydriastele_microspadix	Heterospathe_cagayanensis)))	((Chamaedorea_seifrizii	(((Veitchia_spiralis	((Pseudophoenix_vinifera	Roystonea_regia)	Iriartea_deltoidea))	Podococcus_barteri)	(((Reinhardtia_paiewonskiana	Reinhardtia_latisecta)	(Nypa_fruticans	Reinhardtia_simplex))	(Attalea_speciosa	((Sabal_domingensis	Bactris_major)	(Elaeis_guineensis	Elaeis_oleifera))))))	Sclerosperma_profizianum))	Phoenix_dactylifera)	Calamus_caryotoides);
((((((((Iriartea_deltoidea	Pseudophoenix_vinifera)	(Veitchia_spiralis	Roystonea_regia))	Podococcus_barteri)	((((Hydriastele_microspadix	Heterospathe_cagayanensis)	(Kentiopsis_piersoniorum	Leopoldinia_pulchra))	Dictyosperma_album)	(((Chamaedorea_seifrizii	(Geonoma_undata	Pelagodoxa_henryana))	Manicaria_saccifera)	((Oenocarpus_minor	Oenocarpus_bataua)	Prestoea_acuminata))))	((Bactris_major	(Elaeis_guineensis	Elaeis_oleifera))	(Attalea_speciosa	((Reinhardtia_paiewonskiana	(Sabal_domingensis	Reinhardtia_latisecta))	(Nypa_fruticans	Reinhardtia_simplex)))))	Sclerosperma_profizianum)	Phoenix_dactylifera)	Calamus_caryotoides);
(((Heterospathe_cagayanensis	((Kentiopsis_piersoniorum	(Dictyosperma_album	(((((Pseudophoenix_vinifera	((Iriartea_deltoidea	Veitchia_spiralis)	Roystonea_regia))	Podococcus_barteri)	(Chamaedorea_seifrizii	Sclerosperma_profizianum))	(((Sabal_domingensis	Bactris_major)	(Elaeis_guineensis	Elaeis_oleifera))	(Attalea_speciosa	((Reinhardtia_paiewonskiana	Reinhardtia_latisecta)	Reinhardtia_simplex))))	((Pelagodoxa_henryana	((Leopoldinia_pulchra	(Nypa_fruticans	((Oenocarpus_minor	Oenocarpus_bataua)	Prestoea_acuminata)))	Geonoma_undata))	Manicaria_saccifera))))	Hydriastele_microspadix))	Phoenix_dactylifera)	Calamus_caryotoides);
(((Manicaria_saccifera	(((((((Reinhardtia_paiewonskiana	Reinhardtia_latisecta)	Reinhardtia_simplex)	((Oenocarpus_minor	Oenocarpus_bataua)	Prestoea_acuminata))	((Leopoldinia_pulchra	Kentiopsis_piersoniorum)	((Heterospathe_cagayanensis	Hydriastele_microspadix)	Dictyosperma_album)))	Pelagodoxa_henryana)	(Attalea_speciosa	((Sabal_domingensis	Bactris_major)	(Elaeis_guineensis	Elaeis_oleifera))))	(((Nypa_fruticans	Chamaedorea_seifrizii)	(((Iriartea_deltoidea	Veitchia_spiralis)	(Roystonea_regia	Pseudophoenix_vinifera))	Podococcus_barteri))	(Sclerosperma_profizianum	Geonoma_undata))))	Phoenix_dactylifera)	Calamus_caryotoides);
(((Reinhardtia_paiewonskiana	Reinhardtia_latisecta)	(Reinhardtia_simplex	((Attalea_speciosa	((Sabal_domingensis	Bactris_major)	(Elaeis_guineensis	Elaeis_oleifera)))	((((Roystonea_regia	((Iriartea_deltoidea	Pseudophoenix_vinifera)	Veitchia_spiralis))	Podococcus_barteri)	(Geonoma_undata	(Sclerosperma_profizianum	(Nypa_fruticans	Chamaedorea_seifrizii))))	((((Oenocarpus_minor	Oenocarpus_bataua)	Prestoea_acuminata)	(((Pelagodoxa_henryana	Dictyosperma_album)	(Heterospathe_cagayanensis	Hydriastele_microspadix))	(Leopoldinia_pulchra	Kentiopsis_piersoniorum)))	(Phoenix_dactylifera	Manicaria_saccifera))))))	Calamus_caryotoides);
(((Nypa_fruticans	Phoenix_dactylifera)	((Podococcus_barteri	Manicaria_saccifera)	(((((Reinhardtia_paiewonskiana	Reinhardtia_latisecta)	Reinhardtia_simplex)	(Attalea_speciosa	((Sabal_domingensis	Bactris_major)	(Elaeis_guineensis	Elaeis_oleifera))))	(Chamaedorea_seifrizii	(Pseudophoenix_vinifera	Roystonea_regia)))	(((Heterospathe_cagayanensis	Hydriastele_microspadix)	((Leopoldinia_pulchra	Kentiopsis_piersoniorum)	Dictyosperma_album))	((Veitchia_spiralis	(Pelagodoxa_henryana	Iriartea_deltoidea))	((Geonoma_undata	Sclerosperma_profizianum)	((Oenocarpus_minor	Oenocarpus_bataua)	Prestoea_acuminata)))))))	Calamus_caryotoides);
(((Nypa_fruticans	Phoenix_dactylifera)	((Manicaria_saccifera	((((Leopoldinia_pulchra	Kentiopsis_piersoniorum)	(Dictyosperma_album	(Heterospathe_cagayanensis	Hydriastele_microspadix)))	((Sclerosperma_profizianum	Chamaedorea_seifrizii)	(((Reinhardtia_paiewonskiana	Reinhardtia_latisecta)	Reinhardtia_simplex)	((Podococcus_barteri	Attalea_speciosa)	((Sabal_domingensis	Bactris_major)	(Elaeis_guineensis	Elaeis_oleifera))))))	(((Pseudophoenix_vinifera	Roystonea_regia)	((Iriartea_deltoidea	Veitchia_spiralis)	Pelagodoxa_henryana))	((Oenocarpus_minor	Oenocarpus_bataua)	Prestoea_acuminata))))	Geonoma_undata))	Calamus_caryotoides);
(((Nypa_fruticans	Phoenix_dactylifera)	((((Oenocarpus_minor	Oenocarpus_bataua)	Prestoea_acuminata)	((Leopoldinia_pulchra	Kentiopsis_piersoniorum)	(Dictyosperma_album	(Heterospathe_cagayanensis	Hydriastele_microspadix))))	(Manicaria_saccifera	(Geonoma_undata	(((((Reinhardtia_paiewonskiana	(Sabal_domingensis	Reinhardtia_latisecta))	Reinhardtia_simplex)	(Attalea_speciosa	((Elaeis_guineensis	Elaeis_oleifera)	Bactris_major)))	(Sclerosperma_profizianum	Chamaedorea_seifrizii))	((Pseudophoenix_vinifera	(Roystonea_regia	(Iriartea_deltoidea	(Veitchia_spiralis	Pelagodoxa_henryana))))	Podococcus_barteri))))))	Calamus_caryotoides);
(((Nypa_fruticans	Phoenix_dactylifera)	(((Sclerosperma_profizianum	Chamaedorea_seifrizii)	((((((Iriartea_deltoidea	Pseudophoenix_vinifera)	Roystonea_regia)	Veitchia_spiralis)	Podococcus_barteri)	(((Reinhardtia_paiewonskiana	Reinhardtia_latisecta)	Reinhardtia_simplex)	(Attalea_speciosa	((Elaeis_guineensis	Elaeis_oleifera)	(Sabal_domingensis	Bactris_major)))))	(Manicaria_saccifera	((Geonoma_undata	((Oenocarpus_minor	Oenocarpus_bataua)	Prestoea_acuminata))	(((Leopoldinia_pulchra	Kentiopsis_piersoniorum)	Dictyosperma_album)	Pelagodoxa_henryana)))))	(Heterospathe_cagayanensis	Hydriastele_microspadix)))	Calamus_caryotoides);
((Phoenix_dactylifera	(Geonoma_undata	((((Pelagodoxa_henryana	Veitchia_spiralis)	(Roystonea_regia	(Iriartea_deltoidea	Pseudophoenix_vinifera)))	Podococcus_barteri)	((((Elaeis_oleifera	Elaeis_guineensis)	(Bactris_major	Sabal_domingensis))	Attalea_speciosa)	((Reinhardtia_simplex	(Reinhardtia_latisecta	Reinhardtia_paiewonskiana))	((((Nypa_fruticans	(Prestoea_acuminata	(Oenocarpus_minor	Oenocarpus_bataua)))	Manicaria_saccifera)	(Leopoldinia_pulchra	(((Hydriastele_microspadix	Heterospathe_cagayanensis)	Kentiopsis_piersoniorum)	Dictyosperma_album)))	(Chamaedorea_seifrizii	Sclerosperma_profizianum)))))))	Calamus_caryotoides);
((Phoenix_dactylifera	(((Roystonea_regia	((Iriartea_deltoidea	Pseudophoenix_vinifera)	Veitchia_spiralis))	Podococcus_barteri)	(((Geonoma_undata	((Pelagodoxa_henryana	((Nypa_fruticans	(Prestoea_acuminata	(Oenocarpus_minor	Oenocarpus_bataua)))	((Hydriastele_microspadix	Heterospathe_cagayanensis)	(Dictyosperma_album	(Kentiopsis_piersoniorum	Leopoldinia_pulchra)))))	Manicaria_saccifera))	((Chamaedorea_seifrizii	Sclerosperma_profizianum)	(((Elaeis_oleifera	Elaeis_guineensis)	(Bactris_major	Sabal_domingensis))	Attalea_speciosa)))	(Reinhardtia_simplex	(Reinhardtia_latisecta	Reinhardtia_paiewonskiana)))))	Calamus_caryotoides);
((Phoenix_dactylifera	((((Elaeis_oleifera	Elaeis_guineensis)	(Bactris_major	Sabal_domingensis))	Attalea_speciosa)	(((Reinhardtia_simplex	(Reinhardtia_latisecta	Reinhardtia_paiewonskiana))	((Chamaedorea_seifrizii	Sclerosperma_profizianum)	(Geonoma_undata	((Pelagodoxa_henryana	((Prestoea_acuminata	((Nypa_fruticans	Oenocarpus_bataua)	Oenocarpus_minor))	((Hydriastele_microspadix	Heterospathe_cagayanensis)	(Dictyosperma_album	(Kentiopsis_piersoniorum	Leopoldinia_pulchra)))))	Manicaria_saccifera))))	((Roystonea_regia	((Iriartea_deltoidea	Pseudophoenix_vinifera)	Veitchia_spiralis))	Podococcus_barteri))))	Calamus_caryotoides);
((Phoenix_dactylifera	(((((((Elaeis_oleifera	Elaeis_guineensis)	(Bactris_major	Sabal_domingensis))	Attalea_speciosa)	(Reinhardtia_simplex	(Reinhardtia_latisecta	Reinhardtia_paiewonskiana)))	((Roystonea_regia	((Iriartea_deltoidea	Pseudophoenix_vinifera)	Veitchia_spiralis))	Podococcus_barteri))	(((((Pelagodoxa_henryana	(Kentiopsis_piersoniorum	Leopoldinia_pulchra))	((Hydriastele_microspadix	Heterospathe_cagayanensis)	Dictyosperma_album))	(Geonoma_undata	((Nypa_fruticans	Prestoea_acuminata)	(Oenocarpus_bataua	Oenocarpus_minor))))	Manicaria_saccifera)	Sclerosperma_profizianum))	Chamaedorea_seifrizii))	Calamus_caryotoides);
((Phoenix_dactylifera	(((((((Elaeis_oleifera	Elaeis_guineensis)	(Bactris_major	Sabal_domingensis))	Attalea_speciosa)	(Reinhardtia_simplex	(Reinhardtia_latisecta	Reinhardtia_paiewonskiana)))	((Roystonea_regia	((Iriartea_deltoidea	Pseudophoenix_vinifera)	Veitchia_spiralis))	Podococcus_barteri))	((Manicaria_saccifera	Geonoma_undata)	(Pelagodoxa_henryana	((Prestoea_acuminata	(Oenocarpus_bataua	Oenocarpus_minor))	((Kentiopsis_piersoniorum	Leopoldinia_pulchra)	((Hydriastele_microspadix	Heterospathe_cagayanensis)	Dictyosperma_album))))))	(Sclerosperma_profizianum	(Nypa_fruticans	Chamaedorea_seifrizii))))	Calamus_caryotoides);
(((Nypa_fruticans	Phoenix_dactylifera)	((((((Elaeis_oleifera	Elaeis_guineensis)	(Bactris_major	Sabal_domingensis))	Attalea_speciosa)	(Reinhardtia_simplex	(Reinhardtia_latisecta	Reinhardtia_paiewonskiana)))	((Sclerosperma_profizianum	Chamaedorea_seifrizii)	((Roystonea_regia	((Iriartea_deltoidea	Pseudophoenix_vinifera)	Veitchia_spiralis))	Podococcus_barteri)))	(((Pelagodoxa_henryana	(((Hydriastele_microspadix	Heterospathe_cagayanensis)	Dictyosperma_album)	(Kentiopsis_piersoniorum	Leopoldinia_pulchra)))	(Geonoma_undata	(Prestoea_acuminata	(Oenocarpus_bataua	Oenocarpus_minor))))	Manicaria_saccifera)))	Calamus_caryotoides);
((Phoenix_dactylifera	((((((((Hydriastele_microspadix	Heterospathe_cagayanensis)	(Dictyosperma_album	(Kentiopsis_piersoniorum	Leopoldinia_pulchra)))	(Prestoea_acuminata	(Oenocarpus_bataua	Oenocarpus_minor)))	Pelagodoxa_henryana)	Geonoma_undata)	(Manicaria_saccifera	(((Roystonea_regia	((Iriartea_deltoidea	Pseudophoenix_vinifera)	Veitchia_spiralis))	Podococcus_barteri)	((((Elaeis_oleifera	Elaeis_guineensis)	Bactris_major)	Attalea_speciosa)	(Reinhardtia_simplex	(Reinhardtia_latisecta	(Sabal_domingensis	Reinhardtia_paiewonskiana)))))))	Sclerosperma_profizianum)	(Nypa_fruticans	Chamaedorea_seifrizii)))	Calamus_caryotoides);
(((Reinhardtia_latisecta	Reinhardtia_paiewonskiana)	(((((Sclerosperma_profizianum	((Geonoma_undata	Manicaria_saccifera)	(((Kentiopsis_piersoniorum	Leopoldinia_pulchra)	((Hydriastele_microspadix	Heterospathe_cagayanensis)	Dictyosperma_album))	((Prestoea_acuminata	(Oenocarpus_bataua	Oenocarpus_minor))	Pelagodoxa_henryana))))	(Nypa_fruticans	Phoenix_dactylifera))	(Chamaedorea_seifrizii	((Roystonea_regia	((Iriartea_deltoidea	Pseudophoenix_vinifera)	Veitchia_spiralis))	Podococcus_barteri)))	(((Elaeis_oleifera	Elaeis_guineensis)	(Sabal_domingensis	Bactris_major))	Attalea_speciosa))	Reinhardtia_simplex))	Calamus_caryotoides);
((Phoenix_dactylifera	((((((Pseudophoenix_vinifera	Roystonea_regia)	(Iriartea_deltoidea	Veitchia_spiralis))	Podococcus_barteri)	(((((Elaeis_oleifera	Elaeis_guineensis)	(Sabal_domingensis	Bactris_major))	Attalea_speciosa)	(Chamaedorea_seifrizii	((Pelagodoxa_henryana	Geonoma_undata)	Manicaria_saccifera)))	((((Hydriastele_microspadix	Heterospathe_cagayanensis)	Dictyosperma_album)	(Kentiopsis_piersoniorum	Leopoldinia_pulchra))	(Prestoea_acuminata	(Oenocarpus_bataua	Oenocarpus_minor)))))	Sclerosperma_profizianum)	((Nypa_fruticans	Reinhardtia_simplex)	(Reinhardtia_latisecta	Reinhardtia_paiewonskiana))))	Calamus_caryotoides);
(((Nypa_fruticans	Phoenix_dactylifera)	(Chamaedorea_seifrizii	((Geonoma_undata	Sclerosperma_profizianum)	(((((Pseudophoenix_vinifera	Roystonea_regia)	(Iriartea_deltoidea	Veitchia_spiralis))	Podococcus_barteri)	((Reinhardtia_simplex	(Reinhardtia_latisecta	(Sabal_domingensis	Reinhardtia_paiewonskiana)))	(((Elaeis_oleifera	Elaeis_guineensis)	Bactris_major)	Attalea_speciosa)))	((Pelagodoxa_henryana	((((Hydriastele_microspadix	Heterospathe_cagayanensis)	Dictyosperma_album)	(Kentiopsis_piersoniorum	Leopoldinia_pulchra))	(Prestoea_acuminata	(Oenocarpus_bataua	Oenocarpus_minor))))	Manicaria_saccifera)))))	Calamus_caryotoides);
(((Manicaria_saccifera	(Pelagodoxa_henryana	((((Kentiopsis_piersoniorum	Dictyosperma_album)	Leopoldinia_pulchra)	(Heterospathe_cagayanensis	Hydriastele_microspadix))	(((Oenocarpus_minor	Oenocarpus_bataua)	Prestoea_acuminata)	((((Attalea_speciosa	(Bactris_major	(Elaeis_oleifera	Elaeis_guineensis)))	(Reinhardtia_simplex	(Reinhardtia_latisecta	(Sabal_domingensis	Reinhardtia_paiewonskiana))))	((Roystonea_regia	((Iriartea_deltoidea	Pseudophoenix_vinifera)	Veitchia_spiralis))	Podococcus_barteri))	((Geonoma_undata	Sclerosperma_profizianum)	Chamaedorea_seifrizii))))))	(Nypa_fruticans	Phoenix_dactylifera))	Calamus_caryotoides);
(((((Manicaria_saccifera	((((Oenocarpus_minor	(Oenocarpus_bataua	Pelagodoxa_henryana))	Prestoea_acuminata)	(Geonoma_undata	Sclerosperma_profizianum))	((Dictyosperma_album	(Leopoldinia_pulchra	Kentiopsis_piersoniorum))	(Heterospathe_cagayanensis	Hydriastele_microspadix))))	(((Roystonea_regia	((Iriartea_deltoidea	Pseudophoenix_vinifera)	Veitchia_spiralis))	Podococcus_barteri)	((Attalea_speciosa	((Sabal_domingensis	Bactris_major)	(Elaeis_oleifera	Elaeis_guineensis)))	(Reinhardtia_simplex	(Reinhardtia_latisecta	Reinhardtia_paiewonskiana)))))	(Nypa_fruticans	Chamaedorea_seifrizii))	Phoenix_dactylifera)	Calamus_caryotoides);
(((((Sabal_domingensis	Bactris_major)	(Elaeis_oleifera	Elaeis_guineensis))	(((Nypa_fruticans	Reinhardtia_simplex)	(Reinhardtia_latisecta	Reinhardtia_paiewonskiana))	Attalea_speciosa))	(((Geonoma_undata	(Sclerosperma_profizianum	(Chamaedorea_seifrizii	Phoenix_dactylifera)))	((Manicaria_saccifera	((Dictyosperma_album	(Leopoldinia_pulchra	Kentiopsis_piersoniorum))	(Heterospathe_cagayanensis	Hydriastele_microspadix)))	(Pelagodoxa_henryana	(Prestoea_acuminata	(Oenocarpus_minor	Oenocarpus_bataua)))))	((Veitchia_spiralis	(Roystonea_regia	(Iriartea_deltoidea	Pseudophoenix_vinifera)))	Podococcus_barteri)))	Calamus_caryotoides);
((Phoenix_dactylifera	(((Manicaria_saccifera	(((Dictyosperma_album	Kentiopsis_piersoniorum)	(Heterospathe_cagayanensis	Hydriastele_microspadix))	((((Attalea_speciosa	((Elaeis_oleifera	Elaeis_guineensis)	(Sabal_domingensis	Bactris_major)))	(Reinhardtia_simplex	(Reinhardtia_latisecta	Reinhardtia_paiewonskiana)))	(((Nypa_fruticans	Chamaedorea_seifrizii)	(Roystonea_regia	((Iriartea_deltoidea	Pseudophoenix_vinifera)	Veitchia_spiralis)))	Sclerosperma_profizianum))	(Leopoldinia_pulchra	(Prestoea_acuminata	(Oenocarpus_minor	(Pelagodoxa_henryana	Oenocarpus_bataua)))))))	Podococcus_barteri)	Geonoma_undata))	Calamus_caryotoides);
((Phoenix_dactylifera	((Manicaria_saccifera	(((Pelagodoxa_henryana	(Kentiopsis_piersoniorum	Leopoldinia_pulchra))	(Dictyosperma_album	(Heterospathe_cagayanensis	Hydriastele_microspadix)))	(((Sclerosperma_profizianum	Chamaedorea_seifrizii)	(((Attalea_speciosa	((Elaeis_oleifera	Elaeis_guineensis)	(Sabal_domingensis	Bactris_major)))	(Reinhardtia_simplex	(Reinhardtia_latisecta	Reinhardtia_paiewonskiana)))	(Podococcus_barteri	(Veitchia_spiralis	((Pseudophoenix_vinifera	Roystonea_regia)	Iriartea_deltoidea)))))	((Nypa_fruticans	Prestoea_acuminata)	(Oenocarpus_minor	Oenocarpus_bataua)))))	Geonoma_undata))	Calamus_caryotoides);
(((Nypa_fruticans	Phoenix_dactylifera)	((Manicaria_saccifera	(((Prestoea_acuminata	(Oenocarpus_minor	Oenocarpus_bataua))	(Pelagodoxa_henryana	((Kentiopsis_piersoniorum	Leopoldinia_pulchra)	Dictyosperma_album)))	((Chamaedorea_seifrizii	(Sclerosperma_profizianum	((Attalea_speciosa	((Elaeis_oleifera	Elaeis_guineensis)	(Sabal_domingensis	Bactris_major)))	(Reinhardtia_simplex	(Reinhardtia_latisecta	Reinhardtia_paiewonskiana)))))	(Geonoma_undata	(Podococcus_barteri	(Roystonea_regia	(Veitchia_spiralis	(Pseudophoenix_vinifera	Iriartea_deltoidea))))))))	(Heterospathe_cagayanensis	Hydriastele_microspadix)))	Calamus_caryotoides);
((Phoenix_dactylifera	((Manicaria_saccifera	((((Prestoea_acuminata	(Oenocarpus_minor	Oenocarpus_bataua))	(Pelagodoxa_henryana	((Kentiopsis_piersoniorum	Leopoldinia_pulchra)	Dictyosperma_album)))	(Sclerosperma_profizianum	Geonoma_undata))	(((((Elaeis_oleifera	Elaeis_guineensis)	(Sabal_domingensis	Bactris_major))	Attalea_speciosa)	((Nypa_fruticans	Reinhardtia_simplex)	(Reinhardtia_latisecta	Reinhardtia_paiewonskiana)))	((Podococcus_barteri	(Roystonea_regia	(Veitchia_spiralis	(Pseudophoenix_vinifera	Iriartea_deltoidea))))	Chamaedorea_seifrizii))))	(Heterospathe_cagayanensis	Hydriastele_microspadix)))	Calamus_caryotoides);
(((Nypa_fruticans	Phoenix_dactylifera)	(Chamaedorea_seifrizii	(((((Prestoea_acuminata	(Oenocarpus_minor	Oenocarpus_bataua))	(((Pelagodoxa_henryana	Dictyosperma_album)	(Heterospathe_cagayanensis	Hydriastele_microspadix))	(Kentiopsis_piersoniorum	Leopoldinia_pulchra)))	(Geonoma_undata	Manicaria_saccifera))	Sclerosperma_profizianum)	(((((Elaeis_oleifera	Elaeis_guineensis)	(Sabal_domingensis	Bactris_major))	Attalea_speciosa)	(Reinhardtia_simplex	(Reinhardtia_latisecta	Reinhardtia_paiewonskiana)))	(Podococcus_barteri	((Pseudophoenix_vinifera	Roystonea_regia)	(Veitchia_spiralis	Iriartea_deltoidea)))))))	Calamus_caryotoides);
((Phoenix_dactylifera	((((((Heterospathe_cagayanensis	Hydriastele_microspadix)	((Kentiopsis_piersoniorum	Leopoldinia_pulchra)	Dictyosperma_album))	((Prestoea_acuminata	(Oenocarpus_minor	Oenocarpus_bataua))	(Pelagodoxa_henryana	(Geonoma_undata	Manicaria_saccifera))))	Sclerosperma_profizianum)	((((Elaeis_oleifera	Elaeis_guineensis)	Bactris_major)	Attalea_speciosa)	(Reinhardtia_simplex	(Reinhardtia_latisecta	(Sabal_domingensis	Reinhardtia_paiewonskiana)))))	((Nypa_fruticans	Chamaedorea_seifrizii)	(Podococcus_barteri	(((Iriartea_deltoidea	Pseudophoenix_vinifera)	Roystonea_regia)	Veitchia_spiralis)))))	Calamus_caryotoides);
((Phoenix_dactylifera	((((Chamaedorea_seifrizii	(Podococcus_barteri	(Roystonea_regia	(Veitchia_spiralis	(Iriartea_deltoidea	Pseudophoenix_vinifera)))))	((((Nypa_fruticans	(Prestoea_acuminata	(Oenocarpus_minor	(Pelagodoxa_henryana	Oenocarpus_bataua))))	((Kentiopsis_piersoniorum	Leopoldinia_pulchra)	(Dictyosperma_album	(Heterospathe_cagayanensis	Hydriastele_microspadix))))	((((Elaeis_oleifera	Elaeis_guineensis)	(Sabal_domingensis	Bactris_major))	Attalea_speciosa)	(Reinhardtia_simplex	(Reinhardtia_latisecta	Reinhardtia_paiewonskiana))))	Sclerosperma_profizianum))	Manicaria_saccifera)	Geonoma_undata))	Calamus_caryotoides);
((Phoenix_dactylifera	(((((((Pelagodoxa_henryana	(Geonoma_undata	Sclerosperma_profizianum))	(Nypa_fruticans	((Oenocarpus_minor	Oenocarpus_bataua)	Prestoea_acuminata)))	(Dictyosperma_album	(Leopoldinia_pulchra	Kentiopsis_piersoniorum)))	(((Attalea_speciosa	((Sabal_domingensis	Bactris_major)	(Elaeis_oleifera	Elaeis_guineensis)))	(Reinhardtia_simplex	(Reinhardtia_paiewonskiana	Reinhardtia_latisecta)))	(((Iriartea_deltoidea	Pseudophoenix_vinifera)	(Roystonea_regia	Veitchia_spiralis))	Podococcus_barteri)))	Manicaria_saccifera)	Chamaedorea_seifrizii)	(Heterospathe_cagayanensis	Hydriastele_microspadix)))	Calamus_caryotoides);
(((Nypa_fruticans	Phoenix_dactylifera)	(Manicaria_saccifera	(((Heterospathe_cagayanensis	Hydriastele_microspadix)	(Dictyosperma_album	(Leopoldinia_pulchra	Kentiopsis_piersoniorum)))	(((((Attalea_speciosa	(Bactris_major	(Elaeis_oleifera	Elaeis_guineensis)))	(Reinhardtia_simplex	((Sabal_domingensis	Reinhardtia_paiewonskiana)	Reinhardtia_latisecta)))	(Chamaedorea_seifrizii	((Veitchia_spiralis	((Iriartea_deltoidea	Pseudophoenix_vinifera)	Roystonea_regia))	Podococcus_barteri)))	(Geonoma_undata	Sclerosperma_profizianum))	(Pelagodoxa_henryana	((Oenocarpus_minor	Oenocarpus_bataua)	Prestoea_acuminata))))))	Calamus_caryotoides);
((Phoenix_dactylifera	(((Geonoma_undata	(Pelagodoxa_henryana	Manicaria_saccifera))	(((Oenocarpus_minor	Oenocarpus_bataua)	(Leopoldinia_pulchra	Prestoea_acuminata))	(Dictyosperma_album	(Kentiopsis_piersoniorum	(Heterospathe_cagayanensis	Hydriastele_microspadix)))))	(Sclerosperma_profizianum	(((Attalea_speciosa	((Sabal_domingensis	Bactris_major)	(Elaeis_oleifera	Elaeis_guineensis)))	(Reinhardtia_simplex	(Reinhardtia_paiewonskiana	Reinhardtia_latisecta)))	((Nypa_fruticans	Chamaedorea_seifrizii)	((((Veitchia_spiralis	Iriartea_deltoidea)	Pseudophoenix_vinifera)	Roystonea_regia)	Podococcus_barteri))))))	Calamus_caryotoides);
((Heterospathe_cagayanensis	(Hydriastele_microspadix	((((((Oenocarpus_minor	Oenocarpus_bataua)	Prestoea_acuminata)	((((Attalea_speciosa	((Sabal_domingensis	Bactris_major)	(Elaeis_oleifera	Elaeis_guineensis)))	(Reinhardtia_simplex	(Reinhardtia_paiewonskiana	Reinhardtia_latisecta)))	(((Pelagodoxa_henryana	(Veitchia_spiralis	Iriartea_deltoidea))	(Pseudophoenix_vinifera	Roystonea_regia))	Podococcus_barteri))	(Sclerosperma_profizianum	(Chamaedorea_seifrizii	(Nypa_fruticans	Phoenix_dactylifera)))))	(Manicaria_saccifera	Geonoma_undata))	Dictyosperma_album)	(Leopoldinia_pulchra	Kentiopsis_piersoniorum))))	Calamus_caryotoides);
(((Phoenix_dactylifera	Nypa_fruticans)	((((Geonoma_undata	((((Heterospathe_cagayanensis	Hydriastele_microspadix)	(Dictyosperma_album	(Leopoldinia_pulchra	Kentiopsis_piersoniorum)))	((Oenocarpus_minor	Oenocarpus_bataua)	Prestoea_acuminata))	Manicaria_saccifera))	((Attalea_speciosa	((Sabal_domingensis	Bactris_major)	(Elaeis_oleifera	Elaeis_guineensis)))	((Reinhardtia_simplex	(Reinhardtia_paiewonskiana	Reinhardtia_latisecta))	((Pseudophoenix_vinifera	(Roystonea_regia	(Pelagodoxa_henryana	(Veitchia_spiralis	Iriartea_deltoidea))))	Podococcus_barteri))))	Sclerosperma_profizianum)	Chamaedorea_seifrizii))	Calamus_caryotoides);
((Prestoea_acuminata	((((Manicaria_saccifera	((((Roystonea_regia	(Veitchia_spiralis	(Iriartea_deltoidea	Pseudophoenix_vinifera)))	Podococcus_barteri)	((Attalea_speciosa	((Sabal_domingensis	Bactris_major)	(Elaeis_oleifera	Elaeis_guineensis)))	((Nypa_fruticans	Reinhardtia_simplex)	(Reinhardtia_paiewonskiana	Reinhardtia_latisecta))))	((Chamaedorea_seifrizii	(Phoenix_dactylifera	Sclerosperma_profizianum))	Geonoma_undata)))	((Leopoldinia_pulchra	Kentiopsis_piersoniorum)	((Heterospathe_cagayanensis	Hydriastele_microspadix)	Dictyosperma_album)))	Pelagodoxa_henryana)	(Oenocarpus_minor	Oenocarpus_bataua)))	Calamus_caryotoides);
(((Phoenix_dactylifera	Nypa_fruticans)	((((((Veitchia_spiralis	Iriartea_deltoidea)	(Pseudophoenix_vinifera	Roystonea_regia))	Podococcus_barteri)	((Attalea_speciosa	((Sabal_domingensis	Bactris_major)	(Elaeis_oleifera	Elaeis_guineensis)))	(((((Leopoldinia_pulchra	Kentiopsis_piersoniorum)	Dictyosperma_album)	(Heterospathe_cagayanensis	Hydriastele_microspadix))	((Reinhardtia_simplex	(Reinhardtia_paiewonskiana	Reinhardtia_latisecta))	((Oenocarpus_minor	Oenocarpus_bataua)	Prestoea_acuminata)))	((Pelagodoxa_henryana	Geonoma_undata)	Manicaria_saccifera))))	Sclerosperma_profizianum)	Chamaedorea_seifrizii))	Calamus_caryotoides);
((((Manicaria_saccifera	(((((Dictyosperma_album	Heterospathe_cagayanensis)	(Hydriastele_microspadix	(Leopoldinia_pulchra	Kentiopsis_piersoniorum)))	((Oenocarpus_minor	Oenocarpus_bataua)	Prestoea_acuminata))	Pelagodoxa_henryana)	(((Roystonea_regia	(Veitchia_spiralis	(Iriartea_deltoidea	Pseudophoenix_vinifera)))	Podococcus_barteri)	Geonoma_undata)))	(Chamaedorea_seifrizii	((Phoenix_dactylifera	Nypa_fruticans)	Sclerosperma_profizianum)))	((Reinhardtia_simplex	(Reinhardtia_paiewonskiana	Reinhardtia_latisecta))	(((Elaeis_guineensis	Elaeis_oleifera)	(Sabal_domingensis	Bactris_major))	Attalea_speciosa)))	Calamus_caryotoides);
(((Phoenix_dactylifera	Nypa_fruticans)	((((Pseudophoenix_vinifera	Roystonea_regia)	(Pelagodoxa_henryana	(Veitchia_spiralis	Iriartea_deltoidea)))	Podococcus_barteri)	(((((Oenocarpus_minor	Oenocarpus_bataua)	Prestoea_acuminata)	(Manicaria_saccifera	((Attalea_speciosa	(Reinhardtia_simplex	(Reinhardtia_paiewonskiana	Reinhardtia_latisecta)))	(Chamaedorea_seifrizii	Sclerosperma_profizianum))))	(((Elaeis_guineensis	Elaeis_oleifera)	(Sabal_domingensis	Bactris_major))	Geonoma_undata))	(((Heterospathe_cagayanensis	Hydriastele_microspadix)	Dictyosperma_album)	(Leopoldinia_pulchra	Kentiopsis_piersoniorum)))))	Calamus_caryotoides);
((Phoenix_dactylifera	(((Attalea_speciosa	(Reinhardtia_simplex	(Reinhardtia_paiewonskiana	Reinhardtia_latisecta)))	(((Pseudophoenix_vinifera	Iriartea_deltoidea)	(Roystonea_regia	Veitchia_spiralis))	Podococcus_barteri))	(((Chamaedorea_seifrizii	(Sclerosperma_profizianum	((Elaeis_guineensis	Elaeis_oleifera)	(Sabal_domingensis	Bactris_major))))	(Manicaria_saccifera	(Pelagodoxa_henryana	Geonoma_undata)))	((Nypa_fruticans	((Oenocarpus_minor	Oenocarpus_bataua)	Prestoea_acuminata))	(((Heterospathe_cagayanensis	Hydriastele_microspadix)	Dictyosperma_album)	(Leopoldinia_pulchra	Kentiopsis_piersoniorum))))))	Calamus_caryotoides);
((((Manicaria_saccifera	((((Geonoma_undata	Sclerosperma_profizianum)	((Attalea_speciosa	((Elaeis_guineensis	Elaeis_oleifera)	(Sabal_domingensis	Bactris_major)))	((Reinhardtia_latisecta	Reinhardtia_paiewonskiana)	Reinhardtia_simplex)))	(Chamaedorea_seifrizii	(Podococcus_barteri	((Pseudophoenix_vinifera	Iriartea_deltoidea)	(Veitchia_spiralis	Roystonea_regia)))))	((Pelagodoxa_henryana	((Oenocarpus_bataua	Oenocarpus_minor)	Prestoea_acuminata))	(Dictyosperma_album	(Kentiopsis_piersoniorum	Leopoldinia_pulchra)))))	(Heterospathe_cagayanensis	Hydriastele_microspadix))	(Nypa_fruticans	Phoenix_dactylifera))	Calamus_caryotoides);
(((Reinhardtia_latisecta	Reinhardtia_paiewonskiana)	(Reinhardtia_simplex	((((Manicaria_saccifera	Geonoma_undata)	((((Dictyosperma_album	(Kentiopsis_piersoniorum	Leopoldinia_pulchra))	((Heterospathe_cagayanensis	Hydriastele_microspadix)	(Nypa_fruticans	Phoenix_dactylifera)))	((Oenocarpus_bataua	Oenocarpus_minor)	Prestoea_acuminata))	Pelagodoxa_henryana))	((Podococcus_barteri	(Roystonea_regia	((Pseudophoenix_vinifera	Iriartea_deltoidea)	Veitchia_spiralis)))	(Chamaedorea_seifrizii	Sclerosperma_profizianum)))	(Attalea_speciosa	((Elaeis_guineensis	Elaeis_oleifera)	(Sabal_domingensis	Bactris_major))))))	Calamus_caryotoides);
(((Phoenix_dactylifera	Nypa_fruticans)	(Chamaedorea_seifrizii	(Sclerosperma_profizianum	(((((Elaeis_guineensis	Elaeis_oleifera)	(Sabal_domingensis	Bactris_major))	(((Reinhardtia_latisecta	Reinhardtia_paiewonskiana)	Reinhardtia_simplex)	Attalea_speciosa))	(Manicaria_saccifera	(((((Dictyosperma_album	(Kentiopsis_piersoniorum	Leopoldinia_pulchra))	(Heterospathe_cagayanensis	Hydriastele_microspadix))	((Oenocarpus_bataua	Oenocarpus_minor)	Prestoea_acuminata))	Pelagodoxa_henryana)	Geonoma_undata)))	(Podococcus_barteri	(Veitchia_spiralis	(Roystonea_regia	(Pseudophoenix_vinifera	Iriartea_deltoidea))))))))	Calamus_caryotoides);
((Phoenix_dactylifera	(Heterospathe_cagayanensis	(Hydriastele_microspadix	((((Oenocarpus_bataua	Oenocarpus_minor)	Prestoea_acuminata)	(Pelagodoxa_henryana	((((Nypa_fruticans	Chamaedorea_seifrizii)	(Sclerosperma_profizianum	Geonoma_undata))	((Podococcus_barteri	(Roystonea_regia	(Pseudophoenix_vinifera	(Veitchia_spiralis	Iriartea_deltoidea))))	((Attalea_speciosa	((Elaeis_guineensis	Elaeis_oleifera)	Bactris_major))	((Reinhardtia_latisecta	(Sabal_domingensis	Reinhardtia_paiewonskiana))	Reinhardtia_simplex))))	Manicaria_saccifera)))	(Dictyosperma_album	(Kentiopsis_piersoniorum	Leopoldinia_pulchra))))))	Calamus_caryotoides);
(((Nypa_fruticans	Phoenix_dactylifera)	(Sclerosperma_profizianum	(((Manicaria_saccifera	(((Geonoma_undata	((Oenocarpus_bataua	Oenocarpus_minor)	Prestoea_acuminata))	Pelagodoxa_henryana)	((Kentiopsis_piersoniorum	Leopoldinia_pulchra)	((Heterospathe_cagayanensis	Hydriastele_microspadix)	Dictyosperma_album))))	(Chamaedorea_seifrizii	(Podococcus_barteri	(Roystonea_regia	(Veitchia_spiralis	(Iriartea_deltoidea	Pseudophoenix_vinifera))))))	((Attalea_speciosa	((Elaeis_guineensis	Elaeis_oleifera)	(Sabal_domingensis	Bactris_major)))	((Reinhardtia_latisecta	Reinhardtia_paiewonskiana)	Reinhardtia_simplex)))))	Calamus_caryotoides);
((Phoenix_dactylifera	((((Pelagodoxa_henryana	((Oenocarpus_bataua	Oenocarpus_minor)	Prestoea_acuminata))	((Kentiopsis_piersoniorum	Leopoldinia_pulchra)	((Heterospathe_cagayanensis	Hydriastele_microspadix)	Dictyosperma_album)))	(Nypa_fruticans	(((Podococcus_barteri	((Veitchia_spiralis	Iriartea_deltoidea)	(Roystonea_regia	Pseudophoenix_vinifera)))	(Sclerosperma_profizianum	(Chamaedorea_seifrizii	Geonoma_undata)))	((((Sabal_domingensis	Bactris_major)	(Elaeis_guineensis	Elaeis_oleifera))	Attalea_speciosa)	((Reinhardtia_latisecta	Reinhardtia_paiewonskiana)	Reinhardtia_simplex)))))	Manicaria_saccifera))	Calamus_caryotoides);
((((Reinhardtia_latisecta	Reinhardtia_paiewonskiana)	Reinhardtia_simplex)	((Podococcus_barteri	((Pseudophoenix_vinifera	Iriartea_deltoidea)	(Roystonea_regia	Veitchia_spiralis)))	((((Chamaedorea_seifrizii	Phoenix_dactylifera)	(Sclerosperma_profizianum	Geonoma_undata))	(Manicaria_saccifera	(Pelagodoxa_henryana	((Nypa_fruticans	((Oenocarpus_bataua	Oenocarpus_minor)	Prestoea_acuminata))	((Kentiopsis_piersoniorum	Leopoldinia_pulchra)	((Heterospathe_cagayanensis	Hydriastele_microspadix)	Dictyosperma_album))))))	(((Sabal_domingensis	Bactris_major)	(Elaeis_guineensis	Elaeis_oleifera))	Attalea_speciosa))))	Calamus_caryotoides);
((Phoenix_dactylifera	((Sclerosperma_profizianum	Geonoma_undata)	(((Manicaria_saccifera	(((Pelagodoxa_henryana	(Oenocarpus_bataua	Oenocarpus_minor))	Prestoea_acuminata)	(((Heterospathe_cagayanensis	Hydriastele_microspadix)	Dictyosperma_album)	(Kentiopsis_piersoniorum	Leopoldinia_pulchra))))	((Nypa_fruticans	Chamaedorea_seifrizii)	((((Sabal_domingensis	Bactris_major)	(Elaeis_guineensis	Elaeis_oleifera))	Attalea_speciosa)	((Reinhardtia_latisecta	Reinhardtia_paiewonskiana)	Reinhardtia_simplex))))	(Podococcus_barteri	(Roystonea_regia	(Veitchia_spiralis	(Pseudophoenix_vinifera	Iriartea_deltoidea)))))))	Calamus_caryotoides);
((Phoenix_dactylifera	((((Nypa_fruticans	Chamaedorea_seifrizii)	Sclerosperma_profizianum)	Geonoma_undata)	(((((Sabal_domingensis	Bactris_major)	(Elaeis_guineensis	Elaeis_oleifera))	Attalea_speciosa)	((Reinhardtia_latisecta	Reinhardtia_paiewonskiana)	Reinhardtia_simplex))	(((Podococcus_barteri	Manicaria_saccifera)	(((Oenocarpus_bataua	Oenocarpus_minor)	Prestoea_acuminata)	(((Heterospathe_cagayanensis	Hydriastele_microspadix)	Dictyosperma_album)	(Kentiopsis_piersoniorum	Leopoldinia_pulchra))))	(Roystonea_regia	((Pelagodoxa_henryana	(Veitchia_spiralis	Iriartea_deltoidea))	Pseudophoenix_vinifera))))))	Calamus_caryotoides);
(((Nypa_fruticans	Phoenix_dactylifera)	(((((Podococcus_barteri	(Roystonea_regia	((Pelagodoxa_henryana	(Veitchia_spiralis	Iriartea_deltoidea))	Pseudophoenix_vinifera)))	(Chamaedorea_seifrizii	(Geonoma_undata	Manicaria_saccifera)))	((Sclerosperma_profizianum	((Sabal_domingensis	Bactris_major)	(Elaeis_guineensis	Elaeis_oleifera)))	(Attalea_speciosa	((Reinhardtia_latisecta	Reinhardtia_paiewonskiana)	Reinhardtia_simplex))))	(((Oenocarpus_bataua	Oenocarpus_minor)	Prestoea_acuminata)	(Dictyosperma_album	(Kentiopsis_piersoniorum	Leopoldinia_pulchra))))	(Heterospathe_cagayanensis	Hydriastele_microspadix)))	Calamus_caryotoides);
(((Chamaedorea_seifrizii	((((((Podococcus_barteri	(Roystonea_regia	((Pelagodoxa_henryana	(Iriartea_deltoidea	Veitchia_spiralis))	Pseudophoenix_vinifera)))	(Nypa_fruticans	(Prestoea_acuminata	(Oenocarpus_minor	Oenocarpus_bataua))))	(((Kentiopsis_piersoniorum	Leopoldinia_pulchra)	Dictyosperma_album)	(Hydriastele_microspadix	Heterospathe_cagayanensis)))	((Reinhardtia_simplex	(Reinhardtia_latisecta	Reinhardtia_paiewonskiana))	(Attalea_speciosa	((Sabal_domingensis	Bactris_major)	(Elaeis_oleifera	Elaeis_guineensis)))))	(Manicaria_saccifera	Geonoma_undata))	Sclerosperma_profizianum))	Phoenix_dactylifera)	Calamus_caryotoides);
((((((Pelagodoxa_henryana	((Sclerosperma_profizianum	Geonoma_undata)	(Prestoea_acuminata	(Oenocarpus_minor	Oenocarpus_bataua))))	((Kentiopsis_piersoniorum	Leopoldinia_pulchra)	Dictyosperma_album))	((((Podococcus_barteri	(Veitchia_spiralis	(Roystonea_regia	(Iriartea_deltoidea	Pseudophoenix_vinifera))))	Chamaedorea_seifrizii)	((Reinhardtia_simplex	(Reinhardtia_latisecta	Reinhardtia_paiewonskiana))	(Attalea_speciosa	((Sabal_domingensis	Bactris_major)	(Elaeis_oleifera	Elaeis_guineensis)))))	Manicaria_saccifera))	(Hydriastele_microspadix	Heterospathe_cagayanensis))	(Nypa_fruticans	Phoenix_dactylifera))	Calamus_caryotoides);
((((((Reinhardtia_simplex	(Reinhardtia_latisecta	Reinhardtia_paiewonskiana))	(Attalea_speciosa	((Sabal_domingensis	Bactris_major)	(Elaeis_oleifera	Elaeis_guineensis))))	(Podococcus_barteri	((Iriartea_deltoidea	Veitchia_spiralis)	(Roystonea_regia	Pseudophoenix_vinifera))))	(((Nypa_fruticans	Chamaedorea_seifrizii)	Sclerosperma_profizianum)	(((Pelagodoxa_henryana	Manicaria_saccifera)	Geonoma_undata)	((Prestoea_acuminata	(Oenocarpus_minor	Oenocarpus_bataua))	(((Hydriastele_microspadix	Heterospathe_cagayanensis)	Dictyosperma_album)	(Kentiopsis_piersoniorum	Leopoldinia_pulchra))))))	Phoenix_dactylifera)	Calamus_caryotoides);
(((Geonoma_undata	(((((((Hydriastele_microspadix	Heterospathe_cagayanensis)	Dictyosperma_album)	(Kentiopsis_piersoniorum	Leopoldinia_pulchra))	(Pelagodoxa_henryana	(Nypa_fruticans	((Prestoea_acuminata	Oenocarpus_minor)	Oenocarpus_bataua))))	(Sclerosperma_profizianum	((((Sabal_domingensis	Bactris_major)	(Elaeis_oleifera	Elaeis_guineensis))	((Podococcus_barteri	(Roystonea_regia	((Iriartea_deltoidea	Pseudophoenix_vinifera)	Veitchia_spiralis)))	Attalea_speciosa))	(Reinhardtia_simplex	(Reinhardtia_latisecta	Reinhardtia_paiewonskiana)))))	Manicaria_saccifera)	Chamaedorea_seifrizii))	Phoenix_dactylifera)	Calamus_caryotoides);
((((((((Hydriastele_microspadix	Heterospathe_cagayanensis)	Dictyosperma_album)	(Kentiopsis_piersoniorum	Leopoldinia_pulchra))	(((Oenocarpus_minor	Oenocarpus_bataua)	Prestoea_acuminata)	Pelagodoxa_henryana))	(((Geonoma_undata	((Attalea_speciosa	((Elaeis_oleifera	Elaeis_guineensis)	(Sabal_domingensis	Bactris_major)))	(Podococcus_barteri	((Pseudophoenix_vinifera	Roystonea_regia)	(Iriartea_deltoidea	Veitchia_spiralis)))))	(Sclerosperma_profizianum	(Nypa_fruticans	Chamaedorea_seifrizii)))	(Reinhardtia_simplex	(Reinhardtia_latisecta	Reinhardtia_paiewonskiana))))	Manicaria_saccifera)	Phoenix_dactylifera)	Calamus_caryotoides);
((((Sclerosperma_profizianum	((Attalea_speciosa	((Elaeis_oleifera	Elaeis_guineensis)	(Sabal_domingensis	Bactris_major)))	((Reinhardtia_simplex	(Reinhardtia_latisecta	Reinhardtia_paiewonskiana))	(Chamaedorea_seifrizii	(Podococcus_barteri	((Veitchia_spiralis	(Iriartea_deltoidea	Pseudophoenix_vinifera))	Roystonea_regia))))))	((((Kentiopsis_piersoniorum	(Hydriastele_microspadix	Heterospathe_cagayanensis))	Dictyosperma_album)	(Leopoldinia_pulchra	(((Oenocarpus_minor	(Nypa_fruticans	Oenocarpus_bataua))	Prestoea_acuminata)	(Pelagodoxa_henryana	Geonoma_undata))))	Manicaria_saccifera))	Phoenix_dactylifera)	Calamus_caryotoides);
((((Hydriastele_microspadix	Heterospathe_cagayanensis)	((Dictyosperma_album	(Leopoldinia_pulchra	Kentiopsis_piersoniorum))	(((Sclerosperma_profizianum	(((Attalea_speciosa	(Elaeis_guineensis	((Sabal_domingensis	Bactris_major)	Elaeis_oleifera)))	(Reinhardtia_simplex	(Reinhardtia_latisecta	Reinhardtia_paiewonskiana)))	(Podococcus_barteri	((Veitchia_spiralis	(Iriartea_deltoidea	Pseudophoenix_vinifera))	Roystonea_regia))))	((Oenocarpus_minor	Oenocarpus_bataua)	Prestoea_acuminata))	((Chamaedorea_seifrizii	(Manicaria_saccifera	Geonoma_undata))	Pelagodoxa_henryana))))	(Nypa_fruticans	Phoenix_dactylifera))	Calamus_caryotoides);
(((Geonoma_undata	((Podococcus_barteri	((Veitchia_spiralis	Roystonea_regia)	(Iriartea_deltoidea	Pseudophoenix_vinifera)))	(((Elaeis_guineensis	Elaeis_oleifera)	Bactris_major)	(((Reinhardtia_simplex	(Reinhardtia_latisecta	(Sabal_domingensis	Reinhardtia_paiewonskiana)))	(Sclerosperma_profizianum	(Manicaria_saccifera	(((Oenocarpus_minor	(Oenocarpus_bataua	Pelagodoxa_henryana))	(Nypa_fruticans	Prestoea_acuminata))	(((Hydriastele_microspadix	Heterospathe_cagayanensis)	Dictyosperma_album)	(Leopoldinia_pulchra	Kentiopsis_piersoniorum))))))	(Attalea_speciosa	Chamaedorea_seifrizii)))))	Phoenix_dactylifera)	Calamus_caryotoides);
((Heterospathe_cagayanensis	((Dictyosperma_album	((Podococcus_barteri	(((Iriartea_deltoidea	Veitchia_spiralis)	Roystonea_regia)	Pseudophoenix_vinifera))	((((Attalea_speciosa	(Reinhardtia_simplex	(Reinhardtia_latisecta	(Sabal_domingensis	Reinhardtia_paiewonskiana))))	((Elaeis_guineensis	Elaeis_oleifera)	Bactris_major))	((((Leopoldinia_pulchra	((Oenocarpus_minor	Oenocarpus_bataua)	Prestoea_acuminata))	Pelagodoxa_henryana)	(Chamaedorea_seifrizii	Sclerosperma_profizianum))	Manicaria_saccifera))	((Nypa_fruticans	Phoenix_dactylifera)	Geonoma_undata))))	(Kentiopsis_piersoniorum	Hydriastele_microspadix)))	Calamus_caryotoides);
((Reinhardtia_paiewonskiana	((((((Elaeis_guineensis	Elaeis_oleifera)	Bactris_major)	(((Chamaedorea_seifrizii	(Nypa_fruticans	Phoenix_dactylifera))	((((Sabal_domingensis	Manicaria_saccifera)	(((Iriartea_deltoidea	Veitchia_spiralis)	Roystonea_regia)	Pseudophoenix_vinifera))	Geonoma_undata)	((((Oenocarpus_minor	Oenocarpus_bataua)	Prestoea_acuminata)	(((Dictyosperma_album	Heterospathe_cagayanensis)	((Leopoldinia_pulchra	Hydriastele_microspadix)	Podococcus_barteri))	Kentiopsis_piersoniorum))	Pelagodoxa_henryana)))	Sclerosperma_profizianum))	Attalea_speciosa)	Reinhardtia_simplex)	Reinhardtia_latisecta))	Calamus_caryotoides);
(((Nypa_fruticans	Phoenix_dactylifera)	(Chamaedorea_seifrizii	(Sclerosperma_profizianum	((((Reinhardtia_latisecta	Reinhardtia_paiewonskiana)	Reinhardtia_simplex)	(Attalea_speciosa	((Sabal_domingensis	Bactris_major)	(Elaeis_guineensis	Elaeis_oleifera))))	(((Podococcus_barteri	(((Iriartea_deltoidea	Veitchia_spiralis)	Roystonea_regia)	Pseudophoenix_vinifera))	Geonoma_undata)	(((Pelagodoxa_henryana	(((Hydriastele_microspadix	Heterospathe_cagayanensis)	Dictyosperma_album)	(Leopoldinia_pulchra	Kentiopsis_piersoniorum)))	(Prestoea_acuminata	(Oenocarpus_bataua	Oenocarpus_minor)))	Manicaria_saccifera))))))	Calamus_caryotoides);
(((Attalea_speciosa	(Bactris_major	(Elaeis_guineensis	Elaeis_oleifera)))	((((Iriartea_deltoidea	Veitchia_spiralis)	(Roystonea_regia	Pseudophoenix_vinifera))	((((Pelagodoxa_henryana	(((Hydriastele_microspadix	Heterospathe_cagayanensis)	Dictyosperma_album)	(Leopoldinia_pulchra	Kentiopsis_piersoniorum)))	(Prestoea_acuminata	(Oenocarpus_bataua	Oenocarpus_minor)))	Manicaria_saccifera)	((Podococcus_barteri	Geonoma_undata)	((Phoenix_dactylifera	(Nypa_fruticans	Chamaedorea_seifrizii))	(Sabal_domingensis	Sclerosperma_profizianum)))))	((Reinhardtia_latisecta	Reinhardtia_paiewonskiana)	Reinhardtia_simplex)))	Calamus_caryotoides);
((Phoenix_dactylifera	((((((Pseudophoenix_vinifera	Iriartea_deltoidea)	Veitchia_spiralis)	Roystonea_regia)	(Nypa_fruticans	Podococcus_barteri))	((Geonoma_undata	(((Pelagodoxa_henryana	(((Hydriastele_microspadix	Heterospathe_cagayanensis)	Dictyosperma_album)	(Leopoldinia_pulchra	Kentiopsis_piersoniorum)))	(Prestoea_acuminata	(Oenocarpus_bataua	Oenocarpus_minor)))	Manicaria_saccifera))	(((Reinhardtia_latisecta	(Sabal_domingensis	Reinhardtia_paiewonskiana))	Reinhardtia_simplex)	(Attalea_speciosa	(Bactris_major	(Elaeis_guineensis	Elaeis_oleifera))))))	(Chamaedorea_seifrizii	Sclerosperma_profizianum)))	Calamus_caryotoides);
((Phoenix_dactylifera	((Hydriastele_microspadix	Heterospathe_cagayanensis)	((Dictyosperma_album	(Leopoldinia_pulchra	Kentiopsis_piersoniorum))	(((Prestoea_acuminata	(Oenocarpus_bataua	Oenocarpus_minor))	((Manicaria_saccifera	(((((Pseudophoenix_vinifera	Iriartea_deltoidea)	(Veitchia_spiralis	Roystonea_regia))	Podococcus_barteri)	(((Reinhardtia_latisecta	Reinhardtia_paiewonskiana)	(Nypa_fruticans	Reinhardtia_simplex))	(Attalea_speciosa	((Sabal_domingensis	Bactris_major)	(Elaeis_guineensis	Elaeis_oleifera)))))	Chamaedorea_seifrizii))	(Sclerosperma_profizianum	Geonoma_undata)))	Pelagodoxa_henryana))))	Calamus_caryotoides);
((Phoenix_dactylifera	(Heterospathe_cagayanensis	(Dictyosperma_album	((Leopoldinia_pulchra	Hydriastele_microspadix)	(Kentiopsis_piersoniorum	(Pelagodoxa_henryana	((Manicaria_saccifera	((((Reinhardtia_latisecta	Reinhardtia_paiewonskiana)	Reinhardtia_simplex)	Attalea_speciosa)	(((Nypa_fruticans	Chamaedorea_seifrizii)	Sclerosperma_profizianum)	(((Sabal_domingensis	Bactris_major)	(Elaeis_guineensis	Elaeis_oleifera))	(Geonoma_undata	(((Iriartea_deltoidea	Veitchia_spiralis)	(Roystonea_regia	Pseudophoenix_vinifera))	Podococcus_barteri))))))	(Prestoea_acuminata	(Oenocarpus_bataua	Oenocarpus_minor)))))))))	Calamus_caryotoides);
((Phoenix_dactylifera	((Hydriastele_microspadix	Heterospathe_cagayanensis)	(Dictyosperma_album	(((Pelagodoxa_henryana	Leopoldinia_pulchra)	Kentiopsis_piersoniorum)	(Manicaria_saccifera	(((Prestoea_acuminata	(Oenocarpus_bataua	Oenocarpus_minor))	(Sclerosperma_profizianum	Geonoma_undata))	(((Nypa_fruticans	Chamaedorea_seifrizii)	(((Veitchia_spiralis	Roystonea_regia)	(Iriartea_deltoidea	Pseudophoenix_vinifera))	Podococcus_barteri))	(((Reinhardtia_latisecta	Reinhardtia_paiewonskiana)	Reinhardtia_simplex)	(((Elaeis_guineensis	Elaeis_oleifera)	(Sabal_domingensis	Bactris_major))	Attalea_speciosa)))))))))	Calamus_caryotoides);
((Phoenix_dactylifera	(Sclerosperma_profizianum	(((Geonoma_undata	(Manicaria_saccifera	((Nypa_fruticans	(Prestoea_acuminata	(Oenocarpus_bataua	Oenocarpus_minor)))	((((Leopoldinia_pulchra	Kentiopsis_piersoniorum)	Dictyosperma_album)	Pelagodoxa_henryana)	(Hydriastele_microspadix	Heterospathe_cagayanensis)))))	(Roystonea_regia	((Iriartea_deltoidea	Pseudophoenix_vinifera)	Veitchia_spiralis)))	(((Reinhardtia_latisecta	Reinhardtia_paiewonskiana)	Reinhardtia_simplex)	((Podococcus_barteri	((Elaeis_guineensis	Elaeis_oleifera)	(Sabal_domingensis	Bactris_major)))	(Chamaedorea_seifrizii	Attalea_speciosa))))))	Calamus_caryotoides);
((Phoenix_dactylifera	((((Geonoma_undata	(((Prestoea_acuminata	(Oenocarpus_bataua	Oenocarpus_minor))	((Dictyosperma_album	(Heterospathe_cagayanensis	Kentiopsis_piersoniorum))	(Leopoldinia_pulchra	Hydriastele_microspadix)))	Pelagodoxa_henryana))	Manicaria_saccifera)	((Chamaedorea_seifrizii	(((Veitchia_spiralis	Iriartea_deltoidea)	(Pseudophoenix_vinifera	Roystonea_regia))	Podococcus_barteri))	((Attalea_speciosa	((Elaeis_guineensis	Elaeis_oleifera)	(Sabal_domingensis	Bactris_major)))	((Reinhardtia_latisecta	Reinhardtia_paiewonskiana)	(Nypa_fruticans	Reinhardtia_simplex)))))	Sclerosperma_profizianum))	Calamus_caryotoides);
(((Nypa_fruticans	Phoenix_dactylifera)	((Heterospathe_cagayanensis	Hydriastele_microspadix)	((((Pelagodoxa_henryana	(Manicaria_saccifera	(((Attalea_speciosa	((Elaeis_guineensis	Elaeis_oleifera)	(Sabal_domingensis	Bactris_major)))	((Reinhardtia_latisecta	Reinhardtia_paiewonskiana)	Reinhardtia_simplex))	(Geonoma_undata	(Chamaedorea_seifrizii	Sclerosperma_profizianum)))))	(((Veitchia_spiralis	Iriartea_deltoidea)	(Pseudophoenix_vinifera	Roystonea_regia))	Podococcus_barteri))	(Prestoea_acuminata	(Oenocarpus_bataua	Oenocarpus_minor)))	(Dictyosperma_album	(Leopoldinia_pulchra	Kentiopsis_piersoniorum)))))	Calamus_caryotoides);
((Phoenix_dactylifera	(Sclerosperma_profizianum	((((Nypa_fruticans	Chamaedorea_seifrizii)	((Pseudophoenix_vinifera	(Roystonea_regia	(Veitchia_spiralis	Iriartea_deltoidea)))	Podococcus_barteri))	((Attalea_speciosa	((Elaeis_guineensis	Elaeis_oleifera)	(Sabal_domingensis	Bactris_major)))	((Reinhardtia_latisecta	Reinhardtia_paiewonskiana)	Reinhardtia_simplex)))	(((Pelagodoxa_henryana	(((Leopoldinia_pulchra	Kentiopsis_piersoniorum)	((Heterospathe_cagayanensis	Hydriastele_microspadix)	Dictyosperma_album))	(Prestoea_acuminata	(Oenocarpus_bataua	Oenocarpus_minor))))	Manicaria_saccifera)	Geonoma_undata))))	Calamus_caryotoides);
(((Reinhardtia_paiewonskiana	Reinhardtia_latisecta)	(((Attalea_speciosa	((Sabal_domingensis	Bactris_major)	(Elaeis_guineensis	Elaeis_oleifera)))	((Manicaria_saccifera	((Geonoma_undata	((Leopoldinia_pulchra	Pelagodoxa_henryana)	(Prestoea_acuminata	(Oenocarpus_minor	Oenocarpus_bataua))))	(((Hydriastele_microspadix	Heterospathe_cagayanensis)	Kentiopsis_piersoniorum)	Dictyosperma_album)))	((Sclerosperma_profizianum	((Nypa_fruticans	Phoenix_dactylifera)	Chamaedorea_seifrizii))	(Podococcus_barteri	(Roystonea_regia	((Iriartea_deltoidea	Pseudophoenix_vinifera)	Veitchia_spiralis))))))	Reinhardtia_simplex))	Calamus_caryotoides);
(((Manicaria_saccifera	(((((Hydriastele_microspadix	Heterospathe_cagayanensis)	(Leopoldinia_pulchra	Kentiopsis_piersoniorum))	(Pelagodoxa_henryana	Dictyosperma_album))	((Sclerosperma_profizianum	Chamaedorea_seifrizii)	((Podococcus_barteri	(Roystonea_regia	((Iriartea_deltoidea	Pseudophoenix_vinifera)	Veitchia_spiralis)))	(((Reinhardtia_paiewonskiana	Reinhardtia_latisecta)	Reinhardtia_simplex)	(Attalea_speciosa	((Sabal_domingensis	Bactris_major)	(Elaeis_guineensis	Elaeis_oleifera)))))))	((Nypa_fruticans	(Prestoea_acuminata	(Oenocarpus_minor	Oenocarpus_bataua)))	Geonoma_undata)))	Phoenix_dactylifera)	Calamus_caryotoides);
(((((((Chamaedorea_seifrizii	(Podococcus_barteri	(Roystonea_regia	((Iriartea_deltoidea	Pseudophoenix_vinifera)	Veitchia_spiralis))))	(((Reinhardtia_paiewonskiana	Reinhardtia_latisecta)	Reinhardtia_simplex)	(Attalea_speciosa	((Sabal_domingensis	Bactris_major)	(Elaeis_guineensis	Elaeis_oleifera)))))	Sclerosperma_profizianum)	(Manicaria_saccifera	((Pelagodoxa_henryana	((Prestoea_acuminata	(Oenocarpus_minor	Oenocarpus_bataua))	Geonoma_undata))	(Dictyosperma_album	(Leopoldinia_pulchra	Kentiopsis_piersoniorum)))))	(Hydriastele_microspadix	Heterospathe_cagayanensis))	(Nypa_fruticans	Phoenix_dactylifera))	Calamus_caryotoides);
((((((((((Reinhardtia_paiewonskiana	Reinhardtia_latisecta)	Reinhardtia_simplex)	(((Chamaedorea_seifrizii	Sclerosperma_profizianum)	(Attalea_speciosa	((Sabal_domingensis	Bactris_major)	(Elaeis_guineensis	Elaeis_oleifera))))	(Podococcus_barteri	(Roystonea_regia	((Pelagodoxa_henryana	(Iriartea_deltoidea	Veitchia_spiralis))	Pseudophoenix_vinifera)))))	(Manicaria_saccifera	Geonoma_undata))	(Prestoea_acuminata	(Oenocarpus_minor	Oenocarpus_bataua)))	(Dictyosperma_album	(Leopoldinia_pulchra	Kentiopsis_piersoniorum)))	Hydriastele_microspadix)	Heterospathe_cagayanensis)	(Nypa_fruticans	Phoenix_dactylifera))	Calamus_caryotoides);
((((Sclerosperma_profizianum	(((Reinhardtia_paiewonskiana	Reinhardtia_latisecta)	Reinhardtia_simplex)	(Attalea_speciosa	(Elaeis_guineensis	(Elaeis_oleifera	(Sabal_domingensis	Bactris_major))))))	(((Manicaria_saccifera	Geonoma_undata)	((Prestoea_acuminata	(Oenocarpus_minor	Oenocarpus_bataua))	(((Dictyosperma_album	(Leopoldinia_pulchra	Kentiopsis_piersoniorum))	(Hydriastele_microspadix	Heterospathe_cagayanensis))	Pelagodoxa_henryana)))	((Nypa_fruticans	Chamaedorea_seifrizii)	(Podococcus_barteri	(Roystonea_regia	(Veitchia_spiralis	(Iriartea_deltoidea	Pseudophoenix_vinifera)))))))	Phoenix_dactylifera)	Calamus_caryotoides);
(((((Nypa_fruticans	Chamaedorea_seifrizii)	Sclerosperma_profizianum)	(((Geonoma_undata	((Podococcus_barteri	(Roystonea_regia	(((Pelagodoxa_henryana	Iriartea_deltoidea)	Veitchia_spiralis)	Pseudophoenix_vinifera)))	(((Hydriastele_microspadix	Heterospathe_cagayanensis)	Dictyosperma_album)	(Leopoldinia_pulchra	Kentiopsis_piersoniorum))))	((Prestoea_acuminata	(Oenocarpus_minor	Oenocarpus_bataua))	Manicaria_saccifera))	(((Reinhardtia_paiewonskiana	Reinhardtia_latisecta)	Reinhardtia_simplex)	(Attalea_speciosa	((Sabal_domingensis	Bactris_major)	(Elaeis_guineensis	Elaeis_oleifera))))))	Phoenix_dactylifera)	Calamus_caryotoides);
(((((((Reinhardtia_paiewonskiana	Reinhardtia_latisecta)	(Nypa_fruticans	Reinhardtia_simplex))	(Attalea_speciosa	((Sabal_domingensis	Bactris_major)	(Elaeis_guineensis	Elaeis_oleifera))))	((((Iriartea_deltoidea	Pseudophoenix_vinifera)	Roystonea_regia)	(Podococcus_barteri	Chamaedorea_seifrizii))	(Manicaria_saccifera	(Geonoma_undata	(Pelagodoxa_henryana	((((Hydriastele_microspadix	Heterospathe_cagayanensis)	(Veitchia_spiralis	Dictyosperma_album))	(Leopoldinia_pulchra	Kentiopsis_piersoniorum))	(Prestoea_acuminata	(Oenocarpus_minor	Oenocarpus_bataua))))))))	Sclerosperma_profizianum)	Phoenix_dactylifera)	Calamus_caryotoides);
((((Chamaedorea_seifrizii	Sclerosperma_profizianum)	(((((Veitchia_spiralis	Iriartea_deltoidea)	(Pseudophoenix_vinifera	Roystonea_regia))	Podococcus_barteri)	(Manicaria_saccifera	(Geonoma_undata	((((Leopoldinia_pulchra	Prestoea_acuminata)	(Oenocarpus_minor	Oenocarpus_bataua))	Pelagodoxa_henryana)	((Kentiopsis_piersoniorum	(Hydriastele_microspadix	Heterospathe_cagayanensis))	Dictyosperma_album)))))	(((Reinhardtia_paiewonskiana	Reinhardtia_latisecta)	Reinhardtia_simplex)	(Attalea_speciosa	((Sabal_domingensis	Bactris_major)	(Elaeis_guineensis	Elaeis_oleifera))))))	(Nypa_fruticans	Phoenix_dactylifera))	Calamus_caryotoides);
((((Manicaria_saccifera	(((Hydriastele_microspadix	Heterospathe_cagayanensis)	(Dictyosperma_album	(Leopoldinia_pulchra	Kentiopsis_piersoniorum)))	((Prestoea_acuminata	(Oenocarpus_minor	Oenocarpus_bataua))	Pelagodoxa_henryana)))	(((Attalea_speciosa	((Sabal_domingensis	Bactris_major)	(Elaeis_guineensis	Elaeis_oleifera)))	((Reinhardtia_paiewonskiana	Reinhardtia_latisecta)	Reinhardtia_simplex))	((Geonoma_undata	Sclerosperma_profizianum)	((Nypa_fruticans	Chamaedorea_seifrizii)	(((Iriartea_deltoidea	Pseudophoenix_vinifera)	(Roystonea_regia	Veitchia_spiralis))	Podococcus_barteri)))))	Phoenix_dactylifera)	Calamus_caryotoides);
(((((((Chamaedorea_seifrizii	Sclerosperma_profizianum)	((Attalea_speciosa	((Sabal_domingensis	Bactris_major)	(Elaeis_guineensis	Elaeis_oleifera)))	((Reinhardtia_paiewonskiana	Reinhardtia_latisecta)	Reinhardtia_simplex)))	((Pseudophoenix_vinifera	(Roystonea_regia	(Pelagodoxa_henryana	(Iriartea_deltoidea	Veitchia_spiralis))))	((Prestoea_acuminata	(Oenocarpus_minor	Oenocarpus_bataua))	((Leopoldinia_pulchra	Kentiopsis_piersoniorum)	((Hydriastele_microspadix	Heterospathe_cagayanensis)	Dictyosperma_album)))))	Manicaria_saccifera)	(Geonoma_undata	Podococcus_barteri))	(Nypa_fruticans	Phoenix_dactylifera))	Calamus_caryotoides);
((((Heterospathe_cagayanensis	Hydriastele_microspadix)	((((((Geonoma_undata	(Sclerosperma_profizianum	(Nypa_fruticans	((((Sabal_domingensis	Bactris_major)	(Elaeis_oleifera	Elaeis_guineensis))	(((Reinhardtia_latisecta	Reinhardtia_paiewonskiana)	Reinhardtia_simplex)	(Chamaedorea_seifrizii	Attalea_speciosa)))	((Roystonea_regia	((Iriartea_deltoidea	(Pelagodoxa_henryana	Veitchia_spiralis))	Pseudophoenix_vinifera))	Podococcus_barteri)))))	(Prestoea_acuminata	(Oenocarpus_minor	Oenocarpus_bataua)))	Manicaria_saccifera)	Leopoldinia_pulchra)	Dictyosperma_album)	Kentiopsis_piersoniorum))	Phoenix_dactylifera)	Calamus_caryotoides);
(((Nypa_fruticans	Phoenix_dactylifera)	((Heterospathe_cagayanensis	Hydriastele_microspadix)	(((((Geonoma_undata	((Chamaedorea_seifrizii	Sclerosperma_profizianum)	((((Sabal_domingensis	Bactris_major)	(Elaeis_oleifera	Elaeis_guineensis))	(((Reinhardtia_latisecta	Reinhardtia_paiewonskiana)	Reinhardtia_simplex)	Attalea_speciosa))	(((Veitchia_spiralis	(Iriartea_deltoidea	Pelagodoxa_henryana))	(Pseudophoenix_vinifera	Roystonea_regia))	Podococcus_barteri))))	(Prestoea_acuminata	(Oenocarpus_minor	Oenocarpus_bataua)))	Manicaria_saccifera)	(Kentiopsis_piersoniorum	Leopoldinia_pulchra))	Dictyosperma_album)))	Calamus_caryotoides);
(((Nypa_fruticans	Phoenix_dactylifera)	(Manicaria_saccifera	(((Pelagodoxa_henryana	(Prestoea_acuminata	(Oenocarpus_minor	Oenocarpus_bataua)))	((Dictyosperma_album	(Kentiopsis_piersoniorum	Leopoldinia_pulchra))	(Heterospathe_cagayanensis	Hydriastele_microspadix)))	((((Reinhardtia_latisecta	(Sabal_domingensis	Reinhardtia_paiewonskiana))	Reinhardtia_simplex)	(Attalea_speciosa	(Bactris_major	(Elaeis_oleifera	Elaeis_guineensis))))	(((Pseudophoenix_vinifera	(Roystonea_regia	(Veitchia_spiralis	Iriartea_deltoidea)))	Podococcus_barteri)	((Sclerosperma_profizianum	Chamaedorea_seifrizii)	Geonoma_undata))))))	Calamus_caryotoides);
(((((Reinhardtia_latisecta	Reinhardtia_paiewonskiana)	Reinhardtia_simplex)	((Nypa_fruticans	(Prestoea_acuminata	(Oenocarpus_minor	Oenocarpus_bataua)))	((Dictyosperma_album	(Kentiopsis_piersoniorum	Leopoldinia_pulchra))	(Heterospathe_cagayanensis	Hydriastele_microspadix))))	((((Iriartea_deltoidea	Veitchia_spiralis)	(Pseudophoenix_vinifera	Roystonea_regia))	Podococcus_barteri)	((Pelagodoxa_henryana	(Attalea_speciosa	((Sabal_domingensis	Bactris_major)	(Elaeis_oleifera	Elaeis_guineensis))))	(((Phoenix_dactylifera	Sclerosperma_profizianum)	Chamaedorea_seifrizii)	(Manicaria_saccifera	Geonoma_undata)))))	Calamus_caryotoides);
((Phoenix_dactylifera	(Sclerosperma_profizianum	((Nypa_fruticans	Chamaedorea_seifrizii)	(((((Reinhardtia_latisecta	Reinhardtia_paiewonskiana)	Reinhardtia_simplex)	(Attalea_speciosa	((Sabal_domingensis	Bactris_major)	(Elaeis_oleifera	Elaeis_guineensis))))	((Roystonea_regia	(Veitchia_spiralis	(Iriartea_deltoidea	Pseudophoenix_vinifera)))	Podococcus_barteri))	((Prestoea_acuminata	(((Oenocarpus_minor	Oenocarpus_bataua)	Pelagodoxa_henryana)	((Dictyosperma_album	(Kentiopsis_piersoniorum	Leopoldinia_pulchra))	(Heterospathe_cagayanensis	Hydriastele_microspadix))))	(Manicaria_saccifera	Geonoma_undata))))))	Calamus_caryotoides);
((Phoenix_dactylifera	(((((((Sabal_domingensis	Bactris_major)	(Elaeis_oleifera	Elaeis_guineensis))	(((Reinhardtia_latisecta	Reinhardtia_paiewonskiana)	Reinhardtia_simplex)	Attalea_speciosa))	(Chamaedorea_seifrizii	((Roystonea_regia	(Veitchia_spiralis	(Iriartea_deltoidea	Pseudophoenix_vinifera)))	Podococcus_barteri)))	(Sclerosperma_profizianum	Geonoma_undata))	((((Oenocarpus_minor	Oenocarpus_bataua)	(Prestoea_acuminata	Nypa_fruticans))	(((Heterospathe_cagayanensis	Hydriastele_microspadix)	Dictyosperma_album)	(Kentiopsis_piersoniorum	Leopoldinia_pulchra)))	Pelagodoxa_henryana))	Manicaria_saccifera))	Calamus_caryotoides);
((Phoenix_dactylifera	(((Chamaedorea_seifrizii	((Roystonea_regia	(Veitchia_spiralis	(Iriartea_deltoidea	Pseudophoenix_vinifera)))	Podococcus_barteri))	((Manicaria_saccifera	((Geonoma_undata	(Nypa_fruticans	((Oenocarpus_minor	Oenocarpus_bataua)	Prestoea_acuminata)))	((((Heterospathe_cagayanensis	Hydriastele_microspadix)	Dictyosperma_album)	(Kentiopsis_piersoniorum	Leopoldinia_pulchra))	Pelagodoxa_henryana)))	(((Reinhardtia_latisecta	Reinhardtia_paiewonskiana)	Reinhardtia_simplex)	(Attalea_speciosa	(Bactris_major	((Sabal_domingensis	Elaeis_oleifera)	Elaeis_guineensis))))))	Sclerosperma_profizianum))	Calamus_caryotoides);
((Phoenix_dactylifera	((((Sclerosperma_profizianum	Geonoma_undata)	((((Oenocarpus_minor	Oenocarpus_bataua)	Prestoea_acuminata)	(((Heterospathe_cagayanensis	Hydriastele_microspadix)	Dictyosperma_album)	(Kentiopsis_piersoniorum	Leopoldinia_pulchra)))	Pelagodoxa_henryana))	((Chamaedorea_seifrizii	(((Iriartea_deltoidea	Pseudophoenix_vinifera)	(Roystonea_regia	Veitchia_spiralis))	Podococcus_barteri))	(((Reinhardtia_latisecta	Reinhardtia_paiewonskiana)	(Nypa_fruticans	Reinhardtia_simplex))	(Attalea_speciosa	((Bactris_major	Sabal_domingensis)	(Elaeis_oleifera	Elaeis_guineensis))))))	Manicaria_saccifera))	Calamus_caryotoides);
((Phoenix_dactylifera	(Heterospathe_cagayanensis	(Hydriastele_microspadix	(Dictyosperma_album	((Kentiopsis_piersoniorum	Leopoldinia_pulchra)	((Nypa_fruticans	((Oenocarpus_minor	Oenocarpus_bataua)	Prestoea_acuminata))	((((Roystonea_regia	(Veitchia_spiralis	(Iriartea_deltoidea	Pseudophoenix_vinifera)))	Podococcus_barteri)	((((Reinhardtia_latisecta	Reinhardtia_paiewonskiana)	Reinhardtia_simplex)	(Attalea_speciosa	((Bactris_major	Sabal_domingensis)	(Elaeis_oleifera	Elaeis_guineensis))))	(Sclerosperma_profizianum	Chamaedorea_seifrizii)))	(Manicaria_saccifera	(Geonoma_undata	Pelagodoxa_henryana)))))))))	Calamus_caryotoides);
(((Nypa_fruticans	Phoenix_dactylifera)	((((Manicaria_saccifera	Geonoma_undata)	(Pelagodoxa_henryana	(((Hydriastele_microspadix	Leopoldinia_pulchra)	((Dictyosperma_album	Kentiopsis_piersoniorum)	Heterospathe_cagayanensis))	((Oenocarpus_minor	Oenocarpus_bataua)	Prestoea_acuminata))))	((((Reinhardtia_latisecta	(Sabal_domingensis	Reinhardtia_paiewonskiana))	Reinhardtia_simplex)	(Attalea_speciosa	(Bactris_major	(Elaeis_oleifera	Elaeis_guineensis))))	(Chamaedorea_seifrizii	((Roystonea_regia	(Pseudophoenix_vinifera	(Veitchia_spiralis	Iriartea_deltoidea)))	Podococcus_barteri))))	Sclerosperma_profizianum))	Calamus_caryotoides);
(((Nypa_fruticans	Phoenix_dactylifera)	((((Geonoma_undata	Manicaria_saccifera)	(((Sclerosperma_profizianum	Chamaedorea_seifrizii)	((((Sabal_domingensis	Bactris_major)	(Elaeis_oleifera	Elaeis_guineensis))	Attalea_speciosa)	((Reinhardtia_paiewonskiana	Reinhardtia_latisecta)	Reinhardtia_simplex)))	(Podococcus_barteri	(Pseudophoenix_vinifera	(Roystonea_regia	(Pelagodoxa_henryana	(Veitchia_spiralis	Iriartea_deltoidea)))))))	(Dictyosperma_album	((Leopoldinia_pulchra	Prestoea_acuminata)	(Oenocarpus_minor	Oenocarpus_bataua))))	(Heterospathe_cagayanensis	(Hydriastele_microspadix	Kentiopsis_piersoniorum))))	Calamus_caryotoides);
(((Nypa_fruticans	Phoenix_dactylifera)	(((((Prestoea_acuminata	(Oenocarpus_minor	Oenocarpus_bataua))	(Pelagodoxa_henryana	(Dictyosperma_album	(Kentiopsis_piersoniorum	Leopoldinia_pulchra))))	(((Podococcus_barteri	(Roystonea_regia	(Veitchia_spiralis	(Iriartea_deltoidea	Pseudophoenix_vinifera))))	((((Sabal_domingensis	Bactris_major)	(Elaeis_oleifera	Elaeis_guineensis))	Attalea_speciosa)	((Reinhardtia_paiewonskiana	Reinhardtia_latisecta)	Reinhardtia_simplex)))	(Chamaedorea_seifrizii	(Geonoma_undata	Sclerosperma_profizianum))))	Manicaria_saccifera)	(Heterospathe_cagayanensis	Hydriastele_microspadix)))	Calamus_caryotoides);
((Heterospathe_cagayanensis	(Hydriastele_microspadix	(Phoenix_dactylifera	(Dictyosperma_album	((Kentiopsis_piersoniorum	Leopoldinia_pulchra)	(((((((((Sabal_domingensis	Bactris_major)	(Elaeis_oleifera	Elaeis_guineensis))	Attalea_speciosa)	((Reinhardtia_paiewonskiana	Reinhardtia_latisecta)	(Nypa_fruticans	Reinhardtia_simplex)))	((Sclerosperma_profizianum	Chamaedorea_seifrizii)	(Podococcus_barteri	(Roystonea_regia	(Pseudophoenix_vinifera	(Veitchia_spiralis	Iriartea_deltoidea))))))	Manicaria_saccifera)	Geonoma_undata)	(Prestoea_acuminata	(Oenocarpus_minor	Oenocarpus_bataua)))	Pelagodoxa_henryana))))))	Calamus_caryotoides);
((Phoenix_dactylifera	((Bactris_major	(Elaeis_oleifera	Elaeis_guineensis))	(((Sclerosperma_profizianum	(Nypa_fruticans	Chamaedorea_seifrizii))	(Attalea_speciosa	(((Sabal_domingensis	Reinhardtia_paiewonskiana)	Reinhardtia_latisecta)	Reinhardtia_simplex)))	(((Roystonea_regia	(Pseudophoenix_vinifera	Iriartea_deltoidea))	Veitchia_spiralis)	(Geonoma_undata	((Podococcus_barteri	Manicaria_saccifera)	(((((Heterospathe_cagayanensis	Hydriastele_microspadix)	Dictyosperma_album)	(Kentiopsis_piersoniorum	Leopoldinia_pulchra))	Pelagodoxa_henryana)	(Prestoea_acuminata	(Oenocarpus_minor	Oenocarpus_bataua)))))))))	Calamus_caryotoides);
((Phoenix_dactylifera	((((Roystonea_regia	((Pseudophoenix_vinifera	Iriartea_deltoidea)	Veitchia_spiralis))	Podococcus_barteri)	(Geonoma_undata	((Nypa_fruticans	Sclerosperma_profizianum)	Chamaedorea_seifrizii)))	((((((Heterospathe_cagayanensis	Hydriastele_microspadix)	(Dictyosperma_album	(Kentiopsis_piersoniorum	Leopoldinia_pulchra)))	Pelagodoxa_henryana)	(Prestoea_acuminata	(Oenocarpus_minor	Oenocarpus_bataua)))	Manicaria_saccifera)	(((Reinhardtia_paiewonskiana	Reinhardtia_latisecta)	Reinhardtia_simplex)	(Attalea_speciosa	((Sabal_domingensis	Bactris_major)	(Elaeis_oleifera	Elaeis_guineensis)))))))	Calamus_caryotoides);
((Phoenix_dactylifera	((((((Sclerosperma_profizianum	Chamaedorea_seifrizii)	((Reinhardtia_paiewonskiana	Reinhardtia_latisecta)	Reinhardtia_simplex))	(((((Heterospathe_cagayanensis	Hydriastele_microspadix)	(Dictyosperma_album	(Kentiopsis_piersoniorum	Leopoldinia_pulchra)))	Pelagodoxa_henryana)	((Nypa_fruticans	Prestoea_acuminata)	(Oenocarpus_minor	Oenocarpus_bataua)))	Manicaria_saccifera))	(Attalea_speciosa	((Sabal_domingensis	Bactris_major)	(Elaeis_oleifera	Elaeis_guineensis))))	(((Pseudophoenix_vinifera	Iriartea_deltoidea)	(Veitchia_spiralis	Roystonea_regia))	Podococcus_barteri))	Geonoma_undata))	Calamus_caryotoides);
((((Reinhardtia_paiewonskiana	Reinhardtia_latisecta)	Reinhardtia_simplex)	((Attalea_speciosa	((Sabal_domingensis	Bactris_major)	(Elaeis_oleifera	Elaeis_guineensis)))	((((Roystonea_regia	((Pseudophoenix_vinifera	Iriartea_deltoidea)	Veitchia_spiralis))	Podococcus_barteri)	(Nypa_fruticans	Chamaedorea_seifrizii))	(((((Heterospathe_cagayanensis	Hydriastele_microspadix)	(Dictyosperma_album	(Kentiopsis_piersoniorum	Leopoldinia_pulchra)))	(Manicaria_saccifera	(Pelagodoxa_henryana	Geonoma_undata)))	(Prestoea_acuminata	(Oenocarpus_minor	Oenocarpus_bataua)))	(Sclerosperma_profizianum	Phoenix_dactylifera)))))	Calamus_caryotoides);
((Manicaria_saccifera	(Pelagodoxa_henryana	(((Roystonea_regia	((Pseudophoenix_vinifera	Iriartea_deltoidea)	Veitchia_spiralis))	((((Attalea_speciosa	((Sabal_domingensis	Bactris_major)	(Elaeis_oleifera	Elaeis_guineensis)))	((Reinhardtia_paiewonskiana	Reinhardtia_latisecta)	(Nypa_fruticans	Reinhardtia_simplex)))	Chamaedorea_seifrizii)	(Sclerosperma_profizianum	Geonoma_undata)))	((Prestoea_acuminata	(Oenocarpus_minor	Oenocarpus_bataua))	((Kentiopsis_piersoniorum	Leopoldinia_pulchra)	(Podococcus_barteri	((Phoenix_dactylifera	(Heterospathe_cagayanensis	Hydriastele_microspadix))	Dictyosperma_album)))))))	Calamus_caryotoides);
(((((Sabal_domingensis	Reinhardtia_paiewonskiana)	Reinhardtia_latisecta)	Reinhardtia_simplex)	((Bactris_major	(Elaeis_oleifera	Elaeis_guineensis))	(((Nypa_fruticans	Chamaedorea_seifrizii)	Attalea_speciosa)	(((Geonoma_undata	(Manicaria_saccifera	(((Kentiopsis_piersoniorum	Leopoldinia_pulchra)	((Heterospathe_cagayanensis	(Hydriastele_microspadix	Phoenix_dactylifera))	Dictyosperma_album))	(Pelagodoxa_henryana	(Prestoea_acuminata	(Oenocarpus_minor	Oenocarpus_bataua))))))	(Podococcus_barteri	(Roystonea_regia	((Pseudophoenix_vinifera	Iriartea_deltoidea)	Veitchia_spiralis))))	Sclerosperma_profizianum))))	Calamus_caryotoides);
((((Reinhardtia_paiewonskiana	Reinhardtia_latisecta)	Reinhardtia_simplex)	((((Elaeis_oleifera	Elaeis_guineensis)	(Sabal_domingensis	Bactris_major))	Attalea_speciosa)	(((Podococcus_barteri	(Roystonea_regia	((Pseudophoenix_vinifera	Iriartea_deltoidea)	Veitchia_spiralis)))	((Nypa_fruticans	Chamaedorea_seifrizii)	Sclerosperma_profizianum))	(Manicaria_saccifera	(((Hydriastele_microspadix	((Kentiopsis_piersoniorum	Leopoldinia_pulchra)	((Heterospathe_cagayanensis	Phoenix_dactylifera)	Dictyosperma_album)))	Pelagodoxa_henryana)	(Geonoma_undata	(Prestoea_acuminata	(Oenocarpus_minor	Oenocarpus_bataua))))))))	Calamus_caryotoides);
((Phoenix_dactylifera	((Geonoma_undata	(Chamaedorea_seifrizii	Sclerosperma_profizianum))	((((((Kentiopsis_piersoniorum	Leopoldinia_pulchra)	((Hydriastele_microspadix	Heterospathe_cagayanensis)	Dictyosperma_album))	Pelagodoxa_henryana)	((Nypa_fruticans	Prestoea_acuminata)	(Oenocarpus_bataua	Oenocarpus_minor)))	Manicaria_saccifera)	((Podococcus_barteri	(Roystonea_regia	(Veitchia_spiralis	(Iriartea_deltoidea	Pseudophoenix_vinifera))))	((Attalea_speciosa	((Sabal_domingensis	Bactris_major)	(Elaeis_guineensis	Elaeis_oleifera)))	(Reinhardtia_simplex	(Reinhardtia_latisecta	Reinhardtia_paiewonskiana)))))))	Calamus_caryotoides);
((Phoenix_dactylifera	((Attalea_speciosa	((Sabal_domingensis	Bactris_major)	(Elaeis_guineensis	Elaeis_oleifera)))	((Podococcus_barteri	(Roystonea_regia	(Veitchia_spiralis	(Iriartea_deltoidea	Pseudophoenix_vinifera))))	((Sclerosperma_profizianum	(Nypa_fruticans	Chamaedorea_seifrizii))	((Reinhardtia_simplex	(Reinhardtia_latisecta	Reinhardtia_paiewonskiana))	(((Pelagodoxa_henryana	((Dictyosperma_album	(Kentiopsis_piersoniorum	Leopoldinia_pulchra))	(Hydriastele_microspadix	Heterospathe_cagayanensis)))	(Geonoma_undata	(Prestoea_acuminata	(Oenocarpus_bataua	Oenocarpus_minor))))	Manicaria_saccifera))))))	Calamus_caryotoides);
(((Nypa_fruticans	Phoenix_dactylifera)	((Podococcus_barteri	((Iriartea_deltoidea	Pseudophoenix_vinifera)	(Roystonea_regia	Veitchia_spiralis)))	(((Manicaria_saccifera	(Sclerosperma_profizianum	Chamaedorea_seifrizii))	((Attalea_speciosa	((Sabal_domingensis	Bactris_major)	(Elaeis_guineensis	Elaeis_oleifera)))	(Reinhardtia_simplex	(Reinhardtia_latisecta	Reinhardtia_paiewonskiana))))	((Pelagodoxa_henryana	((Prestoea_acuminata	(Oenocarpus_bataua	Oenocarpus_minor))	((Dictyosperma_album	(Kentiopsis_piersoniorum	Leopoldinia_pulchra))	(Hydriastele_microspadix	Heterospathe_cagayanensis))))	Geonoma_undata))))	Calamus_caryotoides);
(((Nypa_fruticans	Phoenix_dactylifera)	((((Podococcus_barteri	(((Veitchia_spiralis	Iriartea_deltoidea)	Pseudophoenix_vinifera)	Roystonea_regia))	(Bactris_major	(Elaeis_guineensis	Elaeis_oleifera)))	(Attalea_speciosa	((Reinhardtia_simplex	(Reinhardtia_latisecta	Reinhardtia_paiewonskiana))	Chamaedorea_seifrizii)))	(Sclerosperma_profizianum	(((Sabal_domingensis	Pelagodoxa_henryana)	(Geonoma_undata	Manicaria_saccifera))	(((Dictyosperma_album	(Kentiopsis_piersoniorum	Leopoldinia_pulchra))	(Hydriastele_microspadix	Heterospathe_cagayanensis))	(Prestoea_acuminata	(Oenocarpus_bataua	Oenocarpus_minor)))))))	Calamus_caryotoides);
(((Nypa_fruticans	Phoenix_dactylifera)	((Sabal_domingensis	Manicaria_saccifera)	((((Attalea_speciosa	(Bactris_major	(Elaeis_guineensis	Elaeis_oleifera)))	(Reinhardtia_simplex	(Reinhardtia_latisecta	Reinhardtia_paiewonskiana)))	((Podococcus_barteri	(Pseudophoenix_vinifera	(Roystonea_regia	(Veitchia_spiralis	Iriartea_deltoidea))))	(Chamaedorea_seifrizii	Sclerosperma_profizianum)))	(((((Oenocarpus_bataua	Prestoea_acuminata)	Oenocarpus_minor)	((Dictyosperma_album	(Kentiopsis_piersoniorum	Leopoldinia_pulchra))	(Hydriastele_microspadix	Heterospathe_cagayanensis)))	Pelagodoxa_henryana)	Geonoma_undata))))	Calamus_caryotoides);
((Phoenix_dactylifera	((Podococcus_barteri	(Roystonea_regia	((Veitchia_spiralis	Iriartea_deltoidea)	Pseudophoenix_vinifera)))	((((Nypa_fruticans	Chamaedorea_seifrizii)	Sclerosperma_profizianum)	((((Hydriastele_microspadix	Heterospathe_cagayanensis)	(((Kentiopsis_piersoniorum	Leopoldinia_pulchra)	Pelagodoxa_henryana)	Dictyosperma_album))	(((Oenocarpus_bataua	Oenocarpus_minor)	Prestoea_acuminata)	Geonoma_undata))	Manicaria_saccifera))	((Reinhardtia_simplex	(Reinhardtia_latisecta	(Reinhardtia_paiewonskiana	Sabal_domingensis)))	(Attalea_speciosa	(Bactris_major	(Elaeis_guineensis	Elaeis_oleifera)))))))	Calamus_caryotoides);
((Phoenix_dactylifera	(Manicaria_saccifera	((((Hydriastele_microspadix	Heterospathe_cagayanensis)	((Kentiopsis_piersoniorum	Leopoldinia_pulchra)	Dictyosperma_album))	(((Pelagodoxa_henryana	Oenocarpus_bataua)	Oenocarpus_minor)	Prestoea_acuminata))	(Geonoma_undata	((((Nypa_fruticans	Reinhardtia_simplex)	(Reinhardtia_latisecta	Reinhardtia_paiewonskiana))	(Attalea_speciosa	((Sabal_domingensis	Bactris_major)	(Elaeis_guineensis	Elaeis_oleifera))))	((Podococcus_barteri	(Roystonea_regia	((Iriartea_deltoidea	Pseudophoenix_vinifera)	Veitchia_spiralis)))	(Chamaedorea_seifrizii	Sclerosperma_profizianum)))))))	Calamus_caryotoides);
((Phoenix_dactylifera	(((Sabal_domingensis	Bactris_major)	(Elaeis_guineensis	Elaeis_oleifera))	((((Reinhardtia_simplex	(Reinhardtia_latisecta	Reinhardtia_paiewonskiana))	((Roystonea_regia	((Iriartea_deltoidea	Pseudophoenix_vinifera)	Veitchia_spiralis))	(Geonoma_undata	((((Kentiopsis_piersoniorum	Leopoldinia_pulchra)	(Dictyosperma_album	(Hydriastele_microspadix	Heterospathe_cagayanensis)))	((Nypa_fruticans	((Oenocarpus_bataua	Oenocarpus_minor)	Prestoea_acuminata))	Pelagodoxa_henryana))	Manicaria_saccifera))))	((Attalea_speciosa	Chamaedorea_seifrizii)	Sclerosperma_profizianum))	Podococcus_barteri)))	Calamus_caryotoides);
((Phoenix_dactylifera	((((((Nypa_fruticans	Reinhardtia_simplex)	(Reinhardtia_latisecta	Reinhardtia_paiewonskiana))	Attalea_speciosa)	((Sabal_domingensis	Bactris_major)	(Elaeis_guineensis	Elaeis_oleifera)))	((Manicaria_saccifera	(Pelagodoxa_henryana	Geonoma_undata))	(((Kentiopsis_piersoniorum	Leopoldinia_pulchra)	(Dictyosperma_album	(Hydriastele_microspadix	Heterospathe_cagayanensis)))	(Prestoea_acuminata	(Oenocarpus_bataua	Oenocarpus_minor)))))	((Chamaedorea_seifrizii	Sclerosperma_profizianum)	((Roystonea_regia	((Iriartea_deltoidea	Pseudophoenix_vinifera)	Veitchia_spiralis))	Podococcus_barteri))))	Calamus_caryotoides);
(((Nypa_fruticans	Phoenix_dactylifera)	((((Manicaria_saccifera	(((Kentiopsis_piersoniorum	Leopoldinia_pulchra)	(((Roystonea_regia	(Pelagodoxa_henryana	((Iriartea_deltoidea	Pseudophoenix_vinifera)	Veitchia_spiralis)))	Podococcus_barteri)	(Dictyosperma_album	(Hydriastele_microspadix	Heterospathe_cagayanensis))))	(Geonoma_undata	(Prestoea_acuminata	(Oenocarpus_bataua	Oenocarpus_minor)))))	((Reinhardtia_simplex	(Reinhardtia_latisecta	Reinhardtia_paiewonskiana))	(((Elaeis_guineensis	Elaeis_oleifera)	(Sabal_domingensis	Bactris_major))	Attalea_speciosa)))	Sclerosperma_profizianum)	Chamaedorea_seifrizii))	Calamus_caryotoides);
(((Nypa_fruticans	Phoenix_dactylifera)	(Heterospathe_cagayanensis	(Dictyosperma_album	((((Geonoma_undata	(Prestoea_acuminata	(Oenocarpus_bataua	Oenocarpus_minor)))	(((Chamaedorea_seifrizii	Sclerosperma_profizianum)	((Pelagodoxa_henryana	(Podococcus_barteri	((Veitchia_spiralis	(Iriartea_deltoidea	Pseudophoenix_vinifera))	Roystonea_regia)))	(((Bactris_major	(Elaeis_guineensis	Elaeis_oleifera))	Attalea_speciosa)	(Reinhardtia_simplex	((Sabal_domingensis	Reinhardtia_paiewonskiana)	Reinhardtia_latisecta)))))	Manicaria_saccifera))	(Hydriastele_microspadix	Leopoldinia_pulchra))	Kentiopsis_piersoniorum))))	Calamus_caryotoides);
(((Manicaria_saccifera	(Pelagodoxa_henryana	((((Chamaedorea_seifrizii	(Podococcus_barteri	((Veitchia_spiralis	(Iriartea_deltoidea	Pseudophoenix_vinifera))	Roystonea_regia)))	(Geonoma_undata	Sclerosperma_profizianum))	((((Sabal_domingensis	Bactris_major)	(Elaeis_guineensis	Elaeis_oleifera))	Attalea_speciosa)	(Reinhardtia_simplex	(Reinhardtia_paiewonskiana	Reinhardtia_latisecta))))	((Leopoldinia_pulchra	(Kentiopsis_piersoniorum	((Hydriastele_microspadix	Heterospathe_cagayanensis)	Dictyosperma_album)))	((Nypa_fruticans	Prestoea_acuminata)	(Oenocarpus_bataua	Oenocarpus_minor))))))	Phoenix_dactylifera)	Calamus_caryotoides);
(((((Sabal_domingensis	Bactris_major)	(Elaeis_guineensis	Elaeis_oleifera))	(Attalea_speciosa	((Reinhardtia_simplex	(Reinhardtia_paiewonskiana	Reinhardtia_latisecta))	(Sclerosperma_profizianum	((Chamaedorea_seifrizii	(Podococcus_barteri	((((Pelagodoxa_henryana	Iriartea_deltoidea)	Veitchia_spiralis)	Roystonea_regia)	Pseudophoenix_vinifera)))	(((Geonoma_undata	Manicaria_saccifera)	((Nypa_fruticans	Prestoea_acuminata)	(Oenocarpus_bataua	Oenocarpus_minor)))	(Dictyosperma_album	((Leopoldinia_pulchra	Kentiopsis_piersoniorum)	(Hydriastele_microspadix	Heterospathe_cagayanensis)))))))))	Phoenix_dactylifera)	Calamus_caryotoides);
((((Bactris_major	(Elaeis_guineensis	Elaeis_oleifera))	(Attalea_speciosa	((Podococcus_barteri	((Iriartea_deltoidea	Veitchia_spiralis)	(Roystonea_regia	Pseudophoenix_vinifera)))	(((Dictyosperma_album	((Leopoldinia_pulchra	Kentiopsis_piersoniorum)	(Hydriastele_microspadix	Heterospathe_cagayanensis)))	(((Pelagodoxa_henryana	Geonoma_undata)	Manicaria_saccifera)	(Prestoea_acuminata	(Oenocarpus_bataua	Oenocarpus_minor))))	((Reinhardtia_simplex	(Reinhardtia_paiewonskiana	(Sabal_domingensis	Reinhardtia_latisecta)))	(Chamaedorea_seifrizii	Sclerosperma_profizianum))))))	(Nypa_fruticans	Phoenix_dactylifera))	Calamus_caryotoides);
(((Geonoma_undata	(Manicaria_saccifera	(((Chamaedorea_seifrizii	(Podococcus_barteri	((Roystonea_regia	(Veitchia_spiralis	Iriartea_deltoidea))	Pseudophoenix_vinifera)))	(((Attalea_speciosa	((Sabal_domingensis	Bactris_major)	(Elaeis_guineensis	Elaeis_oleifera)))	((Nypa_fruticans	Reinhardtia_simplex)	(Reinhardtia_paiewonskiana	Reinhardtia_latisecta)))	Sclerosperma_profizianum))	((Prestoea_acuminata	(Oenocarpus_bataua	Oenocarpus_minor))	(Pelagodoxa_henryana	(Dictyosperma_album	((Leopoldinia_pulchra	Kentiopsis_piersoniorum)	(Hydriastele_microspadix	Heterospathe_cagayanensis))))))))	Phoenix_dactylifera)	Calamus_caryotoides);
(((((Reinhardtia_simplex	((Sabal_domingensis	Reinhardtia_paiewonskiana)	Reinhardtia_latisecta))	((((Attalea_speciosa	(Bactris_major	(Elaeis_guineensis	Elaeis_oleifera)))	(((Manicaria_saccifera	Pelagodoxa_henryana)	Geonoma_undata)	Chamaedorea_seifrizii))	(Podococcus_barteri	((Roystonea_regia	Veitchia_spiralis)	(Iriartea_deltoidea	Pseudophoenix_vinifera))))	Sclerosperma_profizianum))	((Nypa_fruticans	(Prestoea_acuminata	(Oenocarpus_bataua	Oenocarpus_minor)))	(Dictyosperma_album	((Leopoldinia_pulchra	Kentiopsis_piersoniorum)	(Hydriastele_microspadix	Heterospathe_cagayanensis)))))	Phoenix_dactylifera)	Calamus_caryotoides);
((((Nypa_fruticans	Chamaedorea_seifrizii)	(Sclerosperma_profizianum	((Podococcus_barteri	((Veitchia_spiralis	(Pseudophoenix_vinifera	Iriartea_deltoidea))	Roystonea_regia))	(((Reinhardtia_simplex	(Reinhardtia_paiewonskiana	Reinhardtia_latisecta))	(Attalea_speciosa	((Sabal_domingensis	Bactris_major)	(Elaeis_guineensis	Elaeis_oleifera))))	((Manicaria_saccifera	(((Prestoea_acuminata	(Oenocarpus_bataua	Oenocarpus_minor))	(Dictyosperma_album	((Leopoldinia_pulchra	Kentiopsis_piersoniorum)	(Hydriastele_microspadix	Heterospathe_cagayanensis))))	Pelagodoxa_henryana))	Geonoma_undata)))))	Phoenix_dactylifera)	Calamus_caryotoides);
(((Reinhardtia_paiewonskiana	Reinhardtia_latisecta)	(((Attalea_speciosa	((Sabal_domingensis	Bactris_major)	(Elaeis_guineensis	Elaeis_oleifera)))	((Podococcus_barteri	(Roystonea_regia	((Veitchia_spiralis	Iriartea_deltoidea)	Pseudophoenix_vinifera)))	((((Nypa_fruticans	Phoenix_dactylifera)	Chamaedorea_seifrizii)	Sclerosperma_profizianum)	(Manicaria_saccifera	(Geonoma_undata	((Pelagodoxa_henryana	(Prestoea_acuminata	(Oenocarpus_bataua	Oenocarpus_minor)))	(Dictyosperma_album	((Leopoldinia_pulchra	Kentiopsis_piersoniorum)	(Hydriastele_microspadix	Heterospathe_cagayanensis)))))))))	Reinhardtia_simplex))	Calamus_caryotoides);
(((((Elaeis_guineensis	Elaeis_oleifera)	((Sabal_domingensis	Bactris_major)	((Chamaedorea_seifrizii	Geonoma_undata)	(((Podococcus_barteri	((Roystonea_regia	Veitchia_spiralis)	(Iriartea_deltoidea	Pseudophoenix_vinifera)))	((Sclerosperma_profizianum	Phoenix_dactylifera)	((Prestoea_acuminata	(Oenocarpus_bataua	Oenocarpus_minor))	(((Hydriastele_microspadix	Heterospathe_cagayanensis)	(Leopoldinia_pulchra	Kentiopsis_piersoniorum))	Dictyosperma_album))))	(Manicaria_saccifera	Pelagodoxa_henryana)))))	(Nypa_fruticans	Attalea_speciosa))	(Reinhardtia_simplex	(Reinhardtia_paiewonskiana	Reinhardtia_latisecta)))	Calamus_caryotoides);
((Phoenix_dactylifera	((((Reinhardtia_simplex	(Reinhardtia_paiewonskiana	Reinhardtia_latisecta))	(((Sabal_domingensis	Bactris_major)	(Elaeis_guineensis	Elaeis_oleifera))	Attalea_speciosa))	(Chamaedorea_seifrizii	(Manicaria_saccifera	((Sclerosperma_profizianum	Geonoma_undata)	(Pelagodoxa_henryana	((Nypa_fruticans	(Prestoea_acuminata	(Oenocarpus_bataua	Oenocarpus_minor)))	(((Hydriastele_microspadix	Heterospathe_cagayanensis)	(Leopoldinia_pulchra	Kentiopsis_piersoniorum))	Dictyosperma_album)))))))	(Podococcus_barteri	(Roystonea_regia	(Veitchia_spiralis	(Iriartea_deltoidea	Pseudophoenix_vinifera))))))	Calamus_caryotoides);
((((((Sclerosperma_profizianum	((Nypa_fruticans	Chamaedorea_seifrizii)	(Podococcus_barteri	(Pseudophoenix_vinifera	((Iriartea_deltoidea	Veitchia_spiralis)	Roystonea_regia)))))	((Reinhardtia_simplex	(Reinhardtia_paiewonskiana	Reinhardtia_latisecta))	(Attalea_speciosa	(Elaeis_oleifera	(Elaeis_guineensis	(Sabal_domingensis	Bactris_major))))))	((Manicaria_saccifera	(Geonoma_undata	Pelagodoxa_henryana))	(((Oenocarpus_minor	Oenocarpus_bataua)	Prestoea_acuminata)	(Leopoldinia_pulchra	Dictyosperma_album))))	(Hydriastele_microspadix	(Kentiopsis_piersoniorum	Heterospathe_cagayanensis)))	Phoenix_dactylifera)	Calamus_caryotoides);
(((((((Reinhardtia_simplex	(Reinhardtia_paiewonskiana	Reinhardtia_latisecta))	(Attalea_speciosa	((Sabal_domingensis	Bactris_major)	(Elaeis_oleifera	Elaeis_guineensis))))	((((Oenocarpus_minor	Oenocarpus_bataua)	Prestoea_acuminata)	(Leopoldinia_pulchra	Dictyosperma_album))	(Podococcus_barteri	(Roystonea_regia	(Pseudophoenix_vinifera	(Pelagodoxa_henryana	(Iriartea_deltoidea	Veitchia_spiralis)))))))	((Manicaria_saccifera	(Sclerosperma_profizianum	Geonoma_undata))	Chamaedorea_seifrizii))	((Hydriastele_microspadix	Heterospathe_cagayanensis)	Kentiopsis_piersoniorum))	(Nypa_fruticans	Phoenix_dactylifera))	Calamus_caryotoides);
((Manicaria_saccifera	((Geonoma_undata	(((Oenocarpus_minor	Oenocarpus_bataua)	Prestoea_acuminata)	(Pelagodoxa_henryana	(Leopoldinia_pulchra	Dictyosperma_album))))	(((Sclerosperma_profizianum	Chamaedorea_seifrizii)	(((Hydriastele_microspadix	Kentiopsis_piersoniorum)	Heterospathe_cagayanensis)	(Nypa_fruticans	Phoenix_dactylifera)))	(((Reinhardtia_simplex	(Reinhardtia_paiewonskiana	Reinhardtia_latisecta))	(Attalea_speciosa	((Sabal_domingensis	Bactris_major)	(Elaeis_oleifera	Elaeis_guineensis))))	(Podococcus_barteri	((Pseudophoenix_vinifera	Iriartea_deltoidea)	(Veitchia_spiralis	Roystonea_regia)))))))	Calamus_caryotoides);
(((Nypa_fruticans	Phoenix_dactylifera)	(Geonoma_undata	((Podococcus_barteri	((Pseudophoenix_vinifera	Iriartea_deltoidea)	(Veitchia_spiralis	Roystonea_regia)))	((((((Kentiopsis_piersoniorum	Leopoldinia_pulchra)	Dictyosperma_album)	(Hydriastele_microspadix	Heterospathe_cagayanensis))	((Oenocarpus_minor	(Pelagodoxa_henryana	Oenocarpus_bataua))	Prestoea_acuminata))	Manicaria_saccifera)	((((Reinhardtia_simplex	(Reinhardtia_paiewonskiana	Reinhardtia_latisecta))	(Attalea_speciosa	((Sabal_domingensis	Bactris_major)	(Elaeis_oleifera	Elaeis_guineensis))))	Sclerosperma_profizianum)	Chamaedorea_seifrizii)))))	Calamus_caryotoides);
(((Nypa_fruticans	Phoenix_dactylifera)	(Sclerosperma_profizianum	((((Reinhardtia_simplex	(Reinhardtia_paiewonskiana	Reinhardtia_latisecta))	(Attalea_speciosa	((Sabal_domingensis	Bactris_major)	(Elaeis_oleifera	Elaeis_guineensis))))	(Chamaedorea_seifrizii	(Podococcus_barteri	(Veitchia_spiralis	(Roystonea_regia	(Pseudophoenix_vinifera	Iriartea_deltoidea))))))	((((Kentiopsis_piersoniorum	Leopoldinia_pulchra)	(Dictyosperma_album	(Hydriastele_microspadix	Heterospathe_cagayanensis)))	((Oenocarpus_minor	Oenocarpus_bataua)	Prestoea_acuminata))	(Manicaria_saccifera	(Geonoma_undata	Pelagodoxa_henryana))))))	Calamus_caryotoides);
(((Nypa_fruticans	Phoenix_dactylifera)	((((Reinhardtia_simplex	(Reinhardtia_paiewonskiana	Reinhardtia_latisecta))	(Attalea_speciosa	((Elaeis_guineensis	Elaeis_oleifera)	(Sabal_domingensis	Bactris_major))))	((Podococcus_barteri	(Roystonea_regia	(Pseudophoenix_vinifera	(Veitchia_spiralis	Iriartea_deltoidea))))	(Chamaedorea_seifrizii	Sclerosperma_profizianum)))	(Manicaria_saccifera	(((Kentiopsis_piersoniorum	Leopoldinia_pulchra)	(Dictyosperma_album	(Hydriastele_microspadix	Heterospathe_cagayanensis)))	((((Oenocarpus_minor	Oenocarpus_bataua)	Prestoea_acuminata)	Geonoma_undata)	Pelagodoxa_henryana)))))	Calamus_caryotoides);
((Reinhardtia_paiewonskiana	(Reinhardtia_latisecta	(((Attalea_speciosa	((Elaeis_guineensis	Elaeis_oleifera)	(Sabal_domingensis	Bactris_major)))	((Podococcus_barteri	(Pseudophoenix_vinifera	((Veitchia_spiralis	Iriartea_deltoidea)	Roystonea_regia)))	((Chamaedorea_seifrizii	Sclerosperma_profizianum)	((Geonoma_undata	Manicaria_saccifera)	(((Nypa_fruticans	((Oenocarpus_minor	Oenocarpus_bataua)	Prestoea_acuminata))	((Phoenix_dactylifera	(Hydriastele_microspadix	Heterospathe_cagayanensis))	((Kentiopsis_piersoniorum	Leopoldinia_pulchra)	Dictyosperma_album)))	Pelagodoxa_henryana)))))	Reinhardtia_simplex)))	Calamus_caryotoides);
(((Reinhardtia_paiewonskiana	Reinhardtia_latisecta)	(((Attalea_speciosa	((Elaeis_guineensis	Elaeis_oleifera)	(Sabal_domingensis	Bactris_major)))	((Podococcus_barteri	(Roystonea_regia	((Iriartea_deltoidea	Pseudophoenix_vinifera)	Veitchia_spiralis)))	(((Phoenix_dactylifera	(Nypa_fruticans	Chamaedorea_seifrizii))	Sclerosperma_profizianum)	((Geonoma_undata	Manicaria_saccifera)	((((Oenocarpus_minor	Oenocarpus_bataua)	Prestoea_acuminata)	((Hydriastele_microspadix	Heterospathe_cagayanensis)	((Kentiopsis_piersoniorum	Leopoldinia_pulchra)	Dictyosperma_album)))	Pelagodoxa_henryana)))))	Reinhardtia_simplex))	Calamus_caryotoides);
(((Nypa_fruticans	Phoenix_dactylifera)	(((((Chamaedorea_seifrizii	(Sclerosperma_profizianum	(Podococcus_barteri	((Iriartea_deltoidea	Pseudophoenix_vinifera)	(Veitchia_spiralis	Roystonea_regia)))))	((((Hydriastele_microspadix	Heterospathe_cagayanensis)	((Kentiopsis_piersoniorum	Leopoldinia_pulchra)	Dictyosperma_album))	((Oenocarpus_minor	Oenocarpus_bataua)	Prestoea_acuminata))	Pelagodoxa_henryana))	((Elaeis_oleifera	((Sabal_domingensis	Bactris_major)	Elaeis_guineensis))	((Reinhardtia_simplex	(Reinhardtia_paiewonskiana	Reinhardtia_latisecta))	Attalea_speciosa)))	Manicaria_saccifera)	Geonoma_undata))	Calamus_caryotoides);
(((Nypa_fruticans	Phoenix_dactylifera)	(((((Podococcus_barteri	(((Veitchia_spiralis	Iriartea_deltoidea)	Pseudophoenix_vinifera)	Roystonea_regia))	((Manicaria_saccifera	(((Oenocarpus_minor	Oenocarpus_bataua)	Prestoea_acuminata)	Pelagodoxa_henryana))	(((Kentiopsis_piersoniorum	Leopoldinia_pulchra)	Dictyosperma_album)	(Hydriastele_microspadix	Heterospathe_cagayanensis))))	((Attalea_speciosa	((Sabal_domingensis	Bactris_major)	(Elaeis_guineensis	Elaeis_oleifera)))	(Reinhardtia_simplex	(Reinhardtia_paiewonskiana	Reinhardtia_latisecta))))	(Sclerosperma_profizianum	Geonoma_undata))	Chamaedorea_seifrizii))	Calamus_caryotoides);
(((((((Reinhardtia_latisecta	Reinhardtia_paiewonskiana)	Reinhardtia_simplex)	(Podococcus_barteri	(Roystonea_regia	(Veitchia_spiralis	(Pseudophoenix_vinifera	Iriartea_deltoidea)))))	(((((Hydriastele_microspadix	(Dictyosperma_album	(Kentiopsis_piersoniorum	Leopoldinia_pulchra)))	((Prestoea_acuminata	(Oenocarpus_bataua	Oenocarpus_minor))	Pelagodoxa_henryana))	Geonoma_undata)	Manicaria_saccifera)	((((Sabal_domingensis	Bactris_major)	(Elaeis_oleifera	Elaeis_guineensis))	Attalea_speciosa)	(Chamaedorea_seifrizii	Sclerosperma_profizianum))))	Heterospathe_cagayanensis)	(Nypa_fruticans	Phoenix_dactylifera))	Calamus_caryotoides);
(((((((Sclerosperma_profizianum	(((Sabal_domingensis	Bactris_major)	(Elaeis_oleifera	Elaeis_guineensis))	Attalea_speciosa))	((Reinhardtia_latisecta	Reinhardtia_paiewonskiana)	Reinhardtia_simplex))	((((((Dictyosperma_album	((Kentiopsis_piersoniorum	Leopoldinia_pulchra)	Hydriastele_microspadix))	Pelagodoxa_henryana)	(Prestoea_acuminata	(Oenocarpus_bataua	Oenocarpus_minor)))	Geonoma_undata)	Manicaria_saccifera)	(Podococcus_barteri	(Roystonea_regia	(Veitchia_spiralis	(Pseudophoenix_vinifera	Iriartea_deltoidea))))))	(Nypa_fruticans	Chamaedorea_seifrizii))	Heterospathe_cagayanensis)	Phoenix_dactylifera)	Calamus_caryotoides);
(((((((Podococcus_barteri	((Roystonea_regia	Veitchia_spiralis)	(Iriartea_deltoidea	Pseudophoenix_vinifera)))	(((((Sabal_domingensis	Bactris_major)	(Elaeis_oleifera	Elaeis_guineensis))	Attalea_speciosa)	((Reinhardtia_latisecta	Reinhardtia_paiewonskiana)	(Nypa_fruticans	Reinhardtia_simplex)))	Sclerosperma_profizianum))	(((Dictyosperma_album	(Kentiopsis_piersoniorum	Leopoldinia_pulchra))	(Pelagodoxa_henryana	(Manicaria_saccifera	Geonoma_undata)))	(Prestoea_acuminata	(Oenocarpus_bataua	Oenocarpus_minor))))	Chamaedorea_seifrizii)	(Hydriastele_microspadix	Heterospathe_cagayanensis))	Phoenix_dactylifera)	Calamus_caryotoides);
((((Sclerosperma_profizianum	(((((Sabal_domingensis	Bactris_major)	(Elaeis_oleifera	Elaeis_guineensis))	Attalea_speciosa)	((Reinhardtia_latisecta	Reinhardtia_paiewonskiana)	Reinhardtia_simplex))	((Veitchia_spiralis	((Iriartea_deltoidea	Pseudophoenix_vinifera)	Roystonea_regia))	((Nypa_fruticans	Chamaedorea_seifrizii)	Podococcus_barteri))))	((Manicaria_saccifera	(((Kentiopsis_piersoniorum	Leopoldinia_pulchra)	Pelagodoxa_henryana)	(Geonoma_undata	(Prestoea_acuminata	(Oenocarpus_bataua	Oenocarpus_minor)))))	(Dictyosperma_album	(Hydriastele_microspadix	Heterospathe_cagayanensis))))	Phoenix_dactylifera)	Calamus_caryotoides);
((((Hydriastele_microspadix	Heterospathe_cagayanensis)	(Kentiopsis_piersoniorum	((((((((Sabal_domingensis	Bactris_major)	(Elaeis_oleifera	Elaeis_guineensis))	Attalea_speciosa)	((Reinhardtia_latisecta	Reinhardtia_paiewonskiana)	Reinhardtia_simplex))	(((Chamaedorea_seifrizii	Sclerosperma_profizianum)	Geonoma_undata)	(Podococcus_barteri	(((Veitchia_spiralis	Iriartea_deltoidea)	Pseudophoenix_vinifera)	Roystonea_regia))))	Manicaria_saccifera)	(Leopoldinia_pulchra	(Pelagodoxa_henryana	(Prestoea_acuminata	(Oenocarpus_bataua	Oenocarpus_minor)))))	Dictyosperma_album)))	(Nypa_fruticans	Phoenix_dactylifera))	Calamus_caryotoides);
(((((Manicaria_saccifera	(Pelagodoxa_henryana	((Prestoea_acuminata	(Oenocarpus_bataua	Oenocarpus_minor))	((Leopoldinia_pulchra	Kentiopsis_piersoniorum)	(Dictyosperma_album	(Hydriastele_microspadix	Heterospathe_cagayanensis))))))	((Sclerosperma_profizianum	((((Sabal_domingensis	Bactris_major)	(Elaeis_oleifera	Elaeis_guineensis))	Attalea_speciosa)	((Reinhardtia_latisecta	Reinhardtia_paiewonskiana)	Reinhardtia_simplex)))	(Chamaedorea_seifrizii	(Podococcus_barteri	(Pseudophoenix_vinifera	((Iriartea_deltoidea	Veitchia_spiralis)	Roystonea_regia))))))	Geonoma_undata)	(Nypa_fruticans	Phoenix_dactylifera))	Calamus_caryotoides);
(((((Podococcus_barteri	Manicaria_saccifera)	(((Leopoldinia_pulchra	Kentiopsis_piersoniorum)	(Dictyosperma_album	(Hydriastele_microspadix	Heterospathe_cagayanensis)))	(Prestoea_acuminata	(Oenocarpus_bataua	Oenocarpus_minor))))	((((Bactris_major	(Elaeis_oleifera	Elaeis_guineensis))	Attalea_speciosa)	((Reinhardtia_latisecta	(Sabal_domingensis	Reinhardtia_paiewonskiana))	Reinhardtia_simplex))	(Chamaedorea_seifrizii	((Geonoma_undata	Sclerosperma_profizianum)	(Roystonea_regia	(Pseudophoenix_vinifera	(Iriartea_deltoidea	(Veitchia_spiralis	Pelagodoxa_henryana))))))))	(Nypa_fruticans	Phoenix_dactylifera))	Calamus_caryotoides);
((((((Podococcus_barteri	Geonoma_undata)	Sclerosperma_profizianum)	((Manicaria_saccifera	((Nypa_fruticans	(Prestoea_acuminata	(Oenocarpus_bataua	Oenocarpus_minor)))	((Roystonea_regia	(Pseudophoenix_vinifera	(Iriartea_deltoidea	(Veitchia_spiralis	Pelagodoxa_henryana))))	((Leopoldinia_pulchra	Kentiopsis_piersoniorum)	(Dictyosperma_album	(Hydriastele_microspadix	Heterospathe_cagayanensis))))))	((((Sabal_domingensis	Bactris_major)	(Elaeis_oleifera	Elaeis_guineensis))	Attalea_speciosa)	((Reinhardtia_latisecta	Reinhardtia_paiewonskiana)	Reinhardtia_simplex))))	Chamaedorea_seifrizii)	Phoenix_dactylifera)	Calamus_caryotoides);
(((((((Geonoma_undata	Manicaria_saccifera)	(((Nypa_fruticans	(Prestoea_acuminata	(Oenocarpus_bataua	Oenocarpus_minor)))	((Leopoldinia_pulchra	Kentiopsis_piersoniorum)	(Dictyosperma_album	(Hydriastele_microspadix	Heterospathe_cagayanensis))))	Pelagodoxa_henryana))	(Podococcus_barteri	((Veitchia_spiralis	Roystonea_regia)	(Iriartea_deltoidea	Pseudophoenix_vinifera))))	(Sclerosperma_profizianum	(((Bactris_major	(Elaeis_oleifera	Elaeis_guineensis))	Attalea_speciosa)	((Reinhardtia_latisecta	(Sabal_domingensis	Reinhardtia_paiewonskiana))	Reinhardtia_simplex))))	Chamaedorea_seifrizii)	Phoenix_dactylifera)	Calamus_caryotoides);
(((Chamaedorea_seifrizii	(((((((Sabal_domingensis	Bactris_major)	(Elaeis_oleifera	Elaeis_guineensis))	Attalea_speciosa)	((Reinhardtia_latisecta	Reinhardtia_paiewonskiana)	Reinhardtia_simplex))	(Geonoma_undata	(Manicaria_saccifera	((Prestoea_acuminata	(Oenocarpus_bataua	Oenocarpus_minor))	((Leopoldinia_pulchra	Kentiopsis_piersoniorum)	((Pelagodoxa_henryana	Dictyosperma_album)	(Hydriastele_microspadix	Heterospathe_cagayanensis)))))))	(Podococcus_barteri	(Roystonea_regia	((Veitchia_spiralis	Iriartea_deltoidea)	Pseudophoenix_vinifera))))	Sclerosperma_profizianum))	(Nypa_fruticans	Phoenix_dactylifera))	Calamus_caryotoides);
((Phoenix_dactylifera	((((((Iriartea_deltoidea	Pseudophoenix_vinifera)	Roystonea_regia)	Veitchia_spiralis)	(((((Bactris_major	Sabal_domingensis)	(Elaeis_oleifera	Elaeis_guineensis))	Attalea_speciosa)	(Reinhardtia_simplex	(Reinhardtia_paiewonskiana	Reinhardtia_latisecta)))	Podococcus_barteri))	((Manicaria_saccifera	Geonoma_undata)	((Pelagodoxa_henryana	(((Heterospathe_cagayanensis	Hydriastele_microspadix)	(Kentiopsis_piersoniorum	Leopoldinia_pulchra))	Dictyosperma_album))	((Oenocarpus_bataua	Oenocarpus_minor)	Prestoea_acuminata))))	(Sclerosperma_profizianum	(Nypa_fruticans	Chamaedorea_seifrizii))))	Calamus_caryotoides);
(((Nypa_fruticans	Phoenix_dactylifera)	((((((Pseudophoenix_vinifera	(Roystonea_regia	(Veitchia_spiralis	(Pelagodoxa_henryana	Iriartea_deltoidea))))	Manicaria_saccifera)	Geonoma_undata)	(((Heterospathe_cagayanensis	Hydriastele_microspadix)	((Kentiopsis_piersoniorum	Leopoldinia_pulchra)	Dictyosperma_album))	((Oenocarpus_bataua	Oenocarpus_minor)	Prestoea_acuminata)))	(Podococcus_barteri	(((Bactris_major	Sabal_domingensis)	(Elaeis_oleifera	Elaeis_guineensis))	(Attalea_speciosa	(Reinhardtia_simplex	(Reinhardtia_paiewonskiana	Reinhardtia_latisecta))))))	(Sclerosperma_profizianum	Chamaedorea_seifrizii)))	Calamus_caryotoides);
((Phoenix_dactylifera	((((Sclerosperma_profizianum	(Nypa_fruticans	Chamaedorea_seifrizii))	(Podococcus_barteri	(Roystonea_regia	(Veitchia_spiralis	(Iriartea_deltoidea	Pseudophoenix_vinifera)))))	((Attalea_speciosa	((Elaeis_oleifera	Elaeis_guineensis)	(Bactris_major	Sabal_domingensis)))	(Reinhardtia_simplex	(Reinhardtia_paiewonskiana	Reinhardtia_latisecta))))	(((Pelagodoxa_henryana	((Dictyosperma_album	(Leopoldinia_pulchra	Kentiopsis_piersoniorum))	(Heterospathe_cagayanensis	Hydriastele_microspadix)))	(Geonoma_undata	((Oenocarpus_bataua	Oenocarpus_minor)	Prestoea_acuminata)))	Manicaria_saccifera)))	Calamus_caryotoides);
(((Nypa_fruticans	Phoenix_dactylifera)	(((Sclerosperma_profizianum	Chamaedorea_seifrizii)	((Podococcus_barteri	(Roystonea_regia	(Veitchia_spiralis	(Iriartea_deltoidea	Pseudophoenix_vinifera))))	((Attalea_speciosa	((Elaeis_oleifera	Elaeis_guineensis)	(Bactris_major	Sabal_domingensis)))	(Reinhardtia_simplex	(Reinhardtia_paiewonskiana	Reinhardtia_latisecta)))))	((((Leopoldinia_pulchra	Kentiopsis_piersoniorum)	((Heterospathe_cagayanensis	Hydriastele_microspadix)	Dictyosperma_album))	(Pelagodoxa_henryana	((Oenocarpus_bataua	Oenocarpus_minor)	Prestoea_acuminata)))	(Geonoma_undata	Manicaria_saccifera))))	Calamus_caryotoides);
((Phoenix_dactylifera	(((Podococcus_barteri	((Pseudophoenix_vinifera	Roystonea_regia)	(Veitchia_spiralis	Iriartea_deltoidea)))	(((Attalea_speciosa	((Elaeis_oleifera	Elaeis_guineensis)	(Bactris_major	Sabal_domingensis)))	(Reinhardtia_simplex	(Reinhardtia_paiewonskiana	Reinhardtia_latisecta)))	(((((Kentiopsis_piersoniorum	(Heterospathe_cagayanensis	Hydriastele_microspadix))	Dictyosperma_album)	((Pelagodoxa_henryana	(Oenocarpus_bataua	Oenocarpus_minor))	(Leopoldinia_pulchra	Prestoea_acuminata)))	(Geonoma_undata	Manicaria_saccifera))	Sclerosperma_profizianum)))	(Nypa_fruticans	Chamaedorea_seifrizii)))	Calamus_caryotoides);
(((Nypa_fruticans	Phoenix_dactylifera)	((((Podococcus_barteri	(Roystonea_regia	(Veitchia_spiralis	(Pseudophoenix_vinifera	Iriartea_deltoidea))))	((Attalea_speciosa	((Elaeis_oleifera	Elaeis_guineensis)	(Bactris_major	Sabal_domingensis)))	(Reinhardtia_simplex	(Reinhardtia_paiewonskiana	Reinhardtia_latisecta))))	(((((Leopoldinia_pulchra	Kentiopsis_piersoniorum)	(Heterospathe_cagayanensis	Hydriastele_microspadix))	Dictyosperma_album)	(Manicaria_saccifera	(Pelagodoxa_henryana	Geonoma_undata)))	((Oenocarpus_bataua	Oenocarpus_minor)	Prestoea_acuminata)))	(Chamaedorea_seifrizii	Sclerosperma_profizianum)))	Calamus_caryotoides);
((Phoenix_dactylifera	(((Chamaedorea_seifrizii	(Podococcus_barteri	(Roystonea_regia	(Pseudophoenix_vinifera	(Iriartea_deltoidea	Veitchia_spiralis)))))	(Sclerosperma_profizianum	((Attalea_speciosa	((Elaeis_oleifera	Elaeis_guineensis)	(Bactris_major	Sabal_domingensis)))	(Reinhardtia_simplex	(Reinhardtia_paiewonskiana	Reinhardtia_latisecta)))))	((((Leopoldinia_pulchra	Kentiopsis_piersoniorum)	((Heterospathe_cagayanensis	Hydriastele_microspadix)	Dictyosperma_album))	((Geonoma_undata	Pelagodoxa_henryana)	Manicaria_saccifera))	(Nypa_fruticans	((Oenocarpus_bataua	Oenocarpus_minor)	Prestoea_acuminata)))))	Calamus_caryotoides);
((Phoenix_dactylifera	(((Podococcus_barteri	(Pseudophoenix_vinifera	((Iriartea_deltoidea	Veitchia_spiralis)	Roystonea_regia)))	((Attalea_speciosa	((Elaeis_oleifera	Elaeis_guineensis)	(Bactris_major	Sabal_domingensis)))	(Reinhardtia_simplex	(Reinhardtia_paiewonskiana	Reinhardtia_latisecta))))	(((Leopoldinia_pulchra	Kentiopsis_piersoniorum)	((Heterospathe_cagayanensis	Hydriastele_microspadix)	Dictyosperma_album))	(((Oenocarpus_bataua	Prestoea_acuminata)	(Nypa_fruticans	Oenocarpus_minor))	((Chamaedorea_seifrizii	((Sclerosperma_profizianum	Geonoma_undata)	Pelagodoxa_henryana))	Manicaria_saccifera)))))	Calamus_caryotoides);
((Phoenix_dactylifera	(((((Podococcus_barteri	((Iriartea_deltoidea	Veitchia_spiralis)	(Roystonea_regia	Pseudophoenix_vinifera)))	((Attalea_speciosa	((Elaeis_oleifera	Elaeis_guineensis)	(Bactris_major	Sabal_domingensis)))	(Reinhardtia_simplex	(Reinhardtia_paiewonskiana	Reinhardtia_latisecta))))	(Sclerosperma_profizianum	(Chamaedorea_seifrizii	Geonoma_undata)))	(((Prestoea_acuminata	(Nypa_fruticans	(Oenocarpus_bataua	Oenocarpus_minor)))	Pelagodoxa_henryana)	((Heterospathe_cagayanensis	Hydriastele_microspadix)	(Dictyosperma_album	(Leopoldinia_pulchra	Kentiopsis_piersoniorum)))))	Manicaria_saccifera))	Calamus_caryotoides);
((Phoenix_dactylifera	(Heterospathe_cagayanensis	(Hydriastele_microspadix	((Dictyosperma_album	(Leopoldinia_pulchra	Kentiopsis_piersoniorum))	(((Manicaria_saccifera	(Prestoea_acuminata	(Oenocarpus_bataua	Oenocarpus_minor)))	((((Elaeis_oleifera	Elaeis_guineensis)	Bactris_major)	((Reinhardtia_simplex	((Sabal_domingensis	Reinhardtia_paiewonskiana)	Reinhardtia_latisecta))	Attalea_speciosa))	(((Nypa_fruticans	Chamaedorea_seifrizii)	Sclerosperma_profizianum)	((Podococcus_barteri	((Iriartea_deltoidea	Pseudophoenix_vinifera)	(Veitchia_spiralis	Roystonea_regia)))	Geonoma_undata))))	Pelagodoxa_henryana)))))	Calamus_caryotoides);
((((((((Manicaria_saccifera	(((Oenocarpus_minor	Oenocarpus_bataua)	Prestoea_acuminata)	(Pelagodoxa_henryana	((Hydriastele_microspadix	Heterospathe_cagayanensis)	(Dictyosperma_album	(Leopoldinia_pulchra	Kentiopsis_piersoniorum))))))	Geonoma_undata)	((Sclerosperma_profizianum	Chamaedorea_seifrizii)	(((Veitchia_spiralis	Iriartea_deltoidea)	(Roystonea_regia	Pseudophoenix_vinifera))	Podococcus_barteri)))	(Nypa_fruticans	Phoenix_dactylifera))	(((Elaeis_oleifera	Elaeis_guineensis)	(Sabal_domingensis	Bactris_major))	Attalea_speciosa))	Reinhardtia_simplex)	(Reinhardtia_latisecta	Reinhardtia_paiewonskiana))	Calamus_caryotoides);
((Phoenix_dactylifera	((((((Elaeis_oleifera	Elaeis_guineensis)	(Sabal_domingensis	Bactris_major))	Attalea_speciosa)	(Reinhardtia_simplex	(Reinhardtia_latisecta	Reinhardtia_paiewonskiana)))	((((Sclerosperma_profizianum	Geonoma_undata)	(Nypa_fruticans	((Oenocarpus_minor	Oenocarpus_bataua)	Prestoea_acuminata)))	((Dictyosperma_album	(Leopoldinia_pulchra	Kentiopsis_piersoniorum))	Pelagodoxa_henryana))	((Chamaedorea_seifrizii	(((Veitchia_spiralis	(Pseudophoenix_vinifera	Iriartea_deltoidea))	Roystonea_regia)	Podococcus_barteri))	Manicaria_saccifera)))	(Hydriastele_microspadix	Heterospathe_cagayanensis)))	Calamus_caryotoides);
((Phoenix_dactylifera	((Chamaedorea_seifrizii	Sclerosperma_profizianum)	(((((Elaeis_oleifera	Elaeis_guineensis)	(Sabal_domingensis	Bactris_major))	Attalea_speciosa)	((Nypa_fruticans	Reinhardtia_simplex)	(Reinhardtia_latisecta	Reinhardtia_paiewonskiana)))	(((Dictyosperma_album	(Leopoldinia_pulchra	Kentiopsis_piersoniorum))	(Hydriastele_microspadix	Heterospathe_cagayanensis))	(((((Roystonea_regia	((Pelagodoxa_henryana	(Veitchia_spiralis	Iriartea_deltoidea))	Pseudophoenix_vinifera))	Podococcus_barteri)	Manicaria_saccifera)	((Oenocarpus_bataua	Oenocarpus_minor)	Prestoea_acuminata))	Geonoma_undata)))))	Calamus_caryotoides);
((Phoenix_dactylifera	((Nypa_fruticans	Chamaedorea_seifrizii)	(((Geonoma_undata	(Manicaria_saccifera	(((Oenocarpus_bataua	Oenocarpus_minor)	Prestoea_acuminata)	((Dictyosperma_album	(Leopoldinia_pulchra	Kentiopsis_piersoniorum))	(Hydriastele_microspadix	Heterospathe_cagayanensis)))))	(((Sabal_domingensis	Bactris_major)	(Elaeis_oleifera	Elaeis_guineensis))	((Attalea_speciosa	((Pseudophoenix_vinifera	(Roystonea_regia	(Veitchia_spiralis	(Iriartea_deltoidea	Pelagodoxa_henryana))))	Podococcus_barteri))	(Reinhardtia_simplex	(Reinhardtia_latisecta	Reinhardtia_paiewonskiana)))))	Sclerosperma_profizianum)))	Calamus_caryotoides);
((Phoenix_dactylifera	((((Oenocarpus_bataua	Oenocarpus_minor)	Prestoea_acuminata)	((Dictyosperma_album	(Leopoldinia_pulchra	Kentiopsis_piersoniorum))	(Hydriastele_microspadix	Heterospathe_cagayanensis)))	(((((((Roystonea_regia	(Veitchia_spiralis	(Iriartea_deltoidea	Pseudophoenix_vinifera)))	Podococcus_barteri)	Chamaedorea_seifrizii)	(Sclerosperma_profizianum	(((Nypa_fruticans	Reinhardtia_simplex)	(Reinhardtia_latisecta	Reinhardtia_paiewonskiana))	(Attalea_speciosa	((Sabal_domingensis	Bactris_major)	(Elaeis_oleifera	Elaeis_guineensis))))))	Geonoma_undata)	Pelagodoxa_henryana)	Manicaria_saccifera)))	Calamus_caryotoides);
((Phoenix_dactylifera	((((Oenocarpus_bataua	Oenocarpus_minor)	Prestoea_acuminata)	((Leopoldinia_pulchra	Kentiopsis_piersoniorum)	((Hydriastele_microspadix	Heterospathe_cagayanensis)	Dictyosperma_album)))	((((((((Pseudophoenix_vinifera	Roystonea_regia)	(Veitchia_spiralis	Iriartea_deltoidea))	Podococcus_barteri)	Chamaedorea_seifrizii)	(Sclerosperma_profizianum	(((Nypa_fruticans	Reinhardtia_simplex)	(Reinhardtia_latisecta	Reinhardtia_paiewonskiana))	(Attalea_speciosa	((Sabal_domingensis	Bactris_major)	(Elaeis_oleifera	Elaeis_guineensis))))))	Geonoma_undata)	Pelagodoxa_henryana)	Manicaria_saccifera)))	Calamus_caryotoides);
((Phoenix_dactylifera	(((((((Nypa_fruticans	((Oenocarpus_bataua	Oenocarpus_minor)	Prestoea_acuminata))	Pelagodoxa_henryana)	((Sclerosperma_profizianum	(((Reinhardtia_simplex	(Reinhardtia_latisecta	Reinhardtia_paiewonskiana))	(Attalea_speciosa	((Sabal_domingensis	Bactris_major)	(Elaeis_oleifera	Elaeis_guineensis))))	(((Roystonea_regia	(Veitchia_spiralis	(Iriartea_deltoidea	Pseudophoenix_vinifera)))	Podococcus_barteri)	Chamaedorea_seifrizii)))	((Hydriastele_microspadix	Leopoldinia_pulchra)	Manicaria_saccifera)))	Kentiopsis_piersoniorum)	Geonoma_undata)	Dictyosperma_album)	Heterospathe_cagayanensis))	Calamus_caryotoides);
((Phoenix_dactylifera	(((((Oenocarpus_bataua	Oenocarpus_minor)	Prestoea_acuminata)	((Heterospathe_cagayanensis	Dictyosperma_album)	(Kentiopsis_piersoniorum	(Hydriastele_microspadix	Leopoldinia_pulchra))))	((((Sabal_domingensis	Bactris_major)	(Elaeis_oleifera	Elaeis_guineensis))	((Reinhardtia_simplex	(Reinhardtia_latisecta	Reinhardtia_paiewonskiana))	Attalea_speciosa))	(Manicaria_saccifera	(((Geonoma_undata	Sclerosperma_profizianum)	Pelagodoxa_henryana)	(Nypa_fruticans	Chamaedorea_seifrizii)))))	((Roystonea_regia	(Veitchia_spiralis	(Iriartea_deltoidea	Pseudophoenix_vinifera)))	Podococcus_barteri)))	Calamus_caryotoides);
(((Nypa_fruticans	Phoenix_dactylifera)	((Heterospathe_cagayanensis	Hydriastele_microspadix)	(((Pelagodoxa_henryana	(Manicaria_saccifera	(((Bactris_major	(Elaeis_oleifera	Elaeis_guineensis))	((Reinhardtia_simplex	(Reinhardtia_latisecta	Reinhardtia_paiewonskiana))	Attalea_speciosa))	((((Iriartea_deltoidea	Pseudophoenix_vinifera)	(Roystonea_regia	Veitchia_spiralis))	Podococcus_barteri)	(Geonoma_undata	(Chamaedorea_seifrizii	Sclerosperma_profizianum))))))	(Sabal_domingensis	((Oenocarpus_bataua	Oenocarpus_minor)	(Leopoldinia_pulchra	Prestoea_acuminata))))	(Kentiopsis_piersoniorum	Dictyosperma_album))))	Calamus_caryotoides);
((Manicaria_saccifera	(((Pelagodoxa_henryana	(Prestoea_acuminata	(Oenocarpus_bataua	Oenocarpus_minor)))	(Leopoldinia_pulchra	Geonoma_undata))	((((Bactris_major	(Elaeis_oleifera	Elaeis_guineensis))	((Reinhardtia_simplex	(Reinhardtia_latisecta	(Sabal_domingensis	Reinhardtia_paiewonskiana)))	Attalea_speciosa))	(Chamaedorea_seifrizii	Sclerosperma_profizianum))	(((Kentiopsis_piersoniorum	Dictyosperma_album)	((Nypa_fruticans	Phoenix_dactylifera)	(Heterospathe_cagayanensis	Hydriastele_microspadix)))	((Roystonea_regia	(Veitchia_spiralis	(Iriartea_deltoidea	Pseudophoenix_vinifera)))	Podococcus_barteri)))))	Calamus_caryotoides);
(((Nypa_fruticans	Phoenix_dactylifera)	((Kentiopsis_piersoniorum	(Hydriastele_microspadix	Heterospathe_cagayanensis))	(((Manicaria_saccifera	Geonoma_undata)	(((Leopoldinia_pulchra	Pelagodoxa_henryana)	Dictyosperma_album)	((Oenocarpus_bataua	Oenocarpus_minor)	Prestoea_acuminata)))	((((Reinhardtia_simplex	(Reinhardtia_latisecta	Reinhardtia_paiewonskiana))	(Attalea_speciosa	((Sabal_domingensis	Bactris_major)	(Elaeis_guineensis	Elaeis_oleifera))))	(Sclerosperma_profizianum	Chamaedorea_seifrizii))	(((Iriartea_deltoidea	Pseudophoenix_vinifera)	(Veitchia_spiralis	Roystonea_regia))	Podococcus_barteri)))))	Calamus_caryotoides);
(((Nypa_fruticans	Phoenix_dactylifera)	(((Hydriastele_microspadix	Kentiopsis_piersoniorum)	Heterospathe_cagayanensis)	((((Reinhardtia_simplex	(Reinhardtia_latisecta	Reinhardtia_paiewonskiana))	(Sclerosperma_profizianum	(Attalea_speciosa	((Sabal_domingensis	Bactris_major)	(Elaeis_guineensis	Elaeis_oleifera)))))	(Chamaedorea_seifrizii	((Roystonea_regia	((Iriartea_deltoidea	Pseudophoenix_vinifera)	Veitchia_spiralis))	Podococcus_barteri)))	(((Geonoma_undata	((Oenocarpus_bataua	Oenocarpus_minor)	Prestoea_acuminata))	(Pelagodoxa_henryana	(Leopoldinia_pulchra	Dictyosperma_album)))	Manicaria_saccifera))))	Calamus_caryotoides);
((Phoenix_dactylifera	(((Hydriastele_microspadix	Kentiopsis_piersoniorum)	Heterospathe_cagayanensis)	((((Nypa_fruticans	Reinhardtia_simplex)	(Reinhardtia_latisecta	(Sabal_domingensis	Reinhardtia_paiewonskiana)))	(Attalea_speciosa	(Bactris_major	(Elaeis_guineensis	Elaeis_oleifera))))	((((Sclerosperma_profizianum	Geonoma_undata)	((Oenocarpus_bataua	Oenocarpus_minor)	Prestoea_acuminata))	(Pelagodoxa_henryana	(Leopoldinia_pulchra	Dictyosperma_album)))	((Chamaedorea_seifrizii	((Roystonea_regia	((Iriartea_deltoidea	Pseudophoenix_vinifera)	Veitchia_spiralis))	Podococcus_barteri))	Manicaria_saccifera)))))	Calamus_caryotoides);
(((Nypa_fruticans	Phoenix_dactylifera)	((Sclerosperma_profizianum	Chamaedorea_seifrizii)	((((Pelagodoxa_henryana	(Geonoma_undata	((Oenocarpus_bataua	Oenocarpus_minor)	Prestoea_acuminata)))	(((Kentiopsis_piersoniorum	Leopoldinia_pulchra)	Dictyosperma_album)	(Heterospathe_cagayanensis	Hydriastele_microspadix)))	Manicaria_saccifera)	(((Roystonea_regia	((Iriartea_deltoidea	Pseudophoenix_vinifera)	Veitchia_spiralis))	Podococcus_barteri)	((Reinhardtia_simplex	(Reinhardtia_latisecta	Reinhardtia_paiewonskiana))	(((Elaeis_guineensis	Elaeis_oleifera)	(Sabal_domingensis	Bactris_major))	Attalea_speciosa))))))	Calamus_caryotoides);
((Phoenix_dactylifera	((((Sclerosperma_profizianum	Chamaedorea_seifrizii)	((((Iriartea_deltoidea	Pseudophoenix_vinifera)	(Veitchia_spiralis	Roystonea_regia))	Podococcus_barteri)	((Reinhardtia_simplex	(Reinhardtia_latisecta	Reinhardtia_paiewonskiana))	(((Elaeis_guineensis	Elaeis_oleifera)	(Sabal_domingensis	Bactris_major))	Attalea_speciosa))))	((((Kentiopsis_piersoniorum	Leopoldinia_pulchra)	Dictyosperma_album)	(Heterospathe_cagayanensis	Hydriastele_microspadix))	((Pelagodoxa_henryana	((Nypa_fruticans	Prestoea_acuminata)	(Oenocarpus_bataua	Oenocarpus_minor)))	Manicaria_saccifera)))	Geonoma_undata))	Calamus_caryotoides);
(((Nypa_fruticans	Phoenix_dactylifera)	((Sclerosperma_profizianum	Chamaedorea_seifrizii)	(((Geonoma_undata	((((Oenocarpus_bataua	Oenocarpus_minor)	Prestoea_acuminata)	Manicaria_saccifera)	((((Kentiopsis_piersoniorum	Leopoldinia_pulchra)	Dictyosperma_album)	(Heterospathe_cagayanensis	Hydriastele_microspadix))	Pelagodoxa_henryana)))	((Roystonea_regia	((Iriartea_deltoidea	Pseudophoenix_vinifera)	Veitchia_spiralis))	Podococcus_barteri))	((Reinhardtia_simplex	(Reinhardtia_latisecta	Reinhardtia_paiewonskiana))	(((Elaeis_guineensis	Elaeis_oleifera)	(Sabal_domingensis	Bactris_major))	Attalea_speciosa)))))	Calamus_caryotoides);
(((Reinhardtia_simplex	(Reinhardtia_latisecta	Reinhardtia_paiewonskiana))	((((Elaeis_guineensis	Elaeis_oleifera)	(Sabal_domingensis	Bactris_major))	Attalea_speciosa)	(((Geonoma_undata	Manicaria_saccifera)	(((Oenocarpus_bataua	Oenocarpus_minor)	Prestoea_acuminata)	((((Kentiopsis_piersoniorum	Leopoldinia_pulchra)	Dictyosperma_album)	(Heterospathe_cagayanensis	Hydriastele_microspadix))	Pelagodoxa_henryana)))	(((Roystonea_regia	((Iriartea_deltoidea	Pseudophoenix_vinifera)	Veitchia_spiralis))	Podococcus_barteri)	(Sclerosperma_profizianum	((Nypa_fruticans	Phoenix_dactylifera)	Chamaedorea_seifrizii))))))	Calamus_caryotoides);
((Phoenix_dactylifera	(Chamaedorea_seifrizii	(((Roystonea_regia	((Iriartea_deltoidea	Veitchia_spiralis)	Pseudophoenix_vinifera))	Podococcus_barteri)	(((Pelagodoxa_henryana	((((Nypa_fruticans	Oenocarpus_bataua)	Oenocarpus_minor)	Prestoea_acuminata)	(((Kentiopsis_piersoniorum	Leopoldinia_pulchra)	Dictyosperma_album)	(Heterospathe_cagayanensis	Hydriastele_microspadix))))	(Geonoma_undata	Manicaria_saccifera))	(((Reinhardtia_simplex	(Reinhardtia_latisecta	Reinhardtia_paiewonskiana))	(((Elaeis_guineensis	Elaeis_oleifera)	(Sabal_domingensis	Bactris_major))	Attalea_speciosa))	Sclerosperma_profizianum)))))	Calamus_caryotoides);
((Phoenix_dactylifera	(Podococcus_barteri	(Geonoma_undata	(Sclerosperma_profizianum	((((Chamaedorea_seifrizii	Nypa_fruticans)	(Veitchia_spiralis	(Roystonea_regia	(Pseudophoenix_vinifera	Iriartea_deltoidea))))	((Reinhardtia_simplex	(Reinhardtia_latisecta	Reinhardtia_paiewonskiana))	(((Elaeis_guineensis	Elaeis_oleifera)	(Sabal_domingensis	Bactris_major))	Attalea_speciosa)))	(((Pelagodoxa_henryana	((Oenocarpus_bataua	Oenocarpus_minor)	Prestoea_acuminata))	(((Kentiopsis_piersoniorum	Leopoldinia_pulchra)	Dictyosperma_album)	(Heterospathe_cagayanensis	Hydriastele_microspadix)))	Manicaria_saccifera))))))	Calamus_caryotoides);
(((Nypa_fruticans	Phoenix_dactylifera)	(Heterospathe_cagayanensis	(Hydriastele_microspadix	(((((Geonoma_undata	Pelagodoxa_henryana)	Manicaria_saccifera)	(((Oenocarpus_bataua	Oenocarpus_minor)	Prestoea_acuminata)	(Sclerosperma_profizianum	((Chamaedorea_seifrizii	((Roystonea_regia	((Pseudophoenix_vinifera	Iriartea_deltoidea)	Veitchia_spiralis))	Podococcus_barteri))	((Reinhardtia_simplex	(Reinhardtia_latisecta	Reinhardtia_paiewonskiana))	(((Elaeis_guineensis	Elaeis_oleifera)	(Sabal_domingensis	Bactris_major))	Attalea_speciosa))))))	(Kentiopsis_piersoniorum	Leopoldinia_pulchra))	Dictyosperma_album))))	Calamus_caryotoides);
((((((((Oenocarpus_bataua	Oenocarpus_minor)	Prestoea_acuminata)	(((Chamaedorea_seifrizii	Sclerosperma_profizianum)	(((Elaeis_oleifera	Elaeis_guineensis)	Attalea_speciosa)	(Reinhardtia_simplex	(Reinhardtia_latisecta	Reinhardtia_paiewonskiana))))	(Manicaria_saccifera	(Dictyosperma_album	(Hydriastele_microspadix	(Leopoldinia_pulchra	Kentiopsis_piersoniorum))))))	Geonoma_undata)	((Sabal_domingensis	Bactris_major)	(((Pseudophoenix_vinifera	Roystonea_regia)	(Pelagodoxa_henryana	(Veitchia_spiralis	Iriartea_deltoidea)))	Podococcus_barteri)))	Heterospathe_cagayanensis)	(Phoenix_dactylifera	Nypa_fruticans))	Calamus_caryotoides);
(((((((Pelagodoxa_henryana	(((Oenocarpus_bataua	Oenocarpus_minor)	Prestoea_acuminata)	(Dictyosperma_album	(Kentiopsis_piersoniorum	(Hydriastele_microspadix	Leopoldinia_pulchra)))))	Geonoma_undata)	(((((Elaeis_oleifera	Elaeis_guineensis)	Bactris_major)	Attalea_speciosa)	(Reinhardtia_simplex	(Reinhardtia_latisecta	(Sabal_domingensis	Reinhardtia_paiewonskiana))))	((((Pseudophoenix_vinifera	Iriartea_deltoidea)	(Roystonea_regia	Veitchia_spiralis))	Podococcus_barteri)	((Nypa_fruticans	Chamaedorea_seifrizii)	Sclerosperma_profizianum))))	Manicaria_saccifera)	Heterospathe_cagayanensis)	Phoenix_dactylifera)	Calamus_caryotoides);
((((((((Elaeis_oleifera	Elaeis_guineensis)	(Sabal_domingensis	Bactris_major))	Attalea_speciosa)	(Reinhardtia_simplex	(Reinhardtia_latisecta	Reinhardtia_paiewonskiana)))	(((Roystonea_regia	(Veitchia_spiralis	(Pseudophoenix_vinifera	Iriartea_deltoidea)))	Podococcus_barteri)	(Chamaedorea_seifrizii	Sclerosperma_profizianum)))	((Pelagodoxa_henryana	(((Hydriastele_microspadix	Leopoldinia_pulchra)	((Dictyosperma_album	Kentiopsis_piersoniorum)	Heterospathe_cagayanensis))	((Oenocarpus_bataua	Oenocarpus_minor)	Prestoea_acuminata)))	(Geonoma_undata	Manicaria_saccifera)))	(Nypa_fruticans	Phoenix_dactylifera))	Calamus_caryotoides);
(((Chamaedorea_seifrizii	(Sclerosperma_profizianum	(((((Roystonea_regia	(Veitchia_spiralis	Iriartea_deltoidea))	Pseudophoenix_vinifera)	Podococcus_barteri)	(((Kentiopsis_piersoniorum	Leopoldinia_pulchra)	(Dictyosperma_album	(Hydriastele_microspadix	Heterospathe_cagayanensis)))	(((Oenocarpus_bataua	Oenocarpus_minor)	Prestoea_acuminata)	((Pelagodoxa_henryana	Geonoma_undata)	Manicaria_saccifera))))	((((Elaeis_oleifera	Elaeis_guineensis)	(Sabal_domingensis	Bactris_major))	Attalea_speciosa)	((Nypa_fruticans	Reinhardtia_simplex)	(Reinhardtia_latisecta	Reinhardtia_paiewonskiana))))))	Phoenix_dactylifera)	Calamus_caryotoides);
(((((((((Oenocarpus_bataua	Oenocarpus_minor)	Prestoea_acuminata)	((Hydriastele_microspadix	Heterospathe_cagayanensis)	((Kentiopsis_piersoniorum	Leopoldinia_pulchra)	Dictyosperma_album)))	(Chamaedorea_seifrizii	((Pelagodoxa_henryana	Geonoma_undata)	Manicaria_saccifera)))	(((Roystonea_regia	(Veitchia_spiralis	Iriartea_deltoidea))	Pseudophoenix_vinifera)	Podococcus_barteri))	Sclerosperma_profizianum)	((((Elaeis_oleifera	Elaeis_guineensis)	(Sabal_domingensis	Bactris_major))	Attalea_speciosa)	((Nypa_fruticans	(Reinhardtia_latisecta	Reinhardtia_paiewonskiana))	Reinhardtia_simplex)))	Phoenix_dactylifera)	Calamus_caryotoides);
(((Heterospathe_cagayanensis	(Hydriastele_microspadix	(((((Oenocarpus_bataua	Oenocarpus_minor)	Prestoea_acuminata)	((Reinhardtia_latisecta	Reinhardtia_paiewonskiana)	Reinhardtia_simplex))	((((((Elaeis_oleifera	Elaeis_guineensis)	(Sabal_domingensis	Bactris_major))	Attalea_speciosa)	(Geonoma_undata	(Sclerosperma_profizianum	Chamaedorea_seifrizii)))	(Pelagodoxa_henryana	Manicaria_saccifera))	(((Roystonea_regia	Veitchia_spiralis)	(Iriartea_deltoidea	Pseudophoenix_vinifera))	Podococcus_barteri)))	((Kentiopsis_piersoniorum	Leopoldinia_pulchra)	Dictyosperma_album))))	(Nypa_fruticans	Phoenix_dactylifera))	Calamus_caryotoides);
(((((Geonoma_undata	Sclerosperma_profizianum)	Chamaedorea_seifrizii)	(((((((Kentiopsis_piersoniorum	Leopoldinia_pulchra)	Dictyosperma_album)	(Heterospathe_cagayanensis	Hydriastele_microspadix))	((Oenocarpus_bataua	Oenocarpus_minor)	Prestoea_acuminata))	(Manicaria_saccifera	((Pelagodoxa_henryana	Veitchia_spiralis)	((Iriartea_deltoidea	Pseudophoenix_vinifera)	Roystonea_regia))))	(((Reinhardtia_latisecta	Reinhardtia_paiewonskiana)	Reinhardtia_simplex)	(((Elaeis_oleifera	Elaeis_guineensis)	(Sabal_domingensis	Bactris_major))	Attalea_speciosa)))	Podococcus_barteri))	(Nypa_fruticans	Phoenix_dactylifera))	Calamus_caryotoides);
(((((((Kentiopsis_piersoniorum	Leopoldinia_pulchra)	(Dictyosperma_album	(Heterospathe_cagayanensis	Hydriastele_microspadix)))	((Oenocarpus_bataua	Oenocarpus_minor)	Prestoea_acuminata))	((Geonoma_undata	Manicaria_saccifera)	Pelagodoxa_henryana))	((((Reinhardtia_latisecta	Reinhardtia_paiewonskiana)	Reinhardtia_simplex)	(((Elaeis_oleifera	Elaeis_guineensis)	(Sabal_domingensis	Bactris_major))	Attalea_speciosa))	(((Roystonea_regia	(Veitchia_spiralis	(Iriartea_deltoidea	Pseudophoenix_vinifera)))	Podococcus_barteri)	(Sclerosperma_profizianum	(Nypa_fruticans	Chamaedorea_seifrizii)))))	Phoenix_dactylifera)	Calamus_caryotoides);
(((((((Elaeis_oleifera	Elaeis_guineensis)	Bactris_major)	(Attalea_speciosa	((Reinhardtia_latisecta	(Sabal_domingensis	Reinhardtia_paiewonskiana))	Reinhardtia_simplex)))	((Pelagodoxa_henryana	Geonoma_undata)	(Sclerosperma_profizianum	(Nypa_fruticans	Chamaedorea_seifrizii))))	(((((Kentiopsis_piersoniorum	Leopoldinia_pulchra)	(Dictyosperma_album	(Heterospathe_cagayanensis	Hydriastele_microspadix)))	((Oenocarpus_bataua	Oenocarpus_minor)	Prestoea_acuminata))	Manicaria_saccifera)	(((Pseudophoenix_vinifera	Roystonea_regia)	(Veitchia_spiralis	Iriartea_deltoidea))	Podococcus_barteri)))	Phoenix_dactylifera)	Calamus_caryotoides);
((((((((Sclerosperma_profizianum	(Nypa_fruticans	Chamaedorea_seifrizii))	(((Reinhardtia_latisecta	Reinhardtia_paiewonskiana)	Reinhardtia_simplex)	(((Elaeis_oleifera	Elaeis_guineensis)	(Sabal_domingensis	Bactris_major))	Attalea_speciosa)))	(Manicaria_saccifera	Geonoma_undata))	Pelagodoxa_henryana)	((((Heterospathe_cagayanensis	Hydriastele_microspadix)	((Kentiopsis_piersoniorum	Leopoldinia_pulchra)	Dictyosperma_album))	(Oenocarpus_bataua	Oenocarpus_minor))	Prestoea_acuminata))	((Roystonea_regia	(Veitchia_spiralis	(Pseudophoenix_vinifera	Iriartea_deltoidea)))	Podococcus_barteri))	Phoenix_dactylifera)	Calamus_caryotoides);
((Phoenix_dactylifera	(((Kentiopsis_piersoniorum	Hydriastele_microspadix)	Heterospathe_cagayanensis)	((((Pseudophoenix_vinifera	Roystonea_regia)	(Veitchia_spiralis	Iriartea_deltoidea))	Podococcus_barteri)	((((Nypa_fruticans	(Prestoea_acuminata	(Oenocarpus_minor	Oenocarpus_bataua)))	Pelagodoxa_henryana)	(Leopoldinia_pulchra	Dictyosperma_album))	((Manicaria_saccifera	Geonoma_undata)	((Chamaedorea_seifrizii	Sclerosperma_profizianum)	((Attalea_speciosa	((Sabal_domingensis	Bactris_major)	(Elaeis_oleifera	Elaeis_guineensis)))	((Reinhardtia_latisecta	Reinhardtia_paiewonskiana)	Reinhardtia_simplex))))))))	Calamus_caryotoides);
(((Nypa_fruticans	Phoenix_dactylifera)	((Dictyosperma_album	((Kentiopsis_piersoniorum	Hydriastele_microspadix)	Heterospathe_cagayanensis))	(((((Roystonea_regia	(Veitchia_spiralis	(Iriartea_deltoidea	Pseudophoenix_vinifera)))	Podococcus_barteri)	((Chamaedorea_seifrizii	Sclerosperma_profizianum)	Geonoma_undata))	(((Sabal_domingensis	Bactris_major)	(Elaeis_oleifera	Elaeis_guineensis))	(((Reinhardtia_latisecta	Reinhardtia_paiewonskiana)	Reinhardtia_simplex)	Attalea_speciosa)))	(((Pelagodoxa_henryana	(Prestoea_acuminata	(Oenocarpus_minor	Oenocarpus_bataua)))	Leopoldinia_pulchra)	Manicaria_saccifera))))	Calamus_caryotoides);
(((Nypa_fruticans	Phoenix_dactylifera)	((Hydriastele_microspadix	Heterospathe_cagayanensis)	((((Pelagodoxa_henryana	(Dictyosperma_album	(Kentiopsis_piersoniorum	Leopoldinia_pulchra)))	(Prestoea_acuminata	(Oenocarpus_minor	Oenocarpus_bataua)))	(((Chamaedorea_seifrizii	Sclerosperma_profizianum)	((Attalea_speciosa	((Elaeis_oleifera	Elaeis_guineensis)	(Sabal_domingensis	Bactris_major)))	((Reinhardtia_latisecta	Reinhardtia_paiewonskiana)	Reinhardtia_simplex)))	(Manicaria_saccifera	Geonoma_undata)))	(((Roystonea_regia	(Veitchia_spiralis	Iriartea_deltoidea))	Pseudophoenix_vinifera)	Podococcus_barteri))))	Calamus_caryotoides);
((Phoenix_dactylifera	(((Dictyosperma_album	(Kentiopsis_piersoniorum	Leopoldinia_pulchra))	(Hydriastele_microspadix	Heterospathe_cagayanensis))	(Sclerosperma_profizianum	((((Attalea_speciosa	((Elaeis_oleifera	Elaeis_guineensis)	(Sabal_domingensis	Bactris_major)))	(((Roystonea_regia	(Veitchia_spiralis	(Iriartea_deltoidea	Pseudophoenix_vinifera)))	Podococcus_barteri)	((Reinhardtia_latisecta	Reinhardtia_paiewonskiana)	Reinhardtia_simplex)))	Chamaedorea_seifrizii)	(Manicaria_saccifera	(Pelagodoxa_henryana	(Geonoma_undata	(Nypa_fruticans	(Prestoea_acuminata	(Oenocarpus_minor	Oenocarpus_bataua))))))))))	Calamus_caryotoides);
(((Nypa_fruticans	Phoenix_dactylifera)	((((Prestoea_acuminata	(Oenocarpus_minor	Oenocarpus_bataua))	(((((Kentiopsis_piersoniorum	Hydriastele_microspadix)	Heterospathe_cagayanensis)	Dictyosperma_album)	Leopoldinia_pulchra)	((((Veitchia_spiralis	((Iriartea_deltoidea	Pseudophoenix_vinifera)	Roystonea_regia))	Podococcus_barteri)	(((Reinhardtia_latisecta	(Sabal_domingensis	Reinhardtia_paiewonskiana))	Reinhardtia_simplex)	(Attalea_speciosa	(Elaeis_oleifera	(Elaeis_guineensis	Bactris_major)))))	(Chamaedorea_seifrizii	Sclerosperma_profizianum))))	(Pelagodoxa_henryana	Manicaria_saccifera))	Geonoma_undata))	Calamus_caryotoides);
((Phoenix_dactylifera	(((Manicaria_saccifera	(Geonoma_undata	(((Nypa_fruticans	Prestoea_acuminata)	(Oenocarpus_minor	Oenocarpus_bataua))	(((Hydriastele_microspadix	Heterospathe_cagayanensis)	Dictyosperma_album)	(Kentiopsis_piersoniorum	Leopoldinia_pulchra)))))	((Roystonea_regia	((Pelagodoxa_henryana	(Veitchia_spiralis	Iriartea_deltoidea))	Pseudophoenix_vinifera))	Podococcus_barteri))	((((Reinhardtia_latisecta	Reinhardtia_paiewonskiana)	Reinhardtia_simplex)	(Attalea_speciosa	((Sabal_domingensis	Bactris_major)	(Elaeis_oleifera	Elaeis_guineensis))))	(Chamaedorea_seifrizii	Sclerosperma_profizianum))))	Calamus_caryotoides);
((Phoenix_dactylifera	((((((((Pelagodoxa_henryana	(Veitchia_spiralis	Iriartea_deltoidea))	(Pseudophoenix_vinifera	Roystonea_regia))	Podococcus_barteri)	((Hydriastele_microspadix	Heterospathe_cagayanensis)	(Dictyosperma_album	(Kentiopsis_piersoniorum	Leopoldinia_pulchra))))	Manicaria_saccifera)	((Prestoea_acuminata	(Oenocarpus_minor	Oenocarpus_bataua))	Geonoma_undata))	(((Reinhardtia_latisecta	Reinhardtia_paiewonskiana)	Reinhardtia_simplex)	(Attalea_speciosa	((Sabal_domingensis	Bactris_major)	(Elaeis_oleifera	Elaeis_guineensis)))))	((Nypa_fruticans	Chamaedorea_seifrizii)	Sclerosperma_profizianum)))	Calamus_caryotoides);
((((Reinhardtia_latisecta	Reinhardtia_paiewonskiana)	Reinhardtia_simplex)	(((Attalea_speciosa	((Sabal_domingensis	Bactris_major)	(Elaeis_oleifera	Elaeis_guineensis)))	((Geonoma_undata	((Nypa_fruticans	Chamaedorea_seifrizii)	(Phoenix_dactylifera	Sclerosperma_profizianum)))	((Pelagodoxa_henryana	(((Oenocarpus_minor	Oenocarpus_bataua)	Prestoea_acuminata)	((Hydriastele_microspadix	Heterospathe_cagayanensis)	(Dictyosperma_album	(Kentiopsis_piersoniorum	Leopoldinia_pulchra)))))	Manicaria_saccifera)))	(((Veitchia_spiralis	(Pseudophoenix_vinifera	Iriartea_deltoidea))	Roystonea_regia)	Podococcus_barteri)))	Calamus_caryotoides);
(((Nypa_fruticans	Phoenix_dactylifera)	((Sclerosperma_profizianum	((((Reinhardtia_latisecta	Reinhardtia_paiewonskiana)	Reinhardtia_simplex)	(Attalea_speciosa	((Sabal_domingensis	Bactris_major)	(Elaeis_oleifera	Elaeis_guineensis))))	((((Pseudophoenix_vinifera	Iriartea_deltoidea)	(Roystonea_regia	Veitchia_spiralis))	Podococcus_barteri)	(Geonoma_undata	((((Oenocarpus_minor	Oenocarpus_bataua)	Prestoea_acuminata)	(Pelagodoxa_henryana	((Kentiopsis_piersoniorum	Leopoldinia_pulchra)	(Dictyosperma_album	(Hydriastele_microspadix	Heterospathe_cagayanensis)))))	Manicaria_saccifera)))))	Chamaedorea_seifrizii))	Calamus_caryotoides);
(((Nypa_fruticans	Phoenix_dactylifera)	((Sclerosperma_profizianum	((((Reinhardtia_latisecta	Reinhardtia_paiewonskiana)	Reinhardtia_simplex)	(Attalea_speciosa	((Sabal_domingensis	Bactris_major)	(Elaeis_oleifera	Elaeis_guineensis))))	(((Pelagodoxa_henryana	Geonoma_undata)	(((Oenocarpus_minor	Oenocarpus_bataua)	Prestoea_acuminata)	(Leopoldinia_pulchra	Hydriastele_microspadix)))	(Manicaria_saccifera	(((Roystonea_regia	(Veitchia_spiralis	(Pseudophoenix_vinifera	Iriartea_deltoidea)))	Podococcus_barteri)	((Dictyosperma_album	Kentiopsis_piersoniorum)	Heterospathe_cagayanensis))))))	Chamaedorea_seifrizii))	Calamus_caryotoides);
(((Reinhardtia_simplex	(Reinhardtia_latisecta	Reinhardtia_paiewonskiana))	((((((Roystonea_regia	((Pseudophoenix_vinifera	Iriartea_deltoidea)	Veitchia_spiralis))	Podococcus_barteri)	(Nypa_fruticans	Chamaedorea_seifrizii))	Sclerosperma_profizianum)	((((Prestoea_acuminata	(Oenocarpus_minor	Oenocarpus_bataua))	(Pelagodoxa_henryana	(((Hydriastele_microspadix	Heterospathe_cagayanensis)	Phoenix_dactylifera)	(Dictyosperma_album	(Kentiopsis_piersoniorum	Leopoldinia_pulchra)))))	Manicaria_saccifera)	Geonoma_undata))	(Attalea_speciosa	((Sabal_domingensis	Bactris_major)	(Elaeis_guineensis	Elaeis_oleifera)))))	Calamus_caryotoides);
(((Nypa_fruticans	Phoenix_dactylifera)	((Manicaria_saccifera	(((Sclerosperma_profizianum	Chamaedorea_seifrizii)	(((Roystonea_regia	(Pseudophoenix_vinifera	(Iriartea_deltoidea	(Pelagodoxa_henryana	Veitchia_spiralis))))	Podococcus_barteri)	((Attalea_speciosa	((Sabal_domingensis	Bactris_major)	(Elaeis_guineensis	Elaeis_oleifera)))	(Reinhardtia_simplex	(Reinhardtia_latisecta	Reinhardtia_paiewonskiana)))))	((Prestoea_acuminata	(Oenocarpus_minor	Oenocarpus_bataua))	(Leopoldinia_pulchra	((Kentiopsis_piersoniorum	(Hydriastele_microspadix	Heterospathe_cagayanensis))	Dictyosperma_album)))))	Geonoma_undata))	Calamus_caryotoides);
((Phoenix_dactylifera	((((Nypa_fruticans	Reinhardtia_simplex)	(Reinhardtia_latisecta	Reinhardtia_paiewonskiana))	(Sclerosperma_profizianum	(Attalea_speciosa	((Sabal_domingensis	Bactris_major)	(Elaeis_guineensis	Elaeis_oleifera)))))	(((Roystonea_regia	(Pseudophoenix_vinifera	(Iriartea_deltoidea	(Pelagodoxa_henryana	Veitchia_spiralis))))	Podococcus_barteri)	(((Prestoea_acuminata	(Oenocarpus_minor	Oenocarpus_bataua))	(((Leopoldinia_pulchra	Kentiopsis_piersoniorum)	(Hydriastele_microspadix	Heterospathe_cagayanensis))	Dictyosperma_album))	(Geonoma_undata	(Manicaria_saccifera	Chamaedorea_seifrizii))))))	Calamus_caryotoides);
((Phoenix_dactylifera	(((((Manicaria_saccifera	(Pelagodoxa_henryana	(((Nypa_fruticans	Prestoea_acuminata)	(Oenocarpus_minor	Oenocarpus_bataua))	(((Leopoldinia_pulchra	Kentiopsis_piersoniorum)	(Hydriastele_microspadix	Heterospathe_cagayanensis))	Dictyosperma_album))))	Geonoma_undata)	((Reinhardtia_simplex	(Reinhardtia_latisecta	Reinhardtia_paiewonskiana))	(Attalea_speciosa	((Sabal_domingensis	Bactris_major)	(Elaeis_guineensis	Elaeis_oleifera)))))	(Sclerosperma_profizianum	Chamaedorea_seifrizii))	((Roystonea_regia	(Veitchia_spiralis	(Pseudophoenix_vinifera	Iriartea_deltoidea)))	Podococcus_barteri)))	Calamus_caryotoides);
((Phoenix_dactylifera	(((((((Leopoldinia_pulchra	Kentiopsis_piersoniorum)	(Hydriastele_microspadix	Heterospathe_cagayanensis))	Dictyosperma_album)	(((Prestoea_acuminata	(Oenocarpus_minor	Oenocarpus_bataua))	Geonoma_undata)	Pelagodoxa_henryana))	(((Veitchia_spiralis	(Iriartea_deltoidea	(Pseudophoenix_vinifera	Roystonea_regia)))	Podococcus_barteri)	Manicaria_saccifera))	(((Nypa_fruticans	Reinhardtia_simplex)	(Reinhardtia_latisecta	Reinhardtia_paiewonskiana))	(Attalea_speciosa	(Elaeis_oleifera	((Sabal_domingensis	Bactris_major)	Elaeis_guineensis)))))	(Sclerosperma_profizianum	Chamaedorea_seifrizii)))	Calamus_caryotoides);
(((Nypa_fruticans	Phoenix_dactylifera)	((Attalea_speciosa	((Elaeis_oleifera	Elaeis_guineensis)	Bactris_major))	((((Manicaria_saccifera	((Prestoea_acuminata	(Oenocarpus_minor	Oenocarpus_bataua))	(Pelagodoxa_henryana	(((Kentiopsis_piersoniorum	Hydriastele_microspadix)	Heterospathe_cagayanensis)	(Dictyosperma_album	Leopoldinia_pulchra)))))	Geonoma_undata)	((Sclerosperma_profizianum	Chamaedorea_seifrizii)	(Reinhardtia_simplex	(Reinhardtia_latisecta	(Sabal_domingensis	Reinhardtia_paiewonskiana)))))	(((Pseudophoenix_vinifera	Roystonea_regia)	(Veitchia_spiralis	Iriartea_deltoidea))	Podococcus_barteri))))	Calamus_caryotoides);
((Phoenix_dactylifera	(Heterospathe_cagayanensis	(((Dictyosperma_album	(Kentiopsis_piersoniorum	Leopoldinia_pulchra))	((((((Attalea_speciosa	((Elaeis_oleifera	Elaeis_guineensis)	(Sabal_domingensis	Bactris_major)))	(Reinhardtia_simplex	(Reinhardtia_latisecta	Reinhardtia_paiewonskiana)))	(Nypa_fruticans	(Prestoea_acuminata	(Oenocarpus_minor	Oenocarpus_bataua))))	((Sclerosperma_profizianum	Chamaedorea_seifrizii)	Manicaria_saccifera))	Geonoma_undata)	((Roystonea_regia	(Pelagodoxa_henryana	(Veitchia_spiralis	(Iriartea_deltoidea	Pseudophoenix_vinifera))))	Podococcus_barteri)))	Hydriastele_microspadix)))	Calamus_caryotoides);
((Phoenix_dactylifera	(Heterospathe_cagayanensis	(Dictyosperma_album	(((Nypa_fruticans	(Prestoea_acuminata	(Oenocarpus_minor	Oenocarpus_bataua)))	(((Manicaria_saccifera	(((Attalea_speciosa	((Sabal_domingensis	Bactris_major)	(Elaeis_oleifera	Elaeis_guineensis)))	(((Veitchia_spiralis	((Iriartea_deltoidea	Pseudophoenix_vinifera)	Roystonea_regia))	Podococcus_barteri)	(Reinhardtia_simplex	(Reinhardtia_latisecta	Reinhardtia_paiewonskiana))))	Chamaedorea_seifrizii))	(Geonoma_undata	Sclerosperma_profizianum))	Pelagodoxa_henryana))	(Kentiopsis_piersoniorum	(Leopoldinia_pulchra	Hydriastele_microspadix))))))	Calamus_caryotoides);
(((Nypa_fruticans	Phoenix_dactylifera)	(Manicaria_saccifera	((Geonoma_undata	((((Reinhardtia_simplex	(Reinhardtia_latisecta	Reinhardtia_paiewonskiana))	((Sabal_domingensis	Bactris_major)	((Elaeis_oleifera	Elaeis_guineensis)	Attalea_speciosa)))	((Roystonea_regia	(Veitchia_spiralis	(Iriartea_deltoidea	Pseudophoenix_vinifera)))	Podococcus_barteri))	(Sclerosperma_profizianum	Chamaedorea_seifrizii)))	(Pelagodoxa_henryana	(((Hydriastele_microspadix	Heterospathe_cagayanensis)	(Dictyosperma_album	(Leopoldinia_pulchra	Kentiopsis_piersoniorum)))	(Prestoea_acuminata	(Oenocarpus_minor	Oenocarpus_bataua)))))))	Calamus_caryotoides);
(((Nypa_fruticans	Phoenix_dactylifera)	(Chamaedorea_seifrizii	(((Manicaria_saccifera	(Geonoma_undata	((((Leopoldinia_pulchra	Kentiopsis_piersoniorum)	((Hydriastele_microspadix	Heterospathe_cagayanensis)	Dictyosperma_album))	(Prestoea_acuminata	(Oenocarpus_minor	Oenocarpus_bataua)))	Pelagodoxa_henryana)))	(((Sabal_domingensis	Bactris_major)	(Elaeis_oleifera	Elaeis_guineensis))	((Attalea_speciosa	((Roystonea_regia	(Veitchia_spiralis	(Iriartea_deltoidea	Pseudophoenix_vinifera)))	Podococcus_barteri))	(Reinhardtia_simplex	(Reinhardtia_latisecta	Reinhardtia_paiewonskiana)))))	Sclerosperma_profizianum)))	Calamus_caryotoides);
((((((((Leopoldinia_pulchra	Kentiopsis_piersoniorum)	Dictyosperma_album)	(Pelagodoxa_henryana	(((Oenocarpus_bataua	Oenocarpus_minor)	Prestoea_acuminata)	Nypa_fruticans)))	(Geonoma_undata	(Sclerosperma_profizianum	((((Elaeis_oleifera	Elaeis_guineensis)	(Sabal_domingensis	Bactris_major))	(((((Pseudophoenix_vinifera	Iriartea_deltoidea)	(Roystonea_regia	Veitchia_spiralis))	Podococcus_barteri)	Attalea_speciosa)	((Reinhardtia_paiewonskiana	Reinhardtia_latisecta)	Reinhardtia_simplex)))	Chamaedorea_seifrizii))))	Manicaria_saccifera)	(Hydriastele_microspadix	Heterospathe_cagayanensis))	Phoenix_dactylifera)	Calamus_caryotoides);
(((((((((Iriartea_deltoidea	Veitchia_spiralis)	Pseudophoenix_vinifera)	Roystonea_regia)	Podococcus_barteri)	(Geonoma_undata	((((((Oenocarpus_bataua	Oenocarpus_minor)	Prestoea_acuminata)	Nypa_fruticans)	(((((Reinhardtia_paiewonskiana	Reinhardtia_latisecta)	Reinhardtia_simplex)	(Attalea_speciosa	((Elaeis_oleifera	Elaeis_guineensis)	(Sabal_domingensis	Bactris_major))))	(Chamaedorea_seifrizii	Sclerosperma_profizianum))	Pelagodoxa_henryana))	(Kentiopsis_piersoniorum	(Hydriastele_microspadix	Leopoldinia_pulchra)))	Dictyosperma_album)))	Manicaria_saccifera)	Heterospathe_cagayanensis)	Phoenix_dactylifera)	Calamus_caryotoides);
(((Sclerosperma_profizianum	((((Manicaria_saccifera	(Pelagodoxa_henryana	(((Oenocarpus_bataua	Oenocarpus_minor)	Prestoea_acuminata)	((((Leopoldinia_pulchra	Kentiopsis_piersoniorum)	Dictyosperma_album)	(Hydriastele_microspadix	Heterospathe_cagayanensis))	(((Iriartea_deltoidea	Veitchia_spiralis)	(Pseudophoenix_vinifera	Roystonea_regia))	Podococcus_barteri)))))	Geonoma_undata)	(((Reinhardtia_paiewonskiana	Reinhardtia_latisecta)	Reinhardtia_simplex)	(Attalea_speciosa	((Elaeis_oleifera	Elaeis_guineensis)	(Sabal_domingensis	Bactris_major)))))	(Nypa_fruticans	Chamaedorea_seifrizii)))	Phoenix_dactylifera)	Calamus_caryotoides);
((((((Geonoma_undata	(Pelagodoxa_henryana	(((Leopoldinia_pulchra	Kentiopsis_piersoniorum)	(Dictyosperma_album	(Hydriastele_microspadix	Heterospathe_cagayanensis)))	((Oenocarpus_bataua	Oenocarpus_minor)	Prestoea_acuminata))))	Manicaria_saccifera)	((Chamaedorea_seifrizii	Sclerosperma_profizianum)	(Roystonea_regia	(Veitchia_spiralis	(Iriartea_deltoidea	Pseudophoenix_vinifera)))))	(((Reinhardtia_paiewonskiana	Reinhardtia_latisecta)	(Nypa_fruticans	Reinhardtia_simplex))	(Podococcus_barteri	(((Attalea_speciosa	Elaeis_guineensis)	(Sabal_domingensis	Bactris_major))	Elaeis_oleifera))))	Phoenix_dactylifera)	Calamus_caryotoides);
(((Sclerosperma_profizianum	((((Pelagodoxa_henryana	(Oenocarpus_minor	Oenocarpus_bataua))	Prestoea_acuminata)	((Leopoldinia_pulchra	Kentiopsis_piersoniorum)	(Dictyosperma_album	(Hydriastele_microspadix	Heterospathe_cagayanensis))))	((((Reinhardtia_paiewonskiana	Reinhardtia_latisecta)	Reinhardtia_simplex)	(((Sabal_domingensis	Bactris_major)	(Elaeis_oleifera	Elaeis_guineensis))	Attalea_speciosa))	(((Roystonea_regia	(Veitchia_spiralis	(Iriartea_deltoidea	Pseudophoenix_vinifera)))	Podococcus_barteri)	(Chamaedorea_seifrizii	(Manicaria_saccifera	Geonoma_undata))))))	(Nypa_fruticans	Phoenix_dactylifera))	Calamus_caryotoides);
((((((Reinhardtia_paiewonskiana	Reinhardtia_latisecta)	(Nypa_fruticans	Reinhardtia_simplex))	(((Sabal_domingensis	Bactris_major)	(Elaeis_oleifera	Elaeis_guineensis))	Attalea_speciosa))	(((((((Leopoldinia_pulchra	Kentiopsis_piersoniorum)	(Dictyosperma_album	(Hydriastele_microspadix	Heterospathe_cagayanensis)))	((Oenocarpus_minor	Oenocarpus_bataua)	Prestoea_acuminata))	Pelagodoxa_henryana)	(Chamaedorea_seifrizii	(Manicaria_saccifera	Geonoma_undata)))	(((Pseudophoenix_vinifera	Roystonea_regia)	(Veitchia_spiralis	Iriartea_deltoidea))	Podococcus_barteri))	Sclerosperma_profizianum))	Phoenix_dactylifera)	Calamus_caryotoides);
((((((Leopoldinia_pulchra	Kentiopsis_piersoniorum)	(Dictyosperma_album	(Hydriastele_microspadix	Heterospathe_cagayanensis)))	(((Oenocarpus_minor	Oenocarpus_bataua)	Prestoea_acuminata)	(((Geonoma_undata	((Nypa_fruticans	Chamaedorea_seifrizii)	Sclerosperma_profizianum))	((((Sabal_domingensis	Reinhardtia_paiewonskiana)	Reinhardtia_latisecta)	Reinhardtia_simplex)	((Bactris_major	(Elaeis_oleifera	Elaeis_guineensis))	Attalea_speciosa)))	((Roystonea_regia	((Pelagodoxa_henryana	(Veitchia_spiralis	Iriartea_deltoidea))	Pseudophoenix_vinifera))	Podococcus_barteri))))	Manicaria_saccifera)	Phoenix_dactylifera)	Calamus_caryotoides);
(((Reinhardtia_paiewonskiana	Reinhardtia_latisecta)	(Reinhardtia_simplex	(((Elaeis_oleifera	(Elaeis_guineensis	(Sabal_domingensis	Bactris_major)))	Attalea_speciosa)	(((Roystonea_regia	(Veitchia_spiralis	(Iriartea_deltoidea	Pseudophoenix_vinifera)))	Podococcus_barteri)	(((((Oenocarpus_minor	Oenocarpus_bataua)	Prestoea_acuminata)	(((Hydriastele_microspadix	Heterospathe_cagayanensis)	Dictyosperma_album)	(Leopoldinia_pulchra	Kentiopsis_piersoniorum)))	(Manicaria_saccifera	((Pelagodoxa_henryana	Geonoma_undata)	((Nypa_fruticans	Chamaedorea_seifrizii)	Sclerosperma_profizianum))))	Phoenix_dactylifera)))))	Calamus_caryotoides);
((Phoenix_dactylifera	(((((((Reinhardtia_paiewonskiana	Reinhardtia_latisecta)	(Nypa_fruticans	Reinhardtia_simplex))	(((Sabal_domingensis	Bactris_major)	(Elaeis_oleifera	Elaeis_guineensis))	Attalea_speciosa))	(((Iriartea_deltoidea	Pseudophoenix_vinifera)	(Roystonea_regia	Veitchia_spiralis))	Podococcus_barteri))	(((Manicaria_saccifera	(Pelagodoxa_henryana	Geonoma_undata))	((Oenocarpus_minor	Oenocarpus_bataua)	Prestoea_acuminata))	(((Hydriastele_microspadix	Heterospathe_cagayanensis)	Dictyosperma_album)	(Leopoldinia_pulchra	Kentiopsis_piersoniorum))))	Chamaedorea_seifrizii)	Sclerosperma_profizianum))	Calamus_caryotoides);
(((Nypa_fruticans	Phoenix_dactylifera)	((((Sclerosperma_profizianum	Geonoma_undata)	((((Sabal_domingensis	Bactris_major)	(Elaeis_oleifera	Elaeis_guineensis))	(Attalea_speciosa	((Reinhardtia_latisecta	Reinhardtia_paiewonskiana)	Reinhardtia_simplex)))	(((((Veitchia_spiralis	Iriartea_deltoidea)	(Pseudophoenix_vinifera	Roystonea_regia))	Podococcus_barteri)	(Pelagodoxa_henryana	((Oenocarpus_minor	Oenocarpus_bataua)	(((Hydriastele_microspadix	Heterospathe_cagayanensis)	Dictyosperma_album)	(Leopoldinia_pulchra	Kentiopsis_piersoniorum)))))	Manicaria_saccifera)))	Prestoea_acuminata)	Chamaedorea_seifrizii))	Calamus_caryotoides);
(((Reinhardtia_paiewonskiana	Reinhardtia_latisecta)	(Reinhardtia_simplex	(((((((Iriartea_deltoidea	Pseudophoenix_vinifera)	Veitchia_spiralis)	Roystonea_regia)	Podococcus_barteri)	(Chamaedorea_seifrizii	Sclerosperma_profizianum))	((Manicaria_saccifera	((Heterospathe_cagayanensis	(Hydriastele_microspadix	Kentiopsis_piersoniorum))	Phoenix_dactylifera))	((Geonoma_undata	((Oenocarpus_minor	Oenocarpus_bataua)	(Nypa_fruticans	Prestoea_acuminata)))	(Pelagodoxa_henryana	(Dictyosperma_album	Leopoldinia_pulchra)))))	(((Sabal_domingensis	Bactris_major)	(Elaeis_guineensis	Elaeis_oleifera))	Attalea_speciosa))))	Calamus_caryotoides);
(((Reinhardtia_paiewonskiana	Reinhardtia_latisecta)	(Reinhardtia_simplex	(((((((Iriartea_deltoidea	Pseudophoenix_vinifera)	Veitchia_spiralis)	Roystonea_regia)	Podococcus_barteri)	(Chamaedorea_seifrizii	Sclerosperma_profizianum))	((Manicaria_saccifera	((Heterospathe_cagayanensis	(Hydriastele_microspadix	Kentiopsis_piersoniorum))	Phoenix_dactylifera))	((Geonoma_undata	((Oenocarpus_minor	Oenocarpus_bataua)	(Nypa_fruticans	Prestoea_acuminata)))	(Pelagodoxa_henryana	(Dictyosperma_album	Leopoldinia_pulchra)))))	(((Sabal_domingensis	Bactris_major)	(Elaeis_guineensis	Elaeis_oleifera))	Attalea_speciosa))))	Calamus_caryotoides);
(((Reinhardtia_paiewonskiana	Reinhardtia_latisecta)	(Reinhardtia_simplex	((((Nypa_fruticans	Chamaedorea_seifrizii)	Sclerosperma_profizianum)	(((Geonoma_undata	Manicaria_saccifera)	((Kentiopsis_piersoniorum	(Heterospathe_cagayanensis	Hydriastele_microspadix))	Phoenix_dactylifera))	((Pelagodoxa_henryana	(((Oenocarpus_minor	Oenocarpus_bataua)	Prestoea_acuminata)	Dictyosperma_album))	Leopoldinia_pulchra)))	(((Sabal_domingensis	Bactris_major)	(Elaeis_guineensis	Elaeis_oleifera))	((((Iriartea_deltoidea	Pseudophoenix_vinifera)	(Veitchia_spiralis	Roystonea_regia))	Podococcus_barteri)	Attalea_speciosa)))))	Calamus_caryotoides);
((Phoenix_dactylifera	((((((Pelagodoxa_henryana	Kentiopsis_piersoniorum)	Leopoldinia_pulchra)	((Heterospathe_cagayanensis	Hydriastele_microspadix)	Dictyosperma_album))	(Geonoma_undata	((Oenocarpus_minor	Oenocarpus_bataua)	Prestoea_acuminata)))	((Nypa_fruticans	Chamaedorea_seifrizii)	((((Veitchia_spiralis	(Iriartea_deltoidea	Pseudophoenix_vinifera))	Roystonea_regia)	Sclerosperma_profizianum)	((Bactris_major	(Elaeis_guineensis	Elaeis_oleifera))	((((Sabal_domingensis	Reinhardtia_paiewonskiana)	Reinhardtia_latisecta)	Reinhardtia_simplex)	Attalea_speciosa)))))	(Podococcus_barteri	Manicaria_saccifera)))	Calamus_caryotoides);
((Phoenix_dactylifera	((Sclerosperma_profizianum	(((Reinhardtia_paiewonskiana	Reinhardtia_latisecta)	(Nypa_fruticans	Reinhardtia_simplex))	(Attalea_speciosa	((Sabal_domingensis	Bactris_major)	(Elaeis_guineensis	Elaeis_oleifera)))))	((((Geonoma_undata	Manicaria_saccifera)	(Dictyosperma_album	((Kentiopsis_piersoniorum	Heterospathe_cagayanensis)	(Leopoldinia_pulchra	Hydriastele_microspadix))))	((Oenocarpus_minor	Oenocarpus_bataua)	Prestoea_acuminata))	(Chamaedorea_seifrizii	(Podococcus_barteri	((Pelagodoxa_henryana	(Veitchia_spiralis	(Iriartea_deltoidea	Pseudophoenix_vinifera)))	Roystonea_regia))))))	Calamus_caryotoides);
((Phoenix_dactylifera	(((((((Sabal_domingensis	Reinhardtia_paiewonskiana)	Reinhardtia_latisecta)	Reinhardtia_simplex)	(Attalea_speciosa	(Bactris_major	(Elaeis_guineensis	Elaeis_oleifera))))	((Nypa_fruticans	Chamaedorea_seifrizii)	(Podococcus_barteri	((Veitchia_spiralis	Iriartea_deltoidea)	(Pseudophoenix_vinifera	Roystonea_regia)))))	Sclerosperma_profizianum)	((Pelagodoxa_henryana	(((Dictyosperma_album	(Kentiopsis_piersoniorum	Leopoldinia_pulchra))	(Hydriastele_microspadix	Heterospathe_cagayanensis))	((Oenocarpus_minor	Oenocarpus_bataua)	Prestoea_acuminata)))	(Manicaria_saccifera	Geonoma_undata))))	Calamus_caryotoides);
(((Reinhardtia_paiewonskiana	Reinhardtia_latisecta)	(Reinhardtia_simplex	((Attalea_speciosa	((Sabal_domingensis	Bactris_major)	(Elaeis_guineensis	Elaeis_oleifera)))	((((((Dictyosperma_album	(Kentiopsis_piersoniorum	Leopoldinia_pulchra))	(Hydriastele_microspadix	Heterospathe_cagayanensis))	(Pelagodoxa_henryana	(Geonoma_undata	((Oenocarpus_minor	Oenocarpus_bataua)	Prestoea_acuminata))))	Manicaria_saccifera)	(Sclerosperma_profizianum	((Nypa_fruticans	Phoenix_dactylifera)	Chamaedorea_seifrizii)))	(Podococcus_barteri	(Roystonea_regia	((Veitchia_spiralis	Iriartea_deltoidea)	Pseudophoenix_vinifera)))))))	Calamus_caryotoides);
((Phoenix_dactylifera	((Chamaedorea_seifrizii	((Sclerosperma_profizianum	(((Reinhardtia_paiewonskiana	Reinhardtia_latisecta)	Reinhardtia_simplex)	(Attalea_speciosa	((Sabal_domingensis	Bactris_major)	(Elaeis_guineensis	Elaeis_oleifera)))))	((Podococcus_barteri	((Veitchia_spiralis	Roystonea_regia)	(Iriartea_deltoidea	Pseudophoenix_vinifera)))	(((((Nypa_fruticans	((Oenocarpus_minor	Oenocarpus_bataua)	Prestoea_acuminata))	((Kentiopsis_piersoniorum	Leopoldinia_pulchra)	Dictyosperma_album))	Pelagodoxa_henryana)	Geonoma_undata)	Manicaria_saccifera))))	(Hydriastele_microspadix	Heterospathe_cagayanensis)))	Calamus_caryotoides);
((Phoenix_dactylifera	(Geonoma_undata	(Manicaria_saccifera	(((Podococcus_barteri	((Pseudophoenix_vinifera	Roystonea_regia)	(Iriartea_deltoidea	Veitchia_spiralis)))	((Chamaedorea_seifrizii	Sclerosperma_profizianum)	(((Reinhardtia_paiewonskiana	Reinhardtia_latisecta)	Reinhardtia_simplex)	(Attalea_speciosa	((Sabal_domingensis	Bactris_major)	(Elaeis_guineensis	Elaeis_oleifera))))))	((((Nypa_fruticans	Prestoea_acuminata)	(Oenocarpus_minor	Oenocarpus_bataua))	((Hydriastele_microspadix	Heterospathe_cagayanensis)	((Kentiopsis_piersoniorum	Leopoldinia_pulchra)	Dictyosperma_album)))	Pelagodoxa_henryana)))))	Calamus_caryotoides);
((Phoenix_dactylifera	(Manicaria_saccifera	((((Podococcus_barteri	(Roystonea_regia	((Iriartea_deltoidea	Veitchia_spiralis)	Pseudophoenix_vinifera)))	Geonoma_undata)	(((Reinhardtia_paiewonskiana	Reinhardtia_latisecta)	(Nypa_fruticans	Reinhardtia_simplex))	((Sclerosperma_profizianum	(((Sabal_domingensis	Bactris_major)	(Elaeis_guineensis	Elaeis_oleifera))	Attalea_speciosa))	Chamaedorea_seifrizii)))	((Pelagodoxa_henryana	(Prestoea_acuminata	(Oenocarpus_minor	Oenocarpus_bataua)))	((Kentiopsis_piersoniorum	Leopoldinia_pulchra)	(Dictyosperma_album	(Hydriastele_microspadix	Heterospathe_cagayanensis)))))))	Calamus_caryotoides);
(((((Pelagodoxa_henryana	((Manicaria_saccifera	((Prestoea_acuminata	Nypa_fruticans)	(Oenocarpus_minor	Oenocarpus_bataua)))	(((Chamaedorea_seifrizii	Sclerosperma_profizianum)	(Podococcus_barteri	Geonoma_undata))	((Roystonea_regia	((Iriartea_deltoidea	Pseudophoenix_vinifera)	Veitchia_spiralis))	((((Sabal_domingensis	Bactris_major)	(Elaeis_guineensis	Elaeis_oleifera))	Attalea_speciosa)	(Reinhardtia_simplex	(Reinhardtia_paiewonskiana	Reinhardtia_latisecta)))))))	((Leopoldinia_pulchra	Kentiopsis_piersoniorum)	Dictyosperma_album))	(Hydriastele_microspadix	Heterospathe_cagayanensis))	Phoenix_dactylifera)	Calamus_caryotoides);
(((((((((Geonoma_undata	((Chamaedorea_seifrizii	Sclerosperma_profizianum)	((Podococcus_barteri	(Roystonea_regia	((Iriartea_deltoidea	Pseudophoenix_vinifera)	Veitchia_spiralis)))	(((((Sabal_domingensis	Bactris_major)	Elaeis_guineensis)	Elaeis_oleifera)	Attalea_speciosa)	(Reinhardtia_simplex	(Reinhardtia_paiewonskiana	Reinhardtia_latisecta))))))	Manicaria_saccifera)	(Prestoea_acuminata	(Oenocarpus_minor	Oenocarpus_bataua)))	Pelagodoxa_henryana)	(Leopoldinia_pulchra	Kentiopsis_piersoniorum))	Dictyosperma_album)	(Hydriastele_microspadix	Heterospathe_cagayanensis))	(Nypa_fruticans	Phoenix_dactylifera))	Calamus_caryotoides);
((((((((Prestoea_acuminata	(Oenocarpus_minor	Oenocarpus_bataua))	(((Hydriastele_microspadix	Heterospathe_cagayanensis)	Dictyosperma_album)	(Leopoldinia_pulchra	Kentiopsis_piersoniorum)))	(Geonoma_undata	Pelagodoxa_henryana))	((Podococcus_barteri	(Veitchia_spiralis	(Roystonea_regia	(Iriartea_deltoidea	Pseudophoenix_vinifera))))	(Chamaedorea_seifrizii	(((((Sabal_domingensis	Bactris_major)	Elaeis_guineensis)	Elaeis_oleifera)	Attalea_speciosa)	(Reinhardtia_simplex	(Reinhardtia_paiewonskiana	Reinhardtia_latisecta))))))	Sclerosperma_profizianum)	Manicaria_saccifera)	(Nypa_fruticans	Phoenix_dactylifera))	Calamus_caryotoides);
(((((Manicaria_saccifera	(Pelagodoxa_henryana	((Dictyosperma_album	(Leopoldinia_pulchra	Kentiopsis_piersoniorum))	(Prestoea_acuminata	(Oenocarpus_minor	Oenocarpus_bataua)))))	(((((Sabal_domingensis	Bactris_major)	(Elaeis_guineensis	Elaeis_oleifera))	Attalea_speciosa)	((Nypa_fruticans	Reinhardtia_simplex)	(Reinhardtia_paiewonskiana	Reinhardtia_latisecta)))	((Chamaedorea_seifrizii	(Podococcus_barteri	(Pseudophoenix_vinifera	((Iriartea_deltoidea	Veitchia_spiralis)	Roystonea_regia))))	(Geonoma_undata	Sclerosperma_profizianum))))	(Hydriastele_microspadix	Heterospathe_cagayanensis))	Phoenix_dactylifera)	Calamus_caryotoides);
((Reinhardtia_paiewonskiana	(Reinhardtia_latisecta	(((Sclerosperma_profizianum	((((Hydriastele_microspadix	Heterospathe_cagayanensis)	Phoenix_dactylifera)	(Manicaria_saccifera	(Geonoma_undata	((Pelagodoxa_henryana	(Dictyosperma_album	(Leopoldinia_pulchra	Kentiopsis_piersoniorum)))	(Prestoea_acuminata	(Oenocarpus_minor	Oenocarpus_bataua))))))	(Chamaedorea_seifrizii	(Podococcus_barteri	(Roystonea_regia	((Iriartea_deltoidea	Pseudophoenix_vinifera)	Veitchia_spiralis))))))	(((Sabal_domingensis	Bactris_major)	(Elaeis_guineensis	Elaeis_oleifera))	Attalea_speciosa))	(Nypa_fruticans	Reinhardtia_simplex))))	Calamus_caryotoides);
(((Nypa_fruticans	Phoenix_dactylifera)	(((Sclerosperma_profizianum	((Manicaria_saccifera	(Geonoma_undata	((Pelagodoxa_henryana	(Dictyosperma_album	(Leopoldinia_pulchra	Kentiopsis_piersoniorum)))	(Prestoea_acuminata	(Oenocarpus_minor	Oenocarpus_bataua)))))	((((Sabal_domingensis	Bactris_major)	((Elaeis_guineensis	Elaeis_oleifera)	Attalea_speciosa))	(Reinhardtia_simplex	(Reinhardtia_paiewonskiana	Reinhardtia_latisecta)))	(Podococcus_barteri	(Roystonea_regia	(Pseudophoenix_vinifera	(Veitchia_spiralis	Iriartea_deltoidea)))))))	Chamaedorea_seifrizii)	(Hydriastele_microspadix	Heterospathe_cagayanensis)))	Calamus_caryotoides);
(((Nypa_fruticans	Phoenix_dactylifera)	((((Podococcus_barteri	((Pelagodoxa_henryana	(Veitchia_spiralis	Iriartea_deltoidea))	(Roystonea_regia	Pseudophoenix_vinifera)))	Geonoma_undata)	((((Leopoldinia_pulchra	Hydriastele_microspadix)	(Dictyosperma_album	Kentiopsis_piersoniorum))	(Prestoea_acuminata	(Oenocarpus_minor	Oenocarpus_bataua)))	(((Chamaedorea_seifrizii	Sclerosperma_profizianum)	((((Sabal_domingensis	Bactris_major)	(Elaeis_guineensis	Elaeis_oleifera))	Attalea_speciosa)	(Reinhardtia_simplex	(Reinhardtia_paiewonskiana	Reinhardtia_latisecta))))	Manicaria_saccifera)))	Heterospathe_cagayanensis))	Calamus_caryotoides);
((Phoenix_dactylifera	(((((Pelagodoxa_henryana	(Geonoma_undata	Manicaria_saccifera))	((Prestoea_acuminata	(Oenocarpus_minor	Oenocarpus_bataua))	(((Kentiopsis_piersoniorum	Leopoldinia_pulchra)	(Heterospathe_cagayanensis	Hydriastele_microspadix))	Dictyosperma_album)))	((((Sabal_domingensis	Bactris_major)	(Elaeis_guineensis	Elaeis_oleifera))	Attalea_speciosa)	((Nypa_fruticans	Reinhardtia_simplex)	(Reinhardtia_paiewonskiana	Reinhardtia_latisecta))))	(Podococcus_barteri	(Roystonea_regia	((Iriartea_deltoidea	Pseudophoenix_vinifera)	Veitchia_spiralis))))	(Chamaedorea_seifrizii	Sclerosperma_profizianum)))	Calamus_caryotoides);
((Phoenix_dactylifera	((((((Sabal_domingensis	Bactris_major)	(Elaeis_guineensis	Elaeis_oleifera))	(((Sclerosperma_profizianum	Pelagodoxa_henryana)	(((Heterospathe_cagayanensis	Hydriastele_microspadix)	(Dictyosperma_album	(Kentiopsis_piersoniorum	Leopoldinia_pulchra)))	(Prestoea_acuminata	(Oenocarpus_minor	Oenocarpus_bataua))))	((Reinhardtia_simplex	(Reinhardtia_paiewonskiana	Reinhardtia_latisecta))	((Podococcus_barteri	(Roystonea_regia	((Iriartea_deltoidea	Pseudophoenix_vinifera)	Veitchia_spiralis)))	Attalea_speciosa))))	Manicaria_saccifera)	Geonoma_undata)	(Nypa_fruticans	Chamaedorea_seifrizii)))	Calamus_caryotoides);
((Phoenix_dactylifera	(((Manicaria_saccifera	((Dictyosperma_album	(Kentiopsis_piersoniorum	Leopoldinia_pulchra))	(Pelagodoxa_henryana	(Prestoea_acuminata	(Oenocarpus_minor	(Nypa_fruticans	Oenocarpus_bataua))))))	(((Sclerosperma_profizianum	Geonoma_undata)	((Attalea_speciosa	((Elaeis_guineensis	Elaeis_oleifera)	(Sabal_domingensis	Bactris_major)))	(Reinhardtia_simplex	(Reinhardtia_paiewonskiana	Reinhardtia_latisecta))))	(Chamaedorea_seifrizii	(Podococcus_barteri	((Iriartea_deltoidea	Pseudophoenix_vinifera)	(Veitchia_spiralis	Roystonea_regia))))))	(Heterospathe_cagayanensis	Hydriastele_microspadix)))	Calamus_caryotoides);
((Phoenix_dactylifera	((((Leopoldinia_pulchra	Dictyosperma_album)	((Prestoea_acuminata	(Oenocarpus_bataua	Oenocarpus_minor))	((((Roystonea_regia	(Iriartea_deltoidea	Veitchia_spiralis))	Pseudophoenix_vinifera)	Podococcus_barteri)	(((((Reinhardtia_paiewonskiana	Reinhardtia_latisecta)	(Nypa_fruticans	Reinhardtia_simplex))	(((Sabal_domingensis	Bactris_major)	(Elaeis_guineensis	Elaeis_oleifera))	Attalea_speciosa))	((Pelagodoxa_henryana	Manicaria_saccifera)	Chamaedorea_seifrizii))	(Sclerosperma_profizianum	Geonoma_undata)))))	(Kentiopsis_piersoniorum	Hydriastele_microspadix))	Heterospathe_cagayanensis))	Calamus_caryotoides);
((Phoenix_dactylifera	((Hydriastele_microspadix	Heterospathe_cagayanensis)	((Podococcus_barteri	Manicaria_saccifera)	((((Pelagodoxa_henryana	(Kentiopsis_piersoniorum	Leopoldinia_pulchra))	Dictyosperma_album)	(Prestoea_acuminata	(Oenocarpus_bataua	Oenocarpus_minor)))	((((Reinhardtia_paiewonskiana	Reinhardtia_latisecta)	(Nypa_fruticans	Reinhardtia_simplex))	(((Sabal_domingensis	Bactris_major)	(Elaeis_guineensis	Elaeis_oleifera))	Attalea_speciosa))	((Sclerosperma_profizianum	Geonoma_undata)	(Chamaedorea_seifrizii	((Iriartea_deltoidea	Veitchia_spiralis)	(Pseudophoenix_vinifera	Roystonea_regia)))))))))	Calamus_caryotoides);
(((Nypa_fruticans	Phoenix_dactylifera)	((Hydriastele_microspadix	Heterospathe_cagayanensis)	(((Podococcus_barteri	((Roystonea_regia	Veitchia_spiralis)	(Pseudophoenix_vinifera	Iriartea_deltoidea)))	((((Reinhardtia_paiewonskiana	Reinhardtia_latisecta)	Reinhardtia_simplex)	(((Sabal_domingensis	Bactris_major)	(Elaeis_guineensis	Elaeis_oleifera))	Attalea_speciosa))	(Manicaria_saccifera	(((Chamaedorea_seifrizii	Sclerosperma_profizianum)	Geonoma_undata)	((Prestoea_acuminata	(Oenocarpus_bataua	Oenocarpus_minor))	((Kentiopsis_piersoniorum	Leopoldinia_pulchra)	Pelagodoxa_henryana))))))	Dictyosperma_album)))	Calamus_caryotoides);
(((Nypa_fruticans	Phoenix_dactylifera)	(Heterospathe_cagayanensis	(Hydriastele_microspadix	(((Kentiopsis_piersoniorum	Leopoldinia_pulchra)	Dictyosperma_album)	((Pelagodoxa_henryana	(((((Podococcus_barteri	((Veitchia_spiralis	(Iriartea_deltoidea	Pseudophoenix_vinifera))	Roystonea_regia))	((Reinhardtia_paiewonskiana	Reinhardtia_latisecta)	Reinhardtia_simplex))	(((Sabal_domingensis	Bactris_major)	(Elaeis_guineensis	Elaeis_oleifera))	Attalea_speciosa))	(Manicaria_saccifera	Prestoea_acuminata))	((Chamaedorea_seifrizii	Sclerosperma_profizianum)	Geonoma_undata)))	(Oenocarpus_bataua	Oenocarpus_minor))))))	Calamus_caryotoides);
((((Reinhardtia_paiewonskiana	Reinhardtia_latisecta)	Reinhardtia_simplex)	((((Sabal_domingensis	Bactris_major)	(Elaeis_guineensis	Elaeis_oleifera))	Attalea_speciosa)	((((Manicaria_saccifera	Geonoma_undata)	(((Prestoea_acuminata	(Oenocarpus_bataua	Oenocarpus_minor))	((Phoenix_dactylifera	(Heterospathe_cagayanensis	Hydriastele_microspadix))	((Kentiopsis_piersoniorum	Leopoldinia_pulchra)	Dictyosperma_album)))	Pelagodoxa_henryana))	(Podococcus_barteri	((Veitchia_spiralis	(Iriartea_deltoidea	Pseudophoenix_vinifera))	Roystonea_regia)))	((Nypa_fruticans	Chamaedorea_seifrizii)	Sclerosperma_profizianum))))	Calamus_caryotoides);
((Phoenix_dactylifera	(Chamaedorea_seifrizii	(Sclerosperma_profizianum	(((((Reinhardtia_paiewonskiana	Reinhardtia_latisecta)	(Nypa_fruticans	Reinhardtia_simplex))	(((Sabal_domingensis	Bactris_major)	(Elaeis_guineensis	Elaeis_oleifera))	Attalea_speciosa))	(Podococcus_barteri	((Iriartea_deltoidea	Pseudophoenix_vinifera)	(Roystonea_regia	Veitchia_spiralis))))	(((((Prestoea_acuminata	(Oenocarpus_bataua	Oenocarpus_minor))	((Kentiopsis_piersoniorum	Leopoldinia_pulchra)	(Dictyosperma_album	(Heterospathe_cagayanensis	Hydriastele_microspadix))))	Pelagodoxa_henryana)	Manicaria_saccifera)	Geonoma_undata)))))	Calamus_caryotoides);
(((Nypa_fruticans	Phoenix_dactylifera)	((Podococcus_barteri	(Roystonea_regia	(Veitchia_spiralis	(Iriartea_deltoidea	Pseudophoenix_vinifera))))	(((Prestoea_acuminata	(Oenocarpus_bataua	Oenocarpus_minor))	((Kentiopsis_piersoniorum	Leopoldinia_pulchra)	(Dictyosperma_album	(Heterospathe_cagayanensis	Hydriastele_microspadix))))	(((Reinhardtia_paiewonskiana	Reinhardtia_latisecta)	Reinhardtia_simplex)	(((((Chamaedorea_seifrizii	Sclerosperma_profizianum)	Geonoma_undata)	Pelagodoxa_henryana)	Manicaria_saccifera)	(((Elaeis_oleifera	Elaeis_guineensis)	(Sabal_domingensis	Bactris_major))	Attalea_speciosa))))))	Calamus_caryotoides);
(((Nypa_fruticans	Phoenix_dactylifera)	(Geonoma_undata	((Manicaria_saccifera	(Pelagodoxa_henryana	(((((((Elaeis_oleifera	Elaeis_guineensis)	Bactris_major)	Attalea_speciosa)	(((Sabal_domingensis	Reinhardtia_paiewonskiana)	Reinhardtia_latisecta)	Reinhardtia_simplex))	Sclerosperma_profizianum)	(Chamaedorea_seifrizii	((Veitchia_spiralis	(Iriartea_deltoidea	Pseudophoenix_vinifera))	Roystonea_regia)))	((Prestoea_acuminata	(Oenocarpus_bataua	Oenocarpus_minor))	((Kentiopsis_piersoniorum	(Heterospathe_cagayanensis	Dictyosperma_album))	(Leopoldinia_pulchra	Hydriastele_microspadix))))))	Podococcus_barteri)))	Calamus_caryotoides);
((Phoenix_dactylifera	(Heterospathe_cagayanensis	(Hydriastele_microspadix	(((((Manicaria_saccifera	((((Chamaedorea_seifrizii	Sclerosperma_profizianum)	Geonoma_undata)	((((Elaeis_oleifera	Elaeis_guineensis)	(Sabal_domingensis	Bactris_major))	Attalea_speciosa)	((Reinhardtia_paiewonskiana	Reinhardtia_latisecta)	(Nypa_fruticans	Reinhardtia_simplex))))	Pelagodoxa_henryana))	((((Veitchia_spiralis	Iriartea_deltoidea)	Roystonea_regia)	Pseudophoenix_vinifera)	Podococcus_barteri))	(Prestoea_acuminata	(Oenocarpus_bataua	Oenocarpus_minor)))	(Leopoldinia_pulchra	Kentiopsis_piersoniorum))	Dictyosperma_album))))	Calamus_caryotoides);
(((Reinhardtia_paiewonskiana	Reinhardtia_latisecta)	(Reinhardtia_simplex	(((((Nypa_fruticans	Chamaedorea_seifrizii)	Sclerosperma_profizianum)	((Pelagodoxa_henryana	((Prestoea_acuminata	(Oenocarpus_bataua	Oenocarpus_minor))	((Leopoldinia_pulchra	Kentiopsis_piersoniorum)	(Dictyosperma_album	((Phoenix_dactylifera	Heterospathe_cagayanensis)	Hydriastele_microspadix)))))	(Manicaria_saccifera	Geonoma_undata)))	(((Elaeis_oleifera	Elaeis_guineensis)	(Sabal_domingensis	Bactris_major))	Attalea_speciosa))	(((Veitchia_spiralis	Iriartea_deltoidea)	(Roystonea_regia	Pseudophoenix_vinifera))	Podococcus_barteri))))	Calamus_caryotoides);
((((((((Roystonea_regia	(Veitchia_spiralis	(Iriartea_deltoidea	Pseudophoenix_vinifera)))	Podococcus_barteri)	Chamaedorea_seifrizii)	Sclerosperma_profizianum)	(((Reinhardtia_latisecta	Reinhardtia_paiewonskiana)	Reinhardtia_simplex)	((Elaeis_guineensis	((Sabal_domingensis	Bactris_major)	Elaeis_oleifera))	Attalea_speciosa)))	(Manicaria_saccifera	((Pelagodoxa_henryana	(((Hydriastele_microspadix	Heterospathe_cagayanensis)	Dictyosperma_album)	(Leopoldinia_pulchra	Kentiopsis_piersoniorum)))	(Geonoma_undata	(Prestoea_acuminata	(Oenocarpus_bataua	Oenocarpus_minor))))))	(Phoenix_dactylifera	Nypa_fruticans))	Calamus_caryotoides);
((((Geonoma_undata	Sclerosperma_profizianum)	(((Manicaria_saccifera	(((Hydriastele_microspadix	Leopoldinia_pulchra)	((((((Roystonea_regia	(Iriartea_deltoidea	Pseudophoenix_vinifera))	Podococcus_barteri)	Veitchia_spiralis)	(Heterospathe_cagayanensis	Dictyosperma_album))	Kentiopsis_piersoniorum)	(Prestoea_acuminata	(Oenocarpus_bataua	Oenocarpus_minor))))	Pelagodoxa_henryana))	Chamaedorea_seifrizii)	(((Reinhardtia_latisecta	Reinhardtia_paiewonskiana)	(Nypa_fruticans	Reinhardtia_simplex))	(((Elaeis_guineensis	Elaeis_oleifera)	(Sabal_domingensis	Bactris_major))	Attalea_speciosa))))	Phoenix_dactylifera)	Calamus_caryotoides);
((((Hydriastele_microspadix	Heterospathe_cagayanensis)	((Dictyosperma_album	(((((Roystonea_regia	(Veitchia_spiralis	(Iriartea_deltoidea	Pseudophoenix_vinifera)))	Podococcus_barteri)	Chamaedorea_seifrizii)	((Geonoma_undata	Sclerosperma_profizianum)	(((Reinhardtia_latisecta	Reinhardtia_paiewonskiana)	Reinhardtia_simplex)	((Elaeis_guineensis	(Elaeis_oleifera	(Sabal_domingensis	Bactris_major)))	Attalea_speciosa))))	(Manicaria_saccifera	(Oenocarpus_minor	((Leopoldinia_pulchra	(Nypa_fruticans	Prestoea_acuminata))	(Oenocarpus_bataua	Pelagodoxa_henryana))))))	Kentiopsis_piersoniorum))	Phoenix_dactylifera)	Calamus_caryotoides);
((((Hydriastele_microspadix	Heterospathe_cagayanensis)	(Dictyosperma_album	((((Manicaria_saccifera	(Geonoma_undata	((((Bactris_major	(Elaeis_guineensis	Elaeis_oleifera))	(Podococcus_barteri	Attalea_speciosa))	((Veitchia_spiralis	((Iriartea_deltoidea	Pseudophoenix_vinifera)	Roystonea_regia))	((Reinhardtia_latisecta	(Sabal_domingensis	Reinhardtia_paiewonskiana))	Reinhardtia_simplex)))	(Sclerosperma_profizianum	Chamaedorea_seifrizii))))	Pelagodoxa_henryana)	(Prestoea_acuminata	(Oenocarpus_bataua	Oenocarpus_minor)))	(Leopoldinia_pulchra	Kentiopsis_piersoniorum))))	(Nypa_fruticans	Phoenix_dactylifera))	Calamus_caryotoides);
(((((Dictyosperma_album	((Leopoldinia_pulchra	Kentiopsis_piersoniorum)	(((((Podococcus_barteri	(((Pelagodoxa_henryana	(Veitchia_spiralis	Iriartea_deltoidea))	Pseudophoenix_vinifera)	Roystonea_regia))	(((Reinhardtia_latisecta	Reinhardtia_paiewonskiana)	Reinhardtia_simplex)	(((Sabal_domingensis	Bactris_major)	(Elaeis_guineensis	Elaeis_oleifera))	Attalea_speciosa)))	(Sclerosperma_profizianum	Chamaedorea_seifrizii))	Manicaria_saccifera)	(Geonoma_undata	(Prestoea_acuminata	(Oenocarpus_bataua	Oenocarpus_minor))))))	Hydriastele_microspadix)	Heterospathe_cagayanensis)	(Nypa_fruticans	Phoenix_dactylifera))	Calamus_caryotoides);
((((Podococcus_barteri	(Roystonea_regia	(Veitchia_spiralis	(Iriartea_deltoidea	Pseudophoenix_vinifera))))	(((Chamaedorea_seifrizii	Nypa_fruticans)	(((Reinhardtia_latisecta	Reinhardtia_paiewonskiana)	Reinhardtia_simplex)	(Sclerosperma_profizianum	(((Sabal_domingensis	Bactris_major)	(Elaeis_guineensis	Elaeis_oleifera))	Attalea_speciosa))))	(Manicaria_saccifera	(Geonoma_undata	(Pelagodoxa_henryana	((((Leopoldinia_pulchra	Kentiopsis_piersoniorum)	Hydriastele_microspadix)	(Dictyosperma_album	Heterospathe_cagayanensis))	(Prestoea_acuminata	(Oenocarpus_bataua	Oenocarpus_minor))))))))	Phoenix_dactylifera)	Calamus_caryotoides);
((((Chamaedorea_seifrizii	Nypa_fruticans)	((((Reinhardtia_latisecta	Reinhardtia_paiewonskiana)	Reinhardtia_simplex)	(Sclerosperma_profizianum	(((Sabal_domingensis	Bactris_major)	(Elaeis_guineensis	Elaeis_oleifera))	Attalea_speciosa)))	((Manicaria_saccifera	((Geonoma_undata	(Prestoea_acuminata	(Oenocarpus_bataua	Oenocarpus_minor)))	((Heterospathe_cagayanensis	Hydriastele_microspadix)	(Dictyosperma_album	(Leopoldinia_pulchra	Kentiopsis_piersoniorum)))))	(Podococcus_barteri	(Roystonea_regia	((Pelagodoxa_henryana	Veitchia_spiralis)	(Iriartea_deltoidea	Pseudophoenix_vinifera)))))))	Phoenix_dactylifera)	Calamus_caryotoides);
((((Sclerosperma_profizianum	(Chamaedorea_seifrizii	Nypa_fruticans))	((((Manicaria_saccifera	(Pelagodoxa_henryana	((Prestoea_acuminata	(Oenocarpus_bataua	Oenocarpus_minor))	((Heterospathe_cagayanensis	Hydriastele_microspadix)	(Dictyosperma_album	(Leopoldinia_pulchra	Kentiopsis_piersoniorum))))))	Geonoma_undata)	(((Reinhardtia_latisecta	Reinhardtia_paiewonskiana)	Reinhardtia_simplex)	(((Sabal_domingensis	Bactris_major)	(Elaeis_guineensis	Elaeis_oleifera))	Attalea_speciosa)))	(Podococcus_barteri	(Roystonea_regia	(Veitchia_spiralis	(Iriartea_deltoidea	Pseudophoenix_vinifera))))))	Phoenix_dactylifera)	Calamus_caryotoides);
(((Sclerosperma_profizianum	((((Reinhardtia_latisecta	Reinhardtia_paiewonskiana)	(Nypa_fruticans	Reinhardtia_simplex))	(((Sabal_domingensis	Bactris_major)	(Elaeis_guineensis	Elaeis_oleifera))	Attalea_speciosa))	((((Pelagodoxa_henryana	(((Leopoldinia_pulchra	Kentiopsis_piersoniorum)	Dictyosperma_album)	(Heterospathe_cagayanensis	Hydriastele_microspadix)))	(Geonoma_undata	(Prestoea_acuminata	(Oenocarpus_bataua	Oenocarpus_minor))))	Manicaria_saccifera)	(Chamaedorea_seifrizii	(Podococcus_barteri	(Roystonea_regia	(Veitchia_spiralis	(Iriartea_deltoidea	Pseudophoenix_vinifera))))))))	Phoenix_dactylifera)	Calamus_caryotoides);
((((Chamaedorea_seifrizii	Sclerosperma_profizianum)	(((((Reinhardtia_latisecta	Reinhardtia_paiewonskiana)	Reinhardtia_simplex)	(((Sabal_domingensis	Bactris_major)	(Elaeis_guineensis	Elaeis_oleifera))	Attalea_speciosa))	(Podococcus_barteri	(Roystonea_regia	(Veitchia_spiralis	(Iriartea_deltoidea	Pseudophoenix_vinifera)))))	((((Leopoldinia_pulchra	Kentiopsis_piersoniorum)	(Dictyosperma_album	(Heterospathe_cagayanensis	Hydriastele_microspadix)))	(Prestoea_acuminata	(Oenocarpus_bataua	Oenocarpus_minor)))	(Geonoma_undata	(Pelagodoxa_henryana	Manicaria_saccifera)))))	(Nypa_fruticans	Phoenix_dactylifera))	Calamus_caryotoides);
(((Geonoma_undata	(((((((Reinhardtia_latisecta	Reinhardtia_paiewonskiana)	Reinhardtia_simplex)	(Sclerosperma_profizianum	(Attalea_speciosa	((Sabal_domingensis	Bactris_major)	(Elaeis_oleifera	Elaeis_guineensis)))))	Chamaedorea_seifrizii)	((Manicaria_saccifera	Leopoldinia_pulchra)	(Prestoea_acuminata	(Oenocarpus_bataua	Oenocarpus_minor))))	(Pelagodoxa_henryana	(Podococcus_barteri	(Roystonea_regia	(Veitchia_spiralis	(Iriartea_deltoidea	Pseudophoenix_vinifera))))))	(((Kentiopsis_piersoniorum	Hydriastele_microspadix)	Heterospathe_cagayanensis)	Dictyosperma_album)))	(Nypa_fruticans	Phoenix_dactylifera))	Calamus_caryotoides);
((Phoenix_dactylifera	(Geonoma_undata	(((Podococcus_barteri	(Roystonea_regia	(Veitchia_spiralis	(Iriartea_deltoidea	Pseudophoenix_vinifera))))	(Leopoldinia_pulchra	(((Kentiopsis_piersoniorum	Hydriastele_microspadix)	Heterospathe_cagayanensis)	Dictyosperma_album)))	((((Pelagodoxa_henryana	(Chamaedorea_seifrizii	Sclerosperma_profizianum))	(((Reinhardtia_latisecta	Reinhardtia_paiewonskiana)	Reinhardtia_simplex)	(Attalea_speciosa	((Sabal_domingensis	Bactris_major)	(Elaeis_oleifera	Elaeis_guineensis)))))	Manicaria_saccifera)	((Nypa_fruticans	Prestoea_acuminata)	(Oenocarpus_bataua	Oenocarpus_minor))))))	Calamus_caryotoides);
((Phoenix_dactylifera	(((Nypa_fruticans	(Prestoea_acuminata	(Oenocarpus_bataua	Oenocarpus_minor)))	((Kentiopsis_piersoniorum	Leopoldinia_pulchra)	((Hydriastele_microspadix	Heterospathe_cagayanensis)	Dictyosperma_album)))	(((((Sclerosperma_profizianum	Geonoma_undata)	Chamaedorea_seifrizii)	(((Sabal_domingensis	Bactris_major)	(Elaeis_oleifera	Elaeis_guineensis))	(Attalea_speciosa	((Reinhardtia_latisecta	Reinhardtia_paiewonskiana)	Reinhardtia_simplex))))	(Podococcus_barteri	(Roystonea_regia	(Veitchia_spiralis	(Iriartea_deltoidea	Pseudophoenix_vinifera)))))	(Pelagodoxa_henryana	Manicaria_saccifera))))	Calamus_caryotoides);
(((Nypa_fruticans	Phoenix_dactylifera)	(Geonoma_undata	(((((Reinhardtia_latisecta	(Sabal_domingensis	Reinhardtia_paiewonskiana))	Reinhardtia_simplex)	(Manicaria_saccifera	((Pelagodoxa_henryana	(Prestoea_acuminata	(Oenocarpus_bataua	Oenocarpus_minor)))	((Kentiopsis_piersoniorum	Leopoldinia_pulchra)	((Hydriastele_microspadix	Heterospathe_cagayanensis)	Dictyosperma_album)))))	(Sclerosperma_profizianum	Chamaedorea_seifrizii))	((Podococcus_barteri	(Veitchia_spiralis	((Iriartea_deltoidea	Pseudophoenix_vinifera)	Roystonea_regia)))	(Attalea_speciosa	((Elaeis_oleifera	Elaeis_guineensis)	Bactris_major))))))	Calamus_caryotoides);
(((Nypa_fruticans	Phoenix_dactylifera)	(Geonoma_undata	((Podococcus_barteri	(Veitchia_spiralis	((Iriartea_deltoidea	(Sabal_domingensis	Pseudophoenix_vinifera))	Roystonea_regia)))	(((Manicaria_saccifera	((Pelagodoxa_henryana	(Prestoea_acuminata	(Oenocarpus_bataua	Oenocarpus_minor)))	(Kentiopsis_piersoniorum	((Leopoldinia_pulchra	Hydriastele_microspadix)	(Heterospathe_cagayanensis	Dictyosperma_album)))))	(Sclerosperma_profizianum	Chamaedorea_seifrizii))	((Attalea_speciosa	((Reinhardtia_latisecta	Reinhardtia_paiewonskiana)	Reinhardtia_simplex))	((Elaeis_oleifera	Elaeis_guineensis)	Bactris_major))))))	Calamus_caryotoides);
((Phoenix_dactylifera	(Geonoma_undata	((Podococcus_barteri	Manicaria_saccifera)	((Pelagodoxa_henryana	((Prestoea_acuminata	(Oenocarpus_bataua	Oenocarpus_minor))	(Kentiopsis_piersoniorum	((Leopoldinia_pulchra	Hydriastele_microspadix)	(Heterospathe_cagayanensis	Dictyosperma_album)))))	((Roystonea_regia	(Veitchia_spiralis	(Iriartea_deltoidea	Pseudophoenix_vinifera)))	((((Reinhardtia_latisecta	Reinhardtia_paiewonskiana)	(Nypa_fruticans	Reinhardtia_simplex))	(Sclerosperma_profizianum	(((Elaeis_oleifera	Elaeis_guineensis)	(Sabal_domingensis	Bactris_major))	Attalea_speciosa)))	Chamaedorea_seifrizii))))))	Calamus_caryotoides);
((Manicaria_saccifera	((((((Reinhardtia_latisecta	Reinhardtia_paiewonskiana)	Reinhardtia_simplex)	(Podococcus_barteri	(((Elaeis_guineensis	Elaeis_oleifera)	(Sabal_domingensis	Bactris_major))	Attalea_speciosa)))	(Roystonea_regia	(Veitchia_spiralis	(Iriartea_deltoidea	Pseudophoenix_vinifera))))	(((Prestoea_acuminata	Oenocarpus_minor)	Oenocarpus_bataua)	((Heterospathe_cagayanensis	Dictyosperma_album)	(Kentiopsis_piersoniorum	(Leopoldinia_pulchra	Hydriastele_microspadix)))))	(Pelagodoxa_henryana	((Chamaedorea_seifrizii	(Nypa_fruticans	Phoenix_dactylifera))	(Sclerosperma_profizianum	Geonoma_undata)))))	Calamus_caryotoides);
(((((((Reinhardtia_latisecta	Reinhardtia_paiewonskiana)	Reinhardtia_simplex)	(((Elaeis_guineensis	Elaeis_oleifera)	(Sabal_domingensis	Bactris_major))	Attalea_speciosa))	((Podococcus_barteri	((Iriartea_deltoidea	Pseudophoenix_vinifera)	(Roystonea_regia	Veitchia_spiralis)))	(Geonoma_undata	(Manicaria_saccifera	((Pelagodoxa_henryana	(((Leopoldinia_pulchra	Kentiopsis_piersoniorum)	(Hydriastele_microspadix	Heterospathe_cagayanensis))	Dictyosperma_album))	(Prestoea_acuminata	(Oenocarpus_bataua	Oenocarpus_minor)))))))	(Chamaedorea_seifrizii	Sclerosperma_profizianum))	(Nypa_fruticans	Phoenix_dactylifera))	Calamus_caryotoides);
((((((Podococcus_barteri	((Iriartea_deltoidea	Pseudophoenix_vinifera)	(Roystonea_regia	Veitchia_spiralis)))	((((Reinhardtia_latisecta	(Sabal_domingensis	Reinhardtia_paiewonskiana))	Reinhardtia_simplex)	(((Elaeis_guineensis	Elaeis_oleifera)	Bactris_major)	Attalea_speciosa))	(Manicaria_saccifera	(Geonoma_undata	((Dictyosperma_album	(Pelagodoxa_henryana	(Leopoldinia_pulchra	Kentiopsis_piersoniorum)))	(Nypa_fruticans	(Prestoea_acuminata	(Oenocarpus_bataua	Oenocarpus_minor))))))))	(Chamaedorea_seifrizii	Sclerosperma_profizianum))	(Hydriastele_microspadix	Heterospathe_cagayanensis))	Phoenix_dactylifera)	Calamus_caryotoides);
((((((Chamaedorea_seifrizii	Sclerosperma_profizianum)	((Podococcus_barteri	((Iriartea_deltoidea	Pseudophoenix_vinifera)	(Roystonea_regia	Veitchia_spiralis)))	(((Reinhardtia_latisecta	(Sabal_domingensis	Reinhardtia_paiewonskiana))	Reinhardtia_simplex)	(((Elaeis_guineensis	Elaeis_oleifera)	Bactris_major)	Attalea_speciosa))))	((Manicaria_saccifera	Geonoma_undata)	((Dictyosperma_album	(Leopoldinia_pulchra	Kentiopsis_piersoniorum))	((Prestoea_acuminata	(Oenocarpus_bataua	Oenocarpus_minor))	Pelagodoxa_henryana))))	(Hydriastele_microspadix	Heterospathe_cagayanensis))	(Nypa_fruticans	Phoenix_dactylifera))	Calamus_caryotoides);
(((Nypa_fruticans	Phoenix_dactylifera)	(((((((Reinhardtia_simplex	(Reinhardtia_latisecta	(Reinhardtia_paiewonskiana	Sabal_domingensis)))	(Attalea_speciosa	(Bactris_major	(Elaeis_oleifera	Elaeis_guineensis))))	((Podococcus_barteri	(Roystonea_regia	((Iriartea_deltoidea	Pseudophoenix_vinifera)	Veitchia_spiralis)))	(Geonoma_undata	(Chamaedorea_seifrizii	Sclerosperma_profizianum))))	((Manicaria_saccifera	Pelagodoxa_henryana)	((Oenocarpus_minor	Oenocarpus_bataua)	Prestoea_acuminata)))	(Kentiopsis_piersoniorum	Leopoldinia_pulchra))	Dictyosperma_album)	(Heterospathe_cagayanensis	Hydriastele_microspadix)))	Calamus_caryotoides);
((Heterospathe_cagayanensis	((((((((((Reinhardtia_simplex	(Reinhardtia_latisecta	Reinhardtia_paiewonskiana))	(Attalea_speciosa	((Sabal_domingensis	Bactris_major)	(Elaeis_oleifera	Elaeis_guineensis))))	(((Nypa_fruticans	Chamaedorea_seifrizii)	(Podococcus_barteri	(Roystonea_regia	((Iriartea_deltoidea	Pseudophoenix_vinifera)	Veitchia_spiralis))))	Geonoma_undata))	(Manicaria_saccifera	Pelagodoxa_henryana))	Sclerosperma_profizianum)	((Oenocarpus_minor	Oenocarpus_bataua)	Prestoea_acuminata))	(Kentiopsis_piersoniorum	Leopoldinia_pulchra))	Dictyosperma_album)	Hydriastele_microspadix)	Phoenix_dactylifera))	Calamus_caryotoides);
((Phoenix_dactylifera	(((Kentiopsis_piersoniorum	(Heterospathe_cagayanensis	Hydriastele_microspadix))	Dictyosperma_album)	((Sclerosperma_profizianum	((((Podococcus_barteri	(Roystonea_regia	((Iriartea_deltoidea	Pseudophoenix_vinifera)	Veitchia_spiralis)))	(Reinhardtia_simplex	(Reinhardtia_latisecta	Reinhardtia_paiewonskiana)))	(Attalea_speciosa	((Sabal_domingensis	Bactris_major)	(Elaeis_oleifera	Elaeis_guineensis))))	(Nypa_fruticans	Chamaedorea_seifrizii)))	(Manicaria_saccifera	(Leopoldinia_pulchra	((((Oenocarpus_minor	Oenocarpus_bataua)	Prestoea_acuminata)	Geonoma_undata)	Pelagodoxa_henryana))))))	Calamus_caryotoides);
((Phoenix_dactylifera	((Heterospathe_cagayanensis	Hydriastele_microspadix)	(Leopoldinia_pulchra	(Podococcus_barteri	((Kentiopsis_piersoniorum	(((Manicaria_saccifera	((((Nypa_fruticans	Chamaedorea_seifrizii)	(Veitchia_spiralis	(Roystonea_regia	(Iriartea_deltoidea	Pseudophoenix_vinifera))))	Geonoma_undata)	((Reinhardtia_simplex	(Reinhardtia_latisecta	(Sabal_domingensis	Reinhardtia_paiewonskiana)))	(Attalea_speciosa	(Bactris_major	(Elaeis_oleifera	Elaeis_guineensis))))))	(Sclerosperma_profizianum	Pelagodoxa_henryana))	((Oenocarpus_minor	Oenocarpus_bataua)	Prestoea_acuminata)))	Dictyosperma_album)))))	Calamus_caryotoides);
((((Reinhardtia_simplex	(Reinhardtia_latisecta	Reinhardtia_paiewonskiana))	(Podococcus_barteri	(Roystonea_regia	((Veitchia_spiralis	Iriartea_deltoidea)	Pseudophoenix_vinifera))))	(((Sabal_domingensis	Bactris_major)	(Elaeis_oleifera	(Attalea_speciosa	Elaeis_guineensis)))	((Geonoma_undata	((Pelagodoxa_henryana	((Prestoea_acuminata	(Oenocarpus_minor	Oenocarpus_bataua))	(Dictyosperma_album	(Kentiopsis_piersoniorum	Leopoldinia_pulchra))))	((Hydriastele_microspadix	(Phoenix_dactylifera	Heterospathe_cagayanensis))	Manicaria_saccifera)))	(Sclerosperma_profizianum	(Nypa_fruticans	Chamaedorea_seifrizii)))))	Calamus_caryotoides);
(((((((Sclerosperma_profizianum	(((Pelagodoxa_henryana	((Geonoma_undata	(Prestoea_acuminata	(Oenocarpus_minor	Oenocarpus_bataua)))	(Dictyosperma_album	(Kentiopsis_piersoniorum	Leopoldinia_pulchra))))	Manicaria_saccifera)	(Nypa_fruticans	Chamaedorea_seifrizii)))	(Reinhardtia_simplex	(Reinhardtia_latisecta	Reinhardtia_paiewonskiana)))	(Attalea_speciosa	((Sabal_domingensis	Bactris_major)	(Elaeis_oleifera	Elaeis_guineensis))))	(Podococcus_barteri	(Roystonea_regia	((Iriartea_deltoidea	Pseudophoenix_vinifera)	Veitchia_spiralis))))	(Hydriastele_microspadix	Heterospathe_cagayanensis))	Phoenix_dactylifera)	Calamus_caryotoides);
(((((((Geonoma_undata	(Prestoea_acuminata	(Oenocarpus_minor	Oenocarpus_bataua)))	((Kentiopsis_piersoniorum	Leopoldinia_pulchra)	Dictyosperma_album))	Manicaria_saccifera)	((Sclerosperma_profizianum	((Attalea_speciosa	((Sabal_domingensis	Bactris_major)	(Elaeis_oleifera	Elaeis_guineensis)))	(Reinhardtia_simplex	(Reinhardtia_latisecta	Reinhardtia_paiewonskiana))))	((Podococcus_barteri	(Roystonea_regia	((Iriartea_deltoidea	Pseudophoenix_vinifera)	(Pelagodoxa_henryana	Veitchia_spiralis))))	Chamaedorea_seifrizii)))	(Hydriastele_microspadix	Heterospathe_cagayanensis))	(Nypa_fruticans	Phoenix_dactylifera))	Calamus_caryotoides);
(((((((Podococcus_barteri	(Roystonea_regia	((Iriartea_deltoidea	Pseudophoenix_vinifera)	Veitchia_spiralis)))	((((Sabal_domingensis	Bactris_major)	(Elaeis_oleifera	Elaeis_guineensis))	((Reinhardtia_simplex	(Reinhardtia_latisecta	Reinhardtia_paiewonskiana))	Attalea_speciosa))	Sclerosperma_profizianum))	((Manicaria_saccifera	Geonoma_undata)	(((Nypa_fruticans	Prestoea_acuminata)	(Oenocarpus_minor	Oenocarpus_bataua))	(Pelagodoxa_henryana	((Kentiopsis_piersoniorum	Leopoldinia_pulchra)	Dictyosperma_album)))))	Chamaedorea_seifrizii)	(Hydriastele_microspadix	Heterospathe_cagayanensis))	Phoenix_dactylifera)	Calamus_caryotoides);
(((Chamaedorea_seifrizii	((Nypa_fruticans	(((Pelagodoxa_henryana	Manicaria_saccifera)	(((Kentiopsis_piersoniorum	Leopoldinia_pulchra)	((Hydriastele_microspadix	Heterospathe_cagayanensis)	Dictyosperma_album))	(Prestoea_acuminata	(Oenocarpus_minor	Oenocarpus_bataua))))	((Podococcus_barteri	(Veitchia_spiralis	(Roystonea_regia	(Iriartea_deltoidea	Pseudophoenix_vinifera))))	((Reinhardtia_simplex	(Reinhardtia_latisecta	Reinhardtia_paiewonskiana))	(Attalea_speciosa	((Sabal_domingensis	Bactris_major)	(Elaeis_oleifera	Elaeis_guineensis)))))))	(Geonoma_undata	Sclerosperma_profizianum)))	Phoenix_dactylifera)	Calamus_caryotoides);
(((Chamaedorea_seifrizii	Phoenix_dactylifera)	((((((Kentiopsis_piersoniorum	Leopoldinia_pulchra)	((Hydriastele_microspadix	Heterospathe_cagayanensis)	Dictyosperma_album))	((Prestoea_acuminata	Nypa_fruticans)	(Oenocarpus_minor	Oenocarpus_bataua)))	Pelagodoxa_henryana)	((((Podococcus_barteri	(Roystonea_regia	((Iriartea_deltoidea	Pseudophoenix_vinifera)	Veitchia_spiralis)))	(Reinhardtia_simplex	(Reinhardtia_latisecta	Reinhardtia_paiewonskiana)))	(Attalea_speciosa	((Sabal_domingensis	Bactris_major)	(Elaeis_oleifera	Elaeis_guineensis))))	Sclerosperma_profizianum))	(Geonoma_undata	Manicaria_saccifera)))	Calamus_caryotoides);
(((Reinhardtia_simplex	(Reinhardtia_paiewonskiana	Reinhardtia_latisecta))	((Attalea_speciosa	((Elaeis_guineensis	Elaeis_oleifera)	(Sabal_domingensis	Bactris_major)))	((Pelagodoxa_henryana	((Geonoma_undata	Manicaria_saccifera)	(((((Pseudophoenix_vinifera	Iriartea_deltoidea)	Veitchia_spiralis)	Roystonea_regia)	Podococcus_barteri)	(((Dictyosperma_album	(Kentiopsis_piersoniorum	Leopoldinia_pulchra))	(Phoenix_dactylifera	(Hydriastele_microspadix	Heterospathe_cagayanensis)))	((Oenocarpus_minor	Oenocarpus_bataua)	Prestoea_acuminata)))))	((Nypa_fruticans	Chamaedorea_seifrizii)	Sclerosperma_profizianum))))	Calamus_caryotoides);
((Phoenix_dactylifera	(Sclerosperma_profizianum	(((((Pseudophoenix_vinifera	Iriartea_deltoidea)	(Veitchia_spiralis	Roystonea_regia))	Podococcus_barteri)	Chamaedorea_seifrizii)	(((Reinhardtia_simplex	(Reinhardtia_paiewonskiana	Reinhardtia_latisecta))	(Attalea_speciosa	((Elaeis_guineensis	Elaeis_oleifera)	(Sabal_domingensis	Bactris_major))))	((((Kentiopsis_piersoniorum	Leopoldinia_pulchra)	((Hydriastele_microspadix	Heterospathe_cagayanensis)	Dictyosperma_album))	(Pelagodoxa_henryana	(Nypa_fruticans	((Oenocarpus_minor	Oenocarpus_bataua)	Prestoea_acuminata))))	(Geonoma_undata	Manicaria_saccifera))))))	Calamus_caryotoides);
((Phoenix_dactylifera	((((((Pseudophoenix_vinifera	Iriartea_deltoidea)	(Veitchia_spiralis	Roystonea_regia))	Podococcus_barteri)	(Geonoma_undata	(Chamaedorea_seifrizii	Sclerosperma_profizianum)))	(Nypa_fruticans	(((Elaeis_guineensis	Elaeis_oleifera)	(Sabal_domingensis	Bactris_major))	((Reinhardtia_simplex	(Reinhardtia_paiewonskiana	Reinhardtia_latisecta))	Attalea_speciosa))))	((Manicaria_saccifera	Pelagodoxa_henryana)	(((Kentiopsis_piersoniorum	Leopoldinia_pulchra)	((Hydriastele_microspadix	Heterospathe_cagayanensis)	Dictyosperma_album))	((Oenocarpus_minor	Oenocarpus_bataua)	Prestoea_acuminata)))))	Calamus_caryotoides);
((Phoenix_dactylifera	(((Attalea_speciosa	((Elaeis_guineensis	Elaeis_oleifera)	(Sabal_domingensis	Bactris_major)))	(Reinhardtia_simplex	(Reinhardtia_paiewonskiana	Reinhardtia_latisecta)))	((Manicaria_saccifera	(Geonoma_undata	((((Oenocarpus_minor	Oenocarpus_bataua)	Prestoea_acuminata)	((Kentiopsis_piersoniorum	Leopoldinia_pulchra)	((Hydriastele_microspadix	Heterospathe_cagayanensis)	Dictyosperma_album)))	Pelagodoxa_henryana)))	(((Roystonea_regia	((Pseudophoenix_vinifera	Iriartea_deltoidea)	Veitchia_spiralis))	Podococcus_barteri)	((Nypa_fruticans	Chamaedorea_seifrizii)	Sclerosperma_profizianum)))))	Calamus_caryotoides);
(((Nypa_fruticans	Phoenix_dactylifera)	((((Attalea_speciosa	((Elaeis_guineensis	Elaeis_oleifera)	(Sabal_domingensis	Bactris_major)))	(Reinhardtia_simplex	(Reinhardtia_paiewonskiana	Reinhardtia_latisecta)))	((Manicaria_saccifera	(Geonoma_undata	((Prestoea_acuminata	(Oenocarpus_minor	Oenocarpus_bataua))	((Kentiopsis_piersoniorum	Leopoldinia_pulchra)	((Hydriastele_microspadix	Heterospathe_cagayanensis)	(Pelagodoxa_henryana	Dictyosperma_album))))))	((Roystonea_regia	((Pseudophoenix_vinifera	Iriartea_deltoidea)	Veitchia_spiralis))	Podococcus_barteri)))	(Chamaedorea_seifrizii	Sclerosperma_profizianum)))	Calamus_caryotoides);
(((Nypa_fruticans	Phoenix_dactylifera)	((((((Roystonea_regia	(Pseudophoenix_vinifera	Iriartea_deltoidea))	Podococcus_barteri)	((Attalea_speciosa	((Elaeis_guineensis	Elaeis_oleifera)	Bactris_major))	(Reinhardtia_simplex	((Sabal_domingensis	Reinhardtia_paiewonskiana)	Reinhardtia_latisecta))))	((Geonoma_undata	(((Prestoea_acuminata	(Oenocarpus_minor	Oenocarpus_bataua))	(Veitchia_spiralis	((Kentiopsis_piersoniorum	Leopoldinia_pulchra)	((Hydriastele_microspadix	Heterospathe_cagayanensis)	Dictyosperma_album))))	Pelagodoxa_henryana))	Sclerosperma_profizianum))	Manicaria_saccifera)	Chamaedorea_seifrizii))	Calamus_caryotoides);
((Phoenix_dactylifera	((((Podococcus_barteri	(Roystonea_regia	(Pseudophoenix_vinifera	Iriartea_deltoidea)))	((Attalea_speciosa	((Elaeis_guineensis	Elaeis_oleifera)	(Sabal_domingensis	Bactris_major)))	(Reinhardtia_simplex	(Reinhardtia_paiewonskiana	Reinhardtia_latisecta))))	(Manicaria_saccifera	(((((Kentiopsis_piersoniorum	Leopoldinia_pulchra)	Veitchia_spiralis)	(Dictyosperma_album	(Hydriastele_microspadix	Heterospathe_cagayanensis)))	Pelagodoxa_henryana)	(Geonoma_undata	(Prestoea_acuminata	(Oenocarpus_minor	Oenocarpus_bataua))))))	((Nypa_fruticans	Chamaedorea_seifrizii)	Sclerosperma_profizianum)))	Calamus_caryotoides);
((Phoenix_dactylifera	(((Geonoma_undata	Sclerosperma_profizianum)	((((((Hydriastele_microspadix	Heterospathe_cagayanensis)	((Kentiopsis_piersoniorum	Leopoldinia_pulchra)	Dictyosperma_album))	(((Oenocarpus_minor	Oenocarpus_bataua)	Pelagodoxa_henryana)	(Nypa_fruticans	Prestoea_acuminata)))	Manicaria_saccifera)	((Attalea_speciosa	((Elaeis_guineensis	Elaeis_oleifera)	(Sabal_domingensis	Bactris_major)))	(Reinhardtia_simplex	(Reinhardtia_paiewonskiana	Reinhardtia_latisecta))))	(Podococcus_barteri	(Veitchia_spiralis	(Roystonea_regia	(Pseudophoenix_vinifera	Iriartea_deltoidea))))))	Chamaedorea_seifrizii))	Calamus_caryotoides);
(((Nypa_fruticans	Phoenix_dactylifera)	((Hydriastele_microspadix	Heterospathe_cagayanensis)	((Dictyosperma_album	(Manicaria_saccifera	((Pelagodoxa_henryana	((Oenocarpus_minor	Oenocarpus_bataua)	Prestoea_acuminata))	(Kentiopsis_piersoniorum	Leopoldinia_pulchra))))	((((((Elaeis_guineensis	Elaeis_oleifera)	(Sabal_domingensis	Bactris_major))	Attalea_speciosa)	(Reinhardtia_simplex	(Reinhardtia_paiewonskiana	Reinhardtia_latisecta)))	((Podococcus_barteri	(Pseudophoenix_vinifera	((Iriartea_deltoidea	Veitchia_spiralis)	Roystonea_regia)))	(Chamaedorea_seifrizii	Sclerosperma_profizianum)))	Geonoma_undata))))	Calamus_caryotoides);
((Phoenix_dactylifera	((Hydriastele_microspadix	Heterospathe_cagayanensis)	((Podococcus_barteri	(Roystonea_regia	((Iriartea_deltoidea	Pseudophoenix_vinifera)	Veitchia_spiralis)))	((((((Elaeis_guineensis	Elaeis_oleifera)	Bactris_major)	Attalea_speciosa)	(Reinhardtia_simplex	((Sabal_domingensis	Reinhardtia_paiewonskiana)	Reinhardtia_latisecta)))	((Chamaedorea_seifrizii	Sclerosperma_profizianum)	(Manicaria_saccifera	(((Dictyosperma_album	(Kentiopsis_piersoniorum	Leopoldinia_pulchra))	Pelagodoxa_henryana)	((Nypa_fruticans	Prestoea_acuminata)	(Oenocarpus_minor	Oenocarpus_bataua))))))	Geonoma_undata))))	Calamus_caryotoides);
((Phoenix_dactylifera	((Sclerosperma_profizianum	Chamaedorea_seifrizii)	(((((Elaeis_guineensis	Elaeis_oleifera)	(Sabal_domingensis	Bactris_major))	((Reinhardtia_simplex	(Reinhardtia_paiewonskiana	Reinhardtia_latisecta))	Attalea_speciosa))	(((Pelagodoxa_henryana	(Iriartea_deltoidea	Veitchia_spiralis))	(Roystonea_regia	Pseudophoenix_vinifera))	Podococcus_barteri))	(((Geonoma_undata	(Prestoea_acuminata	(Nypa_fruticans	(Oenocarpus_minor	Oenocarpus_bataua))))	Manicaria_saccifera)	(((Heterospathe_cagayanensis	(Hydriastele_microspadix	Kentiopsis_piersoniorum))	Dictyosperma_album)	Leopoldinia_pulchra)))))	Calamus_caryotoides);
((Phoenix_dactylifera	(((((((Sclerosperma_profizianum	Chamaedorea_seifrizii)	(Geonoma_undata	((Prestoea_acuminata	Nypa_fruticans)	(Oenocarpus_minor	Oenocarpus_bataua))))	((Elaeis_guineensis	Elaeis_oleifera)	(Sabal_domingensis	Bactris_major)))	(Manicaria_saccifera	Pelagodoxa_henryana))	((Reinhardtia_simplex	(Reinhardtia_paiewonskiana	Reinhardtia_latisecta))	(Attalea_speciosa	((Roystonea_regia	(Pseudophoenix_vinifera	(Veitchia_spiralis	Iriartea_deltoidea)))	Podococcus_barteri))))	(Dictyosperma_album	(Leopoldinia_pulchra	Kentiopsis_piersoniorum)))	(Heterospathe_cagayanensis	Hydriastele_microspadix)))	Calamus_caryotoides);
(((Phoenix_dactylifera	Nypa_fruticans)	(Heterospathe_cagayanensis	((Dictyosperma_album	(((((Sclerosperma_profizianum	Geonoma_undata)	(((Reinhardtia_simplex	((Sabal_domingensis	Reinhardtia_paiewonskiana)	Reinhardtia_latisecta))	(((Elaeis_guineensis	Elaeis_oleifera)	Bactris_major)	Attalea_speciosa))	(Chamaedorea_seifrizii	((Roystonea_regia	((Pseudophoenix_vinifera	Iriartea_deltoidea)	Veitchia_spiralis))	Podococcus_barteri))))	((Prestoea_acuminata	(Oenocarpus_minor	Oenocarpus_bataua))	Pelagodoxa_henryana))	Manicaria_saccifera)	(Leopoldinia_pulchra	Kentiopsis_piersoniorum)))	Hydriastele_microspadix)))	Calamus_caryotoides);
((Phoenix_dactylifera	((Heterospathe_cagayanensis	Hydriastele_microspadix)	((Dictyosperma_album	((Pelagodoxa_henryana	(Nypa_fruticans	(Prestoea_acuminata	(Oenocarpus_minor	Oenocarpus_bataua))))	(Leopoldinia_pulchra	Kentiopsis_piersoniorum)))	((((Reinhardtia_simplex	(Reinhardtia_paiewonskiana	Reinhardtia_latisecta))	(((Elaeis_guineensis	Elaeis_oleifera)	(Sabal_domingensis	Bactris_major))	Attalea_speciosa))	((Chamaedorea_seifrizii	(Roystonea_regia	((Pseudophoenix_vinifera	Iriartea_deltoidea)	Veitchia_spiralis)))	(Sclerosperma_profizianum	Geonoma_undata)))	(Podococcus_barteri	Manicaria_saccifera)))))	Calamus_caryotoides);
(((Nypa_fruticans	Phoenix_dactylifera)	(Heterospathe_cagayanensis	((Dictyosperma_album	(((Pelagodoxa_henryana	(Manicaria_saccifera	((Sclerosperma_profizianum	(((Reinhardtia_simplex	(Reinhardtia_paiewonskiana	Reinhardtia_latisecta))	(((Elaeis_guineensis	Elaeis_oleifera)	(Sabal_domingensis	Bactris_major))	(Attalea_speciosa	Podococcus_barteri)))	(Chamaedorea_seifrizii	((Pseudophoenix_vinifera	Iriartea_deltoidea)	(Veitchia_spiralis	Roystonea_regia)))))	Geonoma_undata)))	(Prestoea_acuminata	(Oenocarpus_minor	Oenocarpus_bataua)))	(Leopoldinia_pulchra	Kentiopsis_piersoniorum)))	Hydriastele_microspadix)))	Calamus_caryotoides);
((Phoenix_dactylifera	(((Bactris_major	(Elaeis_guineensis	Elaeis_oleifera))	(Sabal_domingensis	Attalea_speciosa))	(((Podococcus_barteri	((Iriartea_deltoidea	Veitchia_spiralis)	(Roystonea_regia	Pseudophoenix_vinifera)))	(Reinhardtia_simplex	(Reinhardtia_paiewonskiana	Reinhardtia_latisecta)))	(((Nypa_fruticans	Chamaedorea_seifrizii)	Sclerosperma_profizianum)	((Geonoma_undata	(((Prestoea_acuminata	(Oenocarpus_minor	Oenocarpus_bataua))	((Leopoldinia_pulchra	Kentiopsis_piersoniorum)	((Heterospathe_cagayanensis	Hydriastele_microspadix)	Dictyosperma_album)))	Pelagodoxa_henryana))	Manicaria_saccifera)))))	Calamus_caryotoides);
((Reinhardtia_latisecta	(((((((Nypa_fruticans	Phoenix_dactylifera)	(Bactris_major	(Elaeis_guineensis	Elaeis_oleifera)))	(Podococcus_barteri	(Roystonea_regia	((Iriartea_deltoidea	Pseudophoenix_vinifera)	Veitchia_spiralis))))	((Chamaedorea_seifrizii	Sclerosperma_profizianum)	(Geonoma_undata	((((Prestoea_acuminata	(Oenocarpus_minor	Oenocarpus_bataua))	((Leopoldinia_pulchra	Kentiopsis_piersoniorum)	((Heterospathe_cagayanensis	Hydriastele_microspadix)	Dictyosperma_album)))	Pelagodoxa_henryana)	Manicaria_saccifera))))	Attalea_speciosa)	Reinhardtia_simplex)	(Sabal_domingensis	Reinhardtia_paiewonskiana)))	Calamus_caryotoides);
(((Nypa_fruticans	Phoenix_dactylifera)	(Chamaedorea_seifrizii	(Sclerosperma_profizianum	(((Podococcus_barteri	((Iriartea_deltoidea	Veitchia_spiralis)	(Roystonea_regia	Pseudophoenix_vinifera)))	((Geonoma_undata	(((Prestoea_acuminata	(Oenocarpus_minor	Oenocarpus_bataua))	((Leopoldinia_pulchra	Kentiopsis_piersoniorum)	((Heterospathe_cagayanensis	Hydriastele_microspadix)	Dictyosperma_album)))	Pelagodoxa_henryana))	Manicaria_saccifera))	((Reinhardtia_simplex	(Reinhardtia_paiewonskiana	Reinhardtia_latisecta))	(((Sabal_domingensis	Bactris_major)	(Elaeis_guineensis	Elaeis_oleifera))	Attalea_speciosa))))))	Calamus_caryotoides);
((Manicaria_saccifera	((Chamaedorea_seifrizii	(Sclerosperma_profizianum	Phoenix_dactylifera))	(((Podococcus_barteri	((Roystonea_regia	(Iriartea_deltoidea	Pseudophoenix_vinifera))	Veitchia_spiralis))	((Reinhardtia_simplex	(Reinhardtia_paiewonskiana	Reinhardtia_latisecta))	(((Sabal_domingensis	Bactris_major)	(Elaeis_guineensis	Elaeis_oleifera))	Attalea_speciosa)))	(Geonoma_undata	((Prestoea_acuminata	((Nypa_fruticans	Oenocarpus_minor)	Oenocarpus_bataua))	(Pelagodoxa_henryana	((Heterospathe_cagayanensis	Hydriastele_microspadix)	(Dictyosperma_album	(Leopoldinia_pulchra	Kentiopsis_piersoniorum)))))))))	Calamus_caryotoides);
(((((((Pelagodoxa_henryana	Manicaria_saccifera)	Geonoma_undata)	(((Heterospathe_cagayanensis	Hydriastele_microspadix)	(Dictyosperma_album	(Leopoldinia_pulchra	Kentiopsis_piersoniorum)))	((Prestoea_acuminata	(Oenocarpus_minor	Oenocarpus_bataua))	Nypa_fruticans)))	(Chamaedorea_seifrizii	Sclerosperma_profizianum))	(((Reinhardtia_simplex	(Reinhardtia_paiewonskiana	Reinhardtia_latisecta))	(((Sabal_domingensis	Bactris_major)	(Elaeis_guineensis	Elaeis_oleifera))	Attalea_speciosa))	(Podococcus_barteri	(Roystonea_regia	((Iriartea_deltoidea	Pseudophoenix_vinifera)	Veitchia_spiralis)))))	Phoenix_dactylifera)	Calamus_caryotoides);
((Phoenix_dactylifera	((((((Dictyosperma_album	(Kentiopsis_piersoniorum	Leopoldinia_pulchra))	Pelagodoxa_henryana)	((Oenocarpus_bataua	Oenocarpus_minor)	(Nypa_fruticans	Prestoea_acuminata)))	(Geonoma_undata	((Chamaedorea_seifrizii	(Podococcus_barteri	(Roystonea_regia	((Iriartea_deltoidea	Veitchia_spiralis)	Pseudophoenix_vinifera))))	(((Reinhardtia_latisecta	Reinhardtia_paiewonskiana)	Reinhardtia_simplex)	(Sclerosperma_profizianum	(Attalea_speciosa	((Sabal_domingensis	Bactris_major)	(Elaeis_oleifera	Elaeis_guineensis))))))))	Manicaria_saccifera)	(Hydriastele_microspadix	Heterospathe_cagayanensis)))	Calamus_caryotoides);
(((Nypa_fruticans	Phoenix_dactylifera)	(((((((Reinhardtia_latisecta	Reinhardtia_paiewonskiana)	Reinhardtia_simplex)	(Attalea_speciosa	((Sabal_domingensis	Bactris_major)	(Elaeis_oleifera	Elaeis_guineensis))))	(Chamaedorea_seifrizii	(Podococcus_barteri	(Pseudophoenix_vinifera	(Roystonea_regia	(Iriartea_deltoidea	Veitchia_spiralis))))))	((((Dictyosperma_album	(Kentiopsis_piersoniorum	Leopoldinia_pulchra))	Pelagodoxa_henryana)	((Oenocarpus_bataua	Oenocarpus_minor)	Prestoea_acuminata))	(Sclerosperma_profizianum	Geonoma_undata)))	Manicaria_saccifera)	(Hydriastele_microspadix	Heterospathe_cagayanensis)))	Calamus_caryotoides);
((Phoenix_dactylifera	(((((((((Reinhardtia_latisecta	Reinhardtia_paiewonskiana)	Reinhardtia_simplex)	(Attalea_speciosa	((Sabal_domingensis	Bactris_major)	(Elaeis_oleifera	Elaeis_guineensis))))	(Chamaedorea_seifrizii	(Podococcus_barteri	(Veitchia_spiralis	((Iriartea_deltoidea	Pseudophoenix_vinifera)	Roystonea_regia)))))	(Sclerosperma_profizianum	Geonoma_undata))	Nypa_fruticans)	((((Leopoldinia_pulchra	Hydriastele_microspadix)	(Dictyosperma_album	Kentiopsis_piersoniorum))	Pelagodoxa_henryana)	((Oenocarpus_bataua	Oenocarpus_minor)	Prestoea_acuminata)))	Manicaria_saccifera)	Heterospathe_cagayanensis))	Calamus_caryotoides);
((Phoenix_dactylifera	(((((Sclerosperma_profizianum	Chamaedorea_seifrizii)	(Podococcus_barteri	(Veitchia_spiralis	((Iriartea_deltoidea	Pseudophoenix_vinifera)	Roystonea_regia))))	(((Reinhardtia_latisecta	Reinhardtia_paiewonskiana)	Reinhardtia_simplex)	((Sabal_domingensis	Bactris_major)	(Elaeis_oleifera	(Attalea_speciosa	Elaeis_guineensis)))))	((Manicaria_saccifera	Geonoma_undata)	(((((Kentiopsis_piersoniorum	Leopoldinia_pulchra)	Hydriastele_microspadix)	Dictyosperma_album)	Pelagodoxa_henryana)	(Nypa_fruticans	((Oenocarpus_bataua	Oenocarpus_minor)	Prestoea_acuminata)))))	Heterospathe_cagayanensis))	Calamus_caryotoides);
(((Nypa_fruticans	Phoenix_dactylifera)	((((Geonoma_undata	(Sclerosperma_profizianum	Chamaedorea_seifrizii))	(Podococcus_barteri	((Veitchia_spiralis	(Iriartea_deltoidea	Pseudophoenix_vinifera))	Roystonea_regia)))	(((Reinhardtia_latisecta	Reinhardtia_paiewonskiana)	Reinhardtia_simplex)	(((Sabal_domingensis	Bactris_major)	(Elaeis_oleifera	Elaeis_guineensis))	Attalea_speciosa)))	((Pelagodoxa_henryana	(((((Leopoldinia_pulchra	Hydriastele_microspadix)	Kentiopsis_piersoniorum)	Dictyosperma_album)	Heterospathe_cagayanensis)	((Oenocarpus_bataua	Oenocarpus_minor)	Prestoea_acuminata)))	Manicaria_saccifera)))	Calamus_caryotoides);
((Phoenix_dactylifera	(Chamaedorea_seifrizii	(((Podococcus_barteri	((((Iriartea_deltoidea	Pelagodoxa_henryana)	Veitchia_spiralis)	Pseudophoenix_vinifera)	Roystonea_regia))	((((((Hydriastele_microspadix	Heterospathe_cagayanensis)	Dictyosperma_album)	(Leopoldinia_pulchra	Kentiopsis_piersoniorum))	(Geonoma_undata	Manicaria_saccifera))	((Oenocarpus_bataua	Oenocarpus_minor)	Prestoea_acuminata))	(((Reinhardtia_latisecta	(Sabal_domingensis	Reinhardtia_paiewonskiana))	(Nypa_fruticans	Reinhardtia_simplex))	((Bactris_major	(Elaeis_oleifera	Elaeis_guineensis))	Attalea_speciosa))))	Sclerosperma_profizianum)))	Calamus_caryotoides);
(((Nypa_fruticans	Phoenix_dactylifera)	(Manicaria_saccifera	(((Sclerosperma_profizianum	Geonoma_undata)	(((Attalea_speciosa	(Podococcus_barteri	(((Iriartea_deltoidea	Pseudophoenix_vinifera)	Roystonea_regia)	Veitchia_spiralis)))	Chamaedorea_seifrizii)	(((Reinhardtia_latisecta	(Sabal_domingensis	Reinhardtia_paiewonskiana))	Reinhardtia_simplex)	(Bactris_major	(Elaeis_oleifera	Elaeis_guineensis)))))	((Pelagodoxa_henryana	((Oenocarpus_bataua	Oenocarpus_minor)	Prestoea_acuminata))	((Hydriastele_microspadix	Heterospathe_cagayanensis)	(Dictyosperma_album	(Leopoldinia_pulchra	Kentiopsis_piersoniorum)))))))	Calamus_caryotoides);
((Phoenix_dactylifera	(Sclerosperma_profizianum	(((Attalea_speciosa	(Bactris_major	(Elaeis_oleifera	Elaeis_guineensis)))	((Reinhardtia_latisecta	(Sabal_domingensis	Reinhardtia_paiewonskiana))	Reinhardtia_simplex))	(((Manicaria_saccifera	Geonoma_undata)	(((Oenocarpus_bataua	Oenocarpus_minor)	Prestoea_acuminata)	((((Hydriastele_microspadix	Heterospathe_cagayanensis)	Dictyosperma_album)	(Leopoldinia_pulchra	Kentiopsis_piersoniorum))	Pelagodoxa_henryana)))	((Podococcus_barteri	((Iriartea_deltoidea	Pseudophoenix_vinifera)	(Roystonea_regia	Veitchia_spiralis)))	(Nypa_fruticans	Chamaedorea_seifrizii))))))	Calamus_caryotoides);
((Phoenix_dactylifera	(((Chamaedorea_seifrizii	Sclerosperma_profizianum)	((((Sabal_domingensis	Bactris_major)	(Elaeis_oleifera	Elaeis_guineensis))	(((Reinhardtia_latisecta	Reinhardtia_paiewonskiana)	Reinhardtia_simplex)	Attalea_speciosa))	((Manicaria_saccifera	Geonoma_undata)	(((Oenocarpus_bataua	Oenocarpus_minor)	Prestoea_acuminata)	((((Hydriastele_microspadix	Heterospathe_cagayanensis)	Dictyosperma_album)	(Leopoldinia_pulchra	Kentiopsis_piersoniorum))	Pelagodoxa_henryana)))))	((Nypa_fruticans	Podococcus_barteri)	(Roystonea_regia	(Veitchia_spiralis	(Iriartea_deltoidea	Pseudophoenix_vinifera))))))	Calamus_caryotoides);
((Manicaria_saccifera	(((Nypa_fruticans	Chamaedorea_seifrizii)	Phoenix_dactylifera)	(((Pelagodoxa_henryana	((((Hydriastele_microspadix	Heterospathe_cagayanensis)	Dictyosperma_album)	(Leopoldinia_pulchra	Kentiopsis_piersoniorum))	((Oenocarpus_bataua	Oenocarpus_minor)	Prestoea_acuminata)))	(Sclerosperma_profizianum	Geonoma_undata))	((Podococcus_barteri	((Roystonea_regia	(Veitchia_spiralis	Iriartea_deltoidea))	Pseudophoenix_vinifera))	(((Reinhardtia_latisecta	Reinhardtia_paiewonskiana)	Reinhardtia_simplex)	(Attalea_speciosa	((Sabal_domingensis	Bactris_major)	(Elaeis_oleifera	Elaeis_guineensis))))))))	Calamus_caryotoides);
(((((((Manicaria_saccifera	Chamaedorea_seifrizii)	(((Sabal_domingensis	Bactris_major)	(Elaeis_guineensis	Elaeis_oleifera))	(Sclerosperma_profizianum	(Attalea_speciosa	((Reinhardtia_latisecta	Reinhardtia_paiewonskiana)	Reinhardtia_simplex)))))	(((Nypa_fruticans	(Prestoea_acuminata	(Oenocarpus_bataua	Oenocarpus_minor)))	((Leopoldinia_pulchra	Dictyosperma_album)	Pelagodoxa_henryana))	Geonoma_undata))	(Podococcus_barteri	(Roystonea_regia	(Veitchia_spiralis	(Iriartea_deltoidea	Pseudophoenix_vinifera)))))	((Kentiopsis_piersoniorum	Hydriastele_microspadix)	Heterospathe_cagayanensis))	Phoenix_dactylifera)	Calamus_caryotoides);
(((((Manicaria_saccifera	((((Attalea_speciosa	((Sabal_domingensis	Bactris_major)	(Elaeis_guineensis	Elaeis_oleifera)))	((Reinhardtia_latisecta	Reinhardtia_paiewonskiana)	Reinhardtia_simplex))	(Podococcus_barteri	(Roystonea_regia	(Veitchia_spiralis	(Iriartea_deltoidea	Pseudophoenix_vinifera)))))	((Chamaedorea_seifrizii	Sclerosperma_profizianum)	Geonoma_undata)))	((Prestoea_acuminata	(Oenocarpus_bataua	Oenocarpus_minor))	((Leopoldinia_pulchra	Dictyosperma_album)	Pelagodoxa_henryana)))	((Kentiopsis_piersoniorum	Hydriastele_microspadix)	Heterospathe_cagayanensis))	(Nypa_fruticans	Phoenix_dactylifera))	Calamus_caryotoides);
((((((Manicaria_saccifera	((((Attalea_speciosa	((Sabal_domingensis	Bactris_major)	(Elaeis_guineensis	Elaeis_oleifera)))	((Reinhardtia_latisecta	Reinhardtia_paiewonskiana)	Reinhardtia_simplex))	((Podococcus_barteri	(Roystonea_regia	(Veitchia_spiralis	(Iriartea_deltoidea	Pseudophoenix_vinifera))))	(Chamaedorea_seifrizii	Sclerosperma_profizianum)))	Geonoma_undata))	((Oenocarpus_bataua	Oenocarpus_minor)	((Leopoldinia_pulchra	Dictyosperma_album)	Pelagodoxa_henryana)))	((Kentiopsis_piersoniorum	Hydriastele_microspadix)	Heterospathe_cagayanensis))	Prestoea_acuminata)	(Nypa_fruticans	Phoenix_dactylifera))	Calamus_caryotoides);
(((((Prestoea_acuminata	(Oenocarpus_bataua	Oenocarpus_minor))	((Leopoldinia_pulchra	(((Kentiopsis_piersoniorum	Hydriastele_microspadix)	Heterospathe_cagayanensis)	Dictyosperma_album))	Pelagodoxa_henryana))	(((Chamaedorea_seifrizii	((((Elaeis_guineensis	Elaeis_oleifera)	Bactris_major)	Attalea_speciosa)	((Podococcus_barteri	(Veitchia_spiralis	((Iriartea_deltoidea	Pseudophoenix_vinifera)	Roystonea_regia)))	((Reinhardtia_latisecta	(Sabal_domingensis	Reinhardtia_paiewonskiana))	Reinhardtia_simplex))))	(Sclerosperma_profizianum	Geonoma_undata))	Manicaria_saccifera))	(Nypa_fruticans	Phoenix_dactylifera))	Calamus_caryotoides);
((((Dictyosperma_album	(Kentiopsis_piersoniorum	(((Podococcus_barteri	((Veitchia_spiralis	Iriartea_deltoidea)	(Pseudophoenix_vinifera	Roystonea_regia)))	(Leopoldinia_pulchra	(Prestoea_acuminata	(Oenocarpus_bataua	Oenocarpus_minor))))	((Manicaria_saccifera	Pelagodoxa_henryana)	(Geonoma_undata	(((((Bactris_major	Sabal_domingensis)	(Attalea_speciosa	(Elaeis_guineensis	Elaeis_oleifera)))	Sclerosperma_profizianum)	((Reinhardtia_latisecta	Reinhardtia_paiewonskiana)	Reinhardtia_simplex))	Chamaedorea_seifrizii))))))	(Hydriastele_microspadix	Heterospathe_cagayanensis))	(Nypa_fruticans	Phoenix_dactylifera))	Calamus_caryotoides);
(((((Sabal_domingensis	Bactris_major)	(Elaeis_guineensis	Elaeis_oleifera))	(((((((Kentiopsis_piersoniorum	Hydriastele_microspadix)	Heterospathe_cagayanensis)	(Leopoldinia_pulchra	Dictyosperma_album))	(Podococcus_barteri	(Veitchia_spiralis	(Iriartea_deltoidea	(Pseudophoenix_vinifera	Roystonea_regia)))))	(((Reinhardtia_latisecta	Reinhardtia_paiewonskiana)	Reinhardtia_simplex)	(Prestoea_acuminata	(Oenocarpus_bataua	Oenocarpus_minor))))	((Manicaria_saccifera	Pelagodoxa_henryana)	((Chamaedorea_seifrizii	Sclerosperma_profizianum)	Geonoma_undata)))	Attalea_speciosa))	(Nypa_fruticans	Phoenix_dactylifera))	Calamus_caryotoides);
((((Hydriastele_microspadix	Heterospathe_cagayanensis)	(Manicaria_saccifera	((((Attalea_speciosa	(((Reinhardtia_latisecta	(Sabal_domingensis	Reinhardtia_paiewonskiana))	Reinhardtia_simplex)	(Podococcus_barteri	((Pseudophoenix_vinifera	Roystonea_regia)	(Veitchia_spiralis	Iriartea_deltoidea)))))	(Sclerosperma_profizianum	(Elaeis_oleifera	(Bactris_major	Elaeis_guineensis))))	Chamaedorea_seifrizii)	(Geonoma_undata	((Pelagodoxa_henryana	(Prestoea_acuminata	(Oenocarpus_bataua	Oenocarpus_minor)))	((Kentiopsis_piersoniorum	Leopoldinia_pulchra)	Dictyosperma_album))))))	(Nypa_fruticans	Phoenix_dactylifera))	Calamus_caryotoides);
((Manicaria_saccifera	(Phoenix_dactylifera	(((((((((Iriartea_deltoidea	Pseudophoenix_vinifera)	Roystonea_regia)	Veitchia_spiralis)	Podococcus_barteri)	Geonoma_undata)	(Attalea_speciosa	((Sabal_domingensis	Bactris_major)	(Elaeis_guineensis	Elaeis_oleifera))))	((Sclerosperma_profizianum	Chamaedorea_seifrizii)	((Reinhardtia_latisecta	Reinhardtia_paiewonskiana)	Reinhardtia_simplex)))	(Pelagodoxa_henryana	(((Kentiopsis_piersoniorum	Leopoldinia_pulchra)	Dictyosperma_album)	(Hydriastele_microspadix	Heterospathe_cagayanensis))))	((Nypa_fruticans	Prestoea_acuminata)	(Oenocarpus_bataua	Oenocarpus_minor)))))	Calamus_caryotoides);
((Phoenix_dactylifera	((Attalea_speciosa	((Sabal_domingensis	Bactris_major)	(Elaeis_guineensis	Elaeis_oleifera)))	(((((Sclerosperma_profizianum	((Reinhardtia_latisecta	Reinhardtia_paiewonskiana)	Reinhardtia_simplex))	((Roystonea_regia	((Pseudophoenix_vinifera	Iriartea_deltoidea)	Veitchia_spiralis))	(Nypa_fruticans	Chamaedorea_seifrizii)))	((Pelagodoxa_henryana	Manicaria_saccifera)	((((Kentiopsis_piersoniorum	Leopoldinia_pulchra)	Dictyosperma_album)	(Hydriastele_microspadix	Heterospathe_cagayanensis))	(Prestoea_acuminata	(Oenocarpus_bataua	Oenocarpus_minor)))))	Podococcus_barteri)	Geonoma_undata)))	Calamus_caryotoides);
((Phoenix_dactylifera	((((((Kentiopsis_piersoniorum	Leopoldinia_pulchra)	Dictyosperma_album)	(Hydriastele_microspadix	Heterospathe_cagayanensis))	(((Geonoma_undata	Pelagodoxa_henryana)	Manicaria_saccifera)	(Prestoea_acuminata	(Oenocarpus_bataua	Oenocarpus_minor))))	((((Veitchia_spiralis	(Roystonea_regia	(Pseudophoenix_vinifera	Iriartea_deltoidea)))	Podococcus_barteri)	(Nypa_fruticans	Chamaedorea_seifrizii))	(((Sabal_domingensis	Bactris_major)	(Elaeis_guineensis	Elaeis_oleifera))	(((Reinhardtia_latisecta	Reinhardtia_paiewonskiana)	Reinhardtia_simplex)	Attalea_speciosa))))	Sclerosperma_profizianum))	Calamus_caryotoides);
((Phoenix_dactylifera	((Heterospathe_cagayanensis	Hydriastele_microspadix)	((((((Sabal_domingensis	Bactris_major)	(Elaeis_guineensis	Elaeis_oleifera))	(((Reinhardtia_latisecta	Reinhardtia_paiewonskiana)	Reinhardtia_simplex)	Attalea_speciosa))	((Geonoma_undata	((Nypa_fruticans	Chamaedorea_seifrizii)	Sclerosperma_profizianum))	(Podococcus_barteri	((Iriartea_deltoidea	Pseudophoenix_vinifera)	(Roystonea_regia	Veitchia_spiralis)))))	(Kentiopsis_piersoniorum	((((Oenocarpus_bataua	Oenocarpus_minor)	Prestoea_acuminata)	(Pelagodoxa_henryana	Leopoldinia_pulchra))	Manicaria_saccifera)))	Dictyosperma_album)))	Calamus_caryotoides);
((Phoenix_dactylifera	(Heterospathe_cagayanensis	((((((Oenocarpus_bataua	Oenocarpus_minor)	Prestoea_acuminata)	(Leopoldinia_pulchra	(Pelagodoxa_henryana	(((((Reinhardtia_latisecta	Reinhardtia_paiewonskiana)	Reinhardtia_simplex)	(Attalea_speciosa	((Sabal_domingensis	Bactris_major)	(Elaeis_guineensis	Elaeis_oleifera))))	(((Nypa_fruticans	Chamaedorea_seifrizii)	Sclerosperma_profizianum)	(Podococcus_barteri	(Roystonea_regia	(Veitchia_spiralis	(Iriartea_deltoidea	Pseudophoenix_vinifera))))))	(Geonoma_undata	Manicaria_saccifera)))))	Dictyosperma_album)	Kentiopsis_piersoniorum)	Hydriastele_microspadix)))	Calamus_caryotoides);
((Phoenix_dactylifera	(Heterospathe_cagayanensis	(((Dictyosperma_album	(Leopoldinia_pulchra	Kentiopsis_piersoniorum))	((((Oenocarpus_bataua	Oenocarpus_minor)	Prestoea_acuminata)	((((Reinhardtia_latisecta	Reinhardtia_paiewonskiana)	Reinhardtia_simplex)	(Attalea_speciosa	((Sabal_domingensis	Bactris_major)	(Elaeis_guineensis	Elaeis_oleifera))))	((Geonoma_undata	((Nypa_fruticans	Chamaedorea_seifrizii)	Sclerosperma_profizianum))	(Podococcus_barteri	(Pseudophoenix_vinifera	(Roystonea_regia	(Veitchia_spiralis	(Iriartea_deltoidea	Pelagodoxa_henryana))))))))	Manicaria_saccifera))	Hydriastele_microspadix)))	Calamus_caryotoides);
((Phoenix_dactylifera	(Geonoma_undata	(Manicaria_saccifera	((((Oenocarpus_bataua	Oenocarpus_minor)	Prestoea_acuminata)	((Pelagodoxa_henryana	Dictyosperma_album)	((Heterospathe_cagayanensis	Hydriastele_microspadix)	(Leopoldinia_pulchra	Kentiopsis_piersoniorum))))	(Podococcus_barteri	(((((Reinhardtia_latisecta	Reinhardtia_paiewonskiana)	Reinhardtia_simplex)	(Attalea_speciosa	((Sabal_domingensis	Bactris_major)	(Elaeis_guineensis	Elaeis_oleifera))))	(((Iriartea_deltoidea	Pseudophoenix_vinifera)	(Roystonea_regia	Veitchia_spiralis))	(Nypa_fruticans	Chamaedorea_seifrizii)))	Sclerosperma_profizianum))))))	Calamus_caryotoides);
((Phoenix_dactylifera	(((Pelagodoxa_henryana	(((((Podococcus_barteri	((Iriartea_deltoidea	Pseudophoenix_vinifera)	(Roystonea_regia	Veitchia_spiralis)))	((Leopoldinia_pulchra	Kentiopsis_piersoniorum)	(Dictyosperma_album	(Heterospathe_cagayanensis	Hydriastele_microspadix))))	((Oenocarpus_bataua	Oenocarpus_minor)	Prestoea_acuminata))	Manicaria_saccifera)	Geonoma_undata))	(Sclerosperma_profizianum	(((Reinhardtia_latisecta	Reinhardtia_paiewonskiana)	(Nypa_fruticans	Reinhardtia_simplex))	(Attalea_speciosa	((Sabal_domingensis	Bactris_major)	(Elaeis_guineensis	Elaeis_oleifera))))))	Chamaedorea_seifrizii))	Calamus_caryotoides);
((Phoenix_dactylifera	(((((Oenocarpus_bataua	Oenocarpus_minor)	((Leopoldinia_pulchra	Kentiopsis_piersoniorum)	(Dictyosperma_album	(Heterospathe_cagayanensis	Hydriastele_microspadix))))	((((Reinhardtia_latisecta	Reinhardtia_paiewonskiana)	Reinhardtia_simplex)	(Attalea_speciosa	((Sabal_domingensis	Bactris_major)	(Elaeis_guineensis	Elaeis_oleifera))))	((Sclerosperma_profizianum	(Nypa_fruticans	Chamaedorea_seifrizii))	(Geonoma_undata	(Pelagodoxa_henryana	Manicaria_saccifera)))))	(Podococcus_barteri	(Roystonea_regia	(Veitchia_spiralis	(Iriartea_deltoidea	Pseudophoenix_vinifera)))))	Prestoea_acuminata))	Calamus_caryotoides);
(((Nypa_fruticans	Phoenix_dactylifera)	(Heterospathe_cagayanensis	(Hydriastele_microspadix	(((((Pelagodoxa_henryana	Manicaria_saccifera)	(((Sclerosperma_profizianum	Chamaedorea_seifrizii)	(((Podococcus_barteri	(Veitchia_spiralis	((Iriartea_deltoidea	Pseudophoenix_vinifera)	Roystonea_regia)))	((Reinhardtia_latisecta	Reinhardtia_paiewonskiana)	Reinhardtia_simplex))	(Attalea_speciosa	((Sabal_domingensis	Bactris_major)	(Elaeis_guineensis	Elaeis_oleifera)))))	Geonoma_undata))	(Prestoea_acuminata	(Oenocarpus_bataua	Oenocarpus_minor)))	(Leopoldinia_pulchra	Kentiopsis_piersoniorum))	Dictyosperma_album))))	Calamus_caryotoides);
((Phoenix_dactylifera	(Manicaria_saccifera	(((Hydriastele_microspadix	((Dictyosperma_album	Heterospathe_cagayanensis)	(Leopoldinia_pulchra	Kentiopsis_piersoniorum)))	(Nypa_fruticans	(Pelagodoxa_henryana	(Prestoea_acuminata	(Oenocarpus_bataua	Oenocarpus_minor)))))	(((Podococcus_barteri	(Roystonea_regia	((Iriartea_deltoidea	Veitchia_spiralis)	Pseudophoenix_vinifera)))	((Sclerosperma_profizianum	(((Sabal_domingensis	Bactris_major)	(Elaeis_guineensis	Elaeis_oleifera))	(Attalea_speciosa	((Reinhardtia_latisecta	Reinhardtia_paiewonskiana)	Reinhardtia_simplex))))	Chamaedorea_seifrizii))	Geonoma_undata))))	Calamus_caryotoides);
((((Reinhardtia_latisecta	Reinhardtia_paiewonskiana)	(Nypa_fruticans	Reinhardtia_simplex))	((((((Podococcus_barteri	(Roystonea_regia	(Veitchia_spiralis	(Pseudophoenix_vinifera	Iriartea_deltoidea))))	Chamaedorea_seifrizii)	(((Pelagodoxa_henryana	((Heterospathe_cagayanensis	Hydriastele_microspadix)	(Dictyosperma_album	(Leopoldinia_pulchra	Kentiopsis_piersoniorum))))	(Prestoea_acuminata	(Oenocarpus_bataua	Oenocarpus_minor)))	(Geonoma_undata	Manicaria_saccifera)))	(Phoenix_dactylifera	Sclerosperma_profizianum))	((Sabal_domingensis	Bactris_major)	(Elaeis_guineensis	Elaeis_oleifera)))	Attalea_speciosa))	Calamus_caryotoides);
(((Reinhardtia_latisecta	Reinhardtia_paiewonskiana)	((((((Pelagodoxa_henryana	((Leopoldinia_pulchra	Kentiopsis_piersoniorum)	((Heterospathe_cagayanensis	Hydriastele_microspadix)	Dictyosperma_album)))	(Geonoma_undata	(Prestoea_acuminata	(Oenocarpus_bataua	Oenocarpus_minor))))	Manicaria_saccifera)	(((Podococcus_barteri	(Roystonea_regia	(Pseudophoenix_vinifera	(Iriartea_deltoidea	Veitchia_spiralis))))	(Nypa_fruticans	Chamaedorea_seifrizii))	(Phoenix_dactylifera	Sclerosperma_profizianum)))	((Sabal_domingensis	Bactris_major)	((Elaeis_guineensis	Elaeis_oleifera)	Attalea_speciosa)))	Reinhardtia_simplex))	Calamus_caryotoides);
(((Heterospathe_cagayanensis	(((Hydriastele_microspadix	(Kentiopsis_piersoniorum	Leopoldinia_pulchra))	(((Oenocarpus_bataua	Oenocarpus_minor)	Prestoea_acuminata)	((Pelagodoxa_henryana	Manicaria_saccifera)	(Geonoma_undata	(((Attalea_speciosa	((Sabal_domingensis	Bactris_major)	(Elaeis_guineensis	Elaeis_oleifera)))	(Reinhardtia_simplex	(Reinhardtia_latisecta	Reinhardtia_paiewonskiana)))	(((Podococcus_barteri	(Roystonea_regia	(Veitchia_spiralis	(Pseudophoenix_vinifera	Iriartea_deltoidea))))	Chamaedorea_seifrizii)	Sclerosperma_profizianum))))))	Dictyosperma_album))	(Nypa_fruticans	Phoenix_dactylifera))	Calamus_caryotoides);
((Reinhardtia_latisecta	(Reinhardtia_paiewonskiana	(((((Podococcus_barteri	(Roystonea_regia	((Veitchia_spiralis	Iriartea_deltoidea)	Pseudophoenix_vinifera)))	(Chamaedorea_seifrizii	Sclerosperma_profizianum))	((Manicaria_saccifera	(Hydriastele_microspadix	(Phoenix_dactylifera	Heterospathe_cagayanensis)))	(Geonoma_undata	(((Kentiopsis_piersoniorum	Leopoldinia_pulchra)	Dictyosperma_album)	(Pelagodoxa_henryana	((Oenocarpus_bataua	Oenocarpus_minor)	Prestoea_acuminata))))))	((Sabal_domingensis	Attalea_speciosa)	(Bactris_major	(Elaeis_guineensis	Elaeis_oleifera))))	(Nypa_fruticans	Reinhardtia_simplex))))	Calamus_caryotoides);
(((Geonoma_undata	((Chamaedorea_seifrizii	Sclerosperma_profizianum)	(((Manicaria_saccifera	(((Hydriastele_microspadix	Heterospathe_cagayanensis)	((Kentiopsis_piersoniorum	Leopoldinia_pulchra)	Dictyosperma_album))	(Nypa_fruticans	((Oenocarpus_minor	Prestoea_acuminata)	Oenocarpus_bataua))))	((Attalea_speciosa	(Bactris_major	(Elaeis_guineensis	Elaeis_oleifera)))	(Reinhardtia_simplex	(Reinhardtia_latisecta	(Sabal_domingensis	Reinhardtia_paiewonskiana)))))	(Podococcus_barteri	(Roystonea_regia	((Pelagodoxa_henryana	(Veitchia_spiralis	Iriartea_deltoidea))	Pseudophoenix_vinifera))))))	Phoenix_dactylifera)	Calamus_caryotoides);
((((Sclerosperma_profizianum	((((((Veitchia_spiralis	Iriartea_deltoidea)	(Pseudophoenix_vinifera	Roystonea_regia))	Manicaria_saccifera)	((((Oenocarpus_bataua	Oenocarpus_minor)	Prestoea_acuminata)	(Geonoma_undata	Pelagodoxa_henryana))	((Hydriastele_microspadix	Heterospathe_cagayanensis)	((Kentiopsis_piersoniorum	Leopoldinia_pulchra)	Dictyosperma_album))))	Nypa_fruticans)	((Attalea_speciosa	(Bactris_major	(Elaeis_guineensis	Elaeis_oleifera)))	(Reinhardtia_simplex	(Reinhardtia_latisecta	(Sabal_domingensis	Reinhardtia_paiewonskiana))))))	(Podococcus_barteri	Chamaedorea_seifrizii))	Phoenix_dactylifera)	Calamus_caryotoides);
(((Heterospathe_cagayanensis	((((Kentiopsis_piersoniorum	Leopoldinia_pulchra)	Dictyosperma_album)	(((Chamaedorea_seifrizii	((Geonoma_undata	Pelagodoxa_henryana)	Manicaria_saccifera))	((((((Veitchia_spiralis	Iriartea_deltoidea)	(Pseudophoenix_vinifera	Roystonea_regia))	Podococcus_barteri)	((Attalea_speciosa	((Sabal_domingensis	Bactris_major)	(Elaeis_guineensis	Elaeis_oleifera)))	(Reinhardtia_simplex	(Reinhardtia_latisecta	Reinhardtia_paiewonskiana))))	Sclerosperma_profizianum)	Nypa_fruticans))	((Oenocarpus_bataua	Oenocarpus_minor)	Prestoea_acuminata)))	Hydriastele_microspadix))	Phoenix_dactylifera)	Calamus_caryotoides);
(((((((Attalea_speciosa	(Bactris_major	(Elaeis_guineensis	Elaeis_oleifera)))	(Reinhardtia_simplex	(Reinhardtia_latisecta	(Sabal_domingensis	Reinhardtia_paiewonskiana))))	((Chamaedorea_seifrizii	Sclerosperma_profizianum)	((Roystonea_regia	((Veitchia_spiralis	Iriartea_deltoidea)	Pseudophoenix_vinifera))	Podococcus_barteri)))	((((Oenocarpus_bataua	Oenocarpus_minor)	Prestoea_acuminata)	((Heterospathe_cagayanensis	Hydriastele_microspadix)	((Kentiopsis_piersoniorum	Leopoldinia_pulchra)	(Pelagodoxa_henryana	Dictyosperma_album))))	(Geonoma_undata	Manicaria_saccifera)))	Nypa_fruticans)	Phoenix_dactylifera)	Calamus_caryotoides);
(((Nypa_fruticans	Phoenix_dactylifera)	((Heterospathe_cagayanensis	Hydriastele_microspadix)	(((Kentiopsis_piersoniorum	Leopoldinia_pulchra)	Dictyosperma_album)	((((Pelagodoxa_henryana	Manicaria_saccifera)	(Chamaedorea_seifrizii	Geonoma_undata))	((((((Elaeis_guineensis	Elaeis_oleifera)	(Sabal_domingensis	Bactris_major))	Attalea_speciosa)	(Reinhardtia_simplex	(Reinhardtia_latisecta	Reinhardtia_paiewonskiana)))	((Pseudophoenix_vinifera	(Roystonea_regia	(Veitchia_spiralis	Iriartea_deltoidea)))	Podococcus_barteri))	Sclerosperma_profizianum))	((Oenocarpus_bataua	Oenocarpus_minor)	Prestoea_acuminata)))))	Calamus_caryotoides);
(((Nypa_fruticans	Phoenix_dactylifera)	(Chamaedorea_seifrizii	((Sclerosperma_profizianum	(((Iriartea_deltoidea	Pseudophoenix_vinifera)	(Roystonea_regia	Veitchia_spiralis))	((Manicaria_saccifera	(Podococcus_barteri	Geonoma_undata))	(Pelagodoxa_henryana	(((Oenocarpus_bataua	Oenocarpus_minor)	Prestoea_acuminata)	(((Heterospathe_cagayanensis	Hydriastele_microspadix)	Dictyosperma_album)	(Leopoldinia_pulchra	Kentiopsis_piersoniorum)))))))	((((Elaeis_guineensis	Elaeis_oleifera)	Bactris_major)	Attalea_speciosa)	(Reinhardtia_simplex	(Reinhardtia_latisecta	(Sabal_domingensis	Reinhardtia_paiewonskiana)))))))	Calamus_caryotoides);
((Phoenix_dactylifera	(((Pelagodoxa_henryana	((Nypa_fruticans	((Oenocarpus_bataua	Oenocarpus_minor)	Prestoea_acuminata))	(((Heterospathe_cagayanensis	Hydriastele_microspadix)	Dictyosperma_album)	(Leopoldinia_pulchra	Kentiopsis_piersoniorum))))	(((Sclerosperma_profizianum	Geonoma_undata)	((Roystonea_regia	(Veitchia_spiralis	(Iriartea_deltoidea	Pseudophoenix_vinifera)))	Chamaedorea_seifrizii))	((((Elaeis_guineensis	Elaeis_oleifera)	(Sabal_domingensis	Bactris_major))	Attalea_speciosa)	(Reinhardtia_simplex	(Reinhardtia_latisecta	Reinhardtia_paiewonskiana)))))	(Podococcus_barteri	Manicaria_saccifera)))	Calamus_caryotoides);
((Phoenix_dactylifera	(((((((Elaeis_guineensis	Elaeis_oleifera)	Bactris_major)	Attalea_speciosa)	Sclerosperma_profizianum)	Chamaedorea_seifrizii)	(Manicaria_saccifera	(((((Roystonea_regia	(Pseudophoenix_vinifera	(Veitchia_spiralis	Iriartea_deltoidea)))	Podococcus_barteri)	((Dictyosperma_album	(Heterospathe_cagayanensis	Hydriastele_microspadix))	(Leopoldinia_pulchra	Kentiopsis_piersoniorum)))	(((Oenocarpus_bataua	Oenocarpus_minor)	Prestoea_acuminata)	((Reinhardtia_latisecta	(Sabal_domingensis	Reinhardtia_paiewonskiana))	(Reinhardtia_simplex	Nypa_fruticans))))	Pelagodoxa_henryana)))	Geonoma_undata))	Calamus_caryotoides);
((((((((((Sabal_domingensis	Bactris_major)	(Elaeis_guineensis	Elaeis_oleifera))	Attalea_speciosa)	((Reinhardtia_paiewonskiana	Reinhardtia_latisecta)	Reinhardtia_simplex))	((Veitchia_spiralis	((Pseudophoenix_vinifera	Iriartea_deltoidea)	Roystonea_regia))	Podococcus_barteri))	(((Geonoma_undata	((Oenocarpus_minor	Oenocarpus_bataua)	Prestoea_acuminata))	Pelagodoxa_henryana)	(((Dictyosperma_album	(Heterospathe_cagayanensis	Hydriastele_microspadix))	(Leopoldinia_pulchra	Kentiopsis_piersoniorum))	Manicaria_saccifera)))	Sclerosperma_profizianum)	(Nypa_fruticans	Chamaedorea_seifrizii))	Phoenix_dactylifera)	Calamus_caryotoides);
(((Heterospathe_cagayanensis	(Hydriastele_microspadix	(((Leopoldinia_pulchra	Kentiopsis_piersoniorum)	Dictyosperma_album)	(((Manicaria_saccifera	(((Sclerosperma_profizianum	(((Reinhardtia_paiewonskiana	Reinhardtia_latisecta)	Reinhardtia_simplex)	(((Sabal_domingensis	Bactris_major)	(Elaeis_guineensis	Elaeis_oleifera))	Attalea_speciosa)))	((Nypa_fruticans	Chamaedorea_seifrizii)	(((Pseudophoenix_vinifera	Iriartea_deltoidea)	(Roystonea_regia	Veitchia_spiralis))	Podococcus_barteri)))	Geonoma_undata))	Pelagodoxa_henryana)	((Oenocarpus_minor	Oenocarpus_bataua)	Prestoea_acuminata)))))	Phoenix_dactylifera)	Calamus_caryotoides);
(((Heterospathe_cagayanensis	(Hydriastele_microspadix	((((((Manicaria_saccifera	Geonoma_undata)	Pelagodoxa_henryana)	((((Reinhardtia_paiewonskiana	Reinhardtia_latisecta)	Reinhardtia_simplex)	((((Sabal_domingensis	Bactris_major)	(Elaeis_guineensis	Elaeis_oleifera))	Attalea_speciosa)	((Nypa_fruticans	Chamaedorea_seifrizii)	Sclerosperma_profizianum)))	((Roystonea_regia	(Veitchia_spiralis	(Pseudophoenix_vinifera	Iriartea_deltoidea)))	Podococcus_barteri)))	((Oenocarpus_minor	Oenocarpus_bataua)	Prestoea_acuminata))	(Leopoldinia_pulchra	Kentiopsis_piersoniorum))	Dictyosperma_album)))	Phoenix_dactylifera)	Calamus_caryotoides);
((((((Attalea_speciosa	((Reinhardtia_paiewonskiana	Reinhardtia_latisecta)	Reinhardtia_simplex))	((Sabal_domingensis	Bactris_major)	(Elaeis_guineensis	Elaeis_oleifera)))	(((Pseudophoenix_vinifera	(Roystonea_regia	(Iriartea_deltoidea	Veitchia_spiralis)))	Podococcus_barteri)	((Nypa_fruticans	Chamaedorea_seifrizii)	Sclerosperma_profizianum)))	(((Pelagodoxa_henryana	Leopoldinia_pulchra)	(((Oenocarpus_minor	Oenocarpus_bataua)	Prestoea_acuminata)	Geonoma_undata))	(((Heterospathe_cagayanensis	Hydriastele_microspadix)	(Kentiopsis_piersoniorum	Dictyosperma_album))	Manicaria_saccifera)))	Phoenix_dactylifera)	Calamus_caryotoides);
(((((Nypa_fruticans	Chamaedorea_seifrizii)	Sclerosperma_profizianum)	(((((Sabal_domingensis	Reinhardtia_paiewonskiana)	Reinhardtia_latisecta)	Reinhardtia_simplex)	((Elaeis_oleifera	(Bactris_major	Elaeis_guineensis))	Attalea_speciosa))	(((Roystonea_regia	((Pelagodoxa_henryana	Veitchia_spiralis)	(Iriartea_deltoidea	Pseudophoenix_vinifera)))	Podococcus_barteri)	((((Oenocarpus_minor	Oenocarpus_bataua)	Prestoea_acuminata)	((Heterospathe_cagayanensis	Hydriastele_microspadix)	((Leopoldinia_pulchra	Kentiopsis_piersoniorum)	Dictyosperma_album)))	(Geonoma_undata	Manicaria_saccifera)))))	Phoenix_dactylifera)	Calamus_caryotoides);
((((((Iriartea_deltoidea	Pseudophoenix_vinifera)	(Roystonea_regia	Veitchia_spiralis))	Podococcus_barteri)	(Chamaedorea_seifrizii	(Sclerosperma_profizianum	((((Reinhardtia_paiewonskiana	Reinhardtia_latisecta)	Reinhardtia_simplex)	(((Sabal_domingensis	Bactris_major)	(Elaeis_guineensis	Elaeis_oleifera))	Attalea_speciosa))	(((Leopoldinia_pulchra	(Pelagodoxa_henryana	((Oenocarpus_minor	Oenocarpus_bataua)	Prestoea_acuminata)))	((Heterospathe_cagayanensis	Hydriastele_microspadix)	(Kentiopsis_piersoniorum	Dictyosperma_album)))	(Geonoma_undata	Manicaria_saccifera))))))	(Nypa_fruticans	Phoenix_dactylifera))	Calamus_caryotoides);
(((((Chamaedorea_seifrizii	((Veitchia_spiralis	(Iriartea_deltoidea	(Pseudophoenix_vinifera	Roystonea_regia)))	Podococcus_barteri))	(((Reinhardtia_paiewonskiana	Reinhardtia_latisecta)	Reinhardtia_simplex)	((Elaeis_guineensis	(Elaeis_oleifera	(Sabal_domingensis	Bactris_major)))	Attalea_speciosa)))	((((Leopoldinia_pulchra	Pelagodoxa_henryana)	((Sclerosperma_profizianum	Geonoma_undata)	((Oenocarpus_minor	Oenocarpus_bataua)	Prestoea_acuminata)))	((Heterospathe_cagayanensis	Hydriastele_microspadix)	(Kentiopsis_piersoniorum	Dictyosperma_album)))	Manicaria_saccifera))	(Nypa_fruticans	Phoenix_dactylifera))	Calamus_caryotoides);
(((((((Chamaedorea_seifrizii	((Veitchia_spiralis	(Roystonea_regia	(Iriartea_deltoidea	Pseudophoenix_vinifera)))	Podococcus_barteri))	(((Reinhardtia_paiewonskiana	Reinhardtia_latisecta)	Reinhardtia_simplex)	(((Elaeis_guineensis	Elaeis_oleifera)	(Sabal_domingensis	Bactris_major))	Attalea_speciosa)))	(Sclerosperma_profizianum	Geonoma_undata))	(((Oenocarpus_minor	Oenocarpus_bataua)	Prestoea_acuminata)	(Pelagodoxa_henryana	(Dictyosperma_album	((Heterospathe_cagayanensis	Hydriastele_microspadix)	(Leopoldinia_pulchra	Kentiopsis_piersoniorum))))))	Manicaria_saccifera)	(Nypa_fruticans	Phoenix_dactylifera))	Calamus_caryotoides);
((((Sclerosperma_profizianum	(((Roystonea_regia	((Iriartea_deltoidea	Pseudophoenix_vinifera)	Veitchia_spiralis))	Podococcus_barteri)	(((Reinhardtia_paiewonskiana	Reinhardtia_latisecta)	Reinhardtia_simplex)	((Nypa_fruticans	Chamaedorea_seifrizii)	(((Elaeis_guineensis	Elaeis_oleifera)	(Sabal_domingensis	Bactris_major))	Attalea_speciosa)))))	((((Oenocarpus_minor	Oenocarpus_bataua)	Prestoea_acuminata)	(Dictyosperma_album	((Pelagodoxa_henryana	(Heterospathe_cagayanensis	Hydriastele_microspadix))	(Leopoldinia_pulchra	Kentiopsis_piersoniorum))))	(Manicaria_saccifera	Geonoma_undata)))	Phoenix_dactylifera)	Calamus_caryotoides);
((((Heterospathe_cagayanensis	Hydriastele_microspadix)	((Leopoldinia_pulchra	Kentiopsis_piersoniorum)	((Pelagodoxa_henryana	(((Oenocarpus_minor	Oenocarpus_bataua)	Prestoea_acuminata)	(Manicaria_saccifera	(Geonoma_undata	(((Roystonea_regia	((Iriartea_deltoidea	Pseudophoenix_vinifera)	Veitchia_spiralis))	(((Reinhardtia_paiewonskiana	Reinhardtia_latisecta)	Reinhardtia_simplex)	(((Elaeis_guineensis	Elaeis_oleifera)	(Sabal_domingensis	Bactris_major))	Attalea_speciosa)))	((Podococcus_barteri	(Nypa_fruticans	Chamaedorea_seifrizii))	Sclerosperma_profizianum))))))	Dictyosperma_album)))	Phoenix_dactylifera)	Calamus_caryotoides);
((Phoenix_dactylifera	((Hydriastele_microspadix	Heterospathe_cagayanensis)	((Manicaria_saccifera	(Geonoma_undata	((((Reinhardtia_paiewonskiana	Reinhardtia_latisecta)	(Reinhardtia_simplex	Nypa_fruticans))	(Sclerosperma_profizianum	(((Sabal_domingensis	Bactris_major)	(Elaeis_oleifera	Elaeis_guineensis))	Attalea_speciosa)))	((((Iriartea_deltoidea	Pseudophoenix_vinifera)	(Roystonea_regia	Veitchia_spiralis))	Podococcus_barteri)	Chamaedorea_seifrizii))))	((Pelagodoxa_henryana	(Prestoea_acuminata	(Oenocarpus_minor	Oenocarpus_bataua)))	(Dictyosperma_album	(Leopoldinia_pulchra	Kentiopsis_piersoniorum))))))	Calamus_caryotoides);
(((Nypa_fruticans	Phoenix_dactylifera)	((Hydriastele_microspadix	Heterospathe_cagayanensis)	((Manicaria_saccifera	(((Chamaedorea_seifrizii	Sclerosperma_profizianum)	(((Bactris_major	(Elaeis_oleifera	Elaeis_guineensis))	Attalea_speciosa)	(((Sabal_domingensis	Reinhardtia_paiewonskiana)	Reinhardtia_latisecta)	Reinhardtia_simplex)))	((((Veitchia_spiralis	Iriartea_deltoidea)	Pseudophoenix_vinifera)	Roystonea_regia)	Podococcus_barteri)))	((Pelagodoxa_henryana	(Dictyosperma_album	(Leopoldinia_pulchra	Kentiopsis_piersoniorum)))	(Geonoma_undata	(Prestoea_acuminata	(Oenocarpus_minor	Oenocarpus_bataua)))))))	Calamus_caryotoides);
((Phoenix_dactylifera	(Chamaedorea_seifrizii	(Sclerosperma_profizianum	((((Roystonea_regia	((Iriartea_deltoidea	Pseudophoenix_vinifera)	Veitchia_spiralis))	Podococcus_barteri)	(((Sabal_domingensis	Reinhardtia_paiewonskiana)	Reinhardtia_latisecta)	(Nypa_fruticans	Reinhardtia_simplex)))	(((Bactris_major	(Elaeis_oleifera	Elaeis_guineensis))	Attalea_speciosa)	(((Pelagodoxa_henryana	(Geonoma_undata	(Prestoea_acuminata	(Oenocarpus_minor	Oenocarpus_bataua))))	(((Hydriastele_microspadix	Heterospathe_cagayanensis)	Dictyosperma_album)	(Leopoldinia_pulchra	Kentiopsis_piersoniorum)))	Manicaria_saccifera))))))	Calamus_caryotoides);
(((Nypa_fruticans	Phoenix_dactylifera)	(Geonoma_undata	(Podococcus_barteri	(((Elaeis_guineensis	(Bactris_major	Elaeis_oleifera))	Attalea_speciosa)	(((((Prestoea_acuminata	(Oenocarpus_minor	Oenocarpus_bataua))	((Leopoldinia_pulchra	Kentiopsis_piersoniorum)	((Hydriastele_microspadix	Heterospathe_cagayanensis)	Dictyosperma_album)))	(Pelagodoxa_henryana	Manicaria_saccifera))	((Roystonea_regia	((Iriartea_deltoidea	Pseudophoenix_vinifera)	Veitchia_spiralis))	Chamaedorea_seifrizii))	(Sclerosperma_profizianum	(((Sabal_domingensis	Reinhardtia_paiewonskiana)	Reinhardtia_latisecta)	Reinhardtia_simplex)))))))	Calamus_caryotoides);
(((Nypa_fruticans	Phoenix_dactylifera)	(Chamaedorea_seifrizii	(Sclerosperma_profizianum	(((((Pelagodoxa_henryana	((Prestoea_acuminata	(Oenocarpus_minor	Oenocarpus_bataua))	((Leopoldinia_pulchra	Kentiopsis_piersoniorum)	((Hydriastele_microspadix	Heterospathe_cagayanensis)	Dictyosperma_album))))	Manicaria_saccifera)	(((Podococcus_barteri	(Pseudophoenix_vinifera	(Roystonea_regia	(Iriartea_deltoidea	Veitchia_spiralis))))	Attalea_speciosa)	(((Sabal_domingensis	Reinhardtia_paiewonskiana)	Reinhardtia_latisecta)	Reinhardtia_simplex)))	((Elaeis_guineensis	Elaeis_oleifera)	Bactris_major))	Geonoma_undata))))	Calamus_caryotoides);
(((Nypa_fruticans	Phoenix_dactylifera)	((((((Pelagodoxa_henryana	(Prestoea_acuminata	((Oenocarpus_minor	Oenocarpus_bataua)	((Leopoldinia_pulchra	Kentiopsis_piersoniorum)	((Hydriastele_microspadix	Heterospathe_cagayanensis)	Dictyosperma_album)))))	Manicaria_saccifera)	Sclerosperma_profizianum)	(Chamaedorea_seifrizii	(((Podococcus_barteri	((Iriartea_deltoidea	Veitchia_spiralis)	(Pseudophoenix_vinifera	Roystonea_regia)))	Attalea_speciosa)	(((Sabal_domingensis	Reinhardtia_paiewonskiana)	Reinhardtia_latisecta)	Reinhardtia_simplex))))	(Elaeis_oleifera	(Bactris_major	Elaeis_guineensis)))	Geonoma_undata))	Calamus_caryotoides);
((Phoenix_dactylifera	(((Podococcus_barteri	((Roystonea_regia	(Iriartea_deltoidea	Pseudophoenix_vinifera))	Veitchia_spiralis))	(((((Elaeis_guineensis	Elaeis_oleifera)	(Sabal_domingensis	Bactris_major))	Attalea_speciosa)	((Reinhardtia_paiewonskiana	Reinhardtia_latisecta)	Reinhardtia_simplex))	((((Leopoldinia_pulchra	Kentiopsis_piersoniorum)	((Hydriastele_microspadix	Heterospathe_cagayanensis)	Dictyosperma_album))	((Oenocarpus_bataua	Oenocarpus_minor)	Prestoea_acuminata))	(Manicaria_saccifera	(Geonoma_undata	Pelagodoxa_henryana)))))	((Nypa_fruticans	Chamaedorea_seifrizii)	Sclerosperma_profizianum)))	Calamus_caryotoides);
((Phoenix_dactylifera	((((((((Elaeis_guineensis	Elaeis_oleifera)	(Sabal_domingensis	Bactris_major))	Attalea_speciosa)	((Reinhardtia_paiewonskiana	Reinhardtia_latisecta)	Reinhardtia_simplex))	((Chamaedorea_seifrizii	Sclerosperma_profizianum)	((Pelagodoxa_henryana	((Dictyosperma_album	(Leopoldinia_pulchra	Kentiopsis_piersoniorum))	(Nypa_fruticans	((Oenocarpus_bataua	Oenocarpus_minor)	Prestoea_acuminata))))	Manicaria_saccifera)))	(Podococcus_barteri	((Roystonea_regia	Pseudophoenix_vinifera)	(Iriartea_deltoidea	Veitchia_spiralis))))	Geonoma_undata)	(Hydriastele_microspadix	Heterospathe_cagayanensis)))	Calamus_caryotoides);
((Phoenix_dactylifera	((((Podococcus_barteri	(Roystonea_regia	(Pseudophoenix_vinifera	(Iriartea_deltoidea	Veitchia_spiralis))))	((Nypa_fruticans	((Oenocarpus_bataua	Oenocarpus_minor)	Prestoea_acuminata))	((Reinhardtia_paiewonskiana	Reinhardtia_latisecta)	Reinhardtia_simplex)))	(((((Elaeis_guineensis	Elaeis_oleifera)	(Sabal_domingensis	Bactris_major))	Attalea_speciosa)	(((Dictyosperma_album	(Leopoldinia_pulchra	Kentiopsis_piersoniorum))	Pelagodoxa_henryana)	(Geonoma_undata	Manicaria_saccifera)))	(Chamaedorea_seifrizii	Sclerosperma_profizianum)))	(Hydriastele_microspadix	Heterospathe_cagayanensis)))	Calamus_caryotoides);
((Phoenix_dactylifera	(((Geonoma_undata	Manicaria_saccifera)	(((Sclerosperma_profizianum	(Chamaedorea_seifrizii	Podococcus_barteri))	(((Reinhardtia_paiewonskiana	Reinhardtia_latisecta)	Reinhardtia_simplex)	(((Elaeis_guineensis	Elaeis_oleifera)	(Sabal_domingensis	Bactris_major))	Attalea_speciosa)))	((Roystonea_regia	((Pseudophoenix_vinifera	Iriartea_deltoidea)	Veitchia_spiralis))	((Pelagodoxa_henryana	(Nypa_fruticans	((Oenocarpus_bataua	Oenocarpus_minor)	Prestoea_acuminata)))	((Leopoldinia_pulchra	Kentiopsis_piersoniorum)	Dictyosperma_album)))))	(Hydriastele_microspadix	Heterospathe_cagayanensis)))	Calamus_caryotoides);
