# Supplementary material for: Data supporting the nuclear phylogenomics of the palm subfamily Arecoideae (Arecaceae)
Source: Data Brief. 2016 Mar 2;7:532–6. doi: 10.1016/j.dib.2016.02.063 (PMC4796708; doi:10.1016/j.dib.2016.02.063)
Supplement: Supplementary file 5 — Supplementary material [file mmc5.zip › RAxML_bootstrap.Sabal_508.raxml.tre]

((Serenoa_repens	((((Chamaedorea_seifrizii	Pseudophoenix_vinifera)	Nypa_fruticans)	((((Pelagodoxa_henryana	((Oenocarpus_minor	Oenocarpus_bataua)	(Prestoea_acuminata	Veitchia_spiralis)))	((((Kentiopsis_piersoniorum	(Dictyosperma_album	(Calamus_caryotoides	Dypsis_decaryi)))	Heterospathe_cagayanensis)	Hydriastele_microspadix)	(Geonoma_undata	(Burretiokentia_grandiflora	Roystonea_regia))))	(((Iriartea_deltoidea	Leopoldinia_pulchra)	Manicaria_saccifera)	(Podococcus_barteri	(Orania_palindan	Sclerosperma_profizianum))))	(((Reinhardtia_simplex	Reinhardtia_gracilis)	(Reinhardtia_paiewonskiana	Reinhardtia_latisecta))	(Attalea_speciosa	((Elaeis_oleifera	Elaeis_guineensis)	Bactris_major)))))	(Sabal_domingensis	Phoenix_dactylifera)))	Kingia_australis);
((Reinhardtia_simplex	(((Reinhardtia_latisecta	Reinhardtia_paiewonskiana)	Reinhardtia_gracilis)	((Attalea_speciosa	((Elaeis_oleifera	Elaeis_guineensis)	Bactris_major))	(((Iriartea_deltoidea	Leopoldinia_pulchra)	Manicaria_saccifera)	((Orania_palindan	Sclerosperma_profizianum)	(Podococcus_barteri	((((Pseudophoenix_vinifera	(Sabal_domingensis	Phoenix_dactylifera))	Serenoa_repens)	(Chamaedorea_seifrizii	Nypa_fruticans))	(Pelagodoxa_henryana	((Burretiokentia_grandiflora	Roystonea_regia)	((((Oenocarpus_minor	Oenocarpus_bataua)	(Prestoea_acuminata	Veitchia_spiralis))	(((Kentiopsis_piersoniorum	((Calamus_caryotoides	Dypsis_decaryi)	Heterospathe_cagayanensis))	Hydriastele_microspadix)	Dictyosperma_album))	Geonoma_undata))))))))))	Kingia_australis);
((Reinhardtia_latisecta	(Reinhardtia_paiewonskiana	((Reinhardtia_gracilis	Reinhardtia_simplex)	((Attalea_speciosa	((Elaeis_oleifera	Elaeis_guineensis)	Bactris_major))	((((Nypa_fruticans	Pelagodoxa_henryana)	((((Calamus_caryotoides	Dypsis_decaryi)	Leopoldinia_pulchra)	Manicaria_saccifera)	Podococcus_barteri))	((((Sabal_domingensis	(Phoenix_dactylifera	Pseudophoenix_vinifera))	Serenoa_repens)	Iriartea_deltoidea)	((((Oenocarpus_minor	Oenocarpus_bataua)	(Prestoea_acuminata	Veitchia_spiralis))	(Burretiokentia_grandiflora	(((Kentiopsis_piersoniorum	Heterospathe_cagayanensis)	Hydriastele_microspadix)	Dictyosperma_album)))	(Roystonea_regia	(Geonoma_undata	Chamaedorea_seifrizii)))))	(Orania_palindan	Sclerosperma_profizianum))))))	Kingia_australis);
((Nypa_fruticans	(((((Sabal_domingensis	Phoenix_dactylifera)	Serenoa_repens)	Pseudophoenix_vinifera)	((Pelagodoxa_henryana	(((Burretiokentia_grandiflora	(((Kentiopsis_piersoniorum	Heterospathe_cagayanensis)	Hydriastele_microspadix)	(Veitchia_spiralis	Dictyosperma_album)))	(Roystonea_regia	Geonoma_undata))	((Oenocarpus_minor	Oenocarpus_bataua)	Prestoea_acuminata)))	((((Reinhardtia_latisecta	Reinhardtia_paiewonskiana)	(Reinhardtia_gracilis	Reinhardtia_simplex))	(Attalea_speciosa	((Elaeis_oleifera	Elaeis_guineensis)	Bactris_major)))	((Orania_palindan	((Dypsis_decaryi	Iriartea_deltoidea)	Sclerosperma_profizianum))	((Calamus_caryotoides	Leopoldinia_pulchra)	(Podococcus_barteri	Manicaria_saccifera))))))	Chamaedorea_seifrizii))	Kingia_australis);
((Reinhardtia_latisecta	((Reinhardtia_paiewonskiana	(Reinhardtia_simplex	((Attalea_speciosa	((Elaeis_oleifera	Elaeis_guineensis)	Bactris_major))	((Iriartea_deltoidea	((Chamaedorea_seifrizii	Nypa_fruticans)	(((Sabal_domingensis	Phoenix_dactylifera)	Serenoa_repens)	Pseudophoenix_vinifera)))	(((Sclerosperma_profizianum	Pelagodoxa_henryana)	Orania_palindan)	(((Podococcus_barteri	(Leopoldinia_pulchra	Manicaria_saccifera))	(Geonoma_undata	((((Kentiopsis_piersoniorum	((Calamus_caryotoides	Dypsis_decaryi)	Heterospathe_cagayanensis))	Hydriastele_microspadix)	Dictyosperma_album)	((Oenocarpus_minor	Oenocarpus_bataua)	(Prestoea_acuminata	Veitchia_spiralis)))))	(Burretiokentia_grandiflora	Roystonea_regia)))))))	Reinhardtia_gracilis))	Kingia_australis);
((Calamus_caryotoides	(Leopoldinia_pulchra	(Chamaedorea_seifrizii	(((Podococcus_barteri	Manicaria_saccifera)	((Burretiokentia_grandiflora	Roystonea_regia)	((((Oenocarpus_minor	Oenocarpus_bataua)	Prestoea_acuminata)	(((Kentiopsis_piersoniorum	(Dypsis_decaryi	Heterospathe_cagayanensis))	Hydriastele_microspadix)	Dictyosperma_album))	(Veitchia_spiralis	Geonoma_undata))))	(((((Sabal_domingensis	Phoenix_dactylifera)	Serenoa_repens)	Pseudophoenix_vinifera)	((((Reinhardtia_gracilis	Reinhardtia_latisecta)	Reinhardtia_paiewonskiana)	Reinhardtia_simplex)	(((Elaeis_oleifera	Elaeis_guineensis)	(Iriartea_deltoidea	Bactris_major))	Attalea_speciosa)))	((Pelagodoxa_henryana	Nypa_fruticans)	(Sclerosperma_profizianum	Orania_palindan)))))))	Kingia_australis);
((Elaeis_oleifera	(((Calamus_caryotoides	Bactris_major)	(Attalea_speciosa	((((Nypa_fruticans	(Chamaedorea_seifrizii	(((Sabal_domingensis	Phoenix_dactylifera)	Pseudophoenix_vinifera)	Serenoa_repens)))	((((Oenocarpus_minor	Oenocarpus_bataua)	(Veitchia_spiralis	Prestoea_acuminata))	(Burretiokentia_grandiflora	(((Kentiopsis_piersoniorum	(Dypsis_decaryi	Heterospathe_cagayanensis))	Hydriastele_microspadix)	Dictyosperma_album)))	(Roystonea_regia	Geonoma_undata)))	((Pelagodoxa_henryana	((Podococcus_barteri	Sclerosperma_profizianum)	Orania_palindan))	(Leopoldinia_pulchra	(Iriartea_deltoidea	Manicaria_saccifera))))	((Reinhardtia_latisecta	Reinhardtia_paiewonskiana)	(Reinhardtia_gracilis	Reinhardtia_simplex)))))	Elaeis_guineensis))	Kingia_australis);
((Elaeis_oleifera	((Bactris_major	(Attalea_speciosa	(((Iriartea_deltoidea	(((Sabal_domingensis	Phoenix_dactylifera)	Serenoa_repens)	(Pseudophoenix_vinifera	(Nypa_fruticans	Chamaedorea_seifrizii))))	((((Leopoldinia_pulchra	Manicaria_saccifera)	(Podococcus_barteri	Sclerosperma_profizianum))	(Pelagodoxa_henryana	(((Roystonea_regia	Geonoma_undata)	(Burretiokentia_grandiflora	((((Kentiopsis_piersoniorum	Heterospathe_cagayanensis)	Hydriastele_microspadix)	((Calamus_caryotoides	Dypsis_decaryi)	Dictyosperma_album))	Veitchia_spiralis)))	((Oenocarpus_minor	Oenocarpus_bataua)	Prestoea_acuminata))))	Orania_palindan))	((Reinhardtia_paiewonskiana	(Reinhardtia_gracilis	Reinhardtia_latisecta))	Reinhardtia_simplex))))	Elaeis_guineensis))	Kingia_australis);
(((Sabal_domingensis	(Phoenix_dactylifera	Serenoa_repens))	((Pseudophoenix_vinifera	(Iriartea_deltoidea	((Orania_palindan	((((Elaeis_oleifera	Elaeis_guineensis)	Bactris_major)	Attalea_speciosa)	((Reinhardtia_simplex	Reinhardtia_gracilis)	(Reinhardtia_latisecta	Reinhardtia_paiewonskiana))))	(((Chamaedorea_seifrizii	(Podococcus_barteri	Sclerosperma_profizianum))	(((((Oenocarpus_minor	Oenocarpus_bataua)	Prestoea_acuminata)	(((Kentiopsis_piersoniorum	Heterospathe_cagayanensis)	Hydriastele_microspadix)	Dictyosperma_album))	Geonoma_undata)	(Veitchia_spiralis	((Roystonea_regia	Pelagodoxa_henryana)	Burretiokentia_grandiflora))))	(((Calamus_caryotoides	Dypsis_decaryi)	Leopoldinia_pulchra)	Manicaria_saccifera)))))	Nypa_fruticans))	Kingia_australis);
((((((Nypa_fruticans	Chamaedorea_seifrizii)	Pseudophoenix_vinifera)	(Geonoma_undata	((((Roystonea_regia	Burretiokentia_grandiflora)	Pelagodoxa_henryana)	((((Elaeis_oleifera	Elaeis_guineensis)	Bactris_major)	(Veitchia_spiralis	(((Kentiopsis_piersoniorum	Heterospathe_cagayanensis)	Hydriastele_microspadix)	Dictyosperma_album)))	((Iriartea_deltoidea	Sclerosperma_profizianum)	Orania_palindan)))	(((((Calamus_caryotoides	Dypsis_decaryi)	(Oenocarpus_minor	Oenocarpus_bataua))	Prestoea_acuminata)	(((Leopoldinia_pulchra	Manicaria_saccifera)	Attalea_speciosa)	Podococcus_barteri))	((Reinhardtia_simplex	Reinhardtia_gracilis)	(Reinhardtia_latisecta	Reinhardtia_paiewonskiana))))))	(Phoenix_dactylifera	Sabal_domingensis))	Serenoa_repens)	Kingia_australis);
((((Nypa_fruticans	((((Veitchia_spiralis	Orania_palindan)	Pelagodoxa_henryana)	((Podococcus_barteri	Manicaria_saccifera)	((Geonoma_undata	(Roystonea_regia	(Burretiokentia_grandiflora	Leopoldinia_pulchra)))	((Prestoea_acuminata	(Oenocarpus_bataua	Oenocarpus_minor))	(Sclerosperma_profizianum	(Dictyosperma_album	((Kentiopsis_piersoniorum	Heterospathe_cagayanensis)	Hydriastele_microspadix)))))))	((Attalea_speciosa	((Elaeis_guineensis	Elaeis_oleifera)	Bactris_major))	((Reinhardtia_gracilis	Reinhardtia_simplex)	(Reinhardtia_latisecta	Reinhardtia_paiewonskiana)))))	(((Iriartea_deltoidea	Dypsis_decaryi)	((Serenoa_repens	(Phoenix_dactylifera	Sabal_domingensis))	Pseudophoenix_vinifera))	Chamaedorea_seifrizii))	Calamus_caryotoides)	Kingia_australis);
((Phoenix_dactylifera	(Sabal_domingensis	((Pseudophoenix_vinifera	(Nypa_fruticans	(Chamaedorea_seifrizii	(Iriartea_deltoidea	(((((Oenocarpus_bataua	Oenocarpus_minor)	(Veitchia_spiralis	Prestoea_acuminata))	(Roystonea_regia	Geonoma_undata))	((Dictyosperma_album	((Kentiopsis_piersoniorum	Heterospathe_cagayanensis)	Hydriastele_microspadix))	Burretiokentia_grandiflora))	((((Attalea_speciosa	((Elaeis_guineensis	Elaeis_oleifera)	Bactris_major))	((Reinhardtia_gracilis	Reinhardtia_simplex)	(Reinhardtia_latisecta	Reinhardtia_paiewonskiana)))	((Sclerosperma_profizianum	Orania_palindan)	Pelagodoxa_henryana))	(Podococcus_barteri	(((Calamus_caryotoides	Dypsis_decaryi)	Leopoldinia_pulchra)	Manicaria_saccifera))))))))	Serenoa_repens)))	Kingia_australis);
((Reinhardtia_latisecta	(Reinhardtia_paiewonskiana	((((((((Serenoa_repens	(Phoenix_dactylifera	Sabal_domingensis))	(Chamaedorea_seifrizii	Pseudophoenix_vinifera))	(Iriartea_deltoidea	Nypa_fruticans))	((Pelagodoxa_henryana	(Roystonea_regia	(Burretiokentia_grandiflora	Geonoma_undata)))	(((Oenocarpus_bataua	Oenocarpus_minor)	Prestoea_acuminata)	((Veitchia_spiralis	Dictyosperma_album)	((Kentiopsis_piersoniorum	Heterospathe_cagayanensis)	Hydriastele_microspadix)))))	(Orania_palindan	(Sclerosperma_profizianum	Podococcus_barteri)))	(((Calamus_caryotoides	Dypsis_decaryi)	Leopoldinia_pulchra)	Manicaria_saccifera))	(Attalea_speciosa	((Elaeis_guineensis	Elaeis_oleifera)	Bactris_major)))	(Reinhardtia_gracilis	Reinhardtia_simplex))))	Kingia_australis);
(((Reinhardtia_latisecta	Reinhardtia_paiewonskiana)	((((((((Chamaedorea_seifrizii	(Roystonea_regia	(Pseudophoenix_vinifera	(Burretiokentia_grandiflora	Geonoma_undata))))	(Serenoa_repens	(Phoenix_dactylifera	Sabal_domingensis)))	(((Oenocarpus_bataua	Oenocarpus_minor)	Prestoea_acuminata)	((Veitchia_spiralis	Dictyosperma_album)	(Heterospathe_cagayanensis	(Hydriastele_microspadix	Kentiopsis_piersoniorum)))))	(((Calamus_caryotoides	Dypsis_decaryi)	Leopoldinia_pulchra)	(Sclerosperma_profizianum	Podococcus_barteri)))	Manicaria_saccifera)	(Iriartea_deltoidea	(Pelagodoxa_henryana	Orania_palindan)))	((Nypa_fruticans	Attalea_speciosa)	((Elaeis_guineensis	Elaeis_oleifera)	Bactris_major)))	(Reinhardtia_gracilis	Reinhardtia_simplex)))	Kingia_australis);
(((Reinhardtia_latisecta	Reinhardtia_paiewonskiana)	((((Iriartea_deltoidea	((Pseudophoenix_vinifera	(Serenoa_repens	(Phoenix_dactylifera	Sabal_domingensis)))	((Chamaedorea_seifrizii	(Roystonea_regia	(Burretiokentia_grandiflora	Geonoma_undata)))	(((Veitchia_spiralis	Dictyosperma_album)	(Hydriastele_microspadix	(Kentiopsis_piersoniorum	Heterospathe_cagayanensis)))	((Oenocarpus_bataua	Oenocarpus_minor)	Prestoea_acuminata)))))	((((Calamus_caryotoides	Dypsis_decaryi)	Leopoldinia_pulchra)	((Podococcus_barteri	Manicaria_saccifera)	Pelagodoxa_henryana))	(Sclerosperma_profizianum	Orania_palindan)))	((Nypa_fruticans	Attalea_speciosa)	((Elaeis_guineensis	Elaeis_oleifera)	Bactris_major)))	(Reinhardtia_gracilis	Reinhardtia_simplex)))	Kingia_australis);
((Elaeis_guineensis	((Bactris_major	((((Reinhardtia_gracilis	Reinhardtia_simplex)	(Reinhardtia_latisecta	Reinhardtia_paiewonskiana))	(((Nypa_fruticans	(Serenoa_repens	((Phoenix_dactylifera	Sabal_domingensis)	Pseudophoenix_vinifera)))	Iriartea_deltoidea)	(((Pelagodoxa_henryana	Sclerosperma_profizianum)	Orania_palindan)	((((Chamaedorea_seifrizii	(Roystonea_regia	Burretiokentia_grandiflora))	Geonoma_undata)	((Dictyosperma_album	(Hydriastele_microspadix	(Kentiopsis_piersoniorum	((Calamus_caryotoides	Dypsis_decaryi)	Heterospathe_cagayanensis))))	((Oenocarpus_bataua	Oenocarpus_minor)	(Veitchia_spiralis	Prestoea_acuminata))))	((Manicaria_saccifera	Leopoldinia_pulchra)	Podococcus_barteri)))))	Attalea_speciosa))	Elaeis_oleifera))	Kingia_australis);
((Veitchia_spiralis	(Dictyosperma_album	((Hydriastele_microspadix	(Heterospathe_cagayanensis	Kentiopsis_piersoniorum))	(((Oenocarpus_bataua	Oenocarpus_minor)	Prestoea_acuminata)	(((((((Calamus_caryotoides	Dypsis_decaryi)	Manicaria_saccifera)	Podococcus_barteri)	(Chamaedorea_seifrizii	Leopoldinia_pulchra))	((((Nypa_fruticans	Attalea_speciosa)	((Elaeis_oleifera	Elaeis_guineensis)	Bactris_major))	(Reinhardtia_simplex	(Reinhardtia_paiewonskiana	(Reinhardtia_latisecta	Reinhardtia_gracilis))))	(Pelagodoxa_henryana	((Iriartea_deltoidea	Sclerosperma_profizianum)	Orania_palindan))))	((Phoenix_dactylifera	(Sabal_domingensis	Serenoa_repens))	Pseudophoenix_vinifera))	((Roystonea_regia	Geonoma_undata)	Burretiokentia_grandiflora))))))	Kingia_australis);
((Phoenix_dactylifera	(Pseudophoenix_vinifera	((((((Attalea_speciosa	((Elaeis_oleifera	Elaeis_guineensis)	Bactris_major))	((Reinhardtia_gracilis	Reinhardtia_simplex)	(Reinhardtia_paiewonskiana	Reinhardtia_latisecta)))	Nypa_fruticans)	((Pelagodoxa_henryana	Orania_palindan)	(Iriartea_deltoidea	((((Chamaedorea_seifrizii	Geonoma_undata)	(Burretiokentia_grandiflora	Roystonea_regia))	((Sclerosperma_profizianum	(Dictyosperma_album	(Hydriastele_microspadix	(((Calamus_caryotoides	Dypsis_decaryi)	Heterospathe_cagayanensis)	Kentiopsis_piersoniorum))))	((Oenocarpus_bataua	Oenocarpus_minor)	Prestoea_acuminata)))	(Leopoldinia_pulchra	(Veitchia_spiralis	(Manicaria_saccifera	Podococcus_barteri)))))))	Serenoa_repens)	Sabal_domingensis)))	Kingia_australis);
((Reinhardtia_latisecta	((((Attalea_speciosa	((Elaeis_oleifera	Elaeis_guineensis)	Bactris_major))	(((Pelagodoxa_henryana	Orania_palindan)	((((Chamaedorea_seifrizii	Geonoma_undata)	(Burretiokentia_grandiflora	Roystonea_regia))	(Podococcus_barteri	Manicaria_saccifera))	(Leopoldinia_pulchra	((Sclerosperma_profizianum	(Dictyosperma_album	(Hydriastele_microspadix	(((Calamus_caryotoides	Dypsis_decaryi)	Heterospathe_cagayanensis)	Kentiopsis_piersoniorum))))	((Oenocarpus_bataua	Oenocarpus_minor)	(Veitchia_spiralis	Prestoea_acuminata))))))	(Iriartea_deltoidea	(Nypa_fruticans	(Serenoa_repens	((Sabal_domingensis	Phoenix_dactylifera)	Pseudophoenix_vinifera))))))	(Reinhardtia_gracilis	Reinhardtia_simplex))	Reinhardtia_paiewonskiana))	Kingia_australis);
((Phoenix_dactylifera	(((((((Podococcus_barteri	((Calamus_caryotoides	(Dypsis_decaryi	Leopoldinia_pulchra))	Manicaria_saccifera))	(((Veitchia_spiralis	((Dictyosperma_album	(Hydriastele_microspadix	(Heterospathe_cagayanensis	Kentiopsis_piersoniorum)))	((Oenocarpus_bataua	Oenocarpus_minor)	Prestoea_acuminata)))	Geonoma_undata)	(((Sclerosperma_profizianum	Pelagodoxa_henryana)	Roystonea_regia)	Burretiokentia_grandiflora)))	Orania_palindan)	((((Elaeis_oleifera	Elaeis_guineensis)	(Iriartea_deltoidea	Bactris_major))	Attalea_speciosa)	((Reinhardtia_gracilis	Reinhardtia_simplex)	(Reinhardtia_paiewonskiana	Reinhardtia_latisecta))))	(Nypa_fruticans	(Chamaedorea_seifrizii	Pseudophoenix_vinifera)))	Serenoa_repens)	Sabal_domingensis))	Kingia_australis);
(((Reinhardtia_paiewonskiana	Reinhardtia_latisecta)	((((((Pelagodoxa_henryana	(((Burretiokentia_grandiflora	(((Kentiopsis_piersoniorum	(Veitchia_spiralis	Heterospathe_cagayanensis))	Hydriastele_microspadix)	Dictyosperma_album))	(Roystonea_regia	Geonoma_undata))	(Prestoea_acuminata	(Oenocarpus_minor	Oenocarpus_bataua))))	((Leopoldinia_pulchra	(Dypsis_decaryi	Calamus_caryotoides))	(Sclerosperma_profizianum	Podococcus_barteri)))	Manicaria_saccifera)	((Attalea_speciosa	(Bactris_major	(Nypa_fruticans	(Elaeis_guineensis	Elaeis_oleifera))))	((Chamaedorea_seifrizii	Iriartea_deltoidea)	((Serenoa_repens	(Phoenix_dactylifera	Sabal_domingensis))	Pseudophoenix_vinifera))))	Orania_palindan)	(Reinhardtia_simplex	Reinhardtia_gracilis)))	Kingia_australis);
(((Serenoa_repens	(Phoenix_dactylifera	Sabal_domingensis))	((Chamaedorea_seifrizii	Pseudophoenix_vinifera)	(Nypa_fruticans	(((Orania_palindan	((((Leopoldinia_pulchra	Prestoea_acuminata)	(Oenocarpus_minor	Oenocarpus_bataua))	(((Burretiokentia_grandiflora	Roystonea_regia)	(Sclerosperma_profizianum	Pelagodoxa_henryana))	(Geonoma_undata	(Dictyosperma_album	(Veitchia_spiralis	((Kentiopsis_piersoniorum	Heterospathe_cagayanensis)	Hydriastele_microspadix))))))	(Podococcus_barteri	((Dypsis_decaryi	Calamus_caryotoides)	Manicaria_saccifera))))	(((Reinhardtia_simplex	Reinhardtia_gracilis)	(Reinhardtia_paiewonskiana	Reinhardtia_latisecta))	(Attalea_speciosa	(Bactris_major	(Elaeis_guineensis	Elaeis_oleifera)))))	Iriartea_deltoidea))))	Kingia_australis);
((Phoenix_dactylifera	((Pseudophoenix_vinifera	(Nypa_fruticans	(Chamaedorea_seifrizii	((((Burretiokentia_grandiflora	Geonoma_undata)	((((Veitchia_spiralis	Prestoea_acuminata)	(Oenocarpus_minor	Oenocarpus_bataua))	(Dictyosperma_album	((Kentiopsis_piersoniorum	Heterospathe_cagayanensis)	Hydriastele_microspadix)))	(Pelagodoxa_henryana	Roystonea_regia)))	(((Manicaria_saccifera	((Dypsis_decaryi	Calamus_caryotoides)	Leopoldinia_pulchra))	(Podococcus_barteri	(Sclerosperma_profizianum	Orania_palindan)))	(((Reinhardtia_simplex	Reinhardtia_gracilis)	(Reinhardtia_paiewonskiana	Reinhardtia_latisecta))	(Attalea_speciosa	(Bactris_major	(Elaeis_guineensis	Elaeis_oleifera))))))	Iriartea_deltoidea))))	(Serenoa_repens	Sabal_domingensis)))	Kingia_australis);
((Dictyosperma_album	(((Kentiopsis_piersoniorum	(Dypsis_decaryi	Heterospathe_cagayanensis))	Hydriastele_microspadix)	((((((((Sclerosperma_profizianum	Orania_palindan)	(((Reinhardtia_simplex	Reinhardtia_gracilis)	(Reinhardtia_paiewonskiana	Reinhardtia_latisecta))	((Nypa_fruticans	Attalea_speciosa)	((Iriartea_deltoidea	Bactris_major)	(Elaeis_guineensis	Elaeis_oleifera)))))	((Manicaria_saccifera	Podococcus_barteri)	(Chamaedorea_seifrizii	Leopoldinia_pulchra)))	(Pseudophoenix_vinifera	((Sabal_domingensis	Phoenix_dactylifera)	Serenoa_repens)))	(Pelagodoxa_henryana	Roystonea_regia))	Geonoma_undata)	(Prestoea_acuminata	(Oenocarpus_minor	(Calamus_caryotoides	Oenocarpus_bataua))))	(Veitchia_spiralis	Burretiokentia_grandiflora))))	Kingia_australis);
(((Dictyosperma_album	(((Kentiopsis_piersoniorum	(Dypsis_decaryi	Heterospathe_cagayanensis))	Hydriastele_microspadix)	((((Chamaedorea_seifrizii	((Sclerosperma_profizianum	Podococcus_barteri)	(((Pelagodoxa_henryana	Orania_palindan)	(((Reinhardtia_simplex	Reinhardtia_gracilis)	(Reinhardtia_paiewonskiana	Reinhardtia_latisecta))	((Nypa_fruticans	Attalea_speciosa)	(Bactris_major	(Elaeis_guineensis	Elaeis_oleifera)))))	(Leopoldinia_pulchra	(Iriartea_deltoidea	Manicaria_saccifera)))))	((Phoenix_dactylifera	(Serenoa_repens	Sabal_domingensis))	(Roystonea_regia	(Geonoma_undata	Pseudophoenix_vinifera))))	((Veitchia_spiralis	Prestoea_acuminata)	(Oenocarpus_minor	Oenocarpus_bataua)))	Burretiokentia_grandiflora)))	Calamus_caryotoides)	Kingia_australis);
((Reinhardtia_latisecta	(((((Podococcus_barteri	(Sclerosperma_profizianum	Orania_palindan))	(((Pelagodoxa_henryana	Roystonea_regia)	((((Veitchia_spiralis	Prestoea_acuminata)	(Oenocarpus_minor	Oenocarpus_bataua))	Geonoma_undata)	(Burretiokentia_grandiflora	(Dictyosperma_album	((Kentiopsis_piersoniorum	(Dypsis_decaryi	Heterospathe_cagayanensis))	Hydriastele_microspadix)))))	(Attalea_speciosa	(Nypa_fruticans	(Chamaedorea_seifrizii	(((Phoenix_dactylifera	Serenoa_repens)	Sabal_domingensis)	Pseudophoenix_vinifera))))))	((Leopoldinia_pulchra	(Iriartea_deltoidea	Manicaria_saccifera))	((Calamus_caryotoides	Bactris_major)	(Elaeis_guineensis	Elaeis_oleifera))))	(Reinhardtia_simplex	Reinhardtia_gracilis))	Reinhardtia_paiewonskiana))	Kingia_australis);
((Elaeis_oleifera	(((((Reinhardtia_simplex	Reinhardtia_gracilis)	(Reinhardtia_paiewonskiana	Reinhardtia_latisecta))	(((Pelagodoxa_henryana	(((Burretiokentia_grandiflora	Roystonea_regia)	Geonoma_undata)	((Veitchia_spiralis	(Dictyosperma_album	((Kentiopsis_piersoniorum	Heterospathe_cagayanensis)	Hydriastele_microspadix)))	(Prestoea_acuminata	(Oenocarpus_minor	Oenocarpus_bataua)))))	(Attalea_speciosa	((Iriartea_deltoidea	Dypsis_decaryi)	((Pseudophoenix_vinifera	Chamaedorea_seifrizii)	((Serenoa_repens	(Sabal_domingensis	Phoenix_dactylifera))	Nypa_fruticans)))))	((Manicaria_saccifera	Podococcus_barteri)	((Calamus_caryotoides	Leopoldinia_pulchra)	(Orania_palindan	Sclerosperma_profizianum)))))	Bactris_major)	Elaeis_guineensis))	Kingia_australis);
((((((((((Burretiokentia_grandiflora	Roystonea_regia)	Pelagodoxa_henryana)	(Geonoma_undata	((Hydriastele_microspadix	(Dictyosperma_album	(Kentiopsis_piersoniorum	Heterospathe_cagayanensis)))	((Veitchia_spiralis	Prestoea_acuminata)	(Oenocarpus_minor	Oenocarpus_bataua)))))	((((Serenoa_repens	Iriartea_deltoidea)	(Calamus_caryotoides	Dypsis_decaryi))	(Nypa_fruticans	Chamaedorea_seifrizii))	(Pseudophoenix_vinifera	(Sabal_domingensis	Phoenix_dactylifera))))	((Orania_palindan	Sclerosperma_profizianum)	(Manicaria_saccifera	Podococcus_barteri)))	((Attalea_speciosa	(Leopoldinia_pulchra	Bactris_major))	(Elaeis_guineensis	Elaeis_oleifera)))	Reinhardtia_simplex)	(Reinhardtia_paiewonskiana	Reinhardtia_latisecta))	Reinhardtia_gracilis)	Kingia_australis);
((Dictyosperma_album	((((Veitchia_spiralis	Prestoea_acuminata)	(Oenocarpus_minor	Oenocarpus_bataua))	(((((Orania_palindan	Sclerosperma_profizianum)	Podococcus_barteri)	((((Bactris_major	(Elaeis_guineensis	Elaeis_oleifera))	((Reinhardtia_gracilis	Reinhardtia_simplex)	(Nypa_fruticans	(Reinhardtia_paiewonskiana	Reinhardtia_latisecta))))	Attalea_speciosa)	(Iriartea_deltoidea	(((Calamus_caryotoides	Dypsis_decaryi)	Leopoldinia_pulchra)	Manicaria_saccifera))))	(Pelagodoxa_henryana	(Serenoa_repens	(Sabal_domingensis	Phoenix_dactylifera))))	(((Burretiokentia_grandiflora	Roystonea_regia)	(Pseudophoenix_vinifera	Geonoma_undata))	Chamaedorea_seifrizii)))	((Hydriastele_microspadix	Kentiopsis_piersoniorum)	Heterospathe_cagayanensis)))	Kingia_australis);
((Dictyosperma_album	(((Roystonea_regia	((Chamaedorea_seifrizii	Pseudophoenix_vinifera)	Geonoma_undata))	((((Orania_palindan	Sclerosperma_profizianum)	Podococcus_barteri)	((Manicaria_saccifera	(Nypa_fruticans	((Sabal_domingensis	Phoenix_dactylifera)	((Serenoa_repens	Iriartea_deltoidea)	(Calamus_caryotoides	Dypsis_decaryi)))))	((Attalea_speciosa	(Bactris_major	(Elaeis_guineensis	Elaeis_oleifera)))	((Reinhardtia_gracilis	Reinhardtia_simplex)	(Reinhardtia_paiewonskiana	Reinhardtia_latisecta)))))	(((Veitchia_spiralis	(Leopoldinia_pulchra	Prestoea_acuminata))	(Oenocarpus_minor	Oenocarpus_bataua))	Pelagodoxa_henryana)))	(((Burretiokentia_grandiflora	Kentiopsis_piersoniorum)	Heterospathe_cagayanensis)	Hydriastele_microspadix)))	Kingia_australis);
((((Nypa_fruticans	Chamaedorea_seifrizii)	((Pelagodoxa_henryana	(Orania_palindan	(Iriartea_deltoidea	Sclerosperma_profizianum)))	((((Leopoldinia_pulchra	((((Heterospathe_cagayanensis	Kentiopsis_piersoniorum)	Hydriastele_microspadix)	Dictyosperma_album)	((Veitchia_spiralis	Prestoea_acuminata)	(Oenocarpus_minor	Oenocarpus_bataua))))	(Geonoma_undata	(Pseudophoenix_vinifera	(Burretiokentia_grandiflora	Roystonea_regia))))	(Manicaria_saccifera	Podococcus_barteri))	(((Reinhardtia_gracilis	(Reinhardtia_latisecta	Reinhardtia_paiewonskiana))	Reinhardtia_simplex)	(Attalea_speciosa	((Elaeis_guineensis	Elaeis_oleifera)	((Calamus_caryotoides	Dypsis_decaryi)	Bactris_major)))))))	(Serenoa_repens	(Sabal_domingensis	Phoenix_dactylifera)))	Kingia_australis);
((Pelagodoxa_henryana	((((Manicaria_saccifera	(Leopoldinia_pulchra	Podococcus_barteri))	(((((Heterospathe_cagayanensis	Kentiopsis_piersoniorum)	Hydriastele_microspadix)	Dictyosperma_album)	((Veitchia_spiralis	Prestoea_acuminata)	(Oenocarpus_minor	((Calamus_caryotoides	Dypsis_decaryi)	Oenocarpus_bataua))))	(Chamaedorea_seifrizii	(Geonoma_undata	(Pseudophoenix_vinifera	(Burretiokentia_grandiflora	Roystonea_regia))))))	(((Serenoa_repens	(Sabal_domingensis	Phoenix_dactylifera))	Nypa_fruticans)	(((Reinhardtia_latisecta	Reinhardtia_paiewonskiana)	(Reinhardtia_simplex	Reinhardtia_gracilis))	(Attalea_speciosa	((Elaeis_guineensis	Elaeis_oleifera)	Bactris_major)))))	(Orania_palindan	(Iriartea_deltoidea	Sclerosperma_profizianum))))	Kingia_australis);
((Serenoa_repens	((Sabal_domingensis	Phoenix_dactylifera)	((Chamaedorea_seifrizii	Nypa_fruticans)	(Pseudophoenix_vinifera	(((((((Reinhardtia_latisecta	Reinhardtia_paiewonskiana)	(Reinhardtia_simplex	Reinhardtia_gracilis))	(Attalea_speciosa	((Elaeis_guineensis	Elaeis_oleifera)	Bactris_major)))	(((Calamus_caryotoides	Dypsis_decaryi)	Iriartea_deltoidea)	Orania_palindan))	Pelagodoxa_henryana)	((Manicaria_saccifera	Leopoldinia_pulchra)	(Sclerosperma_profizianum	Podococcus_barteri)))	(((((Dictyosperma_album	((Heterospathe_cagayanensis	Kentiopsis_piersoniorum)	Hydriastele_microspadix))	Veitchia_spiralis)	(Prestoea_acuminata	(Oenocarpus_bataua	Oenocarpus_minor)))	Geonoma_undata)	(Burretiokentia_grandiflora	Roystonea_regia)))))))	Kingia_australis);
(((Veitchia_spiralis	((Burretiokentia_grandiflora	((Heterospathe_cagayanensis	Kentiopsis_piersoniorum)	Hydriastele_microspadix))	((((((Iriartea_deltoidea	(Orania_palindan	Pelagodoxa_henryana))	((((Reinhardtia_gracilis	(Reinhardtia_latisecta	Reinhardtia_paiewonskiana))	Reinhardtia_simplex)	((Nypa_fruticans	Attalea_speciosa)	((Elaeis_guineensis	Elaeis_oleifera)	Bactris_major)))	(Serenoa_repens	(Sabal_domingensis	Phoenix_dactylifera))))	((Roystonea_regia	Geonoma_undata)	Chamaedorea_seifrizii))	(((Calamus_caryotoides	Dypsis_decaryi)	(Oenocarpus_bataua	Oenocarpus_minor))	(Podococcus_barteri	Manicaria_saccifera)))	((Pseudophoenix_vinifera	Prestoea_acuminata)	Leopoldinia_pulchra))	Sclerosperma_profizianum)))	Dictyosperma_album)	Kingia_australis);
((Reinhardtia_latisecta	(Reinhardtia_paiewonskiana	((Reinhardtia_simplex	Reinhardtia_gracilis)	(((((Dypsis_decaryi	Calamus_caryotoides)	Leopoldinia_pulchra)	Attalea_speciosa)	((Elaeis_guineensis	Elaeis_oleifera)	Bactris_major))	((((Pseudophoenix_vinifera	Chamaedorea_seifrizii)	(Iriartea_deltoidea	(Serenoa_repens	(Sabal_domingensis	Phoenix_dactylifera))))	(((Veitchia_spiralis	Prestoea_acuminata)	(Oenocarpus_bataua	Oenocarpus_minor))	(((Roystonea_regia	Geonoma_undata)	Burretiokentia_grandiflora)	(Dictyosperma_album	((Heterospathe_cagayanensis	Kentiopsis_piersoniorum)	Hydriastele_microspadix)))))	((Nypa_fruticans	(Podococcus_barteri	Manicaria_saccifera))	((Sclerosperma_profizianum	Orania_palindan)	Pelagodoxa_henryana)))))))	Kingia_australis);
((Dictyosperma_album	((((Heterospathe_cagayanensis	Kentiopsis_piersoniorum)	Hydriastele_microspadix)	(Burretiokentia_grandiflora	(((Prestoea_acuminata	(Oenocarpus_bataua	Oenocarpus_minor))	(((((Sclerosperma_profizianum	Orania_palindan)	(Podococcus_barteri	(Leopoldinia_pulchra	Manicaria_saccifera)))	(((Reinhardtia_latisecta	Reinhardtia_paiewonskiana)	(Reinhardtia_simplex	Reinhardtia_gracilis))	(Attalea_speciosa	(((Nypa_fruticans	Elaeis_guineensis)	Elaeis_oleifera)	(Calamus_caryotoides	Bactris_major)))))	((Pseudophoenix_vinifera	Chamaedorea_seifrizii)	((Dypsis_decaryi	Iriartea_deltoidea)	(Serenoa_repens	(Sabal_domingensis	Phoenix_dactylifera)))))	Pelagodoxa_henryana))	(Roystonea_regia	Geonoma_undata))))	Veitchia_spiralis))	Kingia_australis);
((Dictyosperma_album	((((Dypsis_decaryi	Calamus_caryotoides)	Heterospathe_cagayanensis)	(Kentiopsis_piersoniorum	Hydriastele_microspadix))	(((((Sclerosperma_profizianum	Orania_palindan)	(((((Nypa_fruticans	Chamaedorea_seifrizii)	(Serenoa_repens	(Pseudophoenix_vinifera	(Sabal_domingensis	Phoenix_dactylifera))))	(Leopoldinia_pulchra	Iriartea_deltoidea))	(Podococcus_barteri	Manicaria_saccifera))	(((Reinhardtia_latisecta	Reinhardtia_paiewonskiana)	(Reinhardtia_simplex	Reinhardtia_gracilis))	((Elaeis_guineensis	Elaeis_oleifera)	(Bactris_major	Attalea_speciosa)))))	(Pelagodoxa_henryana	(Roystonea_regia	Burretiokentia_grandiflora)))	Geonoma_undata)	((Veitchia_spiralis	Prestoea_acuminata)	(Oenocarpus_bataua	Oenocarpus_minor)))))	Kingia_australis);
((Phoenix_dactylifera	(((((Dypsis_decaryi	Calamus_caryotoides)	Pseudophoenix_vinifera)	(Nypa_fruticans	Chamaedorea_seifrizii))	(Iriartea_deltoidea	((((Roystonea_regia	Burretiokentia_grandiflora)	(Dictyosperma_album	((Heterospathe_cagayanensis	Kentiopsis_piersoniorum)	Hydriastele_microspadix)))	((((Podococcus_barteri	Manicaria_saccifera)	(Pelagodoxa_henryana	(Sclerosperma_profizianum	Orania_palindan)))	(Leopoldinia_pulchra	(((Reinhardtia_latisecta	Reinhardtia_paiewonskiana)	(Reinhardtia_simplex	Reinhardtia_gracilis))	(((Elaeis_guineensis	Elaeis_oleifera)	Bactris_major)	Attalea_speciosa))))	((Veitchia_spiralis	Prestoea_acuminata)	(Oenocarpus_bataua	Oenocarpus_minor))))	Geonoma_undata)))	(Serenoa_repens	Sabal_domingensis)))	Kingia_australis);
((Reinhardtia_simplex	((Reinhardtia_gracilis	((((Elaeis_guineensis	Elaeis_oleifera)	Bactris_major)	Attalea_speciosa)	((((((Iriartea_deltoidea	Serenoa_repens)	Chamaedorea_seifrizii)	(Pseudophoenix_vinifera	(Sabal_domingensis	Phoenix_dactylifera)))	(Pelagodoxa_henryana	(((Veitchia_spiralis	Prestoea_acuminata)	(Oenocarpus_bataua	Oenocarpus_minor))	(((Roystonea_regia	Burretiokentia_grandiflora)	Geonoma_undata)	(Dictyosperma_album	((Heterospathe_cagayanensis	Kentiopsis_piersoniorum)	Hydriastele_microspadix))))))	(((Sclerosperma_profizianum	Orania_palindan)	((Dypsis_decaryi	Calamus_caryotoides)	Leopoldinia_pulchra))	(Podococcus_barteri	Manicaria_saccifera)))	Nypa_fruticans)))	(Reinhardtia_latisecta	Reinhardtia_paiewonskiana)))	Kingia_australis);
((Dictyosperma_album	((Heterospathe_cagayanensis	(Kentiopsis_piersoniorum	Hydriastele_microspadix))	(((Veitchia_spiralis	Prestoea_acuminata)	(Oenocarpus_bataua	Oenocarpus_minor))	(Geonoma_undata	(((Sclerosperma_profizianum	Podococcus_barteri)	(((((Nypa_fruticans	Chamaedorea_seifrizii)	(Pseudophoenix_vinifera	((Serenoa_repens	Sabal_domingensis)	Phoenix_dactylifera)))	Iriartea_deltoidea)	((((Reinhardtia_latisecta	Reinhardtia_paiewonskiana)	(Reinhardtia_simplex	Reinhardtia_gracilis))	(((Elaeis_guineensis	Elaeis_oleifera)	Bactris_major)	Attalea_speciosa))	Orania_palindan))	(Manicaria_saccifera	((Dypsis_decaryi	Calamus_caryotoides)	Leopoldinia_pulchra))))	((Roystonea_regia	Burretiokentia_grandiflora)	Pelagodoxa_henryana))))))	Kingia_australis);
(((Nypa_fruticans	(Serenoa_repens	(Phoenix_dactylifera	Sabal_domingensis)))	(Pelagodoxa_henryana	(((((Reinhardtia_gracilis	(Reinhardtia_latisecta	Reinhardtia_paiewonskiana))	Reinhardtia_simplex)	((Elaeis_oleifera	Elaeis_guineensis)	(Attalea_speciosa	(Iriartea_deltoidea	Bactris_major))))	((((((Hydriastele_microspadix	(Kentiopsis_piersoniorum	((Dypsis_decaryi	Calamus_caryotoides)	Heterospathe_cagayanensis)))	Dictyosperma_album)	((Oenocarpus_bataua	Oenocarpus_minor)	(Veitchia_spiralis	Prestoea_acuminata)))	(Geonoma_undata	(Pseudophoenix_vinifera	(Roystonea_regia	Burretiokentia_grandiflora))))	((Chamaedorea_seifrizii	Leopoldinia_pulchra)	(Podococcus_barteri	Manicaria_saccifera)))	Sclerosperma_profizianum))	Orania_palindan)))	Kingia_australis);
((Dictyosperma_album	(((((Oenocarpus_bataua	Oenocarpus_minor)	(Veitchia_spiralis	Prestoea_acuminata))	(((Geonoma_undata	(Chamaedorea_seifrizii	Pseudophoenix_vinifera))	Roystonea_regia)	(((Sclerosperma_profizianum	Podococcus_barteri)	(Leopoldinia_pulchra	Manicaria_saccifera))	(((((Reinhardtia_paiewonskiana	(Reinhardtia_gracilis	Reinhardtia_latisecta))	Reinhardtia_simplex)	(((Calamus_caryotoides	Bactris_major)	(Elaeis_oleifera	Elaeis_guineensis))	Attalea_speciosa))	Iriartea_deltoidea)	((Nypa_fruticans	(Serenoa_repens	(Phoenix_dactylifera	Sabal_domingensis)))	(Pelagodoxa_henryana	Orania_palindan))))))	Burretiokentia_grandiflora)	(Hydriastele_microspadix	(Kentiopsis_piersoniorum	(Dypsis_decaryi	Heterospathe_cagayanensis)))))	Kingia_australis);
((Calamus_caryotoides	((Phoenix_dactylifera	(Sabal_domingensis	Serenoa_repens))	(Pseudophoenix_vinifera	((((((Burretiokentia_grandiflora	Roystonea_regia)	Pelagodoxa_henryana)	((((Hydriastele_microspadix	((Kentiopsis_piersoniorum	Dypsis_decaryi)	Heterospathe_cagayanensis))	Dictyosperma_album)	((Oenocarpus_bataua	Oenocarpus_minor)	(Veitchia_spiralis	Prestoea_acuminata)))	Geonoma_undata))	(((Leopoldinia_pulchra	Sclerosperma_profizianum)	Podococcus_barteri)	(((((Reinhardtia_paiewonskiana	Reinhardtia_latisecta)	(Reinhardtia_gracilis	Reinhardtia_simplex))	(((Iriartea_deltoidea	Bactris_major)	(Elaeis_oleifera	Elaeis_guineensis))	Attalea_speciosa))	Orania_palindan)	Manicaria_saccifera)))	Chamaedorea_seifrizii)	Nypa_fruticans))))	Kingia_australis);
((Pelagodoxa_henryana	((((Nypa_fruticans	(Iriartea_deltoidea	((Phoenix_dactylifera	(Sabal_domingensis	Serenoa_repens))	Pseudophoenix_vinifera)))	(((Reinhardtia_paiewonskiana	Reinhardtia_latisecta)	(Reinhardtia_gracilis	Reinhardtia_simplex))	((Elaeis_oleifera	Elaeis_guineensis)	(Bactris_major	Attalea_speciosa))))	Orania_palindan)	((Sclerosperma_profizianum	Podococcus_barteri)	((Leopoldinia_pulchra	Manicaria_saccifera)	((((Oenocarpus_bataua	Oenocarpus_minor)	(Veitchia_spiralis	Prestoea_acuminata))	(Burretiokentia_grandiflora	((Heterospathe_cagayanensis	(Hydriastele_microspadix	Kentiopsis_piersoniorum))	((Calamus_caryotoides	Dypsis_decaryi)	Dictyosperma_album))))	(Roystonea_regia	(Chamaedorea_seifrizii	Geonoma_undata)))))))	Kingia_australis);
((Phoenix_dactylifera	((Sabal_domingensis	Serenoa_repens)	(Pseudophoenix_vinifera	((Iriartea_deltoidea	((((Reinhardtia_paiewonskiana	Reinhardtia_latisecta)	(Reinhardtia_gracilis	Reinhardtia_simplex))	(Attalea_speciosa	((Elaeis_oleifera	Elaeis_guineensis)	Bactris_major)))	(((Sclerosperma_profizianum	Podococcus_barteri)	((((Calamus_caryotoides	Dypsis_decaryi)	Leopoldinia_pulchra)	Manicaria_saccifera)	(((Roystonea_regia	Geonoma_undata)	(((Hydriastele_microspadix	(Kentiopsis_piersoniorum	Heterospathe_cagayanensis))	Veitchia_spiralis)	Dictyosperma_album))	(((Oenocarpus_bataua	Oenocarpus_minor)	Prestoea_acuminata)	Burretiokentia_grandiflora))))	(Orania_palindan	Pelagodoxa_henryana))))	(Nypa_fruticans	Chamaedorea_seifrizii)))))	Kingia_australis);
((Dictyosperma_album	(((((Oenocarpus_bataua	Oenocarpus_minor)	(Veitchia_spiralis	Prestoea_acuminata))	Geonoma_undata)	(((Sclerosperma_profizianum	Podococcus_barteri)	(((((Sabal_domingensis	(Pseudophoenix_vinifera	Phoenix_dactylifera))	Serenoa_repens)	Orania_palindan)	(((Reinhardtia_paiewonskiana	Reinhardtia_latisecta)	(Reinhardtia_gracilis	Reinhardtia_simplex))	((Nypa_fruticans	Attalea_speciosa)	((Elaeis_oleifera	Elaeis_guineensis)	(Iriartea_deltoidea	Bactris_major)))))	((((Calamus_caryotoides	Dypsis_decaryi)	Leopoldinia_pulchra)	Manicaria_saccifera)	Chamaedorea_seifrizii)))	(Pelagodoxa_henryana	(Roystonea_regia	Burretiokentia_grandiflora))))	(Hydriastele_microspadix	(Kentiopsis_piersoniorum	Heterospathe_cagayanensis))))	Kingia_australis);
((((Hydriastele_microspadix	(Kentiopsis_piersoniorum	Heterospathe_cagayanensis))	((((Roystonea_regia	Burretiokentia_grandiflora)	((Oenocarpus_bataua	Oenocarpus_minor)	Prestoea_acuminata))	((((((Reinhardtia_paiewonskiana	Reinhardtia_latisecta)	(Reinhardtia_gracilis	Reinhardtia_simplex))	((Elaeis_oleifera	Elaeis_guineensis)	(Bactris_major	Attalea_speciosa)))	(((Manicaria_saccifera	((Calamus_caryotoides	Dypsis_decaryi)	Leopoldinia_pulchra))	(Iriartea_deltoidea	((Nypa_fruticans	Chamaedorea_seifrizii)	(((Sabal_domingensis	Phoenix_dactylifera)	Serenoa_repens)	Pseudophoenix_vinifera))))	(Sclerosperma_profizianum	Orania_palindan)))	Podococcus_barteri)	Pelagodoxa_henryana))	Geonoma_undata))	(Veitchia_spiralis	Dictyosperma_album))	Kingia_australis);
((Calamus_caryotoides	(Dypsis_decaryi	(Dictyosperma_album	((Hydriastele_microspadix	(Kentiopsis_piersoniorum	Heterospathe_cagayanensis))	((((Phoenix_dactylifera	(Veitchia_spiralis	Sabal_domingensis))	Serenoa_repens)	Pseudophoenix_vinifera)	((Geonoma_undata	(Chamaedorea_seifrizii	(Roystonea_regia	Burretiokentia_grandiflora)))	(((Leopoldinia_pulchra	(((((((Reinhardtia_latisecta	Reinhardtia_paiewonskiana)	Reinhardtia_gracilis)	Reinhardtia_simplex)	(((Elaeis_oleifera	Elaeis_guineensis)	Bactris_major)	Attalea_speciosa))	Orania_palindan)	(Nypa_fruticans	Pelagodoxa_henryana))	(Iriartea_deltoidea	Sclerosperma_profizianum)))	(Podococcus_barteri	Manicaria_saccifera))	((Oenocarpus_bataua	Oenocarpus_minor)	Prestoea_acuminata))))))))	Kingia_australis);
(((Reinhardtia_latisecta	Reinhardtia_paiewonskiana)	((Reinhardtia_gracilis	Reinhardtia_simplex)	((((Elaeis_oleifera	Elaeis_guineensis)	Bactris_major)	(Nypa_fruticans	Attalea_speciosa))	((Pelagodoxa_henryana	((Iriartea_deltoidea	Sclerosperma_profizianum)	Orania_palindan))	(((((Phoenix_dactylifera	Sabal_domingensis)	Serenoa_repens)	(Chamaedorea_seifrizii	Pseudophoenix_vinifera))	((Geonoma_undata	(Roystonea_regia	Burretiokentia_grandiflora))	(((Oenocarpus_bataua	Oenocarpus_minor)	Prestoea_acuminata)	((Dictyosperma_album	Veitchia_spiralis)	(Hydriastele_microspadix	(Kentiopsis_piersoniorum	Heterospathe_cagayanensis))))))	(((Dypsis_decaryi	Calamus_caryotoides)	Leopoldinia_pulchra)	(Podococcus_barteri	Manicaria_saccifera)))))))	Kingia_australis);
((((Phoenix_dactylifera	Sabal_domingensis)	Serenoa_repens)	(((Pelagodoxa_henryana	((Geonoma_undata	(Roystonea_regia	Burretiokentia_grandiflora))	(((Oenocarpus_bataua	Oenocarpus_minor)	Prestoea_acuminata)	((Dictyosperma_album	Veitchia_spiralis)	(Hydriastele_microspadix	(Kentiopsis_piersoniorum	Heterospathe_cagayanensis))))))	((((Dypsis_decaryi	Iriartea_deltoidea)	Manicaria_saccifera)	((Attalea_speciosa	((Reinhardtia_latisecta	Reinhardtia_paiewonskiana)	(Reinhardtia_gracilis	Reinhardtia_simplex)))	(((Elaeis_oleifera	Elaeis_guineensis)	Bactris_major)	Calamus_caryotoides)))	(Orania_palindan	(Leopoldinia_pulchra	(Podococcus_barteri	Sclerosperma_profizianum)))))	(Nypa_fruticans	(Chamaedorea_seifrizii	Pseudophoenix_vinifera))))	Kingia_australis);
(((Nypa_fruticans	((Pseudophoenix_vinifera	Chamaedorea_seifrizii)	(Serenoa_repens	(Phoenix_dactylifera	Sabal_domingensis))))	((((Manicaria_saccifera	Podococcus_barteri)	(((Burretiokentia_grandiflora	(Roystonea_regia	Geonoma_undata))	((Prestoea_acuminata	(Oenocarpus_minor	Oenocarpus_bataua))	(Dictyosperma_album	((Veitchia_spiralis	Heterospathe_cagayanensis)	(Kentiopsis_piersoniorum	Hydriastele_microspadix)))))	((Calamus_caryotoides	Dypsis_decaryi)	Leopoldinia_pulchra)))	(((Iriartea_deltoidea	Sclerosperma_profizianum)	Orania_palindan)	Pelagodoxa_henryana))	(((Reinhardtia_simplex	Reinhardtia_gracilis)	(Reinhardtia_latisecta	Reinhardtia_paiewonskiana))	((Bactris_major	(Elaeis_guineensis	Elaeis_oleifera))	Attalea_speciosa))))	Kingia_australis);
((Dictyosperma_album	((((Heterospathe_cagayanensis	Kentiopsis_piersoniorum)	Hydriastele_microspadix)	Veitchia_spiralis)	((((Leopoldinia_pulchra	(Manicaria_saccifera	Podococcus_barteri))	((((((Calamus_caryotoides	Dypsis_decaryi)	Iriartea_deltoidea)	Sclerosperma_profizianum)	Orania_palindan)	Pelagodoxa_henryana)	(((Serenoa_repens	(Pseudophoenix_vinifera	(Phoenix_dactylifera	Sabal_domingensis)))	(Nypa_fruticans	Chamaedorea_seifrizii))	(((Reinhardtia_simplex	Reinhardtia_gracilis)	(Reinhardtia_latisecta	Reinhardtia_paiewonskiana))	((Bactris_major	(Elaeis_guineensis	Elaeis_oleifera))	Attalea_speciosa)))))	(Geonoma_undata	(Burretiokentia_grandiflora	Roystonea_regia)))	(Prestoea_acuminata	(Oenocarpus_minor	Oenocarpus_bataua)))))	Kingia_australis);
((((Reinhardtia_latisecta	Reinhardtia_paiewonskiana)	((((((Sclerosperma_profizianum	Pelagodoxa_henryana)	(Manicaria_saccifera	Podococcus_barteri))	Orania_palindan)	((Iriartea_deltoidea	((Serenoa_repens	(Phoenix_dactylifera	Sabal_domingensis))	((Calamus_caryotoides	(Dypsis_decaryi	Leopoldinia_pulchra))	(Pseudophoenix_vinifera	(Nypa_fruticans	Chamaedorea_seifrizii)))))	(((Prestoea_acuminata	(Oenocarpus_minor	Oenocarpus_bataua))	(Dictyosperma_album	(((Heterospathe_cagayanensis	Kentiopsis_piersoniorum)	Hydriastele_microspadix)	Veitchia_spiralis)))	(Geonoma_undata	(Burretiokentia_grandiflora	Roystonea_regia)))))	(Attalea_speciosa	(Bactris_major	(Elaeis_guineensis	Elaeis_oleifera))))	Reinhardtia_simplex))	Reinhardtia_gracilis)	Kingia_australis);
((Dictyosperma_album	(((Heterospathe_cagayanensis	Kentiopsis_piersoniorum)	Hydriastele_microspadix)	(((((((((Serenoa_repens	((Pseudophoenix_vinifera	Phoenix_dactylifera)	Sabal_domingensis))	(Chamaedorea_seifrizii	Nypa_fruticans))	(Leopoldinia_pulchra	Iriartea_deltoidea))	Orania_palindan)	(((Reinhardtia_simplex	(Reinhardtia_paiewonskiana	(Reinhardtia_gracilis	Reinhardtia_latisecta)))	(Elaeis_guineensis	Elaeis_oleifera))	(((Calamus_caryotoides	Dypsis_decaryi)	Bactris_major)	Attalea_speciosa)))	(Manicaria_saccifera	Podococcus_barteri))	(Geonoma_undata	(((Sclerosperma_profizianum	Pelagodoxa_henryana)	Roystonea_regia)	Burretiokentia_grandiflora)))	(Prestoea_acuminata	(Oenocarpus_minor	Oenocarpus_bataua)))	Veitchia_spiralis)))	Kingia_australis);
((Dictyosperma_album	(((Heterospathe_cagayanensis	Kentiopsis_piersoniorum)	Hydriastele_microspadix)	(((((((Manicaria_saccifera	((Calamus_caryotoides	Dypsis_decaryi)	Leopoldinia_pulchra))	(Podococcus_barteri	Sclerosperma_profizianum))	(((Reinhardtia_simplex	(Reinhardtia_paiewonskiana	(Reinhardtia_gracilis	Reinhardtia_latisecta)))	(((Elaeis_guineensis	Elaeis_oleifera)	Bactris_major)	Attalea_speciosa))	(Orania_palindan	(((Serenoa_repens	(Phoenix_dactylifera	Sabal_domingensis))	((Pseudophoenix_vinifera	Chamaedorea_seifrizii)	Nypa_fruticans))	Iriartea_deltoidea))))	Pelagodoxa_henryana)	(Roystonea_regia	(Burretiokentia_grandiflora	Geonoma_undata)))	(Prestoea_acuminata	(Oenocarpus_minor	Oenocarpus_bataua)))	Veitchia_spiralis)))	Kingia_australis);
(((Veitchia_spiralis	Heterospathe_cagayanensis)	(Kentiopsis_piersoniorum	(Hydriastele_microspadix	((((Roystonea_regia	(Burretiokentia_grandiflora	Geonoma_undata))	((Prestoea_acuminata	(Oenocarpus_minor	Oenocarpus_bataua))	(((Podococcus_barteri	(Orania_palindan	Sclerosperma_profizianum))	((Manicaria_saccifera	(Calamus_caryotoides	(Dypsis_decaryi	Leopoldinia_pulchra)))	Pelagodoxa_henryana))	(((Reinhardtia_gracilis	Reinhardtia_simplex)	(Reinhardtia_paiewonskiana	Reinhardtia_latisecta))	(((Elaeis_guineensis	Elaeis_oleifera)	Bactris_major)	Attalea_speciosa)))))	(((Chamaedorea_seifrizii	Nypa_fruticans)	(Pseudophoenix_vinifera	(Phoenix_dactylifera	(Sabal_domingensis	Serenoa_repens))))	Iriartea_deltoidea))	Dictyosperma_album))))	Kingia_australis);
((((Veitchia_spiralis	((((((Roystonea_regia	Pelagodoxa_henryana)	((((Orania_palindan	Sclerosperma_profizianum)	Podococcus_barteri)	(Manicaria_saccifera	(Leopoldinia_pulchra	(Calamus_caryotoides	Dypsis_decaryi))))	(((Iriartea_deltoidea	Chamaedorea_seifrizii)	(Pseudophoenix_vinifera	(Serenoa_repens	(Phoenix_dactylifera	Sabal_domingensis))))	((Reinhardtia_simplex	(Reinhardtia_paiewonskiana	(Reinhardtia_gracilis	Reinhardtia_latisecta)))	(((Elaeis_guineensis	(Nypa_fruticans	Elaeis_oleifera))	Bactris_major)	Attalea_speciosa)))))	(Prestoea_acuminata	(Oenocarpus_minor	Oenocarpus_bataua)))	Geonoma_undata)	Burretiokentia_grandiflora)	Dictyosperma_album))	(Heterospathe_cagayanensis	Kentiopsis_piersoniorum))	Hydriastele_microspadix)	Kingia_australis);
((((Nypa_fruticans	(Phoenix_dactylifera	(Sabal_domingensis	Serenoa_repens)))	(Chamaedorea_seifrizii	Pseudophoenix_vinifera))	(Iriartea_deltoidea	(((Roystonea_regia	Geonoma_undata)	(Reinhardtia_simplex	((Reinhardtia_paiewonskiana	Reinhardtia_latisecta)	Reinhardtia_gracilis)))	(((Veitchia_spiralis	Prestoea_acuminata)	(Oenocarpus_minor	Oenocarpus_bataua))	((((Leopoldinia_pulchra	Manicaria_saccifera)	(Burretiokentia_grandiflora	Attalea_speciosa))	Podococcus_barteri)	(((Orania_palindan	Sclerosperma_profizianum)	Pelagodoxa_henryana)	((((Calamus_caryotoides	Dypsis_decaryi)	Dictyosperma_album)	((Heterospathe_cagayanensis	Kentiopsis_piersoniorum)	Hydriastele_microspadix))	((Elaeis_guineensis	Elaeis_oleifera)	Bactris_major))))))))	Kingia_australis);
(((Reinhardtia_paiewonskiana	Reinhardtia_latisecta)	((Reinhardtia_gracilis	Reinhardtia_simplex)	(((Phoenix_dactylifera	(Sabal_domingensis	Serenoa_repens))	((Iriartea_deltoidea	(Orania_palindan	(Nypa_fruticans	Pelagodoxa_henryana)))	(((Sclerosperma_profizianum	((Calamus_caryotoides	Dypsis_decaryi)	Leopoldinia_pulchra))	((((Dictyosperma_album	((Heterospathe_cagayanensis	Kentiopsis_piersoniorum)	Hydriastele_microspadix))	Burretiokentia_grandiflora)	((Veitchia_spiralis	Prestoea_acuminata)	(Oenocarpus_minor	Oenocarpus_bataua)))	(((Chamaedorea_seifrizii	Pseudophoenix_vinifera)	Geonoma_undata)	Roystonea_regia)))	(Attalea_speciosa	(Podococcus_barteri	Manicaria_saccifera)))))	((Elaeis_guineensis	Elaeis_oleifera)	Bactris_major))))	Kingia_australis);
(((Reinhardtia_simplex	Reinhardtia_gracilis)	(((Nypa_fruticans	((((Sclerosperma_profizianum	Orania_palindan)	Pelagodoxa_henryana)	(Iriartea_deltoidea	(Pseudophoenix_vinifera	(Serenoa_repens	(Phoenix_dactylifera	Sabal_domingensis)))))	((Podococcus_barteri	Manicaria_saccifera)	((((Geonoma_undata	Roystonea_regia)	((Dictyosperma_album	((Heterospathe_cagayanensis	Kentiopsis_piersoniorum)	Hydriastele_microspadix))	Burretiokentia_grandiflora))	((Veitchia_spiralis	Prestoea_acuminata)	(Oenocarpus_minor	Oenocarpus_bataua)))	Chamaedorea_seifrizii))))	((((Calamus_caryotoides	Dypsis_decaryi)	Leopoldinia_pulchra)	Attalea_speciosa)	((Elaeis_guineensis	Elaeis_oleifera)	Bactris_major)))	(Reinhardtia_paiewonskiana	Reinhardtia_latisecta)))	Kingia_australis);
((Dictyosperma_album	(((Burretiokentia_grandiflora	(((((Pelagodoxa_henryana	Podococcus_barteri)	(((Leopoldinia_pulchra	Dypsis_decaryi)	Calamus_caryotoides)	Manicaria_saccifera))	(((Iriartea_deltoidea	((Phoenix_dactylifera	(Sabal_domingensis	Serenoa_repens))	(Nypa_fruticans	(Pseudophoenix_vinifera	Chamaedorea_seifrizii))))	((Reinhardtia_simplex	((Reinhardtia_gracilis	Reinhardtia_paiewonskiana)	Reinhardtia_latisecta))	(Roystonea_regia	(Attalea_speciosa	(Bactris_major	(Elaeis_guineensis	Elaeis_oleifera))))))	(Orania_palindan	Sclerosperma_profizianum)))	(Veitchia_spiralis	Geonoma_undata))	((Oenocarpus_bataua	Oenocarpus_minor)	Prestoea_acuminata)))	(Hydriastele_microspadix	Kentiopsis_piersoniorum))	Heterospathe_cagayanensis))	Kingia_australis);
(((Serenoa_repens	(Phoenix_dactylifera	Sabal_domingensis))	((Iriartea_deltoidea	((((((Oenocarpus_bataua	Oenocarpus_minor)	(Veitchia_spiralis	Prestoea_acuminata))	Pelagodoxa_henryana)	((Roystonea_regia	Geonoma_undata)	(Burretiokentia_grandiflora	(Dictyosperma_album	((Heterospathe_cagayanensis	Kentiopsis_piersoniorum)	Hydriastele_microspadix)))))	((((Leopoldinia_pulchra	Dypsis_decaryi)	Calamus_caryotoides)	Sclerosperma_profizianum)	(Manicaria_saccifera	Podococcus_barteri)))	((((Reinhardtia_gracilis	Reinhardtia_simplex)	(Reinhardtia_paiewonskiana	Reinhardtia_latisecta))	(Attalea_speciosa	(Bactris_major	(Elaeis_guineensis	Elaeis_oleifera))))	Orania_palindan)))	(Nypa_fruticans	(Pseudophoenix_vinifera	Chamaedorea_seifrizii))))	Kingia_australis);
((Pelagodoxa_henryana	((((((Oenocarpus_bataua	Oenocarpus_minor)	Prestoea_acuminata)	(Geonoma_undata	(Dictyosperma_album	((Heterospathe_cagayanensis	Kentiopsis_piersoniorum)	Hydriastele_microspadix))))	((((Chamaedorea_seifrizii	Nypa_fruticans)	(Pseudophoenix_vinifera	(Serenoa_repens	(Phoenix_dactylifera	Sabal_domingensis))))	(Podococcus_barteri	Sclerosperma_profizianum))	(((Reinhardtia_simplex	((Reinhardtia_paiewonskiana	Reinhardtia_latisecta)	Reinhardtia_gracilis))	(Attalea_speciosa	(Bactris_major	(Elaeis_guineensis	Elaeis_oleifera))))	(Orania_palindan	((Manicaria_saccifera	(Leopoldinia_pulchra	(Dypsis_decaryi	Calamus_caryotoides)))	Iriartea_deltoidea)))))	Veitchia_spiralis)	(Burretiokentia_grandiflora	Roystonea_regia)))	Kingia_australis);
((Dictyosperma_album	(((Heterospathe_cagayanensis	Kentiopsis_piersoniorum)	Hydriastele_microspadix)	(((Geonoma_undata	((Oenocarpus_bataua	Oenocarpus_minor)	(Veitchia_spiralis	Prestoea_acuminata)))	((((Pelagodoxa_henryana	(Orania_palindan	Sclerosperma_profizianum))	((Iriartea_deltoidea	((Chamaedorea_seifrizii	Nypa_fruticans)	(Pseudophoenix_vinifera	(Serenoa_repens	(Phoenix_dactylifera	Sabal_domingensis)))))	(((Reinhardtia_paiewonskiana	Reinhardtia_latisecta)	(Reinhardtia_gracilis	Reinhardtia_simplex))	(Attalea_speciosa	(Bactris_major	(Elaeis_guineensis	Elaeis_oleifera))))))	(Manicaria_saccifera	Podococcus_barteri))	((Dypsis_decaryi	Calamus_caryotoides)	Leopoldinia_pulchra)))	(Burretiokentia_grandiflora	Roystonea_regia))))	Kingia_australis);
((Reinhardtia_latisecta	(((Reinhardtia_gracilis	Reinhardtia_simplex)	((Attalea_speciosa	(Bactris_major	(Elaeis_guineensis	Elaeis_oleifera)))	(((Dypsis_decaryi	Calamus_caryotoides)	Leopoldinia_pulchra)	(((((Roystonea_regia	Geonoma_undata)	(((Oenocarpus_bataua	Oenocarpus_minor)	Prestoea_acuminata)	((Heterospathe_cagayanensis	Kentiopsis_piersoniorum)	((Dictyosperma_album	Veitchia_spiralis)	Hydriastele_microspadix))))	Burretiokentia_grandiflora)	(Nypa_fruticans	(Manicaria_saccifera	Podococcus_barteri)))	((Serenoa_repens	((Phoenix_dactylifera	Pseudophoenix_vinifera)	Sabal_domingensis))	(Orania_palindan	((Pelagodoxa_henryana	Sclerosperma_profizianum)	(Iriartea_deltoidea	Chamaedorea_seifrizii))))))))	Reinhardtia_paiewonskiana))	Kingia_australis);
((Pseudophoenix_vinifera	(Nypa_fruticans	(Chamaedorea_seifrizii	(((Phoenix_dactylifera	(Sabal_domingensis	Serenoa_repens))	(((((Oenocarpus_bataua	Oenocarpus_minor)	(Veitchia_spiralis	Prestoea_acuminata))	(((Burretiokentia_grandiflora	Attalea_speciosa)	((Calamus_caryotoides	Bactris_major)	(Elaeis_guineensis	Elaeis_oleifera)))	((Reinhardtia_paiewonskiana	Reinhardtia_latisecta)	(Reinhardtia_gracilis	Reinhardtia_simplex))))	((Orania_palindan	(Sclerosperma_profizianum	Podococcus_barteri))	(Pelagodoxa_henryana	(Leopoldinia_pulchra	((Dypsis_decaryi	Iriartea_deltoidea)	Manicaria_saccifera)))))	((Heterospathe_cagayanensis	(Hydriastele_microspadix	Kentiopsis_piersoniorum))	Dictyosperma_album)))	(Roystonea_regia	Geonoma_undata)))))	Kingia_australis);
(((Dictyosperma_album	((((Oenocarpus_bataua	Oenocarpus_minor)	(Veitchia_spiralis	Prestoea_acuminata))	((((Pseudophoenix_vinifera	(Serenoa_repens	(Phoenix_dactylifera	Sabal_domingensis)))	(Chamaedorea_seifrizii	(Burretiokentia_grandiflora	Roystonea_regia)))	((Pelagodoxa_henryana	(Orania_palindan	(Sclerosperma_profizianum	(Nypa_fruticans	Podococcus_barteri))))	(((Leopoldinia_pulchra	Manicaria_saccifera)	Iriartea_deltoidea)	(((Elaeis_guineensis	Elaeis_oleifera)	(Attalea_speciosa	Bactris_major))	((Reinhardtia_paiewonskiana	Reinhardtia_latisecta)	(Reinhardtia_gracilis	Reinhardtia_simplex))))))	Geonoma_undata))	(Hydriastele_microspadix	(Kentiopsis_piersoniorum	Heterospathe_cagayanensis))))	(Calamus_caryotoides	Dypsis_decaryi))	Kingia_australis);
((Dictyosperma_album	((Hydriastele_microspadix	(Kentiopsis_piersoniorum	Heterospathe_cagayanensis))	(((Oenocarpus_bataua	Oenocarpus_minor)	(Veitchia_spiralis	Prestoea_acuminata))	((((((Podococcus_barteri	(Orania_palindan	Sclerosperma_profizianum))	(((Calamus_caryotoides	Dypsis_decaryi)	Leopoldinia_pulchra)	Manicaria_saccifera))	((Attalea_speciosa	(Bactris_major	(Elaeis_guineensis	Elaeis_oleifera)))	((Reinhardtia_paiewonskiana	(Reinhardtia_gracilis	Reinhardtia_latisecta))	Reinhardtia_simplex)))	((Pseudophoenix_vinifera	(Phoenix_dactylifera	Sabal_domingensis))	((Chamaedorea_seifrizii	(Iriartea_deltoidea	Serenoa_repens))	Nypa_fruticans)))	(Geonoma_undata	(Burretiokentia_grandiflora	Roystonea_regia)))	Pelagodoxa_henryana))))	Kingia_australis);
((Dictyosperma_album	((Hydriastele_microspadix	(Kentiopsis_piersoniorum	(Reinhardtia_gracilis	Heterospathe_cagayanensis)))	((((((Leopoldinia_pulchra	((Dypsis_decaryi	Iriartea_deltoidea)	Manicaria_saccifera))	Podococcus_barteri)	((Pelagodoxa_henryana	(((Pseudophoenix_vinifera	(Phoenix_dactylifera	(Serenoa_repens	Sabal_domingensis)))	Orania_palindan)	(((Veitchia_spiralis	Attalea_speciosa)	((Calamus_caryotoides	Bactris_major)	(Elaeis_guineensis	Elaeis_oleifera)))	((Nypa_fruticans	(Reinhardtia_latisecta	Reinhardtia_paiewonskiana))	Reinhardtia_simplex))))	((Chamaedorea_seifrizii	Roystonea_regia)	Geonoma_undata)))	((Oenocarpus_bataua	Oenocarpus_minor)	Prestoea_acuminata))	Sclerosperma_profizianum)	Burretiokentia_grandiflora)))	Kingia_australis);
((((Dictyosperma_album	((Hydriastele_microspadix	(Kentiopsis_piersoniorum	Heterospathe_cagayanensis))	((((((((Chamaedorea_seifrizii	Geonoma_undata)	(Roystonea_regia	Pseudophoenix_vinifera))	(Serenoa_repens	(Sabal_domingensis	Phoenix_dactylifera)))	(((Nypa_fruticans	Attalea_speciosa)	(Bactris_major	(Elaeis_guineensis	Elaeis_oleifera)))	((Reinhardtia_latisecta	Reinhardtia_paiewonskiana)	(Reinhardtia_gracilis	Reinhardtia_simplex))))	((Orania_palindan	(Sclerosperma_profizianum	Podococcus_barteri))	((Iriartea_deltoidea	Leopoldinia_pulchra)	(Manicaria_saccifera	Pelagodoxa_henryana))))	((Oenocarpus_bataua	Oenocarpus_minor)	Prestoea_acuminata))	Burretiokentia_grandiflora)	Veitchia_spiralis)))	Dypsis_decaryi)	Calamus_caryotoides)	Kingia_australis);
(((Dictyosperma_album	((Hydriastele_microspadix	(Kentiopsis_piersoniorum	Heterospathe_cagayanensis))	(((Oenocarpus_bataua	Oenocarpus_minor)	(Veitchia_spiralis	Prestoea_acuminata))	((((Dypsis_decaryi	Leopoldinia_pulchra)	Manicaria_saccifera)	((((Nypa_fruticans	((Reinhardtia_latisecta	Reinhardtia_paiewonskiana)	(Reinhardtia_gracilis	Reinhardtia_simplex)))	(Attalea_speciosa	((Elaeis_guineensis	Elaeis_oleifera)	Bactris_major)))	(Pelagodoxa_henryana	Orania_palindan))	(Sclerosperma_profizianum	Podococcus_barteri)))	(((Iriartea_deltoidea	(Pseudophoenix_vinifera	(Serenoa_repens	(Phoenix_dactylifera	Sabal_domingensis))))	Chamaedorea_seifrizii)	(Geonoma_undata	(Roystonea_regia	Burretiokentia_grandiflora)))))))	Calamus_caryotoides)	Kingia_australis);
(((Nypa_fruticans	((Pseudophoenix_vinifera	(Phoenix_dactylifera	(Sabal_domingensis	Serenoa_repens)))	(((Podococcus_barteri	(Leopoldinia_pulchra	Manicaria_saccifera))	((((Reinhardtia_latisecta	Reinhardtia_paiewonskiana)	(Reinhardtia_gracilis	Reinhardtia_simplex))	(Attalea_speciosa	((Elaeis_guineensis	Elaeis_oleifera)	(Iriartea_deltoidea	Bactris_major))))	(Pelagodoxa_henryana	(Sclerosperma_profizianum	Orania_palindan))))	(((Roystonea_regia	Burretiokentia_grandiflora)	(Dictyosperma_album	(Hydriastele_microspadix	(Kentiopsis_piersoniorum	Heterospathe_cagayanensis))))	(((((Calamus_caryotoides	Dypsis_decaryi)	Oenocarpus_bataua)	Oenocarpus_minor)	(Veitchia_spiralis	Prestoea_acuminata))	Geonoma_undata)))))	Chamaedorea_seifrizii)	Kingia_australis);
(((Iriartea_deltoidea	Nypa_fruticans)	(((Pseudophoenix_vinifera	(Phoenix_dactylifera	Sabal_domingensis))	Serenoa_repens)	((((((Reinhardtia_paiewonskiana	(Reinhardtia_latisecta	Reinhardtia_gracilis))	Reinhardtia_simplex)	(Attalea_speciosa	((Elaeis_guineensis	Elaeis_oleifera)	Bactris_major)))	(((Sclerosperma_profizianum	Podococcus_barteri)	Leopoldinia_pulchra)	((Manicaria_saccifera	(Calamus_caryotoides	(Roystonea_regia	Burretiokentia_grandiflora)))	(Geonoma_undata	((Dictyosperma_album	(Hydriastele_microspadix	(Kentiopsis_piersoniorum	(Dypsis_decaryi	Heterospathe_cagayanensis))))	((Oenocarpus_bataua	Oenocarpus_minor)	(Veitchia_spiralis	Prestoea_acuminata)))))))	(Pelagodoxa_henryana	Orania_palindan))	Chamaedorea_seifrizii)))	Kingia_australis);
((Phoenix_dactylifera	(((Serenoa_repens	((Iriartea_deltoidea	(((((Reinhardtia_paiewonskiana	Reinhardtia_latisecta)	(Reinhardtia_gracilis	Reinhardtia_simplex))	(Attalea_speciosa	((Elaeis_guineensis	Elaeis_oleifera)	Bactris_major)))	(Pelagodoxa_henryana	((Podococcus_barteri	Manicaria_saccifera)	(((Sclerosperma_profizianum	(Dictyosperma_album	(Hydriastele_microspadix	(Kentiopsis_piersoniorum	(Dypsis_decaryi	Heterospathe_cagayanensis)))))	((Calamus_caryotoides	(Oenocarpus_bataua	Oenocarpus_minor))	(Veitchia_spiralis	Prestoea_acuminata)))	(((Roystonea_regia	Burretiokentia_grandiflora)	Geonoma_undata)	Leopoldinia_pulchra)))))	Orania_palindan))	(Nypa_fruticans	Chamaedorea_seifrizii)))	Sabal_domingensis)	Pseudophoenix_vinifera))	Kingia_australis);
((Dictyosperma_album	((Hydriastele_microspadix	(Kentiopsis_piersoniorum	Heterospathe_cagayanensis))	((((Oenocarpus_bataua	Oenocarpus_minor)	Prestoea_acuminata)	((((Roystonea_regia	Burretiokentia_grandiflora)	((Pseudophoenix_vinifera	Chamaedorea_seifrizii)	Geonoma_undata))	((Sclerosperma_profizianum	Podococcus_barteri)	((((((Reinhardtia_paiewonskiana	Reinhardtia_latisecta)	(Reinhardtia_gracilis	Reinhardtia_simplex))	(Attalea_speciosa	((Elaeis_guineensis	Elaeis_oleifera)	(Calamus_caryotoides	Bactris_major))))	Orania_palindan)	(Nypa_fruticans	((Sabal_domingensis	Phoenix_dactylifera)	Serenoa_repens)))	((Leopoldinia_pulchra	Manicaria_saccifera)	(Dypsis_decaryi	Iriartea_deltoidea)))))	Pelagodoxa_henryana))	Veitchia_spiralis)))	Kingia_australis);
(((((((Oenocarpus_bataua	Oenocarpus_minor)	Prestoea_acuminata)	(((((((Reinhardtia_paiewonskiana	Reinhardtia_latisecta)	(Reinhardtia_gracilis	Reinhardtia_simplex))	((Attalea_speciosa	(Nypa_fruticans	Calamus_caryotoides))	((Elaeis_guineensis	Elaeis_oleifera)	Bactris_major)))	Podococcus_barteri)	(Pelagodoxa_henryana	(Orania_palindan	Sclerosperma_profizianum)))	(Leopoldinia_pulchra	((Dypsis_decaryi	Iriartea_deltoidea)	Manicaria_saccifera)))	((Phoenix_dactylifera	(Serenoa_repens	Sabal_domingensis))	(Burretiokentia_grandiflora	((Pseudophoenix_vinifera	(Roystonea_regia	Chamaedorea_seifrizii))	Geonoma_undata)))))	Veitchia_spiralis)	Dictyosperma_album)	(Hydriastele_microspadix	(Kentiopsis_piersoniorum	Heterospathe_cagayanensis)))	Kingia_australis);
((Nypa_fruticans	(((Chamaedorea_seifrizii	(Serenoa_repens	Iriartea_deltoidea))	(Pseudophoenix_vinifera	(Phoenix_dactylifera	Sabal_domingensis)))	(((((Reinhardtia_gracilis	Reinhardtia_simplex)	(Reinhardtia_paiewonskiana	Reinhardtia_latisecta))	(Attalea_speciosa	((Elaeis_guineensis	Elaeis_oleifera)	Bactris_major)))	(Orania_palindan	Sclerosperma_profizianum))	(((Geonoma_undata	(((Oenocarpus_bataua	Oenocarpus_minor)	(Veitchia_spiralis	(Leopoldinia_pulchra	Prestoea_acuminata)))	(Dictyosperma_album	(Kentiopsis_piersoniorum	((Burretiokentia_grandiflora	Heterospathe_cagayanensis)	Hydriastele_microspadix)))))	(Roystonea_regia	Pelagodoxa_henryana))	((Calamus_caryotoides	Dypsis_decaryi)	(Manicaria_saccifera	Podococcus_barteri))))))	Kingia_australis);
((Phoenix_dactylifera	((Serenoa_repens	Sabal_domingensis)	((Pseudophoenix_vinifera	Chamaedorea_seifrizii)	(Nypa_fruticans	(((Orania_palindan	((((((Oenocarpus_bataua	Oenocarpus_minor)	Prestoea_acuminata)	(((Calamus_caryotoides	Dypsis_decaryi)	Dictyosperma_album)	((((Burretiokentia_grandiflora	Heterospathe_cagayanensis)	Kentiopsis_piersoniorum)	Hydriastele_microspadix)	Veitchia_spiralis)))	(Roystonea_regia	Geonoma_undata))	(Leopoldinia_pulchra	(Sclerosperma_profizianum	Podococcus_barteri)))	Manicaria_saccifera))	((Reinhardtia_simplex	(Reinhardtia_paiewonskiana	(Reinhardtia_gracilis	Reinhardtia_latisecta)))	(Attalea_speciosa	((Elaeis_guineensis	Elaeis_oleifera)	(Iriartea_deltoidea	Bactris_major)))))	Pelagodoxa_henryana)))))	Kingia_australis);
((Calamus_caryotoides	(Dypsis_decaryi	(Leopoldinia_pulchra	((((Pelagodoxa_henryana	((Iriartea_deltoidea	Sclerosperma_profizianum)	Orania_palindan))	(((Reinhardtia_gracilis	Reinhardtia_simplex)	(Reinhardtia_paiewonskiana	Reinhardtia_latisecta))	((Nypa_fruticans	Attalea_speciosa)	((Elaeis_guineensis	Elaeis_oleifera)	Bactris_major))))	(((((Oenocarpus_bataua	Oenocarpus_minor)	(Veitchia_spiralis	Prestoea_acuminata))	(Dictyosperma_album	((Heterospathe_cagayanensis	Kentiopsis_piersoniorum)	Hydriastele_microspadix)))	Geonoma_undata)	((Burretiokentia_grandiflora	Roystonea_regia)	(Chamaedorea_seifrizii	((Serenoa_repens	(Sabal_domingensis	Phoenix_dactylifera))	Pseudophoenix_vinifera)))))	(Podococcus_barteri	Manicaria_saccifera)))))	Kingia_australis);
(((Reinhardtia_latisecta	Reinhardtia_gracilis)	(((((Elaeis_guineensis	Elaeis_oleifera)	(Bactris_major	(Nypa_fruticans	Attalea_speciosa)))	((((Leopoldinia_pulchra	(Podococcus_barteri	Manicaria_saccifera))	((((Oenocarpus_bataua	Oenocarpus_minor)	Prestoea_acuminata)	((Veitchia_spiralis	Dictyosperma_album)	((Kentiopsis_piersoniorum	Hydriastele_microspadix)	((Dypsis_decaryi	Calamus_caryotoides)	Heterospathe_cagayanensis))))	(Geonoma_undata	((Chamaedorea_seifrizii	((Phoenix_dactylifera	(Serenoa_repens	Sabal_domingensis))	Pseudophoenix_vinifera))	(Burretiokentia_grandiflora	Roystonea_regia)))))	((Sclerosperma_profizianum	Pelagodoxa_henryana)	Orania_palindan))	Iriartea_deltoidea))	Reinhardtia_simplex)	Reinhardtia_paiewonskiana))	Kingia_australis);
((Reinhardtia_latisecta	(((Reinhardtia_gracilis	(((Elaeis_guineensis	Elaeis_oleifera)	Bactris_major)	((Manicaria_saccifera	(((Attalea_speciosa	(Nypa_fruticans	((Pseudophoenix_vinifera	(Phoenix_dactylifera	(Sabal_domingensis	Serenoa_repens)))	(((Dypsis_decaryi	Calamus_caryotoides)	Iriartea_deltoidea)	Chamaedorea_seifrizii))))	((Pelagodoxa_henryana	Roystonea_regia)	((Geonoma_undata	((Oenocarpus_minor	Oenocarpus_bataua)	(Veitchia_spiralis	Prestoea_acuminata)))	(((Hydriastele_microspadix	(Kentiopsis_piersoniorum	Heterospathe_cagayanensis))	Dictyosperma_album)	Burretiokentia_grandiflora))))	(Orania_palindan	(Podococcus_barteri	Sclerosperma_profizianum))))	Leopoldinia_pulchra)))	Reinhardtia_simplex)	Reinhardtia_paiewonskiana))	Kingia_australis);
((Calamus_caryotoides	(Dictyosperma_album	((Burretiokentia_grandiflora	(((((Reinhardtia_simplex	(Reinhardtia_paiewonskiana	(Reinhardtia_gracilis	Reinhardtia_latisecta)))	((Nypa_fruticans	Attalea_speciosa)	((Elaeis_guineensis	Elaeis_oleifera)	Bactris_major)))	((Iriartea_deltoidea	(Pseudophoenix_vinifera	(Phoenix_dactylifera	(Sabal_domingensis	Serenoa_repens))))	Chamaedorea_seifrizii))	((Sclerosperma_profizianum	Orania_palindan)	Pelagodoxa_henryana))	((((Leopoldinia_pulchra	(Podococcus_barteri	Manicaria_saccifera))	Roystonea_regia)	Geonoma_undata)	((Oenocarpus_minor	Oenocarpus_bataua)	(Veitchia_spiralis	Prestoea_acuminata)))))	(Hydriastele_microspadix	(Kentiopsis_piersoniorum	(Dypsis_decaryi	Heterospathe_cagayanensis))))))	Kingia_australis);
((((Nypa_fruticans	Chamaedorea_seifrizii)	(Iriartea_deltoidea	((Pelagodoxa_henryana	(((Oenocarpus_minor	Oenocarpus_bataua)	(Veitchia_spiralis	Prestoea_acuminata))	(((Attalea_speciosa	Roystonea_regia)	Geonoma_undata)	(((Hydriastele_microspadix	(Kentiopsis_piersoniorum	Heterospathe_cagayanensis))	Dictyosperma_album)	Burretiokentia_grandiflora))))	(Orania_palindan	(((((Dypsis_decaryi	Calamus_caryotoides)	Leopoldinia_pulchra)	Manicaria_saccifera)	(Sclerosperma_profizianum	Podococcus_barteri))	(((Elaeis_guineensis	Elaeis_oleifera)	Bactris_major)	((Reinhardtia_simplex	Reinhardtia_gracilis)	(Reinhardtia_latisecta	Reinhardtia_paiewonskiana))))))))	((Pseudophoenix_vinifera	(Sabal_domingensis	Phoenix_dactylifera))	Serenoa_repens))	Kingia_australis);
((Serenoa_repens	((Sabal_domingensis	Phoenix_dactylifera)	((Pelagodoxa_henryana	(((((Calamus_caryotoides	(Oenocarpus_minor	Oenocarpus_bataua))	(Veitchia_spiralis	Prestoea_acuminata))	(Dypsis_decaryi	((Leopoldinia_pulchra	Iriartea_deltoidea)	Manicaria_saccifera)))	(((((Kentiopsis_piersoniorum	Heterospathe_cagayanensis)	Hydriastele_microspadix)	Burretiokentia_grandiflora)	Dictyosperma_album)	(Sclerosperma_profizianum	Podococcus_barteri)))	((Roystonea_regia	(((Reinhardtia_simplex	Reinhardtia_gracilis)	(Reinhardtia_latisecta	Reinhardtia_paiewonskiana))	((Bactris_major	Attalea_speciosa)	(Elaeis_guineensis	Elaeis_oleifera))))	(Orania_palindan	Geonoma_undata))))	((Chamaedorea_seifrizii	Pseudophoenix_vinifera)	Nypa_fruticans))))	Kingia_australis);
((Serenoa_repens	((Sabal_domingensis	Phoenix_dactylifera)	((Pelagodoxa_henryana	(((Reinhardtia_simplex	(Reinhardtia_gracilis	(Reinhardtia_latisecta	Reinhardtia_paiewonskiana)))	((Bactris_major	(Elaeis_guineensis	Elaeis_oleifera))	Attalea_speciosa))	((Orania_palindan	Geonoma_undata)	(((((Oenocarpus_minor	Oenocarpus_bataua)	(Veitchia_spiralis	Prestoea_acuminata))	(((Kentiopsis_piersoniorum	Heterospathe_cagayanensis)	Hydriastele_microspadix)	Dictyosperma_album))	(((Calamus_caryotoides	(Leopoldinia_pulchra	Dypsis_decaryi))	(Iriartea_deltoidea	Manicaria_saccifera))	(Sclerosperma_profizianum	Podococcus_barteri)))	(Burretiokentia_grandiflora	Roystonea_regia)))))	((Chamaedorea_seifrizii	Pseudophoenix_vinifera)	Nypa_fruticans))))	Kingia_australis);
(((Nypa_fruticans	((Pseudophoenix_vinifera	((Phoenix_dactylifera	Sabal_domingensis)	Serenoa_repens))	(((Reinhardtia_simplex	(Reinhardtia_paiewonskiana	(Reinhardtia_gracilis	Reinhardtia_latisecta)))	((Bactris_major	(Elaeis_guineensis	Elaeis_oleifera))	Attalea_speciosa))	((Sclerosperma_profizianum	Orania_palindan)	((((Geonoma_undata	Pelagodoxa_henryana)	Podococcus_barteri)	(((Oenocarpus_minor	Oenocarpus_bataua)	(Leopoldinia_pulchra	(Veitchia_spiralis	Prestoea_acuminata)))	((((Kentiopsis_piersoniorum	Heterospathe_cagayanensis)	(Burretiokentia_grandiflora	Hydriastele_microspadix))	Dictyosperma_album)	Roystonea_regia)))	(Manicaria_saccifera	(Iriartea_deltoidea	(Calamus_caryotoides	Dypsis_decaryi))))))))	Chamaedorea_seifrizii)	Kingia_australis);
((Phoenix_dactylifera	(Sabal_domingensis	(Serenoa_repens	((Pseudophoenix_vinifera	(Geonoma_undata	((Chamaedorea_seifrizii	Burretiokentia_grandiflora)	Roystonea_regia)))	((((Oenocarpus_minor	Oenocarpus_bataua)	(Veitchia_spiralis	Prestoea_acuminata))	(((Kentiopsis_piersoniorum	Heterospathe_cagayanensis)	Hydriastele_microspadix)	Dictyosperma_album))	((((((Reinhardtia_gracilis	Reinhardtia_simplex)	(Reinhardtia_paiewonskiana	Reinhardtia_latisecta))	((Bactris_major	(Elaeis_guineensis	Elaeis_oleifera))	(Nypa_fruticans	Attalea_speciosa)))	(Pelagodoxa_henryana	(Podococcus_barteri	((Iriartea_deltoidea	Sclerosperma_profizianum)	Orania_palindan))))	Manicaria_saccifera)	(Leopoldinia_pulchra	(Calamus_caryotoides	Dypsis_decaryi))))))))	Kingia_australis);
((Pelagodoxa_henryana	(((Orania_palindan	((Podococcus_barteri	Sclerosperma_profizianum)	(((((Roystonea_regia	Chamaedorea_seifrizii)	Geonoma_undata)	(((Oenocarpus_minor	Oenocarpus_bataua)	Prestoea_acuminata)	(Dictyosperma_album	(Veitchia_spiralis	((Kentiopsis_piersoniorum	Heterospathe_cagayanensis)	Hydriastele_microspadix)))))	Burretiokentia_grandiflora)	((Leopoldinia_pulchra	(Calamus_caryotoides	Dypsis_decaryi))	Manicaria_saccifera))))	(((Reinhardtia_gracilis	Reinhardtia_simplex)	(Reinhardtia_paiewonskiana	Reinhardtia_latisecta))	(((Iriartea_deltoidea	Bactris_major)	((Nypa_fruticans	Elaeis_guineensis)	Elaeis_oleifera))	Attalea_speciosa)))	(Pseudophoenix_vinifera	((Phoenix_dactylifera	Sabal_domingensis)	Serenoa_repens))))	Kingia_australis);
((Phoenix_dactylifera	(Sabal_domingensis	(Serenoa_repens	(((((Pelagodoxa_henryana	((((Leopoldinia_pulchra	(Calamus_caryotoides	Dypsis_decaryi))	Manicaria_saccifera)	(Orania_palindan	(Sclerosperma_profizianum	Podococcus_barteri)))	(((Burretiokentia_grandiflora	Roystonea_regia)	(Chamaedorea_seifrizii	Geonoma_undata))	(((Oenocarpus_minor	Oenocarpus_bataua)	(Veitchia_spiralis	Prestoea_acuminata))	(Dictyosperma_album	((Kentiopsis_piersoniorum	Heterospathe_cagayanensis)	Hydriastele_microspadix))))))	(((Reinhardtia_gracilis	Reinhardtia_simplex)	(Reinhardtia_paiewonskiana	Reinhardtia_latisecta))	((Bactris_major	(Elaeis_guineensis	Elaeis_oleifera))	Attalea_speciosa)))	Iriartea_deltoidea)	Pseudophoenix_vinifera)	Nypa_fruticans))))	Kingia_australis);
(((Nypa_fruticans	((Iriartea_deltoidea	(Orania_palindan	(((((Leopoldinia_pulchra	(Calamus_caryotoides	Dypsis_decaryi))	Manicaria_saccifera)	(Sclerosperma_profizianum	Podococcus_barteri))	((((Oenocarpus_minor	Oenocarpus_bataua)	Prestoea_acuminata)	(Dictyosperma_album	((Kentiopsis_piersoniorum	Heterospathe_cagayanensis)	Hydriastele_microspadix)))	(((Roystonea_regia	Geonoma_undata)	(Veitchia_spiralis	Burretiokentia_grandiflora))	Pelagodoxa_henryana)))	(((Reinhardtia_gracilis	Reinhardtia_simplex)	(Reinhardtia_paiewonskiana	Reinhardtia_latisecta))	((Bactris_major	(Elaeis_guineensis	Elaeis_oleifera))	Attalea_speciosa)))))	(Serenoa_repens	(Pseudophoenix_vinifera	(Phoenix_dactylifera	Sabal_domingensis)))))	Chamaedorea_seifrizii)	Kingia_australis);
((((Calamus_caryotoides	Dypsis_decaryi)	((Hydriastele_microspadix	(Heterospathe_cagayanensis	Kentiopsis_piersoniorum))	(((Oenocarpus_minor	Oenocarpus_bataua)	(Veitchia_spiralis	Prestoea_acuminata))	((Pelagodoxa_henryana	((((Chamaedorea_seifrizii	(Serenoa_repens	((Sabal_domingensis	Phoenix_dactylifera)	Pseudophoenix_vinifera)))	Iriartea_deltoidea)	((((Nypa_fruticans	(Leopoldinia_pulchra	Attalea_speciosa))	(Bactris_major	(Elaeis_oleifera	Elaeis_guineensis)))	(Reinhardtia_simplex	(Reinhardtia_paiewonskiana	(Reinhardtia_latisecta	Reinhardtia_gracilis))))	(Orania_palindan	Sclerosperma_profizianum)))	(Podococcus_barteri	Manicaria_saccifera)))	(Geonoma_undata	(Roystonea_regia	Burretiokentia_grandiflora))))))	Dictyosperma_album)	Kingia_australis);
(((Reinhardtia_paiewonskiana	(((((Pelagodoxa_henryana	Orania_palindan)	((Sclerosperma_profizianum	((Roystonea_regia	Burretiokentia_grandiflora)	(((Dictyosperma_album	(Hydriastele_microspadix	(Heterospathe_cagayanensis	Kentiopsis_piersoniorum)))	((Oenocarpus_minor	Oenocarpus_bataua)	(Veitchia_spiralis	Prestoea_acuminata)))	Geonoma_undata)))	(Podococcus_barteri	Manicaria_saccifera)))	(Iriartea_deltoidea	(Chamaedorea_seifrizii	(((Serenoa_repens	Sabal_domingensis)	Phoenix_dactylifera)	Pseudophoenix_vinifera))))	((Nypa_fruticans	(((Calamus_caryotoides	Dypsis_decaryi)	Leopoldinia_pulchra)	Attalea_speciosa))	(Bactris_major	(Elaeis_oleifera	Elaeis_guineensis))))	Reinhardtia_simplex))	(Reinhardtia_gracilis	Reinhardtia_latisecta))	Kingia_australis);
((Dictyosperma_album	((Burretiokentia_grandiflora	(Geonoma_undata	((Roystonea_regia	((Sclerosperma_profizianum	Podococcus_barteri)	(((((Attalea_speciosa	(Bactris_major	(Elaeis_oleifera	Elaeis_guineensis)))	((Reinhardtia_simplex	Reinhardtia_gracilis)	(Reinhardtia_latisecta	Reinhardtia_paiewonskiana)))	(Iriartea_deltoidea	((Nypa_fruticans	Chamaedorea_seifrizii)	(((Serenoa_repens	Sabal_domingensis)	Phoenix_dactylifera)	Pseudophoenix_vinifera))))	(Pelagodoxa_henryana	Orania_palindan))	((Dypsis_decaryi	(Leopoldinia_pulchra	Calamus_caryotoides))	Manicaria_saccifera))))	((Oenocarpus_minor	Oenocarpus_bataua)	Prestoea_acuminata))))	((Hydriastele_microspadix	(Heterospathe_cagayanensis	Kentiopsis_piersoniorum))	Veitchia_spiralis)))	Kingia_australis);
((Dictyosperma_album	(((((((Elaeis_oleifera	Elaeis_guineensis)	(Attalea_speciosa	((Leopoldinia_pulchra	Calamus_caryotoides)	Bactris_major)))	((Reinhardtia_simplex	Reinhardtia_gracilis)	(Reinhardtia_latisecta	Reinhardtia_paiewonskiana)))	(((Sclerosperma_profizianum	Pelagodoxa_henryana)	Orania_palindan)	(Manicaria_saccifera	Podococcus_barteri)))	((((Pseudophoenix_vinifera	Chamaedorea_seifrizii)	(Nypa_fruticans	(Serenoa_repens	(Sabal_domingensis	Phoenix_dactylifera))))	Iriartea_deltoidea)	(Geonoma_undata	(Roystonea_regia	Burretiokentia_grandiflora))))	((Oenocarpus_minor	Oenocarpus_bataua)	(Veitchia_spiralis	Prestoea_acuminata)))	(Hydriastele_microspadix	((Dypsis_decaryi	Heterospathe_cagayanensis)	Kentiopsis_piersoniorum))))	Kingia_australis);
((Phoenix_dactylifera	((((Iriartea_deltoidea	(Orania_palindan	(((Attalea_speciosa	(Bactris_major	(Elaeis_oleifera	Elaeis_guineensis)))	(Reinhardtia_simplex	(Reinhardtia_gracilis	(Reinhardtia_latisecta	Reinhardtia_paiewonskiana))))	((((((Oenocarpus_minor	Oenocarpus_bataua)	Prestoea_acuminata)	((Hydriastele_microspadix	(((Calamus_caryotoides	Dypsis_decaryi)	Heterospathe_cagayanensis)	Kentiopsis_piersoniorum))	((Veitchia_spiralis	Sclerosperma_profizianum)	Dictyosperma_album)))	((Manicaria_saccifera	Podococcus_barteri)	((Roystonea_regia	Burretiokentia_grandiflora)	(Chamaedorea_seifrizii	(Pseudophoenix_vinifera	Geonoma_undata)))))	Leopoldinia_pulchra)	Pelagodoxa_henryana))))	Nypa_fruticans)	Serenoa_repens)	Sabal_domingensis))	Kingia_australis);
((Dictyosperma_album	((((Burretiokentia_grandiflora	((((Leopoldinia_pulchra	Manicaria_saccifera)	(Podococcus_barteri	(Sclerosperma_profizianum	Orania_palindan)))	(Iriartea_deltoidea	(((Attalea_speciosa	((Calamus_caryotoides	Bactris_major)	(Elaeis_oleifera	Elaeis_guineensis)))	((Reinhardtia_latisecta	Reinhardtia_paiewonskiana)	(Reinhardtia_simplex	Reinhardtia_gracilis)))	((Chamaedorea_seifrizii	Nypa_fruticans)	(Serenoa_repens	(Sabal_domingensis	Phoenix_dactylifera))))))	Pelagodoxa_henryana))	((Pseudophoenix_vinifera	Roystonea_regia)	Geonoma_undata))	((Oenocarpus_minor	Oenocarpus_bataua)	(Veitchia_spiralis	Prestoea_acuminata)))	(Hydriastele_microspadix	((Dypsis_decaryi	Heterospathe_cagayanensis)	Kentiopsis_piersoniorum))))	Kingia_australis);
((Dictyosperma_album	(((Burretiokentia_grandiflora	Geonoma_undata)	((((Oenocarpus_minor	Oenocarpus_bataua)	Prestoea_acuminata)	(Roystonea_regia	Pelagodoxa_henryana))	((Podococcus_barteri	Sclerosperma_profizianum)	((Orania_palindan	(((Attalea_speciosa	(Bactris_major	(Elaeis_oleifera	Elaeis_guineensis)))	((Reinhardtia_latisecta	Reinhardtia_paiewonskiana)	(Reinhardtia_simplex	Reinhardtia_gracilis)))	(((Calamus_caryotoides	(Serenoa_repens	(Pseudophoenix_vinifera	(Sabal_domingensis	Phoenix_dactylifera))))	Nypa_fruticans)	(Chamaedorea_seifrizii	Iriartea_deltoidea))))	((Dypsis_decaryi	Leopoldinia_pulchra)	Manicaria_saccifera)))))	(Hydriastele_microspadix	((Veitchia_spiralis	Heterospathe_cagayanensis)	Kentiopsis_piersoniorum))))	Kingia_australis);
((Dictyosperma_album	(((Geonoma_undata	(Roystonea_regia	Burretiokentia_grandiflora))	(((Oenocarpus_minor	Oenocarpus_bataua)	(Veitchia_spiralis	Prestoea_acuminata))	(((Podococcus_barteri	Sclerosperma_profizianum)	((Calamus_caryotoides	(Dypsis_decaryi	Leopoldinia_pulchra))	Manicaria_saccifera))	((Orania_palindan	((Attalea_speciosa	(Bactris_major	(Elaeis_oleifera	Elaeis_guineensis)))	((Reinhardtia_latisecta	Reinhardtia_paiewonskiana)	(Reinhardtia_simplex	Reinhardtia_gracilis))))	((((Pseudophoenix_vinifera	(Serenoa_repens	(Phoenix_dactylifera	Sabal_domingensis)))	(Chamaedorea_seifrizii	Nypa_fruticans))	Iriartea_deltoidea)	Pelagodoxa_henryana)))))	(Hydriastele_microspadix	(Kentiopsis_piersoniorum	Heterospathe_cagayanensis))))	Kingia_australis);
((Phoenix_dactylifera	(Sabal_domingensis	((((Nypa_fruticans	((Orania_palindan	(((Roystonea_regia	Attalea_speciosa)	(Bactris_major	(Elaeis_oleifera	Elaeis_guineensis)))	((Reinhardtia_paiewonskiana	(Reinhardtia_latisecta	Reinhardtia_gracilis))	Reinhardtia_simplex)))	((((((Hydriastele_microspadix	(Kentiopsis_piersoniorum	(Burretiokentia_grandiflora	Heterospathe_cagayanensis)))	(Veitchia_spiralis	Dictyosperma_album))	Geonoma_undata)	((Oenocarpus_minor	Oenocarpus_bataua)	Prestoea_acuminata))	((Sclerosperma_profizianum	(Calamus_caryotoides	(Dypsis_decaryi	Leopoldinia_pulchra)))	(Podococcus_barteri	Manicaria_saccifera)))	Pelagodoxa_henryana)))	(Chamaedorea_seifrizii	Iriartea_deltoidea))	Pseudophoenix_vinifera)	Serenoa_repens)))	Kingia_australis);
((Dictyosperma_album	((((Veitchia_spiralis	((Oenocarpus_minor	Oenocarpus_bataua)	Prestoea_acuminata))	((((Manicaria_saccifera	(Calamus_caryotoides	(Dypsis_decaryi	Leopoldinia_pulchra)))	Podococcus_barteri)	(((Pelagodoxa_henryana	(Orania_palindan	Sclerosperma_profizianum))	((((Elaeis_oleifera	Elaeis_guineensis)	Bactris_major)	Attalea_speciosa)	((Reinhardtia_paiewonskiana	(Reinhardtia_latisecta	Reinhardtia_gracilis))	Reinhardtia_simplex)))	(((Pseudophoenix_vinifera	((Serenoa_repens	Sabal_domingensis)	Phoenix_dactylifera))	(Chamaedorea_seifrizii	Nypa_fruticans))	Iriartea_deltoidea)))	(Geonoma_undata	(Burretiokentia_grandiflora	Roystonea_regia))))	(Kentiopsis_piersoniorum	Heterospathe_cagayanensis))	Hydriastele_microspadix))	Kingia_australis);
((((((((Pelagodoxa_henryana	(((Geonoma_undata	Roystonea_regia)	((Dictyosperma_album	((Kentiopsis_piersoniorum	Hydriastele_microspadix)	(Burretiokentia_grandiflora	Heterospathe_cagayanensis)))	Veitchia_spiralis))	(Prestoea_acuminata	(Oenocarpus_minor	Oenocarpus_bataua))))	(((Dypsis_decaryi	Calamus_caryotoides)	Iriartea_deltoidea)	((Nypa_fruticans	Chamaedorea_seifrizii)	(Pseudophoenix_vinifera	((Sabal_domingensis	Phoenix_dactylifera)	Serenoa_repens)))))	((Manicaria_saccifera	(Sclerosperma_profizianum	Podococcus_barteri))	Leopoldinia_pulchra))	Orania_palindan)	((Elaeis_oleifera	Elaeis_guineensis)	(Attalea_speciosa	Bactris_major)))	(Reinhardtia_simplex	Reinhardtia_gracilis))	(Reinhardtia_latisecta	Reinhardtia_paiewonskiana))	Kingia_australis);
(((Reinhardtia_gracilis	Reinhardtia_latisecta)	(Reinhardtia_paiewonskiana	(((Attalea_speciosa	((Elaeis_oleifera	Elaeis_guineensis)	Bactris_major))	((((((Burretiokentia_grandiflora	(Geonoma_undata	Roystonea_regia))	Pelagodoxa_henryana)	(((Dictyosperma_album	(Hydriastele_microspadix	(Kentiopsis_piersoniorum	Heterospathe_cagayanensis)))	Veitchia_spiralis)	(Prestoea_acuminata	(Oenocarpus_minor	Oenocarpus_bataua))))	((Phoenix_dactylifera	(Serenoa_repens	Sabal_domingensis))	(Nypa_fruticans	(Chamaedorea_seifrizii	Pseudophoenix_vinifera))))	(Orania_palindan	(Sclerosperma_profizianum	Podococcus_barteri)))	((Leopoldinia_pulchra	(Dypsis_decaryi	Calamus_caryotoides))	(Iriartea_deltoidea	Manicaria_saccifera))))	Reinhardtia_simplex)))	Kingia_australis);
((Elaeis_oleifera	((Bactris_major	((((((Prestoea_acuminata	(Oenocarpus_minor	Oenocarpus_bataua))	(((Dictyosperma_album	(Hydriastele_microspadix	(Kentiopsis_piersoniorum	(Veitchia_spiralis	Heterospathe_cagayanensis))))	Attalea_speciosa)	((Chamaedorea_seifrizii	(Pseudophoenix_vinifera	(Phoenix_dactylifera	(Serenoa_repens	Sabal_domingensis))))	(Geonoma_undata	(Roystonea_regia	Burretiokentia_grandiflora)))))	(Sclerosperma_profizianum	Podococcus_barteri))	((Iriartea_deltoidea	(Leopoldinia_pulchra	(Dypsis_decaryi	Calamus_caryotoides)))	Manicaria_saccifera))	(Orania_palindan	(Pelagodoxa_henryana	Nypa_fruticans)))	((Reinhardtia_gracilis	Reinhardtia_simplex)	(Reinhardtia_latisecta	Reinhardtia_paiewonskiana))))	Elaeis_guineensis))	Kingia_australis);
((Sabal_domingensis	((Serenoa_repens	(Nypa_fruticans	(Iriartea_deltoidea	(((Reinhardtia_simplex	(Reinhardtia_paiewonskiana	(Reinhardtia_latisecta	Reinhardtia_gracilis)))	((Orania_palindan	(Sclerosperma_profizianum	Pelagodoxa_henryana))	(((((Dypsis_decaryi	Calamus_caryotoides)	Dictyosperma_album)	(Hydriastele_microspadix	(Kentiopsis_piersoniorum	Heterospathe_cagayanensis)))	(((Pseudophoenix_vinifera	Geonoma_undata)	Chamaedorea_seifrizii)	(Burretiokentia_grandiflora	Roystonea_regia)))	(((Veitchia_spiralis	Prestoea_acuminata)	(Oenocarpus_minor	Oenocarpus_bataua))	(Podococcus_barteri	(Manicaria_saccifera	(Leopoldinia_pulchra	Attalea_speciosa)))))))	((Elaeis_guineensis	Elaeis_oleifera)	Bactris_major)))))	Phoenix_dactylifera))	Kingia_australis);
((((((Iriartea_deltoidea	(((Dypsis_decaryi	Calamus_caryotoides)	Leopoldinia_pulchra)	Manicaria_saccifera))	((Geonoma_undata	((Burretiokentia_grandiflora	Roystonea_regia)	(Pseudophoenix_vinifera	Chamaedorea_seifrizii)))	((Veitchia_spiralis	(Prestoea_acuminata	(Oenocarpus_minor	Oenocarpus_bataua)))	(Dictyosperma_album	(Hydriastele_microspadix	(Kentiopsis_piersoniorum	Heterospathe_cagayanensis))))))	Podococcus_barteri)	(((Attalea_speciosa	((Elaeis_guineensis	Elaeis_oleifera)	Bactris_major))	((Reinhardtia_gracilis	Reinhardtia_simplex)	(Reinhardtia_paiewonskiana	Reinhardtia_latisecta)))	(Orania_palindan	(Sclerosperma_profizianum	Pelagodoxa_henryana))))	(((Phoenix_dactylifera	Sabal_domingensis)	Serenoa_repens)	Nypa_fruticans))	Kingia_australis);
((Phoenix_dactylifera	(Sabal_domingensis	(Serenoa_repens	(Nypa_fruticans	(((Pelagodoxa_henryana	Orania_palindan)	((((((Calamus_caryotoides	Dypsis_decaryi)	Leopoldinia_pulchra)	Manicaria_saccifera)	(Sclerosperma_profizianum	Podococcus_barteri))	((Geonoma_undata	((Burretiokentia_grandiflora	Roystonea_regia)	(Pseudophoenix_vinifera	Chamaedorea_seifrizii)))	((Prestoea_acuminata	(Oenocarpus_minor	Oenocarpus_bataua))	(Dictyosperma_album	((Hydriastele_microspadix	(Kentiopsis_piersoniorum	Heterospathe_cagayanensis))	Veitchia_spiralis)))))	((Attalea_speciosa	((Elaeis_guineensis	Elaeis_oleifera)	Bactris_major))	((Reinhardtia_gracilis	Reinhardtia_simplex)	(Reinhardtia_paiewonskiana	Reinhardtia_latisecta)))))	Iriartea_deltoidea)))))	Kingia_australis);
((Dictyosperma_album	((Hydriastele_microspadix	(Kentiopsis_piersoniorum	Heterospathe_cagayanensis))	((Burretiokentia_grandiflora	Geonoma_undata)	(((Veitchia_spiralis	Prestoea_acuminata)	(Oenocarpus_minor	Oenocarpus_bataua))	(((((Orania_palindan	(Sclerosperma_profizianum	Podococcus_barteri))	((((Dypsis_decaryi	Calamus_caryotoides)	Iriartea_deltoidea)	(Leopoldinia_pulchra	Manicaria_saccifera))	((Reinhardtia_simplex	(Reinhardtia_paiewonskiana	Reinhardtia_latisecta))	(Attalea_speciosa	((Elaeis_guineensis	Elaeis_oleifera)	Bactris_major)))))	Reinhardtia_gracilis)	((Nypa_fruticans	((Pseudophoenix_vinifera	(Phoenix_dactylifera	Sabal_domingensis))	Serenoa_repens))	Chamaedorea_seifrizii))	(Roystonea_regia	Pelagodoxa_henryana))))))	Kingia_australis);
(((Chamaedorea_seifrizii	((Pseudophoenix_vinifera	((Sabal_domingensis	Phoenix_dactylifera)	Serenoa_repens))	Nypa_fruticans))	(((((Prestoea_acuminata	(Oenocarpus_minor	Oenocarpus_bataua))	(Burretiokentia_grandiflora	((Veitchia_spiralis	Dictyosperma_album)	(Hydriastele_microspadix	(Kentiopsis_piersoniorum	Heterospathe_cagayanensis)))))	(((((Dypsis_decaryi	Iriartea_deltoidea)	Manicaria_saccifera)	Leopoldinia_pulchra)	(((Sclerosperma_profizianum	Pelagodoxa_henryana)	Orania_palindan)	(((Reinhardtia_gracilis	Reinhardtia_simplex)	(Reinhardtia_paiewonskiana	Reinhardtia_latisecta))	(Attalea_speciosa	((Elaeis_guineensis	Elaeis_oleifera)	(Calamus_caryotoides	Bactris_major))))))	Podococcus_barteri))	Roystonea_regia)	Geonoma_undata))	Kingia_australis);
((Phoenix_dactylifera	((Serenoa_repens	(((Nypa_fruticans	Chamaedorea_seifrizii)	((((((((((Calamus_caryotoides	Dypsis_decaryi)	Iriartea_deltoidea)	Manicaria_saccifera)	(Reinhardtia_simplex	(Reinhardtia_paiewonskiana	(Reinhardtia_gracilis	Reinhardtia_latisecta))))	(Leopoldinia_pulchra	((Podococcus_barteri	Sclerosperma_profizianum)	Orania_palindan)))	(Pelagodoxa_henryana	(Elaeis_guineensis	Elaeis_oleifera)))	((Veitchia_spiralis	Prestoea_acuminata)	(Oenocarpus_minor	Oenocarpus_bataua)))	((Attalea_speciosa	Bactris_major)	(Dictyosperma_album	(Hydriastele_microspadix	(Kentiopsis_piersoniorum	Heterospathe_cagayanensis)))))	(Burretiokentia_grandiflora	Roystonea_regia))	Geonoma_undata))	Pseudophoenix_vinifera))	Sabal_domingensis))	Kingia_australis);
(((Elaeis_guineensis	Elaeis_oleifera)	(((Attalea_speciosa	(((Pelagodoxa_henryana	(((Prestoea_acuminata	(Oenocarpus_minor	Oenocarpus_bataua))	(Dictyosperma_album	(Hydriastele_microspadix	(Veitchia_spiralis	(Kentiopsis_piersoniorum	Heterospathe_cagayanensis)))))	((Burretiokentia_grandiflora	Roystonea_regia)	Geonoma_undata)))	((Podococcus_barteri	Sclerosperma_profizianum)	((Calamus_caryotoides	Dypsis_decaryi)	(Leopoldinia_pulchra	Manicaria_saccifera))))	((Iriartea_deltoidea	((Nypa_fruticans	(Pseudophoenix_vinifera	Chamaedorea_seifrizii))	((Sabal_domingensis	Serenoa_repens)	Phoenix_dactylifera)))	Orania_palindan)))	(Reinhardtia_simplex	(Reinhardtia_paiewonskiana	(Reinhardtia_gracilis	Reinhardtia_latisecta))))	Bactris_major))	Kingia_australis);
((Elaeis_oleifera	(((((((((Prestoea_acuminata	(Oenocarpus_bataua	Oenocarpus_minor))	(((Burretiokentia_grandiflora	Roystonea_regia)	Geonoma_undata)	((Dypsis_decaryi	Calamus_caryotoides)	(Dictyosperma_album	((Veitchia_spiralis	Heterospathe_cagayanensis)	(Kentiopsis_piersoniorum	Hydriastele_microspadix))))))	(Leopoldinia_pulchra	(Podococcus_barteri	Manicaria_saccifera)))	(Orania_palindan	(Sclerosperma_profizianum	Pelagodoxa_henryana)))	(((Pseudophoenix_vinifera	Chamaedorea_seifrizii)	(Serenoa_repens	(Sabal_domingensis	Phoenix_dactylifera)))	Nypa_fruticans))	((Reinhardtia_gracilis	Reinhardtia_simplex)	(Reinhardtia_paiewonskiana	Reinhardtia_latisecta)))	Attalea_speciosa)	(Iriartea_deltoidea	Bactris_major))	Elaeis_guineensis))	Kingia_australis);
(((Elaeis_oleifera	((((((Orania_palindan	(Sclerosperma_profizianum	Pelagodoxa_henryana))	(((((Veitchia_spiralis	Prestoea_acuminata)	(Oenocarpus_bataua	Oenocarpus_minor))	(Dictyosperma_album	((Heterospathe_cagayanensis	Kentiopsis_piersoniorum)	Hydriastele_microspadix)))	((Burretiokentia_grandiflora	Roystonea_regia)	Geonoma_undata))	((Serenoa_repens	(Sabal_domingensis	Phoenix_dactylifera))	(Nypa_fruticans	(Pseudophoenix_vinifera	Chamaedorea_seifrizii)))))	((Podococcus_barteri	Manicaria_saccifera)	(Iriartea_deltoidea	((Dypsis_decaryi	Calamus_caryotoides)	Leopoldinia_pulchra))))	((Reinhardtia_gracilis	Reinhardtia_simplex)	(Reinhardtia_paiewonskiana	Reinhardtia_latisecta)))	Attalea_speciosa)	Bactris_major))	Elaeis_guineensis)	Kingia_australis);
((Pelagodoxa_henryana	(((((Burretiokentia_grandiflora	Roystonea_regia)	Geonoma_undata)	(Dictyosperma_album	((Heterospathe_cagayanensis	Kentiopsis_piersoniorum)	Hydriastele_microspadix)))	((Veitchia_spiralis	Prestoea_acuminata)	(Oenocarpus_bataua	Oenocarpus_minor)))	((Sclerosperma_profizianum	Podococcus_barteri)	((((((Reinhardtia_gracilis	Reinhardtia_simplex)	(Reinhardtia_paiewonskiana	Reinhardtia_latisecta))	((Elaeis_guineensis	Elaeis_oleifera)	((Nypa_fruticans	Attalea_speciosa)	Bactris_major)))	Orania_palindan)	((Serenoa_repens	(Pseudophoenix_vinifera	(Sabal_domingensis	Phoenix_dactylifera)))	(Iriartea_deltoidea	Chamaedorea_seifrizii)))	(((Leopoldinia_pulchra	Dypsis_decaryi)	Calamus_caryotoides)	Manicaria_saccifera)))))	Kingia_australis);
(((Reinhardtia_gracilis	((Reinhardtia_paiewonskiana	Reinhardtia_latisecta)	((Orania_palindan	((((Serenoa_repens	(Sabal_domingensis	Phoenix_dactylifera))	(Pseudophoenix_vinifera	(Nypa_fruticans	Chamaedorea_seifrizii)))	Iriartea_deltoidea)	((Dypsis_decaryi	Calamus_caryotoides)	(Sclerosperma_profizianum	(((Pelagodoxa_henryana	Podococcus_barteri)	(Leopoldinia_pulchra	Manicaria_saccifera))	(((Burretiokentia_grandiflora	Roystonea_regia)	Geonoma_undata)	(Veitchia_spiralis	((Prestoea_acuminata	(Oenocarpus_bataua	Oenocarpus_minor))	(Dictyosperma_album	((Heterospathe_cagayanensis	Kentiopsis_piersoniorum)	Hydriastele_microspadix))))))))))	(Attalea_speciosa	(Bactris_major	(Elaeis_guineensis	Elaeis_oleifera))))))	Reinhardtia_simplex)	Kingia_australis);
((Elaeis_oleifera	((((((Reinhardtia_simplex	Reinhardtia_gracilis)	(Reinhardtia_paiewonskiana	Reinhardtia_latisecta))	((Serenoa_repens	(Pseudophoenix_vinifera	(Sabal_domingensis	Phoenix_dactylifera)))	((Pelagodoxa_henryana	Orania_palindan)	((Podococcus_barteri	Sclerosperma_profizianum)	((Leopoldinia_pulchra	Manicaria_saccifera)	((Chamaedorea_seifrizii	((Burretiokentia_grandiflora	Roystonea_regia)	Geonoma_undata))	((Prestoea_acuminata	(Oenocarpus_bataua	Oenocarpus_minor))	((Veitchia_spiralis	((Dypsis_decaryi	Calamus_caryotoides)	Dictyosperma_album))	((Heterospathe_cagayanensis	Kentiopsis_piersoniorum)	Hydriastele_microspadix)))))))))	Attalea_speciosa)	(Iriartea_deltoidea	Bactris_major))	(Nypa_fruticans	Elaeis_guineensis)))	Kingia_australis);
(((Elaeis_guineensis	(((((Reinhardtia_simplex	Reinhardtia_gracilis)	(Reinhardtia_paiewonskiana	Reinhardtia_latisecta))	((((((Veitchia_spiralis	Prestoea_acuminata)	(Oenocarpus_bataua	Oenocarpus_minor))	Pelagodoxa_henryana)	((Geonoma_undata	(Burretiokentia_grandiflora	Roystonea_regia))	(Dictyosperma_album	((Dypsis_decaryi	Heterospathe_cagayanensis)	(Kentiopsis_piersoniorum	Hydriastele_microspadix)))))	(((Iriartea_deltoidea	Calamus_caryotoides)	(Pseudophoenix_vinifera	(Serenoa_repens	(Sabal_domingensis	Phoenix_dactylifera))))	Chamaedorea_seifrizii))	((Podococcus_barteri	(Leopoldinia_pulchra	Manicaria_saccifera))	(Sclerosperma_profizianum	Orania_palindan))))	(Nypa_fruticans	Attalea_speciosa))	Bactris_major))	Elaeis_oleifera)	Kingia_australis);
((Dictyosperma_album	((Hydriastele_microspadix	(((Calamus_caryotoides	Dypsis_decaryi)	(Veitchia_spiralis	Heterospathe_cagayanensis))	(Burretiokentia_grandiflora	Kentiopsis_piersoniorum)))	((Prestoea_acuminata	(Oenocarpus_bataua	Oenocarpus_minor))	(((((Pelagodoxa_henryana	(Nypa_fruticans	Podococcus_barteri))	(Leopoldinia_pulchra	Manicaria_saccifera))	(Sclerosperma_profizianum	Orania_palindan))	((Attalea_speciosa	(Bactris_major	(Elaeis_oleifera	Elaeis_guineensis)))	(Reinhardtia_simplex	(Reinhardtia_paiewonskiana	(Reinhardtia_gracilis	Reinhardtia_latisecta)))))	((Geonoma_undata	Roystonea_regia)	((Iriartea_deltoidea	(Pseudophoenix_vinifera	(Serenoa_repens	(Sabal_domingensis	Phoenix_dactylifera))))	Chamaedorea_seifrizii))))))	Kingia_australis);
((Chamaedorea_seifrizii	(((Iriartea_deltoidea	((((Prestoea_acuminata	(Oenocarpus_bataua	Oenocarpus_minor))	Pelagodoxa_henryana)	(((Burretiokentia_grandiflora	Geonoma_undata)	Roystonea_regia)	(Dictyosperma_album	(Veitchia_spiralis	(Hydriastele_microspadix	(Heterospathe_cagayanensis	Kentiopsis_piersoniorum))))))	((((Attalea_speciosa	(Bactris_major	(Elaeis_oleifera	Elaeis_guineensis)))	((Reinhardtia_simplex	Reinhardtia_gracilis)	(Reinhardtia_latisecta	Reinhardtia_paiewonskiana)))	((Leopoldinia_pulchra	(Calamus_caryotoides	Dypsis_decaryi))	Manicaria_saccifera))	((Podococcus_barteri	Sclerosperma_profizianum)	Orania_palindan))))	(Pseudophoenix_vinifera	(Phoenix_dactylifera	(Serenoa_repens	Sabal_domingensis))))	Nypa_fruticans))	Kingia_australis);
((Phoenix_dactylifera	(Sabal_domingensis	((((Nypa_fruticans	Chamaedorea_seifrizii)	(((Calamus_caryotoides	Dypsis_decaryi)	Iriartea_deltoidea)	(Orania_palindan	((((Reinhardtia_simplex	Reinhardtia_gracilis)	(Reinhardtia_latisecta	Reinhardtia_paiewonskiana))	(Pelagodoxa_henryana	(Bactris_major	(Elaeis_oleifera	Elaeis_guineensis))))	((((Burretiokentia_grandiflora	Roystonea_regia)	(Dictyosperma_album	(Hydriastele_microspadix	(Heterospathe_cagayanensis	Kentiopsis_piersoniorum))))	(((Veitchia_spiralis	Prestoea_acuminata)	(Oenocarpus_bataua	Oenocarpus_minor))	(Attalea_speciosa	(Leopoldinia_pulchra	Manicaria_saccifera))))	(Geonoma_undata	(Podococcus_barteri	Sclerosperma_profizianum)))))))	Pseudophoenix_vinifera)	Serenoa_repens)))	Kingia_australis);
((Reinhardtia_latisecta	(Reinhardtia_paiewonskiana	(((Bactris_major	(Elaeis_oleifera	Elaeis_guineensis))	((Orania_palindan	((((Manicaria_saccifera	Podococcus_barteri)	(((Geonoma_undata	(Veitchia_spiralis	(Dictyosperma_album	(Hydriastele_microspadix	(Heterospathe_cagayanensis	Kentiopsis_piersoniorum)))))	(Roystonea_regia	Attalea_speciosa))	(Prestoea_acuminata	(Oenocarpus_bataua	Oenocarpus_minor))))	((Dypsis_decaryi	(Leopoldinia_pulchra	Calamus_caryotoides))	Burretiokentia_grandiflora))	(Sclerosperma_profizianum	Pelagodoxa_henryana)))	(((Pseudophoenix_vinifera	(Phoenix_dactylifera	(Sabal_domingensis	Serenoa_repens)))	(Nypa_fruticans	Chamaedorea_seifrizii))	Iriartea_deltoidea)))	(Reinhardtia_simplex	Reinhardtia_gracilis))))	Kingia_australis);
(((Dictyosperma_album	(((((((Iriartea_deltoidea	Manicaria_saccifera)	((Orania_palindan	(((Reinhardtia_paiewonskiana	(Reinhardtia_latisecta	Reinhardtia_gracilis))	Reinhardtia_simplex)	((Nypa_fruticans	(Leopoldinia_pulchra	Attalea_speciosa))	(Bactris_major	(Elaeis_guineensis	Elaeis_oleifera)))))	((Serenoa_repens	(Phoenix_dactylifera	Sabal_domingensis))	Pseudophoenix_vinifera)))	(Sclerosperma_profizianum	Podococcus_barteri))	Chamaedorea_seifrizii)	Geonoma_undata)	(((Veitchia_spiralis	Prestoea_acuminata)	(Oenocarpus_bataua	Oenocarpus_minor))	((Burretiokentia_grandiflora	Roystonea_regia)	Pelagodoxa_henryana)))	(Heterospathe_cagayanensis	(Kentiopsis_piersoniorum	Hydriastele_microspadix))))	(Dypsis_decaryi	Calamus_caryotoides))	Kingia_australis);
(((Reinhardtia_latisecta	Reinhardtia_gracilis)	((Reinhardtia_simplex	((Attalea_speciosa	(Bactris_major	(Elaeis_guineensis	Elaeis_oleifera)))	((Iriartea_deltoidea	(Chamaedorea_seifrizii	(Nypa_fruticans	((Serenoa_repens	(Phoenix_dactylifera	Sabal_domingensis))	Pseudophoenix_vinifera))))	(((Sclerosperma_profizianum	Podococcus_barteri)	((((Dypsis_decaryi	Calamus_caryotoides)	Leopoldinia_pulchra)	Manicaria_saccifera)	((((Geonoma_undata	Burretiokentia_grandiflora)	Roystonea_regia)	Pelagodoxa_henryana)	((Dictyosperma_album	(Hydriastele_microspadix	(Heterospathe_cagayanensis	Kentiopsis_piersoniorum)))	((Veitchia_spiralis	Prestoea_acuminata)	(Oenocarpus_bataua	Oenocarpus_minor))))))	Orania_palindan))))	Reinhardtia_paiewonskiana))	Kingia_australis);
((((Chamaedorea_seifrizii	((Serenoa_repens	(Phoenix_dactylifera	Sabal_domingensis))	Pseudophoenix_vinifera))	Nypa_fruticans)	(((((Reinhardtia_simplex	Reinhardtia_gracilis)	(Reinhardtia_paiewonskiana	Reinhardtia_latisecta))	(Attalea_speciosa	(Bactris_major	(Elaeis_guineensis	Elaeis_oleifera))))	(Pelagodoxa_henryana	(((Veitchia_spiralis	Iriartea_deltoidea)	Sclerosperma_profizianum)	Orania_palindan)))	((Manicaria_saccifera	Podococcus_barteri)	(Leopoldinia_pulchra	((Geonoma_undata	(Burretiokentia_grandiflora	Roystonea_regia))	((((Dypsis_decaryi	Calamus_caryotoides)	Dictyosperma_album)	(Hydriastele_microspadix	(Heterospathe_cagayanensis	Kentiopsis_piersoniorum)))	(Prestoea_acuminata	(Oenocarpus_bataua	Oenocarpus_minor))))))))	Kingia_australis);
(((((Attalea_speciosa	(Bactris_major	(Elaeis_guineensis	Elaeis_oleifera)))	((Leopoldinia_pulchra	Manicaria_saccifera)	((Orania_palindan	(Sclerosperma_profizianum	Podococcus_barteri))	((((Pelagodoxa_henryana	(Burretiokentia_grandiflora	Roystonea_regia))	Geonoma_undata)	((Dictyosperma_album	(Hydriastele_microspadix	(((Dypsis_decaryi	Calamus_caryotoides)	Heterospathe_cagayanensis)	Kentiopsis_piersoniorum)))	((Oenocarpus_bataua	Oenocarpus_minor)	(Veitchia_spiralis	Prestoea_acuminata))))	(Iriartea_deltoidea	(Nypa_fruticans	(Chamaedorea_seifrizii	((Serenoa_repens	(Phoenix_dactylifera	Sabal_domingensis))	Pseudophoenix_vinifera))))))))	(Reinhardtia_simplex	Reinhardtia_gracilis))	(Reinhardtia_paiewonskiana	Reinhardtia_latisecta))	Kingia_australis);
((Phoenix_dactylifera	(((Nypa_fruticans	(Pseudophoenix_vinifera	Chamaedorea_seifrizii))	(((((Pelagodoxa_henryana	(Orania_palindan	Sclerosperma_profizianum))	((Podococcus_barteri	Manicaria_saccifera)	(Calamus_caryotoides	Leopoldinia_pulchra)))	((Reinhardtia_simplex	(Reinhardtia_gracilis	(Reinhardtia_paiewonskiana	Reinhardtia_latisecta)))	(Attalea_speciosa	(Bactris_major	(Elaeis_guineensis	Elaeis_oleifera)))))	((Dictyosperma_album	(Hydriastele_microspadix	((Dypsis_decaryi	Heterospathe_cagayanensis)	Kentiopsis_piersoniorum)))	(((Burretiokentia_grandiflora	Roystonea_regia)	Geonoma_undata)	((Oenocarpus_bataua	Oenocarpus_minor)	(Veitchia_spiralis	Prestoea_acuminata)))))	Iriartea_deltoidea))	(Serenoa_repens	Sabal_domingensis)))	Kingia_australis);
((Reinhardtia_latisecta	(((Reinhardtia_simplex	Reinhardtia_gracilis)	((((((Leopoldinia_pulchra	Iriartea_deltoidea)	((Pseudophoenix_vinifera	((Serenoa_repens	Sabal_domingensis)	Phoenix_dactylifera))	(Nypa_fruticans	Chamaedorea_seifrizii)))	(((Dictyosperma_album	(Hydriastele_microspadix	(((Calamus_caryotoides	Dypsis_decaryi)	Heterospathe_cagayanensis)	Kentiopsis_piersoniorum)))	((Oenocarpus_bataua	Oenocarpus_minor)	(Veitchia_spiralis	Prestoea_acuminata)))	Geonoma_undata))	(Podococcus_barteri	(Manicaria_saccifera	Roystonea_regia)))	((Orania_palindan	(Sclerosperma_profizianum	Pelagodoxa_henryana))	Burretiokentia_grandiflora))	((Elaeis_guineensis	Elaeis_oleifera)	(Attalea_speciosa	Bactris_major))))	Reinhardtia_paiewonskiana))	Kingia_australis);
(((Reinhardtia_latisecta	Reinhardtia_gracilis)	((Reinhardtia_simplex	(((Pelagodoxa_henryana	(((Nypa_fruticans	((Sabal_domingensis	Phoenix_dactylifera)	Pseudophoenix_vinifera))	((Serenoa_repens	Iriartea_deltoidea)	Chamaedorea_seifrizii))	(((Manicaria_saccifera	(Burretiokentia_grandiflora	Roystonea_regia))	((Leopoldinia_pulchra	Podococcus_barteri)	Sclerosperma_profizianum))	(Attalea_speciosa	(((Dictyosperma_album	(Hydriastele_microspadix	((Dypsis_decaryi	Heterospathe_cagayanensis)	Kentiopsis_piersoniorum)))	((Veitchia_spiralis	Prestoea_acuminata)	(Calamus_caryotoides	(Oenocarpus_bataua	Oenocarpus_minor))))	Geonoma_undata)))))	Orania_palindan)	(Bactris_major	(Elaeis_guineensis	Elaeis_oleifera))))	Reinhardtia_paiewonskiana))	Kingia_australis);
(((Reinhardtia_paiewonskiana	Reinhardtia_latisecta)	((((Manicaria_saccifera	(Podococcus_barteri	(Orania_palindan	((Nypa_fruticans	Chamaedorea_seifrizii)	(Sclerosperma_profizianum	((Iriartea_deltoidea	(Dypsis_decaryi	Calamus_caryotoides))	Leopoldinia_pulchra))))))	((((Serenoa_repens	(Sabal_domingensis	Phoenix_dactylifera))	Pseudophoenix_vinifera)	Attalea_speciosa)	((((Dictyosperma_album	(Hydriastele_microspadix	(Heterospathe_cagayanensis	Kentiopsis_piersoniorum)))	((Veitchia_spiralis	Prestoea_acuminata)	(Oenocarpus_bataua	Oenocarpus_minor)))	Geonoma_undata)	(Pelagodoxa_henryana	(Burretiokentia_grandiflora	Roystonea_regia)))))	(Bactris_major	(Elaeis_guineensis	Elaeis_oleifera)))	(Reinhardtia_simplex	Reinhardtia_gracilis)))	Kingia_australis);
((Dictyosperma_album	((Hydriastele_microspadix	(Heterospathe_cagayanensis	Kentiopsis_piersoniorum))	((((((Leopoldinia_pulchra	Manicaria_saccifera)	((Sclerosperma_profizianum	Podococcus_barteri)	((((Iriartea_deltoidea	Veitchia_spiralis)	Orania_palindan)	(Nypa_fruticans	Pelagodoxa_henryana))	((Reinhardtia_simplex	(Reinhardtia_gracilis	(Reinhardtia_paiewonskiana	Reinhardtia_latisecta)))	(Bactris_major	(Elaeis_guineensis	Elaeis_oleifera))))))	(Prestoea_acuminata	(Oenocarpus_bataua	Oenocarpus_minor)))	((((Burretiokentia_grandiflora	Geonoma_undata)	Chamaedorea_seifrizii)	Roystonea_regia)	(Serenoa_repens	((Phoenix_dactylifera	Sabal_domingensis)	Pseudophoenix_vinifera))))	Attalea_speciosa)	(Dypsis_decaryi	Calamus_caryotoides))))	Kingia_australis);
((Dictyosperma_album	(((Hydriastele_microspadix	(Heterospathe_cagayanensis	(Burretiokentia_grandiflora	Kentiopsis_piersoniorum)))	Veitchia_spiralis)	((Prestoea_acuminata	(Oenocarpus_bataua	Oenocarpus_minor))	((Geonoma_undata	Roystonea_regia)	(((Reinhardtia_gracilis	(Sclerosperma_profizianum	Orania_palindan))	((Chamaedorea_seifrizii	(((Serenoa_repens	(Phoenix_dactylifera	Sabal_domingensis))	Pseudophoenix_vinifera)	Nypa_fruticans))	((Reinhardtia_simplex	(Reinhardtia_paiewonskiana	Reinhardtia_latisecta))	(Pelagodoxa_henryana	((Iriartea_deltoidea	Bactris_major)	(Elaeis_guineensis	Elaeis_oleifera))))))	((Podococcus_barteri	Manicaria_saccifera)	(((Dypsis_decaryi	Calamus_caryotoides)	Leopoldinia_pulchra)	Attalea_speciosa)))))))	Kingia_australis);
((((((Dypsis_decaryi	Heterospathe_cagayanensis)	Kentiopsis_piersoniorum)	Hydriastele_microspadix)	(((Oenocarpus_minor	(Calamus_caryotoides	Oenocarpus_bataua))	(Veitchia_spiralis	Prestoea_acuminata))	(((((((Serenoa_repens	(Sabal_domingensis	Phoenix_dactylifera))	Pseudophoenix_vinifera)	Iriartea_deltoidea)	Chamaedorea_seifrizii)	((Burretiokentia_grandiflora	Roystonea_regia)	Geonoma_undata))	Nypa_fruticans)	(((Leopoldinia_pulchra	Manicaria_saccifera)	(Podococcus_barteri	((Pelagodoxa_henryana	Sclerosperma_profizianum)	Orania_palindan)))	(((Reinhardtia_latisecta	Reinhardtia_paiewonskiana)	(Reinhardtia_gracilis	Reinhardtia_simplex))	(Attalea_speciosa	((Elaeis_oleifera	Elaeis_guineensis)	Bactris_major)))))))	Dictyosperma_album)	Kingia_australis);
((Pelagodoxa_henryana	((Orania_palindan	(((Reinhardtia_latisecta	Reinhardtia_paiewonskiana)	(Reinhardtia_gracilis	Reinhardtia_simplex))	(Attalea_speciosa	((Elaeis_oleifera	Elaeis_guineensis)	Bactris_major))))	(Sclerosperma_profizianum	(((((((Heterospathe_cagayanensis	Kentiopsis_piersoniorum)	Hydriastele_microspadix)	(Veitchia_spiralis	Dictyosperma_album))	((Oenocarpus_minor	Oenocarpus_bataua)	Prestoea_acuminata))	((((Iriartea_deltoidea	Nypa_fruticans)	(Serenoa_repens	((Sabal_domingensis	Phoenix_dactylifera)	Pseudophoenix_vinifera)))	Chamaedorea_seifrizii)	((Burretiokentia_grandiflora	Roystonea_regia)	Geonoma_undata)))	((Calamus_caryotoides	Dypsis_decaryi)	Leopoldinia_pulchra))	(Podococcus_barteri	Manicaria_saccifera)))))	Kingia_australis);
((Dictyosperma_album	(((((Oenocarpus_minor	Oenocarpus_bataua)	Prestoea_acuminata)	((((((Elaeis_oleifera	Elaeis_guineensis)	Bactris_major)	(((Reinhardtia_gracilis	Reinhardtia_latisecta)	Reinhardtia_paiewonskiana)	Reinhardtia_simplex))	(((Nypa_fruticans	Pelagodoxa_henryana)	(Podococcus_barteri	(Attalea_speciosa	(Leopoldinia_pulchra	Manicaria_saccifera))))	(Sclerosperma_profizianum	(Veitchia_spiralis	Orania_palindan))))	((Iriartea_deltoidea	(Pseudophoenix_vinifera	(Serenoa_repens	(Sabal_domingensis	Phoenix_dactylifera))))	Chamaedorea_seifrizii))	(Burretiokentia_grandiflora	Roystonea_regia)))	Geonoma_undata)	((Kentiopsis_piersoniorum	(Heterospathe_cagayanensis	(Calamus_caryotoides	Dypsis_decaryi)))	Hydriastele_microspadix)))	Kingia_australis);
(((Reinhardtia_paiewonskiana	Reinhardtia_latisecta)	((Reinhardtia_simplex	Reinhardtia_gracilis)	((((((((Calamus_caryotoides	Dypsis_decaryi)	Leopoldinia_pulchra)	Manicaria_saccifera)	Pelagodoxa_henryana)	(Podococcus_barteri	Nypa_fruticans))	(Sclerosperma_profizianum	Orania_palindan))	(((Iriartea_deltoidea	(Pseudophoenix_vinifera	(Serenoa_repens	(Sabal_domingensis	Phoenix_dactylifera))))	Chamaedorea_seifrizii)	((Geonoma_undata	(Burretiokentia_grandiflora	Roystonea_regia))	((((Kentiopsis_piersoniorum	Heterospathe_cagayanensis)	Hydriastele_microspadix)	Dictyosperma_album)	((Oenocarpus_minor	Oenocarpus_bataua)	(Veitchia_spiralis	Prestoea_acuminata))))))	(Attalea_speciosa	((Elaeis_oleifera	Elaeis_guineensis)	Bactris_major)))))	Kingia_australis);
((Dictyosperma_album	(((Geonoma_undata	Burretiokentia_grandiflora)	(((Oenocarpus_minor	Oenocarpus_bataua)	(Veitchia_spiralis	Prestoea_acuminata))	(((((((Elaeis_oleifera	Elaeis_guineensis)	Bactris_major)	((Reinhardtia_paiewonskiana	Reinhardtia_latisecta)	(Reinhardtia_simplex	Reinhardtia_gracilis)))	(((Calamus_caryotoides	Dypsis_decaryi)	Leopoldinia_pulchra)	Manicaria_saccifera))	(Podococcus_barteri	(Orania_palindan	(Iriartea_deltoidea	Sclerosperma_profizianum))))	(Attalea_speciosa	((Nypa_fruticans	Chamaedorea_seifrizii)	(Serenoa_repens	((Sabal_domingensis	Phoenix_dactylifera)	Pseudophoenix_vinifera)))))	(Pelagodoxa_henryana	Roystonea_regia))))	((Kentiopsis_piersoniorum	Heterospathe_cagayanensis)	Hydriastele_microspadix)))	Kingia_australis);
((Dictyosperma_album	((Veitchia_spiralis	((((Elaeis_oleifera	Elaeis_guineensis)	(((Calamus_caryotoides	Dypsis_decaryi)	Leopoldinia_pulchra)	Bactris_major))	((((Manicaria_saccifera	(((Oenocarpus_minor	Oenocarpus_bataua)	Prestoea_acuminata)	((Roystonea_regia	(Nypa_fruticans	Attalea_speciosa))	((Iriartea_deltoidea	(Chamaedorea_seifrizii	(Pseudophoenix_vinifera	(Serenoa_repens	(Sabal_domingensis	Phoenix_dactylifera)))))	Geonoma_undata))))	(Podococcus_barteri	(Orania_palindan	Sclerosperma_profizianum)))	(((Reinhardtia_latisecta	Reinhardtia_paiewonskiana)	Reinhardtia_gracilis)	Reinhardtia_simplex))	Pelagodoxa_henryana))	Burretiokentia_grandiflora))	(Heterospathe_cagayanensis	(Hydriastele_microspadix	Kentiopsis_piersoniorum))))	Kingia_australis);
((Sabal_domingensis	(Phoenix_dactylifera	(((((Chamaedorea_seifrizii	((((((Calamus_caryotoides	Dypsis_decaryi)	Leopoldinia_pulchra)	Manicaria_saccifera)	(Podococcus_barteri	Sclerosperma_profizianum))	(Orania_palindan	(((Bactris_major	(Elaeis_oleifera	Elaeis_guineensis))	((Reinhardtia_latisecta	Reinhardtia_paiewonskiana)	(Reinhardtia_gracilis	Reinhardtia_simplex)))	Pelagodoxa_henryana)))	(((Burretiokentia_grandiflora	Roystonea_regia)	(Geonoma_undata	((((Heterospathe_cagayanensis	(Hydriastele_microspadix	Kentiopsis_piersoniorum))	Dictyosperma_album)	Veitchia_spiralis)	((Oenocarpus_minor	Oenocarpus_bataua)	Prestoea_acuminata))))	Attalea_speciosa)))	Nypa_fruticans)	Iriartea_deltoidea)	Pseudophoenix_vinifera)	Serenoa_repens)))	Kingia_australis);
((Dictyosperma_album	(((((Dypsis_decaryi	(Leopoldinia_pulchra	Calamus_caryotoides))	(Manicaria_saccifera	Podococcus_barteri))	((((Attalea_speciosa	(Bactris_major	(Elaeis_oleifera	Elaeis_guineensis)))	(((Sclerosperma_profizianum	Orania_palindan)	Pelagodoxa_henryana)	Iriartea_deltoidea))	((Reinhardtia_latisecta	Reinhardtia_paiewonskiana)	(Reinhardtia_gracilis	Reinhardtia_simplex)))	((Nypa_fruticans	Chamaedorea_seifrizii)	(Pseudophoenix_vinifera	(Phoenix_dactylifera	(Serenoa_repens	Sabal_domingensis))))))	(((Geonoma_undata	Burretiokentia_grandiflora)	Roystonea_regia)	((Oenocarpus_minor	Oenocarpus_bataua)	(Veitchia_spiralis	Prestoea_acuminata))))	(Hydriastele_microspadix	(Kentiopsis_piersoniorum	Heterospathe_cagayanensis))))	Kingia_australis);
((Elaeis_oleifera	(Elaeis_guineensis	((((((Reinhardtia_latisecta	Reinhardtia_paiewonskiana)	Reinhardtia_gracilis)	Reinhardtia_simplex)	(((Sclerosperma_profizianum	Orania_palindan)	(((((Dypsis_decaryi	Calamus_caryotoides)	Leopoldinia_pulchra)	Manicaria_saccifera)	Podococcus_barteri)	(Nypa_fruticans	Pelagodoxa_henryana)))	((((Phoenix_dactylifera	(Serenoa_repens	Sabal_domingensis))	(Chamaedorea_seifrizii	Pseudophoenix_vinifera))	Iriartea_deltoidea)	(((Oenocarpus_minor	Oenocarpus_bataua)	(Veitchia_spiralis	Prestoea_acuminata))	((Geonoma_undata	(Burretiokentia_grandiflora	Roystonea_regia))	((Hydriastele_microspadix	(Kentiopsis_piersoniorum	Heterospathe_cagayanensis))	Dictyosperma_album))))))	Attalea_speciosa)	Bactris_major)))	Kingia_australis);
((Calamus_caryotoides	((Iriartea_deltoidea	(((((Attalea_speciosa	(Bactris_major	(Elaeis_oleifera	(Nypa_fruticans	Elaeis_guineensis))))	((Reinhardtia_latisecta	Reinhardtia_paiewonskiana)	(Reinhardtia_gracilis	Reinhardtia_simplex)))	((Pelagodoxa_henryana	(Sclerosperma_profizianum	Orania_palindan))	((Manicaria_saccifera	Podococcus_barteri)	((Geonoma_undata	(((Veitchia_spiralis	(Leopoldinia_pulchra	Prestoea_acuminata))	((Hydriastele_microspadix	(Kentiopsis_piersoniorum	Heterospathe_cagayanensis))	Dictyosperma_album))	Burretiokentia_grandiflora))	(Roystonea_regia	(Oenocarpus_minor	Oenocarpus_bataua))))))	((Serenoa_repens	(Sabal_domingensis	Phoenix_dactylifera))	Pseudophoenix_vinifera))	Chamaedorea_seifrizii))	Dypsis_decaryi))	Kingia_australis);
((((((Prestoea_acuminata	((Dictyosperma_album	((Heterospathe_cagayanensis	Kentiopsis_piersoniorum)	Hydriastele_microspadix))	((Veitchia_spiralis	((((Reinhardtia_gracilis	Reinhardtia_simplex)	(Reinhardtia_latisecta	Reinhardtia_paiewonskiana))	(((Elaeis_guineensis	Elaeis_oleifera)	Bactris_major)	Attalea_speciosa))	((Podococcus_barteri	(Leopoldinia_pulchra	Manicaria_saccifera))	(Pelagodoxa_henryana	((Iriartea_deltoidea	Sclerosperma_profizianum)	Orania_palindan)))))	(((Nypa_fruticans	Chamaedorea_seifrizii)	((Serenoa_repens	(Sabal_domingensis	Phoenix_dactylifera))	Pseudophoenix_vinifera))	(Geonoma_undata	(Roystonea_regia	Burretiokentia_grandiflora))))))	Oenocarpus_minor)	Oenocarpus_bataua)	Dypsis_decaryi)	Calamus_caryotoides)	Kingia_australis);
((((((Heterospathe_cagayanensis	Kentiopsis_piersoniorum)	Hydriastele_microspadix)	(((Oenocarpus_minor	Oenocarpus_bataua)	Prestoea_acuminata)	(Veitchia_spiralis	(((((Serenoa_repens	(Sabal_domingensis	Phoenix_dactylifera))	((Chamaedorea_seifrizii	Pseudophoenix_vinifera)	Nypa_fruticans))	Attalea_speciosa)	((Podococcus_barteri	Manicaria_saccifera)	(((((Elaeis_guineensis	Elaeis_oleifera)	Bactris_major)	(Reinhardtia_simplex	((Reinhardtia_gracilis	Reinhardtia_latisecta)	Reinhardtia_paiewonskiana)))	(((Sclerosperma_profizianum	Pelagodoxa_henryana)	Orania_palindan)	Iriartea_deltoidea))	Leopoldinia_pulchra)))	(Geonoma_undata	(Roystonea_regia	Burretiokentia_grandiflora))))))	(Calamus_caryotoides	Dypsis_decaryi))	Dictyosperma_album)	Kingia_australis);
(((((Heterospathe_cagayanensis	Kentiopsis_piersoniorum)	Hydriastele_microspadix)	((((Pelagodoxa_henryana	(Roystonea_regia	Burretiokentia_grandiflora))	(((Oenocarpus_minor	Oenocarpus_bataua)	Geonoma_undata)	((Iriartea_deltoidea	((Nypa_fruticans	Chamaedorea_seifrizii)	((Serenoa_repens	(Sabal_domingensis	Phoenix_dactylifera))	Pseudophoenix_vinifera)))	(((Attalea_speciosa	((Elaeis_guineensis	Elaeis_oleifera)	Bactris_major))	((Reinhardtia_simplex	Reinhardtia_gracilis)	(Reinhardtia_latisecta	Reinhardtia_paiewonskiana)))	(((Calamus_caryotoides	Dypsis_decaryi)	Manicaria_saccifera)	(Orania_palindan	((Leopoldinia_pulchra	Sclerosperma_profizianum)	Podococcus_barteri)))))))	Prestoea_acuminata)	Veitchia_spiralis))	Dictyosperma_album)	Kingia_australis);
((((((((Pelagodoxa_henryana	((Attalea_speciosa	((Elaeis_guineensis	Elaeis_oleifera)	Bactris_major))	((Reinhardtia_simplex	Reinhardtia_gracilis)	(Reinhardtia_latisecta	Reinhardtia_paiewonskiana))))	(((Leopoldinia_pulchra	Manicaria_saccifera)	(Sclerosperma_profizianum	Podococcus_barteri))	(((Roystonea_regia	Geonoma_undata)	Burretiokentia_grandiflora)	(((Oenocarpus_minor	Oenocarpus_bataua)	(Veitchia_spiralis	Prestoea_acuminata))	(Dictyosperma_album	((Heterospathe_cagayanensis	Kentiopsis_piersoniorum)	Hydriastele_microspadix))))))	Orania_palindan)	((Calamus_caryotoides	Dypsis_decaryi)	Iriartea_deltoidea))	(Serenoa_repens	(Sabal_domingensis	(Phoenix_dactylifera	Pseudophoenix_vinifera))))	Nypa_fruticans)	Chamaedorea_seifrizii)	Kingia_australis);
((((((((Attalea_speciosa	((Elaeis_guineensis	Elaeis_oleifera)	Bactris_major))	((Reinhardtia_simplex	Reinhardtia_gracilis)	(Reinhardtia_latisecta	Reinhardtia_paiewonskiana)))	((((Leopoldinia_pulchra	Manicaria_saccifera)	(Sclerosperma_profizianum	Podococcus_barteri))	(((Burretiokentia_grandiflora	(((Calamus_caryotoides	Dypsis_decaryi)	Dictyosperma_album)	((Heterospathe_cagayanensis	Kentiopsis_piersoniorum)	Hydriastele_microspadix)))	((Oenocarpus_minor	Oenocarpus_bataua)	(Veitchia_spiralis	Prestoea_acuminata)))	(Roystonea_regia	Geonoma_undata)))	(Orania_palindan	Pelagodoxa_henryana)))	Iriartea_deltoidea)	(Serenoa_repens	(Phoenix_dactylifera	(Pseudophoenix_vinifera	Sabal_domingensis))))	Nypa_fruticans)	Chamaedorea_seifrizii)	Kingia_australis);
((Phoenix_dactylifera	(Sabal_domingensis	((Pseudophoenix_vinifera	((Chamaedorea_seifrizii	Nypa_fruticans)	(Geonoma_undata	(((((Calamus_caryotoides	Dypsis_decaryi)	(Veitchia_spiralis	Dictyosperma_album))	(((Burretiokentia_grandiflora	Heterospathe_cagayanensis)	Kentiopsis_piersoniorum)	Hydriastele_microspadix))	(((((Attalea_speciosa	((Elaeis_guineensis	Elaeis_oleifera)	Bactris_major))	Podococcus_barteri)	((Reinhardtia_simplex	Reinhardtia_gracilis)	(Reinhardtia_latisecta	Reinhardtia_paiewonskiana)))	(((Iriartea_deltoidea	Leopoldinia_pulchra)	Manicaria_saccifera)	(Orania_palindan	(Sclerosperma_profizianum	Pelagodoxa_henryana))))	((Oenocarpus_minor	Oenocarpus_bataua)	Prestoea_acuminata)))	Roystonea_regia))))	Serenoa_repens)))	Kingia_australis);
((Dictyosperma_album	((((Dypsis_decaryi	Heterospathe_cagayanensis)	Veitchia_spiralis)	(Kentiopsis_piersoniorum	Hydriastele_microspadix))	(Burretiokentia_grandiflora	(((((Nypa_fruticans	(Serenoa_repens	(Phoenix_dactylifera	Sabal_domingensis)))	(Pseudophoenix_vinifera	Chamaedorea_seifrizii))	(((Iriartea_deltoidea	((Attalea_speciosa	((Elaeis_guineensis	Elaeis_oleifera)	Bactris_major))	((Reinhardtia_simplex	Reinhardtia_gracilis)	(Reinhardtia_latisecta	Reinhardtia_paiewonskiana))))	((Sclerosperma_profizianum	Pelagodoxa_henryana)	Orania_palindan))	(Podococcus_barteri	((Calamus_caryotoides	Leopoldinia_pulchra)	Manicaria_saccifera))))	((Oenocarpus_minor	Oenocarpus_bataua)	Prestoea_acuminata))	(Geonoma_undata	Roystonea_regia)))))	Kingia_australis);
((Phoenix_dactylifera	(Sabal_domingensis	((((Pseudophoenix_vinifera	Chamaedorea_seifrizii)	((((Burretiokentia_grandiflora	Geonoma_undata)	Roystonea_regia)	((((Attalea_speciosa	((Elaeis_guineensis	Elaeis_oleifera)	Bactris_major))	((Reinhardtia_simplex	Reinhardtia_gracilis)	(Reinhardtia_latisecta	Reinhardtia_paiewonskiana)))	((Pelagodoxa_henryana	(Orania_palindan	Sclerosperma_profizianum))	(Podococcus_barteri	(Leopoldinia_pulchra	Manicaria_saccifera))))	(((Oenocarpus_minor	Oenocarpus_bataua)	Prestoea_acuminata)	(Veitchia_spiralis	(((Calamus_caryotoides	Dypsis_decaryi)	Dictyosperma_album)	((Kentiopsis_piersoniorum	Hydriastele_microspadix)	Heterospathe_cagayanensis))))))	Iriartea_deltoidea))	Nypa_fruticans)	Serenoa_repens)))	Kingia_australis);
((Dictyosperma_album	((((Kentiopsis_piersoniorum	Hydriastele_microspadix)	(Dypsis_decaryi	Heterospathe_cagayanensis))	Veitchia_spiralis)	((((Oenocarpus_minor	Oenocarpus_bataua)	Prestoea_acuminata)	(((Geonoma_undata	Roystonea_regia)	((Chamaedorea_seifrizii	(Serenoa_repens	Iriartea_deltoidea))	((Phoenix_dactylifera	Sabal_domingensis)	Pseudophoenix_vinifera)))	((((Nypa_fruticans	Leopoldinia_pulchra)	(Pelagodoxa_henryana	(Manicaria_saccifera	Podococcus_barteri)))	(Orania_palindan	Sclerosperma_profizianum))	((Attalea_speciosa	((Elaeis_guineensis	Elaeis_oleifera)	(Calamus_caryotoides	Bactris_major)))	(Reinhardtia_simplex	(Reinhardtia_gracilis	(Reinhardtia_latisecta	Reinhardtia_paiewonskiana)))))))	Burretiokentia_grandiflora)))	Kingia_australis);
((Dictyosperma_album	(((Kentiopsis_piersoniorum	Heterospathe_cagayanensis)	Hydriastele_microspadix)	(((Oenocarpus_minor	Oenocarpus_bataua)	(Veitchia_spiralis	Prestoea_acuminata))	(Burretiokentia_grandiflora	((((((Nypa_fruticans	(Manicaria_saccifera	Podococcus_barteri))	Pelagodoxa_henryana)	(Orania_palindan	(((Chamaedorea_seifrizii	(((Phoenix_dactylifera	Sabal_domingensis)	Pseudophoenix_vinifera)	Serenoa_repens))	Iriartea_deltoidea)	((Attalea_speciosa	((Elaeis_guineensis	Elaeis_oleifera)	(Calamus_caryotoides	Bactris_major)))	(Reinhardtia_simplex	(Reinhardtia_gracilis	(Reinhardtia_latisecta	Reinhardtia_paiewonskiana)))))))	Sclerosperma_profizianum)	(Dypsis_decaryi	Leopoldinia_pulchra))	(Geonoma_undata	Roystonea_regia))))))	Kingia_australis);
((((Sabal_domingensis	Phoenix_dactylifera)	Serenoa_repens)	((((((((Burretiokentia_grandiflora	Roystonea_regia)	Pelagodoxa_henryana)	(Geonoma_undata	((Prestoea_acuminata	(Oenocarpus_minor	Oenocarpus_bataua))	(((Hydriastele_microspadix	(Kentiopsis_piersoniorum	Heterospathe_cagayanensis))	Dictyosperma_album)	Veitchia_spiralis))))	((Sclerosperma_profizianum	Podococcus_barteri)	(((Calamus_caryotoides	Dypsis_decaryi)	Leopoldinia_pulchra)	(Manicaria_saccifera	Iriartea_deltoidea))))	((Attalea_speciosa	((Elaeis_guineensis	Elaeis_oleifera)	Bactris_major))	((Reinhardtia_paiewonskiana	Reinhardtia_latisecta)	(Reinhardtia_gracilis	Reinhardtia_simplex))))	Orania_palindan)	Nypa_fruticans)	(Pseudophoenix_vinifera	Chamaedorea_seifrizii)))	Kingia_australis);
(((((((Veitchia_spiralis	((Pelagodoxa_henryana	Orania_palindan)	((Attalea_speciosa	((Elaeis_guineensis	Elaeis_oleifera)	Bactris_major))	((Reinhardtia_paiewonskiana	Reinhardtia_latisecta)	(Reinhardtia_gracilis	Reinhardtia_simplex)))))	((Sclerosperma_profizianum	Podococcus_barteri)	(((Calamus_caryotoides	Dypsis_decaryi)	Leopoldinia_pulchra)	Manicaria_saccifera)))	(((Roystonea_regia	Burretiokentia_grandiflora)	Geonoma_undata)	((Prestoea_acuminata	(Oenocarpus_minor	Oenocarpus_bataua))	((Hydriastele_microspadix	(Kentiopsis_piersoniorum	Heterospathe_cagayanensis))	Dictyosperma_album))))	Iriartea_deltoidea)	((Pseudophoenix_vinifera	(Sabal_domingensis	Phoenix_dactylifera))	Serenoa_repens))	(Chamaedorea_seifrizii	Nypa_fruticans))	Kingia_australis);
((Calamus_caryotoides	((Dypsis_decaryi	Leopoldinia_pulchra)	(((Chamaedorea_seifrizii	Nypa_fruticans)	((((Attalea_speciosa	((Elaeis_guineensis	Elaeis_oleifera)	Bactris_major))	((Reinhardtia_paiewonskiana	Reinhardtia_latisecta)	(Reinhardtia_gracilis	Reinhardtia_simplex)))	((Pelagodoxa_henryana	(((Roystonea_regia	Burretiokentia_grandiflora)	Geonoma_undata)	(((Veitchia_spiralis	Prestoea_acuminata)	(Oenocarpus_minor	Oenocarpus_bataua))	((Hydriastele_microspadix	(Kentiopsis_piersoniorum	Heterospathe_cagayanensis))	Dictyosperma_album))))	((Manicaria_saccifera	Podococcus_barteri)	((Sclerosperma_profizianum	Orania_palindan)	Iriartea_deltoidea))))	((Sabal_domingensis	Phoenix_dactylifera)	Serenoa_repens)))	Pseudophoenix_vinifera)))	Kingia_australis);
((Dictyosperma_album	((((Geonoma_undata	(((((Manicaria_saccifera	Podococcus_barteri)	(Calamus_caryotoides	(Dypsis_decaryi	Leopoldinia_pulchra)))	((((Nypa_fruticans	Elaeis_guineensis)	Elaeis_oleifera)	((Iriartea_deltoidea	Bactris_major)	Attalea_speciosa))	((Reinhardtia_paiewonskiana	(Reinhardtia_gracilis	Reinhardtia_latisecta))	Reinhardtia_simplex)))	(Sclerosperma_profizianum	Orania_palindan))	((Phoenix_dactylifera	(Serenoa_repens	Sabal_domingensis))	(Chamaedorea_seifrizii	Pseudophoenix_vinifera))))	((Roystonea_regia	Burretiokentia_grandiflora)	Pelagodoxa_henryana))	(Prestoea_acuminata	(Oenocarpus_minor	Oenocarpus_bataua)))	(Hydriastele_microspadix	(Kentiopsis_piersoniorum	(Veitchia_spiralis	Heterospathe_cagayanensis)))))	Kingia_australis);
((Dictyosperma_album	(((((((Pseudophoenix_vinifera	(Phoenix_dactylifera	Sabal_domingensis))	Serenoa_repens)	Chamaedorea_seifrizii)	Iriartea_deltoidea)	((((((Podococcus_barteri	(Veitchia_spiralis	Sclerosperma_profizianum))	Orania_palindan)	((Leopoldinia_pulchra	Manicaria_saccifera)	(Pelagodoxa_henryana	Nypa_fruticans)))	(((Reinhardtia_paiewonskiana	Reinhardtia_latisecta)	(Reinhardtia_gracilis	Reinhardtia_simplex))	((Elaeis_guineensis	Elaeis_oleifera)	((Calamus_caryotoides	Dypsis_decaryi)	Bactris_major))))	(Attalea_speciosa	(Prestoea_acuminata	(Oenocarpus_minor	Oenocarpus_bataua))))	(Roystonea_regia	Geonoma_undata)))	Burretiokentia_grandiflora)	(Hydriastele_microspadix	(Kentiopsis_piersoniorum	Heterospathe_cagayanensis))))	Kingia_australis);
((Dictyosperma_album	(((((Leopoldinia_pulchra	Manicaria_saccifera)	((((((Iriartea_deltoidea	((Nypa_fruticans	(Pseudophoenix_vinifera	Chamaedorea_seifrizii))	(Serenoa_repens	(Phoenix_dactylifera	Sabal_domingensis))))	Orania_palindan)	(((Reinhardtia_paiewonskiana	Reinhardtia_latisecta)	(Reinhardtia_gracilis	Reinhardtia_simplex))	(Attalea_speciosa	((Elaeis_guineensis	Elaeis_oleifera)	Bactris_major))))	Pelagodoxa_henryana)	(Podococcus_barteri	Sclerosperma_profizianum))	(Geonoma_undata	(Roystonea_regia	Burretiokentia_grandiflora))))	((Veitchia_spiralis	Prestoea_acuminata)	(Oenocarpus_minor	Oenocarpus_bataua)))	(Hydriastele_microspadix	(Kentiopsis_piersoniorum	Heterospathe_cagayanensis)))	(Calamus_caryotoides	Dypsis_decaryi)))	Kingia_australis);
((Chamaedorea_seifrizii	(((Pseudophoenix_vinifera	(Serenoa_repens	(Phoenix_dactylifera	Sabal_domingensis)))	(((((Reinhardtia_paiewonskiana	Reinhardtia_latisecta)	(Reinhardtia_gracilis	Reinhardtia_simplex))	(Attalea_speciosa	((Elaeis_guineensis	Elaeis_oleifera)	Bactris_major)))	(((Podococcus_barteri	(Orania_palindan	Sclerosperma_profizianum))	(((Geonoma_undata	(Roystonea_regia	Burretiokentia_grandiflora))	(((Veitchia_spiralis	Prestoea_acuminata)	(Oenocarpus_minor	Oenocarpus_bataua))	((Hydriastele_microspadix	(Kentiopsis_piersoniorum	Heterospathe_cagayanensis))	Dictyosperma_album)))	Pelagodoxa_henryana))	((Leopoldinia_pulchra	(Calamus_caryotoides	Dypsis_decaryi))	Manicaria_saccifera)))	Iriartea_deltoidea))	Nypa_fruticans))	Kingia_australis);
((Chamaedorea_seifrizii	((Nypa_fruticans	(((Leopoldinia_pulchra	(Calamus_caryotoides	Dypsis_decaryi))	Pseudophoenix_vinifera)	(Serenoa_repens	(Phoenix_dactylifera	Sabal_domingensis))))	(Iriartea_deltoidea	(((Geonoma_undata	(((Veitchia_spiralis	Prestoea_acuminata)	(Oenocarpus_minor	Oenocarpus_bataua))	((Hydriastele_microspadix	(Kentiopsis_piersoniorum	Heterospathe_cagayanensis))	Dictyosperma_album)))	((Roystonea_regia	Burretiokentia_grandiflora)	Pelagodoxa_henryana))	((((Reinhardtia_paiewonskiana	(Reinhardtia_gracilis	Reinhardtia_latisecta))	Reinhardtia_simplex)	(Attalea_speciosa	((Elaeis_guineensis	Elaeis_oleifera)	Bactris_major)))	((Podococcus_barteri	Manicaria_saccifera)	(Orania_palindan	Sclerosperma_profizianum)))))))	Kingia_australis);
((Dictyosperma_album	((((Geonoma_undata	(Roystonea_regia	Burretiokentia_grandiflora))	((((Pelagodoxa_henryana	Orania_palindan)	(((Reinhardtia_simplex	Reinhardtia_gracilis)	(Reinhardtia_latisecta	Reinhardtia_paiewonskiana))	(Attalea_speciosa	((Elaeis_guineensis	Elaeis_oleifera)	Bactris_major))))	(((Nypa_fruticans	((Leopoldinia_pulchra	Chamaedorea_seifrizii)	Pseudophoenix_vinifera))	(Phoenix_dactylifera	(Sabal_domingensis	Serenoa_repens)))	Iriartea_deltoidea))	(((Calamus_caryotoides	Dypsis_decaryi)	(Sclerosperma_profizianum	Podococcus_barteri))	Manicaria_saccifera)))	(Prestoea_acuminata	(Oenocarpus_minor	Oenocarpus_bataua)))	(Veitchia_spiralis	(Hydriastele_microspadix	(Kentiopsis_piersoniorum	Heterospathe_cagayanensis)))))	Kingia_australis);
((Pelagodoxa_henryana	(((((((Reinhardtia_simplex	(Reinhardtia_gracilis	(Reinhardtia_latisecta	Reinhardtia_paiewonskiana)))	((Nypa_fruticans	Attalea_speciosa)	((Elaeis_guineensis	Elaeis_oleifera)	Bactris_major)))	((Sclerosperma_profizianum	Iriartea_deltoidea)	Orania_palindan))	(Pseudophoenix_vinifera	(Serenoa_repens	(Phoenix_dactylifera	Sabal_domingensis))))	((Podococcus_barteri	(Manicaria_saccifera	((Calamus_caryotoides	Dypsis_decaryi)	Leopoldinia_pulchra)))	Chamaedorea_seifrizii))	((((Veitchia_spiralis	Prestoea_acuminata)	(Oenocarpus_minor	Oenocarpus_bataua))	((Hydriastele_microspadix	(Kentiopsis_piersoniorum	Heterospathe_cagayanensis))	Dictyosperma_album))	(Geonoma_undata	Roystonea_regia)))	Burretiokentia_grandiflora))	Kingia_australis);
((Reinhardtia_latisecta	(Reinhardtia_paiewonskiana	(((Attalea_speciosa	((Elaeis_oleifera	Elaeis_guineensis)	Bactris_major))	(Podococcus_barteri	(((Pelagodoxa_henryana	(Sclerosperma_profizianum	Orania_palindan))	(Leopoldinia_pulchra	Manicaria_saccifera))	((((Dypsis_decaryi	Calamus_caryotoides)	Iriartea_deltoidea)	((Serenoa_repens	(Phoenix_dactylifera	Sabal_domingensis))	(Nypa_fruticans	(Pseudophoenix_vinifera	Chamaedorea_seifrizii))))	((Geonoma_undata	(Roystonea_regia	Burretiokentia_grandiflora))	((Dictyosperma_album	((Kentiopsis_piersoniorum	Heterospathe_cagayanensis)	Hydriastele_microspadix))	((Oenocarpus_minor	Oenocarpus_bataua)	(Veitchia_spiralis	Prestoea_acuminata))))))))	(Reinhardtia_gracilis	Reinhardtia_simplex))))	Kingia_australis);
((Reinhardtia_latisecta	(Reinhardtia_paiewonskiana	(((((Elaeis_oleifera	Elaeis_guineensis)	(Iriartea_deltoidea	Bactris_major))	Attalea_speciosa)	(Orania_palindan	(((((Leopoldinia_pulchra	Manicaria_saccifera)	((Sclerosperma_profizianum	(((Kentiopsis_piersoniorum	Heterospathe_cagayanensis)	Hydriastele_microspadix)	((Dypsis_decaryi	Calamus_caryotoides)	Dictyosperma_album)))	(((Oenocarpus_minor	Oenocarpus_bataua)	Prestoea_acuminata)	(((Serenoa_repens	(Phoenix_dactylifera	Sabal_domingensis))	((Pseudophoenix_vinifera	Geonoma_undata)	(Nypa_fruticans	Chamaedorea_seifrizii)))	(Burretiokentia_grandiflora	Roystonea_regia)))))	Podococcus_barteri)	Veitchia_spiralis)	Pelagodoxa_henryana)))	(Reinhardtia_gracilis	Reinhardtia_simplex))))	Kingia_australis);
((Dictyosperma_album	(((((Oenocarpus_minor	Oenocarpus_bataua)	Prestoea_acuminata)	((((Sclerosperma_profizianum	Podococcus_barteri)	(((Pseudophoenix_vinifera	Chamaedorea_seifrizii)	((Dypsis_decaryi	Calamus_caryotoides)	(Leopoldinia_pulchra	Manicaria_saccifera)))	((Serenoa_repens	(Phoenix_dactylifera	Sabal_domingensis))	(((Reinhardtia_simplex	(Reinhardtia_paiewonskiana	(Reinhardtia_latisecta	Reinhardtia_gracilis)))	(((Elaeis_oleifera	Elaeis_guineensis)	(Iriartea_deltoidea	Bactris_major))	(Nypa_fruticans	Attalea_speciosa)))	Orania_palindan))))	Geonoma_undata)	(Pelagodoxa_henryana	(Burretiokentia_grandiflora	Roystonea_regia))))	Veitchia_spiralis)	((Kentiopsis_piersoniorum	Heterospathe_cagayanensis)	Hydriastele_microspadix)))	Kingia_australis);
((Reinhardtia_latisecta	((((((Elaeis_oleifera	(Nypa_fruticans	Elaeis_guineensis))	(Iriartea_deltoidea	Bactris_major))	Attalea_speciosa)	(((Veitchia_spiralis	((Geonoma_undata	(Chamaedorea_seifrizii	(Burretiokentia_grandiflora	(Pseudophoenix_vinifera	Roystonea_regia))))	(((Oenocarpus_minor	Oenocarpus_bataua)	Prestoea_acuminata)	(((Kentiopsis_piersoniorum	(Dypsis_decaryi	Heterospathe_cagayanensis))	Hydriastele_microspadix)	Dictyosperma_album))))	((Sclerosperma_profizianum	Podococcus_barteri)	((Calamus_caryotoides	Leopoldinia_pulchra)	Manicaria_saccifera)))	((Serenoa_repens	(Phoenix_dactylifera	Sabal_domingensis))	(Pelagodoxa_henryana	Orania_palindan))))	(Reinhardtia_simplex	Reinhardtia_gracilis))	Reinhardtia_paiewonskiana))	Kingia_australis);
((Serenoa_repens	((((Calamus_caryotoides	Pseudophoenix_vinifera)	Phoenix_dactylifera)	Sabal_domingensis)	((((((((Reinhardtia_simplex	((Reinhardtia_gracilis	Reinhardtia_latisecta)	Reinhardtia_paiewonskiana))	(((Elaeis_oleifera	Elaeis_guineensis)	Bactris_major)	Attalea_speciosa))	Leopoldinia_pulchra)	(Sclerosperma_profizianum	Orania_palindan))	((Manicaria_saccifera	Podococcus_barteri)	Pelagodoxa_henryana))	(Roystonea_regia	((Burretiokentia_grandiflora	((Veitchia_spiralis	((Kentiopsis_piersoniorum	(Dypsis_decaryi	Heterospathe_cagayanensis))	Hydriastele_microspadix))	Dictyosperma_album))	(Geonoma_undata	((Oenocarpus_minor	Oenocarpus_bataua)	Prestoea_acuminata)))))	Iriartea_deltoidea)	(Chamaedorea_seifrizii	Nypa_fruticans))))	Kingia_australis);
((Reinhardtia_latisecta	(((Reinhardtia_simplex	Reinhardtia_gracilis)	(((Elaeis_oleifera	Elaeis_guineensis)	(Bactris_major	(Veitchia_spiralis	Attalea_speciosa)))	((Orania_palindan	(((((Chamaedorea_seifrizii	Nypa_fruticans)	((Serenoa_repens	(Phoenix_dactylifera	Sabal_domingensis))	Pseudophoenix_vinifera))	((Roystonea_regia	Burretiokentia_grandiflora)	Geonoma_undata))	((((Kentiopsis_piersoniorum	Heterospathe_cagayanensis)	Hydriastele_microspadix)	((Calamus_caryotoides	Dypsis_decaryi)	Dictyosperma_album))	(Prestoea_acuminata	(Oenocarpus_minor	Oenocarpus_bataua))))	(Iriartea_deltoidea	Manicaria_saccifera)))	(Podococcus_barteri	(Leopoldinia_pulchra	(Sclerosperma_profizianum	Pelagodoxa_henryana))))))	Reinhardtia_paiewonskiana))	Kingia_australis);
((Calamus_caryotoides	(Dypsis_decaryi	(Heterospathe_cagayanensis	((Hydriastele_microspadix	(Dictyosperma_album	((Sclerosperma_profizianum	((Veitchia_spiralis	Prestoea_acuminata)	(Oenocarpus_minor	Oenocarpus_bataua)))	(((Roystonea_regia	Burretiokentia_grandiflora)	((Manicaria_saccifera	Podococcus_barteri)	((Pelagodoxa_henryana	(Orania_palindan	(((Reinhardtia_paiewonskiana	Reinhardtia_latisecta)	(Reinhardtia_simplex	Reinhardtia_gracilis))	((Nypa_fruticans	Attalea_speciosa)	((Elaeis_oleifera	Elaeis_guineensis)	(Iriartea_deltoidea	Bactris_major))))))	((((Serenoa_repens	Sabal_domingensis)	Phoenix_dactylifera)	Pseudophoenix_vinifera)	Chamaedorea_seifrizii))))	(Leopoldinia_pulchra	Geonoma_undata)))))	Kentiopsis_piersoniorum))))	Kingia_australis);
((((Serenoa_repens	(Sabal_domingensis	Phoenix_dactylifera))	((Pseudophoenix_vinifera	Chamaedorea_seifrizii)	Nypa_fruticans))	((((Attalea_speciosa	((Elaeis_oleifera	Elaeis_guineensis)	Bactris_major))	(((Calamus_caryotoides	Dypsis_decaryi)	Manicaria_saccifera)	((Sclerosperma_profizianum	Podococcus_barteri)	(((Veitchia_spiralis	(Geonoma_undata	(Roystonea_regia	Burretiokentia_grandiflora)))	(((Leopoldinia_pulchra	Prestoea_acuminata)	(Oenocarpus_minor	Oenocarpus_bataua))	Pelagodoxa_henryana))	(((Kentiopsis_piersoniorum	Heterospathe_cagayanensis)	Hydriastele_microspadix)	Dictyosperma_album)))))	(Orania_palindan	((Reinhardtia_paiewonskiana	Reinhardtia_latisecta)	(Reinhardtia_simplex	Reinhardtia_gracilis))))	Iriartea_deltoidea))	Kingia_australis);
((Reinhardtia_latisecta	(((Reinhardtia_simplex	Reinhardtia_gracilis)	((Pelagodoxa_henryana	((Elaeis_oleifera	Elaeis_guineensis)	Bactris_major))	((((Serenoa_repens	(Pseudophoenix_vinifera	(Sabal_domingensis	Phoenix_dactylifera)))	(Chamaedorea_seifrizii	(Iriartea_deltoidea	Nypa_fruticans)))	Orania_palindan)	(((Veitchia_spiralis	Sclerosperma_profizianum)	Podococcus_barteri)	(((Attalea_speciosa	(Roystonea_regia	Burretiokentia_grandiflora))	(((((Kentiopsis_piersoniorum	Heterospathe_cagayanensis)	Hydriastele_microspadix)	Dictyosperma_album)	Geonoma_undata)	(Prestoea_acuminata	(Oenocarpus_minor	Oenocarpus_bataua))))	((Leopoldinia_pulchra	(Calamus_caryotoides	Dypsis_decaryi))	Manicaria_saccifera))))))	Reinhardtia_paiewonskiana))	Kingia_australis);
(((((Roystonea_regia	Burretiokentia_grandiflora)	(Geonoma_undata	(((((Reinhardtia_paiewonskiana	Reinhardtia_latisecta)	Reinhardtia_gracilis)	Reinhardtia_simplex)	((Elaeis_oleifera	Elaeis_guineensis)	Bactris_major))	((Pelagodoxa_henryana	((Leopoldinia_pulchra	Manicaria_saccifera)	Attalea_speciosa))	((Orania_palindan	(Sclerosperma_profizianum	Podococcus_barteri))	(Iriartea_deltoidea	((((Kentiopsis_piersoniorum	Heterospathe_cagayanensis)	Hydriastele_microspadix)	(Veitchia_spiralis	((Calamus_caryotoides	Dypsis_decaryi)	Dictyosperma_album)))	(Prestoea_acuminata	(Oenocarpus_minor	Oenocarpus_bataua)))))))))	(Chamaedorea_seifrizii	Nypa_fruticans))	(Pseudophoenix_vinifera	(Serenoa_repens	(Sabal_domingensis	Phoenix_dactylifera))))	Kingia_australis);
((Dictyosperma_album	(((((Orania_palindan	(Sclerosperma_profizianum	Podococcus_barteri))	(((Iriartea_deltoidea	Manicaria_saccifera)	Leopoldinia_pulchra)	(Pelagodoxa_henryana	((Nypa_fruticans	((Reinhardtia_paiewonskiana	(Reinhardtia_latisecta	Reinhardtia_gracilis))	Reinhardtia_simplex))	(Attalea_speciosa	(Bactris_major	(Elaeis_oleifera	Elaeis_guineensis)))))))	((Pseudophoenix_vinifera	(Phoenix_dactylifera	(Serenoa_repens	Sabal_domingensis)))	((Chamaedorea_seifrizii	(Roystonea_regia	Burretiokentia_grandiflora))	Geonoma_undata)))	((Veitchia_spiralis	Prestoea_acuminata)	(Oenocarpus_bataua	Oenocarpus_minor)))	(((Calamus_caryotoides	Dypsis_decaryi)	Heterospathe_cagayanensis)	(Hydriastele_microspadix	Kentiopsis_piersoniorum))))	Kingia_australis);
((Calamus_caryotoides	(Dypsis_decaryi	(Iriartea_deltoidea	(((Pseudophoenix_vinifera	(Serenoa_repens	(Sabal_domingensis	Phoenix_dactylifera)))	(((((Manicaria_saccifera	Leopoldinia_pulchra)	Podococcus_barteri)	((Geonoma_undata	(Roystonea_regia	Burretiokentia_grandiflora))	((Prestoea_acuminata	(Oenocarpus_bataua	Oenocarpus_minor))	(Dictyosperma_album	(Veitchia_spiralis	(Heterospathe_cagayanensis	(Hydriastele_microspadix	Kentiopsis_piersoniorum)))))))	(Orania_palindan	(Sclerosperma_profizianum	Pelagodoxa_henryana)))	(((Reinhardtia_paiewonskiana	Reinhardtia_latisecta)	(Reinhardtia_gracilis	Reinhardtia_simplex))	(Attalea_speciosa	(Bactris_major	(Elaeis_oleifera	Elaeis_guineensis))))))	(Nypa_fruticans	Chamaedorea_seifrizii)))))	Kingia_australis);
(((Reinhardtia_paiewonskiana	Reinhardtia_latisecta)	((Reinhardtia_gracilis	Reinhardtia_simplex)	((Attalea_speciosa	((Iriartea_deltoidea	Bactris_major)	(Elaeis_oleifera	Elaeis_guineensis)))	((((Manicaria_saccifera	Podococcus_barteri)	((((Leopoldinia_pulchra	Prestoea_acuminata)	(Oenocarpus_bataua	Oenocarpus_minor))	(Dictyosperma_album	((((Calamus_caryotoides	Dypsis_decaryi)	(Veitchia_spiralis	Heterospathe_cagayanensis))	Kentiopsis_piersoniorum)	Hydriastele_microspadix)))	Geonoma_undata))	(Pelagodoxa_henryana	(Sclerosperma_profizianum	(Roystonea_regia	Burretiokentia_grandiflora))))	(Orania_palindan	(((Phoenix_dactylifera	(Serenoa_repens	Sabal_domingensis))	Pseudophoenix_vinifera)	(Nypa_fruticans	Chamaedorea_seifrizii)))))))	Kingia_australis);
(((Serenoa_repens	Sabal_domingensis)	(((Calamus_caryotoides	Pseudophoenix_vinifera)	(Chamaedorea_seifrizii	(Nypa_fruticans	((((Veitchia_spiralis	(Pelagodoxa_henryana	Roystonea_regia))	((Dictyosperma_album	((Hydriastele_microspadix	((Dypsis_decaryi	Heterospathe_cagayanensis)	Kentiopsis_piersoniorum))	Burretiokentia_grandiflora))	(Geonoma_undata	(Prestoea_acuminata	(Oenocarpus_bataua	Oenocarpus_minor)))))	(((Leopoldinia_pulchra	Manicaria_saccifera)	(Sclerosperma_profizianum	Podococcus_barteri))	(Orania_palindan	(((Reinhardtia_paiewonskiana	Reinhardtia_latisecta)	(Reinhardtia_gracilis	Reinhardtia_simplex))	(Attalea_speciosa	(Bactris_major	(Elaeis_oleifera	Elaeis_guineensis)))))))	Iriartea_deltoidea))))	Phoenix_dactylifera))	Kingia_australis);
((((Sabal_domingensis	(Pseudophoenix_vinifera	Phoenix_dactylifera))	Serenoa_repens)	((Chamaedorea_seifrizii	((Roystonea_regia	(((((Sclerosperma_profizianum	Pelagodoxa_henryana)	Orania_palindan)	((((Reinhardtia_paiewonskiana	Reinhardtia_latisecta)	(Reinhardtia_gracilis	Reinhardtia_simplex))	(Attalea_speciosa	(Bactris_major	(Elaeis_oleifera	Elaeis_guineensis))))	Iriartea_deltoidea))	((Burretiokentia_grandiflora	Leopoldinia_pulchra)	(Podococcus_barteri	Manicaria_saccifera)))	((Dictyosperma_album	(Hydriastele_microspadix	(((Calamus_caryotoides	Dypsis_decaryi)	Heterospathe_cagayanensis)	Kentiopsis_piersoniorum)))	((Veitchia_spiralis	Prestoea_acuminata)	(Oenocarpus_bataua	Oenocarpus_minor)))))	Geonoma_undata))	Nypa_fruticans))	Kingia_australis);
((Podococcus_barteri	(Sclerosperma_profizianum	(Orania_palindan	(((((Iriartea_deltoidea	(Calamus_caryotoides	Dypsis_decaryi))	((Nypa_fruticans	((Phoenix_dactylifera	(Serenoa_repens	Sabal_domingensis))	Pseudophoenix_vinifera))	Chamaedorea_seifrizii))	(((Reinhardtia_paiewonskiana	(Reinhardtia_gracilis	Reinhardtia_latisecta))	Reinhardtia_simplex)	((Leopoldinia_pulchra	Attalea_speciosa)	(Bactris_major	(Elaeis_oleifera	Elaeis_guineensis)))))	Manicaria_saccifera)	(((Prestoea_acuminata	(Oenocarpus_bataua	Oenocarpus_minor))	(Roystonea_regia	Pelagodoxa_henryana))	(((Veitchia_spiralis	Dictyosperma_album)	(Hydriastele_microspadix	(Burretiokentia_grandiflora	(Heterospathe_cagayanensis	Kentiopsis_piersoniorum))))	Geonoma_undata))))))	Kingia_australis);
(((Nypa_fruticans	Chamaedorea_seifrizii)	((((Phoenix_dactylifera	Sabal_domingensis)	Pseudophoenix_vinifera)	Serenoa_repens)	((Orania_palindan	((((Reinhardtia_simplex	Reinhardtia_gracilis)	(Reinhardtia_latisecta	Reinhardtia_paiewonskiana))	(Attalea_speciosa	(Bactris_major	(Elaeis_oleifera	Elaeis_guineensis))))	((Podococcus_barteri	Manicaria_saccifera)	(((Leopoldinia_pulchra	(Calamus_caryotoides	Dypsis_decaryi))	Sclerosperma_profizianum)	(Pelagodoxa_henryana	((Dictyosperma_album	((Kentiopsis_piersoniorum	(Veitchia_spiralis	Heterospathe_cagayanensis))	Hydriastele_microspadix))	(((Burretiokentia_grandiflora	Roystonea_regia)	Geonoma_undata)	(Prestoea_acuminata	(Oenocarpus_bataua	Oenocarpus_minor)))))))))	Iriartea_deltoidea)))	Kingia_australis);
((Calamus_caryotoides	(((((Pelagodoxa_henryana	((Dictyosperma_album	((Kentiopsis_piersoniorum	Heterospathe_cagayanensis)	Hydriastele_microspadix))	((Veitchia_spiralis	Prestoea_acuminata)	(Oenocarpus_bataua	Oenocarpus_minor))))	(Roystonea_regia	(Burretiokentia_grandiflora	Geonoma_undata)))	((Sclerosperma_profizianum	Podococcus_barteri)	(((Orania_palindan	(Chamaedorea_seifrizii	(Nypa_fruticans	(Iriartea_deltoidea	((Phoenix_dactylifera	(Serenoa_repens	Sabal_domingensis))	Pseudophoenix_vinifera)))))	(((Reinhardtia_simplex	Reinhardtia_gracilis)	(Reinhardtia_latisecta	Reinhardtia_paiewonskiana))	((Elaeis_oleifera	Elaeis_guineensis)	(Attalea_speciosa	Bactris_major))))	Manicaria_saccifera)))	Dypsis_decaryi)	Leopoldinia_pulchra))	Kingia_australis);
((Dictyosperma_album	(((Kentiopsis_piersoniorum	Heterospathe_cagayanensis)	Hydriastele_microspadix)	(((((Manicaria_saccifera	Attalea_speciosa)	((Orania_palindan	((Leopoldinia_pulchra	((Iriartea_deltoidea	(Calamus_caryotoides	Dypsis_decaryi))	Sclerosperma_profizianum))	Podococcus_barteri))	((Chamaedorea_seifrizii	(Nypa_fruticans	((Serenoa_repens	(Sabal_domingensis	Phoenix_dactylifera))	Pseudophoenix_vinifera)))	(((Reinhardtia_simplex	Reinhardtia_gracilis)	(Reinhardtia_latisecta	Reinhardtia_paiewonskiana))	(Bactris_major	(Elaeis_oleifera	Elaeis_guineensis))))))	(Roystonea_regia	Pelagodoxa_henryana))	(Geonoma_undata	((Veitchia_spiralis	Prestoea_acuminata)	(Oenocarpus_bataua	Oenocarpus_minor))))	Burretiokentia_grandiflora)))	Kingia_australis);
((Reinhardtia_simplex	((Reinhardtia_latisecta	Reinhardtia_paiewonskiana)	(((((Orania_palindan	Geonoma_undata)	((Pelagodoxa_henryana	(Podococcus_barteri	Manicaria_saccifera))	(((Dictyosperma_album	((Kentiopsis_piersoniorum	Heterospathe_cagayanensis)	Hydriastele_microspadix))	((Oenocarpus_bataua	Oenocarpus_minor)	((Leopoldinia_pulchra	(Calamus_caryotoides	Dypsis_decaryi))	((Veitchia_spiralis	Prestoea_acuminata)	Pseudophoenix_vinifera))))	(Iriartea_deltoidea	Sclerosperma_profizianum))))	((Serenoa_repens	(Sabal_domingensis	Phoenix_dactylifera))	(Chamaedorea_seifrizii	Nypa_fruticans)))	((Roystonea_regia	Attalea_speciosa)	(Bactris_major	(Elaeis_oleifera	Elaeis_guineensis))))	(Reinhardtia_gracilis	Burretiokentia_grandiflora))))	Kingia_australis);
((Dictyosperma_album	(((Kentiopsis_piersoniorum	Hydriastele_microspadix)	Veitchia_spiralis)	((Burretiokentia_grandiflora	Heterospathe_cagayanensis)	((((((Leopoldinia_pulchra	(Podococcus_barteri	Manicaria_saccifera))	(Sclerosperma_profizianum	Orania_palindan))	(((Nypa_fruticans	Attalea_speciosa)	(Bactris_major	(Elaeis_guineensis	Elaeis_oleifera)))	((Reinhardtia_gracilis	Reinhardtia_simplex)	(Reinhardtia_paiewonskiana	Reinhardtia_latisecta))))	(((Calamus_caryotoides	Dypsis_decaryi)	(Iriartea_deltoidea	(((Sabal_domingensis	Phoenix_dactylifera)	Pseudophoenix_vinifera)	Serenoa_repens)))	Chamaedorea_seifrizii))	((Prestoea_acuminata	(Oenocarpus_bataua	Oenocarpus_minor))	(Pelagodoxa_henryana	Roystonea_regia)))	Geonoma_undata))))	Kingia_australis);
((Dictyosperma_album	(((Heterospathe_cagayanensis	Kentiopsis_piersoniorum)	Hydriastele_microspadix)	((((Iriartea_deltoidea	(((Serenoa_repens	(Sabal_domingensis	Phoenix_dactylifera))	Pseudophoenix_vinifera)	(Nypa_fruticans	Chamaedorea_seifrizii)))	(Attalea_speciosa	(Roystonea_regia	Burretiokentia_grandiflora)))	((((Podococcus_barteri	Sclerosperma_profizianum)	Orania_palindan)	(((Bactris_major	(Elaeis_guineensis	Elaeis_oleifera))	((Reinhardtia_gracilis	Reinhardtia_simplex)	(Reinhardtia_paiewonskiana	Reinhardtia_latisecta)))	(Pelagodoxa_henryana	(((Calamus_caryotoides	Dypsis_decaryi)	Leopoldinia_pulchra)	Manicaria_saccifera))))	((Veitchia_spiralis	Prestoea_acuminata)	(Oenocarpus_bataua	Oenocarpus_minor))))	Geonoma_undata)))	Kingia_australis);
((Phoenix_dactylifera	((Serenoa_repens	Sabal_domingensis)	(Pseudophoenix_vinifera	((Nypa_fruticans	Chamaedorea_seifrizii)	((((Roystonea_regia	Burretiokentia_grandiflora)	(((Calamus_caryotoides	Dypsis_decaryi)	Dictyosperma_album)	((Heterospathe_cagayanensis	Kentiopsis_piersoniorum)	Hydriastele_microspadix)))	(((Veitchia_spiralis	Prestoea_acuminata)	(Oenocarpus_bataua	Oenocarpus_minor))	Geonoma_undata))	(Podococcus_barteri	((((Attalea_speciosa	(Bactris_major	(Elaeis_guineensis	Elaeis_oleifera)))	(Reinhardtia_simplex	(Reinhardtia_paiewonskiana	(Reinhardtia_latisecta	Reinhardtia_gracilis))))	(Orania_palindan	(Sclerosperma_profizianum	Pelagodoxa_henryana)))	(Iriartea_deltoidea	(Manicaria_saccifera	Leopoldinia_pulchra)))))))))	Kingia_australis);
((Dictyosperma_album	((((Dypsis_decaryi	Heterospathe_cagayanensis)	Kentiopsis_piersoniorum)	Hydriastele_microspadix)	(((((Manicaria_saccifera	Leopoldinia_pulchra)	(((Nypa_fruticans	(Orania_palindan	Pelagodoxa_henryana))	((Pseudophoenix_vinifera	((Phoenix_dactylifera	Sabal_domingensis)	Serenoa_repens))	(((Attalea_speciosa	(Bactris_major	(Elaeis_guineensis	Elaeis_oleifera)))	((Reinhardtia_gracilis	Reinhardtia_simplex)	(Reinhardtia_paiewonskiana	Reinhardtia_latisecta)))	Iriartea_deltoidea)))	(Chamaedorea_seifrizii	(Sclerosperma_profizianum	Podococcus_barteri))))	((Calamus_caryotoides	Roystonea_regia)	Burretiokentia_grandiflora))	Geonoma_undata)	((Veitchia_spiralis	Prestoea_acuminata)	(Oenocarpus_bataua	Oenocarpus_minor)))))	Kingia_australis);
(((Reinhardtia_gracilis	(Reinhardtia_paiewonskiana	Reinhardtia_latisecta))	((((Orania_palindan	(Leopoldinia_pulchra	(Sclerosperma_profizianum	Podococcus_barteri)))	((Iriartea_deltoidea	((Pseudophoenix_vinifera	(Phoenix_dactylifera	(Sabal_domingensis	Serenoa_repens)))	(Nypa_fruticans	Chamaedorea_seifrizii)))	(((Pelagodoxa_henryana	(Roystonea_regia	Geonoma_undata))	(((Veitchia_spiralis	Prestoea_acuminata)	(Oenocarpus_bataua	Oenocarpus_minor))	(Dictyosperma_album	(Burretiokentia_grandiflora	(((Dypsis_decaryi	Heterospathe_cagayanensis)	Kentiopsis_piersoniorum)	Hydriastele_microspadix)))))	(Attalea_speciosa	Manicaria_saccifera))))	((Calamus_caryotoides	Bactris_major)	(Elaeis_guineensis	Elaeis_oleifera)))	Reinhardtia_simplex))	Kingia_australis);
(((((((((Phoenix_dactylifera	Sabal_domingensis)	Serenoa_repens)	Pseudophoenix_vinifera)	Nypa_fruticans)	Iriartea_deltoidea)	Chamaedorea_seifrizii)	(((((Burretiokentia_grandiflora	Roystonea_regia)	Pelagodoxa_henryana)	Veitchia_spiralis)	(Geonoma_undata	((Dictyosperma_album	(((Dypsis_decaryi	Heterospathe_cagayanensis)	Hydriastele_microspadix)	Kentiopsis_piersoniorum))	(Prestoea_acuminata	(Oenocarpus_bataua	Oenocarpus_minor)))))	(((Leopoldinia_pulchra	(Sclerosperma_profizianum	Podococcus_barteri))	Manicaria_saccifera)	(((Attalea_speciosa	(Bactris_major	(Elaeis_guineensis	Elaeis_oleifera)))	((Reinhardtia_simplex	(Reinhardtia_paiewonskiana	Reinhardtia_latisecta))	Reinhardtia_gracilis))	Orania_palindan))))	Calamus_caryotoides)	Kingia_australis);
(((Reinhardtia_latisecta	(((Reinhardtia_gracilis	Reinhardtia_simplex)	(((Podococcus_barteri	(Orania_palindan	Sclerosperma_profizianum))	((Leopoldinia_pulchra	Manicaria_saccifera)	(((((Phoenix_dactylifera	(Sabal_domingensis	Serenoa_repens))	Pseudophoenix_vinifera)	Nypa_fruticans)	Chamaedorea_seifrizii)	(Pelagodoxa_henryana	((((Dypsis_decaryi	Dictyosperma_album)	((Heterospathe_cagayanensis	Hydriastele_microspadix)	Kentiopsis_piersoniorum))	((Veitchia_spiralis	Prestoea_acuminata)	(Oenocarpus_bataua	Oenocarpus_minor)))	(Geonoma_undata	(Burretiokentia_grandiflora	Roystonea_regia)))))))	(Attalea_speciosa	((Iriartea_deltoidea	Bactris_major)	(Elaeis_guineensis	Elaeis_oleifera)))))	Reinhardtia_paiewonskiana))	Calamus_caryotoides)	Kingia_australis);
((Dictyosperma_album	((Hydriastele_microspadix	(Heterospathe_cagayanensis	Kentiopsis_piersoniorum))	((((Veitchia_spiralis	Prestoea_acuminata)	(Oenocarpus_bataua	Oenocarpus_minor))	(Chamaedorea_seifrizii	(Geonoma_undata	(Burretiokentia_grandiflora	Roystonea_regia))))	(((((Nypa_fruticans	(Serenoa_repens	(Pseudophoenix_vinifera	(Phoenix_dactylifera	Sabal_domingensis))))	Pelagodoxa_henryana)	(((Attalea_speciosa	((Iriartea_deltoidea	Bactris_major)	(Elaeis_guineensis	Elaeis_oleifera)))	((Reinhardtia_paiewonskiana	Reinhardtia_latisecta)	(Calamus_caryotoides	(Reinhardtia_gracilis	Reinhardtia_simplex))))	Orania_palindan))	(Podococcus_barteri	Sclerosperma_profizianum))	(Dypsis_decaryi	(Leopoldinia_pulchra	Manicaria_saccifera))))))	Kingia_australis);
((Nypa_fruticans	(Chamaedorea_seifrizii	(((Serenoa_repens	(Sabal_domingensis	Phoenix_dactylifera))	Pseudophoenix_vinifera)	(Iriartea_deltoidea	(((Burretiokentia_grandiflora	(Geonoma_undata	Roystonea_regia))	(((Dypsis_decaryi	Dictyosperma_album)	(Hydriastele_microspadix	(Heterospathe_cagayanensis	Kentiopsis_piersoniorum)))	(Prestoea_acuminata	(Oenocarpus_bataua	Oenocarpus_minor))))	((((Attalea_speciosa	(Bactris_major	(Elaeis_guineensis	Elaeis_oleifera)))	((Reinhardtia_paiewonskiana	Reinhardtia_latisecta)	(Calamus_caryotoides	(Reinhardtia_gracilis	Reinhardtia_simplex))))	(((Orania_palindan	(Pelagodoxa_henryana	Sclerosperma_profizianum))	Podococcus_barteri)	Veitchia_spiralis))	(Leopoldinia_pulchra	Manicaria_saccifera)))))))	Kingia_australis);
((((Pseudophoenix_vinifera	(Sabal_domingensis	Phoenix_dactylifera))	((((Leopoldinia_pulchra	Attalea_speciosa)	(Bactris_major	(Elaeis_guineensis	Elaeis_oleifera)))	((((Pelagodoxa_henryana	((Burretiokentia_grandiflora	(Geonoma_undata	Roystonea_regia))	((Dictyosperma_album	(Hydriastele_microspadix	(Heterospathe_cagayanensis	Kentiopsis_piersoniorum)))	((Veitchia_spiralis	Prestoea_acuminata)	(Oenocarpus_bataua	Oenocarpus_minor)))))	((Orania_palindan	Sclerosperma_profizianum)	Podococcus_barteri))	Manicaria_saccifera)	((Reinhardtia_paiewonskiana	Reinhardtia_latisecta)	(Reinhardtia_gracilis	Reinhardtia_simplex))))	(((Calamus_caryotoides	Dypsis_decaryi)	Iriartea_deltoidea)	Serenoa_repens)))	(Chamaedorea_seifrizii	Nypa_fruticans))	Kingia_australis);
((((Veitchia_spiralis	((Hydriastele_microspadix	(Kentiopsis_piersoniorum	(Dypsis_decaryi	Heterospathe_cagayanensis)))	(((Pelagodoxa_henryana	(Burretiokentia_grandiflora	Roystonea_regia))	(Geonoma_undata	(((((Attalea_speciosa	(Bactris_major	(Elaeis_oleifera	Elaeis_guineensis)))	(Reinhardtia_simplex	(Reinhardtia_gracilis	(Reinhardtia_paiewonskiana	Reinhardtia_latisecta))))	(((Leopoldinia_pulchra	Chamaedorea_seifrizii)	Iriartea_deltoidea)	((Pseudophoenix_vinifera	(Phoenix_dactylifera	(Serenoa_repens	Sabal_domingensis)))	Nypa_fruticans)))	Orania_palindan)	((Podococcus_barteri	Manicaria_saccifera)	Sclerosperma_profizianum))))	((Oenocarpus_minor	Oenocarpus_bataua)	Prestoea_acuminata))))	Dictyosperma_album)	Calamus_caryotoides)	Kingia_australis);
((Phoenix_dactylifera	((Serenoa_repens	Sabal_domingensis)	((Nypa_fruticans	((Iriartea_deltoidea	(((((Dictyosperma_album	(((Kentiopsis_piersoniorum	Heterospathe_cagayanensis)	Hydriastele_microspadix)	Veitchia_spiralis))	((Oenocarpus_minor	Oenocarpus_bataua)	Prestoea_acuminata))	Geonoma_undata)	(Burretiokentia_grandiflora	Roystonea_regia))	((((((Dypsis_decaryi	Calamus_caryotoides)	Leopoldinia_pulchra)	(Bactris_major	(Elaeis_oleifera	Elaeis_guineensis)))	Attalea_speciosa)	((Reinhardtia_simplex	(Reinhardtia_paiewonskiana	Reinhardtia_latisecta))	Reinhardtia_gracilis))	((Podococcus_barteri	Manicaria_saccifera)	(Pelagodoxa_henryana	(Sclerosperma_profizianum	Orania_palindan))))))	Chamaedorea_seifrizii))	Pseudophoenix_vinifera)))	Kingia_australis);
(((((((((Orania_palindan	(Pelagodoxa_henryana	Sclerosperma_profizianum))	((Podococcus_barteri	(((Dypsis_decaryi	Calamus_caryotoides)	Leopoldinia_pulchra)	Manicaria_saccifera))	(((((Veitchia_spiralis	Dictyosperma_album)	((Kentiopsis_piersoniorum	Heterospathe_cagayanensis)	Hydriastele_microspadix))	((Oenocarpus_minor	Oenocarpus_bataua)	Prestoea_acuminata))	(Burretiokentia_grandiflora	Roystonea_regia))	Geonoma_undata)))	(((Phoenix_dactylifera	(Serenoa_repens	Sabal_domingensis))	(Chamaedorea_seifrizii	Iriartea_deltoidea))	Pseudophoenix_vinifera))	((Bactris_major	(Elaeis_oleifera	Elaeis_guineensis))	(Nypa_fruticans	Attalea_speciosa)))	Reinhardtia_simplex)	Reinhardtia_paiewonskiana)	Reinhardtia_gracilis)	Reinhardtia_latisecta)	Kingia_australis);
((Phoenix_dactylifera	((Serenoa_repens	Sabal_domingensis)	(((Chamaedorea_seifrizii	Pseudophoenix_vinifera)	(((((Elaeis_oleifera	Elaeis_guineensis)	(Attalea_speciosa	Bactris_major))	((Reinhardtia_gracilis	Reinhardtia_simplex)	(Reinhardtia_paiewonskiana	Reinhardtia_latisecta)))	(Orania_palindan	(Pelagodoxa_henryana	Sclerosperma_profizianum)))	((Podococcus_barteri	(((Dypsis_decaryi	Calamus_caryotoides)	Leopoldinia_pulchra)	Manicaria_saccifera))	((((((Kentiopsis_piersoniorum	Heterospathe_cagayanensis)	Hydriastele_microspadix)	Dictyosperma_album)	Burretiokentia_grandiflora)	((Oenocarpus_minor	Oenocarpus_bataua)	(Veitchia_spiralis	Prestoea_acuminata)))	(Roystonea_regia	Geonoma_undata)))))	(Iriartea_deltoidea	Nypa_fruticans))))	Kingia_australis);
(((Chamaedorea_seifrizii	Pseudophoenix_vinifera)	(((Phoenix_dactylifera	(Serenoa_repens	Sabal_domingensis))	((((Iriartea_deltoidea	Sclerosperma_profizianum)	Orania_palindan)	((((Dypsis_decaryi	Calamus_caryotoides)	Leopoldinia_pulchra)	Manicaria_saccifera)	((Pelagodoxa_henryana	(((((Oenocarpus_minor	Oenocarpus_bataua)	(Veitchia_spiralis	Prestoea_acuminata))	Geonoma_undata)	Roystonea_regia)	((((Kentiopsis_piersoniorum	Heterospathe_cagayanensis)	Hydriastele_microspadix)	Dictyosperma_album)	Burretiokentia_grandiflora)))	Podococcus_barteri)))	((Attalea_speciosa	(Bactris_major	(Elaeis_oleifera	Elaeis_guineensis)))	((Reinhardtia_gracilis	Reinhardtia_simplex)	(Reinhardtia_paiewonskiana	Reinhardtia_latisecta)))))	Nypa_fruticans))	Kingia_australis);
((Dictyosperma_album	((((Kentiopsis_piersoniorum	Heterospathe_cagayanensis)	Hydriastele_microspadix)	((((Oenocarpus_minor	Oenocarpus_bataua)	Prestoea_acuminata)	((Pelagodoxa_henryana	Podococcus_barteri)	(((((((Nypa_fruticans	Attalea_speciosa)	(Bactris_major	(Elaeis_oleifera	Elaeis_guineensis)))	((Reinhardtia_gracilis	Reinhardtia_simplex)	(Reinhardtia_paiewonskiana	Reinhardtia_latisecta)))	(((Serenoa_repens	Iriartea_deltoidea)	(Chamaedorea_seifrizii	Pseudophoenix_vinifera))	(Sabal_domingensis	Phoenix_dactylifera)))	Orania_palindan)	(((Dypsis_decaryi	Calamus_caryotoides)	Leopoldinia_pulchra)	Manicaria_saccifera))	((Roystonea_regia	Burretiokentia_grandiflora)	Geonoma_undata))))	Sclerosperma_profizianum))	Veitchia_spiralis))	Kingia_australis);
((Hydriastele_microspadix	(Kentiopsis_piersoniorum	(((((Oenocarpus_minor	Oenocarpus_bataua)	Prestoea_acuminata)	(((((Pelagodoxa_henryana	(Sclerosperma_profizianum	Orania_palindan))	((Nypa_fruticans	(Manicaria_saccifera	Podococcus_barteri))	((((Roystonea_regia	Attalea_speciosa)	(Bactris_major	(Elaeis_oleifera	Elaeis_guineensis)))	(Reinhardtia_simplex	(Reinhardtia_paiewonskiana	(Reinhardtia_gracilis	Reinhardtia_latisecta))))	Leopoldinia_pulchra)))	Burretiokentia_grandiflora)	(((Pseudophoenix_vinifera	((Sabal_domingensis	Phoenix_dactylifera)	Serenoa_repens))	Chamaedorea_seifrizii)	Iriartea_deltoidea))	Geonoma_undata))	Dictyosperma_album)	((Dypsis_decaryi	Calamus_caryotoides)	(Veitchia_spiralis	Heterospathe_cagayanensis)))))	Kingia_australis);
(((Reinhardtia_gracilis	(((((((Chamaedorea_seifrizii	Pseudophoenix_vinifera)	Nypa_fruticans)	Iriartea_deltoidea)	((Sabal_domingensis	Phoenix_dactylifera)	Serenoa_repens))	(((Sclerosperma_profizianum	Pelagodoxa_henryana)	Orania_palindan)	(((Geonoma_undata	(Burretiokentia_grandiflora	Roystonea_regia))	((((Oenocarpus_minor	Oenocarpus_bataua)	Prestoea_acuminata)	(Leopoldinia_pulchra	(Dictyosperma_album	(((Dypsis_decaryi	Calamus_caryotoides)	Heterospathe_cagayanensis)	(Hydriastele_microspadix	Kentiopsis_piersoniorum)))))	Veitchia_spiralis))	(Manicaria_saccifera	Podococcus_barteri))))	(Attalea_speciosa	(Bactris_major	(Elaeis_oleifera	Elaeis_guineensis))))	Reinhardtia_simplex))	(Reinhardtia_paiewonskiana	Reinhardtia_latisecta))	Kingia_australis);
(((((Reinhardtia_gracilis	Reinhardtia_simplex)	(((Pelagodoxa_henryana	(((Geonoma_undata	Roystonea_regia)	(((Dictyosperma_album	(Hydriastele_microspadix	(Heterospathe_cagayanensis	Kentiopsis_piersoniorum)))	Burretiokentia_grandiflora)	((Prestoea_acuminata	Veitchia_spiralis)	((Dypsis_decaryi	Calamus_caryotoides)	(Oenocarpus_minor	Oenocarpus_bataua)))))	((Leopoldinia_pulchra	Manicaria_saccifera)	((Sclerosperma_profizianum	Orania_palindan)	Podococcus_barteri))))	((((Chamaedorea_seifrizii	Pseudophoenix_vinifera)	Iriartea_deltoidea)	((Sabal_domingensis	Phoenix_dactylifera)	Serenoa_repens))	Nypa_fruticans))	(Attalea_speciosa	(Bactris_major	(Elaeis_oleifera	Elaeis_guineensis)))))	Reinhardtia_paiewonskiana)	Reinhardtia_latisecta)	Kingia_australis);
((((Pseudophoenix_vinifera	((Sabal_domingensis	Phoenix_dactylifera)	Serenoa_repens))	(Iriartea_deltoidea	(((Geonoma_undata	(Prestoea_acuminata	(Oenocarpus_minor	Oenocarpus_bataua)))	((Roystonea_regia	Pelagodoxa_henryana)	((Dictyosperma_album	((Veitchia_spiralis	Heterospathe_cagayanensis)	(Kentiopsis_piersoniorum	Hydriastele_microspadix)))	Burretiokentia_grandiflora)))	(((((Dypsis_decaryi	Calamus_caryotoides)	Leopoldinia_pulchra)	Manicaria_saccifera)	((Sclerosperma_profizianum	Orania_palindan)	Podococcus_barteri))	((Attalea_speciosa	(Bactris_major	(Elaeis_oleifera	Elaeis_guineensis)))	((Reinhardtia_paiewonskiana	Reinhardtia_latisecta)	(Reinhardtia_gracilis	Reinhardtia_simplex)))))))	(Nypa_fruticans	Chamaedorea_seifrizii))	Kingia_australis);
((Reinhardtia_latisecta	(Reinhardtia_paiewonskiana	(((Nypa_fruticans	((((Pseudophoenix_vinifera	(Phoenix_dactylifera	(Sabal_domingensis	Serenoa_repens)))	Orania_palindan)	((((Burretiokentia_grandiflora	Sclerosperma_profizianum)	Podococcus_barteri)	(Leopoldinia_pulchra	Manicaria_saccifera))	((Geonoma_undata	((Prestoea_acuminata	(Oenocarpus_bataua	Oenocarpus_minor))	((Calamus_caryotoides	Dypsis_decaryi)	((Veitchia_spiralis	Dictyosperma_album)	(Hydriastele_microspadix	(Kentiopsis_piersoniorum	Heterospathe_cagayanensis))))))	(Roystonea_regia	Chamaedorea_seifrizii))))	Pelagodoxa_henryana))	(Attalea_speciosa	((Iriartea_deltoidea	Bactris_major)	(Elaeis_oleifera	Elaeis_guineensis))))	(Reinhardtia_gracilis	Reinhardtia_simplex))))	Kingia_australis);
((Phoenix_dactylifera	((Sabal_domingensis	Serenoa_repens)	(((Nypa_fruticans	(((Bactris_major	(Elaeis_oleifera	Elaeis_guineensis))	((Reinhardtia_gracilis	Reinhardtia_simplex)	(Reinhardtia_latisecta	Reinhardtia_paiewonskiana)))	((Podococcus_barteri	((((Calamus_caryotoides	Dypsis_decaryi)	Leopoldinia_pulchra)	Manicaria_saccifera)	(Geonoma_undata	((((Veitchia_spiralis	Prestoea_acuminata)	(Oenocarpus_bataua	Oenocarpus_minor))	(Dictyosperma_album	(Hydriastele_microspadix	(Kentiopsis_piersoniorum	Heterospathe_cagayanensis))))	((Attalea_speciosa	Roystonea_regia)	Burretiokentia_grandiflora)))))	(Iriartea_deltoidea	((Sclerosperma_profizianum	Orania_palindan)	Pelagodoxa_henryana)))))	Chamaedorea_seifrizii)	Pseudophoenix_vinifera)))	Kingia_australis);
((Reinhardtia_latisecta	(Reinhardtia_paiewonskiana	((Reinhardtia_gracilis	Reinhardtia_simplex)	(((Orania_palindan	(Pelagodoxa_henryana	Sclerosperma_profizianum))	((Podococcus_barteri	((Calamus_caryotoides	(Dypsis_decaryi	Leopoldinia_pulchra))	Manicaria_saccifera))	(((((Roystonea_regia	(Geonoma_undata	(Pseudophoenix_vinifera	Chamaedorea_seifrizii)))	(Prestoea_acuminata	(Oenocarpus_bataua	Oenocarpus_minor)))	(Veitchia_spiralis	(Burretiokentia_grandiflora	(Dictyosperma_album	(Hydriastele_microspadix	(Kentiopsis_piersoniorum	Heterospathe_cagayanensis))))))	Attalea_speciosa)	(((Phoenix_dactylifera	Sabal_domingensis)	Serenoa_repens)	Nypa_fruticans))))	((Iriartea_deltoidea	Bactris_major)	(Elaeis_oleifera	Elaeis_guineensis))))))	Kingia_australis);
(((Elaeis_oleifera	Elaeis_guineensis)	((((((Calamus_caryotoides	(Dypsis_decaryi	Leopoldinia_pulchra))	Manicaria_saccifera)	((((((Veitchia_spiralis	Prestoea_acuminata)	(Oenocarpus_bataua	Oenocarpus_minor))	Pelagodoxa_henryana)	((Geonoma_undata	Roystonea_regia)	(Burretiokentia_grandiflora	(Dictyosperma_album	(Heterospathe_cagayanensis	(Hydriastele_microspadix	Kentiopsis_piersoniorum))))))	(Attalea_speciosa	(Iriartea_deltoidea	((Nypa_fruticans	Chamaedorea_seifrizii)	(((Phoenix_dactylifera	Sabal_domingensis)	Serenoa_repens)	Pseudophoenix_vinifera)))))	(Sclerosperma_profizianum	Podococcus_barteri)))	Orania_palindan)	((Reinhardtia_latisecta	Reinhardtia_paiewonskiana)	(Reinhardtia_gracilis	Reinhardtia_simplex)))	Bactris_major))	Kingia_australis);
(((Sabal_domingensis	Serenoa_repens)	((Phoenix_dactylifera	Pseudophoenix_vinifera)	(((Chamaedorea_seifrizii	((Attalea_speciosa	((((Manicaria_saccifera	Leopoldinia_pulchra)	(((Reinhardtia_latisecta	Reinhardtia_paiewonskiana)	(Reinhardtia_gracilis	Reinhardtia_simplex))	(Bactris_major	(Elaeis_oleifera	Elaeis_guineensis))))	((Orania_palindan	Sclerosperma_profizianum)	Podococcus_barteri))	((Roystonea_regia	Pelagodoxa_henryana)	(((Veitchia_spiralis	Geonoma_undata)	(Burretiokentia_grandiflora	(Dictyosperma_album	(Heterospathe_cagayanensis	(Hydriastele_microspadix	Kentiopsis_piersoniorum)))))	(Prestoea_acuminata	(Oenocarpus_bataua	Oenocarpus_minor))))))	(Calamus_caryotoides	Dypsis_decaryi)))	Nypa_fruticans)	Iriartea_deltoidea)))	Kingia_australis);
((Chamaedorea_seifrizii	(((((Calamus_caryotoides	Dypsis_decaryi)	Iriartea_deltoidea)	((((Reinhardtia_latisecta	Reinhardtia_paiewonskiana)	(Reinhardtia_gracilis	Reinhardtia_simplex))	(Attalea_speciosa	(Bactris_major	(Elaeis_oleifera	Elaeis_guineensis))))	(((Manicaria_saccifera	Leopoldinia_pulchra)	((Sclerosperma_profizianum	Podococcus_barteri)	((Burretiokentia_grandiflora	(Roystonea_regia	Pelagodoxa_henryana))	((((Dictyosperma_album	(Heterospathe_cagayanensis	Kentiopsis_piersoniorum))	Hydriastele_microspadix)	((Veitchia_spiralis	Prestoea_acuminata)	(Oenocarpus_bataua	Oenocarpus_minor)))	Geonoma_undata))))	Orania_palindan)))	(Pseudophoenix_vinifera	((Phoenix_dactylifera	Sabal_domingensis)	Serenoa_repens)))	Nypa_fruticans))	Kingia_australis);
(((Elaeis_oleifera	Elaeis_guineensis)	(((Nypa_fruticans	Pelagodoxa_henryana)	(((((Chamaedorea_seifrizii	(Burretiokentia_grandiflora	Geonoma_undata))	((Attalea_speciosa	(Manicaria_saccifera	Leopoldinia_pulchra))	(Oenocarpus_bataua	Oenocarpus_minor)))	((Kentiopsis_piersoniorum	Hydriastele_microspadix)	(Dypsis_decaryi	Heterospathe_cagayanensis)))	((Sclerosperma_profizianum	Podococcus_barteri)	(Prestoea_acuminata	(Dictyosperma_album	(Calamus_caryotoides	Roystonea_regia)))))	(((Reinhardtia_latisecta	Reinhardtia_paiewonskiana)	(Reinhardtia_gracilis	Reinhardtia_simplex))	(Orania_palindan	((Veitchia_spiralis	Iriartea_deltoidea)	(Pseudophoenix_vinifera	((Phoenix_dactylifera	Sabal_domingensis)	Serenoa_repens)))))))	Bactris_major))	Kingia_australis);
((Reinhardtia_simplex	((((Attalea_speciosa	((Iriartea_deltoidea	Bactris_major)	(Elaeis_oleifera	(Nypa_fruticans	Elaeis_guineensis))))	(((((Calamus_caryotoides	Dypsis_decaryi)	Leopoldinia_pulchra)	(Podococcus_barteri	Manicaria_saccifera))	(Sclerosperma_profizianum	Orania_palindan))	((Pseudophoenix_vinifera	((Phoenix_dactylifera	Sabal_domingensis)	Serenoa_repens))	(Pelagodoxa_henryana	(((((Kentiopsis_piersoniorum	Hydriastele_microspadix)	(Burretiokentia_grandiflora	Heterospathe_cagayanensis))	Dictyosperma_album)	(Geonoma_undata	(Roystonea_regia	Chamaedorea_seifrizii)))	((Veitchia_spiralis	Prestoea_acuminata)	(Oenocarpus_bataua	Oenocarpus_minor)))))))	(Reinhardtia_paiewonskiana	Reinhardtia_latisecta))	Reinhardtia_gracilis))	Kingia_australis);
((Calamus_caryotoides	((Dypsis_decaryi	Leopoldinia_pulchra)	(Manicaria_saccifera	(((Sclerosperma_profizianum	Orania_palindan)	Podococcus_barteri)	(((((Reinhardtia_paiewonskiana	Reinhardtia_latisecta)	(Reinhardtia_gracilis	Reinhardtia_simplex))	(((Nypa_fruticans	Attalea_speciosa)	(Elaeis_oleifera	Elaeis_guineensis))	(Iriartea_deltoidea	Bactris_major)))	Chamaedorea_seifrizii)	((Pseudophoenix_vinifera	(Phoenix_dactylifera	(Sabal_domingensis	Serenoa_repens)))	((Geonoma_undata	((Burretiokentia_grandiflora	Pelagodoxa_henryana)	Roystonea_regia))	((Prestoea_acuminata	(Oenocarpus_bataua	Oenocarpus_minor))	(Dictyosperma_album	(Veitchia_spiralis	(Heterospathe_cagayanensis	(Hydriastele_microspadix	Kentiopsis_piersoniorum))))))))))))	Kingia_australis);
((((Nypa_fruticans	(Pseudophoenix_vinifera	(Serenoa_repens	(Phoenix_dactylifera	Sabal_domingensis))))	(((Pelagodoxa_henryana	((Prestoea_acuminata	(Oenocarpus_bataua	Oenocarpus_minor))	(Burretiokentia_grandiflora	((Dictyosperma_album	Veitchia_spiralis)	((Heterospathe_cagayanensis	Kentiopsis_piersoniorum)	Hydriastele_microspadix)))))	(Roystonea_regia	Geonoma_undata))	(((Leopoldinia_pulchra	(Dypsis_decaryi	Calamus_caryotoides))	Manicaria_saccifera)	(((Attalea_speciosa	(((Reinhardtia_gracilis	Iriartea_deltoidea)	Bactris_major)	(Elaeis_oleifera	Elaeis_guineensis)))	((Reinhardtia_paiewonskiana	Reinhardtia_latisecta)	Reinhardtia_simplex))	(Orania_palindan	(Podococcus_barteri	Sclerosperma_profizianum))))))	Chamaedorea_seifrizii)	Kingia_australis);
((Reinhardtia_latisecta	((((Attalea_speciosa	((Elaeis_guineensis	Elaeis_oleifera)	(Calamus_caryotoides	Bactris_major)))	(Podococcus_barteri	(((Geonoma_undata	(((Oenocarpus_minor	Oenocarpus_bataua)	Prestoea_acuminata)	(Dictyosperma_album	(Hydriastele_microspadix	(Kentiopsis_piersoniorum	(Dypsis_decaryi	(Veitchia_spiralis	Heterospathe_cagayanensis)))))))	(((Burretiokentia_grandiflora	(Nypa_fruticans	Chamaedorea_seifrizii))	(Pseudophoenix_vinifera	((Sabal_domingensis	Phoenix_dactylifera)	Serenoa_repens)))	Roystonea_regia))	((Leopoldinia_pulchra	(Iriartea_deltoidea	Manicaria_saccifera))	(Orania_palindan	(Pelagodoxa_henryana	Sclerosperma_profizianum))))))	(Reinhardtia_gracilis	Reinhardtia_simplex))	Reinhardtia_paiewonskiana))	Kingia_australis);
(((((((Calamus_caryotoides	Leopoldinia_pulchra)	(Orania_palindan	(Sclerosperma_profizianum	Podococcus_barteri)))	(Manicaria_saccifera	(((Reinhardtia_gracilis	Reinhardtia_simplex)	(Reinhardtia_latisecta	Reinhardtia_paiewonskiana))	(Attalea_speciosa	((Elaeis_guineensis	Elaeis_oleifera)	Bactris_major)))))	(((Roystonea_regia	Geonoma_undata)	(((Dictyosperma_album	(Hydriastele_microspadix	(Burretiokentia_grandiflora	(Kentiopsis_piersoniorum	(Dypsis_decaryi	Heterospathe_cagayanensis)))))	Veitchia_spiralis)	((Oenocarpus_minor	Oenocarpus_bataua)	Prestoea_acuminata)))	Pelagodoxa_henryana))	Iriartea_deltoidea)	((Pseudophoenix_vinifera	((Sabal_domingensis	Phoenix_dactylifera)	Serenoa_repens))	(Nypa_fruticans	Chamaedorea_seifrizii)))	Kingia_australis);
(((Dypsis_decaryi	((((Leopoldinia_pulchra	Prestoea_acuminata)	((Oenocarpus_minor	Oenocarpus_bataua)	((((Orania_palindan	(Iriartea_deltoidea	Veitchia_spiralis))	((Pseudophoenix_vinifera	(Phoenix_dactylifera	(Serenoa_repens	Sabal_domingensis)))	Nypa_fruticans))	(((Reinhardtia_simplex	((Reinhardtia_gracilis	Reinhardtia_latisecta)	Reinhardtia_paiewonskiana))	((Elaeis_guineensis	Elaeis_oleifera)	Bactris_major))	Pelagodoxa_henryana))	((Roystonea_regia	(Chamaedorea_seifrizii	Geonoma_undata))	((Sclerosperma_profizianum	Podococcus_barteri)	((Dictyosperma_album	(Hydriastele_microspadix	(Kentiopsis_piersoniorum	Heterospathe_cagayanensis)))	Burretiokentia_grandiflora))))))	Attalea_speciosa)	Manicaria_saccifera))	Calamus_caryotoides)	Kingia_australis);
((((Dypsis_decaryi	Leopoldinia_pulchra)	(Dictyosperma_album	((Heterospathe_cagayanensis	(Hydriastele_microspadix	Kentiopsis_piersoniorum))	(((Manicaria_saccifera	Attalea_speciosa)	Podococcus_barteri)	(((Oenocarpus_minor	Oenocarpus_bataua)	(Prestoea_acuminata	Veitchia_spiralis))	((((((Reinhardtia_simplex	Reinhardtia_gracilis)	(Reinhardtia_latisecta	Reinhardtia_paiewonskiana))	((Elaeis_guineensis	Elaeis_oleifera)	Bactris_major))	(Iriartea_deltoidea	(Pseudophoenix_vinifera	(Phoenix_dactylifera	(Serenoa_repens	Sabal_domingensis)))))	(Nypa_fruticans	((Sclerosperma_profizianum	Pelagodoxa_henryana)	Orania_palindan)))	((Burretiokentia_grandiflora	Roystonea_regia)	(Chamaedorea_seifrizii	Geonoma_undata))))))))	Calamus_caryotoides)	Kingia_australis);
(((Serenoa_repens	Sabal_domingensis)	(((Nypa_fruticans	((Dypsis_decaryi	Iriartea_deltoidea)	(((((Attalea_speciosa	((Elaeis_guineensis	Elaeis_oleifera)	Bactris_major))	((Calamus_caryotoides	Leopoldinia_pulchra)	((Reinhardtia_simplex	Reinhardtia_gracilis)	(Reinhardtia_latisecta	Reinhardtia_paiewonskiana))))	(Manicaria_saccifera	Podococcus_barteri))	(Sclerosperma_profizianum	Orania_palindan))	((Veitchia_spiralis	(Dictyosperma_album	(Heterospathe_cagayanensis	(Hydriastele_microspadix	Kentiopsis_piersoniorum))))	(((Burretiokentia_grandiflora	Roystonea_regia)	Geonoma_undata)	(((Oenocarpus_minor	Oenocarpus_bataua)	Prestoea_acuminata)	Pelagodoxa_henryana))))))	(Chamaedorea_seifrizii	Pseudophoenix_vinifera))	Phoenix_dactylifera))	Kingia_australis);
((Dictyosperma_album	(((Heterospathe_cagayanensis	(Hydriastele_microspadix	Kentiopsis_piersoniorum))	(((((Chamaedorea_seifrizii	Geonoma_undata)	((Burretiokentia_grandiflora	Roystonea_regia)	Pseudophoenix_vinifera))	(Phoenix_dactylifera	(Serenoa_repens	Sabal_domingensis)))	((Manicaria_saccifera	Leopoldinia_pulchra)	((((Iriartea_deltoidea	Orania_palindan)	((Nypa_fruticans	(((Elaeis_guineensis	Elaeis_oleifera)	Bactris_major)	Attalea_speciosa))	(Reinhardtia_simplex	((Reinhardtia_paiewonskiana	Reinhardtia_latisecta)	Reinhardtia_gracilis))))	Pelagodoxa_henryana)	(Sclerosperma_profizianum	Podococcus_barteri))))	((Oenocarpus_minor	Oenocarpus_bataua)	(Veitchia_spiralis	Prestoea_acuminata))))	(Calamus_caryotoides	Dypsis_decaryi)))	Kingia_australis);
((Phoenix_dactylifera	(Sabal_domingensis	(((((((((Veitchia_spiralis	Dictyosperma_album)	(Hydriastele_microspadix	(Kentiopsis_piersoniorum	Heterospathe_cagayanensis)))	((Oenocarpus_minor	Oenocarpus_bataua)	Prestoea_acuminata))	((Burretiokentia_grandiflora	Roystonea_regia)	Geonoma_undata))	((Orania_palindan	(Pelagodoxa_henryana	Sclerosperma_profizianum))	((((((Elaeis_guineensis	Elaeis_oleifera)	Bactris_major)	Attalea_speciosa)	((Reinhardtia_paiewonskiana	Reinhardtia_latisecta)	(Reinhardtia_gracilis	Reinhardtia_simplex)))	(Calamus_caryotoides	Leopoldinia_pulchra))	(Podococcus_barteri	Manicaria_saccifera))))	(Dypsis_decaryi	Iriartea_deltoidea))	(Nypa_fruticans	Chamaedorea_seifrizii))	Pseudophoenix_vinifera)	Serenoa_repens)))	Kingia_australis);
(((Elaeis_guineensis	Elaeis_oleifera)	(((Calamus_caryotoides	Dypsis_decaryi)	Bactris_major)	(Attalea_speciosa	(((Reinhardtia_paiewonskiana	(Reinhardtia_gracilis	Reinhardtia_latisecta))	Reinhardtia_simplex)	((((Nypa_fruticans	(((Pseudophoenix_vinifera	(Phoenix_dactylifera	Sabal_domingensis))	Serenoa_repens)	Chamaedorea_seifrizii))	((((Veitchia_spiralis	Dictyosperma_album)	(Hydriastele_microspadix	(Kentiopsis_piersoniorum	Heterospathe_cagayanensis)))	((Oenocarpus_minor	Oenocarpus_bataua)	Prestoea_acuminata))	((Burretiokentia_grandiflora	Roystonea_regia)	Geonoma_undata)))	((Orania_palindan	(Pelagodoxa_henryana	Sclerosperma_profizianum))	(Podococcus_barteri	(Leopoldinia_pulchra	Manicaria_saccifera))))	Iriartea_deltoidea)))))	Kingia_australis);
((((Attalea_speciosa	((((Reinhardtia_latisecta	Reinhardtia_paiewonskiana)	Reinhardtia_gracilis)	Reinhardtia_simplex)	((Pelagodoxa_henryana	(Sclerosperma_profizianum	Orania_palindan))	(((Podococcus_barteri	Manicaria_saccifera)	((((Oenocarpus_minor	Oenocarpus_bataua)	(Veitchia_spiralis	(((Calamus_caryotoides	Dypsis_decaryi)	Leopoldinia_pulchra)	Prestoea_acuminata)))	(Dictyosperma_album	(Hydriastele_microspadix	(Kentiopsis_piersoniorum	Heterospathe_cagayanensis))))	((Burretiokentia_grandiflora	Roystonea_regia)	Geonoma_undata)))	(Iriartea_deltoidea	(((Pseudophoenix_vinifera	(Phoenix_dactylifera	Sabal_domingensis))	Serenoa_repens)	(Chamaedorea_seifrizii	Nypa_fruticans)))))))	Bactris_major)	(Elaeis_guineensis	Elaeis_oleifera))	Kingia_australis);
(((Dictyosperma_album	(((Hydriastele_microspadix	(Kentiopsis_piersoniorum	Heterospathe_cagayanensis))	Veitchia_spiralis)	(((((Chamaedorea_seifrizii	(Attalea_speciosa	(Burretiokentia_grandiflora	Roystonea_regia)))	((((Nypa_fruticans	(((Bactris_major	(Elaeis_guineensis	Elaeis_oleifera))	((Reinhardtia_latisecta	Reinhardtia_paiewonskiana)	(Reinhardtia_gracilis	Reinhardtia_simplex)))	Iriartea_deltoidea))	((Sabal_domingensis	Phoenix_dactylifera)	Serenoa_repens))	(Pelagodoxa_henryana	(Sclerosperma_profizianum	Orania_palindan)))	(Leopoldinia_pulchra	(Podococcus_barteri	Manicaria_saccifera))))	Pseudophoenix_vinifera)	(Prestoea_acuminata	(Oenocarpus_minor	Oenocarpus_bataua)))	Geonoma_undata)))	(Calamus_caryotoides	Dypsis_decaryi))	Kingia_australis);
((Burretiokentia_grandiflora	((Chamaedorea_seifrizii	((Leopoldinia_pulchra	Pseudophoenix_vinifera)	(Nypa_fruticans	(Serenoa_repens	(Phoenix_dactylifera	Sabal_domingensis)))))	((((Prestoea_acuminata	(Oenocarpus_bataua	Oenocarpus_minor))	((((Calamus_caryotoides	Dypsis_decaryi)	Dictyosperma_album)	(Hydriastele_microspadix	Kentiopsis_piersoniorum))	Heterospathe_cagayanensis))	Geonoma_undata)	((Roystonea_regia	(Manicaria_saccifera	Podococcus_barteri))	((Pelagodoxa_henryana	(((Iriartea_deltoidea	Veitchia_spiralis)	Sclerosperma_profizianum)	Orania_palindan))	((Reinhardtia_simplex	(Reinhardtia_gracilis	(Reinhardtia_paiewonskiana	Reinhardtia_latisecta)))	(Attalea_speciosa	((Elaeis_guineensis	Elaeis_oleifera)	Bactris_major))))))))	Kingia_australis);
(((Nypa_fruticans	((((Reinhardtia_paiewonskiana	Reinhardtia_latisecta)	(Reinhardtia_simplex	Reinhardtia_gracilis))	(Attalea_speciosa	((Elaeis_guineensis	Elaeis_oleifera)	(Iriartea_deltoidea	Bactris_major))))	(Orania_palindan	(Pelagodoxa_henryana	(((((Prestoea_acuminata	(Oenocarpus_bataua	Oenocarpus_minor))	((Veitchia_spiralis	Dictyosperma_album)	(Hydriastele_microspadix	(Heterospathe_cagayanensis	Kentiopsis_piersoniorum))))	(Geonoma_undata	(Roystonea_regia	Burretiokentia_grandiflora)))	(((Calamus_caryotoides	Dypsis_decaryi)	Leopoldinia_pulchra)	Manicaria_saccifera))	(Sclerosperma_profizianum	Podococcus_barteri))))))	(((Chamaedorea_seifrizii	Pseudophoenix_vinifera)	Serenoa_repens)	(Phoenix_dactylifera	Sabal_domingensis)))	Kingia_australis);
((((((Sabal_domingensis	Phoenix_dactylifera)	Serenoa_repens)	(Pseudophoenix_vinifera	Chamaedorea_seifrizii))	Nypa_fruticans)	(((Pelagodoxa_henryana	Orania_palindan)	(((((Dictyosperma_album	(Hydriastele_microspadix	((Veitchia_spiralis	Heterospathe_cagayanensis)	Kentiopsis_piersoniorum)))	(Prestoea_acuminata	(Oenocarpus_bataua	Oenocarpus_minor)))	(Burretiokentia_grandiflora	(Geonoma_undata	Roystonea_regia)))	(((Calamus_caryotoides	Dypsis_decaryi)	Leopoldinia_pulchra)	Manicaria_saccifera))	(Sclerosperma_profizianum	Podococcus_barteri)))	(((Reinhardtia_paiewonskiana	Reinhardtia_latisecta)	(Reinhardtia_simplex	Reinhardtia_gracilis))	(Attalea_speciosa	((Elaeis_guineensis	Elaeis_oleifera)	(Iriartea_deltoidea	Bactris_major))))))	Kingia_australis);
(((Reinhardtia_gracilis	Reinhardtia_latisecta)	((Reinhardtia_simplex	((Attalea_speciosa	(Iriartea_deltoidea	((Elaeis_guineensis	Elaeis_oleifera)	Bactris_major)))	(((((Sabal_domingensis	Phoenix_dactylifera)	Serenoa_repens)	Pseudophoenix_vinifera)	((((((Dictyosperma_album	(Hydriastele_microspadix	(Heterospathe_cagayanensis	Kentiopsis_piersoniorum)))	Veitchia_spiralis)	(Prestoea_acuminata	(Oenocarpus_bataua	Oenocarpus_minor)))	(Geonoma_undata	(Chamaedorea_seifrizii	(Burretiokentia_grandiflora	Roystonea_regia))))	(((Calamus_caryotoides	Dypsis_decaryi)	Leopoldinia_pulchra)	Manicaria_saccifera))	(Sclerosperma_profizianum	Podococcus_barteri)))	(Nypa_fruticans	(Pelagodoxa_henryana	Orania_palindan)))))	Reinhardtia_paiewonskiana))	Kingia_australis);
((Dictyosperma_album	((Hydriastele_microspadix	(((Calamus_caryotoides	Dypsis_decaryi)	Heterospathe_cagayanensis)	Kentiopsis_piersoniorum))	(Veitchia_spiralis	((Prestoea_acuminata	(Oenocarpus_bataua	Oenocarpus_minor))	((Geonoma_undata	((Nypa_fruticans	Chamaedorea_seifrizii)	(Pseudophoenix_vinifera	(Burretiokentia_grandiflora	Roystonea_regia))))	(((Sabal_domingensis	Phoenix_dactylifera)	Serenoa_repens)	((Podococcus_barteri	Manicaria_saccifera)	((((Reinhardtia_paiewonskiana	Reinhardtia_latisecta)	(Reinhardtia_gracilis	Reinhardtia_simplex))	(Attalea_speciosa	((Elaeis_guineensis	Elaeis_oleifera)	((Leopoldinia_pulchra	Iriartea_deltoidea)	Bactris_major))))	(Pelagodoxa_henryana	(Orania_palindan	Sclerosperma_profizianum))))))))))	Kingia_australis);
((Calamus_caryotoides	(((Reinhardtia_paiewonskiana	Reinhardtia_latisecta)	(Reinhardtia_gracilis	Reinhardtia_simplex))	(((Elaeis_guineensis	Elaeis_oleifera)	Bactris_major)	(Sclerosperma_profizianum	((Nypa_fruticans	(Podococcus_barteri	(Leopoldinia_pulchra	Manicaria_saccifera)))	(((Attalea_speciosa	(Pelagodoxa_henryana	((((Burretiokentia_grandiflora	Roystonea_regia)	Geonoma_undata)	(Dictyosperma_album	(((Dypsis_decaryi	Heterospathe_cagayanensis)	Kentiopsis_piersoniorum)	(Veitchia_spiralis	Hydriastele_microspadix))))	(Prestoea_acuminata	(Oenocarpus_bataua	Oenocarpus_minor)))))	(Chamaedorea_seifrizii	(Iriartea_deltoidea	((Pseudophoenix_vinifera	(Sabal_domingensis	Phoenix_dactylifera))	Serenoa_repens))))	Orania_palindan))))))	Kingia_australis);
((Dictyosperma_album	((((Dypsis_decaryi	Heterospathe_cagayanensis)	Kentiopsis_piersoniorum)	Hydriastele_microspadix)	((((Calamus_caryotoides	((Podococcus_barteri	(Sclerosperma_profizianum	Orania_palindan))	((((Reinhardtia_paiewonskiana	(Reinhardtia_latisecta	Reinhardtia_gracilis))	Reinhardtia_simplex)	(Attalea_speciosa	((Elaeis_guineensis	Elaeis_oleifera)	Bactris_major)))	(Leopoldinia_pulchra	Manicaria_saccifera))))	(Iriartea_deltoidea	((Pseudophoenix_vinifera	((Serenoa_repens	Sabal_domingensis)	Phoenix_dactylifera))	(Nypa_fruticans	Chamaedorea_seifrizii))))	((((Veitchia_spiralis	Prestoea_acuminata)	(Oenocarpus_bataua	Oenocarpus_minor))	Geonoma_undata)	(Pelagodoxa_henryana	Roystonea_regia)))	Burretiokentia_grandiflora)))	Kingia_australis);
(((Pseudophoenix_vinifera	(Serenoa_repens	(Sabal_domingensis	Phoenix_dactylifera)))	((Nypa_fruticans	Chamaedorea_seifrizii)	((Calamus_caryotoides	(Roystonea_regia	Burretiokentia_grandiflora))	((((Iriartea_deltoidea	(Leopoldinia_pulchra	Manicaria_saccifera))	((Pelagodoxa_henryana	Sclerosperma_profizianum)	Orania_palindan))	(Podococcus_barteri	((((Reinhardtia_paiewonskiana	Reinhardtia_latisecta)	Reinhardtia_gracilis)	Reinhardtia_simplex)	(Attalea_speciosa	((Elaeis_guineensis	Elaeis_oleifera)	Bactris_major)))))	(Geonoma_undata	(((Veitchia_spiralis	Prestoea_acuminata)	(Oenocarpus_bataua	Oenocarpus_minor))	(Dictyosperma_album	(((Dypsis_decaryi	Heterospathe_cagayanensis)	Kentiopsis_piersoniorum)	Hydriastele_microspadix))))))))	Kingia_australis);
(((((Reinhardtia_paiewonskiana	Reinhardtia_latisecta)	(Reinhardtia_gracilis	Reinhardtia_simplex))	(((Elaeis_guineensis	Elaeis_oleifera)	(Iriartea_deltoidea	Bactris_major))	((((Nypa_fruticans	(Pseudophoenix_vinifera	(Serenoa_repens	(Sabal_domingensis	Phoenix_dactylifera))))	(Pelagodoxa_henryana	(((Prestoea_acuminata	(Oenocarpus_bataua	Oenocarpus_minor))	((Veitchia_spiralis	Heterospathe_cagayanensis)	(((Kentiopsis_piersoniorum	Hydriastele_microspadix)	Dictyosperma_album)	Dypsis_decaryi)))	((Geonoma_undata	(Chamaedorea_seifrizii	Roystonea_regia))	Burretiokentia_grandiflora))))	((Attalea_speciosa	Leopoldinia_pulchra)	(Podococcus_barteri	Manicaria_saccifera)))	(Sclerosperma_profizianum	Orania_palindan))))	Calamus_caryotoides)	Kingia_australis);
((((((((Reinhardtia_paiewonskiana	Reinhardtia_latisecta)	(Reinhardtia_gracilis	Reinhardtia_simplex))	(Attalea_speciosa	((Elaeis_guineensis	Elaeis_oleifera)	(Calamus_caryotoides	Bactris_major))))	((((Leopoldinia_pulchra	Manicaria_saccifera)	(Sclerosperma_profizianum	Podococcus_barteri))	((Geonoma_undata	(((Veitchia_spiralis	Prestoea_acuminata)	(Oenocarpus_bataua	Oenocarpus_minor))	((((Heterospathe_cagayanensis	Kentiopsis_piersoniorum)	Hydriastele_microspadix)	Dictyosperma_album)	Dypsis_decaryi)))	(Roystonea_regia	Burretiokentia_grandiflora)))	(Pelagodoxa_henryana	Orania_palindan)))	Iriartea_deltoidea)	(Pseudophoenix_vinifera	(Serenoa_repens	(Sabal_domingensis	Phoenix_dactylifera))))	(Chamaedorea_seifrizii	Nypa_fruticans))	Kingia_australis);
((Dictyosperma_album	(Veitchia_spiralis	((Hydriastele_microspadix	(Kentiopsis_piersoniorum	Heterospathe_cagayanensis))	((((Chamaedorea_seifrizii	Pseudophoenix_vinifera)	((Pelagodoxa_henryana	(Podococcus_barteri	(((Calamus_caryotoides	Dypsis_decaryi)	Leopoldinia_pulchra)	Manicaria_saccifera)))	(((Iriartea_deltoidea	(((Nypa_fruticans	Attalea_speciosa)	(Bactris_major	(Elaeis_guineensis	Elaeis_oleifera)))	(Reinhardtia_simplex	(Reinhardtia_paiewonskiana	(Reinhardtia_gracilis	Reinhardtia_latisecta)))))	((Serenoa_repens	(Sabal_domingensis	Phoenix_dactylifera))	Orania_palindan))	Sclerosperma_profizianum)))	(Geonoma_undata	(Burretiokentia_grandiflora	Roystonea_regia)))	(Prestoea_acuminata	(Oenocarpus_minor	Oenocarpus_bataua))))))	Kingia_australis);
((((Iriartea_deltoidea	(Chamaedorea_seifrizii	Serenoa_repens))	((Pseudophoenix_vinifera	(Sabal_domingensis	Phoenix_dactylifera))	(((Leopoldinia_pulchra	Manicaria_saccifera)	(((Podococcus_barteri	Sclerosperma_profizianum)	Orania_palindan)	((Attalea_speciosa	(((Calamus_caryotoides	Dypsis_decaryi)	Bactris_major)	(Elaeis_guineensis	Elaeis_oleifera)))	(Reinhardtia_simplex	((Reinhardtia_paiewonskiana	Reinhardtia_latisecta)	Reinhardtia_gracilis)))))	(Pelagodoxa_henryana	((Geonoma_undata	(Burretiokentia_grandiflora	Roystonea_regia))	(((Veitchia_spiralis	Prestoea_acuminata)	(Oenocarpus_minor	Oenocarpus_bataua))	(Dictyosperma_album	(Hydriastele_microspadix	(Kentiopsis_piersoniorum	Heterospathe_cagayanensis)))))))))	Nypa_fruticans)	Kingia_australis);
((Dictyosperma_album	((Hydriastele_microspadix	(Kentiopsis_piersoniorum	Heterospathe_cagayanensis))	(((Pelagodoxa_henryana	(Geonoma_undata	(Burretiokentia_grandiflora	Roystonea_regia)))	(((Iriartea_deltoidea	Chamaedorea_seifrizii)	(Pseudophoenix_vinifera	(Serenoa_repens	(Sabal_domingensis	Phoenix_dactylifera))))	(((((Nypa_fruticans	Attalea_speciosa)	(Bactris_major	(Elaeis_guineensis	Elaeis_oleifera)))	(Reinhardtia_simplex	((Reinhardtia_latisecta	Reinhardtia_paiewonskiana)	Reinhardtia_gracilis)))	(Sclerosperma_profizianum	Orania_palindan))	(((Calamus_caryotoides	Dypsis_decaryi)	Leopoldinia_pulchra)	(Podococcus_barteri	Manicaria_saccifera)))))	((Veitchia_spiralis	Prestoea_acuminata)	(Oenocarpus_minor	Oenocarpus_bataua)))))	Kingia_australis);
(((Reinhardtia_latisecta	Reinhardtia_paiewonskiana)	((Reinhardtia_gracilis	Reinhardtia_simplex)	(((((Iriartea_deltoidea	(Manicaria_saccifera	((Dypsis_decaryi	Calamus_caryotoides)	Leopoldinia_pulchra)))	Orania_palindan)	(Sclerosperma_profizianum	Podococcus_barteri))	((Pelagodoxa_henryana	((Geonoma_undata	Roystonea_regia)	(Burretiokentia_grandiflora	((Prestoea_acuminata	(Oenocarpus_minor	Oenocarpus_bataua))	((Veitchia_spiralis	Dictyosperma_album)	(Heterospathe_cagayanensis	(Hydriastele_microspadix	Kentiopsis_piersoniorum)))))))	((Nypa_fruticans	(Chamaedorea_seifrizii	Pseudophoenix_vinifera))	(Serenoa_repens	(Sabal_domingensis	Phoenix_dactylifera)))))	(Attalea_speciosa	(Bactris_major	(Elaeis_guineensis	Elaeis_oleifera))))))	Kingia_australis);
((Dictyosperma_album	((Hydriastele_microspadix	(Kentiopsis_piersoniorum	Heterospathe_cagayanensis))	(((Geonoma_undata	(Roystonea_regia	Burretiokentia_grandiflora))	(Veitchia_spiralis	(Prestoea_acuminata	(Oenocarpus_minor	Oenocarpus_bataua))))	((((((Nypa_fruticans	(Chamaedorea_seifrizii	Pseudophoenix_vinifera))	(Serenoa_repens	(Sabal_domingensis	Phoenix_dactylifera)))	((Attalea_speciosa	(Bactris_major	(Elaeis_guineensis	Elaeis_oleifera)))	((Reinhardtia_latisecta	Reinhardtia_paiewonskiana)	(Reinhardtia_gracilis	Reinhardtia_simplex))))	(Iriartea_deltoidea	(Manicaria_saccifera	((Dypsis_decaryi	Calamus_caryotoides)	Leopoldinia_pulchra))))	(Orania_palindan	(Sclerosperma_profizianum	Podococcus_barteri)))	Pelagodoxa_henryana))))	Kingia_australis);
((Reinhardtia_latisecta	(Reinhardtia_paiewonskiana	((Reinhardtia_gracilis	Reinhardtia_simplex)	((((Veitchia_spiralis	(Prestoea_acuminata	(Oenocarpus_minor	Oenocarpus_bataua)))	(Dictyosperma_album	(Heterospathe_cagayanensis	(Hydriastele_microspadix	Kentiopsis_piersoniorum))))	((((Phoenix_dactylifera	(Serenoa_repens	Sabal_domingensis))	(Iriartea_deltoidea	(Manicaria_saccifera	((Dypsis_decaryi	Calamus_caryotoides)	Leopoldinia_pulchra))))	(Podococcus_barteri	(Orania_palindan	Sclerosperma_profizianum)))	(Pelagodoxa_henryana	((Geonoma_undata	(Chamaedorea_seifrizii	Pseudophoenix_vinifera))	(Roystonea_regia	Burretiokentia_grandiflora)))))	((Nypa_fruticans	Attalea_speciosa)	(Bactris_major	(Elaeis_guineensis	Elaeis_oleifera)))))))	Kingia_australis);
((Phoenix_dactylifera	((Serenoa_repens	Sabal_domingensis)	((Pseudophoenix_vinifera	Chamaedorea_seifrizii)	(((((Oenocarpus_minor	Oenocarpus_bataua)	(Veitchia_spiralis	Prestoea_acuminata))	(Geonoma_undata	Roystonea_regia))	((Dictyosperma_album	(Hydriastele_microspadix	(Kentiopsis_piersoniorum	Heterospathe_cagayanensis)))	Burretiokentia_grandiflora))	(((Manicaria_saccifera	Podococcus_barteri)	((((Bactris_major	(Elaeis_guineensis	Elaeis_oleifera))	(Nypa_fruticans	Attalea_speciosa))	((Reinhardtia_latisecta	Reinhardtia_paiewonskiana)	(Reinhardtia_gracilis	Reinhardtia_simplex)))	((Orania_palindan	(Sclerosperma_profizianum	Pelagodoxa_henryana))	Iriartea_deltoidea)))	((Dypsis_decaryi	Calamus_caryotoides)	Leopoldinia_pulchra))))))	Kingia_australis);
(((Reinhardtia_gracilis	(Reinhardtia_latisecta	Reinhardtia_paiewonskiana))	(Reinhardtia_simplex	((((Phoenix_dactylifera	(Serenoa_repens	Sabal_domingensis))	Pseudophoenix_vinifera)	(((Manicaria_saccifera	((Pelagodoxa_henryana	((Chamaedorea_seifrizii	(Geonoma_undata	Roystonea_regia))	Burretiokentia_grandiflora))	(((Oenocarpus_minor	Oenocarpus_bataua)	(Veitchia_spiralis	Prestoea_acuminata))	(Dictyosperma_album	(Hydriastele_microspadix	(Kentiopsis_piersoniorum	Heterospathe_cagayanensis))))))	Leopoldinia_pulchra)	(Podococcus_barteri	(Sclerosperma_profizianum	Orania_palindan))))	((((Bactris_major	(Elaeis_guineensis	Elaeis_oleifera))	Attalea_speciosa)	Nypa_fruticans)	((Dypsis_decaryi	Calamus_caryotoides)	Iriartea_deltoidea)))))	Kingia_australis);
((((((((((Geonoma_undata	((Roystonea_regia	Burretiokentia_grandiflora)	Chamaedorea_seifrizii))	(((Oenocarpus_minor	Oenocarpus_bataua)	(Veitchia_spiralis	Prestoea_acuminata))	(Dictyosperma_album	(Heterospathe_cagayanensis	(Hydriastele_microspadix	Kentiopsis_piersoniorum)))))	(Podococcus_barteri	Sclerosperma_profizianum))	(Manicaria_saccifera	((Dypsis_decaryi	Calamus_caryotoides)	Leopoldinia_pulchra)))	((Pelagodoxa_henryana	Orania_palindan)	(((Bactris_major	(Elaeis_guineensis	Elaeis_oleifera))	Attalea_speciosa)	((Reinhardtia_latisecta	Reinhardtia_paiewonskiana)	(Reinhardtia_simplex	Reinhardtia_gracilis)))))	Iriartea_deltoidea)	Nypa_fruticans)	((Phoenix_dactylifera	Pseudophoenix_vinifera)	Sabal_domingensis))	Serenoa_repens)	Kingia_australis);
((Reinhardtia_latisecta	(Reinhardtia_paiewonskiana	((Reinhardtia_simplex	Reinhardtia_gracilis)	((((((Pelagodoxa_henryana	((Roystonea_regia	Burretiokentia_grandiflora)	Geonoma_undata))	(((Oenocarpus_minor	Oenocarpus_bataua)	(Veitchia_spiralis	Prestoea_acuminata))	(Dictyosperma_album	(Hydriastele_microspadix	(Kentiopsis_piersoniorum	Heterospathe_cagayanensis)))))	(((((Dypsis_decaryi	Calamus_caryotoides)	Leopoldinia_pulchra)	Podococcus_barteri)	Sclerosperma_profizianum)	Manicaria_saccifera))	Orania_palindan)	((Nypa_fruticans	(Chamaedorea_seifrizii	(((Phoenix_dactylifera	Sabal_domingensis)	Serenoa_repens)	Pseudophoenix_vinifera)))	Iriartea_deltoidea))	((Bactris_major	(Elaeis_guineensis	Elaeis_oleifera))	Attalea_speciosa)))))	Kingia_australis);
((Dictyosperma_album	(((((Podococcus_barteri	((Manicaria_saccifera	Leopoldinia_pulchra)	((Chamaedorea_seifrizii	((Nypa_fruticans	Iriartea_deltoidea)	(Pseudophoenix_vinifera	(Phoenix_dactylifera	(Serenoa_repens	Sabal_domingensis)))))	(Orania_palindan	(((Reinhardtia_gracilis	Reinhardtia_simplex)	(Reinhardtia_latisecta	Reinhardtia_paiewonskiana))	((Elaeis_oleifera	Elaeis_guineensis)	(Bactris_major	Attalea_speciosa)))))))	(Geonoma_undata	((Sclerosperma_profizianum	Pelagodoxa_henryana)	(Burretiokentia_grandiflora	Roystonea_regia))))	((Oenocarpus_bataua	Oenocarpus_minor)	Prestoea_acuminata))	(Hydriastele_microspadix	(Kentiopsis_piersoniorum	(Veitchia_spiralis	Heterospathe_cagayanensis))))	(Dypsis_decaryi	Calamus_caryotoides)))	Kingia_australis);
((Calamus_caryotoides	(Dictyosperma_album	((((((Reinhardtia_simplex	(Reinhardtia_paiewonskiana	(Reinhardtia_latisecta	Reinhardtia_gracilis)))	((Nypa_fruticans	Attalea_speciosa)	((Elaeis_oleifera	Elaeis_guineensis)	Bactris_major)))	((((Manicaria_saccifera	Leopoldinia_pulchra)	Pelagodoxa_henryana)	(Podococcus_barteri	Sclerosperma_profizianum))	Orania_palindan))	(((Pseudophoenix_vinifera	(Phoenix_dactylifera	(Serenoa_repens	Sabal_domingensis)))	Iriartea_deltoidea)	(Geonoma_undata	(Chamaedorea_seifrizii	(Burretiokentia_grandiflora	Roystonea_regia)))))	((Oenocarpus_bataua	Oenocarpus_minor)	Prestoea_acuminata))	(Hydriastele_microspadix	(Kentiopsis_piersoniorum	((Dypsis_decaryi	Heterospathe_cagayanensis)	Veitchia_spiralis))))))	Kingia_australis);
((Pelagodoxa_henryana	(((Burretiokentia_grandiflora	Roystonea_regia)	(((Chamaedorea_seifrizii	(((Dypsis_decaryi	Calamus_caryotoides)	Iriartea_deltoidea)	(Pseudophoenix_vinifera	(Phoenix_dactylifera	(Serenoa_repens	Sabal_domingensis)))))	((((Reinhardtia_gracilis	Reinhardtia_simplex)	(Reinhardtia_paiewonskiana	Reinhardtia_latisecta))	(Attalea_speciosa	(((Nypa_fruticans	Elaeis_oleifera)	Elaeis_guineensis)	Bactris_major)))	((Manicaria_saccifera	Leopoldinia_pulchra)	(Orania_palindan	Podococcus_barteri))))	(((Oenocarpus_bataua	Oenocarpus_minor)	Prestoea_acuminata)	(((Dictyosperma_album	((Kentiopsis_piersoniorum	Heterospathe_cagayanensis)	Hydriastele_microspadix))	Veitchia_spiralis)	Geonoma_undata))))	Sclerosperma_profizianum))	Kingia_australis);
((Chamaedorea_seifrizii	(((Iriartea_deltoidea	((((Leopoldinia_pulchra	(Manicaria_saccifera	Podococcus_barteri))	(Roystonea_regia	(Geonoma_undata	(((Oenocarpus_bataua	Oenocarpus_minor)	(Prestoea_acuminata	Veitchia_spiralis))	(Burretiokentia_grandiflora	(Dictyosperma_album	((Kentiopsis_piersoniorum	Heterospathe_cagayanensis)	Hydriastele_microspadix)))))))	(((Reinhardtia_gracilis	Reinhardtia_simplex)	(Reinhardtia_paiewonskiana	Reinhardtia_latisecta))	(Attalea_speciosa	((Elaeis_oleifera	Elaeis_guineensis)	((Dypsis_decaryi	Calamus_caryotoides)	Bactris_major)))))	(Pelagodoxa_henryana	(Orania_palindan	Sclerosperma_profizianum))))	(Pseudophoenix_vinifera	((Phoenix_dactylifera	Sabal_domingensis)	Serenoa_repens)))	Nypa_fruticans))	Kingia_australis);
(((Elaeis_oleifera	(Nypa_fruticans	Elaeis_guineensis))	(((((Pelagodoxa_henryana	Orania_palindan)	((((Burretiokentia_grandiflora	(Dictyosperma_album	((Kentiopsis_piersoniorum	Heterospathe_cagayanensis)	Hydriastele_microspadix)))	(Roystonea_regia	(Leopoldinia_pulchra	Manicaria_saccifera)))	Geonoma_undata)	(((Dypsis_decaryi	Calamus_caryotoides)	((Oenocarpus_bataua	Oenocarpus_minor)	(Prestoea_acuminata	Veitchia_spiralis)))	(Podococcus_barteri	Sclerosperma_profizianum))))	((Iriartea_deltoidea	(Pseudophoenix_vinifera	((Phoenix_dactylifera	Sabal_domingensis)	Serenoa_repens)))	Chamaedorea_seifrizii))	(Reinhardtia_simplex	((Reinhardtia_paiewonskiana	Reinhardtia_latisecta)	Reinhardtia_gracilis)))	(Attalea_speciosa	Bactris_major)))	Kingia_australis);
((Dictyosperma_album	(((Kentiopsis_piersoniorum	Heterospathe_cagayanensis)	(Burretiokentia_grandiflora	Hydriastele_microspadix))	(((((((Reinhardtia_paiewonskiana	Reinhardtia_latisecta)	(Reinhardtia_gracilis	Reinhardtia_simplex))	((Bactris_major	(Elaeis_oleifera	Elaeis_guineensis))	Attalea_speciosa))	((Leopoldinia_pulchra	Manicaria_saccifera)	(Podococcus_barteri	(Sclerosperma_profizianum	Orania_palindan))))	(((Pseudophoenix_vinifera	((Phoenix_dactylifera	Sabal_domingensis)	Serenoa_repens))	(Nypa_fruticans	Chamaedorea_seifrizii))	((Dypsis_decaryi	Calamus_caryotoides)	Iriartea_deltoidea)))	((Geonoma_undata	((Oenocarpus_bataua	Oenocarpus_minor)	Prestoea_acuminata))	(Roystonea_regia	Pelagodoxa_henryana)))	Veitchia_spiralis)))	Kingia_australis);
((Dictyosperma_album	(((Kentiopsis_piersoniorum	((Dypsis_decaryi	Calamus_caryotoides)	Heterospathe_cagayanensis))	Hydriastele_microspadix)	(Burretiokentia_grandiflora	(((((Pelagodoxa_henryana	(Sclerosperma_profizianum	Orania_palindan))	(((Reinhardtia_paiewonskiana	Reinhardtia_latisecta)	(Reinhardtia_gracilis	Reinhardtia_simplex))	((Bactris_major	(Elaeis_oleifera	Elaeis_guineensis))	Attalea_speciosa)))	((Leopoldinia_pulchra	Manicaria_saccifera)	Podococcus_barteri))	((((Pseudophoenix_vinifera	(Phoenix_dactylifera	Sabal_domingensis))	(Serenoa_repens	(Iriartea_deltoidea	Nypa_fruticans)))	Chamaedorea_seifrizii)	((Oenocarpus_bataua	Oenocarpus_minor)	(Veitchia_spiralis	Prestoea_acuminata))))	(Roystonea_regia	Geonoma_undata)))))	Kingia_australis);
((Dictyosperma_album	(((Heterospathe_cagayanensis	Kentiopsis_piersoniorum)	Hydriastele_microspadix)	((((Attalea_speciosa	Burretiokentia_grandiflora)	(Chamaedorea_seifrizii	Roystonea_regia))	Geonoma_undata)	((((Orania_palindan	(Pelagodoxa_henryana	(((Serenoa_repens	Sabal_domingensis)	(Pseudophoenix_vinifera	Phoenix_dactylifera))	Nypa_fruticans)))	(Iriartea_deltoidea	(((Reinhardtia_paiewonskiana	Reinhardtia_latisecta)	(Reinhardtia_gracilis	Reinhardtia_simplex))	(Bactris_major	(Elaeis_oleifera	Elaeis_guineensis)))))	((Leopoldinia_pulchra	Manicaria_saccifera)	(Sclerosperma_profizianum	Podococcus_barteri)))	(((Dypsis_decaryi	Calamus_caryotoides)	(Oenocarpus_bataua	Oenocarpus_minor))	(Veitchia_spiralis	Prestoea_acuminata))))))	Kingia_australis);
((((Chamaedorea_seifrizii	(Nypa_fruticans	(Serenoa_repens	(Sabal_domingensis	(Pseudophoenix_vinifera	Phoenix_dactylifera)))))	((((Pelagodoxa_henryana	(((Reinhardtia_paiewonskiana	Reinhardtia_latisecta)	(Reinhardtia_gracilis	Reinhardtia_simplex))	((Iriartea_deltoidea	Bactris_major)	(Elaeis_oleifera	Elaeis_guineensis))))	(Orania_palindan	Sclerosperma_profizianum))	((Leopoldinia_pulchra	Manicaria_saccifera)	Podococcus_barteri))	(((Burretiokentia_grandiflora	Roystonea_regia)	Geonoma_undata)	((Attalea_speciosa	((Oenocarpus_bataua	Oenocarpus_minor)	(Veitchia_spiralis	Prestoea_acuminata)))	(Dictyosperma_album	(((Dypsis_decaryi	Heterospathe_cagayanensis)	Kentiopsis_piersoniorum)	Hydriastele_microspadix))))))	Calamus_caryotoides)	Kingia_australis);
(((Reinhardtia_paiewonskiana	Reinhardtia_latisecta)	((Reinhardtia_gracilis	Reinhardtia_simplex)	((Attalea_speciosa	(Bactris_major	(Elaeis_oleifera	Elaeis_guineensis)))	((((Pelagodoxa_henryana	(((Burretiokentia_grandiflora	Roystonea_regia)	Geonoma_undata)	(((Oenocarpus_bataua	Oenocarpus_minor)	Prestoea_acuminata)	(Veitchia_spiralis	(Dictyosperma_album	((Heterospathe_cagayanensis	Kentiopsis_piersoniorum)	Hydriastele_microspadix))))))	((Nypa_fruticans	(Serenoa_repens	(Sabal_domingensis	Phoenix_dactylifera)))	(Chamaedorea_seifrizii	Pseudophoenix_vinifera)))	(((Calamus_caryotoides	Dypsis_decaryi)	Leopoldinia_pulchra)	Manicaria_saccifera))	((Orania_palindan	(Iriartea_deltoidea	Sclerosperma_profizianum))	Podococcus_barteri)))))	Kingia_australis);
((Phoenix_dactylifera	((Serenoa_repens	Sabal_domingensis)	((Chamaedorea_seifrizii	Pseudophoenix_vinifera)	(((Calamus_caryotoides	((Leopoldinia_pulchra	(Podococcus_barteri	((Iriartea_deltoidea	Sclerosperma_profizianum)	Orania_palindan)))	((((Reinhardtia_paiewonskiana	Reinhardtia_latisecta)	(Reinhardtia_simplex	Reinhardtia_gracilis))	(Attalea_speciosa	((Elaeis_guineensis	Elaeis_oleifera)	Bactris_major)))	Manicaria_saccifera)))	(((Burretiokentia_grandiflora	(Dictyosperma_album	(Hydriastele_microspadix	((Dypsis_decaryi	Heterospathe_cagayanensis)	Kentiopsis_piersoniorum))))	(Pelagodoxa_henryana	((Veitchia_spiralis	Prestoea_acuminata)	(Oenocarpus_minor	Oenocarpus_bataua))))	(Geonoma_undata	Roystonea_regia)))	Nypa_fruticans))))	Kingia_australis);
(((((Prestoea_acuminata	(Oenocarpus_minor	Oenocarpus_bataua))	((Pelagodoxa_henryana	(((Phoenix_dactylifera	(Serenoa_repens	Sabal_domingensis))	(Chamaedorea_seifrizii	Pseudophoenix_vinifera))	((Reinhardtia_gracilis	(Manicaria_saccifera	((Calamus_caryotoides	Leopoldinia_pulchra)	Dypsis_decaryi)))	((((Elaeis_guineensis	Elaeis_oleifera)	((Iriartea_deltoidea	Bactris_major)	(Nypa_fruticans	Attalea_speciosa)))	((Reinhardtia_paiewonskiana	Reinhardtia_latisecta)	Reinhardtia_simplex))	(Podococcus_barteri	(Sclerosperma_profizianum	Orania_palindan))))))	(Geonoma_undata	(Roystonea_regia	Burretiokentia_grandiflora))))	Dictyosperma_album)	((Veitchia_spiralis	Heterospathe_cagayanensis)	(Kentiopsis_piersoniorum	Hydriastele_microspadix)))	Kingia_australis);
(((Nypa_fruticans	Iriartea_deltoidea)	(Serenoa_repens	((((((((Geonoma_undata	((Dictyosperma_album	(Veitchia_spiralis	((Heterospathe_cagayanensis	Kentiopsis_piersoniorum)	Hydriastele_microspadix)))	(Prestoea_acuminata	(Oenocarpus_minor	Oenocarpus_bataua))))	(Roystonea_regia	Burretiokentia_grandiflora))	Chamaedorea_seifrizii)	(Podococcus_barteri	Sclerosperma_profizianum))	(Manicaria_saccifera	(Leopoldinia_pulchra	(Dypsis_decaryi	Calamus_caryotoides))))	Pelagodoxa_henryana)	(((Phoenix_dactylifera	Sabal_domingensis)	Pseudophoenix_vinifera)	Orania_palindan))	((((Elaeis_guineensis	Elaeis_oleifera)	Bactris_major)	Attalea_speciosa)	(((Reinhardtia_latisecta	Reinhardtia_paiewonskiana)	Reinhardtia_gracilis)	Reinhardtia_simplex)))))	Kingia_australis);
((Reinhardtia_latisecta	(Reinhardtia_paiewonskiana	((Reinhardtia_gracilis	Reinhardtia_simplex)	(((Manicaria_saccifera	Leopoldinia_pulchra)	(((((Phoenix_dactylifera	Sabal_domingensis)	Pseudophoenix_vinifera)	(Sclerosperma_profizianum	Orania_palindan))	((Chamaedorea_seifrizii	(((Dypsis_decaryi	Calamus_caryotoides)	Iriartea_deltoidea)	Serenoa_repens))	(Podococcus_barteri	Nypa_fruticans)))	(((Roystonea_regia	(Burretiokentia_grandiflora	Geonoma_undata))	(Dictyosperma_album	(Veitchia_spiralis	((Heterospathe_cagayanensis	Kentiopsis_piersoniorum)	Hydriastele_microspadix))))	((Prestoea_acuminata	(Oenocarpus_minor	Oenocarpus_bataua))	Pelagodoxa_henryana))))	(((Elaeis_guineensis	Elaeis_oleifera)	Bactris_major)	Attalea_speciosa)))))	Kingia_australis);
((Reinhardtia_latisecta	(Reinhardtia_paiewonskiana	((Reinhardtia_gracilis	Reinhardtia_simplex)	(((((Sclerosperma_profizianum	(Podococcus_barteri	Nypa_fruticans))	Orania_palindan)	((Roystonea_regia	(Burretiokentia_grandiflora	Geonoma_undata))	(Pelagodoxa_henryana	(((Veitchia_spiralis	Prestoea_acuminata)	(Oenocarpus_minor	Oenocarpus_bataua))	(Dictyosperma_album	((Heterospathe_cagayanensis	Kentiopsis_piersoniorum)	Hydriastele_microspadix))))))	((Manicaria_saccifera	Leopoldinia_pulchra)	((Serenoa_repens	(Phoenix_dactylifera	Sabal_domingensis))	(Chamaedorea_seifrizii	(Pseudophoenix_vinifera	((Dypsis_decaryi	Calamus_caryotoides)	Iriartea_deltoidea))))))	(((Elaeis_guineensis	Elaeis_oleifera)	Bactris_major)	Attalea_speciosa)))))	Kingia_australis);
((Chamaedorea_seifrizii	(((Pseudophoenix_vinifera	(Serenoa_repens	(Phoenix_dactylifera	Sabal_domingensis)))	(Iriartea_deltoidea	((((Manicaria_saccifera	(Sclerosperma_profizianum	Podococcus_barteri))	(Pelagodoxa_henryana	((Roystonea_regia	(Burretiokentia_grandiflora	Geonoma_undata))	(((Veitchia_spiralis	Prestoea_acuminata)	(Oenocarpus_minor	Oenocarpus_bataua))	((Dypsis_decaryi	Calamus_caryotoides)	(Dictyosperma_album	((Heterospathe_cagayanensis	Kentiopsis_piersoniorum)	Hydriastele_microspadix)))))))	Orania_palindan)	(((Elaeis_guineensis	Elaeis_oleifera)	((Attalea_speciosa	Leopoldinia_pulchra)	Bactris_major))	((Reinhardtia_latisecta	Reinhardtia_paiewonskiana)	(Reinhardtia_gracilis	Reinhardtia_simplex))))))	Nypa_fruticans))	Kingia_australis);
((Dictyosperma_album	(((Heterospathe_cagayanensis	(Burretiokentia_grandiflora	Kentiopsis_piersoniorum))	Hydriastele_microspadix)	((Geonoma_undata	Roystonea_regia)	((Veitchia_spiralis	(Pelagodoxa_henryana	((((Orania_palindan	(Sclerosperma_profizianum	Podococcus_barteri))	((Attalea_speciosa	Bactris_major)	(((Reinhardtia_latisecta	Reinhardtia_paiewonskiana)	(Reinhardtia_gracilis	Reinhardtia_simplex))	((Nypa_fruticans	Elaeis_guineensis)	Elaeis_oleifera))))	(((Dypsis_decaryi	Calamus_caryotoides)	Leopoldinia_pulchra)	Manicaria_saccifera))	((Iriartea_deltoidea	(Pseudophoenix_vinifera	Chamaedorea_seifrizii))	(Serenoa_repens	(Phoenix_dactylifera	Sabal_domingensis))))))	(Prestoea_acuminata	(Oenocarpus_minor	Oenocarpus_bataua))))))	Kingia_australis);
((Dictyosperma_album	(((Burretiokentia_grandiflora	(Hydriastele_microspadix	(Heterospathe_cagayanensis	Kentiopsis_piersoniorum)))	Veitchia_spiralis)	((((Attalea_speciosa	((((Leopoldinia_pulchra	Manicaria_saccifera)	(Orania_palindan	(Sclerosperma_profizianum	Podococcus_barteri)))	(((Reinhardtia_latisecta	Reinhardtia_paiewonskiana)	(Reinhardtia_gracilis	Reinhardtia_simplex))	(Pelagodoxa_henryana	(Bactris_major	(Elaeis_guineensis	Elaeis_oleifera)))))	(((Nypa_fruticans	Chamaedorea_seifrizii)	(Pseudophoenix_vinifera	(Serenoa_repens	(Phoenix_dactylifera	Sabal_domingensis))))	Iriartea_deltoidea)))	((Prestoea_acuminata	(Oenocarpus_minor	Oenocarpus_bataua))	Roystonea_regia))	Geonoma_undata)	(Dypsis_decaryi	Calamus_caryotoides))))	Kingia_australis);
(((Serenoa_repens	(Phoenix_dactylifera	Sabal_domingensis))	(((((Prestoea_acuminata	(((Dypsis_decaryi	Calamus_caryotoides)	Iriartea_deltoidea)	(Oenocarpus_minor	Oenocarpus_bataua)))	(Dictyosperma_album	(Hydriastele_microspadix	(Heterospathe_cagayanensis	Kentiopsis_piersoniorum))))	(Geonoma_undata	(Pseudophoenix_vinifera	(Roystonea_regia	Burretiokentia_grandiflora))))	((Pelagodoxa_henryana	((Veitchia_spiralis	Orania_palindan)	(Sclerosperma_profizianum	Podococcus_barteri)))	(((((Reinhardtia_gracilis	Reinhardtia_latisecta)	Reinhardtia_paiewonskiana)	Reinhardtia_simplex)	(Attalea_speciosa	(Bactris_major	(Elaeis_guineensis	Elaeis_oleifera))))	(Leopoldinia_pulchra	Manicaria_saccifera))))	(Nypa_fruticans	Chamaedorea_seifrizii)))	Kingia_australis);
(((Reinhardtia_gracilis	(Reinhardtia_latisecta	Reinhardtia_paiewonskiana))	(Reinhardtia_simplex	((Bactris_major	(Elaeis_guineensis	Elaeis_oleifera))	((Iriartea_deltoidea	Orania_palindan)	(((Serenoa_repens	(Phoenix_dactylifera	Sabal_domingensis))	(Pelagodoxa_henryana	(((((Veitchia_spiralis	Prestoea_acuminata)	(Oenocarpus_minor	Oenocarpus_bataua))	(Sclerosperma_profizianum	(Dictyosperma_album	(Hydriastele_microspadix	(Heterospathe_cagayanensis	Kentiopsis_piersoniorum)))))	(Geonoma_undata	(Roystonea_regia	(Chamaedorea_seifrizii	Pseudophoenix_vinifera))))	Burretiokentia_grandiflora)))	(Nypa_fruticans	(((((Dypsis_decaryi	Calamus_caryotoides)	Leopoldinia_pulchra)	Manicaria_saccifera)	Attalea_speciosa)	Podococcus_barteri)))))))	Kingia_australis);
((((Reinhardtia_paiewonskiana	Reinhardtia_latisecta)	Reinhardtia_gracilis)	((((Pelagodoxa_henryana	(Sclerosperma_profizianum	Orania_palindan))	(Bactris_major	(Elaeis_guineensis	Elaeis_oleifera)))	((((Podococcus_barteri	((Dypsis_decaryi	Calamus_caryotoides)	(Manicaria_saccifera	Leopoldinia_pulchra)))	Attalea_speciosa)	((Roystonea_regia	Geonoma_undata)	(Burretiokentia_grandiflora	((((Kentiopsis_piersoniorum	(Veitchia_spiralis	Heterospathe_cagayanensis))	Hydriastele_microspadix)	Dictyosperma_album)	(Prestoea_acuminata	(Oenocarpus_minor	Oenocarpus_bataua))))))	(((Nypa_fruticans	Chamaedorea_seifrizii)	(Pseudophoenix_vinifera	(Serenoa_repens	(Phoenix_dactylifera	Sabal_domingensis))))	Iriartea_deltoidea)))	Reinhardtia_simplex))	Kingia_australis);
((Phoenix_dactylifera	((Sabal_domingensis	Serenoa_repens)	((((((Reinhardtia_simplex	((Reinhardtia_latisecta	Reinhardtia_paiewonskiana)	Reinhardtia_gracilis))	((Veitchia_spiralis	Iriartea_deltoidea)	(Pelagodoxa_henryana	Orania_palindan)))	((((Dictyosperma_album	(((Calamus_caryotoides	Kentiopsis_piersoniorum)	(Dypsis_decaryi	Heterospathe_cagayanensis))	Hydriastele_microspadix))	(Sclerosperma_profizianum	(Roystonea_regia	Burretiokentia_grandiflora)))	((Leopoldinia_pulchra	(Prestoea_acuminata	(Oenocarpus_minor	Oenocarpus_bataua)))	((Manicaria_saccifera	Attalea_speciosa)	Podococcus_barteri)))	Geonoma_undata))	(Bactris_major	(Elaeis_guineensis	Elaeis_oleifera)))	(Nypa_fruticans	Chamaedorea_seifrizii))	Pseudophoenix_vinifera)))	Kingia_australis);
((Elaeis_guineensis	(((((((Dypsis_decaryi	Iriartea_deltoidea)	Manicaria_saccifera)	(((Pelagodoxa_henryana	Orania_palindan)	((((Dictyosperma_album	(Heterospathe_cagayanensis	(Hydriastele_microspadix	Kentiopsis_piersoniorum)))	Sclerosperma_profizianum)	((Veitchia_spiralis	Prestoea_acuminata)	(Calamus_caryotoides	(Oenocarpus_minor	Oenocarpus_bataua))))	((Geonoma_undata	Roystonea_regia)	((Nypa_fruticans	Chamaedorea_seifrizii)	(Pseudophoenix_vinifera	(Phoenix_dactylifera	(Sabal_domingensis	Serenoa_repens)))))))	Podococcus_barteri))	(Burretiokentia_grandiflora	Leopoldinia_pulchra))	(Attalea_speciosa	((Reinhardtia_latisecta	Reinhardtia_paiewonskiana)	(Reinhardtia_gracilis	Reinhardtia_simplex))))	Bactris_major)	Elaeis_oleifera))	Kingia_australis);
((Calamus_caryotoides	(Dypsis_decaryi	(Iriartea_deltoidea	((((((Burretiokentia_grandiflora	Geonoma_undata)	Roystonea_regia)	(Veitchia_spiralis	(Dictyosperma_album	(Hydriastele_microspadix	(Kentiopsis_piersoniorum	Heterospathe_cagayanensis)))))	((Prestoea_acuminata	(Oenocarpus_minor	Oenocarpus_bataua))	Pelagodoxa_henryana))	((Podococcus_barteri	(Sclerosperma_profizianum	Orania_palindan))	((Manicaria_saccifera	Leopoldinia_pulchra)	(((Reinhardtia_paiewonskiana	(Reinhardtia_gracilis	Reinhardtia_latisecta))	Reinhardtia_simplex)	(Attalea_speciosa	(Bactris_major	(Elaeis_oleifera	Elaeis_guineensis)))))))	((Chamaedorea_seifrizii	Nypa_fruticans)	(Pseudophoenix_vinifera	((Phoenix_dactylifera	Sabal_domingensis)	Serenoa_repens)))))))	Kingia_australis);
((((Reinhardtia_simplex	Reinhardtia_gracilis)	((Roystonea_regia	((Nypa_fruticans	Attalea_speciosa)	(Bactris_major	(Elaeis_oleifera	Elaeis_guineensis))))	(((Orania_palindan	Geonoma_undata)	(Pelagodoxa_henryana	Sclerosperma_profizianum))	((((Calamus_caryotoides	Dypsis_decaryi)	((Burretiokentia_grandiflora	Veitchia_spiralis)	(Dictyosperma_album	(Hydriastele_microspadix	(Kentiopsis_piersoniorum	Heterospathe_cagayanensis)))))	(Manicaria_saccifera	Podococcus_barteri))	((Prestoea_acuminata	(Oenocarpus_minor	Oenocarpus_bataua))	((Chamaedorea_seifrizii	((Iriartea_deltoidea	Leopoldinia_pulchra)	Serenoa_repens))	(Pseudophoenix_vinifera	(Phoenix_dactylifera	Sabal_domingensis))))))))	(Reinhardtia_paiewonskiana	Reinhardtia_latisecta))	Kingia_australis);
(((Iriartea_deltoidea	((Pseudophoenix_vinifera	(Serenoa_repens	(Phoenix_dactylifera	Sabal_domingensis)))	(Nypa_fruticans	(Pelagodoxa_henryana	((((Bactris_major	(Elaeis_oleifera	Elaeis_guineensis))	((Reinhardtia_paiewonskiana	(Reinhardtia_gracilis	Reinhardtia_latisecta))	Reinhardtia_simplex))	Orania_palindan)	(((Leopoldinia_pulchra	Manicaria_saccifera)	((Geonoma_undata	((Burretiokentia_grandiflora	Roystonea_regia)	Attalea_speciosa))	((Prestoea_acuminata	(Oenocarpus_minor	(Calamus_caryotoides	Oenocarpus_bataua)))	(Dictyosperma_album	(Hydriastele_microspadix	(Kentiopsis_piersoniorum	(Dypsis_decaryi	(Veitchia_spiralis	Heterospathe_cagayanensis))))))))	(Podococcus_barteri	Sclerosperma_profizianum)))))))	Chamaedorea_seifrizii)	Kingia_australis);
(((Chamaedorea_seifrizii	Nypa_fruticans)	((Iriartea_deltoidea	(((Attalea_speciosa	(Bactris_major	(Elaeis_oleifera	Elaeis_guineensis)))	((Reinhardtia_paiewonskiana	Reinhardtia_latisecta)	(Reinhardtia_gracilis	Reinhardtia_simplex)))	(((((Leopoldinia_pulchra	Calamus_caryotoides)	Dypsis_decaryi)	Manicaria_saccifera)	(((Pelagodoxa_henryana	(Prestoea_acuminata	(Oenocarpus_minor	Oenocarpus_bataua)))	(Geonoma_undata	Roystonea_regia))	(Burretiokentia_grandiflora	((Veitchia_spiralis	Dictyosperma_album)	((Heterospathe_cagayanensis	Kentiopsis_piersoniorum)	Hydriastele_microspadix)))))	(Orania_palindan	(Podococcus_barteri	Sclerosperma_profizianum)))))	(Pseudophoenix_vinifera	(Serenoa_repens	(Phoenix_dactylifera	Sabal_domingensis)))))	Kingia_australis);
((Pelagodoxa_henryana	((((Orania_palindan	(Sclerosperma_profizianum	Iriartea_deltoidea))	((((Dypsis_decaryi	Attalea_speciosa)	((Calamus_caryotoides	Bactris_major)	((Leopoldinia_pulchra	Elaeis_oleifera)	Elaeis_guineensis)))	((Reinhardtia_paiewonskiana	Reinhardtia_latisecta)	(Reinhardtia_gracilis	Reinhardtia_simplex)))	(Manicaria_saccifera	(Podococcus_barteri	Nypa_fruticans))))	((Chamaedorea_seifrizii	Pseudophoenix_vinifera)	(Phoenix_dactylifera	(Sabal_domingensis	Serenoa_repens))))	((Geonoma_undata	(Roystonea_regia	Burretiokentia_grandiflora))	(Veitchia_spiralis	((Prestoea_acuminata	(Oenocarpus_minor	Oenocarpus_bataua))	(Dictyosperma_album	((Heterospathe_cagayanensis	Kentiopsis_piersoniorum)	Hydriastele_microspadix)))))))	Kingia_australis);
((Sabal_domingensis	(Serenoa_repens	((((((Sclerosperma_profizianum	Pelagodoxa_henryana)	Orania_palindan)	((Attalea_speciosa	((Iriartea_deltoidea	(Calamus_caryotoides	Bactris_major))	(Elaeis_oleifera	Elaeis_guineensis)))	((Reinhardtia_paiewonskiana	(Reinhardtia_gracilis	Reinhardtia_latisecta))	Reinhardtia_simplex)))	(((Dypsis_decaryi	Leopoldinia_pulchra)	(Manicaria_saccifera	Podococcus_barteri))	((Geonoma_undata	(Roystonea_regia	Burretiokentia_grandiflora))	((Prestoea_acuminata	(Oenocarpus_minor	Oenocarpus_bataua))	((Dictyosperma_album	(Heterospathe_cagayanensis	(Kentiopsis_piersoniorum	Hydriastele_microspadix)))	Veitchia_spiralis)))))	(Nypa_fruticans	(Chamaedorea_seifrizii	Pseudophoenix_vinifera)))	Phoenix_dactylifera)))	Kingia_australis);
(((Dictyosperma_album	((((((Prestoea_acuminata	(Oenocarpus_minor	Oenocarpus_bataua))	((((Attalea_speciosa	((Bactris_major	(Elaeis_oleifera	Elaeis_guineensis))	((Reinhardtia_simplex	Reinhardtia_gracilis)	(Reinhardtia_latisecta	Reinhardtia_paiewonskiana))))	(Iriartea_deltoidea	((Nypa_fruticans	Chamaedorea_seifrizii)	(Serenoa_repens	(Pseudophoenix_vinifera	(Phoenix_dactylifera	Sabal_domingensis))))))	((Sclerosperma_profizianum	Pelagodoxa_henryana)	Orania_palindan))	((Leopoldinia_pulchra	Manicaria_saccifera)	Podococcus_barteri)))	(Geonoma_undata	Roystonea_regia))	Burretiokentia_grandiflora)	Veitchia_spiralis)	(((Dypsis_decaryi	Heterospathe_cagayanensis)	Kentiopsis_piersoniorum)	Hydriastele_microspadix)))	Calamus_caryotoides)	Kingia_australis);
((Dictyosperma_album	((Heterospathe_cagayanensis	(Hydriastele_microspadix	Kentiopsis_piersoniorum))	((((Geonoma_undata	Roystonea_regia)	((Veitchia_spiralis	Prestoea_acuminata)	(Oenocarpus_bataua	Oenocarpus_minor)))	((((Manicaria_saccifera	Podococcus_barteri)	((Reinhardtia_simplex	((Reinhardtia_latisecta	Reinhardtia_paiewonskiana)	Reinhardtia_gracilis))	((Nypa_fruticans	Attalea_speciosa)	(Bactris_major	(Elaeis_guineensis	Elaeis_oleifera)))))	(Leopoldinia_pulchra	(Pelagodoxa_henryana	(Sclerosperma_profizianum	Orania_palindan))))	(((Chamaedorea_seifrizii	Pseudophoenix_vinifera)	((Phoenix_dactylifera	Sabal_domingensis)	Serenoa_repens))	((Dypsis_decaryi	Calamus_caryotoides)	Iriartea_deltoidea))))	Burretiokentia_grandiflora)))	Kingia_australis);
((Dictyosperma_album	(((Heterospathe_cagayanensis	Kentiopsis_piersoniorum)	(Burretiokentia_grandiflora	Hydriastele_microspadix))	(((Veitchia_spiralis	Geonoma_undata)	Roystonea_regia)	((((Orania_palindan	((((Reinhardtia_latisecta	Reinhardtia_paiewonskiana)	(Reinhardtia_gracilis	Reinhardtia_simplex))	(Attalea_speciosa	(Bactris_major	(Elaeis_guineensis	Elaeis_oleifera))))	((Sclerosperma_profizianum	Podococcus_barteri)	(Leopoldinia_pulchra	Manicaria_saccifera))))	(((Nypa_fruticans	Chamaedorea_seifrizii)	(Pseudophoenix_vinifera	(Phoenix_dactylifera	(Sabal_domingensis	Serenoa_repens))))	((Dypsis_decaryi	Calamus_caryotoides)	Iriartea_deltoidea)))	Pelagodoxa_henryana)	(Prestoea_acuminata	(Oenocarpus_bataua	Oenocarpus_minor))))))	Kingia_australis);
(((Reinhardtia_gracilis	(Reinhardtia_latisecta	Reinhardtia_paiewonskiana))	(Reinhardtia_simplex	((Attalea_speciosa	(Bactris_major	(Elaeis_guineensis	Elaeis_oleifera)))	(((((Nypa_fruticans	Chamaedorea_seifrizii)	(Pseudophoenix_vinifera	((Phoenix_dactylifera	Sabal_domingensis)	Serenoa_repens)))	Iriartea_deltoidea)	((((Geonoma_undata	(Burretiokentia_grandiflora	Roystonea_regia))	(Prestoea_acuminata	(Oenocarpus_bataua	Oenocarpus_minor)))	((Dictyosperma_album	(Heterospathe_cagayanensis	(Kentiopsis_piersoniorum	Hydriastele_microspadix)))	Veitchia_spiralis))	(Podococcus_barteri	(((Dypsis_decaryi	Calamus_caryotoides)	Leopoldinia_pulchra)	Manicaria_saccifera))))	(Pelagodoxa_henryana	(Sclerosperma_profizianum	Orania_palindan))))))	Kingia_australis);
((Dictyosperma_album	(((Hydriastele_microspadix	(Heterospathe_cagayanensis	Kentiopsis_piersoniorum))	Veitchia_spiralis)	(((((Sclerosperma_profizianum	Podococcus_barteri)	((Dypsis_decaryi	(Calamus_caryotoides	Leopoldinia_pulchra))	Manicaria_saccifera))	((((Bactris_major	((Nypa_fruticans	Elaeis_guineensis)	Elaeis_oleifera))	((Reinhardtia_latisecta	Reinhardtia_paiewonskiana)	(Reinhardtia_simplex	Reinhardtia_gracilis)))	((((Phoenix_dactylifera	Sabal_domingensis)	Serenoa_repens)	(Chamaedorea_seifrizii	Pseudophoenix_vinifera))	Iriartea_deltoidea))	(Pelagodoxa_henryana	Orania_palindan)))	((Attalea_speciosa	(Burretiokentia_grandiflora	Roystonea_regia))	Geonoma_undata))	(Prestoea_acuminata	(Oenocarpus_bataua	Oenocarpus_minor)))))	Kingia_australis);
((Dictyosperma_album	(((Hydriastele_microspadix	(Heterospathe_cagayanensis	Kentiopsis_piersoniorum))	Veitchia_spiralis)	((Roystonea_regia	(Burretiokentia_grandiflora	Geonoma_undata))	(((Podococcus_barteri	((Dypsis_decaryi	(Calamus_caryotoides	Leopoldinia_pulchra))	Manicaria_saccifera))	(((Attalea_speciosa	(Bactris_major	(Elaeis_guineensis	Elaeis_oleifera)))	((Reinhardtia_latisecta	Reinhardtia_paiewonskiana)	(Reinhardtia_simplex	Reinhardtia_gracilis)))	((((Phoenix_dactylifera	Sabal_domingensis)	Serenoa_repens)	(Nypa_fruticans	(Chamaedorea_seifrizii	Pseudophoenix_vinifera)))	(Pelagodoxa_henryana	((Sclerosperma_profizianum	Iriartea_deltoidea)	Orania_palindan)))))	(Prestoea_acuminata	(Oenocarpus_bataua	Oenocarpus_minor))))))	Kingia_australis);
((Dictyosperma_album	((Roystonea_regia	((((((Phoenix_dactylifera	Sabal_domingensis)	Serenoa_repens)	Nypa_fruticans)	((Geonoma_undata	Chamaedorea_seifrizii)	Pseudophoenix_vinifera))	((Veitchia_spiralis	Prestoea_acuminata)	(((Dypsis_decaryi	Calamus_caryotoides)	Oenocarpus_bataua)	Oenocarpus_minor)))	(((Orania_palindan	((Attalea_speciosa	((Iriartea_deltoidea	Bactris_major)	(Elaeis_guineensis	Elaeis_oleifera)))	((Reinhardtia_latisecta	Reinhardtia_paiewonskiana)	(Reinhardtia_simplex	Reinhardtia_gracilis))))	Pelagodoxa_henryana)	((Sclerosperma_profizianum	Podococcus_barteri)	(Leopoldinia_pulchra	Manicaria_saccifera)))))	((Burretiokentia_grandiflora	(Heterospathe_cagayanensis	Kentiopsis_piersoniorum))	Hydriastele_microspadix)))	Kingia_australis);
((Dictyosperma_album	((Veitchia_spiralis	(Heterospathe_cagayanensis	(Hydriastele_microspadix	Kentiopsis_piersoniorum)))	((((Prestoea_acuminata	(Oenocarpus_bataua	Oenocarpus_minor))	Pelagodoxa_henryana)	(((Leopoldinia_pulchra	Sclerosperma_profizianum)	(Podococcus_barteri	Manicaria_saccifera))	((Orania_palindan	(((Reinhardtia_gracilis	(Reinhardtia_latisecta	Reinhardtia_paiewonskiana))	Reinhardtia_simplex)	(((Elaeis_guineensis	Elaeis_oleifera)	Bactris_major)	(Nypa_fruticans	Attalea_speciosa))))	(((Pseudophoenix_vinifera	(Phoenix_dactylifera	Sabal_domingensis))	Serenoa_repens)	(Chamaedorea_seifrizii	((Dypsis_decaryi	Calamus_caryotoides)	Iriartea_deltoidea))))))	((Burretiokentia_grandiflora	Roystonea_regia)	Geonoma_undata))))	Kingia_australis);
(((Elaeis_guineensis	Elaeis_oleifera)	(Bactris_major	((Roystonea_regia	Attalea_speciosa)	(((((((Pseudophoenix_vinifera	(Phoenix_dactylifera	Sabal_domingensis))	Serenoa_repens)	(Nypa_fruticans	Chamaedorea_seifrizii))	Iriartea_deltoidea)	(((Podococcus_barteri	(Leopoldinia_pulchra	Manicaria_saccifera))	((Prestoea_acuminata	(Oenocarpus_bataua	Oenocarpus_minor))	(Burretiokentia_grandiflora	((Calamus_caryotoides	(Veitchia_spiralis	Dictyosperma_album))	(((Dypsis_decaryi	Heterospathe_cagayanensis)	Kentiopsis_piersoniorum)	Hydriastele_microspadix)))))	Geonoma_undata))	(Pelagodoxa_henryana	(Orania_palindan	Sclerosperma_profizianum)))	((Reinhardtia_latisecta	Reinhardtia_paiewonskiana)	(Reinhardtia_simplex	Reinhardtia_gracilis))))))	Kingia_australis);
(((Reinhardtia_latisecta	Reinhardtia_paiewonskiana)	((Reinhardtia_simplex	Reinhardtia_gracilis)	((((Elaeis_guineensis	Elaeis_oleifera)	Bactris_major)	Attalea_speciosa)	(Orania_palindan	(((((Sabal_domingensis	Phoenix_dactylifera)	Serenoa_repens)	(Nypa_fruticans	(Pseudophoenix_vinifera	Chamaedorea_seifrizii)))	Iriartea_deltoidea)	((((Roystonea_regia	Burretiokentia_grandiflora)	(Veitchia_spiralis	Geonoma_undata))	((Podococcus_barteri	Manicaria_saccifera)	(((Leopoldinia_pulchra	Prestoea_acuminata)	((Calamus_caryotoides	Oenocarpus_bataua)	Oenocarpus_minor))	(Sclerosperma_profizianum	(Dictyosperma_album	(((Dypsis_decaryi	Heterospathe_cagayanensis)	Kentiopsis_piersoniorum)	Hydriastele_microspadix))))))	Pelagodoxa_henryana))))))	Kingia_australis);
((Dictyosperma_album	(((((Calamus_caryotoides	Dypsis_decaryi)	Heterospathe_cagayanensis)	Kentiopsis_piersoniorum)	Hydriastele_microspadix)	(((Geonoma_undata	((Burretiokentia_grandiflora	Roystonea_regia)	(((((((Sabal_domingensis	Phoenix_dactylifera)	Serenoa_repens)	Pseudophoenix_vinifera)	(Chamaedorea_seifrizii	Iriartea_deltoidea))	(((Reinhardtia_paiewonskiana	(Reinhardtia_latisecta	Reinhardtia_gracilis))	Reinhardtia_simplex)	(((Elaeis_guineensis	Elaeis_oleifera)	Bactris_major)	(Nypa_fruticans	Attalea_speciosa))))	(Pelagodoxa_henryana	(Sclerosperma_profizianum	Orania_palindan)))	(Podococcus_barteri	Manicaria_saccifera))))	Leopoldinia_pulchra)	((Oenocarpus_bataua	Oenocarpus_minor)	(Veitchia_spiralis	Prestoea_acuminata)))))	Kingia_australis);
((Dictyosperma_album	((Heterospathe_cagayanensis	(Kentiopsis_piersoniorum	Hydriastele_microspadix))	(Burretiokentia_grandiflora	((Geonoma_undata	Roystonea_regia)	(((((Nypa_fruticans	(Pseudophoenix_vinifera	(Phoenix_dactylifera	(Serenoa_repens	Sabal_domingensis))))	Chamaedorea_seifrizii)	(Orania_palindan	(((Attalea_speciosa	(Bactris_major	(Elaeis_guineensis	Elaeis_oleifera)))	((Reinhardtia_paiewonskiana	Reinhardtia_latisecta)	(Reinhardtia_simplex	Reinhardtia_gracilis)))	((Iriartea_deltoidea	Sclerosperma_profizianum)	(Podococcus_barteri	(((Dypsis_decaryi	Calamus_caryotoides)	Leopoldinia_pulchra)	Manicaria_saccifera))))))	Pelagodoxa_henryana)	((Prestoea_acuminata	(Oenocarpus_bataua	Oenocarpus_minor))	Veitchia_spiralis))))))	Kingia_australis);
((Dictyosperma_album	(((Veitchia_spiralis	Heterospathe_cagayanensis)	((Burretiokentia_grandiflora	Kentiopsis_piersoniorum)	Hydriastele_microspadix))	((Attalea_speciosa	(Geonoma_undata	((((((Dypsis_decaryi	(Calamus_caryotoides	Leopoldinia_pulchra))	Sclerosperma_profizianum)	(Manicaria_saccifera	Podococcus_barteri))	(Orania_palindan	((Pelagodoxa_henryana	(Bactris_major	(Elaeis_guineensis	Elaeis_oleifera)))	(((Reinhardtia_paiewonskiana	Reinhardtia_latisecta)	(Reinhardtia_simplex	Reinhardtia_gracilis))	Iriartea_deltoidea))))	((Nypa_fruticans	(Pseudophoenix_vinifera	(Serenoa_repens	(Sabal_domingensis	Phoenix_dactylifera))))	Chamaedorea_seifrizii))	Roystonea_regia)))	(Prestoea_acuminata	(Oenocarpus_bataua	Oenocarpus_minor)))))	Kingia_australis);
((((Pseudophoenix_vinifera	Chamaedorea_seifrizii)	Nypa_fruticans)	(((((((Dictyosperma_album	((Hydriastele_microspadix	(Heterospathe_cagayanensis	Kentiopsis_piersoniorum))	Veitchia_spiralis))	Burretiokentia_grandiflora)	Podococcus_barteri)	(((Geonoma_undata	(((Reinhardtia_paiewonskiana	Reinhardtia_latisecta)	(Reinhardtia_simplex	Reinhardtia_gracilis))	(Attalea_speciosa	(Bactris_major	(Elaeis_guineensis	Elaeis_oleifera)))))	(Prestoea_acuminata	(Oenocarpus_bataua	Oenocarpus_minor)))	(Orania_palindan	(Pelagodoxa_henryana	Sclerosperma_profizianum))))	((Manicaria_saccifera	Roystonea_regia)	Leopoldinia_pulchra))	((Dypsis_decaryi	Calamus_caryotoides)	Iriartea_deltoidea))	(Serenoa_repens	(Sabal_domingensis	Phoenix_dactylifera))))	Kingia_australis);
((Pelagodoxa_henryana	((Burretiokentia_grandiflora	Roystonea_regia)	(((Podococcus_barteri	(Manicaria_saccifera	((Dypsis_decaryi	Calamus_caryotoides)	Leopoldinia_pulchra)))	((Orania_palindan	Sclerosperma_profizianum)	(((Nypa_fruticans	((Serenoa_repens	(Sabal_domingensis	Phoenix_dactylifera))	Pseudophoenix_vinifera))	Chamaedorea_seifrizii)	(((Iriartea_deltoidea	Bactris_major)	(Elaeis_guineensis	Elaeis_oleifera))	(((Reinhardtia_paiewonskiana	Reinhardtia_latisecta)	(Reinhardtia_simplex	Reinhardtia_gracilis))	Attalea_speciosa)))))	((Geonoma_undata	((Veitchia_spiralis	Prestoea_acuminata)	(Oenocarpus_bataua	Oenocarpus_minor)))	(Dictyosperma_album	(Hydriastele_microspadix	(Heterospathe_cagayanensis	Kentiopsis_piersoniorum)))))))	Kingia_australis);
((Dictyosperma_album	((Hydriastele_microspadix	(Heterospathe_cagayanensis	Kentiopsis_piersoniorum))	(((((Podococcus_barteri	Manicaria_saccifera)	Leopoldinia_pulchra)	(((((Reinhardtia_latisecta	Reinhardtia_paiewonskiana)	Reinhardtia_gracilis)	Reinhardtia_simplex)	((Bactris_major	(Elaeis_guineensis	Elaeis_oleifera))	Attalea_speciosa))	(Orania_palindan	((Burretiokentia_grandiflora	Sclerosperma_profizianum)	Pelagodoxa_henryana))))	(Roystonea_regia	(Geonoma_undata	(((Nypa_fruticans	((Serenoa_repens	(Sabal_domingensis	Phoenix_dactylifera))	Pseudophoenix_vinifera))	Iriartea_deltoidea)	Chamaedorea_seifrizii))))	((Veitchia_spiralis	Prestoea_acuminata)	(((Dypsis_decaryi	Calamus_caryotoides)	Oenocarpus_bataua)	Oenocarpus_minor)))))	Kingia_australis);
((((((Elaeis_guineensis	Elaeis_oleifera)	(Attalea_speciosa	Bactris_major))	(((Pelagodoxa_henryana	(Orania_palindan	Sclerosperma_profizianum))	((Podococcus_barteri	Manicaria_saccifera)	Leopoldinia_pulchra))	(((((Veitchia_spiralis	Prestoea_acuminata)	(Oenocarpus_bataua	Oenocarpus_minor))	(Dictyosperma_album	(Heterospathe_cagayanensis	(Kentiopsis_piersoniorum	Hydriastele_microspadix))))	((Burretiokentia_grandiflora	Roystonea_regia)	Geonoma_undata))	((((Serenoa_repens	(Sabal_domingensis	Phoenix_dactylifera))	(Chamaedorea_seifrizii	Pseudophoenix_vinifera))	Nypa_fruticans)	(Dypsis_decaryi	Iriartea_deltoidea)))))	((Reinhardtia_gracilis	Reinhardtia_simplex)	(Reinhardtia_latisecta	Reinhardtia_paiewonskiana)))	Calamus_caryotoides)	Kingia_australis);
(((Iriartea_deltoidea	((Veitchia_spiralis	Orania_palindan)	(((Geonoma_undata	((Prestoea_acuminata	(Oenocarpus_bataua	Oenocarpus_minor))	(Sclerosperma_profizianum	(Dictyosperma_album	(Heterospathe_cagayanensis	(Kentiopsis_piersoniorum	Hydriastele_microspadix))))))	(((Manicaria_saccifera	((Calamus_caryotoides	Dypsis_decaryi)	Leopoldinia_pulchra))	Podococcus_barteri)	(Burretiokentia_grandiflora	Roystonea_regia)))	((Pelagodoxa_henryana	((Reinhardtia_gracilis	Reinhardtia_simplex)	(Reinhardtia_latisecta	Reinhardtia_paiewonskiana)))	(((Elaeis_guineensis	Elaeis_oleifera)	Bactris_major)	Attalea_speciosa)))))	(((Serenoa_repens	(Sabal_domingensis	Phoenix_dactylifera))	Pseudophoenix_vinifera)	(Chamaedorea_seifrizii	Nypa_fruticans)))	Kingia_australis);
((Dictyosperma_album	(((Heterospathe_cagayanensis	Kentiopsis_piersoniorum)	Hydriastele_microspadix)	(Veitchia_spiralis	(((Pelagodoxa_henryana	((Roystonea_regia	Geonoma_undata)	Burretiokentia_grandiflora))	(((((Calamus_caryotoides	Dypsis_decaryi)	Leopoldinia_pulchra)	Sclerosperma_profizianum)	(Orania_palindan	(((((Serenoa_repens	(Sabal_domingensis	Phoenix_dactylifera))	Pseudophoenix_vinifera)	(Chamaedorea_seifrizii	Nypa_fruticans))	Iriartea_deltoidea)	((((Elaeis_guineensis	Elaeis_oleifera)	Bactris_major)	Attalea_speciosa)	(Reinhardtia_simplex	((Reinhardtia_gracilis	Reinhardtia_latisecta)	Reinhardtia_paiewonskiana))))))	(Podococcus_barteri	Manicaria_saccifera)))	(Prestoea_acuminata	(Oenocarpus_bataua	Oenocarpus_minor))))))	Kingia_australis);
((Iriartea_deltoidea	((((((Elaeis_guineensis	Elaeis_oleifera)	Bactris_major)	Attalea_speciosa)	(Reinhardtia_simplex	((Reinhardtia_gracilis	Reinhardtia_latisecta)	Reinhardtia_paiewonskiana)))	((((Sclerosperma_profizianum	Podococcus_barteri)	(Pelagodoxa_henryana	((Geonoma_undata	(Burretiokentia_grandiflora	(((Dictyosperma_album	Kentiopsis_piersoniorum)	Hydriastele_microspadix)	Heterospathe_cagayanensis)))	(((Veitchia_spiralis	Prestoea_acuminata)	(Oenocarpus_bataua	Oenocarpus_minor))	Roystonea_regia))))	(Manicaria_saccifera	((Calamus_caryotoides	Dypsis_decaryi)	Leopoldinia_pulchra)))	Orania_palindan))	((((Serenoa_repens	(Sabal_domingensis	Phoenix_dactylifera))	Pseudophoenix_vinifera)	Nypa_fruticans)	Chamaedorea_seifrizii)))	Kingia_australis);
((Dictyosperma_album	((((Kentiopsis_piersoniorum	(Dypsis_decaryi	Heterospathe_cagayanensis))	Hydriastele_microspadix)	(Veitchia_spiralis	((Prestoea_acuminata	(Oenocarpus_bataua	Oenocarpus_minor))	((((Leopoldinia_pulchra	Sclerosperma_profizianum)	(((Pelagodoxa_henryana	Orania_palindan)	((((Elaeis_guineensis	Elaeis_oleifera)	Bactris_major)	(Nypa_fruticans	Attalea_speciosa))	((Reinhardtia_gracilis	Reinhardtia_simplex)	(Reinhardtia_latisecta	Reinhardtia_paiewonskiana))))	Iriartea_deltoidea))	(Manicaria_saccifera	Podococcus_barteri))	((Phoenix_dactylifera	(Serenoa_repens	Sabal_domingensis))	(((Burretiokentia_grandiflora	Chamaedorea_seifrizii)	Roystonea_regia)	(Pseudophoenix_vinifera	Geonoma_undata)))))))	Calamus_caryotoides))	Kingia_australis);
((Dictyosperma_album	(((Veitchia_spiralis	((Burretiokentia_grandiflora	(Geonoma_undata	Roystonea_regia))	(Manicaria_saccifera	((Leopoldinia_pulchra	(Sclerosperma_profizianum	Podococcus_barteri))	((Orania_palindan	Pelagodoxa_henryana)	((Iriartea_deltoidea	((Pseudophoenix_vinifera	(Phoenix_dactylifera	(Serenoa_repens	Sabal_domingensis)))	(Nypa_fruticans	Chamaedorea_seifrizii)))	((Attalea_speciosa	(Bactris_major	(Elaeis_guineensis	Elaeis_oleifera)))	((Reinhardtia_paiewonskiana	(Reinhardtia_gracilis	Reinhardtia_latisecta))	Reinhardtia_simplex))))))))	((Oenocarpus_bataua	Oenocarpus_minor)	Prestoea_acuminata))	((((Calamus_caryotoides	Dypsis_decaryi)	Heterospathe_cagayanensis)	Kentiopsis_piersoniorum)	Hydriastele_microspadix)))	Kingia_australis);
((Dictyosperma_album	(((Veitchia_spiralis	(((Burretiokentia_grandiflora	Roystonea_regia)	Geonoma_undata)	((Leopoldinia_pulchra	Manicaria_saccifera)	(Podococcus_barteri	((((((((Calamus_caryotoides	Dypsis_decaryi)	(Iriartea_deltoidea	Serenoa_repens))	Chamaedorea_seifrizii)	(Pseudophoenix_vinifera	(Phoenix_dactylifera	Sabal_domingensis)))	Nypa_fruticans)	(Orania_palindan	(Sclerosperma_profizianum	Pelagodoxa_henryana)))	((Reinhardtia_paiewonskiana	(Reinhardtia_gracilis	Reinhardtia_latisecta))	Reinhardtia_simplex))	(Attalea_speciosa	(Bactris_major	(Elaeis_guineensis	Elaeis_oleifera))))))))	((Oenocarpus_bataua	Oenocarpus_minor)	Prestoea_acuminata))	((Heterospathe_cagayanensis	Kentiopsis_piersoniorum)	Hydriastele_microspadix)))	Kingia_australis);
((Dictyosperma_album	((((((Burretiokentia_grandiflora	Roystonea_regia)	Geonoma_undata)	((((((((Reinhardtia_paiewonskiana	(Reinhardtia_gracilis	Reinhardtia_latisecta))	Reinhardtia_simplex)	((Bactris_major	(Elaeis_guineensis	Elaeis_oleifera))	(Veitchia_spiralis	Attalea_speciosa)))	Orania_palindan)	Pelagodoxa_henryana)	(Sclerosperma_profizianum	Podococcus_barteri))	(Leopoldinia_pulchra	Manicaria_saccifera))	(((Pseudophoenix_vinifera	(Serenoa_repens	(Phoenix_dactylifera	Sabal_domingensis)))	(Chamaedorea_seifrizii	Nypa_fruticans))	Iriartea_deltoidea)))	((Oenocarpus_bataua	Oenocarpus_minor)	Prestoea_acuminata))	(Calamus_caryotoides	Dypsis_decaryi))	((Heterospathe_cagayanensis	Kentiopsis_piersoniorum)	Hydriastele_microspadix)))	Kingia_australis);
((((Chamaedorea_seifrizii	(Iriartea_deltoidea	((((Bactris_major	(Elaeis_guineensis	Elaeis_oleifera))	Attalea_speciosa)	(((Reinhardtia_paiewonskiana	(Reinhardtia_gracilis	Reinhardtia_latisecta))	Reinhardtia_simplex)	(((Sclerosperma_profizianum	Orania_palindan)	Leopoldinia_pulchra)	(Manicaria_saccifera	Podococcus_barteri))))	(((Roystonea_regia	Pelagodoxa_henryana)	((Burretiokentia_grandiflora	(((Heterospathe_cagayanensis	Kentiopsis_piersoniorum)	Hydriastele_microspadix)	(Veitchia_spiralis	Dictyosperma_album)))	(Geonoma_undata	((Oenocarpus_bataua	Oenocarpus_minor)	Prestoea_acuminata))))	(Calamus_caryotoides	Dypsis_decaryi)))))	Nypa_fruticans)	(Pseudophoenix_vinifera	(Serenoa_repens	(Phoenix_dactylifera	Sabal_domingensis))))	Kingia_australis);
((Phoenix_dactylifera	((Sabal_domingensis	Serenoa_repens)	(((Chamaedorea_seifrizii	(((Pelagodoxa_henryana	((Oenocarpus_bataua	Oenocarpus_minor)	(Veitchia_spiralis	Prestoea_acuminata)))	(((Roystonea_regia	Burretiokentia_grandiflora)	(((Heterospathe_cagayanensis	Kentiopsis_piersoniorum)	Hydriastele_microspadix)	Dictyosperma_album))	Geonoma_undata))	((Podococcus_barteri	((((Calamus_caryotoides	Dypsis_decaryi)	Iriartea_deltoidea)	Sclerosperma_profizianum)	Orania_palindan))	((Leopoldinia_pulchra	Manicaria_saccifera)	(((Bactris_major	(Elaeis_guineensis	Elaeis_oleifera))	Attalea_speciosa)	(((Reinhardtia_paiewonskiana	Reinhardtia_latisecta)	Reinhardtia_gracilis)	Reinhardtia_simplex))))))	Nypa_fruticans)	Pseudophoenix_vinifera)))	Kingia_australis);
((Reinhardtia_simplex	((((Orania_palindan	(((((Burretiokentia_grandiflora	(((((Calamus_caryotoides	Dypsis_decaryi)	Heterospathe_cagayanensis)	Kentiopsis_piersoniorum)	Hydriastele_microspadix)	Dictyosperma_album))	((Pseudophoenix_vinifera	(Phoenix_dactylifera	(Sabal_domingensis	Serenoa_repens)))	(Geonoma_undata	(Chamaedorea_seifrizii	Roystonea_regia))))	Reinhardtia_gracilis)	((Oenocarpus_bataua	Oenocarpus_minor)	(Veitchia_spiralis	Prestoea_acuminata)))	(Manicaria_saccifera	(Leopoldinia_pulchra	(Sclerosperma_profizianum	Podococcus_barteri)))))	Pelagodoxa_henryana)	(Attalea_speciosa	((Iriartea_deltoidea	Bactris_major)	((Nypa_fruticans	Elaeis_guineensis)	Elaeis_oleifera))))	(Reinhardtia_paiewonskiana	Reinhardtia_latisecta)))	Kingia_australis);
((Dictyosperma_album	((((((Calamus_caryotoides	(Oenocarpus_bataua	Oenocarpus_minor))	(Veitchia_spiralis	Prestoea_acuminata))	((Leopoldinia_pulchra	(Manicaria_saccifera	Podococcus_barteri))	((Iriartea_deltoidea	((Sclerosperma_profizianum	Pelagodoxa_henryana)	Orania_palindan))	((Bactris_major	(Elaeis_guineensis	Elaeis_oleifera))	((Reinhardtia_paiewonskiana	Reinhardtia_latisecta)	(Reinhardtia_gracilis	Reinhardtia_simplex))))))	((((Phoenix_dactylifera	(Sabal_domingensis	Serenoa_repens))	(Chamaedorea_seifrizii	Pseudophoenix_vinifera))	Geonoma_undata)	((Nypa_fruticans	Attalea_speciosa)	Roystonea_regia)))	Burretiokentia_grandiflora)	(((Dypsis_decaryi	Heterospathe_cagayanensis)	Kentiopsis_piersoniorum)	Hydriastele_microspadix)))	Kingia_australis);
(((Reinhardtia_paiewonskiana	Reinhardtia_latisecta)	(Reinhardtia_gracilis	(Reinhardtia_simplex	((((Attalea_speciosa	(Leopoldinia_pulchra	Manicaria_saccifera))	Podococcus_barteri)	((((((Geonoma_undata	(Chamaedorea_seifrizii	(Roystonea_regia	Burretiokentia_grandiflora)))	(((Heterospathe_cagayanensis	Kentiopsis_piersoniorum)	Hydriastele_microspadix)	Dictyosperma_album))	((Oenocarpus_bataua	Oenocarpus_minor)	(Veitchia_spiralis	Prestoea_acuminata)))	(Nypa_fruticans	((Serenoa_repens	(Phoenix_dactylifera	Sabal_domingensis))	(Calamus_caryotoides	Pseudophoenix_vinifera))))	Pelagodoxa_henryana)	(((Dypsis_decaryi	Iriartea_deltoidea)	Sclerosperma_profizianum)	Orania_palindan)))	(Bactris_major	(Elaeis_guineensis	Elaeis_oleifera))))))	Kingia_australis);
((Nypa_fruticans	((Serenoa_repens	(Pseudophoenix_vinifera	(Phoenix_dactylifera	Sabal_domingensis)))	((((Pelagodoxa_henryana	(Sclerosperma_profizianum	Orania_palindan))	(((Attalea_speciosa	(Manicaria_saccifera	Podococcus_barteri))	((Geonoma_undata	(Chamaedorea_seifrizii	Roystonea_regia))	(((Burretiokentia_grandiflora	(((Heterospathe_cagayanensis	Kentiopsis_piersoniorum)	Hydriastele_microspadix)	Dictyosperma_album))	((Oenocarpus_bataua	Oenocarpus_minor)	Prestoea_acuminata))	Veitchia_spiralis)))	(Calamus_caryotoides	(Dypsis_decaryi	Leopoldinia_pulchra))))	((Reinhardtia_paiewonskiana	Reinhardtia_latisecta)	(Reinhardtia_gracilis	Reinhardtia_simplex)))	((Iriartea_deltoidea	Bactris_major)	(Elaeis_guineensis	Elaeis_oleifera)))))	Kingia_australis);
((Reinhardtia_latisecta	(((Reinhardtia_gracilis	Reinhardtia_simplex)	(((Manicaria_saccifera	(Iriartea_deltoidea	(Calamus_caryotoides	Dypsis_decaryi)))	Leopoldinia_pulchra)	(((Sclerosperma_profizianum	Orania_palindan)	Podococcus_barteri)	(((Bactris_major	(Elaeis_guineensis	Elaeis_oleifera))	Attalea_speciosa)	((Chamaedorea_seifrizii	(Nypa_fruticans	(Pseudophoenix_vinifera	(Phoenix_dactylifera	(Serenoa_repens	Sabal_domingensis)))))	(((((Oenocarpus_bataua	Oenocarpus_minor)	Prestoea_acuminata)	(((Heterospathe_cagayanensis	(Hydriastele_microspadix	Kentiopsis_piersoniorum))	Dictyosperma_album)	Veitchia_spiralis))	Geonoma_undata)	((Burretiokentia_grandiflora	Roystonea_regia)	Pelagodoxa_henryana)))))))	Reinhardtia_paiewonskiana))	Kingia_australis);
((Pelagodoxa_henryana	((Orania_palindan	((((((Veitchia_spiralis	Prestoea_acuminata)	(Oenocarpus_bataua	Oenocarpus_minor))	(Dictyosperma_album	(Hydriastele_microspadix	(Kentiopsis_piersoniorum	Heterospathe_cagayanensis))))	(Geonoma_undata	(Burretiokentia_grandiflora	Roystonea_regia)))	(Podococcus_barteri	Manicaria_saccifera))	(((Pseudophoenix_vinifera	(Leopoldinia_pulchra	(Dypsis_decaryi	Calamus_caryotoides)))	(((Sabal_domingensis	Phoenix_dactylifera)	Serenoa_repens)	(Chamaedorea_seifrizii	Iriartea_deltoidea)))	(((Reinhardtia_gracilis	Reinhardtia_simplex)	(Reinhardtia_paiewonskiana	Reinhardtia_latisecta))	((Bactris_major	(Elaeis_oleifera	Elaeis_guineensis))	(Nypa_fruticans	Attalea_speciosa))))))	Sclerosperma_profizianum))	Kingia_australis);
(((Dictyosperma_album	((Hydriastele_microspadix	((Dypsis_decaryi	(Veitchia_spiralis	Heterospathe_cagayanensis))	Kentiopsis_piersoniorum))	((Prestoea_acuminata	(Oenocarpus_bataua	Oenocarpus_minor))	((Burretiokentia_grandiflora	((((((Reinhardtia_simplex	(Reinhardtia_paiewonskiana	Reinhardtia_latisecta))	((Bactris_major	(Elaeis_oleifera	Elaeis_guineensis))	(Nypa_fruticans	Attalea_speciosa)))	(Reinhardtia_gracilis	Iriartea_deltoidea))	(Pelagodoxa_henryana	(Orania_palindan	Sclerosperma_profizianum)))	(Podococcus_barteri	Manicaria_saccifera))	Leopoldinia_pulchra))	((Chamaedorea_seifrizii	(Geonoma_undata	Roystonea_regia))	((Phoenix_dactylifera	(Serenoa_repens	Sabal_domingensis))	Pseudophoenix_vinifera))))))	Calamus_caryotoides)	Kingia_australis);
((Phoenix_dactylifera	((((Chamaedorea_seifrizii	(Nypa_fruticans	Pseudophoenix_vinifera))	(((Pelagodoxa_henryana	((((Veitchia_spiralis	Prestoea_acuminata)	(Oenocarpus_bataua	Oenocarpus_minor))	(Geonoma_undata	(Burretiokentia_grandiflora	Roystonea_regia)))	(Dictyosperma_album	(Hydriastele_microspadix	(Heterospathe_cagayanensis	Kentiopsis_piersoniorum)))))	(((Sclerosperma_profizianum	Podococcus_barteri)	(((Calamus_caryotoides	Dypsis_decaryi)	Leopoldinia_pulchra)	Manicaria_saccifera))	(((Reinhardtia_simplex	((Reinhardtia_latisecta	Reinhardtia_paiewonskiana)	Reinhardtia_gracilis))	((Elaeis_oleifera	Elaeis_guineensis)	(Attalea_speciosa	Bactris_major)))	Orania_palindan)))	Iriartea_deltoidea))	Serenoa_repens)	Sabal_domingensis))	Kingia_australis);
((Chamaedorea_seifrizii	((Nypa_fruticans	(Serenoa_repens	(Pseudophoenix_vinifera	(Sabal_domingensis	Phoenix_dactylifera))))	(((((Reinhardtia_latisecta	Reinhardtia_paiewonskiana)	(Reinhardtia_gracilis	Reinhardtia_simplex))	(((Elaeis_oleifera	Elaeis_guineensis)	Bactris_major)	Attalea_speciosa))	((Iriartea_deltoidea	(((Calamus_caryotoides	Dypsis_decaryi)	Leopoldinia_pulchra)	Manicaria_saccifera))	(Podococcus_barteri	((((Burretiokentia_grandiflora	((Dictyosperma_album	(Hydriastele_microspadix	(Heterospathe_cagayanensis	Kentiopsis_piersoniorum)))	Veitchia_spiralis))	Geonoma_undata)	((Sclerosperma_profizianum	Pelagodoxa_henryana)	Roystonea_regia))	(Prestoea_acuminata	(Oenocarpus_bataua	Oenocarpus_minor))))))	Orania_palindan)))	Kingia_australis);
((Nypa_fruticans	((Chamaedorea_seifrizii	(Serenoa_repens	Iriartea_deltoidea))	((Pseudophoenix_vinifera	(Sabal_domingensis	Phoenix_dactylifera))	(((((Calamus_caryotoides	Orania_palindan)	(Podococcus_barteri	Sclerosperma_profizianum))	(((((Reinhardtia_paiewonskiana	Reinhardtia_latisecta)	Reinhardtia_gracilis)	Reinhardtia_simplex)	((Dypsis_decaryi	((Elaeis_oleifera	Elaeis_guineensis)	Bactris_major))	Attalea_speciosa))	Leopoldinia_pulchra))	Manicaria_saccifera)	(Pelagodoxa_henryana	(((Burretiokentia_grandiflora	(Dictyosperma_album	(Hydriastele_microspadix	(Heterospathe_cagayanensis	Kentiopsis_piersoniorum))))	((Veitchia_spiralis	Prestoea_acuminata)	(Oenocarpus_bataua	Oenocarpus_minor)))	(Geonoma_undata	Roystonea_regia)))))))	Kingia_australis);
(((Reinhardtia_gracilis	(Reinhardtia_paiewonskiana	Reinhardtia_latisecta))	(Reinhardtia_simplex	((((Elaeis_oleifera	Elaeis_guineensis)	Bactris_major)	(((Calamus_caryotoides	Dypsis_decaryi)	Leopoldinia_pulchra)	Attalea_speciosa))	(((Manicaria_saccifera	Podococcus_barteri)	(Sclerosperma_profizianum	Orania_palindan))	((Pelagodoxa_henryana	(((Dictyosperma_album	((Hydriastele_microspadix	(Heterospathe_cagayanensis	Kentiopsis_piersoniorum))	Veitchia_spiralis))	(Prestoea_acuminata	(Oenocarpus_bataua	Oenocarpus_minor)))	(Geonoma_undata	(Roystonea_regia	Burretiokentia_grandiflora))))	(((Nypa_fruticans	Chamaedorea_seifrizii)	(Pseudophoenix_vinifera	(Serenoa_repens	(Sabal_domingensis	Phoenix_dactylifera))))	Iriartea_deltoidea))))))	Kingia_australis);
((Phoenix_dactylifera	(((((((((Reinhardtia_paiewonskiana	Reinhardtia_latisecta)	(Reinhardtia_simplex	Reinhardtia_gracilis))	(((Elaeis_oleifera	Elaeis_guineensis)	Bactris_major)	Attalea_speciosa))	(Nypa_fruticans	((((Calamus_caryotoides	Dypsis_decaryi)	Leopoldinia_pulchra)	Manicaria_saccifera)	Podococcus_barteri)))	((Iriartea_deltoidea	Sclerosperma_profizianum)	Orania_palindan))	(Pelagodoxa_henryana	(((Chamaedorea_seifrizii	(Geonoma_undata	Roystonea_regia))	(Dictyosperma_album	((Burretiokentia_grandiflora	Hydriastele_microspadix)	(Heterospathe_cagayanensis	Kentiopsis_piersoniorum))))	((Veitchia_spiralis	Prestoea_acuminata)	(Oenocarpus_bataua	Oenocarpus_minor)))))	Serenoa_repens)	Sabal_domingensis)	Pseudophoenix_vinifera))	Kingia_australis);
((Dictyosperma_album	(((Hydriastele_microspadix	(Heterospathe_cagayanensis	Kentiopsis_piersoniorum))	((Geonoma_undata	((Burretiokentia_grandiflora	Roystonea_regia)	(((((((Serenoa_repens	(Sabal_domingensis	Phoenix_dactylifera))	Pseudophoenix_vinifera)	((((Reinhardtia_latisecta	Reinhardtia_paiewonskiana)	Reinhardtia_gracilis)	Reinhardtia_simplex)	(((Elaeis_oleifera	Elaeis_guineensis)	Bactris_major)	Attalea_speciosa)))	((Iriartea_deltoidea	Sclerosperma_profizianum)	Orania_palindan))	((Nypa_fruticans	(Manicaria_saccifera	Podococcus_barteri))	Pelagodoxa_henryana))	Chamaedorea_seifrizii)	((Calamus_caryotoides	Dypsis_decaryi)	Leopoldinia_pulchra))))	(Prestoea_acuminata	(Oenocarpus_bataua	Oenocarpus_minor))))	Veitchia_spiralis))	Kingia_australis);
(((Dictyosperma_album	(Calamus_caryotoides	Dypsis_decaryi))	((Hydriastele_microspadix	(Heterospathe_cagayanensis	Kentiopsis_piersoniorum))	(((Geonoma_undata	Chamaedorea_seifrizii)	Roystonea_regia)	(((Manicaria_saccifera	(Sclerosperma_profizianum	Podococcus_barteri))	(Leopoldinia_pulchra	(((Orania_palindan	(((Reinhardtia_latisecta	Reinhardtia_paiewonskiana)	(Reinhardtia_gracilis	Reinhardtia_simplex))	(((Elaeis_oleifera	Elaeis_guineensis)	Bactris_major)	(Nypa_fruticans	Attalea_speciosa))))	(Iriartea_deltoidea	((Serenoa_repens	(Sabal_domingensis	Phoenix_dactylifera))	Pseudophoenix_vinifera)))	Pelagodoxa_henryana)))	(((Veitchia_spiralis	Prestoea_acuminata)	(Oenocarpus_bataua	Oenocarpus_minor))	Burretiokentia_grandiflora)))))	Kingia_australis);
((Reinhardtia_latisecta	(Reinhardtia_paiewonskiana	((Reinhardtia_gracilis	Reinhardtia_simplex)	(((Attalea_speciosa	(Iriartea_deltoidea	Bactris_major))	(Elaeis_oleifera	Elaeis_guineensis))	((((Manicaria_saccifera	(Sclerosperma_profizianum	Podococcus_barteri))	(((Burretiokentia_grandiflora	Geonoma_undata)	Roystonea_regia)	((((Veitchia_spiralis	Prestoea_acuminata)	(Oenocarpus_bataua	Oenocarpus_minor))	(Dictyosperma_album	(Hydriastele_microspadix	((Dypsis_decaryi	Heterospathe_cagayanensis)	Kentiopsis_piersoniorum))))	Pelagodoxa_henryana)))	Orania_palindan)	(((Calamus_caryotoides	Leopoldinia_pulchra)	(Pseudophoenix_vinifera	Chamaedorea_seifrizii))	(Nypa_fruticans	(Serenoa_repens	(Sabal_domingensis	Phoenix_dactylifera)))))))))	Kingia_australis);
((((((((Podococcus_barteri	Sclerosperma_profizianum)	((((Attalea_speciosa	((Elaeis_guineensis	Elaeis_oleifera)	Bactris_major))	(Calamus_caryotoides	((Reinhardtia_gracilis	Reinhardtia_simplex)	(Reinhardtia_latisecta	Reinhardtia_paiewonskiana))))	(Iriartea_deltoidea	(Pseudophoenix_vinifera	((Chamaedorea_seifrizii	(Serenoa_repens	(Sabal_domingensis	Phoenix_dactylifera)))	Nypa_fruticans))))	(Pelagodoxa_henryana	Orania_palindan)))	(Dypsis_decaryi	(Leopoldinia_pulchra	Manicaria_saccifera)))	(((Roystonea_regia	Burretiokentia_grandiflora)	Geonoma_undata)	(Prestoea_acuminata	(Oenocarpus_minor	Oenocarpus_bataua))))	(Hydriastele_microspadix	(Heterospathe_cagayanensis	Kentiopsis_piersoniorum)))	Veitchia_spiralis)	Dictyosperma_album)	Kingia_australis);
(((((((Roystonea_regia	Burretiokentia_grandiflora)	((((Serenoa_repens	(Sabal_domingensis	Phoenix_dactylifera))	(Pseudophoenix_vinifera	(Geonoma_undata	(Nypa_fruticans	Chamaedorea_seifrizii))))	Attalea_speciosa)	(((Podococcus_barteri	(Sclerosperma_profizianum	Orania_palindan))	((((Elaeis_guineensis	Elaeis_oleifera)	Bactris_major)	(Reinhardtia_simplex	((Reinhardtia_paiewonskiana	Reinhardtia_latisecta)	Reinhardtia_gracilis)))	(Pelagodoxa_henryana	((Leopoldinia_pulchra	Dypsis_decaryi)	Manicaria_saccifera))))	(Prestoea_acuminata	(Iriartea_deltoidea	(Oenocarpus_minor	Oenocarpus_bataua))))))	(Heterospathe_cagayanensis	(Kentiopsis_piersoniorum	Hydriastele_microspadix)))	Veitchia_spiralis)	Dictyosperma_album)	Calamus_caryotoides)	Kingia_australis);
(((((Veitchia_spiralis	(((Prestoea_acuminata	(Oenocarpus_minor	Oenocarpus_bataua))	((Attalea_speciosa	Roystonea_regia)	(Geonoma_undata	(((Podococcus_barteri	Sclerosperma_profizianum)	(Orania_palindan	(Pelagodoxa_henryana	(((Bactris_major	(Dypsis_decaryi	Iriartea_deltoidea))	(Elaeis_guineensis	Elaeis_oleifera))	((Reinhardtia_paiewonskiana	Reinhardtia_latisecta)	(Reinhardtia_gracilis	Reinhardtia_simplex))))))	(Leopoldinia_pulchra	Manicaria_saccifera)))))	((Nypa_fruticans	(Pseudophoenix_vinifera	(Serenoa_repens	(Sabal_domingensis	Phoenix_dactylifera))))	Chamaedorea_seifrizii)))	(Hydriastele_microspadix	(Heterospathe_cagayanensis	(Burretiokentia_grandiflora	Kentiopsis_piersoniorum))))	Dictyosperma_album)	Calamus_caryotoides)	Kingia_australis);
((((Reinhardtia_paiewonskiana	Reinhardtia_latisecta)	(Reinhardtia_gracilis	Reinhardtia_simplex))	(((((Leopoldinia_pulchra	Manicaria_saccifera)	(((Geonoma_undata	(Prestoea_acuminata	((Dypsis_decaryi	Calamus_caryotoides)	(Oenocarpus_minor	Oenocarpus_bataua))))	((Dictyosperma_album	(Veitchia_spiralis	(Hydriastele_microspadix	(Heterospathe_cagayanensis	Kentiopsis_piersoniorum))))	Burretiokentia_grandiflora))	Roystonea_regia))	((Podococcus_barteri	Sclerosperma_profizianum)	Orania_palindan))	((Pseudophoenix_vinifera	((Chamaedorea_seifrizii	Pelagodoxa_henryana)	(Serenoa_repens	(Sabal_domingensis	Phoenix_dactylifera))))	Nypa_fruticans))	((Elaeis_guineensis	Elaeis_oleifera)	((Iriartea_deltoidea	Bactris_major)	Attalea_speciosa))))	Kingia_australis);
((((Chamaedorea_seifrizii	Nypa_fruticans)	(Serenoa_repens	(Pseudophoenix_vinifera	(Sabal_domingensis	Phoenix_dactylifera))))	((((((Elaeis_guineensis	Elaeis_oleifera)	Attalea_speciosa)	(Iriartea_deltoidea	Bactris_major))	((Reinhardtia_paiewonskiana	(Reinhardtia_gracilis	Reinhardtia_latisecta))	Reinhardtia_simplex))	((Sclerosperma_profizianum	((Leopoldinia_pulchra	(Manicaria_saccifera	Podococcus_barteri))	((Prestoea_acuminata	(Oenocarpus_minor	Oenocarpus_bataua))	(((Hydriastele_microspadix	(Heterospathe_cagayanensis	Kentiopsis_piersoniorum))	(((Dypsis_decaryi	Calamus_caryotoides)	Dictyosperma_album)	Veitchia_spiralis))	(Geonoma_undata	(Roystonea_regia	Burretiokentia_grandiflora))))))	Pelagodoxa_henryana))	Orania_palindan))	Kingia_australis);
(((((Pseudophoenix_vinifera	((Sabal_domingensis	Phoenix_dactylifera)	Serenoa_repens))	Chamaedorea_seifrizii)	(((((Bactris_major	(Elaeis_guineensis	Elaeis_oleifera))	(Nypa_fruticans	Attalea_speciosa))	((Reinhardtia_paiewonskiana	(Reinhardtia_gracilis	Reinhardtia_latisecta))	Reinhardtia_simplex))	(((Leopoldinia_pulchra	Iriartea_deltoidea)	Manicaria_saccifera)	((Sclerosperma_profizianum	Podococcus_barteri)	Orania_palindan)))	(((Pelagodoxa_henryana	Roystonea_regia)	Burretiokentia_grandiflora)	((((Kentiopsis_piersoniorum	(Hydriastele_microspadix	((Heterospathe_cagayanensis	Dypsis_decaryi)	Veitchia_spiralis)))	Dictyosperma_album)	Geonoma_undata)	(Prestoea_acuminata	(Oenocarpus_minor	Oenocarpus_bataua))))))	Calamus_caryotoides)	Kingia_australis);
(((((((((((((Iriartea_deltoidea	Bactris_major)	((Elaeis_guineensis	Elaeis_oleifera)	Nypa_fruticans))	((Reinhardtia_paiewonskiana	Reinhardtia_latisecta)	(Reinhardtia_gracilis	Reinhardtia_simplex)))	Orania_palindan)	(Attalea_speciosa	(Podococcus_barteri	Manicaria_saccifera)))	((Pelagodoxa_henryana	(Roystonea_regia	(Geonoma_undata	Burretiokentia_grandiflora)))	(((Dictyosperma_album	((Kentiopsis_piersoniorum	Heterospathe_cagayanensis)	Hydriastele_microspadix))	Veitchia_spiralis)	(Prestoea_acuminata	(Oenocarpus_minor	Oenocarpus_bataua)))))	Sclerosperma_profizianum)	((Sabal_domingensis	Serenoa_repens)	Phoenix_dactylifera))	(Pseudophoenix_vinifera	Chamaedorea_seifrizii))	Dypsis_decaryi)	Leopoldinia_pulchra)	Calamus_caryotoides)	Kingia_australis);
((Dictyosperma_album	(((Kentiopsis_piersoniorum	Heterospathe_cagayanensis)	Hydriastele_microspadix)	((Geonoma_undata	(((((Serenoa_repens	(Phoenix_dactylifera	Sabal_domingensis))	Nypa_fruticans)	((Pseudophoenix_vinifera	Chamaedorea_seifrizii)	Iriartea_deltoidea))	((((Dypsis_decaryi	Calamus_caryotoides)	Leopoldinia_pulchra)	Manicaria_saccifera)	((((Reinhardtia_paiewonskiana	Reinhardtia_latisecta)	(Reinhardtia_gracilis	Reinhardtia_simplex))	((Bactris_major	(Elaeis_guineensis	Elaeis_oleifera))	Attalea_speciosa))	(Podococcus_barteri	Orania_palindan))))	((Sclerosperma_profizianum	Pelagodoxa_henryana)	(Roystonea_regia	Burretiokentia_grandiflora))))	((Veitchia_spiralis	Prestoea_acuminata)	(Oenocarpus_minor	Oenocarpus_bataua)))))	Kingia_australis);
(((Reinhardtia_paiewonskiana	Reinhardtia_latisecta)	((Reinhardtia_gracilis	Reinhardtia_simplex)	(((Bactris_major	(Elaeis_guineensis	Elaeis_oleifera))	Attalea_speciosa)	(((Pelagodoxa_henryana	(Orania_palindan	Sclerosperma_profizianum))	((((Serenoa_repens	Sabal_domingensis)	Phoenix_dactylifera)	(Nypa_fruticans	(Pseudophoenix_vinifera	Chamaedorea_seifrizii)))	Iriartea_deltoidea))	((Podococcus_barteri	((Geonoma_undata	(Roystonea_regia	Burretiokentia_grandiflora))	((Dictyosperma_album	((Kentiopsis_piersoniorum	(Veitchia_spiralis	Heterospathe_cagayanensis))	Hydriastele_microspadix))	(Prestoea_acuminata	(Oenocarpus_minor	Oenocarpus_bataua)))))	(Leopoldinia_pulchra	((Dypsis_decaryi	Calamus_caryotoides)	Manicaria_saccifera)))))))	Kingia_australis);
((Phoenix_dactylifera	(((((((((Veitchia_spiralis	Iriartea_deltoidea)	Bactris_major)	(Elaeis_guineensis	Elaeis_oleifera))	Pelagodoxa_henryana)	((Sclerosperma_profizianum	((Attalea_speciosa	(((Leopoldinia_pulchra	Dypsis_decaryi)	Calamus_caryotoides)	Manicaria_saccifera))	Podococcus_barteri))	(((Chamaedorea_seifrizii	(Geonoma_undata	(Pseudophoenix_vinifera	Roystonea_regia)))	(Burretiokentia_grandiflora	(Dictyosperma_album	((Kentiopsis_piersoniorum	Hydriastele_microspadix)	Heterospathe_cagayanensis))))	(Prestoea_acuminata	(Oenocarpus_minor	Oenocarpus_bataua)))))	(((Reinhardtia_paiewonskiana	Reinhardtia_latisecta)	(Reinhardtia_gracilis	Reinhardtia_simplex))	Orania_palindan))	Nypa_fruticans)	Serenoa_repens)	Sabal_domingensis))	Kingia_australis);
((((Hydriastele_microspadix	(Kentiopsis_piersoniorum	((Calamus_caryotoides	Dypsis_decaryi)	Heterospathe_cagayanensis)))	(Veitchia_spiralis	((Prestoea_acuminata	(Oenocarpus_bataua	Oenocarpus_minor))	(((Pelagodoxa_henryana	(Burretiokentia_grandiflora	Roystonea_regia))	Geonoma_undata)	(((Podococcus_barteri	Sclerosperma_profizianum)	(Leopoldinia_pulchra	Manicaria_saccifera))	((((Iriartea_deltoidea	Bactris_major)	(Elaeis_guineensis	Elaeis_oleifera))	Attalea_speciosa)	((((Reinhardtia_latisecta	Reinhardtia_paiewonskiana)	(Reinhardtia_gracilis	Reinhardtia_simplex))	Orania_palindan)	(Nypa_fruticans	((Pseudophoenix_vinifera	(Serenoa_repens	(Phoenix_dactylifera	Sabal_domingensis)))	Chamaedorea_seifrizii)))))))))	Dictyosperma_album)	Kingia_australis);
((((Chamaedorea_seifrizii	((((Calamus_caryotoides	Dypsis_decaryi)	Leopoldinia_pulchra)	((Attalea_speciosa	(((((Dictyosperma_album	(Hydriastele_microspadix	(Kentiopsis_piersoniorum	Heterospathe_cagayanensis)))	Veitchia_spiralis)	(Prestoea_acuminata	(Oenocarpus_bataua	Oenocarpus_minor)))	(Roystonea_regia	Geonoma_undata))	Burretiokentia_grandiflora))	(Sclerosperma_profizianum	(Manicaria_saccifera	Podococcus_barteri))))	(((Bactris_major	(Elaeis_guineensis	Elaeis_oleifera))	((Reinhardtia_latisecta	Reinhardtia_paiewonskiana)	(Reinhardtia_gracilis	Reinhardtia_simplex)))	(Pelagodoxa_henryana	Orania_palindan))))	(Iriartea_deltoidea	(Pseudophoenix_vinifera	(Phoenix_dactylifera	(Sabal_domingensis	Serenoa_repens)))))	Nypa_fruticans)	Kingia_australis);
((Calamus_caryotoides	(Dypsis_decaryi	((Dictyosperma_album	(Hydriastele_microspadix	(Kentiopsis_piersoniorum	Heterospathe_cagayanensis)))	(Veitchia_spiralis	((((Nypa_fruticans	Attalea_speciosa)	(Prestoea_acuminata	(Oenocarpus_bataua	Oenocarpus_minor)))	(((Pelagodoxa_henryana	(Bactris_major	(Elaeis_guineensis	Elaeis_oleifera)))	(((Reinhardtia_paiewonskiana	Reinhardtia_latisecta)	Reinhardtia_gracilis)	Reinhardtia_simplex))	((Leopoldinia_pulchra	Manicaria_saccifera)	(Burretiokentia_grandiflora	((Sclerosperma_profizianum	Podococcus_barteri)	Orania_palindan)))))	((Roystonea_regia	Geonoma_undata)	(((Chamaedorea_seifrizii	Pseudophoenix_vinifera)	(Serenoa_repens	(Phoenix_dactylifera	Sabal_domingensis)))	Iriartea_deltoidea)))))))	Kingia_australis);
((Serenoa_repens	((Phoenix_dactylifera	Sabal_domingensis)	(((Chamaedorea_seifrizii	(((((Iriartea_deltoidea	((Orania_palindan	Pelagodoxa_henryana)	((Bactris_major	(Elaeis_guineensis	Elaeis_oleifera))	((Reinhardtia_paiewonskiana	Reinhardtia_latisecta)	(Reinhardtia_gracilis	Reinhardtia_simplex)))))	(Sclerosperma_profizianum	(Leopoldinia_pulchra	(Calamus_caryotoides	Dypsis_decaryi))))	(Manicaria_saccifera	Podococcus_barteri))	((Burretiokentia_grandiflora	Roystonea_regia)	(Geonoma_undata	((Dictyosperma_album	(Hydriastele_microspadix	(Kentiopsis_piersoniorum	Heterospathe_cagayanensis)))	((Veitchia_spiralis	Prestoea_acuminata)	(Oenocarpus_bataua	Oenocarpus_minor))))))	Attalea_speciosa))	Pseudophoenix_vinifera)	Nypa_fruticans)))	Kingia_australis);
((Dictyosperma_album	((Hydriastele_microspadix	(Kentiopsis_piersoniorum	Heterospathe_cagayanensis))	(((Veitchia_spiralis	Prestoea_acuminata)	(Oenocarpus_bataua	Oenocarpus_minor))	(((((Sclerosperma_profizianum	Podococcus_barteri)	(((Leopoldinia_pulchra	Manicaria_saccifera)	Orania_palindan)	((Bactris_major	(Elaeis_guineensis	Elaeis_oleifera))	((Reinhardtia_paiewonskiana	Reinhardtia_latisecta)	(Reinhardtia_gracilis	Reinhardtia_simplex)))))	Pelagodoxa_henryana)	((Burretiokentia_grandiflora	Attalea_speciosa)	((Nypa_fruticans	((Chamaedorea_seifrizii	Pseudophoenix_vinifera)	(Phoenix_dactylifera	(Sabal_domingensis	Serenoa_repens))))	((Calamus_caryotoides	Dypsis_decaryi)	Iriartea_deltoidea))))	(Geonoma_undata	Roystonea_regia)))))	Kingia_australis);
(((((Nypa_fruticans	Chamaedorea_seifrizii)	Pseudophoenix_vinifera)	(Phoenix_dactylifera	(Sabal_domingensis	Serenoa_repens)))	(((Calamus_caryotoides	Dypsis_decaryi)	Iriartea_deltoidea)	(((Pelagodoxa_henryana	(Sclerosperma_profizianum	Orania_palindan))	(((Podococcus_barteri	Attalea_speciosa)	(Leopoldinia_pulchra	Manicaria_saccifera))	(((Dictyosperma_album	(Hydriastele_microspadix	(Kentiopsis_piersoniorum	Heterospathe_cagayanensis)))	((Burretiokentia_grandiflora	Geonoma_undata)	Roystonea_regia))	((Veitchia_spiralis	Prestoea_acuminata)	(Oenocarpus_bataua	Oenocarpus_minor)))))	((Bactris_major	(Elaeis_guineensis	Elaeis_oleifera))	(((Reinhardtia_latisecta	Reinhardtia_paiewonskiana)	Reinhardtia_gracilis)	Reinhardtia_simplex)))))	Kingia_australis);
(((Reinhardtia_gracilis	Reinhardtia_simplex)	((((((Pseudophoenix_vinifera	(Serenoa_repens	(Phoenix_dactylifera	Sabal_domingensis)))	(Iriartea_deltoidea	Chamaedorea_seifrizii))	(((Burretiokentia_grandiflora	Geonoma_undata)	(Veitchia_spiralis	((Prestoea_acuminata	(Oenocarpus_bataua	Oenocarpus_minor))	(((Calamus_caryotoides	Dypsis_decaryi)	Dictyosperma_album)	(Hydriastele_microspadix	(Kentiopsis_piersoniorum	Heterospathe_cagayanensis))))))	Roystonea_regia))	((Pelagodoxa_henryana	((Manicaria_saccifera	((Podococcus_barteri	Leopoldinia_pulchra)	Attalea_speciosa))	Nypa_fruticans))	(Sclerosperma_profizianum	Orania_palindan)))	(Bactris_major	(Elaeis_guineensis	Elaeis_oleifera)))	(Reinhardtia_latisecta	Reinhardtia_paiewonskiana)))	Kingia_australis);
((Reinhardtia_latisecta	(Reinhardtia_paiewonskiana	((Reinhardtia_gracilis	Reinhardtia_simplex)	((((Pelagodoxa_henryana	Orania_palindan)	(((Leopoldinia_pulchra	Manicaria_saccifera)	(Geonoma_undata	((Roystonea_regia	Burretiokentia_grandiflora)	Chamaedorea_seifrizii)))	((Sclerosperma_profizianum	Podococcus_barteri)	(((Veitchia_spiralis	Prestoea_acuminata)	(Oenocarpus_bataua	Oenocarpus_minor))	(((Calamus_caryotoides	Dypsis_decaryi)	Dictyosperma_album)	(Hydriastele_microspadix	(Kentiopsis_piersoniorum	Heterospathe_cagayanensis)))))))	(Nypa_fruticans	(Iriartea_deltoidea	(Pseudophoenix_vinifera	(Serenoa_repens	(Phoenix_dactylifera	Sabal_domingensis))))))	(Attalea_speciosa	(Bactris_major	(Elaeis_guineensis	Elaeis_oleifera)))))))	Kingia_australis);
(((Pseudophoenix_vinifera	(Serenoa_repens	(Phoenix_dactylifera	Sabal_domingensis)))	(Nypa_fruticans	(Chamaedorea_seifrizii	(((((Leopoldinia_pulchra	Attalea_speciosa)	(Bactris_major	(Elaeis_guineensis	Elaeis_oleifera)))	((Reinhardtia_latisecta	Reinhardtia_paiewonskiana)	(Reinhardtia_gracilis	Reinhardtia_simplex)))	((((Geonoma_undata	(((Veitchia_spiralis	Prestoea_acuminata)	(Oenocarpus_bataua	Oenocarpus_minor))	(Sclerosperma_profizianum	((Hydriastele_microspadix	Kentiopsis_piersoniorum)	(((Calamus_caryotoides	Dypsis_decaryi)	Heterospathe_cagayanensis)	Dictyosperma_album)))))	((Roystonea_regia	Burretiokentia_grandiflora)	Pelagodoxa_henryana))	(Podococcus_barteri	Manicaria_saccifera))	Orania_palindan))	Iriartea_deltoidea))))	Kingia_australis);
(((Serenoa_repens	((Phoenix_dactylifera	Sabal_domingensis)	Pseudophoenix_vinifera))	(Nypa_fruticans	(Chamaedorea_seifrizii	((Orania_palindan	(((Attalea_speciosa	(Bactris_major	(Elaeis_guineensis	Elaeis_oleifera)))	(((Reinhardtia_latisecta	Reinhardtia_paiewonskiana)	Reinhardtia_gracilis)	Reinhardtia_simplex))	(Sclerosperma_profizianum	((Podococcus_barteri	Manicaria_saccifera)	(((Geonoma_undata	(Burretiokentia_grandiflora	((Hydriastele_microspadix	(Heterospathe_cagayanensis	Kentiopsis_piersoniorum))	Dictyosperma_album)))	(((Veitchia_spiralis	Prestoea_acuminata)	(Oenocarpus_bataua	Oenocarpus_minor))	(Roystonea_regia	Pelagodoxa_henryana)))	((Calamus_caryotoides	Dypsis_decaryi)	Leopoldinia_pulchra))))))	Iriartea_deltoidea))))	Kingia_australis);
((Phoenix_dactylifera	((Serenoa_repens	Sabal_domingensis)	(Nypa_fruticans	((Pseudophoenix_vinifera	((((((Orania_palindan	(Sclerosperma_profizianum	Pelagodoxa_henryana))	(((Elaeis_guineensis	Elaeis_oleifera)	Bactris_major)	Iriartea_deltoidea))	(Reinhardtia_simplex	((Reinhardtia_paiewonskiana	Reinhardtia_latisecta)	Reinhardtia_gracilis)))	((Manicaria_saccifera	Leopoldinia_pulchra)	Podococcus_barteri))	(((Dictyosperma_album	((Kentiopsis_piersoniorum	((Dypsis_decaryi	Calamus_caryotoides)	Heterospathe_cagayanensis))	Hydriastele_microspadix))	((Veitchia_spiralis	Prestoea_acuminata)	(Oenocarpus_minor	Oenocarpus_bataua)))	((Burretiokentia_grandiflora	Roystonea_regia)	Geonoma_undata)))	Attalea_speciosa))	Chamaedorea_seifrizii))))	Kingia_australis);
((Elaeis_oleifera	((Bactris_major	((Reinhardtia_simplex	(Reinhardtia_paiewonskiana	Reinhardtia_latisecta))	(Reinhardtia_gracilis	((Sclerosperma_profizianum	Orania_palindan)	((Iriartea_deltoidea	((Nypa_fruticans	(Chamaedorea_seifrizii	Pseudophoenix_vinifera))	(Serenoa_repens	(Sabal_domingensis	Phoenix_dactylifera))))	((Attalea_speciosa	((Podococcus_barteri	Manicaria_saccifera)	((Dypsis_decaryi	Calamus_caryotoides)	Leopoldinia_pulchra)))	((Pelagodoxa_henryana	(Prestoea_acuminata	(Oenocarpus_minor	Oenocarpus_bataua)))	((Burretiokentia_grandiflora	(Dictyosperma_album	((Kentiopsis_piersoniorum	Heterospathe_cagayanensis)	Hydriastele_microspadix)))	(Veitchia_spiralis	(Roystonea_regia	Geonoma_undata))))))))))	Elaeis_guineensis))	Kingia_australis);
((Phoenix_dactylifera	(((((((Pelagodoxa_henryana	(((Geonoma_undata	Roystonea_regia)	((((Veitchia_spiralis	Prestoea_acuminata)	(Oenocarpus_minor	Oenocarpus_bataua))	Dictyosperma_album)	((Kentiopsis_piersoniorum	Heterospathe_cagayanensis)	Hydriastele_microspadix)))	Burretiokentia_grandiflora))	(((((Reinhardtia_paiewonskiana	Reinhardtia_latisecta)	(Reinhardtia_simplex	Reinhardtia_gracilis))	(((Elaeis_guineensis	Elaeis_oleifera)	Bactris_major)	Attalea_speciosa))	((Podococcus_barteri	Sclerosperma_profizianum)	(Manicaria_saccifera	(Calamus_caryotoides	(Leopoldinia_pulchra	Dypsis_decaryi)))))	Orania_palindan))	Iriartea_deltoidea)	(Nypa_fruticans	Chamaedorea_seifrizii))	Serenoa_repens)	Sabal_domingensis)	Pseudophoenix_vinifera))	Kingia_australis);
(((Reinhardtia_latisecta	Reinhardtia_gracilis)	((Reinhardtia_simplex	((((Elaeis_guineensis	Elaeis_oleifera)	Bactris_major)	Attalea_speciosa)	(((Manicaria_saccifera	Podococcus_barteri)	(((((Calamus_caryotoides	(Leopoldinia_pulchra	Dypsis_decaryi))	Prestoea_acuminata)	(Oenocarpus_minor	Oenocarpus_bataua))	(((Roystonea_regia	Burretiokentia_grandiflora)	Pelagodoxa_henryana)	(Sclerosperma_profizianum	(((Kentiopsis_piersoniorum	Heterospathe_cagayanensis)	Hydriastele_microspadix)	(Veitchia_spiralis	Dictyosperma_album)))))	Geonoma_undata))	(Orania_palindan	(Iriartea_deltoidea	((Nypa_fruticans	Chamaedorea_seifrizii)	((Phoenix_dactylifera	(Serenoa_repens	Sabal_domingensis))	Pseudophoenix_vinifera)))))))	Reinhardtia_paiewonskiana))	Kingia_australis);
((((Reinhardtia_gracilis	Reinhardtia_simplex)	((((Elaeis_guineensis	Elaeis_oleifera)	Bactris_major)	Attalea_speciosa)	(((((((Dypsis_decaryi	Heterospathe_cagayanensis)	(Hydriastele_microspadix	Kentiopsis_piersoniorum))	Dictyosperma_album)	(((Leopoldinia_pulchra	Manicaria_saccifera)	Podococcus_barteri)	(Geonoma_undata	((Prestoea_acuminata	Veitchia_spiralis)	((Oenocarpus_bataua	Oenocarpus_minor)	Calamus_caryotoides)))))	(Roystonea_regia	Burretiokentia_grandiflora))	((Sclerosperma_profizianum	Pelagodoxa_henryana)	Orania_palindan))	(Iriartea_deltoidea	((Nypa_fruticans	Chamaedorea_seifrizii)	((Phoenix_dactylifera	(Serenoa_repens	Sabal_domingensis))	Pseudophoenix_vinifera))))))	(Reinhardtia_latisecta	Reinhardtia_paiewonskiana))	Kingia_australis);
((Calamus_caryotoides	((((Nypa_fruticans	(Serenoa_repens	(Sabal_domingensis	Phoenix_dactylifera)))	((((((Leopoldinia_pulchra	Prestoea_acuminata)	Veitchia_spiralis)	(Oenocarpus_bataua	Oenocarpus_minor))	(Geonoma_undata	((Hydriastele_microspadix	(Kentiopsis_piersoniorum	(Dypsis_decaryi	Heterospathe_cagayanensis)))	Dictyosperma_album)))	(Roystonea_regia	Burretiokentia_grandiflora))	(((Manicaria_saccifera	Podococcus_barteri)	(Pelagodoxa_henryana	(Orania_palindan	(Iriartea_deltoidea	Sclerosperma_profizianum))))	(((Reinhardtia_latisecta	Reinhardtia_paiewonskiana)	(Reinhardtia_gracilis	Reinhardtia_simplex))	(((Elaeis_guineensis	Elaeis_oleifera)	Bactris_major)	Attalea_speciosa)))))	Chamaedorea_seifrizii)	Pseudophoenix_vinifera))	Kingia_australis);
((Calamus_caryotoides	((((((((Reinhardtia_paiewonskiana	Reinhardtia_latisecta)	Reinhardtia_gracilis)	Reinhardtia_simplex)	(((Elaeis_guineensis	Elaeis_oleifera)	Bactris_major)	Attalea_speciosa))	(((Leopoldinia_pulchra	Manicaria_saccifera)	((((Geonoma_undata	(Prestoea_acuminata	(Oenocarpus_bataua	Oenocarpus_minor)))	((Hydriastele_microspadix	(Burretiokentia_grandiflora	(Kentiopsis_piersoniorum	(Dypsis_decaryi	(Veitchia_spiralis	Heterospathe_cagayanensis)))))	Dictyosperma_album))	(Pelagodoxa_henryana	Roystonea_regia))	Podococcus_barteri))	(Orania_palindan	(Iriartea_deltoidea	Sclerosperma_profizianum))))	(Pseudophoenix_vinifera	(Serenoa_repens	(Sabal_domingensis	Phoenix_dactylifera))))	Chamaedorea_seifrizii)	Nypa_fruticans))	Kingia_australis);
((Calamus_caryotoides	((Nypa_fruticans	((((((Reinhardtia_paiewonskiana	(Reinhardtia_latisecta	Reinhardtia_gracilis))	Reinhardtia_simplex)	(((Elaeis_guineensis	Elaeis_oleifera)	Bactris_major)	Attalea_speciosa))	(((((Prestoea_acuminata	(Oenocarpus_bataua	Oenocarpus_minor))	(((Hydriastele_microspadix	(Kentiopsis_piersoniorum	(Dypsis_decaryi	Heterospathe_cagayanensis)))	Dictyosperma_album)	Veitchia_spiralis))	(Geonoma_undata	(Pelagodoxa_henryana	(Burretiokentia_grandiflora	Roystonea_regia))))	((Leopoldinia_pulchra	(Sclerosperma_profizianum	Podococcus_barteri))	Manicaria_saccifera))	Orania_palindan))	Iriartea_deltoidea)	(Chamaedorea_seifrizii	Pseudophoenix_vinifera)))	(Serenoa_repens	(Sabal_domingensis	Phoenix_dactylifera))))	Kingia_australis);
((Chamaedorea_seifrizii	(((Pseudophoenix_vinifera	(Serenoa_repens	(Sabal_domingensis	Phoenix_dactylifera)))	Nypa_fruticans)	((((Oenocarpus_bataua	Oenocarpus_minor)	(Pelagodoxa_henryana	Prestoea_acuminata))	((Roystonea_regia	Geonoma_undata)	(((Hydriastele_microspadix	(Kentiopsis_piersoniorum	(Dypsis_decaryi	Heterospathe_cagayanensis)))	(Burretiokentia_grandiflora	Dictyosperma_album))	Veitchia_spiralis)))	((((Reinhardtia_paiewonskiana	Reinhardtia_latisecta)	(Reinhardtia_gracilis	Reinhardtia_simplex))	(((Elaeis_guineensis	Elaeis_oleifera)	(Calamus_caryotoides	Bactris_major))	Attalea_speciosa))	((Manicaria_saccifera	Podococcus_barteri)	(Leopoldinia_pulchra	((Iriartea_deltoidea	Sclerosperma_profizianum)	Orania_palindan)))))))	Kingia_australis);
(((Serenoa_repens	((Leopoldinia_pulchra	Iriartea_deltoidea)	((((((Manicaria_saccifera	Podococcus_barteri)	((Pelagodoxa_henryana	(Burretiokentia_grandiflora	Roystonea_regia))	((((Oenocarpus_bataua	Oenocarpus_minor)	(Veitchia_spiralis	Prestoea_acuminata))	(Sclerosperma_profizianum	((Hydriastele_microspadix	(Kentiopsis_piersoniorum	(Dypsis_decaryi	Heterospathe_cagayanensis)))	Dictyosperma_album)))	Geonoma_undata)))	(((Reinhardtia_paiewonskiana	Reinhardtia_latisecta)	(Reinhardtia_gracilis	Reinhardtia_simplex))	(((Elaeis_guineensis	Elaeis_oleifera)	Bactris_major)	Attalea_speciosa)))	Orania_palindan)	(Nypa_fruticans	(Pseudophoenix_vinifera	(Sabal_domingensis	Phoenix_dactylifera))))	Chamaedorea_seifrizii)))	Calamus_caryotoides)	Kingia_australis);
((((Iriartea_deltoidea	(((Geonoma_undata	((Oenocarpus_bataua	Oenocarpus_minor)	(Veitchia_spiralis	Prestoea_acuminata)))	((((Heterospathe_cagayanensis	(Kentiopsis_piersoniorum	Hydriastele_microspadix))	Dictyosperma_album)	Burretiokentia_grandiflora)	(Pelagodoxa_henryana	Roystonea_regia)))	((Leopoldinia_pulchra	Manicaria_saccifera)	(((Attalea_speciosa	(Bactris_major	(Elaeis_oleifera	Elaeis_guineensis)))	(Reinhardtia_simplex	((Reinhardtia_latisecta	Reinhardtia_paiewonskiana)	Reinhardtia_gracilis)))	((Sclerosperma_profizianum	Podococcus_barteri)	Orania_palindan)))))	((Serenoa_repens	(Phoenix_dactylifera	Sabal_domingensis))	Nypa_fruticans))	(Chamaedorea_seifrizii	((Dypsis_decaryi	Calamus_caryotoides)	Pseudophoenix_vinifera)))	Kingia_australis);
(((((Heterospathe_cagayanensis	Kentiopsis_piersoniorum)	Hydriastele_microspadix)	Veitchia_spiralis)	(Dictyosperma_album	(Burretiokentia_grandiflora	(((Serenoa_repens	(Phoenix_dactylifera	Sabal_domingensis))	(((Orania_palindan	(Iriartea_deltoidea	Sclerosperma_profizianum))	((((Dypsis_decaryi	Calamus_caryotoides)	Leopoldinia_pulchra)	(Podococcus_barteri	Manicaria_saccifera))	(Nypa_fruticans	Pelagodoxa_henryana)))	((Attalea_speciosa	(Bactris_major	(Elaeis_oleifera	Elaeis_guineensis)))	((Reinhardtia_latisecta	Reinhardtia_paiewonskiana)	(Reinhardtia_gracilis	Reinhardtia_simplex)))))	(((Oenocarpus_bataua	Oenocarpus_minor)	Prestoea_acuminata)	((Pseudophoenix_vinifera	Geonoma_undata)	(Chamaedorea_seifrizii	Roystonea_regia)))))))	Kingia_australis);
((Reinhardtia_latisecta	(Reinhardtia_paiewonskiana	((Reinhardtia_gracilis	Reinhardtia_simplex)	(((((((((Heterospathe_cagayanensis	Kentiopsis_piersoniorum)	Hydriastele_microspadix)	Dictyosperma_album)	((Oenocarpus_bataua	Oenocarpus_minor)	(Veitchia_spiralis	Prestoea_acuminata)))	Geonoma_undata)	(Roystonea_regia	Burretiokentia_grandiflora))	((Chamaedorea_seifrizii	((Calamus_caryotoides	Dypsis_decaryi)	Iriartea_deltoidea))	(Pseudophoenix_vinifera	(Serenoa_repens	(Phoenix_dactylifera	Sabal_domingensis)))))	(((Podococcus_barteri	(Manicaria_saccifera	Leopoldinia_pulchra))	(Nypa_fruticans	Pelagodoxa_henryana))	(Orania_palindan	Sclerosperma_profizianum)))	(Attalea_speciosa	(Bactris_major	(Elaeis_oleifera	Elaeis_guineensis)))))))	Kingia_australis);
((Dictyosperma_album	(((((Oenocarpus_bataua	Oenocarpus_minor)	Prestoea_acuminata)	((Geonoma_undata	(Roystonea_regia	Burretiokentia_grandiflora))	((Chamaedorea_seifrizii	((Pseudophoenix_vinifera	(Serenoa_repens	(Phoenix_dactylifera	Sabal_domingensis)))	((((Podococcus_barteri	(Manicaria_saccifera	(Dypsis_decaryi	Leopoldinia_pulchra)))	(Nypa_fruticans	Pelagodoxa_henryana))	(Orania_palindan	Sclerosperma_profizianum))	(((Iriartea_deltoidea	(Calamus_caryotoides	Bactris_major))	(Elaeis_oleifera	Elaeis_guineensis))	((Reinhardtia_latisecta	Reinhardtia_paiewonskiana)	(Reinhardtia_gracilis	Reinhardtia_simplex))))))	Attalea_speciosa)))	Veitchia_spiralis)	((Heterospathe_cagayanensis	Kentiopsis_piersoniorum)	Hydriastele_microspadix)))	Kingia_australis);
((Dictyosperma_album	(((Veitchia_spiralis	Prestoea_acuminata)	((Iriartea_deltoidea	(Oenocarpus_bataua	Oenocarpus_minor))	(((Nypa_fruticans	((Roystonea_regia	Burretiokentia_grandiflora)	(Geonoma_undata	Chamaedorea_seifrizii)))	(Pseudophoenix_vinifera	(Serenoa_repens	(Phoenix_dactylifera	Sabal_domingensis))))	(((Orania_palindan	(Sclerosperma_profizianum	Pelagodoxa_henryana))	((((Attalea_speciosa	Bactris_major)	Leopoldinia_pulchra)	(Elaeis_oleifera	Elaeis_guineensis))	((Reinhardtia_latisecta	Reinhardtia_paiewonskiana)	(Reinhardtia_gracilis	Reinhardtia_simplex))))	(Podococcus_barteri	Manicaria_saccifera)))))	((((Calamus_caryotoides	Dypsis_decaryi)	Heterospathe_cagayanensis)	Kentiopsis_piersoniorum)	Hydriastele_microspadix)))	Kingia_australis);
((Dictyosperma_album	((((((Veitchia_spiralis	Prestoea_acuminata)	(Oenocarpus_bataua	Oenocarpus_minor))	Pelagodoxa_henryana)	((Pseudophoenix_vinifera	Roystonea_regia)	Geonoma_undata))	(((Chamaedorea_seifrizii	Nypa_fruticans)	(Serenoa_repens	(Phoenix_dactylifera	Sabal_domingensis)))	((((Attalea_speciosa	(Bactris_major	(Elaeis_oleifera	Elaeis_guineensis)))	((Reinhardtia_latisecta	Reinhardtia_paiewonskiana)	(Reinhardtia_gracilis	Reinhardtia_simplex)))	((Iriartea_deltoidea	Dypsis_decaryi)	Manicaria_saccifera))	((Podococcus_barteri	(Orania_palindan	Sclerosperma_profizianum))	(Calamus_caryotoides	Leopoldinia_pulchra)))))	((Heterospathe_cagayanensis	(Burretiokentia_grandiflora	Kentiopsis_piersoniorum))	Hydriastele_microspadix)))	Kingia_australis);
((Dictyosperma_album	((Burretiokentia_grandiflora	(((Veitchia_spiralis	Prestoea_acuminata)	(Oenocarpus_bataua	Oenocarpus_minor))	(((((Phoenix_dactylifera	(Serenoa_repens	Sabal_domingensis))	Pseudophoenix_vinifera)	((((Leopoldinia_pulchra	(Podococcus_barteri	Sclerosperma_profizianum))	((Iriartea_deltoidea	Dypsis_decaryi)	Manicaria_saccifera))	(Orania_palindan	(((Bactris_major	(Elaeis_oleifera	Elaeis_guineensis))	(Nypa_fruticans	Attalea_speciosa))	((Reinhardtia_latisecta	Reinhardtia_paiewonskiana)	(Reinhardtia_gracilis	Reinhardtia_simplex)))))	Chamaedorea_seifrizii))	Calamus_caryotoides)	(Geonoma_undata	(Roystonea_regia	Pelagodoxa_henryana)))))	((Heterospathe_cagayanensis	Kentiopsis_piersoniorum)	Hydriastele_microspadix)))	Kingia_australis);
(((Elaeis_oleifera	Elaeis_guineensis)	(((Nypa_fruticans	Attalea_speciosa)	((((Reinhardtia_gracilis	Reinhardtia_latisecta)	Reinhardtia_paiewonskiana)	Reinhardtia_simplex)	((((((Prestoea_acuminata	(Oenocarpus_bataua	Oenocarpus_minor))	(((Heterospathe_cagayanensis	Kentiopsis_piersoniorum)	Hydriastele_microspadix)	(Veitchia_spiralis	Dictyosperma_album)))	(Pelagodoxa_henryana	((Geonoma_undata	Roystonea_regia)	Burretiokentia_grandiflora)))	((Serenoa_repens	(Sabal_domingensis	Phoenix_dactylifera))	(Chamaedorea_seifrizii	((Leopoldinia_pulchra	(Calamus_caryotoides	Dypsis_decaryi))	Pseudophoenix_vinifera))))	(Podococcus_barteri	Manicaria_saccifera))	((Iriartea_deltoidea	Sclerosperma_profizianum)	Orania_palindan))))	Bactris_major))	Kingia_australis);
((((Iriartea_deltoidea	(((((Bactris_major	(Elaeis_oleifera	Elaeis_guineensis))	Attalea_speciosa)	((Reinhardtia_latisecta	Reinhardtia_paiewonskiana)	(Reinhardtia_gracilis	Reinhardtia_simplex)))	Orania_palindan)	(((((Prestoea_acuminata	(Oenocarpus_bataua	Oenocarpus_minor))	(((Heterospathe_cagayanensis	Kentiopsis_piersoniorum)	Hydriastele_microspadix)	Dictyosperma_album))	(Burretiokentia_grandiflora	Geonoma_undata))	((Leopoldinia_pulchra	(Calamus_caryotoides	Dypsis_decaryi))	((Roystonea_regia	Manicaria_saccifera)	Podococcus_barteri)))	(Veitchia_spiralis	(Sclerosperma_profizianum	Pelagodoxa_henryana)))))	(Serenoa_repens	(Sabal_domingensis	(Pseudophoenix_vinifera	Phoenix_dactylifera))))	(Nypa_fruticans	Chamaedorea_seifrizii))	Kingia_australis);
((Dictyosperma_album	(((((Roystonea_regia	Geonoma_undata)	(((Orania_palindan	Pelagodoxa_henryana)	((((Nypa_fruticans	((Serenoa_repens	(Sabal_domingensis	Phoenix_dactylifera))	Pseudophoenix_vinifera))	Chamaedorea_seifrizii)	Iriartea_deltoidea)	(((Bactris_major	(Elaeis_oleifera	Elaeis_guineensis))	Attalea_speciosa)	((Reinhardtia_latisecta	Reinhardtia_paiewonskiana)	(Reinhardtia_gracilis	Reinhardtia_simplex)))))	((Veitchia_spiralis	(Leopoldinia_pulchra	Prestoea_acuminata))	(Oenocarpus_bataua	Oenocarpus_minor))))	((Manicaria_saccifera	(Dypsis_decaryi	Calamus_caryotoides))	Podococcus_barteri))	Sclerosperma_profizianum)	((Heterospathe_cagayanensis	Kentiopsis_piersoniorum)	(Burretiokentia_grandiflora	Hydriastele_microspadix))))	Kingia_australis);
(((Dictyosperma_album	(((Heterospathe_cagayanensis	Kentiopsis_piersoniorum)	Hydriastele_microspadix)	((((Podococcus_barteri	(Leopoldinia_pulchra	Manicaria_saccifera))	(((((((Nypa_fruticans	(Chamaedorea_seifrizii	Pseudophoenix_vinifera))	(Serenoa_repens	(Phoenix_dactylifera	Sabal_domingensis)))	Iriartea_deltoidea)	(((Reinhardtia_gracilis	Reinhardtia_simplex)	(Reinhardtia_latisecta	Reinhardtia_paiewonskiana))	(Attalea_speciosa	(Bactris_major	(Elaeis_guineensis	Elaeis_oleifera)))))	(Orania_palindan	(Sclerosperma_profizianum	Pelagodoxa_henryana)))	(Roystonea_regia	Geonoma_undata))	(Prestoea_acuminata	(Oenocarpus_minor	Oenocarpus_bataua))))	Burretiokentia_grandiflora)	Veitchia_spiralis)))	(Calamus_caryotoides	Dypsis_decaryi))	Kingia_australis);
((Dictyosperma_album	(((((Calamus_caryotoides	Dypsis_decaryi)	Heterospathe_cagayanensis)	Kentiopsis_piersoniorum)	Hydriastele_microspadix)	((((Prestoea_acuminata	(Oenocarpus_minor	Oenocarpus_bataua))	(((Orania_palindan	(Podococcus_barteri	Sclerosperma_profizianum))	((((Reinhardtia_gracilis	Reinhardtia_simplex)	(Reinhardtia_latisecta	Reinhardtia_paiewonskiana))	(((Bactris_major	(Elaeis_guineensis	Elaeis_oleifera))	Leopoldinia_pulchra)	Attalea_speciosa))	Manicaria_saccifera))	((Pelagodoxa_henryana	(Roystonea_regia	Burretiokentia_grandiflora))	((Nypa_fruticans	Chamaedorea_seifrizii)	(Pseudophoenix_vinifera	(Serenoa_repens	(Phoenix_dactylifera	Sabal_domingensis)))))))	Geonoma_undata)	(Iriartea_deltoidea	Veitchia_spiralis))))	Kingia_australis);
((Dictyosperma_album	(((((Calamus_caryotoides	Dypsis_decaryi)	Heterospathe_cagayanensis)	Kentiopsis_piersoniorum)	Hydriastele_microspadix)	((Geonoma_undata	((Roystonea_regia	Burretiokentia_grandiflora)	((((((Orania_palindan	((Reinhardtia_gracilis	Reinhardtia_simplex)	(Reinhardtia_latisecta	Reinhardtia_paiewonskiana)))	(Pelagodoxa_henryana	(Bactris_major	(Elaeis_guineensis	Elaeis_oleifera))))	((Podococcus_barteri	Sclerosperma_profizianum)	Leopoldinia_pulchra))	Manicaria_saccifera)	((Iriartea_deltoidea	(Nypa_fruticans	Chamaedorea_seifrizii))	(Pseudophoenix_vinifera	(Serenoa_repens	(Phoenix_dactylifera	Sabal_domingensis)))))	Attalea_speciosa)))	((Veitchia_spiralis	Prestoea_acuminata)	(Oenocarpus_minor	Oenocarpus_bataua)))))	Kingia_australis);
((Veitchia_spiralis	(((((Geonoma_undata	(Roystonea_regia	Burretiokentia_grandiflora))	(((((((Nypa_fruticans	Chamaedorea_seifrizii)	(Pseudophoenix_vinifera	(Serenoa_repens	(Phoenix_dactylifera	Sabal_domingensis))))	((Calamus_caryotoides	Dypsis_decaryi)	Iriartea_deltoidea))	(((Reinhardtia_gracilis	Reinhardtia_simplex)	(Reinhardtia_latisecta	Reinhardtia_paiewonskiana))	(Bactris_major	(Elaeis_guineensis	Elaeis_oleifera))))	(Pelagodoxa_henryana	Orania_palindan))	(Podococcus_barteri	Sclerosperma_profizianum))	(Manicaria_saccifera	Attalea_speciosa)))	(Leopoldinia_pulchra	Prestoea_acuminata))	(Oenocarpus_minor	Oenocarpus_bataua))	(Dictyosperma_album	((Heterospathe_cagayanensis	Kentiopsis_piersoniorum)	Hydriastele_microspadix))))	Kingia_australis);
((Dictyosperma_album	((((Chamaedorea_seifrizii	Heterospathe_cagayanensis)	Kentiopsis_piersoniorum)	Hydriastele_microspadix)	(((Podococcus_barteri	((Leopoldinia_pulchra	Manicaria_saccifera)	Attalea_speciosa))	((((Veitchia_spiralis	Iriartea_deltoidea)	((((Reinhardtia_simplex	((Reinhardtia_gracilis	Reinhardtia_latisecta)	Reinhardtia_paiewonskiana))	(Bactris_major	(Elaeis_guineensis	Elaeis_oleifera)))	Nypa_fruticans)	Orania_palindan))	((Pseudophoenix_vinifera	(Serenoa_repens	(Phoenix_dactylifera	Sabal_domingensis)))	Pelagodoxa_henryana))	(Geonoma_undata	(Sclerosperma_profizianum	(Roystonea_regia	Burretiokentia_grandiflora)))))	((Oenocarpus_minor	((Calamus_caryotoides	Dypsis_decaryi)	Oenocarpus_bataua))	Prestoea_acuminata))))	Kingia_australis);
(((Reinhardtia_latisecta	Reinhardtia_paiewonskiana)	((((((Pseudophoenix_vinifera	(Serenoa_repens	(Phoenix_dactylifera	Sabal_domingensis)))	(Nypa_fruticans	Chamaedorea_seifrizii))	Iriartea_deltoidea)	((Attalea_speciosa	((Manicaria_saccifera	Podococcus_barteri)	Leopoldinia_pulchra))	((((Oenocarpus_minor	Oenocarpus_bataua)	Prestoea_acuminata)	((((Calamus_caryotoides	Dypsis_decaryi)	Dictyosperma_album)	((Kentiopsis_piersoniorum	Hydriastele_microspadix)	Heterospathe_cagayanensis))	Veitchia_spiralis))	((Roystonea_regia	Geonoma_undata)	Burretiokentia_grandiflora))))	((Pelagodoxa_henryana	(Sclerosperma_profizianum	Orania_palindan))	(Bactris_major	(Elaeis_guineensis	Elaeis_oleifera))))	(Reinhardtia_gracilis	Reinhardtia_simplex)))	Kingia_australis);
((((((((Iriartea_deltoidea	Sclerosperma_profizianum)	Orania_palindan)	(((Reinhardtia_gracilis	Reinhardtia_simplex)	(Reinhardtia_latisecta	Reinhardtia_paiewonskiana))	((Elaeis_guineensis	Elaeis_oleifera)	Bactris_major)))	((Attalea_speciosa	(Podococcus_barteri	(Leopoldinia_pulchra	Manicaria_saccifera)))	((Pelagodoxa_henryana	(((((Oenocarpus_minor	Oenocarpus_bataua)	Prestoea_acuminata)	(Dictyosperma_album	((Kentiopsis_piersoniorum	Heterospathe_cagayanensis)	Hydriastele_microspadix)))	Veitchia_spiralis)	(Roystonea_regia	(Geonoma_undata	Burretiokentia_grandiflora))))	(Calamus_caryotoides	Dypsis_decaryi))))	(Serenoa_repens	((Pseudophoenix_vinifera	Phoenix_dactylifera)	Sabal_domingensis)))	Nypa_fruticans)	Chamaedorea_seifrizii)	Kingia_australis);
(((Reinhardtia_latisecta	Reinhardtia_paiewonskiana)	((((Attalea_speciosa	(((Nypa_fruticans	Elaeis_guineensis)	Elaeis_oleifera)	Bactris_major))	(((((((((Oenocarpus_minor	((Calamus_caryotoides	Dypsis_decaryi)	Oenocarpus_bataua))	(Veitchia_spiralis	Prestoea_acuminata))	(Dictyosperma_album	(((Burretiokentia_grandiflora	Kentiopsis_piersoniorum)	Heterospathe_cagayanensis)	Hydriastele_microspadix)))	Geonoma_undata)	Roystonea_regia)	((Serenoa_repens	(Phoenix_dactylifera	Sabal_domingensis))	Pseudophoenix_vinifera))	(Pelagodoxa_henryana	Chamaedorea_seifrizii))	((Sclerosperma_profizianum	Podococcus_barteri)	Orania_palindan))	(Leopoldinia_pulchra	Manicaria_saccifera)))	Iriartea_deltoidea)	(Reinhardtia_gracilis	Reinhardtia_simplex)))	Kingia_australis);
((Elaeis_guineensis	(Elaeis_oleifera	(Bactris_major	((((Reinhardtia_gracilis	Reinhardtia_simplex)	(Reinhardtia_latisecta	Reinhardtia_paiewonskiana))	((((Sclerosperma_profizianum	Podococcus_barteri)	Orania_palindan)	((((((((Oenocarpus_minor	Oenocarpus_bataua)	(Veitchia_spiralis	Prestoea_acuminata))	(Dictyosperma_album	((Kentiopsis_piersoniorum	Heterospathe_cagayanensis)	Hydriastele_microspadix)))	Geonoma_undata)	(Pelagodoxa_henryana	(Burretiokentia_grandiflora	Roystonea_regia)))	(Serenoa_repens	(Pseudophoenix_vinifera	(Phoenix_dactylifera	Sabal_domingensis))))	(Nypa_fruticans	Chamaedorea_seifrizii))	(Calamus_caryotoides	Dypsis_decaryi)))	((Iriartea_deltoidea	Leopoldinia_pulchra)	Manicaria_saccifera)))	Attalea_speciosa))))	Kingia_australis);
((((Phoenix_dactylifera	(Serenoa_repens	Sabal_domingensis))	Nypa_fruticans)	(Chamaedorea_seifrizii	((((Podococcus_barteri	(((Orania_palindan	Sclerosperma_profizianum)	Pelagodoxa_henryana)	((Attalea_speciosa	((Elaeis_guineensis	Elaeis_oleifera)	(Iriartea_deltoidea	Bactris_major)))	(Reinhardtia_simplex	((Reinhardtia_latisecta	Reinhardtia_paiewonskiana)	Reinhardtia_gracilis)))))	(Leopoldinia_pulchra	Manicaria_saccifera))	(((Oenocarpus_minor	Oenocarpus_bataua)	Prestoea_acuminata)	(Burretiokentia_grandiflora	((Veitchia_spiralis	Dictyosperma_album)	((Kentiopsis_piersoniorum	((Calamus_caryotoides	Dypsis_decaryi)	Heterospathe_cagayanensis))	Hydriastele_microspadix)))))	((Pseudophoenix_vinifera	Roystonea_regia)	Geonoma_undata))))	Kingia_australis);
(((Serenoa_repens	Iriartea_deltoidea)	(((((((Reinhardtia_paiewonskiana	Reinhardtia_latisecta)	(Reinhardtia_gracilis	Reinhardtia_simplex))	((Bactris_major	(Elaeis_guineensis	Elaeis_oleifera))	(Nypa_fruticans	(((Calamus_caryotoides	Dypsis_decaryi)	Leopoldinia_pulchra)	Attalea_speciosa))))	((((Dictyosperma_album	(Hydriastele_microspadix	(Kentiopsis_piersoniorum	Heterospathe_cagayanensis)))	Burretiokentia_grandiflora)	Sclerosperma_profizianum)	((Geonoma_undata	((Veitchia_spiralis	Prestoea_acuminata)	(Oenocarpus_minor	Oenocarpus_bataua)))	((Podococcus_barteri	Manicaria_saccifera)	Roystonea_regia))))	Pelagodoxa_henryana)	Orania_palindan)	((Pseudophoenix_vinifera	(Phoenix_dactylifera	Sabal_domingensis))	Chamaedorea_seifrizii)))	Kingia_australis);
(((Chamaedorea_seifrizii	Nypa_fruticans)	((Pseudophoenix_vinifera	(Serenoa_repens	(Phoenix_dactylifera	Sabal_domingensis)))	(Iriartea_deltoidea	((Pelagodoxa_henryana	Orania_palindan)	(((((((Calamus_caryotoides	Dypsis_decaryi)	Leopoldinia_pulchra)	Geonoma_undata)	((Dictyosperma_album	(Hydriastele_microspadix	(Kentiopsis_piersoniorum	Heterospathe_cagayanensis)))	(Veitchia_spiralis	Burretiokentia_grandiflora)))	(Sclerosperma_profizianum	(Prestoea_acuminata	(Oenocarpus_minor	Oenocarpus_bataua))))	((Podococcus_barteri	Manicaria_saccifera)	Roystonea_regia))	(((Reinhardtia_paiewonskiana	(Reinhardtia_gracilis	Reinhardtia_latisecta))	Reinhardtia_simplex)	((Bactris_major	(Elaeis_guineensis	Elaeis_oleifera))	Attalea_speciosa)))))))	Kingia_australis);
((Dictyosperma_album	((Hydriastele_microspadix	(Kentiopsis_piersoniorum	Heterospathe_cagayanensis))	((Burretiokentia_grandiflora	((Roystonea_regia	Geonoma_undata)	((((Veitchia_spiralis	Prestoea_acuminata)	(Oenocarpus_minor	Oenocarpus_bataua))	((Manicaria_saccifera	(Orania_palindan	(Pelagodoxa_henryana	(((Reinhardtia_simplex	Reinhardtia_gracilis)	(Reinhardtia_latisecta	Reinhardtia_paiewonskiana))	((Bactris_major	(Elaeis_guineensis	Elaeis_oleifera))	Attalea_speciosa)))))	((Leopoldinia_pulchra	Sclerosperma_profizianum)	Podococcus_barteri)))	((Chamaedorea_seifrizii	((Pseudophoenix_vinifera	(Serenoa_repens	(Phoenix_dactylifera	Sabal_domingensis)))	Nypa_fruticans))	Iriartea_deltoidea))))	(Calamus_caryotoides	Dypsis_decaryi))))	Kingia_australis);
(((Reinhardtia_latisecta	Reinhardtia_paiewonskiana)	((((((Calamus_caryotoides	Dypsis_decaryi)	Bactris_major)	(Elaeis_guineensis	Elaeis_oleifera))	Attalea_speciosa)	(((Pelagodoxa_henryana	((Roystonea_regia	(Geonoma_undata	Burretiokentia_grandiflora))	((Dictyosperma_album	(Hydriastele_microspadix	(Kentiopsis_piersoniorum	Heterospathe_cagayanensis)))	((Veitchia_spiralis	Prestoea_acuminata)	(Oenocarpus_minor	Oenocarpus_bataua)))))	(Sclerosperma_profizianum	Orania_palindan))	((Manicaria_saccifera	Podococcus_barteri)	(((Serenoa_repens	(Phoenix_dactylifera	Sabal_domingensis))	((Pseudophoenix_vinifera	Chamaedorea_seifrizii)	Nypa_fruticans))	(Leopoldinia_pulchra	Iriartea_deltoidea)))))	(Reinhardtia_simplex	Reinhardtia_gracilis)))	Kingia_australis);
((Calamus_caryotoides	(Dypsis_decaryi	(((((Roystonea_regia	Burretiokentia_grandiflora)	((Geonoma_undata	(Dictyosperma_album	(Hydriastele_microspadix	(Kentiopsis_piersoniorum	(Veitchia_spiralis	Heterospathe_cagayanensis)))))	(Prestoea_acuminata	(Oenocarpus_minor	Oenocarpus_bataua))))	((Orania_palindan	Pelagodoxa_henryana)	((((Reinhardtia_simplex	Reinhardtia_gracilis)	(Reinhardtia_latisecta	Reinhardtia_paiewonskiana))	((Bactris_major	(Elaeis_guineensis	Elaeis_oleifera))	Attalea_speciosa))	((((Phoenix_dactylifera	(Sabal_domingensis	Serenoa_repens))	Pseudophoenix_vinifera)	(Chamaedorea_seifrizii	Nypa_fruticans))	Iriartea_deltoidea))))	(Leopoldinia_pulchra	Manicaria_saccifera))	(Sclerosperma_profizianum	Podococcus_barteri))))	Kingia_australis);
((Reinhardtia_latisecta	(Reinhardtia_paiewonskiana	((((Bactris_major	(Elaeis_guineensis	Elaeis_oleifera))	(Nypa_fruticans	((Calamus_caryotoides	Dypsis_decaryi)	Attalea_speciosa)))	((((((Serenoa_repens	(Phoenix_dactylifera	Sabal_domingensis))	Pseudophoenix_vinifera)	Chamaedorea_seifrizii)	Iriartea_deltoidea)	((((Roystonea_regia	Burretiokentia_grandiflora)	((Dictyosperma_album	(Hydriastele_microspadix	(Kentiopsis_piersoniorum	Heterospathe_cagayanensis)))	((Veitchia_spiralis	(Leopoldinia_pulchra	Prestoea_acuminata))	(Oenocarpus_minor	Oenocarpus_bataua))))	Geonoma_undata)	(Manicaria_saccifera	Podococcus_barteri)))	((Sclerosperma_profizianum	Orania_palindan)	Pelagodoxa_henryana)))	(Reinhardtia_simplex	Reinhardtia_gracilis))))	Kingia_australis);
((Dictyosperma_album	((Hydriastele_microspadix	(Kentiopsis_piersoniorum	Heterospathe_cagayanensis))	(((Pelagodoxa_henryana	Roystonea_regia)	(((Veitchia_spiralis	Prestoea_acuminata)	(Oenocarpus_minor	Oenocarpus_bataua))	(Geonoma_undata	(((Sclerosperma_profizianum	((Calamus_caryotoides	Dypsis_decaryi)	Leopoldinia_pulchra))	(Manicaria_saccifera	Podococcus_barteri))	((((Serenoa_repens	(Phoenix_dactylifera	Sabal_domingensis))	Pseudophoenix_vinifera)	(Nypa_fruticans	Chamaedorea_seifrizii))	(((((Iriartea_deltoidea	Bactris_major)	Attalea_speciosa)	((Reinhardtia_simplex	(Reinhardtia_latisecta	Reinhardtia_paiewonskiana))	Reinhardtia_gracilis))	(Elaeis_guineensis	Elaeis_oleifera))	Orania_palindan))))))	Burretiokentia_grandiflora)))	Kingia_australis);
((((Reinhardtia_latisecta	Reinhardtia_paiewonskiana)	(Reinhardtia_gracilis	Reinhardtia_simplex))	(((Leopoldinia_pulchra	Attalea_speciosa)	(Bactris_major	(Elaeis_guineensis	Elaeis_oleifera)))	((((Sclerosperma_profizianum	Podococcus_barteri)	(((Roystonea_regia	Burretiokentia_grandiflora)	(Geonoma_undata	(((Veitchia_spiralis	Prestoea_acuminata)	(Oenocarpus_minor	Oenocarpus_bataua))	(Dictyosperma_album	(Hydriastele_microspadix	(Kentiopsis_piersoniorum	Heterospathe_cagayanensis))))))	Pelagodoxa_henryana))	Manicaria_saccifera)	(Orania_palindan	((Chamaedorea_seifrizii	Iriartea_deltoidea)	((Nypa_fruticans	((Calamus_caryotoides	Dypsis_decaryi)	Pseudophoenix_vinifera))	(Phoenix_dactylifera	(Sabal_domingensis	Serenoa_repens))))))))	Kingia_australis);
((Elaeis_guineensis	((((((Leopoldinia_pulchra	(Nypa_fruticans	Manicaria_saccifera))	((((Calamus_caryotoides	Dypsis_decaryi)	Iriartea_deltoidea)	(Chamaedorea_seifrizii	((Pseudophoenix_vinifera	(Serenoa_repens	(Phoenix_dactylifera	Sabal_domingensis)))	((Pelagodoxa_henryana	(Roystonea_regia	Burretiokentia_grandiflora))	((Geonoma_undata	(Dictyosperma_album	(Kentiopsis_piersoniorum	(Heterospathe_cagayanensis	Hydriastele_microspadix))))	((Veitchia_spiralis	Prestoea_acuminata)	(Oenocarpus_minor	Oenocarpus_bataua)))))))	(Orania_palindan	(Sclerosperma_profizianum	Podococcus_barteri))))	((Reinhardtia_latisecta	Reinhardtia_paiewonskiana)	(Reinhardtia_gracilis	Reinhardtia_simplex)))	Attalea_speciosa)	Bactris_major)	Elaeis_oleifera))	Kingia_australis);
(((Reinhardtia_gracilis	Reinhardtia_latisecta)	(Reinhardtia_paiewonskiana	(Reinhardtia_simplex	(((Elaeis_oleifera	Elaeis_guineensis)	(Attalea_speciosa	Bactris_major))	((((Calamus_caryotoides	Dypsis_decaryi)	Iriartea_deltoidea)	((Serenoa_repens	((Phoenix_dactylifera	Sabal_domingensis)	Pseudophoenix_vinifera))	(Nypa_fruticans	Chamaedorea_seifrizii)))	(Manicaria_saccifera	(((Leopoldinia_pulchra	(Geonoma_undata	((Dictyosperma_album	(Kentiopsis_piersoniorum	(Heterospathe_cagayanensis	Hydriastele_microspadix)))	((Veitchia_spiralis	Prestoea_acuminata)	(Oenocarpus_minor	Oenocarpus_bataua)))))	((Roystonea_regia	Burretiokentia_grandiflora)	Pelagodoxa_henryana))	(Podococcus_barteri	(Orania_palindan	Sclerosperma_profizianum)))))))))	Kingia_australis);
((Elaeis_oleifera	(Elaeis_guineensis	((((Reinhardtia_simplex	(Reinhardtia_gracilis	(Reinhardtia_latisecta	Reinhardtia_paiewonskiana)))	((Pelagodoxa_henryana	((Iriartea_deltoidea	Sclerosperma_profizianum)	Orania_palindan))	((((Burretiokentia_grandiflora	(Dictyosperma_album	((Kentiopsis_piersoniorum	Heterospathe_cagayanensis)	Hydriastele_microspadix)))	(((Geonoma_undata	Chamaedorea_seifrizii)	(Nypa_fruticans	(Serenoa_repens	(Phoenix_dactylifera	Sabal_domingensis))))	(Pseudophoenix_vinifera	Roystonea_regia)))	((Veitchia_spiralis	Prestoea_acuminata)	(Oenocarpus_minor	Oenocarpus_bataua)))	((((Dypsis_decaryi	Calamus_caryotoides)	Leopoldinia_pulchra)	Manicaria_saccifera)	Podococcus_barteri))))	Attalea_speciosa)	Bactris_major)))	Kingia_australis);
((Dictyosperma_album	(((Kentiopsis_piersoniorum	Heterospathe_cagayanensis)	Hydriastele_microspadix)	((Burretiokentia_grandiflora	((Geonoma_undata	Roystonea_regia)	(Pelagodoxa_henryana	((((Orania_palindan	(Sclerosperma_profizianum	Podococcus_barteri))	((Attalea_speciosa	(Bactris_major	(Elaeis_oleifera	Elaeis_guineensis)))	(Reinhardtia_simplex	(Reinhardtia_latisecta	(Reinhardtia_paiewonskiana	Reinhardtia_gracilis)))))	(Iriartea_deltoidea	((Calamus_caryotoides	(Leopoldinia_pulchra	Dypsis_decaryi))	Manicaria_saccifera)))	((Nypa_fruticans	((Serenoa_repens	Sabal_domingensis)	Phoenix_dactylifera))	(Chamaedorea_seifrizii	Pseudophoenix_vinifera))))))	((Veitchia_spiralis	Prestoea_acuminata)	(Oenocarpus_minor	Oenocarpus_bataua)))))	Kingia_australis);
((Phoenix_dactylifera	(((((((((Geonoma_undata	(Roystonea_regia	Burretiokentia_grandiflora))	(Veitchia_spiralis	(Dictyosperma_album	((Kentiopsis_piersoniorum	Heterospathe_cagayanensis)	Hydriastele_microspadix))))	((Prestoea_acuminata	(Oenocarpus_minor	Oenocarpus_bataua))	Pelagodoxa_henryana))	((Orania_palindan	(Sclerosperma_profizianum	Podococcus_barteri))	(Manicaria_saccifera	((Attalea_speciosa	(Bactris_major	(Elaeis_oleifera	Elaeis_guineensis)))	((Reinhardtia_gracilis	Reinhardtia_simplex)	(Reinhardtia_latisecta	Reinhardtia_paiewonskiana))))))	Iriartea_deltoidea)	Chamaedorea_seifrizii)	Nypa_fruticans)	((Calamus_caryotoides	(Leopoldinia_pulchra	Dypsis_decaryi))	Pseudophoenix_vinifera))	(Serenoa_repens	Sabal_domingensis)))	Kingia_australis);
((Reinhardtia_latisecta	(Reinhardtia_paiewonskiana	(((((((Serenoa_repens	(Sabal_domingensis	Phoenix_dactylifera))	((Roystonea_regia	Burretiokentia_grandiflora)	(Iriartea_deltoidea	(Oenocarpus_minor	Oenocarpus_bataua))))	Geonoma_undata)	((Dictyosperma_album	(((Chamaedorea_seifrizii	Heterospathe_cagayanensis)	Kentiopsis_piersoniorum)	Hydriastele_microspadix))	(((Calamus_caryotoides	(Leopoldinia_pulchra	Dypsis_decaryi))	Pseudophoenix_vinifera)	(Veitchia_spiralis	Prestoea_acuminata))))	((Sclerosperma_profizianum	Orania_palindan)	((Podococcus_barteri	Manicaria_saccifera)	Pelagodoxa_henryana)))	((Nypa_fruticans	Attalea_speciosa)	(Bactris_major	(Elaeis_oleifera	Elaeis_guineensis))))	(Reinhardtia_gracilis	Reinhardtia_simplex))))	Kingia_australis);
((Reinhardtia_latisecta	(Reinhardtia_paiewonskiana	(((((Iriartea_deltoidea	Sclerosperma_profizianum)	Orania_palindan)	(((((Oenocarpus_minor	Oenocarpus_bataua)	(Veitchia_spiralis	Prestoea_acuminata))	((Roystonea_regia	Geonoma_undata)	(Chamaedorea_seifrizii	(Burretiokentia_grandiflora	(Dictyosperma_album	((Heterospathe_cagayanensis	Kentiopsis_piersoniorum)	Hydriastele_microspadix))))))	(Serenoa_repens	(Sabal_domingensis	(Pseudophoenix_vinifera	Phoenix_dactylifera))))	(Pelagodoxa_henryana	(Nypa_fruticans	((Calamus_caryotoides	(Leopoldinia_pulchra	Dypsis_decaryi))	(Podococcus_barteri	Manicaria_saccifera))))))	(Attalea_speciosa	(Bactris_major	(Elaeis_oleifera	Elaeis_guineensis))))	(Reinhardtia_gracilis	Reinhardtia_simplex))))	Kingia_australis);
((((Serenoa_repens	(Sabal_domingensis	Phoenix_dactylifera))	Pseudophoenix_vinifera)	((Nypa_fruticans	((((Iriartea_deltoidea	Sclerosperma_profizianum)	Pelagodoxa_henryana)	Orania_palindan)	((((Burretiokentia_grandiflora	(Dictyosperma_album	((Heterospathe_cagayanensis	Kentiopsis_piersoniorum)	Hydriastele_microspadix)))	(((Oenocarpus_minor	Oenocarpus_bataua)	Prestoea_acuminata)	(Veitchia_spiralis	Geonoma_undata)))	(Roystonea_regia	(Podococcus_barteri	Manicaria_saccifera)))	((((Calamus_caryotoides	(Leopoldinia_pulchra	Dypsis_decaryi))	Attalea_speciosa)	(Bactris_major	(Elaeis_oleifera	Elaeis_guineensis)))	(Reinhardtia_simplex	((Reinhardtia_latisecta	Reinhardtia_gracilis)	Reinhardtia_paiewonskiana))))))	Chamaedorea_seifrizii))	Kingia_australis);
(((Reinhardtia_paiewonskiana	Reinhardtia_latisecta)	((((Pelagodoxa_henryana	((Iriartea_deltoidea	Sclerosperma_profizianum)	Orania_palindan))	((((Oenocarpus_minor	Oenocarpus_bataua)	(Veitchia_spiralis	Prestoea_acuminata))	((Roystonea_regia	(Geonoma_undata	(Chamaedorea_seifrizii	((((Phoenix_dactylifera	Sabal_domingensis)	Pseudophoenix_vinifera)	Serenoa_repens)	Nypa_fruticans))))	(Dictyosperma_album	((Burretiokentia_grandiflora	(Heterospathe_cagayanensis	Kentiopsis_piersoniorum))	Hydriastele_microspadix))))	((Calamus_caryotoides	(Leopoldinia_pulchra	Dypsis_decaryi))	(Podococcus_barteri	Manicaria_saccifera))))	(Attalea_speciosa	(Bactris_major	(Elaeis_oleifera	Elaeis_guineensis))))	(Reinhardtia_simplex	Reinhardtia_gracilis)))	Kingia_australis);
((Dictyosperma_album	(((Heterospathe_cagayanensis	Kentiopsis_piersoniorum)	Hydriastele_microspadix)	((((Podococcus_barteri	Manicaria_saccifera)	(((Iriartea_deltoidea	(((Nypa_fruticans	Attalea_speciosa)	(Bactris_major	(Elaeis_oleifera	Elaeis_guineensis)))	((Reinhardtia_simplex	Reinhardtia_gracilis)	(Reinhardtia_paiewonskiana	Reinhardtia_latisecta))))	(((Sabal_domingensis	Phoenix_dactylifera)	Serenoa_repens)	(Sclerosperma_profizianum	Pelagodoxa_henryana)))	Orania_palindan))	((Calamus_caryotoides	(Leopoldinia_pulchra	Dypsis_decaryi))	((Pseudophoenix_vinifera	Geonoma_undata)	((Burretiokentia_grandiflora	Chamaedorea_seifrizii)	Roystonea_regia))))	((Oenocarpus_minor	Oenocarpus_bataua)	(Veitchia_spiralis	Prestoea_acuminata)))))	Kingia_australis);
((Dictyosperma_album	(((Heterospathe_cagayanensis	Kentiopsis_piersoniorum)	Hydriastele_microspadix)	(((((Podococcus_barteri	Sclerosperma_profizianum)	Orania_palindan)	(((Leopoldinia_pulchra	Manicaria_saccifera)	(((Calamus_caryotoides	Dypsis_decaryi)	Iriartea_deltoidea)	(Chamaedorea_seifrizii	(((Pseudophoenix_vinifera	Serenoa_repens)	(Sabal_domingensis	Phoenix_dactylifera))	Nypa_fruticans))))	((Attalea_speciosa	(Bactris_major	(Elaeis_oleifera	Elaeis_guineensis)))	((Reinhardtia_simplex	Reinhardtia_gracilis)	(Reinhardtia_paiewonskiana	Reinhardtia_latisecta)))))	(((Burretiokentia_grandiflora	Geonoma_undata)	Roystonea_regia)	Pelagodoxa_henryana))	((Oenocarpus_minor	Oenocarpus_bataua)	(Veitchia_spiralis	Prestoea_acuminata)))))	Kingia_australis);
((Calamus_caryotoides	(Dypsis_decaryi	(((Chamaedorea_seifrizii	(((Iriartea_deltoidea	(Orania_palindan	(((Attalea_speciosa	(Bactris_major	(Elaeis_oleifera	Elaeis_guineensis)))	((Reinhardtia_simplex	Reinhardtia_gracilis)	(Reinhardtia_paiewonskiana	Reinhardtia_latisecta)))	(Manicaria_saccifera	((Podococcus_barteri	Sclerosperma_profizianum)	((((Burretiokentia_grandiflora	Roystonea_regia)	Pelagodoxa_henryana)	Geonoma_undata)	(((Oenocarpus_minor	Oenocarpus_bataua)	Prestoea_acuminata)	(Dictyosperma_album	(((Heterospathe_cagayanensis	Kentiopsis_piersoniorum)	Hydriastele_microspadix)	Veitchia_spiralis)))))))))	((Serenoa_repens	Sabal_domingensis)	Phoenix_dactylifera))	Nypa_fruticans))	Pseudophoenix_vinifera)	Leopoldinia_pulchra)))	Kingia_australis);
((Reinhardtia_simplex	(((Reinhardtia_latisecta	Reinhardtia_gracilis)	Reinhardtia_paiewonskiana)	(((Iriartea_deltoidea	(((Pseudophoenix_vinifera	((Phoenix_dactylifera	Sabal_domingensis)	Serenoa_repens))	Nypa_fruticans)	Chamaedorea_seifrizii))	(Orania_palindan	(((Leopoldinia_pulchra	(Manicaria_saccifera	Podococcus_barteri))	(((Burretiokentia_grandiflora	(Dictyosperma_album	((Veitchia_spiralis	Heterospathe_cagayanensis)	(Kentiopsis_piersoniorum	Hydriastele_microspadix))))	((Oenocarpus_minor	Oenocarpus_bataua)	Prestoea_acuminata))	((Pelagodoxa_henryana	Roystonea_regia)	Geonoma_undata)))	Sclerosperma_profizianum)))	((Dypsis_decaryi	Attalea_speciosa)	((Calamus_caryotoides	Bactris_major)	(Elaeis_guineensis	Elaeis_oleifera))))))	Kingia_australis);
((Reinhardtia_latisecta	(Reinhardtia_paiewonskiana	((((((Leopoldinia_pulchra	(Pelagodoxa_henryana	(Manicaria_saccifera	Podococcus_barteri)))	(((Pseudophoenix_vinifera	((Phoenix_dactylifera	Sabal_domingensis)	Serenoa_repens))	Chamaedorea_seifrizii)	(((Geonoma_undata	Roystonea_regia)	(Burretiokentia_grandiflora	(Dictyosperma_album	((((Calamus_caryotoides	Dypsis_decaryi)	(Veitchia_spiralis	Heterospathe_cagayanensis))	Kentiopsis_piersoniorum)	Hydriastele_microspadix))))	((Oenocarpus_minor	Oenocarpus_bataua)	Prestoea_acuminata))))	(Sclerosperma_profizianum	Orania_palindan))	Attalea_speciosa)	((Iriartea_deltoidea	Bactris_major)	((Nypa_fruticans	Elaeis_guineensis)	Elaeis_oleifera)))	(Reinhardtia_gracilis	Reinhardtia_simplex))))	Kingia_australis);
((Reinhardtia_latisecta	(Reinhardtia_paiewonskiana	((((((Pelagodoxa_henryana	Sclerosperma_profizianum)	Orania_palindan)	((Podococcus_barteri	(Leopoldinia_pulchra	((Dypsis_decaryi	Iriartea_deltoidea)	Manicaria_saccifera)))	((((Calamus_caryotoides	(Oenocarpus_minor	Oenocarpus_bataua))	(Veitchia_spiralis	Prestoea_acuminata))	(Burretiokentia_grandiflora	(Dictyosperma_album	((Heterospathe_cagayanensis	Kentiopsis_piersoniorum)	Hydriastele_microspadix))))	(((Pseudophoenix_vinifera	Geonoma_undata)	((Attalea_speciosa	Roystonea_regia)	Chamaedorea_seifrizii))	(Phoenix_dactylifera	(Sabal_domingensis	Serenoa_repens))))))	((Elaeis_guineensis	Elaeis_oleifera)	Bactris_major))	Nypa_fruticans)	(Reinhardtia_gracilis	Reinhardtia_simplex))))	Kingia_australis);
((Dictyosperma_album	(((Heterospathe_cagayanensis	Kentiopsis_piersoniorum)	Hydriastele_microspadix)	(((((Chamaedorea_seifrizii	(Pseudophoenix_vinifera	Geonoma_undata))	(Burretiokentia_grandiflora	Roystonea_regia))	((Calamus_caryotoides	Dypsis_decaryi)	Leopoldinia_pulchra))	((Manicaria_saccifera	Podococcus_barteri)	((Sclerosperma_profizianum	((Oenocarpus_minor	Oenocarpus_bataua)	Prestoea_acuminata))	(((((Reinhardtia_gracilis	Reinhardtia_simplex)	(Reinhardtia_latisecta	Reinhardtia_paiewonskiana))	((Elaeis_guineensis	Elaeis_oleifera)	(Attalea_speciosa	Bactris_major)))	(Pelagodoxa_henryana	Orania_palindan))	(Iriartea_deltoidea	(Nypa_fruticans	(Phoenix_dactylifera	(Sabal_domingensis	Serenoa_repens))))))))	Veitchia_spiralis)))	Kingia_australis);
(((Reinhardtia_latisecta	Reinhardtia_paiewonskiana)	((((Roystonea_regia	Attalea_speciosa)	(Bactris_major	((Nypa_fruticans	Elaeis_guineensis)	Elaeis_oleifera)))	((Pelagodoxa_henryana	((Sclerosperma_profizianum	Iriartea_deltoidea)	Orania_palindan))	((Chamaedorea_seifrizii	(((Pseudophoenix_vinifera	(Serenoa_repens	(Phoenix_dactylifera	Sabal_domingensis)))	Geonoma_undata)	((((Calamus_caryotoides	Dypsis_decaryi)	(Oenocarpus_minor	Oenocarpus_bataua))	Prestoea_acuminata)	(Burretiokentia_grandiflora	(Veitchia_spiralis	(Dictyosperma_album	((Heterospathe_cagayanensis	Kentiopsis_piersoniorum)	Hydriastele_microspadix)))))))	((Manicaria_saccifera	Podococcus_barteri)	Leopoldinia_pulchra))))	(Reinhardtia_gracilis	Reinhardtia_simplex)))	Kingia_australis);
((Dictyosperma_album	(((((Calamus_caryotoides	Dypsis_decaryi)	Heterospathe_cagayanensis)	Kentiopsis_piersoniorum)	Hydriastele_microspadix)	((((Roystonea_regia	Chamaedorea_seifrizii)	((((((((Reinhardtia_gracilis	Reinhardtia_simplex)	(Reinhardtia_latisecta	Reinhardtia_paiewonskiana))	((Iriartea_deltoidea	Bactris_major)	(Elaeis_guineensis	Elaeis_oleifera)))	Nypa_fruticans)	(Pelagodoxa_henryana	(Sclerosperma_profizianum	Orania_palindan)))	(Serenoa_repens	(Phoenix_dactylifera	Sabal_domingensis)))	(Manicaria_saccifera	Podococcus_barteri))	Geonoma_undata))	((Oenocarpus_minor	Oenocarpus_bataua)	((Veitchia_spiralis	Attalea_speciosa)	((Leopoldinia_pulchra	Pseudophoenix_vinifera)	Prestoea_acuminata))))	Burretiokentia_grandiflora)))	Kingia_australis);
((Dictyosperma_album	(((Heterospathe_cagayanensis	Kentiopsis_piersoniorum)	Hydriastele_microspadix)	(((Geonoma_undata	((((((Attalea_speciosa	((Reinhardtia_gracilis	Reinhardtia_simplex)	(Reinhardtia_latisecta	Reinhardtia_paiewonskiana)))	((Iriartea_deltoidea	Bactris_major)	(Elaeis_guineensis	Elaeis_oleifera)))	Orania_palindan)	((Chamaedorea_seifrizii	Nypa_fruticans)	(Pseudophoenix_vinifera	(Phoenix_dactylifera	(Sabal_domingensis	Serenoa_repens)))))	((Calamus_caryotoides	Dypsis_decaryi)	((Leopoldinia_pulchra	Manicaria_saccifera)	Podococcus_barteri)))	((Pelagodoxa_henryana	Sclerosperma_profizianum)	(Burretiokentia_grandiflora	Roystonea_regia))))	(Prestoea_acuminata	(Oenocarpus_minor	Oenocarpus_bataua)))	Veitchia_spiralis)))	Kingia_australis);
((Calamus_caryotoides	((Dypsis_decaryi	Leopoldinia_pulchra)	((((Nypa_fruticans	Manicaria_saccifera)	Podococcus_barteri)	(Burretiokentia_grandiflora	((Orania_palindan	((Iriartea_deltoidea	(Attalea_speciosa	(Bactris_major	(Elaeis_guineensis	Elaeis_oleifera))))	((((Geonoma_undata	(Chamaedorea_seifrizii	Roystonea_regia))	((Veitchia_spiralis	Prestoea_acuminata)	(Oenocarpus_minor	Oenocarpus_bataua)))	(Dictyosperma_album	((Heterospathe_cagayanensis	Kentiopsis_piersoniorum)	Hydriastele_microspadix)))	(Pseudophoenix_vinifera	(Serenoa_repens	(Phoenix_dactylifera	Sabal_domingensis))))))	((Reinhardtia_simplex	(Reinhardtia_paiewonskiana	(Reinhardtia_latisecta	Reinhardtia_gracilis)))	Pelagodoxa_henryana))))	Sclerosperma_profizianum)))	Kingia_australis);
(((Reinhardtia_paiewonskiana	Reinhardtia_latisecta)	((((((Orania_palindan	(Podococcus_barteri	Sclerosperma_profizianum))	Iriartea_deltoidea)	(((Manicaria_saccifera	Roystonea_regia)	((Burretiokentia_grandiflora	(Dictyosperma_album	((Heterospathe_cagayanensis	Kentiopsis_piersoniorum)	Hydriastele_microspadix)))	((Prestoea_acuminata	(Oenocarpus_minor	Oenocarpus_bataua))	(Geonoma_undata	Veitchia_spiralis))))	Pelagodoxa_henryana))	((Leopoldinia_pulchra	(Dypsis_decaryi	Calamus_caryotoides))	((Serenoa_repens	((Phoenix_dactylifera	Sabal_domingensis)	Pseudophoenix_vinifera))	(Chamaedorea_seifrizii	Nypa_fruticans))))	(Attalea_speciosa	(Bactris_major	(Elaeis_guineensis	Elaeis_oleifera))))	(Reinhardtia_gracilis	Reinhardtia_simplex)))	Kingia_australis);
((Dictyosperma_album	((Veitchia_spiralis	((Heterospathe_cagayanensis	Kentiopsis_piersoniorum)	Hydriastele_microspadix))	(((((((Attalea_speciosa	(Bactris_major	(Elaeis_guineensis	Elaeis_oleifera)))	((Reinhardtia_gracilis	Reinhardtia_simplex)	(Reinhardtia_paiewonskiana	Reinhardtia_latisecta)))	(Iriartea_deltoidea	((Serenoa_repens	((Phoenix_dactylifera	Sabal_domingensis)	Pseudophoenix_vinifera))	(Chamaedorea_seifrizii	Nypa_fruticans))))	(Orania_palindan	(Sclerosperma_profizianum	Pelagodoxa_henryana)))	((Manicaria_saccifera	(Leopoldinia_pulchra	(Dypsis_decaryi	Calamus_caryotoides)))	Podococcus_barteri))	(Prestoea_acuminata	(Oenocarpus_minor	Oenocarpus_bataua)))	(Roystonea_regia	(Burretiokentia_grandiflora	Geonoma_undata)))))	Kingia_australis);
(((Reinhardtia_paiewonskiana	Reinhardtia_latisecta)	(((((Calamus_caryotoides	Dypsis_decaryi)	Leopoldinia_pulchra)	(Bactris_major	(Elaeis_oleifera	Elaeis_guineensis)))	(((Nypa_fruticans	(Podococcus_barteri	Manicaria_saccifera))	Attalea_speciosa)	((Sclerosperma_profizianum	Orania_palindan)	(((((Oenocarpus_bataua	Oenocarpus_minor)	(Veitchia_spiralis	Prestoea_acuminata))	Pelagodoxa_henryana)	((Dictyosperma_album	(Hydriastele_microspadix	((Burretiokentia_grandiflora	Heterospathe_cagayanensis)	Kentiopsis_piersoniorum)))	(Roystonea_regia	Geonoma_undata)))	(Iriartea_deltoidea	(Chamaedorea_seifrizii	((Serenoa_repens	(Phoenix_dactylifera	Sabal_domingensis))	Pseudophoenix_vinifera)))))))	(Reinhardtia_gracilis	Reinhardtia_simplex)))	Kingia_australis);
(((Reinhardtia_paiewonskiana	Reinhardtia_latisecta)	((((Nypa_fruticans	Attalea_speciosa)	(Bactris_major	(Elaeis_oleifera	Elaeis_guineensis)))	(((Serenoa_repens	(Pseudophoenix_vinifera	(Phoenix_dactylifera	Sabal_domingensis)))	(Leopoldinia_pulchra	Manicaria_saccifera))	(((((Iriartea_deltoidea	(Calamus_caryotoides	Dypsis_decaryi))	Reinhardtia_gracilis)	Chamaedorea_seifrizii)	((Sclerosperma_profizianum	Orania_palindan)	Podococcus_barteri))	((Pelagodoxa_henryana	(Roystonea_regia	Burretiokentia_grandiflora))	(((Oenocarpus_bataua	Oenocarpus_minor)	Prestoea_acuminata)	(Geonoma_undata	((Veitchia_spiralis	Dictyosperma_album)	(Heterospathe_cagayanensis	(Kentiopsis_piersoniorum	Hydriastele_microspadix)))))))))	Reinhardtia_simplex))	Kingia_australis);
(((Reinhardtia_paiewonskiana	Reinhardtia_latisecta)	((((Nypa_fruticans	Attalea_speciosa)	(Bactris_major	(Elaeis_oleifera	Elaeis_guineensis)))	(((((Leopoldinia_pulchra	(Manicaria_saccifera	(Iriartea_deltoidea	Dypsis_decaryi)))	(Podococcus_barteri	Sclerosperma_profizianum))	((((Calamus_caryotoides	Oenocarpus_bataua)	Oenocarpus_minor)	Prestoea_acuminata)	(((Chamaedorea_seifrizii	(Geonoma_undata	(Pseudophoenix_vinifera	Roystonea_regia)))	(Phoenix_dactylifera	(Serenoa_repens	Sabal_domingensis)))	(((Burretiokentia_grandiflora	Dictyosperma_album)	((Kentiopsis_piersoniorum	Heterospathe_cagayanensis)	Hydriastele_microspadix))	Veitchia_spiralis))))	Orania_palindan)	Pelagodoxa_henryana))	(Reinhardtia_gracilis	Reinhardtia_simplex)))	Kingia_australis);
((((((Chamaedorea_seifrizii	Geonoma_undata)	(Burretiokentia_grandiflora	Roystonea_regia))	((((Reinhardtia_gracilis	Reinhardtia_simplex)	(Reinhardtia_paiewonskiana	Reinhardtia_latisecta))	(Attalea_speciosa	((Iriartea_deltoidea	Bactris_major)	(Elaeis_oleifera	Elaeis_guineensis))))	(((Serenoa_repens	Orania_palindan)	Pelagodoxa_henryana)	(Nypa_fruticans	((Sabal_domingensis	Phoenix_dactylifera)	Pseudophoenix_vinifera)))))	((Leopoldinia_pulchra	Manicaria_saccifera)	(Podococcus_barteri	Sclerosperma_profizianum)))	(((Oenocarpus_bataua	Oenocarpus_minor)	(Veitchia_spiralis	Prestoea_acuminata))	(((Calamus_caryotoides	Dypsis_decaryi)	Dictyosperma_album)	((Kentiopsis_piersoniorum	Heterospathe_cagayanensis)	Hydriastele_microspadix))))	Kingia_australis);
((Pseudophoenix_vinifera	(((Sabal_domingensis	Phoenix_dactylifera)	Serenoa_repens)	(Nypa_fruticans	(((((Reinhardtia_gracilis	Reinhardtia_simplex)	(Reinhardtia_paiewonskiana	Reinhardtia_latisecta))	((Leopoldinia_pulchra	Attalea_speciosa)	(Bactris_major	(Elaeis_oleifera	Elaeis_guineensis))))	(((Orania_palindan	(Podococcus_barteri	Sclerosperma_profizianum))	(((Veitchia_spiralis	(((Calamus_caryotoides	Dypsis_decaryi)	Dictyosperma_album)	((Kentiopsis_piersoniorum	Heterospathe_cagayanensis)	Hydriastele_microspadix)))	Manicaria_saccifera)	(((Oenocarpus_bataua	Oenocarpus_minor)	Prestoea_acuminata)	((Chamaedorea_seifrizii	Geonoma_undata)	(Burretiokentia_grandiflora	Roystonea_regia)))))	Pelagodoxa_henryana))	Iriartea_deltoidea))))	Kingia_australis);
((((Reinhardtia_paiewonskiana	Reinhardtia_latisecta)	Reinhardtia_gracilis)	((((Orania_palindan	(Podococcus_barteri	Sclerosperma_profizianum))	(Leopoldinia_pulchra	Manicaria_saccifera))	(((Nypa_fruticans	Attalea_speciosa)	(Bactris_major	(Elaeis_oleifera	Elaeis_guineensis)))	(((Calamus_caryotoides	Dypsis_decaryi)	(Iriartea_deltoidea	(Pseudophoenix_vinifera	((Sabal_domingensis	Phoenix_dactylifera)	Serenoa_repens))))	(Pelagodoxa_henryana	(((Dictyosperma_album	(((Kentiopsis_piersoniorum	Heterospathe_cagayanensis)	Hydriastele_microspadix)	Veitchia_spiralis))	((Oenocarpus_bataua	Oenocarpus_minor)	Prestoea_acuminata))	((Chamaedorea_seifrizii	Geonoma_undata)	(Burretiokentia_grandiflora	Roystonea_regia)))))))	Reinhardtia_simplex))	Kingia_australis);
((Dictyosperma_album	(((Kentiopsis_piersoniorum	(Burretiokentia_grandiflora	Heterospathe_cagayanensis))	Hydriastele_microspadix)	((((((Orania_palindan	Sclerosperma_profizianum)	((Chamaedorea_seifrizii	((Sabal_domingensis	(Pseudophoenix_vinifera	Phoenix_dactylifera))	Serenoa_repens))	((((Nypa_fruticans	Attalea_speciosa)	(Bactris_major	(Elaeis_oleifera	Elaeis_guineensis)))	((Reinhardtia_paiewonskiana	Reinhardtia_latisecta)	(Reinhardtia_gracilis	Reinhardtia_simplex)))	((Manicaria_saccifera	(Calamus_caryotoides	(Leopoldinia_pulchra	Dypsis_decaryi)))	Iriartea_deltoidea))))	Pelagodoxa_henryana)	(Roystonea_regia	Geonoma_undata))	((Oenocarpus_bataua	Oenocarpus_minor)	(Veitchia_spiralis	Prestoea_acuminata)))	Podococcus_barteri)))	Kingia_australis);
(((((Sabal_domingensis	Phoenix_dactylifera)	Serenoa_repens)	(Nypa_fruticans	(Pseudophoenix_vinifera	Chamaedorea_seifrizii)))	(((Attalea_speciosa	((Iriartea_deltoidea	Bactris_major)	(Elaeis_oleifera	Elaeis_guineensis)))	((Reinhardtia_paiewonskiana	(Reinhardtia_gracilis	Reinhardtia_latisecta))	Reinhardtia_simplex))	(((Pelagodoxa_henryana	(Burretiokentia_grandiflora	(Veitchia_spiralis	(Roystonea_regia	Geonoma_undata))))	(((Oenocarpus_bataua	Oenocarpus_minor)	Prestoea_acuminata)	(Dictyosperma_album	((Kentiopsis_piersoniorum	Heterospathe_cagayanensis)	Hydriastele_microspadix))))	((Manicaria_saccifera	(Calamus_caryotoides	(Leopoldinia_pulchra	Dypsis_decaryi)))	(Podococcus_barteri	(Orania_palindan	Sclerosperma_profizianum))))))	Kingia_australis);
((Dictyosperma_album	(((Kentiopsis_piersoniorum	Heterospathe_cagayanensis)	Hydriastele_microspadix)	(Burretiokentia_grandiflora	(((Oenocarpus_bataua	Oenocarpus_minor)	(Veitchia_spiralis	Prestoea_acuminata))	((((Nypa_fruticans	Attalea_speciosa)	((((Calamus_caryotoides	Dypsis_decaryi)	Leopoldinia_pulchra)	Manicaria_saccifera)	(((Bactris_major	(Elaeis_oleifera	Elaeis_guineensis))	((Reinhardtia_paiewonskiana	Reinhardtia_latisecta)	(Reinhardtia_gracilis	Reinhardtia_simplex)))	(Podococcus_barteri	(Orania_palindan	Sclerosperma_profizianum)))))	(Iriartea_deltoidea	(((Sabal_domingensis	Phoenix_dactylifera)	Serenoa_repens)	(Pseudophoenix_vinifera	Chamaedorea_seifrizii))))	((Roystonea_regia	Geonoma_undata)	Pelagodoxa_henryana))))))	Kingia_australis);
((Calamus_caryotoides	(Dypsis_decaryi	((Manicaria_saccifera	((((Nypa_fruticans	((Sabal_domingensis	Phoenix_dactylifera)	Serenoa_repens))	((Leopoldinia_pulchra	Pseudophoenix_vinifera)	Chamaedorea_seifrizii))	(Attalea_speciosa	((Bactris_major	(Elaeis_oleifera	Elaeis_guineensis))	((Reinhardtia_paiewonskiana	Reinhardtia_latisecta)	(Reinhardtia_gracilis	Reinhardtia_simplex)))))	((Orania_palindan	Sclerosperma_profizianum)	(((Pelagodoxa_henryana	(Roystonea_regia	Burretiokentia_grandiflora))	(Geonoma_undata	(((Oenocarpus_bataua	Oenocarpus_minor)	Prestoea_acuminata)	(Dictyosperma_album	(((Kentiopsis_piersoniorum	Heterospathe_cagayanensis)	Hydriastele_microspadix)	Veitchia_spiralis)))))	Podococcus_barteri))))	Iriartea_deltoidea)))	Kingia_australis);
((Reinhardtia_latisecta	((Reinhardtia_simplex	((Attalea_speciosa	((Elaeis_oleifera	Elaeis_guineensis)	Bactris_major))	(Nypa_fruticans	(Orania_palindan	(Pelagodoxa_henryana	((((Prestoea_acuminata	(Oenocarpus_minor	Oenocarpus_bataua))	((Veitchia_spiralis	((Calamus_caryotoides	Dypsis_decaryi)	Dictyosperma_album))	(Hydriastele_microspadix	(Kentiopsis_piersoniorum	(Reinhardtia_gracilis	Heterospathe_cagayanensis)))))	(((Serenoa_repens	((Phoenix_dactylifera	Sabal_domingensis)	Pseudophoenix_vinifera))	Iriartea_deltoidea)	((Roystonea_regia	Burretiokentia_grandiflora)	(Chamaedorea_seifrizii	Geonoma_undata))))	(Manicaria_saccifera	((Sclerosperma_profizianum	Podococcus_barteri)	Leopoldinia_pulchra))))))))	Reinhardtia_paiewonskiana))	Kingia_australis);
(((Nypa_fruticans	(Iriartea_deltoidea	((Serenoa_repens	(Sabal_domingensis	Phoenix_dactylifera))	Pseudophoenix_vinifera)))	((((Prestoea_acuminata	(Oenocarpus_minor	Oenocarpus_bataua))	Pelagodoxa_henryana)	((Burretiokentia_grandiflora	((Veitchia_spiralis	Dictyosperma_album)	(Hydriastele_microspadix	(Kentiopsis_piersoniorum	((Calamus_caryotoides	Dypsis_decaryi)	Heterospathe_cagayanensis)))))	((Roystonea_regia	Chamaedorea_seifrizii)	Geonoma_undata)))	((Orania_palindan	(Sclerosperma_profizianum	Podococcus_barteri))	((((Reinhardtia_paiewonskiana	Reinhardtia_latisecta)	(Reinhardtia_gracilis	Reinhardtia_simplex))	(Attalea_speciosa	((Elaeis_oleifera	Elaeis_guineensis)	Bactris_major)))	(Leopoldinia_pulchra	Manicaria_saccifera)))))	Kingia_australis);
((Elaeis_oleifera	(Elaeis_guineensis	(Bactris_major	((((((((Leopoldinia_pulchra	Manicaria_saccifera)	Burretiokentia_grandiflora)	Podococcus_barteri)	(Prestoea_acuminata	(Oenocarpus_minor	Oenocarpus_bataua)))	((Sclerosperma_profizianum	(Dictyosperma_album	(Hydriastele_microspadix	(Kentiopsis_piersoniorum	((Calamus_caryotoides	Dypsis_decaryi)	Heterospathe_cagayanensis)))))	Geonoma_undata))	((((Veitchia_spiralis	Iriartea_deltoidea)	((Reinhardtia_paiewonskiana	Reinhardtia_latisecta)	(Reinhardtia_gracilis	Reinhardtia_simplex)))	(((Chamaedorea_seifrizii	Nypa_fruticans)	((Serenoa_repens	(Sabal_domingensis	Phoenix_dactylifera))	Pseudophoenix_vinifera))	Orania_palindan))	Pelagodoxa_henryana))	Roystonea_regia)	Attalea_speciosa))))	Kingia_australis);
(((Serenoa_repens	(Sabal_domingensis	Phoenix_dactylifera))	(((((Veitchia_spiralis	Orania_palindan)	(Sclerosperma_profizianum	Pelagodoxa_henryana))	(((((Prestoea_acuminata	(Oenocarpus_minor	(Calamus_caryotoides	Oenocarpus_bataua)))	(Dictyosperma_album	(Hydriastele_microspadix	(Kentiopsis_piersoniorum	(Dypsis_decaryi	Heterospathe_cagayanensis)))))	(Leopoldinia_pulchra	(Manicaria_saccifera	Podococcus_barteri)))	((Burretiokentia_grandiflora	Roystonea_regia)	Geonoma_undata))	(((Reinhardtia_paiewonskiana	(Reinhardtia_gracilis	Reinhardtia_latisecta))	Reinhardtia_simplex)	((Elaeis_oleifera	Elaeis_guineensis)	(Attalea_speciosa	Bactris_major)))))	Iriartea_deltoidea)	((Nypa_fruticans	Chamaedorea_seifrizii)	Pseudophoenix_vinifera)))	Kingia_australis);
((((((Reinhardtia_paiewonskiana	(Reinhardtia_gracilis	Reinhardtia_latisecta))	Reinhardtia_simplex)	(Attalea_speciosa	(Bactris_major	(Elaeis_oleifera	Elaeis_guineensis))))	((Orania_palindan	(Sclerosperma_profizianum	Pelagodoxa_henryana))	((Manicaria_saccifera	Podococcus_barteri)	((Geonoma_undata	((Leopoldinia_pulchra	Prestoea_acuminata)	(Oenocarpus_minor	Oenocarpus_bataua)))	(((Dictyosperma_album	((Veitchia_spiralis	(Heterospathe_cagayanensis	(Calamus_caryotoides	Dypsis_decaryi)))	(Hydriastele_microspadix	Kentiopsis_piersoniorum)))	Burretiokentia_grandiflora)	Roystonea_regia)))))	(((Iriartea_deltoidea	Serenoa_repens)	((Chamaedorea_seifrizii	Pseudophoenix_vinifera)	(Sabal_domingensis	Phoenix_dactylifera)))	Nypa_fruticans))	Kingia_australis);
((Dictyosperma_album	((Hydriastele_microspadix	((Kentiopsis_piersoniorum	Heterospathe_cagayanensis)	Burretiokentia_grandiflora))	((((Veitchia_spiralis	Prestoea_acuminata)	(Oenocarpus_minor	Oenocarpus_bataua))	Leopoldinia_pulchra)	(((((Serenoa_repens	(Sabal_domingensis	Phoenix_dactylifera))	(((Reinhardtia_paiewonskiana	Reinhardtia_latisecta)	(Reinhardtia_gracilis	Reinhardtia_simplex))	(Attalea_speciosa	((Iriartea_deltoidea	Bactris_major)	((Elaeis_oleifera	Elaeis_guineensis)	Nypa_fruticans)))))	(Orania_palindan	(Sclerosperma_profizianum	Pelagodoxa_henryana)))	((Calamus_caryotoides	Dypsis_decaryi)	(Manicaria_saccifera	Podococcus_barteri)))	(Roystonea_regia	(Geonoma_undata	(Pseudophoenix_vinifera	Chamaedorea_seifrizii)))))))	Kingia_australis);
(((Hydriastele_microspadix	Kentiopsis_piersoniorum)	((Veitchia_spiralis	Heterospathe_cagayanensis)	(((Prestoea_acuminata	(Oenocarpus_minor	Oenocarpus_bataua))	(Burretiokentia_grandiflora	(((Pseudophoenix_vinifera	Chamaedorea_seifrizii)	((((((Reinhardtia_paiewonskiana	Reinhardtia_latisecta)	(Reinhardtia_gracilis	Reinhardtia_simplex))	(Attalea_speciosa	(Bactris_major	(Elaeis_oleifera	Elaeis_guineensis))))	(Orania_palindan	(Sclerosperma_profizianum	Pelagodoxa_henryana)))	((Nypa_fruticans	(Phoenix_dactylifera	(Serenoa_repens	Sabal_domingensis)))	Iriartea_deltoidea))	(Podococcus_barteri	((Leopoldinia_pulchra	(Calamus_caryotoides	Dypsis_decaryi))	Manicaria_saccifera))))	(Roystonea_regia	Geonoma_undata))))	Dictyosperma_album)))	Kingia_australis);
((Dictyosperma_album	((Heterospathe_cagayanensis	(Hydriastele_microspadix	(Burretiokentia_grandiflora	Kentiopsis_piersoniorum)))	(((Oenocarpus_minor	Oenocarpus_bataua)	Roystonea_regia)	(((((Leopoldinia_pulchra	(Calamus_caryotoides	Dypsis_decaryi))	(Sclerosperma_profizianum	Podococcus_barteri))	((((Reinhardtia_paiewonskiana	(Reinhardtia_gracilis	Reinhardtia_latisecta))	Reinhardtia_simplex)	(Attalea_speciosa	(Bactris_major	(Elaeis_oleifera	Elaeis_guineensis))))	((((Chamaedorea_seifrizii	(((Pseudophoenix_vinifera	Phoenix_dactylifera)	Sabal_domingensis)	Serenoa_repens))	Nypa_fruticans)	Iriartea_deltoidea)	(Orania_palindan	Pelagodoxa_henryana))))	Manicaria_saccifera)	(Geonoma_undata	(Veitchia_spiralis	Prestoea_acuminata))))))	Kingia_australis);
(((Nypa_fruticans	Chamaedorea_seifrizii)	((((Calamus_caryotoides	Dypsis_decaryi)	Iriartea_deltoidea)	(((Leopoldinia_pulchra	Manicaria_saccifera)	((((Roystonea_regia	Geonoma_undata)	(Pelagodoxa_henryana	(Prestoea_acuminata	(Oenocarpus_minor	Oenocarpus_bataua))))	((Veitchia_spiralis	(Dictyosperma_album	(Hydriastele_microspadix	(Kentiopsis_piersoniorum	Heterospathe_cagayanensis))))	Burretiokentia_grandiflora))	(Sclerosperma_profizianum	Podococcus_barteri)))	((((Reinhardtia_paiewonskiana	Reinhardtia_latisecta)	(Reinhardtia_gracilis	Reinhardtia_simplex))	(Attalea_speciosa	(Bactris_major	(Elaeis_oleifera	Elaeis_guineensis))))	Orania_palindan)))	(((Phoenix_dactylifera	Sabal_domingensis)	Serenoa_repens)	Pseudophoenix_vinifera)))	Kingia_australis);
(((Elaeis_oleifera	Elaeis_guineensis)	(((((Orania_palindan	(Iriartea_deltoidea	Sclerosperma_profizianum))	(((((Geonoma_undata	(((Veitchia_spiralis	Prestoea_acuminata)	(Oenocarpus_minor	Oenocarpus_bataua))	(Dictyosperma_album	(Hydriastele_microspadix	(Kentiopsis_piersoniorum	Heterospathe_cagayanensis)))))	(Pelagodoxa_henryana	(Roystonea_regia	Burretiokentia_grandiflora)))	(Manicaria_saccifera	Podococcus_barteri))	(Dypsis_decaryi	(Leopoldinia_pulchra	Calamus_caryotoides)))	((Nypa_fruticans	Chamaedorea_seifrizii)	(((Pseudophoenix_vinifera	Phoenix_dactylifera)	Sabal_domingensis)	Serenoa_repens))))	((Reinhardtia_paiewonskiana	Reinhardtia_latisecta)	(Reinhardtia_gracilis	Reinhardtia_simplex)))	Attalea_speciosa)	Bactris_major))	Kingia_australis);
(((((((Reinhardtia_simplex	((Reinhardtia_paiewonskiana	Reinhardtia_latisecta)	Reinhardtia_gracilis))	(((((((Dictyosperma_album	((Kentiopsis_piersoniorum	Heterospathe_cagayanensis)	Hydriastele_microspadix))	((Oenocarpus_bataua	Oenocarpus_minor)	(Prestoea_acuminata	Veitchia_spiralis)))	((Geonoma_undata	Burretiokentia_grandiflora)	Roystonea_regia))	((Leopoldinia_pulchra	(Dypsis_decaryi	Calamus_caryotoides))	Manicaria_saccifera))	(Sclerosperma_profizianum	Podococcus_barteri))	((Phoenix_dactylifera	(Pseudophoenix_vinifera	Chamaedorea_seifrizii))	Sabal_domingensis))	(Pelagodoxa_henryana	(Orania_palindan	(Iriartea_deltoidea	Serenoa_repens)))))	(Nypa_fruticans	Attalea_speciosa))	Bactris_major)	Elaeis_guineensis)	Elaeis_oleifera)	Kingia_australis);
((Dictyosperma_album	((((Oenocarpus_bataua	Oenocarpus_minor)	(Prestoea_acuminata	Veitchia_spiralis))	((Geonoma_undata	(Burretiokentia_grandiflora	Roystonea_regia))	(((((Sclerosperma_profizianum	Pelagodoxa_henryana)	Orania_palindan)	(((Nypa_fruticans	Attalea_speciosa)	(((Iriartea_deltoidea	Serenoa_repens)	Bactris_major)	(Elaeis_guineensis	Elaeis_oleifera)))	((Reinhardtia_paiewonskiana	Reinhardtia_latisecta)	(Reinhardtia_gracilis	Reinhardtia_simplex))))	((Podococcus_barteri	Manicaria_saccifera)	(Dypsis_decaryi	(Calamus_caryotoides	Leopoldinia_pulchra))))	((Phoenix_dactylifera	Sabal_domingensis)	(Pseudophoenix_vinifera	Chamaedorea_seifrizii)))))	((Kentiopsis_piersoniorum	Heterospathe_cagayanensis)	Hydriastele_microspadix)))	Kingia_australis);
((Dictyosperma_album	(((((Oenocarpus_bataua	Oenocarpus_minor)	Prestoea_acuminata)	(Pelagodoxa_henryana	((Burretiokentia_grandiflora	(Geonoma_undata	Roystonea_regia))	((((Podococcus_barteri	Manicaria_saccifera)	((Dypsis_decaryi	(Calamus_caryotoides	Leopoldinia_pulchra))	(Attalea_speciosa	(((((Nypa_fruticans	Serenoa_repens)	Iriartea_deltoidea)	Bactris_major)	(Elaeis_guineensis	Elaeis_oleifera))	((Reinhardtia_paiewonskiana	Reinhardtia_latisecta)	(Reinhardtia_gracilis	Reinhardtia_simplex))))))	(Orania_palindan	Sclerosperma_profizianum))	((Phoenix_dactylifera	Sabal_domingensis)	(Pseudophoenix_vinifera	Chamaedorea_seifrizii))))))	Veitchia_spiralis)	((Kentiopsis_piersoniorum	Heterospathe_cagayanensis)	Hydriastele_microspadix)))	Kingia_australis);
(((Serenoa_repens	((Iriartea_deltoidea	(Chamaedorea_seifrizii	(((Veitchia_spiralis	((Oenocarpus_bataua	Oenocarpus_minor)	Prestoea_acuminata))	((((Kentiopsis_piersoniorum	Heterospathe_cagayanensis)	Hydriastele_microspadix)	Dictyosperma_album)	(Geonoma_undata	(Roystonea_regia	Burretiokentia_grandiflora))))	(((((Bactris_major	(Elaeis_guineensis	Elaeis_oleifera))	((Reinhardtia_paiewonskiana	Reinhardtia_latisecta)	(Reinhardtia_gracilis	Reinhardtia_simplex)))	(Orania_palindan	(Pelagodoxa_henryana	Sclerosperma_profizianum)))	((Dypsis_decaryi	(Calamus_caryotoides	Leopoldinia_pulchra))	(Podococcus_barteri	Manicaria_saccifera)))	Attalea_speciosa))))	Nypa_fruticans))	((Phoenix_dactylifera	Sabal_domingensis)	Pseudophoenix_vinifera))	Kingia_australis);
(((((Dypsis_decaryi	(Calamus_caryotoides	Leopoldinia_pulchra))	Iriartea_deltoidea)	((((Oenocarpus_bataua	Oenocarpus_minor)	(Prestoea_acuminata	Veitchia_spiralis))	(((Kentiopsis_piersoniorum	Heterospathe_cagayanensis)	Hydriastele_microspadix)	Dictyosperma_album))	(((Pelagodoxa_henryana	(Sclerosperma_profizianum	Orania_palindan))	(Geonoma_undata	(Roystonea_regia	Burretiokentia_grandiflora)))	((Podococcus_barteri	Manicaria_saccifera)	((Attalea_speciosa	(Bactris_major	(Elaeis_guineensis	Elaeis_oleifera)))	((Reinhardtia_paiewonskiana	(Reinhardtia_gracilis	Reinhardtia_latisecta))	Reinhardtia_simplex))))))	((Nypa_fruticans	(Pseudophoenix_vinifera	((Phoenix_dactylifera	Sabal_domingensis)	Serenoa_repens)))	Chamaedorea_seifrizii))	Kingia_australis);
((Dictyosperma_album	(((((((Nypa_fruticans	Chamaedorea_seifrizii)	((Pseudophoenix_vinifera	(Phoenix_dactylifera	(Sabal_domingensis	Serenoa_repens)))	Iriartea_deltoidea))	((Sclerosperma_profizianum	Orania_palindan)	(((Attalea_speciosa	(((Dypsis_decaryi	(Calamus_caryotoides	Leopoldinia_pulchra))	Bactris_major)	(Elaeis_guineensis	Elaeis_oleifera)))	((Reinhardtia_paiewonskiana	Reinhardtia_latisecta)	(Reinhardtia_gracilis	Reinhardtia_simplex)))	(Podococcus_barteri	Manicaria_saccifera))))	(Pelagodoxa_henryana	Roystonea_regia))	Geonoma_undata)	((Oenocarpus_bataua	Oenocarpus_minor)	(Prestoea_acuminata	Veitchia_spiralis)))	((Kentiopsis_piersoniorum	Heterospathe_cagayanensis)	(Burretiokentia_grandiflora	Hydriastele_microspadix))))	Kingia_australis);
((Dictyosperma_album	((Veitchia_spiralis	(Hydriastele_microspadix	(Heterospathe_cagayanensis	Kentiopsis_piersoniorum)))	(((((Dypsis_decaryi	(Calamus_caryotoides	Leopoldinia_pulchra))	Manicaria_saccifera)	((((Attalea_speciosa	(Bactris_major	(Elaeis_guineensis	Elaeis_oleifera)))	((Reinhardtia_paiewonskiana	Reinhardtia_latisecta)	(Reinhardtia_gracilis	Reinhardtia_simplex)))	((((Pseudophoenix_vinifera	(Serenoa_repens	(Phoenix_dactylifera	Sabal_domingensis)))	(Chamaedorea_seifrizii	Nypa_fruticans))	Iriartea_deltoidea)	(Pelagodoxa_henryana	Orania_palindan)))	(Podococcus_barteri	Sclerosperma_profizianum)))	(Geonoma_undata	(Burretiokentia_grandiflora	Roystonea_regia)))	((Oenocarpus_bataua	Oenocarpus_minor)	Prestoea_acuminata))))	Kingia_australis);
((Pelagodoxa_henryana	((((Attalea_speciosa	((Calamus_caryotoides	Bactris_major)	(Elaeis_guineensis	Elaeis_oleifera)))	((Reinhardtia_paiewonskiana	Reinhardtia_latisecta)	(Reinhardtia_gracilis	Reinhardtia_simplex)))	((Leopoldinia_pulchra	Manicaria_saccifera)	(Orania_palindan	(Podococcus_barteri	Sclerosperma_profizianum))))	((((((Oenocarpus_bataua	Oenocarpus_minor)	(Veitchia_spiralis	Prestoea_acuminata))	((Dictyosperma_album	Dypsis_decaryi)	(Hydriastele_microspadix	(Heterospathe_cagayanensis	Kentiopsis_piersoniorum))))	Geonoma_undata)	(Burretiokentia_grandiflora	Roystonea_regia))	(((Chamaedorea_seifrizii	Nypa_fruticans)	(Pseudophoenix_vinifera	(Serenoa_repens	(Phoenix_dactylifera	Sabal_domingensis))))	Iriartea_deltoidea))))	Kingia_australis);
(((((Attalea_speciosa	Nypa_fruticans)	Chamaedorea_seifrizii)	(Pseudophoenix_vinifera	(Serenoa_repens	(Phoenix_dactylifera	Sabal_domingensis))))	(((Orania_palindan	(Leopoldinia_pulchra	(Podococcus_barteri	Sclerosperma_profizianum)))	((((Calamus_caryotoides	Bactris_major)	(Elaeis_guineensis	Elaeis_oleifera))	(((Reinhardtia_latisecta	Reinhardtia_paiewonskiana)	Reinhardtia_gracilis)	Reinhardtia_simplex))	(Iriartea_deltoidea	Manicaria_saccifera)))	((((Oenocarpus_bataua	Oenocarpus_minor)	Prestoea_acuminata)	((Burretiokentia_grandiflora	((Dictyosperma_album	Dypsis_decaryi)	(Hydriastele_microspadix	((Veitchia_spiralis	Heterospathe_cagayanensis)	Kentiopsis_piersoniorum))))	Pelagodoxa_henryana))	(Roystonea_regia	Geonoma_undata))))	Kingia_australis);
((Dictyosperma_album	(((Hydriastele_microspadix	((Dypsis_decaryi	Heterospathe_cagayanensis)	Kentiopsis_piersoniorum))	(Geonoma_undata	((((((Oenocarpus_bataua	Oenocarpus_minor)	Prestoea_acuminata)	Pelagodoxa_henryana)	((Burretiokentia_grandiflora	(((Reinhardtia_latisecta	Reinhardtia_paiewonskiana)	(Reinhardtia_gracilis	Reinhardtia_simplex))	(Attalea_speciosa	((Calamus_caryotoides	Bactris_major)	(Elaeis_guineensis	Elaeis_oleifera)))))	((Pseudophoenix_vinifera	(Phoenix_dactylifera	Sabal_domingensis))	((Leopoldinia_pulchra	Chamaedorea_seifrizii)	((Nypa_fruticans	Serenoa_repens)	Iriartea_deltoidea)))))	(Orania_palindan	(Podococcus_barteri	Sclerosperma_profizianum)))	(Manicaria_saccifera	Roystonea_regia))))	Veitchia_spiralis))	Kingia_australis);
((Phoenix_dactylifera	(((Pseudophoenix_vinifera	((((((((((Calamus_caryotoides	Dypsis_decaryi)	Leopoldinia_pulchra)	((Elaeis_oleifera	Elaeis_guineensis)	Bactris_major))	Attalea_speciosa)	((Reinhardtia_gracilis	Reinhardtia_simplex)	(Reinhardtia_paiewonskiana	Reinhardtia_latisecta)))	(Pelagodoxa_henryana	(Orania_palindan	Sclerosperma_profizianum)))	(Podococcus_barteri	Manicaria_saccifera))	(((Burretiokentia_grandiflora	Roystonea_regia)	Geonoma_undata)	((Dictyosperma_album	(((Veitchia_spiralis	Heterospathe_cagayanensis)	Kentiopsis_piersoniorum)	Hydriastele_microspadix))	(Prestoea_acuminata	(Oenocarpus_minor	Oenocarpus_bataua)))))	Iriartea_deltoidea)	(Nypa_fruticans	Chamaedorea_seifrizii)))	Serenoa_repens)	Sabal_domingensis))	Kingia_australis);
((Calamus_caryotoides	(Dypsis_decaryi	(Leopoldinia_pulchra	((Iriartea_deltoidea	Manicaria_saccifera)	((((((Elaeis_oleifera	Elaeis_guineensis)	Bactris_major)	(Veitchia_spiralis	Attalea_speciosa))	((Reinhardtia_gracilis	Reinhardtia_simplex)	(Reinhardtia_paiewonskiana	Reinhardtia_latisecta)))	((((Serenoa_repens	(Sabal_domingensis	Phoenix_dactylifera))	Pseudophoenix_vinifera)	((Burretiokentia_grandiflora	Roystonea_regia)	(((Dictyosperma_album	((Heterospathe_cagayanensis	Kentiopsis_piersoniorum)	Hydriastele_microspadix))	(Prestoea_acuminata	(Oenocarpus_minor	Oenocarpus_bataua)))	Geonoma_undata)))	Chamaedorea_seifrizii))	((Orania_palindan	(Sclerosperma_profizianum	Pelagodoxa_henryana))	(Podococcus_barteri	Nypa_fruticans)))))))	Kingia_australis);
(((((((((((Manicaria_saccifera	Podococcus_barteri)	(Leopoldinia_pulchra	(Dypsis_decaryi	Calamus_caryotoides)))	Sclerosperma_profizianum)	((((Dictyosperma_album	((Heterospathe_cagayanensis	Kentiopsis_piersoniorum)	Hydriastele_microspadix))	(Prestoea_acuminata	(Oenocarpus_minor	Oenocarpus_bataua)))	Veitchia_spiralis)	((Pelagodoxa_henryana	Roystonea_regia)	(Burretiokentia_grandiflora	Geonoma_undata))))	Orania_palindan)	((Serenoa_repens	Iriartea_deltoidea)	(Chamaedorea_seifrizii	(Nypa_fruticans	((Sabal_domingensis	Phoenix_dactylifera)	Pseudophoenix_vinifera)))))	(((Elaeis_oleifera	Elaeis_guineensis)	Bactris_major)	Attalea_speciosa))	(Reinhardtia_gracilis	Reinhardtia_simplex))	Reinhardtia_paiewonskiana)	Reinhardtia_latisecta)	Kingia_australis);
((((((Sclerosperma_profizianum	Pelagodoxa_henryana)	Orania_palindan)	(((((Elaeis_oleifera	Elaeis_guineensis)	Bactris_major)	Attalea_speciosa)	(Reinhardtia_simplex	(Reinhardtia_paiewonskiana	(Reinhardtia_gracilis	Reinhardtia_latisecta))))	((((Dictyosperma_album	((Heterospathe_cagayanensis	Kentiopsis_piersoniorum)	Hydriastele_microspadix))	((Veitchia_spiralis	Prestoea_acuminata)	(Oenocarpus_minor	Oenocarpus_bataua)))	(Geonoma_undata	(Burretiokentia_grandiflora	Roystonea_regia)))	((((Dypsis_decaryi	Calamus_caryotoides)	Leopoldinia_pulchra)	Manicaria_saccifera)	Podococcus_barteri))))	Iriartea_deltoidea)	((Chamaedorea_seifrizii	Nypa_fruticans)	((Phoenix_dactylifera	(Serenoa_repens	Sabal_domingensis))	Pseudophoenix_vinifera)))	Kingia_australis);
(((((Pelagodoxa_henryana	(Orania_palindan	(Podococcus_barteri	Sclerosperma_profizianum)))	((((Elaeis_oleifera	Elaeis_guineensis)	(((Dypsis_decaryi	Calamus_caryotoides)	Bactris_major)	Attalea_speciosa))	(Reinhardtia_simplex	((Reinhardtia_paiewonskiana	Reinhardtia_latisecta)	Reinhardtia_gracilis)))	((((Burretiokentia_grandiflora	(Dictyosperma_album	((Heterospathe_cagayanensis	Kentiopsis_piersoniorum)	Hydriastele_microspadix)))	(Geonoma_undata	Roystonea_regia))	((Veitchia_spiralis	Prestoea_acuminata)	(Oenocarpus_minor	Oenocarpus_bataua)))	(Leopoldinia_pulchra	Manicaria_saccifera))))	Iriartea_deltoidea)	(((Phoenix_dactylifera	Sabal_domingensis)	Serenoa_repens)	(Pseudophoenix_vinifera	(Chamaedorea_seifrizii	Nypa_fruticans))))	Kingia_australis);
((Reinhardtia_latisecta	(((Reinhardtia_gracilis	Reinhardtia_simplex)	(((Pelagodoxa_henryana	(((Geonoma_undata	(Roystonea_regia	Burretiokentia_grandiflora))	((Sclerosperma_profizianum	(Dictyosperma_album	((Heterospathe_cagayanensis	Kentiopsis_piersoniorum)	Hydriastele_microspadix)))	((Veitchia_spiralis	Prestoea_acuminata)	(Oenocarpus_minor	Oenocarpus_bataua))))	((((Dypsis_decaryi	Calamus_caryotoides)	Leopoldinia_pulchra)	Manicaria_saccifera)	Podococcus_barteri)))	((Iriartea_deltoidea	((Chamaedorea_seifrizii	Nypa_fruticans)	(((Phoenix_dactylifera	Pseudophoenix_vinifera)	Sabal_domingensis)	Serenoa_repens)))	Orania_palindan))	((Bactris_major	(Elaeis_oleifera	Elaeis_guineensis))	Attalea_speciosa)))	Reinhardtia_paiewonskiana))	Kingia_australis);
(((Reinhardtia_latisecta	Reinhardtia_paiewonskiana)	((Reinhardtia_gracilis	Reinhardtia_simplex)	(((((((((Dictyosperma_album	((Heterospathe_cagayanensis	Kentiopsis_piersoniorum)	Hydriastele_microspadix))	((Veitchia_spiralis	Prestoea_acuminata)	(Oenocarpus_minor	Oenocarpus_bataua)))	(Geonoma_undata	(Roystonea_regia	Burretiokentia_grandiflora)))	Pelagodoxa_henryana)	(Chamaedorea_seifrizii	(Pseudophoenix_vinifera	(Sabal_domingensis	Phoenix_dactylifera))))	(((Dypsis_decaryi	Calamus_caryotoides)	Iriartea_deltoidea)	(Leopoldinia_pulchra	Manicaria_saccifera)))	(Podococcus_barteri	Sclerosperma_profizianum))	(Orania_palindan	Serenoa_repens))	((Bactris_major	(Elaeis_oleifera	Elaeis_guineensis))	(Nypa_fruticans	Attalea_speciosa)))))	Kingia_australis);
((Reinhardtia_simplex	((((((((Dictyosperma_album	((Heterospathe_cagayanensis	Kentiopsis_piersoniorum)	Hydriastele_microspadix))	((Veitchia_spiralis	Prestoea_acuminata)	(Oenocarpus_minor	Oenocarpus_bataua)))	(Geonoma_undata	(Pelagodoxa_henryana	(Roystonea_regia	Burretiokentia_grandiflora))))	((Chamaedorea_seifrizii	((Dypsis_decaryi	Calamus_caryotoides)	(Serenoa_repens	Iriartea_deltoidea)))	(Pseudophoenix_vinifera	(Sabal_domingensis	Phoenix_dactylifera))))	(Orania_palindan	(Podococcus_barteri	Sclerosperma_profizianum)))	Manicaria_saccifera)	((Leopoldinia_pulchra	(Bactris_major	(Elaeis_oleifera	Elaeis_guineensis)))	(Nypa_fruticans	Attalea_speciosa)))	(Reinhardtia_paiewonskiana	(Reinhardtia_gracilis	Reinhardtia_latisecta))))	Kingia_australis);
((((Serenoa_repens	(Sabal_domingensis	Phoenix_dactylifera))	Nypa_fruticans)	((((((((Dictyosperma_album	((Heterospathe_cagayanensis	Kentiopsis_piersoniorum)	Hydriastele_microspadix))	(Prestoea_acuminata	(Oenocarpus_minor	Oenocarpus_bataua)))	Veitchia_spiralis)	(Burretiokentia_grandiflora	((Chamaedorea_seifrizii	Pseudophoenix_vinifera)	(Roystonea_regia	Geonoma_undata))))	(Manicaria_saccifera	Podococcus_barteri))	((Dypsis_decaryi	Calamus_caryotoides)	Leopoldinia_pulchra))	(((Bactris_major	(Elaeis_oleifera	Elaeis_guineensis))	Attalea_speciosa)	((Reinhardtia_paiewonskiana	Reinhardtia_latisecta)	(Reinhardtia_gracilis	Reinhardtia_simplex))))	(Pelagodoxa_henryana	(Orania_palindan	(Iriartea_deltoidea	Sclerosperma_profizianum)))))	Kingia_australis);
((((Sabal_domingensis	Phoenix_dactylifera)	Serenoa_repens)	(Nypa_fruticans	(Pelagodoxa_henryana	((((((Veitchia_spiralis	Prestoea_acuminata)	(Oenocarpus_minor	Oenocarpus_bataua))	(Burretiokentia_grandiflora	(Dictyosperma_album	((Heterospathe_cagayanensis	Kentiopsis_piersoniorum)	Hydriastele_microspadix))))	((Chamaedorea_seifrizii	Pseudophoenix_vinifera)	(Roystonea_regia	Geonoma_undata)))	(Manicaria_saccifera	((Sclerosperma_profizianum	Podococcus_barteri)	(Dypsis_decaryi	(Calamus_caryotoides	Leopoldinia_pulchra)))))	((((Elaeis_oleifera	Elaeis_guineensis)	(Attalea_speciosa	Bactris_major))	((Reinhardtia_paiewonskiana	Reinhardtia_latisecta)	(Reinhardtia_gracilis	Reinhardtia_simplex)))	(Iriartea_deltoidea	Orania_palindan))))))	Kingia_australis);
(((Serenoa_repens	(Sabal_domingensis	Phoenix_dactylifera))	(((((Pseudophoenix_vinifera	(Leopoldinia_pulchra	(Dypsis_decaryi	Calamus_caryotoides)))	((((Veitchia_spiralis	Prestoea_acuminata)	(Oenocarpus_bataua	Oenocarpus_minor))	(Dictyosperma_album	(Hydriastele_microspadix	(Heterospathe_cagayanensis	Kentiopsis_piersoniorum))))	(Geonoma_undata	(Burretiokentia_grandiflora	Roystonea_regia))))	(Manicaria_saccifera	Podococcus_barteri))	(Pelagodoxa_henryana	(((Attalea_speciosa	(Bactris_major	(Elaeis_oleifera	Elaeis_guineensis)))	((Reinhardtia_simplex	Reinhardtia_gracilis)	(Reinhardtia_paiewonskiana	Reinhardtia_latisecta)))	((Iriartea_deltoidea	Sclerosperma_profizianum)	Orania_palindan))))	(Nypa_fruticans	Chamaedorea_seifrizii)))	Kingia_australis);
(((Serenoa_repens	(Sabal_domingensis	Phoenix_dactylifera))	(((((Reinhardtia_simplex	Reinhardtia_gracilis)	(Reinhardtia_paiewonskiana	Reinhardtia_latisecta))	(((Orania_palindan	Pelagodoxa_henryana)	(((Roystonea_regia	Geonoma_undata)	Burretiokentia_grandiflora)	(((((Veitchia_spiralis	Prestoea_acuminata)	(Oenocarpus_bataua	Oenocarpus_minor))	(Sclerosperma_profizianum	(Dictyosperma_album	(Hydriastele_microspadix	(Heterospathe_cagayanensis	Kentiopsis_piersoniorum)))))	(Dypsis_decaryi	(Calamus_caryotoides	Leopoldinia_pulchra)))	(Manicaria_saccifera	Podococcus_barteri))))	(Attalea_speciosa	(Bactris_major	(Elaeis_oleifera	Elaeis_guineensis)))))	Iriartea_deltoidea)	(Nypa_fruticans	(Pseudophoenix_vinifera	Chamaedorea_seifrizii))))	Kingia_australis);
(((Chamaedorea_seifrizii	Nypa_fruticans)	((((Pelagodoxa_henryana	((((Veitchia_spiralis	Prestoea_acuminata)	(Oenocarpus_bataua	Oenocarpus_minor))	Roystonea_regia)	((Dictyosperma_album	((Kentiopsis_piersoniorum	(Burretiokentia_grandiflora	(Heterospathe_cagayanensis	Dypsis_decaryi)))	Hydriastele_microspadix))	Geonoma_undata)))	((((Reinhardtia_simplex	Reinhardtia_gracilis)	(Reinhardtia_paiewonskiana	Reinhardtia_latisecta))	(Orania_palindan	((Sclerosperma_profizianum	Podococcus_barteri)	(Manicaria_saccifera	(Calamus_caryotoides	Leopoldinia_pulchra)))))	(Attalea_speciosa	(Bactris_major	(Elaeis_oleifera	Elaeis_guineensis)))))	Iriartea_deltoidea)	(Pseudophoenix_vinifera	((Serenoa_repens	Sabal_domingensis)	Phoenix_dactylifera))))	Kingia_australis);
((Chamaedorea_seifrizii	((((Iriartea_deltoidea	Leopoldinia_pulchra)	(((Attalea_speciosa	(((Calamus_caryotoides	Dypsis_decaryi)	Bactris_major)	(Elaeis_oleifera	Elaeis_guineensis)))	((Reinhardtia_simplex	Reinhardtia_gracilis)	(Reinhardtia_paiewonskiana	Reinhardtia_latisecta)))	((Sclerosperma_profizianum	Orania_palindan)	((((Veitchia_spiralis	Prestoea_acuminata)	(Oenocarpus_bataua	Oenocarpus_minor))	((Dictyosperma_album	(((Burretiokentia_grandiflora	Kentiopsis_piersoniorum)	Heterospathe_cagayanensis)	Hydriastele_microspadix))	(Geonoma_undata	Roystonea_regia)))	(Pelagodoxa_henryana	(Manicaria_saccifera	Podococcus_barteri))))))	(Pseudophoenix_vinifera	(Serenoa_repens	(Sabal_domingensis	Phoenix_dactylifera))))	Nypa_fruticans))	Kingia_australis);
((Phoenix_dactylifera	(((((Nypa_fruticans	Chamaedorea_seifrizii)	((Iriartea_deltoidea	Leopoldinia_pulchra)	((((Burretiokentia_grandiflora	Attalea_speciosa)	(Bactris_major	(Elaeis_oleifera	Elaeis_guineensis)))	(Reinhardtia_simplex	((Reinhardtia_latisecta	Reinhardtia_paiewonskiana)	Reinhardtia_gracilis)))	((((Dictyosperma_album	(Veitchia_spiralis	(Kentiopsis_piersoniorum	(Hydriastele_microspadix	((Calamus_caryotoides	Dypsis_decaryi)	Heterospathe_cagayanensis)))))	(Prestoea_acuminata	(Oenocarpus_bataua	Oenocarpus_minor)))	Geonoma_undata)	(((Manicaria_saccifera	Roystonea_regia)	Pelagodoxa_henryana)	((Sclerosperma_profizianum	Orania_palindan)	Podococcus_barteri))))))	Pseudophoenix_vinifera)	Serenoa_repens)	Sabal_domingensis))	Kingia_australis);
((Reinhardtia_latisecta	(Reinhardtia_paiewonskiana	((Reinhardtia_gracilis	Reinhardtia_simplex)	((((((Iriartea_deltoidea	(Pseudophoenix_vinifera	(Sabal_domingensis	Phoenix_dactylifera)))	(Serenoa_repens	Chamaedorea_seifrizii))	(((Prestoea_acuminata	(Oenocarpus_bataua	Oenocarpus_minor))	((Roystonea_regia	Geonoma_undata)	(Dictyosperma_album	(Veitchia_spiralis	((Burretiokentia_grandiflora	Hydriastele_microspadix)	(Heterospathe_cagayanensis	Kentiopsis_piersoniorum))))))	Pelagodoxa_henryana))	((Sclerosperma_profizianum	Orania_palindan)	Podococcus_barteri))	((Calamus_caryotoides	(Dypsis_decaryi	Leopoldinia_pulchra))	Manicaria_saccifera))	(((Elaeis_oleifera	Elaeis_guineensis)	Bactris_major)	(Nypa_fruticans	Attalea_speciosa))))))	Kingia_australis);
((Reinhardtia_latisecta	(((Reinhardtia_simplex	((((Pseudophoenix_vinifera	(Serenoa_repens	(Sabal_domingensis	Phoenix_dactylifera)))	Pelagodoxa_henryana)	Nypa_fruticans)	(((((Elaeis_oleifera	Elaeis_guineensis)	(Calamus_caryotoides	Bactris_major))	Attalea_speciosa)	(((Prestoea_acuminata	(Oenocarpus_bataua	Oenocarpus_minor))	((Dictyosperma_album	(Veitchia_spiralis	(Hydriastele_microspadix	(Heterospathe_cagayanensis	Kentiopsis_piersoniorum))))	(Chamaedorea_seifrizii	((Burretiokentia_grandiflora	Roystonea_regia)	Geonoma_undata))))	((Sclerosperma_profizianum	Podococcus_barteri)	(Leopoldinia_pulchra	((Iriartea_deltoidea	Manicaria_saccifera)	Dypsis_decaryi)))))	Orania_palindan)))	Reinhardtia_paiewonskiana)	Reinhardtia_gracilis))	Kingia_australis);
(((Reinhardtia_latisecta	Reinhardtia_gracilis)	((Reinhardtia_simplex	((((Elaeis_oleifera	Elaeis_guineensis)	(Calamus_caryotoides	Bactris_major))	(Nypa_fruticans	Attalea_speciosa))	((((Orania_palindan	(Sclerosperma_profizianum	Podococcus_barteri))	Leopoldinia_pulchra)	Manicaria_saccifera)	((Pelagodoxa_henryana	((Veitchia_spiralis	((Prestoea_acuminata	(Oenocarpus_bataua	Oenocarpus_minor))	(Dictyosperma_album	(Hydriastele_microspadix	(Heterospathe_cagayanensis	Kentiopsis_piersoniorum)))))	((Burretiokentia_grandiflora	Roystonea_regia)	Geonoma_undata)))	(((Iriartea_deltoidea	Dypsis_decaryi)	Chamaedorea_seifrizii)	(Serenoa_repens	((Sabal_domingensis	Phoenix_dactylifera)	Pseudophoenix_vinifera)))))))	Reinhardtia_paiewonskiana))	Kingia_australis);
((Reinhardtia_latisecta	(((Reinhardtia_gracilis	Reinhardtia_simplex)	((((Elaeis_oleifera	Elaeis_guineensis)	Bactris_major)	(Nypa_fruticans	Attalea_speciosa))	((((((Dypsis_decaryi	Calamus_caryotoides)	Leopoldinia_pulchra)	((Pelagodoxa_henryana	(((Prestoea_acuminata	(Oenocarpus_bataua	Oenocarpus_minor))	(Dictyosperma_album	((Hydriastele_microspadix	Kentiopsis_piersoniorum)	(Veitchia_spiralis	Heterospathe_cagayanensis))))	((Burretiokentia_grandiflora	Roystonea_regia)	Geonoma_undata)))	(((Serenoa_repens	Sabal_domingensis)	Phoenix_dactylifera)	Pseudophoenix_vinifera)))	Chamaedorea_seifrizii)	(Podococcus_barteri	Manicaria_saccifera))	((Iriartea_deltoidea	Sclerosperma_profizianum)	Orania_palindan))))	Reinhardtia_paiewonskiana))	Kingia_australis);
((Dictyosperma_album	(((Hydriastele_microspadix	Kentiopsis_piersoniorum)	Heterospathe_cagayanensis)	(((((Burretiokentia_grandiflora	Roystonea_regia)	Geonoma_undata)	((((Sclerosperma_profizianum	Podococcus_barteri)	Orania_palindan)	((((((Reinhardtia_latisecta	Reinhardtia_paiewonskiana)	(Reinhardtia_gracilis	Reinhardtia_simplex))	(((Elaeis_oleifera	Elaeis_guineensis)	Bactris_major)	(Nypa_fruticans	Attalea_speciosa)))	((Dypsis_decaryi	Calamus_caryotoides)	Iriartea_deltoidea))	Manicaria_saccifera)	(((Serenoa_repens	Sabal_domingensis)	Phoenix_dactylifera)	(Leopoldinia_pulchra	(Chamaedorea_seifrizii	Pseudophoenix_vinifera)))))	Pelagodoxa_henryana))	Veitchia_spiralis)	(Prestoea_acuminata	(Oenocarpus_bataua	Oenocarpus_minor)))))	Kingia_australis);
((Phoenix_dactylifera	((((((Attalea_speciosa	((Elaeis_oleifera	Elaeis_guineensis)	Bactris_major))	((Reinhardtia_simplex	Reinhardtia_gracilis)	(Reinhardtia_latisecta	Reinhardtia_paiewonskiana)))	(((Orania_palindan	Sclerosperma_profizianum)	((Manicaria_saccifera	Podococcus_barteri)	Leopoldinia_pulchra))	(Pelagodoxa_henryana	(((Dictyosperma_album	((Heterospathe_cagayanensis	Kentiopsis_piersoniorum)	(Veitchia_spiralis	Hydriastele_microspadix)))	(Prestoea_acuminata	(Oenocarpus_bataua	Oenocarpus_minor)))	(Burretiokentia_grandiflora	(Geonoma_undata	Roystonea_regia))))))	((Nypa_fruticans	(((Dypsis_decaryi	Calamus_caryotoides)	Iriartea_deltoidea)	Serenoa_repens))	Chamaedorea_seifrizii))	Pseudophoenix_vinifera)	Sabal_domingensis))	Kingia_australis);
(((Reinhardtia_latisecta	Reinhardtia_paiewonskiana)	((((((Orania_palindan	Sclerosperma_profizianum)	Pelagodoxa_henryana)	((Podococcus_barteri	Manicaria_saccifera)	((((Dictyosperma_album	Veitchia_spiralis)	((Heterospathe_cagayanensis	Kentiopsis_piersoniorum)	Hydriastele_microspadix))	((Leopoldinia_pulchra	Prestoea_acuminata)	(((Dypsis_decaryi	Calamus_caryotoides)	Oenocarpus_bataua)	Oenocarpus_minor)))	(Chamaedorea_seifrizii	(Geonoma_undata	(Roystonea_regia	Burretiokentia_grandiflora))))))	(Iriartea_deltoidea	(Pseudophoenix_vinifera	(Serenoa_repens	(Sabal_domingensis	Phoenix_dactylifera)))))	((Nypa_fruticans	Attalea_speciosa)	((Elaeis_oleifera	Elaeis_guineensis)	Bactris_major)))	(Reinhardtia_simplex	Reinhardtia_gracilis)))	Kingia_australis);
((Calamus_caryotoides	((Serenoa_repens	(Sabal_domingensis	Phoenix_dactylifera))	(((((Prestoea_acuminata	(Oenocarpus_bataua	Oenocarpus_minor))	((Pelagodoxa_henryana	Roystonea_regia)	((Burretiokentia_grandiflora	(Dictyosperma_album	(((Dypsis_decaryi	(Veitchia_spiralis	Heterospathe_cagayanensis))	Kentiopsis_piersoniorum)	Hydriastele_microspadix)))	Geonoma_undata)))	((Manicaria_saccifera	Iriartea_deltoidea)	((Podococcus_barteri	(((Attalea_speciosa	((Elaeis_oleifera	Elaeis_guineensis)	Bactris_major))	(Reinhardtia_simplex	(Reinhardtia_gracilis	(Reinhardtia_latisecta	Reinhardtia_paiewonskiana))))	Nypa_fruticans))	(Leopoldinia_pulchra	(Orania_palindan	Sclerosperma_profizianum)))))	Chamaedorea_seifrizii)	Pseudophoenix_vinifera)))	Kingia_australis);
((((Reinhardtia_latisecta	Reinhardtia_paiewonskiana)	(Reinhardtia_simplex	Reinhardtia_gracilis))	((((Orania_palindan	(Iriartea_deltoidea	Sclerosperma_profizianum))	(((Calamus_caryotoides	(Serenoa_repens	(Sabal_domingensis	Phoenix_dactylifera)))	(Chamaedorea_seifrizii	Pseudophoenix_vinifera))	(((Roystonea_regia	Geonoma_undata)	(Prestoea_acuminata	((Veitchia_spiralis	Dictyosperma_album)	(((Burretiokentia_grandiflora	(Dypsis_decaryi	Heterospathe_cagayanensis))	Kentiopsis_piersoniorum)	Hydriastele_microspadix))))	(Oenocarpus_bataua	Oenocarpus_minor))))	(Pelagodoxa_henryana	((Nypa_fruticans	Attalea_speciosa)	(Podococcus_barteri	(Leopoldinia_pulchra	Manicaria_saccifera)))))	((Elaeis_oleifera	Elaeis_guineensis)	Bactris_major)))	Kingia_australis);
((Dictyosperma_album	(((Kentiopsis_piersoniorum	Hydriastele_microspadix)	(Veitchia_spiralis	Heterospathe_cagayanensis))	((Prestoea_acuminata	(Oenocarpus_bataua	Oenocarpus_minor))	((Geonoma_undata	(Burretiokentia_grandiflora	Roystonea_regia))	(((Podococcus_barteri	Manicaria_saccifera)	(Dypsis_decaryi	(Calamus_caryotoides	Leopoldinia_pulchra)))	((Pelagodoxa_henryana	(Orania_palindan	Sclerosperma_profizianum))	((Iriartea_deltoidea	((Pseudophoenix_vinifera	(Phoenix_dactylifera	(Serenoa_repens	Sabal_domingensis)))	(Chamaedorea_seifrizii	Nypa_fruticans)))	((Attalea_speciosa	((Elaeis_oleifera	Elaeis_guineensis)	Bactris_major))	((Reinhardtia_latisecta	Reinhardtia_paiewonskiana)	(Reinhardtia_simplex	Reinhardtia_gracilis))))))))))	Kingia_australis);
((Dictyosperma_album	((((((Veitchia_spiralis	Prestoea_acuminata)	(Oenocarpus_bataua	Oenocarpus_minor))	((((Serenoa_repens	(Sabal_domingensis	Phoenix_dactylifera))	(Podococcus_barteri	Manicaria_saccifera))	(((Attalea_speciosa	((Elaeis_oleifera	Elaeis_guineensis)	Bactris_major))	((Reinhardtia_latisecta	Reinhardtia_paiewonskiana)	(Reinhardtia_simplex	Reinhardtia_gracilis)))	(Dypsis_decaryi	(Calamus_caryotoides	Leopoldinia_pulchra))))	(Pelagodoxa_henryana	(Orania_palindan	(Iriartea_deltoidea	Sclerosperma_profizianum)))))	((((Pseudophoenix_vinifera	Chamaedorea_seifrizii)	Nypa_fruticans)	Geonoma_undata)	(Burretiokentia_grandiflora	Roystonea_regia)))	(Kentiopsis_piersoniorum	Heterospathe_cagayanensis))	Hydriastele_microspadix))	Kingia_australis);
((Nypa_fruticans	(((((Sabal_domingensis	Phoenix_dactylifera)	Pseudophoenix_vinifera)	Chamaedorea_seifrizii)	(Iriartea_deltoidea	Serenoa_repens))	(((Pelagodoxa_henryana	(Roystonea_regia	Geonoma_undata))	(Burretiokentia_grandiflora	(((Hydriastele_microspadix	(Heterospathe_cagayanensis	Kentiopsis_piersoniorum))	Dictyosperma_album)	((Veitchia_spiralis	Prestoea_acuminata)	(Oenocarpus_bataua	Oenocarpus_minor)))))	((Podococcus_barteri	Manicaria_saccifera)	(((Attalea_speciosa	((Elaeis_oleifera	Elaeis_guineensis)	Bactris_major))	((Reinhardtia_paiewonskiana	(Reinhardtia_latisecta	Reinhardtia_gracilis))	Reinhardtia_simplex))	(Sclerosperma_profizianum	((Leopoldinia_pulchra	(Dypsis_decaryi	Calamus_caryotoides))	Orania_palindan)))))))	Kingia_australis);
((Reinhardtia_latisecta	(((Reinhardtia_gracilis	Reinhardtia_simplex)	((Attalea_speciosa	((Elaeis_oleifera	Elaeis_guineensis)	(((Dypsis_decaryi	Calamus_caryotoides)	Leopoldinia_pulchra)	Bactris_major)))	(((Orania_palindan	Sclerosperma_profizianum)	(((((Serenoa_repens	(Sabal_domingensis	Phoenix_dactylifera))	Pseudophoenix_vinifera)	Chamaedorea_seifrizii)	Iriartea_deltoidea)	((((Roystonea_regia	Burretiokentia_grandiflora)	Geonoma_undata)	Pelagodoxa_henryana)	(((Prestoea_acuminata	Dictyosperma_album)	(Veitchia_spiralis	(Hydriastele_microspadix	(Heterospathe_cagayanensis	Kentiopsis_piersoniorum))))	(Oenocarpus_bataua	Oenocarpus_minor)))))	(Nypa_fruticans	(Podococcus_barteri	Manicaria_saccifera)))))	Reinhardtia_paiewonskiana))	Kingia_australis);
((((Nypa_fruticans	(((Serenoa_repens	(Sabal_domingensis	Phoenix_dactylifera))	(Chamaedorea_seifrizii	Pseudophoenix_vinifera))	Iriartea_deltoidea))	((((((Roystonea_regia	Burretiokentia_grandiflora)	Pelagodoxa_henryana)	(Geonoma_undata	((Dictyosperma_album	((Heterospathe_cagayanensis	Kentiopsis_piersoniorum)	Hydriastele_microspadix))	((Oenocarpus_bataua	Oenocarpus_minor)	(Veitchia_spiralis	Prestoea_acuminata)))))	(Podococcus_barteri	Sclerosperma_profizianum))	((Dypsis_decaryi	Leopoldinia_pulchra)	Manicaria_saccifera))	((((Reinhardtia_paiewonskiana	(Reinhardtia_gracilis	Reinhardtia_latisecta))	Reinhardtia_simplex)	(Attalea_speciosa	((Elaeis_oleifera	Elaeis_guineensis)	Bactris_major)))	Orania_palindan)))	Calamus_caryotoides)	Kingia_australis);
(((Sabal_domingensis	Phoenix_dactylifera)	(Serenoa_repens	(((Nypa_fruticans	Chamaedorea_seifrizii)	Pseudophoenix_vinifera)	(Iriartea_deltoidea	((((Reinhardtia_paiewonskiana	Reinhardtia_latisecta)	(Reinhardtia_gracilis	Reinhardtia_simplex))	(Attalea_speciosa	((Elaeis_oleifera	Elaeis_guineensis)	Bactris_major)))	(Orania_palindan	(((Calamus_caryotoides	Dypsis_decaryi)	Leopoldinia_pulchra)	(((Roystonea_regia	Pelagodoxa_henryana)	((((Oenocarpus_bataua	Oenocarpus_minor)	(Veitchia_spiralis	Prestoea_acuminata))	(Burretiokentia_grandiflora	(Dictyosperma_album	((Heterospathe_cagayanensis	Kentiopsis_piersoniorum)	Hydriastele_microspadix))))	Geonoma_undata))	((Podococcus_barteri	Manicaria_saccifera)	Sclerosperma_profizianum)))))))))	Kingia_australis);
((Dictyosperma_album	(((Veitchia_spiralis	(((Geonoma_undata	(Roystonea_regia	Burretiokentia_grandiflora))	((((Serenoa_repens	(Pseudophoenix_vinifera	(Phoenix_dactylifera	Sabal_domingensis)))	Chamaedorea_seifrizii)	Nypa_fruticans)	((((Attalea_speciosa	((Elaeis_oleifera	Elaeis_guineensis)	((Dypsis_decaryi	Iriartea_deltoidea)	Bactris_major)))	((Reinhardtia_gracilis	Reinhardtia_simplex)	(Reinhardtia_paiewonskiana	(Calamus_caryotoides	Reinhardtia_latisecta))))	Orania_palindan)	((Manicaria_saccifera	Leopoldinia_pulchra)	(Sclerosperma_profizianum	Podococcus_barteri)))))	Pelagodoxa_henryana))	(Prestoea_acuminata	(Oenocarpus_minor	Oenocarpus_bataua)))	((Heterospathe_cagayanensis	Kentiopsis_piersoniorum)	Hydriastele_microspadix)))	Kingia_australis);
((Phoenix_dactylifera	((Serenoa_repens	Sabal_domingensis)	(Pseudophoenix_vinifera	(((((Orania_palindan	(Iriartea_deltoidea	Sclerosperma_profizianum))	Podococcus_barteri)	(((((Roystonea_regia	Burretiokentia_grandiflora)	Pelagodoxa_henryana)	((((Veitchia_spiralis	Prestoea_acuminata)	(Oenocarpus_minor	Oenocarpus_bataua))	(((Heterospathe_cagayanensis	Kentiopsis_piersoniorum)	Hydriastele_microspadix)	Dictyosperma_album))	Geonoma_undata))	(Manicaria_saccifera	((Calamus_caryotoides	Dypsis_decaryi)	Leopoldinia_pulchra)))	((((Elaeis_oleifera	Elaeis_guineensis)	Bactris_major)	((Reinhardtia_simplex	(Reinhardtia_paiewonskiana	Reinhardtia_latisecta))	Reinhardtia_gracilis))	Attalea_speciosa)))	Chamaedorea_seifrizii)	Nypa_fruticans))))	Kingia_australis);
((Sabal_domingensis	(((((Calamus_caryotoides	Pseudophoenix_vinifera)	((Iriartea_deltoidea	Dypsis_decaryi)	(((Manicaria_saccifera	Podococcus_barteri)	(((((Veitchia_spiralis	Prestoea_acuminata)	(Oenocarpus_minor	Oenocarpus_bataua))	(((Heterospathe_cagayanensis	Kentiopsis_piersoniorum)	(Burretiokentia_grandiflora	Hydriastele_microspadix))	Dictyosperma_album))	(Roystonea_regia	Geonoma_undata))	Leopoldinia_pulchra))	(((Attalea_speciosa	(Bactris_major	(Elaeis_oleifera	Elaeis_guineensis)))	((Reinhardtia_paiewonskiana	Reinhardtia_latisecta)	(Reinhardtia_gracilis	Reinhardtia_simplex)))	(Pelagodoxa_henryana	(Orania_palindan	Sclerosperma_profizianum))))))	(Nypa_fruticans	Chamaedorea_seifrizii))	Phoenix_dactylifera)	Serenoa_repens))	Kingia_australis);
(((((Heterospathe_cagayanensis	Kentiopsis_piersoniorum)	Hydriastele_microspadix)	Dictyosperma_album)	(Burretiokentia_grandiflora	((((Prestoea_acuminata	(Oenocarpus_minor	Oenocarpus_bataua))	Veitchia_spiralis)	((Pelagodoxa_henryana	Roystonea_regia)	((((Manicaria_saccifera	Podococcus_barteri)	Sclerosperma_profizianum)	((((Nypa_fruticans	Attalea_speciosa)	(Bactris_major	(Elaeis_oleifera	Elaeis_guineensis)))	((Reinhardtia_paiewonskiana	(Reinhardtia_gracilis	Reinhardtia_latisecta))	Reinhardtia_simplex))	(((Calamus_caryotoides	Dypsis_decaryi)	Leopoldinia_pulchra)	Orania_palindan)))	(((Serenoa_repens	(Sabal_domingensis	Phoenix_dactylifera))	Pseudophoenix_vinifera)	(Chamaedorea_seifrizii	Iriartea_deltoidea)))))	Geonoma_undata)))	Kingia_australis);
((((Prestoea_acuminata	(Oenocarpus_minor	Oenocarpus_bataua))	((((Roystonea_regia	(Burretiokentia_grandiflora	Geonoma_undata))	Pelagodoxa_henryana)	((Attalea_speciosa	(((Podococcus_barteri	Sclerosperma_profizianum)	Orania_palindan)	(((Bactris_major	(Elaeis_oleifera	Elaeis_guineensis))	((Reinhardtia_simplex	Reinhardtia_gracilis)	(Reinhardtia_latisecta	Reinhardtia_paiewonskiana)))	((Leopoldinia_pulchra	Manicaria_saccifera)	((Calamus_caryotoides	Dypsis_decaryi)	Iriartea_deltoidea)))))	((Chamaedorea_seifrizii	Nypa_fruticans)	((Serenoa_repens	(Sabal_domingensis	Phoenix_dactylifera))	Pseudophoenix_vinifera))))	Veitchia_spiralis))	((Heterospathe_cagayanensis	(Kentiopsis_piersoniorum	Hydriastele_microspadix))	Dictyosperma_album))	Kingia_australis);
(((Reinhardtia_latisecta	Reinhardtia_paiewonskiana)	((((Manicaria_saccifera	(Iriartea_deltoidea	(Leopoldinia_pulchra	Calamus_caryotoides)))	((Pelagodoxa_henryana	((Podococcus_barteri	Sclerosperma_profizianum)	Orania_palindan))	((((Prestoea_acuminata	(Oenocarpus_minor	Oenocarpus_bataua))	(((Pseudophoenix_vinifera	Chamaedorea_seifrizii)	(Geonoma_undata	(Roystonea_regia	Burretiokentia_grandiflora)))	(Phoenix_dactylifera	(Serenoa_repens	Sabal_domingensis))))	((Hydriastele_microspadix	(Veitchia_spiralis	((Dypsis_decaryi	Heterospathe_cagayanensis)	Kentiopsis_piersoniorum)))	Dictyosperma_album))	Nypa_fruticans)))	(Attalea_speciosa	(Bactris_major	(Elaeis_oleifera	Elaeis_guineensis))))	(Reinhardtia_simplex	Reinhardtia_gracilis)))	Kingia_australis);
((((Reinhardtia_latisecta	Reinhardtia_paiewonskiana)	(((((((Pelagodoxa_henryana	((Roystonea_regia	Burretiokentia_grandiflora)	Geonoma_undata))	(((Dictyosperma_album	Veitchia_spiralis)	(Hydriastele_microspadix	(Heterospathe_cagayanensis	Kentiopsis_piersoniorum)))	(Prestoea_acuminata	(Oenocarpus_minor	Oenocarpus_bataua))))	((Serenoa_repens	Chamaedorea_seifrizii)	(Pseudophoenix_vinifera	(Sabal_domingensis	Phoenix_dactylifera))))	((Nypa_fruticans	Attalea_speciosa)	(Bactris_major	(Elaeis_oleifera	Elaeis_guineensis))))	(Manicaria_saccifera	(Iriartea_deltoidea	((Calamus_caryotoides	Dypsis_decaryi)	Leopoldinia_pulchra))))	((Podococcus_barteri	Sclerosperma_profizianum)	Orania_palindan))	Reinhardtia_simplex))	Reinhardtia_gracilis)	Kingia_australis);
((Phoenix_dactylifera	(((((((Nypa_fruticans	Pelagodoxa_henryana)	Sclerosperma_profizianum)	Orania_palindan)	((Reinhardtia_simplex	(Reinhardtia_paiewonskiana	(Reinhardtia_gracilis	Reinhardtia_latisecta)))	(Bactris_major	(Elaeis_oleifera	Elaeis_guineensis))))	(((Podococcus_barteri	(Manicaria_saccifera	Leopoldinia_pulchra))	Attalea_speciosa)	((Geonoma_undata	((Pseudophoenix_vinifera	Chamaedorea_seifrizii)	(Roystonea_regia	Burretiokentia_grandiflora)))	(((((Calamus_caryotoides	Dypsis_decaryi)	Dictyosperma_album)	Veitchia_spiralis)	(Hydriastele_microspadix	(Heterospathe_cagayanensis	Kentiopsis_piersoniorum)))	(Prestoea_acuminata	(Oenocarpus_minor	Oenocarpus_bataua))))))	Iriartea_deltoidea)	(Serenoa_repens	Sabal_domingensis)))	Kingia_australis);
(((Elaeis_oleifera	Elaeis_guineensis)	((((((((((Burretiokentia_grandiflora	(Dictyosperma_album	(Hydriastele_microspadix	((Dypsis_decaryi	Heterospathe_cagayanensis)	Kentiopsis_piersoniorum))))	Geonoma_undata)	((Veitchia_spiralis	Prestoea_acuminata)	(Oenocarpus_minor	Oenocarpus_bataua)))	Roystonea_regia)	(Leopoldinia_pulchra	(Podococcus_barteri	Manicaria_saccifera)))	(Pelagodoxa_henryana	(Sclerosperma_profizianum	Orania_palindan)))	(Iriartea_deltoidea	((Calamus_caryotoides	Chamaedorea_seifrizii)	(Nypa_fruticans	(Pseudophoenix_vinifera	((Serenoa_repens	Sabal_domingensis)	Phoenix_dactylifera))))))	((Reinhardtia_simplex	Reinhardtia_gracilis)	(Reinhardtia_latisecta	Reinhardtia_paiewonskiana)))	Attalea_speciosa)	Bactris_major))	Kingia_australis);
(((Elaeis_oleifera	(Nypa_fruticans	Elaeis_guineensis))	(((((Sclerosperma_profizianum	Orania_palindan)	((((((Sabal_domingensis	Phoenix_dactylifera)	Serenoa_repens)	Chamaedorea_seifrizii)	Pseudophoenix_vinifera)	(((Pelagodoxa_henryana	(Roystonea_regia	Burretiokentia_grandiflora))	((Prestoea_acuminata	(Oenocarpus_minor	Oenocarpus_bataua))	((Veitchia_spiralis	Dictyosperma_album)	(Hydriastele_microspadix	((Dypsis_decaryi	Heterospathe_cagayanensis)	Kentiopsis_piersoniorum)))))	Geonoma_undata))	(Podococcus_barteri	(Manicaria_saccifera	(Calamus_caryotoides	Leopoldinia_pulchra)))))	((Reinhardtia_simplex	Reinhardtia_gracilis)	(Reinhardtia_latisecta	Reinhardtia_paiewonskiana)))	Attalea_speciosa)	(Iriartea_deltoidea	Bactris_major)))	Kingia_australis);
((Dictyosperma_album	(((Burretiokentia_grandiflora	(Kentiopsis_piersoniorum	Heterospathe_cagayanensis))	Hydriastele_microspadix)	(Veitchia_spiralis	(((Roystonea_regia	((Dypsis_decaryi	Calamus_caryotoides)	((((Orania_palindan	(Pseudophoenix_vinifera	((Iriartea_deltoidea	Serenoa_repens)	((Chamaedorea_seifrizii	Phoenix_dactylifera)	Sabal_domingensis))))	(((Nypa_fruticans	Attalea_speciosa)	(Bactris_major	(Elaeis_guineensis	Elaeis_oleifera)))	(Reinhardtia_simplex	(Reinhardtia_gracilis	(Reinhardtia_paiewonskiana	Reinhardtia_latisecta)))))	Sclerosperma_profizianum)	((Manicaria_saccifera	Leopoldinia_pulchra)	(Podococcus_barteri	Pelagodoxa_henryana)))))	((Oenocarpus_bataua	Oenocarpus_minor)	Prestoea_acuminata))	Geonoma_undata))))	Kingia_australis);
((Dictyosperma_album	(((Kentiopsis_piersoniorum	Heterospathe_cagayanensis)	Hydriastele_microspadix)	(Burretiokentia_grandiflora	((((Manicaria_saccifera	Roystonea_regia)	(((Podococcus_barteri	Sclerosperma_profizianum)	(Leopoldinia_pulchra	(Dypsis_decaryi	Calamus_caryotoides)))	((((Nypa_fruticans	(((Chamaedorea_seifrizii	Pseudophoenix_vinifera)	(Phoenix_dactylifera	Sabal_domingensis))	(Iriartea_deltoidea	Serenoa_repens)))	Orania_palindan)	((Attalea_speciosa	(Bactris_major	(Elaeis_guineensis	Elaeis_oleifera)))	((Reinhardtia_paiewonskiana	Reinhardtia_latisecta)	(Reinhardtia_simplex	Reinhardtia_gracilis))))	Pelagodoxa_henryana)))	((Oenocarpus_bataua	Oenocarpus_minor)	(Veitchia_spiralis	Prestoea_acuminata)))	Geonoma_undata))))	Kingia_australis);
((Pelagodoxa_henryana	(((Burretiokentia_grandiflora	Geonoma_undata)	Roystonea_regia)	((((Oenocarpus_bataua	Oenocarpus_minor)	Prestoea_acuminata)	((Veitchia_spiralis	Dictyosperma_album)	((Kentiopsis_piersoniorum	Heterospathe_cagayanensis)	Hydriastele_microspadix)))	((((Serenoa_repens	(Phoenix_dactylifera	Sabal_domingensis))	(Nypa_fruticans	(Chamaedorea_seifrizii	Pseudophoenix_vinifera)))	Attalea_speciosa)	((Orania_palindan	(Podococcus_barteri	Sclerosperma_profizianum))	((Leopoldinia_pulchra	(((Dypsis_decaryi	Calamus_caryotoides)	Iriartea_deltoidea)	Manicaria_saccifera))	(((Reinhardtia_paiewonskiana	Reinhardtia_latisecta)	(Reinhardtia_simplex	Reinhardtia_gracilis))	(Bactris_major	(Elaeis_guineensis	Elaeis_oleifera)))))))))	Kingia_australis);
((Dictyosperma_album	(((Kentiopsis_piersoniorum	Heterospathe_cagayanensis)	Hydriastele_microspadix)	(((((Burretiokentia_grandiflora	Roystonea_regia)	Geonoma_undata)	(((Pelagodoxa_henryana	(((Reinhardtia_paiewonskiana	Reinhardtia_latisecta)	(Reinhardtia_simplex	Reinhardtia_gracilis))	(Bactris_major	(Elaeis_guineensis	Elaeis_oleifera))))	(((Serenoa_repens	((Pseudophoenix_vinifera	Phoenix_dactylifera)	Sabal_domingensis))	(Nypa_fruticans	Chamaedorea_seifrizii))	Iriartea_deltoidea))	(Orania_palindan	(Podococcus_barteri	Sclerosperma_profizianum))))	((((Dypsis_decaryi	Calamus_caryotoides)	Leopoldinia_pulchra)	Manicaria_saccifera)	Attalea_speciosa))	((Oenocarpus_bataua	Oenocarpus_minor)	(Veitchia_spiralis	Prestoea_acuminata)))))	Kingia_australis);
((((Dictyosperma_album	((Kentiopsis_piersoniorum	(Reinhardtia_gracilis	Hydriastele_microspadix))	(Heterospathe_cagayanensis	((((Podococcus_barteri	Sclerosperma_profizianum)	((((((Reinhardtia_paiewonskiana	Reinhardtia_latisecta)	Reinhardtia_simplex)	Orania_palindan)	(((Serenoa_repens	((Phoenix_dactylifera	Sabal_domingensis)	Pseudophoenix_vinifera))	(Nypa_fruticans	Chamaedorea_seifrizii))	Iriartea_deltoidea))	(Pelagodoxa_henryana	(Bactris_major	(Elaeis_guineensis	Elaeis_oleifera))))	(Leopoldinia_pulchra	Manicaria_saccifera)))	((Burretiokentia_grandiflora	(Roystonea_regia	Attalea_speciosa))	Geonoma_undata))	((Oenocarpus_bataua	Oenocarpus_minor)	(Veitchia_spiralis	Prestoea_acuminata))))))	Dypsis_decaryi)	Calamus_caryotoides)	Kingia_australis);
(((((((Oenocarpus_bataua	Oenocarpus_minor)	Geonoma_undata)	(((((Pelagodoxa_henryana	Sclerosperma_profizianum)	Orania_palindan)	((Podococcus_barteri	(Nypa_fruticans	(Leopoldinia_pulchra	Manicaria_saccifera)))	((((Dypsis_decaryi	Calamus_caryotoides)	Bactris_major)	(Elaeis_guineensis	Elaeis_oleifera))	(((Reinhardtia_latisecta	Reinhardtia_paiewonskiana)	Reinhardtia_gracilis)	Reinhardtia_simplex))))	(((Serenoa_repens	((Phoenix_dactylifera	Sabal_domingensis)	Pseudophoenix_vinifera))	Chamaedorea_seifrizii)	Iriartea_deltoidea))	(Attalea_speciosa	(Burretiokentia_grandiflora	Roystonea_regia))))	(Veitchia_spiralis	Prestoea_acuminata))	((Kentiopsis_piersoniorum	Heterospathe_cagayanensis)	Hydriastele_microspadix))	Dictyosperma_album)	Kingia_australis);
((Calamus_caryotoides	((Leopoldinia_pulchra	(((((Attalea_speciosa	Roystonea_regia)	(Geonoma_undata	((((((Kentiopsis_piersoniorum	Hydriastele_microspadix)	Heterospathe_cagayanensis)	Dictyosperma_album)	Veitchia_spiralis)	Burretiokentia_grandiflora)	(Prestoea_acuminata	(Oenocarpus_bataua	Oenocarpus_minor)))))	((Pelagodoxa_henryana	Orania_palindan)	(((((Serenoa_repens	(Phoenix_dactylifera	Sabal_domingensis))	Pseudophoenix_vinifera)	(Chamaedorea_seifrizii	Nypa_fruticans))	Iriartea_deltoidea)	((Bactris_major	(Elaeis_guineensis	Elaeis_oleifera))	((Reinhardtia_latisecta	Reinhardtia_paiewonskiana)	(Reinhardtia_gracilis	Reinhardtia_simplex))))))	(Sclerosperma_profizianum	Podococcus_barteri))	Manicaria_saccifera))	Dypsis_decaryi))	Kingia_australis);
((Reinhardtia_latisecta	(Reinhardtia_paiewonskiana	((Reinhardtia_gracilis	Reinhardtia_simplex)	((((((Phoenix_dactylifera	(Sabal_domingensis	Serenoa_repens))	Pseudophoenix_vinifera)	(Chamaedorea_seifrizii	Nypa_fruticans))	((Orania_palindan	(Sclerosperma_profizianum	Podococcus_barteri))	((((Veitchia_spiralis	Prestoea_acuminata)	(Oenocarpus_bataua	Oenocarpus_minor))	((Roystonea_regia	Geonoma_undata)	(Manicaria_saccifera	Leopoldinia_pulchra)))	((((Kentiopsis_piersoniorum	((Dypsis_decaryi	Calamus_caryotoides)	Heterospathe_cagayanensis))	Hydriastele_microspadix)	Dictyosperma_album)	Burretiokentia_grandiflora))))	(Pelagodoxa_henryana	Iriartea_deltoidea))	(Attalea_speciosa	(Bactris_major	(Elaeis_guineensis	Elaeis_oleifera)))))))	Kingia_australis);
((Dictyosperma_album	((((Veitchia_spiralis	Prestoea_acuminata)	(Oenocarpus_bataua	Oenocarpus_minor))	((Geonoma_undata	(Roystonea_regia	Burretiokentia_grandiflora))	((((((Leopoldinia_pulchra	Calamus_caryotoides)	Dypsis_decaryi)	Iriartea_deltoidea)	((Serenoa_repens	(Phoenix_dactylifera	Sabal_domingensis))	Pseudophoenix_vinifera))	Chamaedorea_seifrizii)	(((Attalea_speciosa	(Bactris_major	(Elaeis_guineensis	Elaeis_oleifera)))	((Reinhardtia_latisecta	Reinhardtia_paiewonskiana)	(Reinhardtia_gracilis	Reinhardtia_simplex)))	((Manicaria_saccifera	(Nypa_fruticans	Podococcus_barteri))	(Orania_palindan	(Sclerosperma_profizianum	Pelagodoxa_henryana)))))))	((Kentiopsis_piersoniorum	Heterospathe_cagayanensis)	Hydriastele_microspadix)))	Kingia_australis);
(((Nypa_fruticans	Chamaedorea_seifrizii)	(((Dypsis_decaryi	Iriartea_deltoidea)	((Orania_palindan	(Podococcus_barteri	Sclerosperma_profizianum))	(((Leopoldinia_pulchra	Manicaria_saccifera)	((Attalea_speciosa	((Calamus_caryotoides	Bactris_major)	(Elaeis_guineensis	Elaeis_oleifera)))	((Reinhardtia_latisecta	Reinhardtia_paiewonskiana)	(Reinhardtia_gracilis	Reinhardtia_simplex))))	((((Veitchia_spiralis	Prestoea_acuminata)	(Oenocarpus_bataua	Oenocarpus_minor))	Pelagodoxa_henryana)	((Roystonea_regia	Geonoma_undata)	(((Kentiopsis_piersoniorum	(Burretiokentia_grandiflora	Heterospathe_cagayanensis))	Hydriastele_microspadix)	Dictyosperma_album))))))	(Serenoa_repens	((Pseudophoenix_vinifera	Phoenix_dactylifera)	Sabal_domingensis))))	Kingia_australis);
(((Elaeis_oleifera	Elaeis_guineensis)	((((Reinhardtia_simplex	((Reinhardtia_latisecta	Reinhardtia_paiewonskiana)	Reinhardtia_gracilis))	((Manicaria_saccifera	((Dypsis_decaryi	Calamus_caryotoides)	(Podococcus_barteri	(((Sclerosperma_profizianum	Pelagodoxa_henryana)	(Roystonea_regia	Burretiokentia_grandiflora))	(Geonoma_undata	(((Veitchia_spiralis	Prestoea_acuminata)	(Oenocarpus_minor	Oenocarpus_bataua))	(Dictyosperma_album	((Heterospathe_cagayanensis	Kentiopsis_piersoniorum)	Hydriastele_microspadix))))))))	(Orania_palindan	(Iriartea_deltoidea	(Nypa_fruticans	((Chamaedorea_seifrizii	Leopoldinia_pulchra)	((Phoenix_dactylifera	(Serenoa_repens	Sabal_domingensis))	Pseudophoenix_vinifera)))))))	Attalea_speciosa)	Bactris_major))	Kingia_australis);
((Calamus_caryotoides	((Oenocarpus_minor	Oenocarpus_bataua)	(((((Leopoldinia_pulchra	Manicaria_saccifera)	(Podococcus_barteri	Pelagodoxa_henryana))	(((((Iriartea_deltoidea	(((Phoenix_dactylifera	Sabal_domingensis)	Serenoa_repens)	(Nypa_fruticans	(Pseudophoenix_vinifera	Chamaedorea_seifrizii))))	Orania_palindan)	((Attalea_speciosa	(Bactris_major	(Elaeis_oleifera	Elaeis_guineensis)))	((Reinhardtia_latisecta	Reinhardtia_paiewonskiana)	(Reinhardtia_gracilis	Reinhardtia_simplex))))	(((Dypsis_decaryi	Heterospathe_cagayanensis)	(Geonoma_undata	Kentiopsis_piersoniorum))	Hydriastele_microspadix))	((Roystonea_regia	Burretiokentia_grandiflora)	Dictyosperma_album)))	Sclerosperma_profizianum)	(Veitchia_spiralis	Prestoea_acuminata))))	Kingia_australis);
((Reinhardtia_latisecta	(Reinhardtia_paiewonskiana	((Reinhardtia_gracilis	Reinhardtia_simplex)	((((((Dictyosperma_album	(Heterospathe_cagayanensis	(Hydriastele_microspadix	Kentiopsis_piersoniorum)))	(Sclerosperma_profizianum	(Prestoea_acuminata	(Oenocarpus_minor	Oenocarpus_bataua))))	((Leopoldinia_pulchra	Manicaria_saccifera)	(Podococcus_barteri	Pelagodoxa_henryana)))	((Geonoma_undata	Burretiokentia_grandiflora)	(Roystonea_regia	Orania_palindan)))	((((Calamus_caryotoides	Dypsis_decaryi)	(Veitchia_spiralis	Iriartea_deltoidea))	(((Pseudophoenix_vinifera	Phoenix_dactylifera)	Sabal_domingensis)	Serenoa_repens))	(Nypa_fruticans	Chamaedorea_seifrizii)))	(Attalea_speciosa	(Bactris_major	(Elaeis_oleifera	Elaeis_guineensis)))))))	Kingia_australis);
(((((Pseudophoenix_vinifera	Phoenix_dactylifera)	Sabal_domingensis)	Serenoa_repens)	((Chamaedorea_seifrizii	Nypa_fruticans)	(Iriartea_deltoidea	(Orania_palindan	(((Reinhardtia_latisecta	Reinhardtia_paiewonskiana)	(Reinhardtia_gracilis	Reinhardtia_simplex))	((((((Geonoma_undata	(Roystonea_regia	Burretiokentia_grandiflora))	Pelagodoxa_henryana)	(Veitchia_spiralis	((Dictyosperma_album	(Hydriastele_microspadix	(Kentiopsis_piersoniorum	Heterospathe_cagayanensis)))	(Prestoea_acuminata	(Oenocarpus_minor	Oenocarpus_bataua)))))	(Sclerosperma_profizianum	Podococcus_barteri))	((Leopoldinia_pulchra	(Calamus_caryotoides	Dypsis_decaryi))	Manicaria_saccifera))	(Attalea_speciosa	(Bactris_major	(Elaeis_oleifera	Elaeis_guineensis)))))))))	Kingia_australis);
((((((Phoenix_dactylifera	Sabal_domingensis)	Serenoa_repens)	Pseudophoenix_vinifera)	(((Veitchia_spiralis	(Roystonea_regia	Pelagodoxa_henryana))	((Prestoea_acuminata	(Oenocarpus_minor	Oenocarpus_bataua))	(Geonoma_undata	((Dictyosperma_album	(Hydriastele_microspadix	(Kentiopsis_piersoniorum	Heterospathe_cagayanensis)))	Burretiokentia_grandiflora))))	(((Leopoldinia_pulchra	Manicaria_saccifera)	((Attalea_speciosa	(Bactris_major	(Elaeis_oleifera	Elaeis_guineensis)))	(((Reinhardtia_gracilis	Reinhardtia_latisecta)	Reinhardtia_paiewonskiana)	Reinhardtia_simplex)))	((Orania_palindan	(((Calamus_caryotoides	Dypsis_decaryi)	Iriartea_deltoidea)	Sclerosperma_profizianum))	Podococcus_barteri))))	(Chamaedorea_seifrizii	Nypa_fruticans))	Kingia_australis);
((Calamus_caryotoides	((Dictyosperma_album	((Hydriastele_microspadix	(Kentiopsis_piersoniorum	(Burretiokentia_grandiflora	Heterospathe_cagayanensis)))	Veitchia_spiralis))	(((Roystonea_regia	Geonoma_undata)	(Chamaedorea_seifrizii	(Nypa_fruticans	(((Phoenix_dactylifera	Sabal_domingensis)	Serenoa_repens)	Pseudophoenix_vinifera))))	((Prestoea_acuminata	(Oenocarpus_minor	Oenocarpus_bataua))	(Podococcus_barteri	(((Iriartea_deltoidea	(Dypsis_decaryi	Leopoldinia_pulchra))	Manicaria_saccifera)	(((Orania_palindan	Sclerosperma_profizianum)	Pelagodoxa_henryana)	((Attalea_speciosa	(Bactris_major	(Elaeis_oleifera	Elaeis_guineensis)))	((Reinhardtia_latisecta	Reinhardtia_paiewonskiana)	(Reinhardtia_gracilis	Reinhardtia_simplex))))))))))	Kingia_australis);
(((Iriartea_deltoidea	(Chamaedorea_seifrizii	(Nypa_fruticans	(((Phoenix_dactylifera	Sabal_domingensis)	Serenoa_repens)	Pseudophoenix_vinifera))))	((((Dictyosperma_album	((Hydriastele_microspadix	(Kentiopsis_piersoniorum	Heterospathe_cagayanensis))	Veitchia_spiralis))	((Burretiokentia_grandiflora	Geonoma_undata)	Pelagodoxa_henryana))	(Roystonea_regia	(Prestoea_acuminata	(Oenocarpus_minor	Oenocarpus_bataua))))	(((((Calamus_caryotoides	Dypsis_decaryi)	Leopoldinia_pulchra)	Manicaria_saccifera)	(Podococcus_barteri	(Orania_palindan	Sclerosperma_profizianum)))	((Attalea_speciosa	(Bactris_major	(Elaeis_oleifera	Elaeis_guineensis)))	((Reinhardtia_latisecta	Reinhardtia_paiewonskiana)	(Reinhardtia_gracilis	Reinhardtia_simplex))))))	Kingia_australis);
((Chamaedorea_seifrizii	((Nypa_fruticans	((((Roystonea_regia	Geonoma_undata)	((Pelagodoxa_henryana	(Prestoea_acuminata	(Oenocarpus_minor	Oenocarpus_bataua)))	(Burretiokentia_grandiflora	(Dictyosperma_album	(Hydriastele_microspadix	(Kentiopsis_piersoniorum	(Veitchia_spiralis	Heterospathe_cagayanensis)))))))	((Orania_palindan	(Sclerosperma_profizianum	Podococcus_barteri))	(((Attalea_speciosa	(Bactris_major	(Elaeis_oleifera	Elaeis_guineensis)))	((Reinhardtia_paiewonskiana	(Reinhardtia_gracilis	Reinhardtia_latisecta))	Reinhardtia_simplex))	((Leopoldinia_pulchra	Iriartea_deltoidea)	((Calamus_caryotoides	Dypsis_decaryi)	Manicaria_saccifera)))))	((Phoenix_dactylifera	Sabal_domingensis)	Serenoa_repens)))	Pseudophoenix_vinifera))	Kingia_australis);
((((((Roystonea_regia	Burretiokentia_grandiflora)	((((((Attalea_speciosa	(Bactris_major	(Elaeis_oleifera	Elaeis_guineensis)))	((Reinhardtia_paiewonskiana	Reinhardtia_latisecta)	Reinhardtia_simplex))	((Pelagodoxa_henryana	Sclerosperma_profizianum)	Orania_palindan))	((((Iriartea_deltoidea	(Calamus_caryotoides	Dypsis_decaryi))	Manicaria_saccifera)	Leopoldinia_pulchra)	Podococcus_barteri))	Reinhardtia_gracilis)	(Geonoma_undata	(((Veitchia_spiralis	Prestoea_acuminata)	(Oenocarpus_minor	Oenocarpus_bataua))	(Dictyosperma_album	(Heterospathe_cagayanensis	(Kentiopsis_piersoniorum	Hydriastele_microspadix)))))))	(Pseudophoenix_vinifera	((Phoenix_dactylifera	Sabal_domingensis)	Serenoa_repens)))	Nypa_fruticans)	Chamaedorea_seifrizii)	Kingia_australis);
((Dictyosperma_album	((Hydriastele_microspadix	((Veitchia_spiralis	Heterospathe_cagayanensis)	Kentiopsis_piersoniorum))	((((((Sclerosperma_profizianum	Orania_palindan)	((((Podococcus_barteri	(Attalea_speciosa	Nypa_fruticans))	(((Leopoldinia_pulchra	(Calamus_caryotoides	Dypsis_decaryi))	Bactris_major)	(Elaeis_oleifera	Elaeis_guineensis)))	(((Reinhardtia_latisecta	Reinhardtia_paiewonskiana)	Reinhardtia_gracilis)	Reinhardtia_simplex))	Manicaria_saccifera))	(Iriartea_deltoidea	((Phoenix_dactylifera	Sabal_domingensis)	Serenoa_repens)))	((Roystonea_regia	((Pseudophoenix_vinifera	Chamaedorea_seifrizii)	Geonoma_undata))	Pelagodoxa_henryana))	(Prestoea_acuminata	(Oenocarpus_minor	Oenocarpus_bataua)))	Burretiokentia_grandiflora)))	Kingia_australis);
(((Reinhardtia_latisecta	Reinhardtia_paiewonskiana)	(Reinhardtia_gracilis	((((Serenoa_repens	(Phoenix_dactylifera	Sabal_domingensis))	Nypa_fruticans)	(((Attalea_speciosa	((Elaeis_oleifera	Elaeis_guineensis)	Bactris_major))	((Podococcus_barteri	((Leopoldinia_pulchra	Manicaria_saccifera)	Roystonea_regia))	((((Hydriastele_microspadix	((Dypsis_decaryi	Heterospathe_cagayanensis)	Kentiopsis_piersoniorum))	Dictyosperma_album)	((Veitchia_spiralis	Prestoea_acuminata)	(Oenocarpus_minor	(Calamus_caryotoides	Oenocarpus_bataua))))	(((Pseudophoenix_vinifera	Geonoma_undata)	Chamaedorea_seifrizii)	Burretiokentia_grandiflora))))	(Pelagodoxa_henryana	(Orania_palindan	(Iriartea_deltoidea	Sclerosperma_profizianum)))))	Reinhardtia_simplex)))	Kingia_australis);
((Dictyosperma_album	(((((Prestoea_acuminata	(Oenocarpus_minor	Oenocarpus_bataua))	((Pelagodoxa_henryana	(Burretiokentia_grandiflora	Roystonea_regia))	((((Nypa_fruticans	Manicaria_saccifera)	Podococcus_barteri)	(Orania_palindan	Sclerosperma_profizianum))	((Leopoldinia_pulchra	(((Reinhardtia_latisecta	Reinhardtia_paiewonskiana)	(Reinhardtia_gracilis	Reinhardtia_simplex))	((Elaeis_oleifera	Elaeis_guineensis)	(Bactris_major	Attalea_speciosa))))	((Pseudophoenix_vinifera	(Calamus_caryotoides	(Serenoa_repens	(Phoenix_dactylifera	Sabal_domingensis))))	(Chamaedorea_seifrizii	(Dypsis_decaryi	Iriartea_deltoidea)))))))	Geonoma_undata)	Veitchia_spiralis)	(Hydriastele_microspadix	(Heterospathe_cagayanensis	Kentiopsis_piersoniorum))))	Kingia_australis);
((Elaeis_oleifera	(Elaeis_guineensis	(Bactris_major	(((((Pelagodoxa_henryana	(Podococcus_barteri	(Leopoldinia_pulchra	Manicaria_saccifera)))	(((Nypa_fruticans	((Chamaedorea_seifrizii	Pseudophoenix_vinifera)	(Phoenix_dactylifera	(Sabal_domingensis	Serenoa_repens))))	Iriartea_deltoidea)	((Sclerosperma_profizianum	((Veitchia_spiralis	Prestoea_acuminata)	(Oenocarpus_minor	Oenocarpus_bataua)))	(((Hydriastele_microspadix	(((Calamus_caryotoides	Dypsis_decaryi)	Heterospathe_cagayanensis)	Kentiopsis_piersoniorum))	Dictyosperma_album)	((Roystonea_regia	Geonoma_undata)	Burretiokentia_grandiflora)))))	Orania_palindan)	((Reinhardtia_latisecta	Reinhardtia_paiewonskiana)	(Reinhardtia_gracilis	Reinhardtia_simplex)))	Attalea_speciosa))))	Kingia_australis);
((Dictyosperma_album	(((((Phoenix_dactylifera	(Pseudophoenix_vinifera	Chamaedorea_seifrizii))	Roystonea_regia)	Geonoma_undata)	(((Veitchia_spiralis	Prestoea_acuminata)	(Oenocarpus_minor	Oenocarpus_bataua))	(((((Calamus_caryotoides	Dypsis_decaryi)	Leopoldinia_pulchra)	Manicaria_saccifera)	(Sclerosperma_profizianum	Podococcus_barteri))	((Sabal_domingensis	Serenoa_repens)	((Pelagodoxa_henryana	Orania_palindan)	((Nypa_fruticans	(((Reinhardtia_gracilis	Reinhardtia_latisecta)	Reinhardtia_paiewonskiana)	Reinhardtia_simplex))	((Attalea_speciosa	((Elaeis_oleifera	Elaeis_guineensis)	Bactris_major))	Iriartea_deltoidea)))))))	(Hydriastele_microspadix	((Burretiokentia_grandiflora	Heterospathe_cagayanensis)	Kentiopsis_piersoniorum))))	Kingia_australis);
(((Serenoa_repens	(((Chamaedorea_seifrizii	((((Reinhardtia_latisecta	Reinhardtia_paiewonskiana)	(Reinhardtia_gracilis	Reinhardtia_simplex))	(Attalea_speciosa	((Elaeis_oleifera	Elaeis_guineensis)	Bactris_major)))	(Orania_palindan	(((((Burretiokentia_grandiflora	Hydriastele_microspadix)	(Heterospathe_cagayanensis	Kentiopsis_piersoniorum))	Dictyosperma_album)	(((Podococcus_barteri	Pelagodoxa_henryana)	((Veitchia_spiralis	Prestoea_acuminata)	(Oenocarpus_minor	Oenocarpus_bataua)))	(Roystonea_regia	Geonoma_undata)))	((Sclerosperma_profizianum	Iriartea_deltoidea)	(((Dypsis_decaryi	Calamus_caryotoides)	Leopoldinia_pulchra)	Manicaria_saccifera))))))	Nypa_fruticans)	Pseudophoenix_vinifera))	(Phoenix_dactylifera	Sabal_domingensis))	Kingia_australis);
(((Reinhardtia_simplex	Reinhardtia_gracilis)	((((Elaeis_oleifera	Elaeis_guineensis)	((Leopoldinia_pulchra	Bactris_major)	Attalea_speciosa))	(((((Hydriastele_microspadix	(((Dypsis_decaryi	Calamus_caryotoides)	Heterospathe_cagayanensis)	Kentiopsis_piersoniorum))	Dictyosperma_album)	((Veitchia_spiralis	Prestoea_acuminata)	(Oenocarpus_minor	Oenocarpus_bataua)))	(((Burretiokentia_grandiflora	Roystonea_regia)	Geonoma_undata)	(Iriartea_deltoidea	((Pseudophoenix_vinifera	(Phoenix_dactylifera	(Sabal_domingensis	Serenoa_repens)))	Chamaedorea_seifrizii))))	((Orania_palindan	Sclerosperma_profizianum)	(((Nypa_fruticans	Podococcus_barteri)	Pelagodoxa_henryana)	Manicaria_saccifera))))	(Reinhardtia_latisecta	Reinhardtia_paiewonskiana)))	Kingia_australis);
((Dictyosperma_album	((((Veitchia_spiralis	Prestoea_acuminata)	(Oenocarpus_minor	Oenocarpus_bataua))	((Geonoma_undata	(Burretiokentia_grandiflora	Roystonea_regia))	((((Podococcus_barteri	(Orania_palindan	Sclerosperma_profizianum))	(((Iriartea_deltoidea	Leopoldinia_pulchra)	((Dypsis_decaryi	Calamus_caryotoides)	Manicaria_saccifera))	(((Reinhardtia_latisecta	Reinhardtia_paiewonskiana)	(Reinhardtia_simplex	Reinhardtia_gracilis))	(((Elaeis_oleifera	Elaeis_guineensis)	Bactris_major)	Attalea_speciosa))))	(Chamaedorea_seifrizii	(Nypa_fruticans	((Pseudophoenix_vinifera	(Phoenix_dactylifera	Sabal_domingensis))	Serenoa_repens))))	Pelagodoxa_henryana)))	(Hydriastele_microspadix	(Heterospathe_cagayanensis	Kentiopsis_piersoniorum))))	Kingia_australis);
((Reinhardtia_latisecta	(Reinhardtia_paiewonskiana	(Reinhardtia_simplex	((((Geonoma_undata	((Hydriastele_microspadix	(Heterospathe_cagayanensis	Kentiopsis_piersoniorum))	Dictyosperma_album))	(((Iriartea_deltoidea	Leopoldinia_pulchra)	((Dypsis_decaryi	Calamus_caryotoides)	Manicaria_saccifera))	((Chamaedorea_seifrizii	((Phoenix_dactylifera	Sabal_domingensis)	Serenoa_repens))	Pseudophoenix_vinifera)))	((Pelagodoxa_henryana	((Veitchia_spiralis	Prestoea_acuminata)	(Oenocarpus_minor	Oenocarpus_bataua)))	(Orania_palindan	(Sclerosperma_profizianum	Podococcus_barteri))))	(((Elaeis_oleifera	Elaeis_guineensis)	Bactris_major)	((Reinhardtia_gracilis	(Burretiokentia_grandiflora	Roystonea_regia))	(Nypa_fruticans	Attalea_speciosa)))))))	Kingia_australis);
((Reinhardtia_latisecta	(Reinhardtia_paiewonskiana	((Reinhardtia_gracilis	Reinhardtia_simplex)	(((Podococcus_barteri	Manicaria_saccifera)	((((((Burretiokentia_grandiflora	Roystonea_regia)	Geonoma_undata)	Pelagodoxa_henryana)	(((Hydriastele_microspadix	(Heterospathe_cagayanensis	Kentiopsis_piersoniorum))	Dictyosperma_album)	((Veitchia_spiralis	Prestoea_acuminata)	(Oenocarpus_minor	Oenocarpus_bataua))))	(Orania_palindan	Sclerosperma_profizianum))	(Nypa_fruticans	(((Phoenix_dactylifera	Sabal_domingensis)	Serenoa_repens)	((Leopoldinia_pulchra	Iriartea_deltoidea)	(Chamaedorea_seifrizii	Pseudophoenix_vinifera))))))	(Attalea_speciosa	((Elaeis_oleifera	Elaeis_guineensis)	((Dypsis_decaryi	Calamus_caryotoides)	Bactris_major)))))))	Kingia_australis);
(((((Nypa_fruticans	Chamaedorea_seifrizii)	Pseudophoenix_vinifera)	((((Reinhardtia_latisecta	Reinhardtia_paiewonskiana)	(Reinhardtia_gracilis	Reinhardtia_simplex))	(Orania_palindan	Iriartea_deltoidea))	((((Leopoldinia_pulchra	(Dypsis_decaryi	Calamus_caryotoides))	(Podococcus_barteri	Manicaria_saccifera))	((Sclerosperma_profizianum	Pelagodoxa_henryana)	(((Prestoea_acuminata	(Dictyosperma_album	(Veitchia_spiralis	(Hydriastele_microspadix	(Heterospathe_cagayanensis	Kentiopsis_piersoniorum)))))	((Burretiokentia_grandiflora	Roystonea_regia)	Geonoma_undata))	(Oenocarpus_minor	Oenocarpus_bataua))))	(Attalea_speciosa	((Elaeis_oleifera	Elaeis_guineensis)	Bactris_major)))))	(Serenoa_repens	(Phoenix_dactylifera	Sabal_domingensis)))	Kingia_australis);
((Dictyosperma_album	((Geonoma_undata	((((Leopoldinia_pulchra	(Manicaria_saccifera	Dypsis_decaryi))	(((Sclerosperma_profizianum	Podococcus_barteri)	Chamaedorea_seifrizii)	(((Orania_palindan	Iriartea_deltoidea)	((Calamus_caryotoides	((Reinhardtia_paiewonskiana	Reinhardtia_latisecta)	(Reinhardtia_simplex	Reinhardtia_gracilis)))	(((Elaeis_guineensis	Elaeis_oleifera)	Bactris_major)	Attalea_speciosa)))	((Nypa_fruticans	(Pseudophoenix_vinifera	(Serenoa_repens	(Sabal_domingensis	Phoenix_dactylifera))))	Pelagodoxa_henryana))))	(Veitchia_spiralis	((Roystonea_regia	Burretiokentia_grandiflora)	(Oenocarpus_minor	Oenocarpus_bataua))))	Prestoea_acuminata))	(Hydriastele_microspadix	(Heterospathe_cagayanensis	Kentiopsis_piersoniorum))))	Kingia_australis);
((Dictyosperma_album	((((((Orania_palindan	Sclerosperma_profizianum)	Podococcus_barteri)	((Manicaria_saccifera	(Iriartea_deltoidea	(Calamus_caryotoides	Dypsis_decaryi)))	((((Reinhardtia_paiewonskiana	Reinhardtia_latisecta)	Reinhardtia_gracilis)	Reinhardtia_simplex)	(((Elaeis_guineensis	Elaeis_oleifera)	(Leopoldinia_pulchra	Bactris_major))	(Nypa_fruticans	Attalea_speciosa)))))	Pelagodoxa_henryana)	(((Prestoea_acuminata	Veitchia_spiralis)	(Oenocarpus_minor	Oenocarpus_bataua))	(((Roystonea_regia	(Burretiokentia_grandiflora	Pseudophoenix_vinifera))	(Chamaedorea_seifrizii	Geonoma_undata))	(Phoenix_dactylifera	(Serenoa_repens	Sabal_domingensis)))))	(Hydriastele_microspadix	(Heterospathe_cagayanensis	Kentiopsis_piersoniorum))))	Kingia_australis);
((Reinhardtia_latisecta	(((Reinhardtia_gracilis	Reinhardtia_simplex)	(((((((Nypa_fruticans	Attalea_speciosa)	((Chamaedorea_seifrizii	Pseudophoenix_vinifera)	(Serenoa_repens	(Sabal_domingensis	Phoenix_dactylifera))))	((((Hydriastele_microspadix	(Heterospathe_cagayanensis	Kentiopsis_piersoniorum))	Dictyosperma_album)	((Prestoea_acuminata	Veitchia_spiralis)	(Oenocarpus_minor	Oenocarpus_bataua)))	(Burretiokentia_grandiflora	(Roystonea_regia	Geonoma_undata))))	((Podococcus_barteri	Manicaria_saccifera)	((Calamus_caryotoides	Dypsis_decaryi)	Leopoldinia_pulchra)))	Sclerosperma_profizianum)	(Pelagodoxa_henryana	Orania_palindan))	((Elaeis_guineensis	Elaeis_oleifera)	(Iriartea_deltoidea	Bactris_major))))	Reinhardtia_paiewonskiana))	Kingia_australis);
((Reinhardtia_latisecta	(((Reinhardtia_gracilis	Reinhardtia_simplex)	((Attalea_speciosa	((Elaeis_guineensis	Elaeis_oleifera)	Bactris_major))	((Manicaria_saccifera	((Iriartea_deltoidea	(Calamus_caryotoides	Dypsis_decaryi))	Leopoldinia_pulchra))	((((Chamaedorea_seifrizii	Nypa_fruticans)	(Pseudophoenix_vinifera	(Serenoa_repens	(Sabal_domingensis	Phoenix_dactylifera))))	(((((Prestoea_acuminata	Veitchia_spiralis)	(Oenocarpus_minor	Oenocarpus_bataua))	(Burretiokentia_grandiflora	((Hydriastele_microspadix	(Heterospathe_cagayanensis	Kentiopsis_piersoniorum))	Dictyosperma_album)))	(Pelagodoxa_henryana	Roystonea_regia))	Geonoma_undata))	((Sclerosperma_profizianum	Podococcus_barteri)	Orania_palindan)))))	Reinhardtia_paiewonskiana))	Kingia_australis);
(((Chamaedorea_seifrizii	((Pseudophoenix_vinifera	(Calamus_caryotoides	Dypsis_decaryi))	((Nypa_fruticans	Serenoa_repens)	(Sabal_domingensis	Phoenix_dactylifera))))	(((((Sclerosperma_profizianum	Podococcus_barteri)	Orania_palindan)	(((Reinhardtia_paiewonskiana	Reinhardtia_latisecta)	(Reinhardtia_gracilis	Reinhardtia_simplex))	(Attalea_speciosa	((Elaeis_guineensis	Elaeis_oleifera)	(Iriartea_deltoidea	Bactris_major)))))	(Pelagodoxa_henryana	((Prestoea_acuminata	(Oenocarpus_minor	Oenocarpus_bataua))	((Burretiokentia_grandiflora	((Hydriastele_microspadix	(Heterospathe_cagayanensis	Kentiopsis_piersoniorum))	Dictyosperma_album))	(Roystonea_regia	(Veitchia_spiralis	Geonoma_undata))))))	(Manicaria_saccifera	Leopoldinia_pulchra)))	Kingia_australis);
((Phoenix_dactylifera	(((Nypa_fruticans	((((((Manicaria_saccifera	Leopoldinia_pulchra)	(((((Hydriastele_microspadix	(((Calamus_caryotoides	Dypsis_decaryi)	(Veitchia_spiralis	Heterospathe_cagayanensis))	Kentiopsis_piersoniorum))	Dictyosperma_album)	Geonoma_undata)	(Prestoea_acuminata	(Oenocarpus_minor	Oenocarpus_bataua)))	(Roystonea_regia	Burretiokentia_grandiflora)))	(Sclerosperma_profizianum	Podococcus_barteri))	((Attalea_speciosa	((Elaeis_guineensis	Elaeis_oleifera)	Bactris_major))	((Reinhardtia_paiewonskiana	Reinhardtia_latisecta)	(Reinhardtia_gracilis	Reinhardtia_simplex))))	((Pelagodoxa_henryana	Orania_palindan)	Iriartea_deltoidea))	Chamaedorea_seifrizii))	Pseudophoenix_vinifera)	(Serenoa_repens	Sabal_domingensis)))	Kingia_australis);
((Dictyosperma_album	((Veitchia_spiralis	((Prestoea_acuminata	(Oenocarpus_minor	Oenocarpus_bataua))	(((Pelagodoxa_henryana	(Leopoldinia_pulchra	Burretiokentia_grandiflora))	((Orania_palindan	(Sclerosperma_profizianum	Podococcus_barteri))	(((Serenoa_repens	(Sabal_domingensis	(Pseudophoenix_vinifera	Phoenix_dactylifera)))	(((Elaeis_guineensis	Elaeis_oleifera)	Bactris_major)	(Attalea_speciosa	(Manicaria_saccifera	Iriartea_deltoidea))))	(Nypa_fruticans	((Reinhardtia_paiewonskiana	Reinhardtia_latisecta)	(Reinhardtia_gracilis	Reinhardtia_simplex))))))	(Chamaedorea_seifrizii	(Geonoma_undata	Roystonea_regia)))))	(Hydriastele_microspadix	(((Calamus_caryotoides	Dypsis_decaryi)	Heterospathe_cagayanensis)	Kentiopsis_piersoniorum))))	Kingia_australis);
(((((Serenoa_repens	(Sabal_domingensis	Phoenix_dactylifera))	((((((Roystonea_regia	Burretiokentia_grandiflora)	(Geonoma_undata	((((Hydriastele_microspadix	((Dypsis_decaryi	(Veitchia_spiralis	Heterospathe_cagayanensis))	Kentiopsis_piersoniorum))	Dictyosperma_album)	(Prestoea_acuminata	(Oenocarpus_minor	Oenocarpus_bataua)))	Leopoldinia_pulchra)))	(Attalea_speciosa	(Podococcus_barteri	Manicaria_saccifera)))	(Pelagodoxa_henryana	(Orania_palindan	Sclerosperma_profizianum)))	(((Elaeis_guineensis	Elaeis_oleifera)	(Calamus_caryotoides	Bactris_major))	((Reinhardtia_paiewonskiana	Reinhardtia_latisecta)	(Reinhardtia_gracilis	Reinhardtia_simplex))))	Iriartea_deltoidea))	Pseudophoenix_vinifera)	(Chamaedorea_seifrizii	Nypa_fruticans))	Kingia_australis);
((Phoenix_dactylifera	((Pseudophoenix_vinifera	((Chamaedorea_seifrizii	(((Pelagodoxa_henryana	(Roystonea_regia	Burretiokentia_grandiflora))	((Prestoea_acuminata	(Oenocarpus_minor	Oenocarpus_bataua))	(Geonoma_undata	(((Hydriastele_microspadix	(Kentiopsis_piersoniorum	Heterospathe_cagayanensis))	Dictyosperma_album)	Veitchia_spiralis))))	(((Orania_palindan	((Dypsis_decaryi	Iriartea_deltoidea)	Sclerosperma_profizianum))	((Leopoldinia_pulchra	Manicaria_saccifera)	Podococcus_barteri))	((Bactris_major	(Attalea_speciosa	(Elaeis_guineensis	Elaeis_oleifera)))	((Reinhardtia_paiewonskiana	Reinhardtia_latisecta)	(Calamus_caryotoides	(Reinhardtia_gracilis	Reinhardtia_simplex)))))))	Nypa_fruticans))	(Sabal_domingensis	Serenoa_repens)))	Kingia_australis);
((((((((((Sabal_domingensis	Serenoa_repens)	Phoenix_dactylifera)	Pseudophoenix_vinifera)	Chamaedorea_seifrizii)	((Roystonea_regia	(Attalea_speciosa	Burretiokentia_grandiflora))	Veitchia_spiralis))	((((Manicaria_saccifera	(Dypsis_decaryi	(Calamus_caryotoides	Leopoldinia_pulchra)))	(Podococcus_barteri	Sclerosperma_profizianum))	(((Nypa_fruticans	Pelagodoxa_henryana)	(Iriartea_deltoidea	Orania_palindan))	((Bactris_major	(Elaeis_guineensis	Elaeis_oleifera))	((Reinhardtia_paiewonskiana	Reinhardtia_latisecta)	(Reinhardtia_gracilis	Reinhardtia_simplex)))))	(Prestoea_acuminata	(Oenocarpus_minor	Oenocarpus_bataua))))	Geonoma_undata)	(Heterospathe_cagayanensis	(Hydriastele_microspadix	Kentiopsis_piersoniorum)))	Dictyosperma_album)	Kingia_australis);
