# Supplementary material for: Data supporting the nuclear phylogenomics of the palm subfamily Arecoideae (Arecaceae)
Source: Data Brief. 2016 Mar 2;7:532–6. doi: 10.1016/j.dib.2016.02.063 (PMC4796708; doi:10.1016/j.dib.2016.02.063)
Supplement: Supplementary file 5 — Supplementary material [file mmc5.zip › RAxML_bootstrap.Sabal_556.raxml.tre]

(((((((Elaeis_guineensis	Elaeis_oleifera)	(Serenoa_repens	Bactris_major))	(Reinhardtia_latisecta	Roystonea_regia))	((Sabal_domingensis	Kentiopsis_piersoniorum)	(Pelagodoxa_henryana	((Dictyosperma_album	Hydriastele_microspadix)	Heterospathe_cagayanensis))))	((Oenocarpus_bataua	Oenocarpus_minor)	(Manicaria_saccifera	Geonoma_undata)))	Chamaedorea_seifrizii)	Nypa_fruticans);
(((((Bactris_major	Reinhardtia_latisecta)	(Elaeis_guineensis	Elaeis_oleifera))	Serenoa_repens)	(((Pelagodoxa_henryana	Kentiopsis_piersoniorum)	((((Dictyosperma_album	Hydriastele_microspadix)	Heterospathe_cagayanensis)	(Roystonea_regia	Chamaedorea_seifrizii))	(((Oenocarpus_bataua	Oenocarpus_minor)	Geonoma_undata)	Manicaria_saccifera)))	Sabal_domingensis))	Nypa_fruticans);
(((((Elaeis_guineensis	Elaeis_oleifera)	(((((Reinhardtia_latisecta	Serenoa_repens)	((Sabal_domingensis	(((Kentiopsis_piersoniorum	Dictyosperma_album)	Hydriastele_microspadix)	Heterospathe_cagayanensis))	Roystonea_regia))	Pelagodoxa_henryana)	Bactris_major)	(Manicaria_saccifera	Geonoma_undata)))	(Oenocarpus_bataua	Oenocarpus_minor))	Chamaedorea_seifrizii)	Nypa_fruticans);
(((Elaeis_guineensis	Elaeis_oleifera)	((Manicaria_saccifera	(((Kentiopsis_piersoniorum	Dictyosperma_album)	Hydriastele_microspadix)	((Roystonea_regia	((Serenoa_repens	(Heterospathe_cagayanensis	Sabal_domingensis))	(Bactris_major	Reinhardtia_latisecta)))	Pelagodoxa_henryana)))	((Geonoma_undata	(Oenocarpus_bataua	Oenocarpus_minor))	Chamaedorea_seifrizii)))	Nypa_fruticans);
((((Elaeis_guineensis	Elaeis_oleifera)	(((((((Heterospathe_cagayanensis	Dictyosperma_album)	Hydriastele_microspadix)	Kentiopsis_piersoniorum)	(Serenoa_repens	Sabal_domingensis))	((Bactris_major	Manicaria_saccifera)	Pelagodoxa_henryana))	(Reinhardtia_latisecta	Roystonea_regia))	(Geonoma_undata	(Oenocarpus_bataua	Oenocarpus_minor))))	Chamaedorea_seifrizii)	Nypa_fruticans);
(((Elaeis_guineensis	Elaeis_oleifera)	(((Bactris_major	Reinhardtia_latisecta)	(Serenoa_repens	(Heterospathe_cagayanensis	Sabal_domingensis)))	((Pelagodoxa_henryana	((Kentiopsis_piersoniorum	Dictyosperma_album)	Hydriastele_microspadix))	((Manicaria_saccifera	(Geonoma_undata	(Oenocarpus_bataua	Oenocarpus_minor)))	(Chamaedorea_seifrizii	Roystonea_regia)))))	Nypa_fruticans);
(((Oenocarpus_bataua	Oenocarpus_minor)	(Chamaedorea_seifrizii	(((Pelagodoxa_henryana	(((Bactris_major	Roystonea_regia)	(Reinhardtia_latisecta	Serenoa_repens))	(Dictyosperma_album	Hydriastele_microspadix)))	(Kentiopsis_piersoniorum	(Heterospathe_cagayanensis	Sabal_domingensis)))	((Elaeis_guineensis	Elaeis_oleifera)	(Manicaria_saccifera	Geonoma_undata)))))	Nypa_fruticans);
((((Pelagodoxa_henryana	((Dictyosperma_album	Hydriastele_microspadix)	(((Kentiopsis_piersoniorum	Manicaria_saccifera)	((Oenocarpus_bataua	Oenocarpus_minor)	Geonoma_undata))	(Roystonea_regia	Chamaedorea_seifrizii))))	(Heterospathe_cagayanensis	Sabal_domingensis))	((Elaeis_guineensis	Elaeis_oleifera)	(Bactris_major	(Serenoa_repens	Reinhardtia_latisecta))))	Nypa_fruticans);
(((Elaeis_guineensis	Elaeis_oleifera)	(Sabal_domingensis	((Serenoa_repens	(Bactris_major	Reinhardtia_latisecta))	((Heterospathe_cagayanensis	Kentiopsis_piersoniorum)	(((Dictyosperma_album	Hydriastele_microspadix)	Pelagodoxa_henryana)	((Chamaedorea_seifrizii	Geonoma_undata)	(Manicaria_saccifera	((Oenocarpus_bataua	Oenocarpus_minor)	Roystonea_regia))))))))	Nypa_fruticans);
(((((Bactris_major	((Elaeis_guineensis	Elaeis_oleifera)	Serenoa_repens))	Reinhardtia_latisecta)	(((Oenocarpus_bataua	Oenocarpus_minor)	(Geonoma_undata	Manicaria_saccifera))	(Pelagodoxa_henryana	((Kentiopsis_piersoniorum	(Heterospathe_cagayanensis	(Dictyosperma_album	Hydriastele_microspadix)))	(Chamaedorea_seifrizii	Roystonea_regia)))))	Sabal_domingensis)	Nypa_fruticans);
(((Chamaedorea_seifrizii	(((((Pelagodoxa_henryana	(Dictyosperma_album	Hydriastele_microspadix))	Manicaria_saccifera)	(Heterospathe_cagayanensis	Roystonea_regia))	((Bactris_major	Reinhardtia_latisecta)	((Kentiopsis_piersoniorum	Sabal_domingensis)	Serenoa_repens)))	(Geonoma_undata	(Oenocarpus_minor	Oenocarpus_bataua))))	(Elaeis_oleifera	Elaeis_guineensis))	Nypa_fruticans);
(((Chamaedorea_seifrizii	((Geonoma_undata	(Oenocarpus_minor	Oenocarpus_bataua))	((((Kentiopsis_piersoniorum	Manicaria_saccifera)	(Dictyosperma_album	Hydriastele_microspadix))	Heterospathe_cagayanensis)	(Pelagodoxa_henryana	(((Bactris_major	Reinhardtia_latisecta)	(Sabal_domingensis	Serenoa_repens))	Roystonea_regia)))))	(Elaeis_oleifera	Elaeis_guineensis))	Nypa_fruticans);
(((((Sabal_domingensis	Kentiopsis_piersoniorum)	(((Oenocarpus_minor	Oenocarpus_bataua)	Chamaedorea_seifrizii)	(((Geonoma_undata	Manicaria_saccifera)	Pelagodoxa_henryana)	(Reinhardtia_latisecta	(((Elaeis_oleifera	Elaeis_guineensis)	Roystonea_regia)	(Bactris_major	Serenoa_repens))))))	Heterospathe_cagayanensis)	(Dictyosperma_album	Hydriastele_microspadix))	Nypa_fruticans);
((((Chamaedorea_seifrizii	(((Sabal_domingensis	Kentiopsis_piersoniorum)	Pelagodoxa_henryana)	((((Heterospathe_cagayanensis	Reinhardtia_latisecta)	(((Elaeis_oleifera	Elaeis_guineensis)	Bactris_major)	Serenoa_repens))	Roystonea_regia)	(Dictyosperma_album	Hydriastele_microspadix))))	(Geonoma_undata	Manicaria_saccifera))	(Oenocarpus_minor	Oenocarpus_bataua))	Nypa_fruticans);
(((((((((Bactris_major	Reinhardtia_latisecta)	((Elaeis_oleifera	Elaeis_guineensis)	(Sabal_domingensis	Serenoa_repens)))	(Heterospathe_cagayanensis	((Kentiopsis_piersoniorum	Dictyosperma_album)	Hydriastele_microspadix)))	Pelagodoxa_henryana)	Roystonea_regia)	(Geonoma_undata	Manicaria_saccifera))	(Oenocarpus_minor	Oenocarpus_bataua))	Chamaedorea_seifrizii)	Nypa_fruticans);
(((Elaeis_oleifera	Elaeis_guineensis)	((Sabal_domingensis	(Hydriastele_microspadix	(Heterospathe_cagayanensis	Serenoa_repens)))	((((Pelagodoxa_henryana	Roystonea_regia)	((Kentiopsis_piersoniorum	Manicaria_saccifera)	((Chamaedorea_seifrizii	Dictyosperma_album)	(Geonoma_undata	(Oenocarpus_minor	Oenocarpus_bataua)))))	Bactris_major)	Reinhardtia_latisecta)))	Nypa_fruticans);
(((Elaeis_oleifera	Elaeis_guineensis)	(((Sabal_domingensis	Serenoa_repens)	Heterospathe_cagayanensis)	((((((((Geonoma_undata	Manicaria_saccifera)	Kentiopsis_piersoniorum)	(Oenocarpus_minor	Oenocarpus_bataua))	(Chamaedorea_seifrizii	Dictyosperma_album))	(Pelagodoxa_henryana	Roystonea_regia))	Hydriastele_microspadix)	Reinhardtia_latisecta)	Bactris_major)))	Nypa_fruticans);
(((((Hydriastele_microspadix	(Elaeis_oleifera	Elaeis_guineensis))	((Manicaria_saccifera	(((Geonoma_undata	(Oenocarpus_minor	Oenocarpus_bataua))	(Dictyosperma_album	Kentiopsis_piersoniorum))	(Pelagodoxa_henryana	(Chamaedorea_seifrizii	Roystonea_regia))))	(Bactris_major	Reinhardtia_latisecta)))	(Sabal_domingensis	Serenoa_repens))	Heterospathe_cagayanensis)	Nypa_fruticans);
((((Elaeis_oleifera	Elaeis_guineensis)	((Pelagodoxa_henryana	(Reinhardtia_latisecta	((Manicaria_saccifera	(Sabal_domingensis	Serenoa_repens))	Bactris_major)))	((Geonoma_undata	(Oenocarpus_minor	Oenocarpus_bataua))	(Heterospathe_cagayanensis	((Hydriastele_microspadix	Dictyosperma_album)	Kentiopsis_piersoniorum)))))	(Chamaedorea_seifrizii	Roystonea_regia))	Nypa_fruticans);
((Bactris_major	(Sabal_domingensis	((Reinhardtia_latisecta	(Serenoa_repens	((Geonoma_undata	Manicaria_saccifera)	(((Heterospathe_cagayanensis	Kentiopsis_piersoniorum)	((Chamaedorea_seifrizii	Roystonea_regia)	(Oenocarpus_minor	Oenocarpus_bataua)))	((Hydriastele_microspadix	Dictyosperma_album)	Pelagodoxa_henryana)))))	(Elaeis_oleifera	Elaeis_guineensis))))	Nypa_fruticans);
((((((Geonoma_undata	(((Manicaria_saccifera	(Oenocarpus_bataua	Oenocarpus_minor))	(Chamaedorea_seifrizii	Roystonea_regia))	((Kentiopsis_piersoniorum	Dictyosperma_album)	Pelagodoxa_henryana)))	Hydriastele_microspadix)	((Bactris_major	(Sabal_domingensis	Serenoa_repens))	(Elaeis_oleifera	Elaeis_guineensis)))	Reinhardtia_latisecta)	Heterospathe_cagayanensis)	Nypa_fruticans);
((Dictyosperma_album	(((((Pelagodoxa_henryana	(Chamaedorea_seifrizii	((Serenoa_repens	(Reinhardtia_latisecta	(Hydriastele_microspadix	(Bactris_major	(Elaeis_oleifera	Elaeis_guineensis)))))	Roystonea_regia)))	Manicaria_saccifera)	Geonoma_undata)	(Heterospathe_cagayanensis	Sabal_domingensis))	((Oenocarpus_bataua	Oenocarpus_minor)	Kentiopsis_piersoniorum)))	Nypa_fruticans);
((((Bactris_major	Reinhardtia_latisecta)	((Serenoa_repens	Sabal_domingensis)	((((Dictyosperma_album	(Kentiopsis_piersoniorum	Hydriastele_microspadix))	Heterospathe_cagayanensis)	Pelagodoxa_henryana)	(Roystonea_regia	(((Manicaria_saccifera	Geonoma_undata)	(Oenocarpus_bataua	Oenocarpus_minor))	Chamaedorea_seifrizii)))))	(Elaeis_oleifera	Elaeis_guineensis))	Nypa_fruticans);
(((((Reinhardtia_latisecta	(Bactris_major	(Elaeis_oleifera	Elaeis_guineensis)))	Serenoa_repens)	(((Roystonea_regia	Chamaedorea_seifrizii)	(Pelagodoxa_henryana	(((Dictyosperma_album	Hydriastele_microspadix)	Heterospathe_cagayanensis)	Kentiopsis_piersoniorum)))	((Geonoma_undata	(Oenocarpus_bataua	Oenocarpus_minor))	Manicaria_saccifera)))	Sabal_domingensis)	Nypa_fruticans);
((Heterospathe_cagayanensis	(Reinhardtia_latisecta	(((Elaeis_oleifera	Elaeis_guineensis)	(Sabal_domingensis	Serenoa_repens))	(Bactris_major	(Manicaria_saccifera	((((Oenocarpus_bataua	Oenocarpus_minor)	(Dictyosperma_album	Kentiopsis_piersoniorum))	((Geonoma_undata	(Roystonea_regia	Chamaedorea_seifrizii))	Hydriastele_microspadix))	Pelagodoxa_henryana))))))	Nypa_fruticans);
(((Elaeis_oleifera	Elaeis_guineensis)	((Reinhardtia_latisecta	(Sabal_domingensis	Serenoa_repens))	(((Pelagodoxa_henryana	(((Geonoma_undata	Manicaria_saccifera)	Chamaedorea_seifrizii)	(Roystonea_regia	(Oenocarpus_bataua	Oenocarpus_minor))))	(Hydriastele_microspadix	(Heterospathe_cagayanensis	(Dictyosperma_album	Kentiopsis_piersoniorum))))	Bactris_major)))	Nypa_fruticans);
((Chamaedorea_seifrizii	(Roystonea_regia	((((Geonoma_undata	Manicaria_saccifera)	(Oenocarpus_bataua	Oenocarpus_minor))	(((Dictyosperma_album	(Kentiopsis_piersoniorum	Hydriastele_microspadix))	Heterospathe_cagayanensis)	Pelagodoxa_henryana))	((((Sabal_domingensis	Serenoa_repens)	(Elaeis_oleifera	Elaeis_guineensis))	Bactris_major)	Reinhardtia_latisecta))))	Nypa_fruticans);
((Dictyosperma_album	((Kentiopsis_piersoniorum	Hydriastele_microspadix)	(Heterospathe_cagayanensis	((Sabal_domingensis	Manicaria_saccifera)	((((Bactris_major	(Elaeis_oleifera	Elaeis_guineensis))	((Chamaedorea_seifrizii	Roystonea_regia)	Serenoa_repens))	(Reinhardtia_latisecta	Pelagodoxa_henryana))	(Geonoma_undata	(Oenocarpus_bataua	Oenocarpus_minor)))))))	Nypa_fruticans);
(((Geonoma_undata	(Roystonea_regia	((((Bactris_major	Reinhardtia_latisecta)	((Serenoa_repens	(Kentiopsis_piersoniorum	Sabal_domingensis))	Manicaria_saccifera))	((Oenocarpus_bataua	Oenocarpus_minor)	(Elaeis_oleifera	Elaeis_guineensis)))	(Pelagodoxa_henryana	(Heterospathe_cagayanensis	(Hydriastele_microspadix	Dictyosperma_album))))))	Chamaedorea_seifrizii)	Nypa_fruticans);
(((Elaeis_oleifera	Elaeis_guineensis)	(((Serenoa_repens	(Kentiopsis_piersoniorum	Sabal_domingensis))	Manicaria_saccifera)	((Reinhardtia_latisecta	Bactris_major)	((Roystonea_regia	((Chamaedorea_seifrizii	(Oenocarpus_bataua	Oenocarpus_minor))	Geonoma_undata))	(Pelagodoxa_henryana	(Heterospathe_cagayanensis	(Hydriastele_microspadix	Dictyosperma_album)))))))	Nypa_fruticans);
((((((Elaeis_oleifera	Elaeis_guineensis)	Reinhardtia_latisecta)	((Heterospathe_cagayanensis	Serenoa_repens)	Sabal_domingensis))	Bactris_major)	((Chamaedorea_seifrizii	Roystonea_regia)	((Geonoma_undata	((Kentiopsis_piersoniorum	(Hydriastele_microspadix	Dictyosperma_album))	((Oenocarpus_minor	Oenocarpus_bataua)	Manicaria_saccifera)))	Pelagodoxa_henryana)))	Nypa_fruticans);
(((Hydriastele_microspadix	(Heterospathe_cagayanensis	Dictyosperma_album))	(Pelagodoxa_henryana	((Bactris_major	(Manicaria_saccifera	(Serenoa_repens	(Kentiopsis_piersoniorum	Sabal_domingensis))))	((Reinhardtia_latisecta	(Chamaedorea_seifrizii	Roystonea_regia))	((Elaeis_oleifera	Elaeis_guineensis)	(Geonoma_undata	(Oenocarpus_minor	Oenocarpus_bataua)))))))	Nypa_fruticans);
((((Bactris_major	Reinhardtia_latisecta)	(((Serenoa_repens	Sabal_domingensis)	Hydriastele_microspadix)	(((((Chamaedorea_seifrizii	Roystonea_regia)	(Geonoma_undata	Manicaria_saccifera))	Pelagodoxa_henryana)	(Kentiopsis_piersoniorum	((Oenocarpus_minor	Oenocarpus_bataua)	Dictyosperma_album)))	Heterospathe_cagayanensis)))	(Elaeis_oleifera	Elaeis_guineensis))	Nypa_fruticans);
((((Roystonea_regia	((((Oenocarpus_minor	Oenocarpus_bataua)	(Hydriastele_microspadix	Dictyosperma_album))	((Serenoa_repens	(Kentiopsis_piersoniorum	Sabal_domingensis))	Chamaedorea_seifrizii))	((Geonoma_undata	Manicaria_saccifera)	(Elaeis_oleifera	Elaeis_guineensis))))	(Bactris_major	(Reinhardtia_latisecta	Pelagodoxa_henryana)))	Heterospathe_cagayanensis)	Nypa_fruticans);
((Sabal_domingensis	(Heterospathe_cagayanensis	((((Bactris_major	Reinhardtia_latisecta)	(Elaeis_oleifera	Elaeis_guineensis))	Serenoa_repens)	(((Oenocarpus_minor	Oenocarpus_bataua)	Geonoma_undata)	(((Chamaedorea_seifrizii	Roystonea_regia)	Kentiopsis_piersoniorum)	(((Hydriastele_microspadix	Dictyosperma_album)	Manicaria_saccifera)	Pelagodoxa_henryana))))))	Nypa_fruticans);
((Sabal_domingensis	(Serenoa_repens	((((Bactris_major	Reinhardtia_latisecta)	(Elaeis_oleifera	Elaeis_guineensis))	(Roystonea_regia	((Pelagodoxa_henryana	(((Oenocarpus_minor	Oenocarpus_bataua)	(Manicaria_saccifera	Geonoma_undata))	Chamaedorea_seifrizii))	((Kentiopsis_piersoniorum	Hydriastele_microspadix)	Dictyosperma_album))))	Heterospathe_cagayanensis)))	Nypa_fruticans);
(((Dictyosperma_album	((Pelagodoxa_henryana	(((Serenoa_repens	(((Elaeis_oleifera	Elaeis_guineensis)	Bactris_major)	(Reinhardtia_latisecta	Roystonea_regia)))	Chamaedorea_seifrizii)	((Manicaria_saccifera	Geonoma_undata)	((Kentiopsis_piersoniorum	Heterospathe_cagayanensis)	Sabal_domingensis))))	(Oenocarpus_minor	Oenocarpus_bataua)))	Hydriastele_microspadix)	Nypa_fruticans);
((((Heterospathe_cagayanensis	Pelagodoxa_henryana)	((((Elaeis_oleifera	Elaeis_guineensis)	Serenoa_repens)	(Bactris_major	(Reinhardtia_latisecta	Roystonea_regia)))	((((Oenocarpus_minor	Oenocarpus_bataua)	Dictyosperma_album)	Hydriastele_microspadix)	((Kentiopsis_piersoniorum	Sabal_domingensis)	(Manicaria_saccifera	Geonoma_undata)))))	Chamaedorea_seifrizii)	Nypa_fruticans);
((((((Heterospathe_cagayanensis	((Hydriastele_microspadix	Dictyosperma_album)	Kentiopsis_piersoniorum))	(((Oenocarpus_minor	Oenocarpus_bataua)	Manicaria_saccifera)	(((Sabal_domingensis	(Serenoa_repens	(Elaeis_oleifera	Elaeis_guineensis)))	Bactris_major)	(Reinhardtia_latisecta	Pelagodoxa_henryana))))	Geonoma_undata)	Roystonea_regia)	Chamaedorea_seifrizii)	Nypa_fruticans);
((((Manicaria_saccifera	((Oenocarpus_minor	Oenocarpus_bataua)	Geonoma_undata))	(Sabal_domingensis	(Heterospathe_cagayanensis	Kentiopsis_piersoniorum)))	((((Bactris_major	Serenoa_repens)	(Elaeis_oleifera	Elaeis_guineensis))	(Roystonea_regia	Chamaedorea_seifrizii))	((Reinhardtia_latisecta	Pelagodoxa_henryana)	(Hydriastele_microspadix	Dictyosperma_album))))	Nypa_fruticans);
((Chamaedorea_seifrizii	(((Geonoma_undata	(Oenocarpus_minor	Oenocarpus_bataua))	(((Dictyosperma_album	Hydriastele_microspadix)	(Pelagodoxa_henryana	(((Kentiopsis_piersoniorum	(Heterospathe_cagayanensis	Sabal_domingensis))	Serenoa_repens)	Manicaria_saccifera)))	(Roystonea_regia	(Reinhardtia_latisecta	Bactris_major))))	(Elaeis_guineensis	Elaeis_oleifera)))	Nypa_fruticans);
(((((Chamaedorea_seifrizii	(Pelagodoxa_henryana	(Geonoma_undata	Manicaria_saccifera)))	(((Oenocarpus_minor	Oenocarpus_bataua)	Roystonea_regia)	((Elaeis_guineensis	Elaeis_oleifera)	((Serenoa_repens	Bactris_major)	Reinhardtia_latisecta))))	(Kentiopsis_piersoniorum	Sabal_domingensis))	(Hydriastele_microspadix	(Heterospathe_cagayanensis	Dictyosperma_album)))	Nypa_fruticans);
((Reinhardtia_latisecta	(((((((Kentiopsis_piersoniorum	Sabal_domingensis)	Heterospathe_cagayanensis)	Manicaria_saccifera)	Serenoa_repens)	Bactris_major)	(Pelagodoxa_henryana	(((Oenocarpus_minor	Oenocarpus_bataua)	Geonoma_undata)	((Hydriastele_microspadix	Dictyosperma_album)	(Chamaedorea_seifrizii	Roystonea_regia)))))	(Elaeis_guineensis	Elaeis_oleifera)))	Nypa_fruticans);
((Roystonea_regia	((((((Reinhardtia_latisecta	Pelagodoxa_henryana)	(Serenoa_repens	(Heterospathe_cagayanensis	(Hydriastele_microspadix	(Kentiopsis_piersoniorum	Dictyosperma_album)))))	(((Sabal_domingensis	Manicaria_saccifera)	(Elaeis_guineensis	Elaeis_oleifera))	Geonoma_undata))	Bactris_major)	(Oenocarpus_minor	Oenocarpus_bataua))	Chamaedorea_seifrizii))	Nypa_fruticans);
(((Roystonea_regia	Chamaedorea_seifrizii)	(((((Oenocarpus_minor	Oenocarpus_bataua)	((Serenoa_repens	Manicaria_saccifera)	(Sabal_domingensis	((Heterospathe_cagayanensis	(Hydriastele_microspadix	Dictyosperma_album))	Kentiopsis_piersoniorum))))	(Bactris_major	(Reinhardtia_latisecta	(Elaeis_guineensis	Elaeis_oleifera))))	Pelagodoxa_henryana)	Geonoma_undata))	Nypa_fruticans);
(((((Serenoa_repens	Reinhardtia_latisecta)	(Elaeis_guineensis	Elaeis_oleifera))	Bactris_major)	((Kentiopsis_piersoniorum	Sabal_domingensis)	((((Heterospathe_cagayanensis	(Hydriastele_microspadix	Dictyosperma_album))	Pelagodoxa_henryana)	(Roystonea_regia	Chamaedorea_seifrizii))	((Manicaria_saccifera	Geonoma_undata)	(Oenocarpus_minor	Oenocarpus_bataua)))))	Nypa_fruticans);
(((Serenoa_repens	(Heterospathe_cagayanensis	Sabal_domingensis))	((((((Oenocarpus_minor	Oenocarpus_bataua)	(Hydriastele_microspadix	Dictyosperma_album))	((Roystonea_regia	Chamaedorea_seifrizii)	Pelagodoxa_henryana))	((Kentiopsis_piersoniorum	Manicaria_saccifera)	Geonoma_undata))	(Bactris_major	Reinhardtia_latisecta))	(Elaeis_guineensis	Elaeis_oleifera)))	Nypa_fruticans);
((Sabal_domingensis	((Pelagodoxa_henryana	((((Heterospathe_cagayanensis	Hydriastele_microspadix)	(Kentiopsis_piersoniorum	Dictyosperma_album))	Manicaria_saccifera)	((Roystonea_regia	Chamaedorea_seifrizii)	(Geonoma_undata	(Oenocarpus_minor	Oenocarpus_bataua)))))	(Bactris_major	((Elaeis_guineensis	Elaeis_oleifera)	(Serenoa_repens	Reinhardtia_latisecta)))))	Nypa_fruticans);
((Chamaedorea_seifrizii	((((Geonoma_undata	(Oenocarpus_minor	Oenocarpus_bataua))	((Heterospathe_cagayanensis	(Dictyosperma_album	Hydriastele_microspadix))	((Kentiopsis_piersoniorum	Sabal_domingensis)	Manicaria_saccifera)))	((Bactris_major	Reinhardtia_latisecta)	(Roystonea_regia	((Elaeis_guineensis	Elaeis_oleifera)	Serenoa_repens))))	Pelagodoxa_henryana))	Nypa_fruticans);
(((Dictyosperma_album	Hydriastele_microspadix)	((Elaeis_guineensis	Elaeis_oleifera)	(((Heterospathe_cagayanensis	(Pelagodoxa_henryana	Reinhardtia_latisecta))	(((Kentiopsis_piersoniorum	Sabal_domingensis)	Manicaria_saccifera)	Serenoa_repens))	(Bactris_major	(Chamaedorea_seifrizii	((Roystonea_regia	(Oenocarpus_minor	Oenocarpus_bataua))	Geonoma_undata))))))	Nypa_fruticans);
((((((Bactris_major	((((Reinhardtia_latisecta	Pelagodoxa_henryana)	Heterospathe_cagayanensis)	(Hydriastele_microspadix	Roystonea_regia))	(Serenoa_repens	Sabal_domingensis)))	(Elaeis_guineensis	Elaeis_oleifera))	((Geonoma_undata	(Oenocarpus_bataua	Oenocarpus_minor))	Dictyosperma_album))	(Kentiopsis_piersoniorum	Manicaria_saccifera))	Chamaedorea_seifrizii)	Nypa_fruticans);
(((Roystonea_regia	((Oenocarpus_bataua	Oenocarpus_minor)	((Geonoma_undata	Manicaria_saccifera)	(((Heterospathe_cagayanensis	(((Hydriastele_microspadix	Reinhardtia_latisecta)	Bactris_major)	(Elaeis_guineensis	Elaeis_oleifera)))	(Serenoa_repens	Sabal_domingensis))	((Dictyosperma_album	Kentiopsis_piersoniorum)	Pelagodoxa_henryana)))))	Chamaedorea_seifrizii)	Nypa_fruticans);
(((Elaeis_guineensis	Elaeis_oleifera)	(((((Oenocarpus_bataua	Oenocarpus_minor)	Chamaedorea_seifrizii)	(Geonoma_undata	Manicaria_saccifera))	((((Serenoa_repens	(Hydriastele_microspadix	(Sabal_domingensis	Heterospathe_cagayanensis)))	Bactris_major)	(Roystonea_regia	Reinhardtia_latisecta))	Pelagodoxa_henryana))	(Dictyosperma_album	Kentiopsis_piersoniorum)))	Nypa_fruticans);
((((((Bactris_major	Roystonea_regia)	(Serenoa_repens	Reinhardtia_latisecta))	(Elaeis_guineensis	Elaeis_oleifera))	((Pelagodoxa_henryana	(Manicaria_saccifera	(((Oenocarpus_bataua	Oenocarpus_minor)	Geonoma_undata)	Chamaedorea_seifrizii)))	((Hydriastele_microspadix	Heterospathe_cagayanensis)	(Dictyosperma_album	Kentiopsis_piersoniorum))))	Sabal_domingensis)	Nypa_fruticans);
(((Geonoma_undata	Manicaria_saccifera)	((Pelagodoxa_henryana	((Hydriastele_microspadix	(Kentiopsis_piersoniorum	(Heterospathe_cagayanensis	Sabal_domingensis)))	(Roystonea_regia	(((Elaeis_guineensis	Elaeis_oleifera)	Bactris_major)	(Serenoa_repens	Reinhardtia_latisecta)))))	((Dictyosperma_album	Chamaedorea_seifrizii)	(Oenocarpus_bataua	Oenocarpus_minor))))	Nypa_fruticans);
(((((((((Serenoa_repens	(Elaeis_guineensis	Elaeis_oleifera))	(Bactris_major	Roystonea_regia))	(Reinhardtia_latisecta	Pelagodoxa_henryana))	(Geonoma_undata	((Oenocarpus_bataua	Oenocarpus_minor)	Chamaedorea_seifrizii)))	Manicaria_saccifera)	(Kentiopsis_piersoniorum	(Heterospathe_cagayanensis	Sabal_domingensis)))	Dictyosperma_album)	Hydriastele_microspadix)	Nypa_fruticans);
((((((Sabal_domingensis	((Reinhardtia_latisecta	Serenoa_repens)	(Bactris_major	(Elaeis_guineensis	Elaeis_oleifera))))	(Pelagodoxa_henryana	(Heterospathe_cagayanensis	(Hydriastele_microspadix	(Dictyosperma_album	Kentiopsis_piersoniorum)))))	(Manicaria_saccifera	(Geonoma_undata	(Oenocarpus_bataua	Oenocarpus_minor))))	Roystonea_regia)	Chamaedorea_seifrizii)	Nypa_fruticans);
((((((Bactris_major	Pelagodoxa_henryana)	((Reinhardtia_latisecta	((Dictyosperma_album	(Kentiopsis_piersoniorum	Hydriastele_microspadix))	Heterospathe_cagayanensis))	((Manicaria_saccifera	Serenoa_repens)	Sabal_domingensis)))	((Elaeis_guineensis	Elaeis_oleifera)	(Geonoma_undata	(Oenocarpus_bataua	Oenocarpus_minor))))	Roystonea_regia)	Chamaedorea_seifrizii)	Nypa_fruticans);
((Roystonea_regia	((((((Pelagodoxa_henryana	Reinhardtia_latisecta)	(Dictyosperma_album	Hydriastele_microspadix))	(Bactris_major	((Manicaria_saccifera	Serenoa_repens)	(Kentiopsis_piersoniorum	Sabal_domingensis))))	((Elaeis_guineensis	Elaeis_oleifera)	Heterospathe_cagayanensis))	(Geonoma_undata	(Oenocarpus_bataua	Oenocarpus_minor)))	Chamaedorea_seifrizii))	Nypa_fruticans);
((Roystonea_regia	((((Pelagodoxa_henryana	Reinhardtia_latisecta)	(((Geonoma_undata	(Oenocarpus_bataua	Oenocarpus_minor))	(((Sabal_domingensis	Kentiopsis_piersoniorum)	Serenoa_repens)	Manicaria_saccifera))	(Heterospathe_cagayanensis	(Dictyosperma_album	Hydriastele_microspadix))))	(Bactris_major	(Elaeis_guineensis	Elaeis_oleifera)))	Chamaedorea_seifrizii))	Nypa_fruticans);
(((((Oenocarpus_minor	Oenocarpus_bataua)	((((Heterospathe_cagayanensis	Kentiopsis_piersoniorum)	(Sabal_domingensis	((((Elaeis_oleifera	Elaeis_guineensis)	(Roystonea_regia	Reinhardtia_latisecta))	Serenoa_repens)	Bactris_major)))	Pelagodoxa_henryana)	(Hydriastele_microspadix	Dictyosperma_album)))	(Manicaria_saccifera	Geonoma_undata))	Chamaedorea_seifrizii)	Nypa_fruticans);
((Dictyosperma_album	((Bactris_major	(((Serenoa_repens	Sabal_domingensis)	Kentiopsis_piersoniorum)	((Chamaedorea_seifrizii	((Elaeis_oleifera	Elaeis_guineensis)	((Manicaria_saccifera	Geonoma_undata)	(Oenocarpus_minor	Oenocarpus_bataua))))	((Reinhardtia_latisecta	Pelagodoxa_henryana)	Roystonea_regia))))	(Heterospathe_cagayanensis	Hydriastele_microspadix)))	Nypa_fruticans);
((Dictyosperma_album	(((Manicaria_saccifera	(Geonoma_undata	(Oenocarpus_minor	Oenocarpus_bataua)))	(Chamaedorea_seifrizii	(((Serenoa_repens	Bactris_major)	(Reinhardtia_latisecta	Roystonea_regia))	(((Kentiopsis_piersoniorum	Hydriastele_microspadix)	Pelagodoxa_henryana)	(Heterospathe_cagayanensis	Sabal_domingensis)))))	(Elaeis_oleifera	Elaeis_guineensis)))	Nypa_fruticans);
((((Heterospathe_cagayanensis	Sabal_domingensis)	(((Reinhardtia_latisecta	Serenoa_repens)	(Hydriastele_microspadix	((Pelagodoxa_henryana	Roystonea_regia)	(((Geonoma_undata	(Oenocarpus_minor	Oenocarpus_bataua))	Chamaedorea_seifrizii)	(Manicaria_saccifera	(Kentiopsis_piersoniorum	Dictyosperma_album))))))	Bactris_major))	(Elaeis_oleifera	Elaeis_guineensis))	Nypa_fruticans);
((((Bactris_major	((Serenoa_repens	(Heterospathe_cagayanensis	Sabal_domingensis))	Reinhardtia_latisecta))	((Chamaedorea_seifrizii	Roystonea_regia)	(((Manicaria_saccifera	Geonoma_undata)	(Oenocarpus_minor	Oenocarpus_bataua))	((Kentiopsis_piersoniorum	(Hydriastele_microspadix	Dictyosperma_album))	Pelagodoxa_henryana))))	(Elaeis_oleifera	Elaeis_guineensis))	Nypa_fruticans);
(((((Reinhardtia_latisecta	(Chamaedorea_seifrizii	Roystonea_regia))	((Geonoma_undata	((Hydriastele_microspadix	Dictyosperma_album)	(Oenocarpus_minor	Oenocarpus_bataua)))	(Elaeis_oleifera	Elaeis_guineensis)))	(Pelagodoxa_henryana	Bactris_major))	(Manicaria_saccifera	(Serenoa_repens	(Kentiopsis_piersoniorum	(Heterospathe_cagayanensis	Sabal_domingensis)))))	Nypa_fruticans);
((Chamaedorea_seifrizii	(Roystonea_regia	((Heterospathe_cagayanensis	(Hydriastele_microspadix	Dictyosperma_album))	((Pelagodoxa_henryana	((Oenocarpus_minor	Oenocarpus_bataua)	(Geonoma_undata	Manicaria_saccifera)))	((Elaeis_oleifera	Elaeis_guineensis)	(Reinhardtia_latisecta	(Bactris_major	(Serenoa_repens	(Kentiopsis_piersoniorum	Sabal_domingensis)))))))))	Nypa_fruticans);
((Chamaedorea_seifrizii	(Roystonea_regia	((((Oenocarpus_minor	Oenocarpus_bataua)	Geonoma_undata)	(Hydriastele_microspadix	(Kentiopsis_piersoniorum	Dictyosperma_album)))	((((Bactris_major	Serenoa_repens)	(Reinhardtia_latisecta	(Elaeis_oleifera	Elaeis_guineensis)))	(Heterospathe_cagayanensis	Sabal_domingensis))	(Pelagodoxa_henryana	Manicaria_saccifera)))))	Nypa_fruticans);
(((Chamaedorea_seifrizii	((((Hydriastele_microspadix	(Kentiopsis_piersoniorum	Dictyosperma_album))	Pelagodoxa_henryana)	(((Roystonea_regia	Reinhardtia_latisecta)	(((Elaeis_oleifera	Elaeis_guineensis)	Bactris_major)	Heterospathe_cagayanensis))	Serenoa_repens))	(Manicaria_saccifera	Sabal_domingensis)))	((Oenocarpus_minor	Oenocarpus_bataua)	Geonoma_undata))	Nypa_fruticans);
(((Chamaedorea_seifrizii	((Pelagodoxa_henryana	(((Bactris_major	(Reinhardtia_latisecta	Serenoa_repens))	(Elaeis_oleifera	Elaeis_guineensis))	Roystonea_regia))	((Heterospathe_cagayanensis	(Hydriastele_microspadix	Dictyosperma_album))	(Manicaria_saccifera	(Kentiopsis_piersoniorum	Sabal_domingensis)))))	((Oenocarpus_minor	Oenocarpus_bataua)	Geonoma_undata))	Nypa_fruticans);
(((((Pelagodoxa_henryana	Reinhardtia_latisecta)	((Oenocarpus_bataua	Oenocarpus_minor)	((Hydriastele_microspadix	Dictyosperma_album)	Heterospathe_cagayanensis)))	((Chamaedorea_seifrizii	(Serenoa_repens	(Sabal_domingensis	Kentiopsis_piersoniorum)))	((Bactris_major	(Geonoma_undata	Manicaria_saccifera))	Roystonea_regia)))	(Elaeis_oleifera	Elaeis_guineensis))	Nypa_fruticans);
(((Elaeis_oleifera	Elaeis_guineensis)	(((Serenoa_repens	Sabal_domingensis)	(Bactris_major	(((Oenocarpus_bataua	Oenocarpus_minor)	Roystonea_regia)	(((Geonoma_undata	Manicaria_saccifera)	(Heterospathe_cagayanensis	Kentiopsis_piersoniorum))	((Hydriastele_microspadix	Dictyosperma_album)	Chamaedorea_seifrizii)))))	(Pelagodoxa_henryana	Reinhardtia_latisecta)))	Nypa_fruticans);
((Hydriastele_microspadix	(((Chamaedorea_seifrizii	Roystonea_regia)	((Geonoma_undata	(Oenocarpus_bataua	Oenocarpus_minor))	((Dictyosperma_album	Pelagodoxa_henryana)	(Kentiopsis_piersoniorum	Manicaria_saccifera))))	(Sabal_domingensis	(((Serenoa_repens	Reinhardtia_latisecta)	((Elaeis_oleifera	Elaeis_guineensis)	Bactris_major))	Heterospathe_cagayanensis))))	Nypa_fruticans);
(((Heterospathe_cagayanensis	(((Pelagodoxa_henryana	((Reinhardtia_latisecta	(Serenoa_repens	(Bactris_major	(Elaeis_oleifera	Elaeis_guineensis))))	Roystonea_regia))	(Kentiopsis_piersoniorum	(Manicaria_saccifera	Sabal_domingensis)))	(Chamaedorea_seifrizii	(Geonoma_undata	(Oenocarpus_bataua	Oenocarpus_minor)))))	(Dictyosperma_album	Hydriastele_microspadix))	Nypa_fruticans);
(((((Pelagodoxa_henryana	((((Oenocarpus_bataua	Oenocarpus_minor)	Roystonea_regia)	Kentiopsis_piersoniorum)	(Chamaedorea_seifrizii	(Heterospathe_cagayanensis	(Dictyosperma_album	Hydriastele_microspadix)))))	(Geonoma_undata	Manicaria_saccifera))	((Serenoa_repens	(Bactris_major	Reinhardtia_latisecta))	(Elaeis_oleifera	Elaeis_guineensis)))	Sabal_domingensis)	Nypa_fruticans);
(((Roystonea_regia	((((Elaeis_oleifera	Elaeis_guineensis)	(Pelagodoxa_henryana	((((Manicaria_saccifera	Sabal_domingensis)	(Heterospathe_cagayanensis	(Dictyosperma_album	Hydriastele_microspadix)))	Kentiopsis_piersoniorum)	(Geonoma_undata	(Oenocarpus_bataua	Oenocarpus_minor)))))	(Serenoa_repens	Bactris_major))	Reinhardtia_latisecta))	Chamaedorea_seifrizii)	Nypa_fruticans);
(((((Roystonea_regia	(Bactris_major	(((Elaeis_oleifera	Elaeis_guineensis)	Serenoa_repens)	Reinhardtia_latisecta)))	(((Heterospathe_cagayanensis	((Kentiopsis_piersoniorum	Dictyosperma_album)	Hydriastele_microspadix))	Pelagodoxa_henryana)	(Sabal_domingensis	Manicaria_saccifera)))	(Geonoma_undata	(Oenocarpus_bataua	Oenocarpus_minor)))	Chamaedorea_seifrizii)	Nypa_fruticans);
((((((Roystonea_regia	(((Elaeis_oleifera	Elaeis_guineensis)	Serenoa_repens)	(Bactris_major	Reinhardtia_latisecta)))	(((Sabal_domingensis	Heterospathe_cagayanensis)	((Kentiopsis_piersoniorum	Dictyosperma_album)	Hydriastele_microspadix))	Manicaria_saccifera))	Pelagodoxa_henryana)	(Geonoma_undata	(Oenocarpus_bataua	Oenocarpus_minor)))	Chamaedorea_seifrizii)	Nypa_fruticans);
(((Sabal_domingensis	(Serenoa_repens	(((((Oenocarpus_bataua	Oenocarpus_minor)	(((Kentiopsis_piersoniorum	Hydriastele_microspadix)	(Chamaedorea_seifrizii	Dictyosperma_album))	(Pelagodoxa_henryana	(Manicaria_saccifera	Geonoma_undata))))	Roystonea_regia)	(Bactris_major	(Elaeis_oleifera	Elaeis_guineensis)))	Reinhardtia_latisecta)))	Heterospathe_cagayanensis)	Nypa_fruticans);
(((Sabal_domingensis	((Serenoa_repens	(((Elaeis_oleifera	Elaeis_guineensis)	Reinhardtia_latisecta)	Bactris_major))	((((Roystonea_regia	(Oenocarpus_bataua	Oenocarpus_minor))	Chamaedorea_seifrizii)	(((Dictyosperma_album	Hydriastele_microspadix)	Kentiopsis_piersoniorum)	Pelagodoxa_henryana))	(Manicaria_saccifera	Geonoma_undata))))	Heterospathe_cagayanensis)	Nypa_fruticans);
((Bactris_major	((Elaeis_guineensis	Elaeis_oleifera)	((((Sabal_domingensis	Heterospathe_cagayanensis)	Serenoa_repens)	((((Manicaria_saccifera	(Geonoma_undata	(Oenocarpus_bataua	Oenocarpus_minor)))	Roystonea_regia)	((Dictyosperma_album	(Hydriastele_microspadix	Kentiopsis_piersoniorum))	Pelagodoxa_henryana))	Chamaedorea_seifrizii))	Reinhardtia_latisecta)))	Nypa_fruticans);
((Sabal_domingensis	(Serenoa_repens	(((Reinhardtia_latisecta	Bactris_major)	(((((Heterospathe_cagayanensis	Hydriastele_microspadix)	Kentiopsis_piersoniorum)	Pelagodoxa_henryana)	((Dictyosperma_album	Chamaedorea_seifrizii)	((Oenocarpus_bataua	Oenocarpus_minor)	(Manicaria_saccifera	Geonoma_undata))))	Roystonea_regia))	(Elaeis_guineensis	Elaeis_oleifera))))	Nypa_fruticans);
(((Elaeis_guineensis	Elaeis_oleifera)	(Bactris_major	(Reinhardtia_latisecta	(((((Pelagodoxa_henryana	(Hydriastele_microspadix	Kentiopsis_piersoniorum))	((Dictyosperma_album	Chamaedorea_seifrizii)	(Manicaria_saccifera	(Geonoma_undata	(Oenocarpus_bataua	Oenocarpus_minor)))))	Roystonea_regia)	Heterospathe_cagayanensis)	(Sabal_domingensis	Serenoa_repens)))))	Nypa_fruticans);
((((((Chamaedorea_seifrizii	(Kentiopsis_piersoniorum	Sabal_domingensis))	((Geonoma_undata	Manicaria_saccifera)	Pelagodoxa_henryana))	((Oenocarpus_bataua	Oenocarpus_minor)	(Hydriastele_microspadix	Dictyosperma_album)))	(Serenoa_repens	((Bactris_major	Reinhardtia_latisecta)	(Roystonea_regia	(Elaeis_guineensis	Elaeis_oleifera)))))	Heterospathe_cagayanensis)	Nypa_fruticans);
((((Oenocarpus_bataua	Oenocarpus_minor)	Dictyosperma_album)	(Chamaedorea_seifrizii	(((Elaeis_guineensis	Elaeis_oleifera)	(Geonoma_undata	Manicaria_saccifera))	(((Roystonea_regia	(Reinhardtia_latisecta	Pelagodoxa_henryana))	(((Kentiopsis_piersoniorum	Sabal_domingensis)	(Heterospathe_cagayanensis	Hydriastele_microspadix))	Serenoa_repens))	Bactris_major))))	Nypa_fruticans);
((Chamaedorea_seifrizii	(Roystonea_regia	((((Manicaria_saccifera	((Sabal_domingensis	(Heterospathe_cagayanensis	Kentiopsis_piersoniorum))	Serenoa_repens))	(Reinhardtia_latisecta	(Hydriastele_microspadix	Pelagodoxa_henryana)))	Bactris_major)	((Geonoma_undata	(Oenocarpus_bataua	Oenocarpus_minor))	(Dictyosperma_album	(Elaeis_guineensis	Elaeis_oleifera))))))	Nypa_fruticans);
((((Geonoma_undata	Chamaedorea_seifrizii)	((Hydriastele_microspadix	Roystonea_regia)	((((Oenocarpus_bataua	Oenocarpus_minor)	(Manicaria_saccifera	((Sabal_domingensis	Kentiopsis_piersoniorum)	Serenoa_repens)))	(Bactris_major	(Reinhardtia_latisecta	Pelagodoxa_henryana)))	(Dictyosperma_album	(Elaeis_guineensis	Elaeis_oleifera)))))	Heterospathe_cagayanensis)	Nypa_fruticans);
((((((Oenocarpus_bataua	Oenocarpus_minor)	Dictyosperma_album)	(Geonoma_undata	(Elaeis_guineensis	Elaeis_oleifera)))	((((Heterospathe_cagayanensis	Sabal_domingensis)	Serenoa_repens)	Bactris_major)	(((Chamaedorea_seifrizii	Roystonea_regia)	(Kentiopsis_piersoniorum	Hydriastele_microspadix))	(Reinhardtia_latisecta	Pelagodoxa_henryana))))	Manicaria_saccifera)	Nypa_fruticans);
((((Reinhardtia_latisecta	(Bactris_major	(Sabal_domingensis	Serenoa_repens)))	(Elaeis_guineensis	Elaeis_oleifera))	((Manicaria_saccifera	(((Oenocarpus_bataua	Oenocarpus_minor)	Geonoma_undata)	Chamaedorea_seifrizii))	(Roystonea_regia	(Pelagodoxa_henryana	(Kentiopsis_piersoniorum	(Heterospathe_cagayanensis	(Hydriastele_microspadix	Dictyosperma_album)))))))	Nypa_fruticans);
((Chamaedorea_seifrizii	((((Elaeis_guineensis	Elaeis_oleifera)	(Roystonea_regia	(((Manicaria_saccifera	((Kentiopsis_piersoniorum	Sabal_domingensis)	Serenoa_repens))	(Dictyosperma_album	(Heterospathe_cagayanensis	Hydriastele_microspadix)))	((Reinhardtia_latisecta	Pelagodoxa_henryana)	Bactris_major))))	(Oenocarpus_bataua	Oenocarpus_minor))	Geonoma_undata))	Nypa_fruticans);
(((Chamaedorea_seifrizii	((Manicaria_saccifera	Geonoma_undata)	(Oenocarpus_bataua	Oenocarpus_minor)))	((((((((Kentiopsis_piersoniorum	Dictyosperma_album)	Hydriastele_microspadix)	Roystonea_regia)	Pelagodoxa_henryana)	Reinhardtia_latisecta)	Bactris_major)	(Serenoa_repens	(Heterospathe_cagayanensis	Sabal_domingensis)))	(Elaeis_oleifera	Elaeis_guineensis)))	Nypa_fruticans);
(((Oenocarpus_bataua	Oenocarpus_minor)	(((((Heterospathe_cagayanensis	(Dictyosperma_album	Hydriastele_microspadix))	Kentiopsis_piersoniorum)	(Pelagodoxa_henryana	(((Elaeis_oleifera	Elaeis_guineensis)	(Reinhardtia_latisecta	((Serenoa_repens	Sabal_domingensis)	Bactris_major)))	Roystonea_regia)))	Chamaedorea_seifrizii)	(Manicaria_saccifera	Geonoma_undata)))	Nypa_fruticans);
((((((((Serenoa_repens	(Kentiopsis_piersoniorum	Sabal_domingensis))	(Manicaria_saccifera	Geonoma_undata))	(Elaeis_oleifera	Elaeis_guineensis))	((Reinhardtia_latisecta	Pelagodoxa_henryana)	((Oenocarpus_bataua	Oenocarpus_minor)	(Dictyosperma_album	(Hydriastele_microspadix	Heterospathe_cagayanensis)))))	Bactris_major)	Roystonea_regia)	Chamaedorea_seifrizii)	Nypa_fruticans);
(((Elaeis_oleifera	Elaeis_guineensis)	((Serenoa_repens	Sabal_domingensis)	((Bactris_major	Reinhardtia_latisecta)	(Roystonea_regia	((Kentiopsis_piersoniorum	Pelagodoxa_henryana)	(((Manicaria_saccifera	Geonoma_undata)	(Chamaedorea_seifrizii	(Oenocarpus_bataua	Oenocarpus_minor)))	(Dictyosperma_album	(Hydriastele_microspadix	Heterospathe_cagayanensis))))))))	Nypa_fruticans);
(((((((Roystonea_regia	((Manicaria_saccifera	(Serenoa_repens	Sabal_domingensis))	((Dictyosperma_album	(Kentiopsis_piersoniorum	Hydriastele_microspadix))	Heterospathe_cagayanensis)))	Pelagodoxa_henryana)	(Reinhardtia_latisecta	Bactris_major))	(Elaeis_oleifera	Elaeis_guineensis))	(Geonoma_undata	(Oenocarpus_bataua	Oenocarpus_minor)))	Chamaedorea_seifrizii)	Nypa_fruticans);
((Chamaedorea_seifrizii	(Roystonea_regia	(Heterospathe_cagayanensis	((Pelagodoxa_henryana	(Dictyosperma_album	Hydriastele_microspadix))	((Manicaria_saccifera	((((Kentiopsis_piersoniorum	Sabal_domingensis)	Reinhardtia_latisecta)	Serenoa_repens)	Bactris_major))	((Elaeis_oleifera	Elaeis_guineensis)	(Geonoma_undata	(Oenocarpus_bataua	Oenocarpus_minor))))))))	Nypa_fruticans);
((((Elaeis_oleifera	Elaeis_guineensis)	((Reinhardtia_latisecta	(Sabal_domingensis	Serenoa_repens))	Bactris_major))	(((Chamaedorea_seifrizii	((Oenocarpus_bataua	Oenocarpus_minor)	Roystonea_regia))	((Heterospathe_cagayanensis	((Kentiopsis_piersoniorum	Dictyosperma_album)	Hydriastele_microspadix))	(Geonoma_undata	Manicaria_saccifera)))	Pelagodoxa_henryana))	Nypa_fruticans);
(((Elaeis_oleifera	Elaeis_guineensis)	((((Heterospathe_cagayanensis	Bactris_major)	Reinhardtia_latisecta)	(Sabal_domingensis	Serenoa_repens))	((((Oenocarpus_bataua	Oenocarpus_minor)	Geonoma_undata)	Manicaria_saccifera)	((((Kentiopsis_piersoniorum	Dictyosperma_album)	Hydriastele_microspadix)	Pelagodoxa_henryana)	(Roystonea_regia	Chamaedorea_seifrizii)))))	Nypa_fruticans);
((Geonoma_undata	(((((Sabal_domingensis	Manicaria_saccifera)	(((Kentiopsis_piersoniorum	Dictyosperma_album)	Hydriastele_microspadix)	Heterospathe_cagayanensis))	Pelagodoxa_henryana)	(((Elaeis_oleifera	Elaeis_guineensis)	(Roystonea_regia	Reinhardtia_latisecta))	(Bactris_major	Serenoa_repens)))	(Chamaedorea_seifrizii	(Oenocarpus_bataua	Oenocarpus_minor))))	Nypa_fruticans);
((((Geonoma_undata	(Oenocarpus_bataua	Oenocarpus_minor))	((((Hydriastele_microspadix	Dictyosperma_album)	Pelagodoxa_henryana)	(Sabal_domingensis	((Serenoa_repens	Heterospathe_cagayanensis)	((Bactris_major	(Elaeis_oleifera	Elaeis_guineensis))	(Roystonea_regia	Reinhardtia_latisecta)))))	(Kentiopsis_piersoniorum	Manicaria_saccifera)))	Chamaedorea_seifrizii)	Nypa_fruticans);
((((Reinhardtia_latisecta	((Serenoa_repens	Bactris_major)	(((((Heterospathe_cagayanensis	(Manicaria_saccifera	(Sabal_domingensis	Kentiopsis_piersoniorum)))	Hydriastele_microspadix)	Pelagodoxa_henryana)	(Geonoma_undata	(Oenocarpus_minor	Oenocarpus_bataua)))	(Dictyosperma_album	(Elaeis_oleifera	Elaeis_guineensis)))))	Roystonea_regia)	Chamaedorea_seifrizii)	Nypa_fruticans);
((Hydriastele_microspadix	(((Heterospathe_cagayanensis	((Manicaria_saccifera	(Sabal_domingensis	Kentiopsis_piersoniorum))	((Geonoma_undata	(Oenocarpus_minor	Oenocarpus_bataua))	(Pelagodoxa_henryana	(Serenoa_repens	((Roystonea_regia	(Bactris_major	Reinhardtia_latisecta))	(Elaeis_oleifera	Elaeis_guineensis)))))))	Chamaedorea_seifrizii)	Dictyosperma_album))	Nypa_fruticans);
((Chamaedorea_seifrizii	((Geonoma_undata	(Oenocarpus_minor	Oenocarpus_bataua))	((Pelagodoxa_henryana	(Bactris_major	(Serenoa_repens	((Elaeis_oleifera	Elaeis_guineensis)	(Roystonea_regia	Reinhardtia_latisecta)))))	((Manicaria_saccifera	(Sabal_domingensis	Kentiopsis_piersoniorum))	((Dictyosperma_album	Heterospathe_cagayanensis)	Hydriastele_microspadix)))))	Nypa_fruticans);
(((((((Dictyosperma_album	Hydriastele_microspadix)	Pelagodoxa_henryana)	((Manicaria_saccifera	Geonoma_undata)	((Roystonea_regia	(Oenocarpus_minor	Oenocarpus_bataua))	(Chamaedorea_seifrizii	Kentiopsis_piersoniorum))))	((Elaeis_oleifera	Elaeis_guineensis)	((Bactris_major	Reinhardtia_latisecta)	Serenoa_repens)))	Sabal_domingensis)	Heterospathe_cagayanensis)	Nypa_fruticans);
(((((Manicaria_saccifera	Geonoma_undata)	(Chamaedorea_seifrizii	(Elaeis_oleifera	Elaeis_guineensis)))	((Pelagodoxa_henryana	((Heterospathe_cagayanensis	(Dictyosperma_album	Hydriastele_microspadix))	(Sabal_domingensis	Kentiopsis_piersoniorum)))	((Reinhardtia_latisecta	Roystonea_regia)	(Bactris_major	Serenoa_repens))))	(Oenocarpus_minor	Oenocarpus_bataua))	Nypa_fruticans);
((((((Oenocarpus_minor	Oenocarpus_bataua)	Geonoma_undata)	((Kentiopsis_piersoniorum	Manicaria_saccifera)	((Reinhardtia_latisecta	(((Elaeis_oleifera	Elaeis_guineensis)	Serenoa_repens)	(Bactris_major	Sabal_domingensis)))	((Dictyosperma_album	(Hydriastele_microspadix	Heterospathe_cagayanensis))	Pelagodoxa_henryana))))	Roystonea_regia)	Chamaedorea_seifrizii)	Nypa_fruticans);
((Chamaedorea_seifrizii	((Pelagodoxa_henryana	(((Dictyosperma_album	Hydriastele_microspadix)	Heterospathe_cagayanensis)	((Roystonea_regia	((Bactris_major	(Elaeis_oleifera	Elaeis_guineensis))	(Reinhardtia_latisecta	Serenoa_repens)))	((Kentiopsis_piersoniorum	Sabal_domingensis)	Manicaria_saccifera))))	((Oenocarpus_minor	Oenocarpus_bataua)	Geonoma_undata)))	Nypa_fruticans);
((Chamaedorea_seifrizii	((((Reinhardtia_latisecta	Pelagodoxa_henryana)	(Bactris_major	((((Kentiopsis_piersoniorum	Dictyosperma_album)	Hydriastele_microspadix)	Heterospathe_cagayanensis)	((Serenoa_repens	Manicaria_saccifera)	Sabal_domingensis))))	((Elaeis_oleifera	Elaeis_guineensis)	((Oenocarpus_minor	Oenocarpus_bataua)	Geonoma_undata)))	Roystonea_regia))	Nypa_fruticans);
((Chamaedorea_seifrizii	((((((Bactris_major	(Serenoa_repens	(Manicaria_saccifera	(Kentiopsis_piersoniorum	Sabal_domingensis))))	Pelagodoxa_henryana)	(Reinhardtia_latisecta	(Elaeis_oleifera	Elaeis_guineensis)))	(((Dictyosperma_album	Hydriastele_microspadix)	Heterospathe_cagayanensis)	(Oenocarpus_minor	Oenocarpus_bataua)))	Geonoma_undata)	Roystonea_regia))	Nypa_fruticans);
((((Roystonea_regia	((Pelagodoxa_henryana	Hydriastele_microspadix)	((Reinhardtia_latisecta	Dictyosperma_album)	(Bactris_major	(Manicaria_saccifera	((Heterospathe_cagayanensis	(Kentiopsis_piersoniorum	Sabal_domingensis))	Serenoa_repens))))))	((Elaeis_oleifera	Elaeis_guineensis)	(Geonoma_undata	(Oenocarpus_minor	Oenocarpus_bataua))))	Chamaedorea_seifrizii)	Nypa_fruticans);
((Chamaedorea_seifrizii	((Geonoma_undata	Manicaria_saccifera)	((Oenocarpus_minor	Oenocarpus_bataua)	((Kentiopsis_piersoniorum	Sabal_domingensis)	((((Reinhardtia_latisecta	Serenoa_repens)	((Elaeis_guineensis	Elaeis_oleifera)	Bactris_major))	(Roystonea_regia	Heterospathe_cagayanensis))	((Dictyosperma_album	Hydriastele_microspadix)	Pelagodoxa_henryana))))))	Nypa_fruticans);
((Heterospathe_cagayanensis	(((Kentiopsis_piersoniorum	Sabal_domingensis)	Serenoa_repens)	(((Elaeis_guineensis	Elaeis_oleifera)	(((Pelagodoxa_henryana	(Dictyosperma_album	Hydriastele_microspadix))	(((Geonoma_undata	(Oenocarpus_minor	Oenocarpus_bataua))	Manicaria_saccifera)	(Chamaedorea_seifrizii	Roystonea_regia)))	Bactris_major))	Reinhardtia_latisecta)))	Nypa_fruticans);
((Chamaedorea_seifrizii	(((Elaeis_guineensis	Elaeis_oleifera)	(Geonoma_undata	(Oenocarpus_minor	Oenocarpus_bataua)))	(((((Kentiopsis_piersoniorum	(Heterospathe_cagayanensis	Sabal_domingensis))	Serenoa_repens)	Manicaria_saccifera)	(Bactris_major	(Reinhardtia_latisecta	Roystonea_regia)))	(Pelagodoxa_henryana	(Dictyosperma_album	Hydriastele_microspadix)))))	Nypa_fruticans);
(((((Geonoma_undata	(Oenocarpus_minor	Oenocarpus_bataua))	((Heterospathe_cagayanensis	(Dictyosperma_album	Hydriastele_microspadix))	Chamaedorea_seifrizii))	((Reinhardtia_latisecta	Pelagodoxa_henryana)	(((Elaeis_guineensis	Elaeis_oleifera)	(Bactris_major	Roystonea_regia))	Serenoa_repens)))	((Kentiopsis_piersoniorum	Sabal_domingensis)	Manicaria_saccifera))	Nypa_fruticans);
((Chamaedorea_seifrizii	(((Manicaria_saccifera	Geonoma_undata)	(Oenocarpus_minor	Oenocarpus_bataua))	((Pelagodoxa_henryana	(((Dictyosperma_album	(Kentiopsis_piersoniorum	Hydriastele_microspadix))	Heterospathe_cagayanensis)	Sabal_domingensis))	((Reinhardtia_latisecta	((Bactris_major	(Elaeis_guineensis	Elaeis_oleifera))	Serenoa_repens))	Roystonea_regia))))	Nypa_fruticans);
((((Manicaria_saccifera	Geonoma_undata)	(((Kentiopsis_piersoniorum	Heterospathe_cagayanensis)	Pelagodoxa_henryana)	((Sabal_domingensis	((Reinhardtia_latisecta	Bactris_major)	((Elaeis_guineensis	Elaeis_oleifera)	Serenoa_repens)))	((Oenocarpus_minor	Oenocarpus_bataua)	(Dictyosperma_album	Hydriastele_microspadix)))))	(Roystonea_regia	Chamaedorea_seifrizii))	Nypa_fruticans);
((Chamaedorea_seifrizii	(((((Bactris_major	Pelagodoxa_henryana)	((Hydriastele_microspadix	((Manicaria_saccifera	((Kentiopsis_piersoniorum	Sabal_domingensis)	Serenoa_repens))	Heterospathe_cagayanensis))	Reinhardtia_latisecta))	Roystonea_regia)	((Elaeis_guineensis	Elaeis_oleifera)	((Oenocarpus_minor	Oenocarpus_bataua)	Dictyosperma_album)))	Geonoma_undata))	Nypa_fruticans);
((((Elaeis_guineensis	Elaeis_oleifera)	(((Bactris_major	(((Heterospathe_cagayanensis	Kentiopsis_piersoniorum)	(Hydriastele_microspadix	Sabal_domingensis))	(Serenoa_repens	Manicaria_saccifera)))	(Reinhardtia_latisecta	Pelagodoxa_henryana))	Roystonea_regia))	(Chamaedorea_seifrizii	(Geonoma_undata	((Oenocarpus_minor	Oenocarpus_bataua)	Dictyosperma_album))))	Nypa_fruticans);
((((Elaeis_guineensis	Elaeis_oleifera)	((Heterospathe_cagayanensis	(Hydriastele_microspadix	Pelagodoxa_henryana))	(((Reinhardtia_latisecta	Roystonea_regia)	(Sabal_domingensis	Serenoa_repens))	Bactris_major)))	(((Kentiopsis_piersoniorum	(Dictyosperma_album	Chamaedorea_seifrizii))	Manicaria_saccifera)	(Geonoma_undata	(Oenocarpus_minor	Oenocarpus_bataua))))	Nypa_fruticans);
((((Elaeis_guineensis	Elaeis_oleifera)	(((Dictyosperma_album	Chamaedorea_seifrizii)	((Geonoma_undata	Manicaria_saccifera)	(Oenocarpus_minor	Oenocarpus_bataua)))	Kentiopsis_piersoniorum))	(Pelagodoxa_henryana	((((Reinhardtia_latisecta	Roystonea_regia)	Serenoa_repens)	Bactris_major)	(Hydriastele_microspadix	(Heterospathe_cagayanensis	Sabal_domingensis)))))	Nypa_fruticans);
((Chamaedorea_seifrizii	(Roystonea_regia	(Reinhardtia_latisecta	(((Pelagodoxa_henryana	(((Dictyosperma_album	Hydriastele_microspadix)	Heterospathe_cagayanensis)	(Sabal_domingensis	Kentiopsis_piersoniorum)))	((Oenocarpus_minor	Oenocarpus_bataua)	((Elaeis_guineensis	Elaeis_oleifera)	(Geonoma_undata	Manicaria_saccifera))))	(Bactris_major	Serenoa_repens)))))	Nypa_fruticans);
((((((Pelagodoxa_henryana	((Dictyosperma_album	(Kentiopsis_piersoniorum	Hydriastele_microspadix))	Heterospathe_cagayanensis))	(Sabal_domingensis	((Bactris_major	Serenoa_repens)	Reinhardtia_latisecta)))	(Chamaedorea_seifrizii	(Roystonea_regia	(Oenocarpus_minor	Oenocarpus_bataua))))	(Geonoma_undata	Manicaria_saccifera))	(Elaeis_guineensis	Elaeis_oleifera))	Nypa_fruticans);
((Bactris_major	((Chamaedorea_seifrizii	((Roystonea_regia	(Oenocarpus_minor	Oenocarpus_bataua))	((Geonoma_undata	Manicaria_saccifera)	((Dictyosperma_album	Hydriastele_microspadix)	Pelagodoxa_henryana))))	((Elaeis_guineensis	Elaeis_oleifera)	(Reinhardtia_latisecta	((Heterospathe_cagayanensis	(Kentiopsis_piersoniorum	Sabal_domingensis))	Serenoa_repens)))))	Nypa_fruticans);
((((((Oenocarpus_minor	Oenocarpus_bataua)	Geonoma_undata)	((Bactris_major	((Hydriastele_microspadix	Roystonea_regia)	((Manicaria_saccifera	((Kentiopsis_piersoniorum	Sabal_domingensis)	Serenoa_repens))	Heterospathe_cagayanensis)))	(Reinhardtia_latisecta	Pelagodoxa_henryana)))	(Dictyosperma_album	(Elaeis_guineensis	Elaeis_oleifera)))	Chamaedorea_seifrizii)	Nypa_fruticans);
((((Manicaria_saccifera	Geonoma_undata)	(((Oenocarpus_minor	Oenocarpus_bataua)	Chamaedorea_seifrizii)	((Kentiopsis_piersoniorum	(Dictyosperma_album	Hydriastele_microspadix))	(Roystonea_regia	(((Reinhardtia_latisecta	Bactris_major)	((Heterospathe_cagayanensis	Sabal_domingensis)	Serenoa_repens))	Pelagodoxa_henryana)))))	(Elaeis_guineensis	Elaeis_oleifera))	Nypa_fruticans);
((Roystonea_regia	(((Bactris_major	((Elaeis_guineensis	Elaeis_oleifera)	((Sabal_domingensis	Serenoa_repens)	Heterospathe_cagayanensis)))	((Reinhardtia_latisecta	Pelagodoxa_henryana)	((Manicaria_saccifera	(Kentiopsis_piersoniorum	(Dictyosperma_album	Hydriastele_microspadix)))	(Geonoma_undata	(Oenocarpus_minor	Oenocarpus_bataua)))))	Chamaedorea_seifrizii))	Nypa_fruticans);
((Sabal_domingensis	(Serenoa_repens	(((Roystonea_regia	((Chamaedorea_seifrizii	((Oenocarpus_minor	Oenocarpus_bataua)	(Geonoma_undata	Manicaria_saccifera)))	((Pelagodoxa_henryana	Kentiopsis_piersoniorum)	(Heterospathe_cagayanensis	(Hydriastele_microspadix	Dictyosperma_album)))))	((Elaeis_guineensis	Elaeis_oleifera)	Bactris_major))	Reinhardtia_latisecta)))	Nypa_fruticans);
((Chamaedorea_seifrizii	(((((Geonoma_undata	Manicaria_saccifera)	Hydriastele_microspadix)	(Bactris_major	((Reinhardtia_latisecta	Pelagodoxa_henryana)	((Heterospathe_cagayanensis	((Elaeis_guineensis	Elaeis_oleifera)	Dictyosperma_album))	(Oenocarpus_minor	Oenocarpus_bataua)))))	(Kentiopsis_piersoniorum	(Sabal_domingensis	Serenoa_repens)))	Roystonea_regia))	Nypa_fruticans);
((Chamaedorea_seifrizii	(((Elaeis_guineensis	Elaeis_oleifera)	(Geonoma_undata	(Oenocarpus_minor	Oenocarpus_bataua)))	(Heterospathe_cagayanensis	((Bactris_major	((Kentiopsis_piersoniorum	Dictyosperma_album)	Hydriastele_microspadix))	((Manicaria_saccifera	Sabal_domingensis)	(Serenoa_repens	((Reinhardtia_latisecta	Pelagodoxa_henryana)	Roystonea_regia)))))))	Nypa_fruticans);
((((Elaeis_oleifera	(((Hydriastele_microspadix	((Bactris_major	(Heterospathe_cagayanensis	Sabal_domingensis))	Serenoa_repens))	((Reinhardtia_latisecta	Pelagodoxa_henryana)	(Roystonea_regia	Chamaedorea_seifrizii)))	(Geonoma_undata	(Oenocarpus_minor	Oenocarpus_bataua))))	(Manicaria_saccifera	(Kentiopsis_piersoniorum	Dictyosperma_album)))	Elaeis_guineensis)	Nypa_fruticans);
(((Elaeis_oleifera	Elaeis_guineensis)	(((Roystonea_regia	((Hydriastele_microspadix	(Heterospathe_cagayanensis	Pelagodoxa_henryana))	(((Chamaedorea_seifrizii	(Geonoma_undata	(Oenocarpus_bataua	Oenocarpus_minor)))	Manicaria_saccifera)	(Kentiopsis_piersoniorum	Dictyosperma_album))))	((Sabal_domingensis	Serenoa_repens)	Reinhardtia_latisecta))	Bactris_major))	Nypa_fruticans);
((Chamaedorea_seifrizii	((Geonoma_undata	(Oenocarpus_bataua	Oenocarpus_minor))	((Elaeis_oleifera	Elaeis_guineensis)	(((((Sabal_domingensis	Serenoa_repens)	Heterospathe_cagayanensis)	Roystonea_regia)	(Pelagodoxa_henryana	((Kentiopsis_piersoniorum	(Hydriastele_microspadix	Dictyosperma_album))	Manicaria_saccifera)))	(Bactris_major	Reinhardtia_latisecta)))))	Nypa_fruticans);
(((Heterospathe_cagayanensis	Sabal_domingensis)	(Serenoa_repens	(((Bactris_major	Reinhardtia_latisecta)	(Roystonea_regia	(((((Kentiopsis_piersoniorum	Manicaria_saccifera)	Geonoma_undata)	((Dictyosperma_album	(Oenocarpus_bataua	Oenocarpus_minor))	Chamaedorea_seifrizii))	Pelagodoxa_henryana)	Hydriastele_microspadix)))	(Elaeis_oleifera	Elaeis_guineensis))))	Nypa_fruticans);
((Chamaedorea_seifrizii	(Hydriastele_microspadix	((((Pelagodoxa_henryana	(Roystonea_regia	((Serenoa_repens	(Reinhardtia_latisecta	(Elaeis_oleifera	Elaeis_guineensis)))	Bactris_major)))	(((Kentiopsis_piersoniorum	Heterospathe_cagayanensis)	Sabal_domingensis)	Dictyosperma_album))	Manicaria_saccifera)	(Geonoma_undata	(Oenocarpus_bataua	Oenocarpus_minor)))))	Nypa_fruticans);
((Chamaedorea_seifrizii	((Geonoma_undata	(Oenocarpus_bataua	Oenocarpus_minor))	((((Bactris_major	(Reinhardtia_latisecta	Pelagodoxa_henryana))	((Manicaria_saccifera	(Serenoa_repens	((Kentiopsis_piersoniorum	Heterospathe_cagayanensis)	Sabal_domingensis)))	(Dictyosperma_album	Hydriastele_microspadix)))	Roystonea_regia)	(Elaeis_oleifera	Elaeis_guineensis))))	Nypa_fruticans);
(((Elaeis_oleifera	Elaeis_guineensis)	((((Sabal_domingensis	Serenoa_repens)	(Bactris_major	Reinhardtia_latisecta))	((Heterospathe_cagayanensis	(((Chamaedorea_seifrizii	Roystonea_regia)	(((Kentiopsis_piersoniorum	Manicaria_saccifera)	Geonoma_undata)	(Oenocarpus_bataua	Oenocarpus_minor)))	Pelagodoxa_henryana))	Hydriastele_microspadix))	Dictyosperma_album))	Nypa_fruticans);
(((Pelagodoxa_henryana	(((Kentiopsis_piersoniorum	Manicaria_saccifera)	(Dictyosperma_album	Hydriastele_microspadix))	((Chamaedorea_seifrizii	(Heterospathe_cagayanensis	Roystonea_regia))	(Geonoma_undata	(Oenocarpus_bataua	Oenocarpus_minor)))))	((Elaeis_oleifera	Elaeis_guineensis)	(Bactris_major	((Sabal_domingensis	Serenoa_repens)	Reinhardtia_latisecta))))	Nypa_fruticans);
((Chamaedorea_seifrizii	(Roystonea_regia	((((Reinhardtia_latisecta	Pelagodoxa_henryana)	((Elaeis_oleifera	Elaeis_guineensis)	(Manicaria_saccifera	(Geonoma_undata	(Oenocarpus_bataua	Oenocarpus_minor)))))	(Bactris_major	((Hydriastele_microspadix	(Dictyosperma_album	Kentiopsis_piersoniorum))	Heterospathe_cagayanensis)))	(Sabal_domingensis	Serenoa_repens))))	Nypa_fruticans);
((Chamaedorea_seifrizii	((Geonoma_undata	(Oenocarpus_bataua	Oenocarpus_minor))	(((Roystonea_regia	((Serenoa_repens	Reinhardtia_latisecta)	((Elaeis_oleifera	Elaeis_guineensis)	Bactris_major)))	(Pelagodoxa_henryana	((Hydriastele_microspadix	Dictyosperma_album)	Heterospathe_cagayanensis)))	((Kentiopsis_piersoniorum	Sabal_domingensis)	Manicaria_saccifera))))	Nypa_fruticans);
((Chamaedorea_seifrizii	(((Geonoma_undata	(Oenocarpus_bataua	Oenocarpus_minor))	((Dictyosperma_album	Kentiopsis_piersoniorum)	(((Pelagodoxa_henryana	Sabal_domingensis)	((((Reinhardtia_latisecta	Roystonea_regia)	(Bactris_major	Serenoa_repens))	Heterospathe_cagayanensis)	Hydriastele_microspadix))	Manicaria_saccifera)))	(Elaeis_oleifera	Elaeis_guineensis)))	Nypa_fruticans);
((Chamaedorea_seifrizii	((Geonoma_undata	Manicaria_saccifera)	((((Oenocarpus_bataua	Oenocarpus_minor)	(Heterospathe_cagayanensis	(Dictyosperma_album	Hydriastele_microspadix)))	((Kentiopsis_piersoniorum	Sabal_domingensis)	Pelagodoxa_henryana))	((Bactris_major	(Elaeis_oleifera	Elaeis_guineensis))	((Roystonea_regia	Reinhardtia_latisecta)	Serenoa_repens)))))	Nypa_fruticans);
((Chamaedorea_seifrizii	(Roystonea_regia	(Reinhardtia_latisecta	((((Elaeis_oleifera	Elaeis_guineensis)	Bactris_major)	((((Kentiopsis_piersoniorum	Dictyosperma_album)	Pelagodoxa_henryana)	(((Sabal_domingensis	Manicaria_saccifera)	((Oenocarpus_bataua	Oenocarpus_minor)	Geonoma_undata))	Heterospathe_cagayanensis))	Serenoa_repens))	Hydriastele_microspadix))))	Nypa_fruticans);
(((((Chamaedorea_seifrizii	(Manicaria_saccifera	((Oenocarpus_bataua	Oenocarpus_minor)	Geonoma_undata)))	((Roystonea_regia	((Hydriastele_microspadix	Kentiopsis_piersoniorum)	Dictyosperma_album))	Pelagodoxa_henryana))	(Sabal_domingensis	Heterospathe_cagayanensis))	((Serenoa_repens	Reinhardtia_latisecta)	((Elaeis_oleifera	Elaeis_guineensis)	Bactris_major)))	Nypa_fruticans);
((Roystonea_regia	((((((Sabal_domingensis	Manicaria_saccifera)	(Heterospathe_cagayanensis	(Serenoa_repens	(Kentiopsis_piersoniorum	Dictyosperma_album))))	((Elaeis_oleifera	Elaeis_guineensis)	Hydriastele_microspadix))	((Reinhardtia_latisecta	Pelagodoxa_henryana)	((Oenocarpus_bataua	Oenocarpus_minor)	Geonoma_undata)))	Bactris_major)	Chamaedorea_seifrizii))	Nypa_fruticans);
((Roystonea_regia	((Geonoma_undata	((Pelagodoxa_henryana	((Hydriastele_microspadix	Sabal_domingensis)	((((Elaeis_oleifera	Elaeis_guineensis)	Bactris_major)	Reinhardtia_latisecta)	Serenoa_repens)))	(((Kentiopsis_piersoniorum	Dictyosperma_album)	Heterospathe_cagayanensis)	(Manicaria_saccifera	(Oenocarpus_bataua	Oenocarpus_minor)))))	Chamaedorea_seifrizii))	Nypa_fruticans);
((((Hydriastele_microspadix	Dictyosperma_album)	(((((Roystonea_regia	(Geonoma_undata	(Oenocarpus_bataua	Oenocarpus_minor)))	Bactris_major)	(((Kentiopsis_piersoniorum	Sabal_domingensis)	(Manicaria_saccifera	Serenoa_repens))	Chamaedorea_seifrizii))	(Reinhardtia_latisecta	Pelagodoxa_henryana))	(Elaeis_oleifera	Elaeis_guineensis)))	Heterospathe_cagayanensis)	Nypa_fruticans);
(((((Pelagodoxa_henryana	((Chamaedorea_seifrizii	Roystonea_regia)	(Kentiopsis_piersoniorum	(Hydriastele_microspadix	(Heterospathe_cagayanensis	Dictyosperma_album)))))	(Geonoma_undata	(Oenocarpus_bataua	Oenocarpus_minor)))	Manicaria_saccifera)	(((Serenoa_repens	Sabal_domingensis)	Bactris_major)	((Elaeis_oleifera	Elaeis_guineensis)	Reinhardtia_latisecta)))	Nypa_fruticans);
((Chamaedorea_seifrizii	(((Manicaria_saccifera	Geonoma_undata)	(Oenocarpus_bataua	Oenocarpus_minor))	(((Heterospathe_cagayanensis	Pelagodoxa_henryana)	(Hydriastele_microspadix	Dictyosperma_album))	((Kentiopsis_piersoniorum	Sabal_domingensis)	(Roystonea_regia	(Serenoa_repens	((Elaeis_oleifera	Elaeis_guineensis)	(Reinhardtia_latisecta	Bactris_major))))))))	Nypa_fruticans);
((((((Reinhardtia_latisecta	Roystonea_regia)	Bactris_major)	((Hydriastele_microspadix	((Manicaria_saccifera	((Kentiopsis_piersoniorum	Sabal_domingensis)	Serenoa_repens))	Heterospathe_cagayanensis))	Pelagodoxa_henryana))	((Geonoma_undata	(Oenocarpus_bataua	Oenocarpus_minor))	Chamaedorea_seifrizii))	(Dictyosperma_album	(Elaeis_oleifera	Elaeis_guineensis)))	Nypa_fruticans);
((((Reinhardtia_latisecta	(Serenoa_repens	((Elaeis_oleifera	Elaeis_guineensis)	Bactris_major)))	Sabal_domingensis)	(((Roystonea_regia	(Oenocarpus_bataua	Oenocarpus_minor))	(Manicaria_saccifera	((Heterospathe_cagayanensis	(Kentiopsis_piersoniorum	(Dictyosperma_album	Hydriastele_microspadix)))	Pelagodoxa_henryana)))	(Geonoma_undata	Chamaedorea_seifrizii)))	Nypa_fruticans);
((Hydriastele_microspadix	(Dictyosperma_album	(((((Pelagodoxa_henryana	(Geonoma_undata	(Oenocarpus_bataua	Oenocarpus_minor)))	(((Serenoa_repens	Roystonea_regia)	((Elaeis_guineensis	Elaeis_oleifera)	Bactris_major))	Reinhardtia_latisecta))	((Sabal_domingensis	Kentiopsis_piersoniorum)	Chamaedorea_seifrizii))	Manicaria_saccifera)	Heterospathe_cagayanensis)))	Nypa_fruticans);
(((Sabal_domingensis	((((Elaeis_guineensis	Elaeis_oleifera)	Bactris_major)	((Reinhardtia_latisecta	Serenoa_repens)	Roystonea_regia))	((Pelagodoxa_henryana	((Geonoma_undata	(Oenocarpus_bataua	Oenocarpus_minor))	Manicaria_saccifera))	(Kentiopsis_piersoniorum	(Chamaedorea_seifrizii	(Hydriastele_microspadix	Dictyosperma_album))))))	Heterospathe_cagayanensis)	Nypa_fruticans);
((Sabal_domingensis	((Roystonea_regia	(((Bactris_major	(Elaeis_guineensis	Elaeis_oleifera))	Reinhardtia_latisecta)	Serenoa_repens))	((Pelagodoxa_henryana	(Chamaedorea_seifrizii	(Geonoma_undata	(Oenocarpus_bataua	Oenocarpus_minor))))	(Manicaria_saccifera	(Heterospathe_cagayanensis	(Hydriastele_microspadix	(Kentiopsis_piersoniorum	Dictyosperma_album)))))))	Nypa_fruticans);
(((Roystonea_regia	Chamaedorea_seifrizii)	(Pelagodoxa_henryana	(((Reinhardtia_latisecta	((Bactris_major	(Serenoa_repens	Sabal_domingensis))	(Elaeis_guineensis	Elaeis_oleifera)))	(Hydriastele_microspadix	Kentiopsis_piersoniorum))	((((Oenocarpus_bataua	Oenocarpus_minor)	Dictyosperma_album)	Heterospathe_cagayanensis)	(Manicaria_saccifera	Geonoma_undata)))))	Nypa_fruticans);
(((((Oenocarpus_bataua	Oenocarpus_minor)	((Chamaedorea_seifrizii	(Kentiopsis_piersoniorum	Heterospathe_cagayanensis))	((Roystonea_regia	(((Serenoa_repens	Sabal_domingensis)	Bactris_major)	(Elaeis_oleifera	Elaeis_guineensis)))	((Reinhardtia_latisecta	Pelagodoxa_henryana)	(Manicaria_saccifera	Geonoma_undata)))))	Dictyosperma_album)	Hydriastele_microspadix)	Nypa_fruticans);
(((((Elaeis_oleifera	Elaeis_guineensis)	((Bactris_major	Reinhardtia_latisecta)	(((Pelagodoxa_henryana	Kentiopsis_piersoniorum)	((Chamaedorea_seifrizii	Roystonea_regia)	(Manicaria_saccifera	Geonoma_undata)))	((Dictyosperma_album	Hydriastele_microspadix)	(Oenocarpus_bataua	Oenocarpus_minor)))))	(Serenoa_repens	Sabal_domingensis))	Heterospathe_cagayanensis)	Nypa_fruticans);
(((Elaeis_oleifera	Elaeis_guineensis)	(Reinhardtia_latisecta	(((Serenoa_repens	(Heterospathe_cagayanensis	Sabal_domingensis))	((((Oenocarpus_bataua	Oenocarpus_minor)	(Manicaria_saccifera	Geonoma_undata))	(Chamaedorea_seifrizii	Roystonea_regia))	(((Kentiopsis_piersoniorum	Dictyosperma_album)	Hydriastele_microspadix)	Pelagodoxa_henryana)))	Bactris_major)))	Nypa_fruticans);
((Sabal_domingensis	((Bactris_major	(((Elaeis_oleifera	Elaeis_guineensis)	Reinhardtia_latisecta)	((Chamaedorea_seifrizii	Roystonea_regia)	(((Heterospathe_cagayanensis	((Kentiopsis_piersoniorum	Dictyosperma_album)	Hydriastele_microspadix))	Pelagodoxa_henryana)	((Oenocarpus_bataua	Oenocarpus_minor)	(Manicaria_saccifera	Geonoma_undata))))))	Serenoa_repens))	Nypa_fruticans);
((Chamaedorea_seifrizii	((((Oenocarpus_bataua	Oenocarpus_minor)	(Manicaria_saccifera	Geonoma_undata))	((Pelagodoxa_henryana	(Heterospathe_cagayanensis	(Dictyosperma_album	(Hydriastele_microspadix	Kentiopsis_piersoniorum))))	(((Elaeis_oleifera	Elaeis_guineensis)	(Reinhardtia_latisecta	Bactris_major))	Roystonea_regia)))	(Serenoa_repens	Sabal_domingensis)))	Nypa_fruticans);
((((((Elaeis_oleifera	Elaeis_guineensis)	(Bactris_major	Reinhardtia_latisecta))	Serenoa_repens)	((((Chamaedorea_seifrizii	Roystonea_regia)	((Oenocarpus_bataua	Oenocarpus_minor)	Geonoma_undata))	Pelagodoxa_henryana)	((Dictyosperma_album	Hydriastele_microspadix)	(Kentiopsis_piersoniorum	Manicaria_saccifera))))	(Heterospathe_cagayanensis	Sabal_domingensis))	Nypa_fruticans);
((Chamaedorea_seifrizii	(((((Serenoa_repens	((Kentiopsis_piersoniorum	Sabal_domingensis)	Manicaria_saccifera))	((Hydriastele_microspadix	Dictyosperma_album)	Heterospathe_cagayanensis))	((Pelagodoxa_henryana	Reinhardtia_latisecta)	(Roystonea_regia	Bactris_major)))	(Elaeis_oleifera	Elaeis_guineensis))	(Geonoma_undata	(Oenocarpus_bataua	Oenocarpus_minor))))	Nypa_fruticans);
(((Sabal_domingensis	((((Elaeis_oleifera	Serenoa_repens)	Elaeis_guineensis)	Reinhardtia_latisecta)	Bactris_major))	((((Kentiopsis_piersoniorum	Manicaria_saccifera)	(Heterospathe_cagayanensis	(Hydriastele_microspadix	Dictyosperma_album)))	((Geonoma_undata	(Roystonea_regia	(Oenocarpus_bataua	Oenocarpus_minor)))	Chamaedorea_seifrizii))	Pelagodoxa_henryana))	Nypa_fruticans);
((Chamaedorea_seifrizii	(Roystonea_regia	(((((Serenoa_repens	((Sabal_domingensis	Kentiopsis_piersoniorum)	Manicaria_saccifera))	Bactris_major)	((Heterospathe_cagayanensis	(Hydriastele_microspadix	Dictyosperma_album))	Pelagodoxa_henryana))	(((Oenocarpus_bataua	Oenocarpus_minor)	Geonoma_undata)	(Elaeis_guineensis	Elaeis_oleifera)))	Reinhardtia_latisecta)))	Nypa_fruticans);
((Chamaedorea_seifrizii	(Roystonea_regia	(((Sabal_domingensis	(((Bactris_major	Reinhardtia_latisecta)	(Elaeis_guineensis	Elaeis_oleifera))	Serenoa_repens))	((Manicaria_saccifera	(Heterospathe_cagayanensis	(Kentiopsis_piersoniorum	(Hydriastele_microspadix	Dictyosperma_album))))	Pelagodoxa_henryana))	((Oenocarpus_bataua	Oenocarpus_minor)	Geonoma_undata))))	Nypa_fruticans);
((Chamaedorea_seifrizii	(((((Kentiopsis_piersoniorum	(Heterospathe_cagayanensis	(Dictyosperma_album	Hydriastele_microspadix)))	Pelagodoxa_henryana)	(Sabal_domingensis	(((Bactris_major	Serenoa_repens)	(Roystonea_regia	Reinhardtia_latisecta))	(Elaeis_guineensis	Elaeis_oleifera))))	Manicaria_saccifera)	((Oenocarpus_bataua	Oenocarpus_minor)	Geonoma_undata)))	Nypa_fruticans);
((Chamaedorea_seifrizii	(((((Bactris_major	((Elaeis_guineensis	Elaeis_oleifera)	(Reinhardtia_latisecta	Serenoa_repens)))	Roystonea_regia)	Pelagodoxa_henryana)	((Heterospathe_cagayanensis	(Dictyosperma_album	Hydriastele_microspadix))	((Kentiopsis_piersoniorum	Sabal_domingensis)	Manicaria_saccifera)))	((Oenocarpus_bataua	Oenocarpus_minor)	Geonoma_undata)))	Nypa_fruticans);
(((Dictyosperma_album	Hydriastele_microspadix)	(((Oenocarpus_bataua	Oenocarpus_minor)	(((Kentiopsis_piersoniorum	Sabal_domingensis)	(((Bactris_major	(Elaeis_guineensis	Elaeis_oleifera))	Serenoa_repens)	(Chamaedorea_seifrizii	Roystonea_regia)))	((Manicaria_saccifera	Geonoma_undata)	(Reinhardtia_latisecta	Pelagodoxa_henryana))))	Heterospathe_cagayanensis))	Nypa_fruticans);
(((Oenocarpus_bataua	Oenocarpus_minor)	(Chamaedorea_seifrizii	(((Manicaria_saccifera	Geonoma_undata)	(Elaeis_guineensis	Elaeis_oleifera))	(((Pelagodoxa_henryana	Reinhardtia_latisecta)	(Roystonea_regia	((Dictyosperma_album	Hydriastele_microspadix)	Heterospathe_cagayanensis)))	((Serenoa_repens	(Kentiopsis_piersoniorum	Sabal_domingensis))	Bactris_major)))))	Nypa_fruticans);
(((Elaeis_guineensis	Elaeis_oleifera)	(Chamaedorea_seifrizii	((Geonoma_undata	(Oenocarpus_bataua	Oenocarpus_minor))	((Pelagodoxa_henryana	(Kentiopsis_piersoniorum	(Dictyosperma_album	Hydriastele_microspadix)))	(Manicaria_saccifera	((((Heterospathe_cagayanensis	Sabal_domingensis)	Serenoa_repens)	(Bactris_major	Reinhardtia_latisecta))	Roystonea_regia))))))	Nypa_fruticans);
((Hydriastele_microspadix	((((((Oenocarpus_bataua	Oenocarpus_minor)	Chamaedorea_seifrizii)	((Geonoma_undata	Manicaria_saccifera)	(((Bactris_major	Serenoa_repens)	((Elaeis_guineensis	Elaeis_oleifera)	(Reinhardtia_latisecta	Roystonea_regia)))	Pelagodoxa_henryana)))	(Kentiopsis_piersoniorum	Sabal_domingensis))	Heterospathe_cagayanensis)	Dictyosperma_album))	Nypa_fruticans);
((Chamaedorea_seifrizii	(((Oenocarpus_minor	Oenocarpus_bataua)	Geonoma_undata)	((((((Elaeis_oleifera	Elaeis_guineensis)	Bactris_major)	(Reinhardtia_latisecta	(Heterospathe_cagayanensis	(Sabal_domingensis	Serenoa_repens))))	(Hydriastele_microspadix	Dictyosperma_album))	Pelagodoxa_henryana)	(Roystonea_regia	(Kentiopsis_piersoniorum	Manicaria_saccifera)))))	Nypa_fruticans);
((Bactris_major	((Sabal_domingensis	Serenoa_repens)	(((Kentiopsis_piersoniorum	(((Hydriastele_microspadix	Dictyosperma_album)	Pelagodoxa_henryana)	Heterospathe_cagayanensis))	(((Oenocarpus_minor	Oenocarpus_bataua)	(Manicaria_saccifera	Geonoma_undata))	(Chamaedorea_seifrizii	Roystonea_regia)))	((Elaeis_oleifera	Elaeis_guineensis)	Reinhardtia_latisecta))))	Nypa_fruticans);
((Chamaedorea_seifrizii	(Roystonea_regia	((Bactris_major	(Hydriastele_microspadix	Dictyosperma_album))	(((((Oenocarpus_minor	Oenocarpus_bataua)	(Manicaria_saccifera	Geonoma_undata))	(Elaeis_oleifera	Elaeis_guineensis))	(Reinhardtia_latisecta	Pelagodoxa_henryana))	((Serenoa_repens	(Sabal_domingensis	Kentiopsis_piersoniorum))	Heterospathe_cagayanensis)))))	Nypa_fruticans);
((((Kentiopsis_piersoniorum	Dictyosperma_album)	(Elaeis_oleifera	Elaeis_guineensis))	((((Sabal_domingensis	(Heterospathe_cagayanensis	(Hydriastele_microspadix	Pelagodoxa_henryana)))	((Bactris_major	Serenoa_repens)	(Reinhardtia_latisecta	Roystonea_regia)))	((Manicaria_saccifera	Geonoma_undata)	Chamaedorea_seifrizii))	(Oenocarpus_minor	Oenocarpus_bataua)))	Nypa_fruticans);
(((Oenocarpus_minor	Oenocarpus_bataua)	(((Elaeis_oleifera	Elaeis_guineensis)	Geonoma_undata)	((Chamaedorea_seifrizii	Roystonea_regia)	(Pelagodoxa_henryana	((Hydriastele_microspadix	(Bactris_major	(Manicaria_saccifera	((Kentiopsis_piersoniorum	(Heterospathe_cagayanensis	Sabal_domingensis))	Serenoa_repens))))	(Dictyosperma_album	Reinhardtia_latisecta))))))	Nypa_fruticans);
((((Geonoma_undata	(Oenocarpus_minor	Oenocarpus_bataua))	((Elaeis_oleifera	Elaeis_guineensis)	(((Roystonea_regia	Bactris_major)	((Dictyosperma_album	Reinhardtia_latisecta)	(Hydriastele_microspadix	Pelagodoxa_henryana)))	((Manicaria_saccifera	((Kentiopsis_piersoniorum	Sabal_domingensis)	Serenoa_repens))	Heterospathe_cagayanensis))))	Chamaedorea_seifrizii)	Nypa_fruticans);
((Hydriastele_microspadix	(Dictyosperma_album	((Kentiopsis_piersoniorum	((Oenocarpus_minor	Oenocarpus_bataua)	((Manicaria_saccifera	Geonoma_undata)	((Reinhardtia_latisecta	Pelagodoxa_henryana)	((Serenoa_repens	((Elaeis_oleifera	Elaeis_guineensis)	((Chamaedorea_seifrizii	Roystonea_regia)	Bactris_major)))	Sabal_domingensis)))))	Heterospathe_cagayanensis)))	Nypa_fruticans);
((Chamaedorea_seifrizii	(Roystonea_regia	((((Geonoma_undata	(Oenocarpus_minor	Oenocarpus_bataua))	((Heterospathe_cagayanensis	(Hydriastele_microspadix	Dictyosperma_album))	(Manicaria_saccifera	(Sabal_domingensis	Kentiopsis_piersoniorum))))	(Reinhardtia_latisecta	Pelagodoxa_henryana))	((Elaeis_oleifera	Elaeis_guineensis)	(Bactris_major	Serenoa_repens)))))	Nypa_fruticans);
(((Heterospathe_cagayanensis	Sabal_domingensis)	((((Roystonea_regia	Reinhardtia_latisecta)	((Elaeis_oleifera	Elaeis_guineensis)	Bactris_major))	Serenoa_repens)	((Dictyosperma_album	(Kentiopsis_piersoniorum	Hydriastele_microspadix))	(Pelagodoxa_henryana	(Manicaria_saccifera	(Chamaedorea_seifrizii	(Geonoma_undata	(Oenocarpus_minor	Oenocarpus_bataua))))))))	Nypa_fruticans);
((Chamaedorea_seifrizii	(Geonoma_undata	((((Pelagodoxa_henryana	(Heterospathe_cagayanensis	Sabal_domingensis))	((Dictyosperma_album	(Kentiopsis_piersoniorum	Hydriastele_microspadix))	Manicaria_saccifera))	((Bactris_major	Serenoa_repens)	((Roystonea_regia	Reinhardtia_latisecta)	(Elaeis_oleifera	Elaeis_guineensis))))	(Oenocarpus_minor	Oenocarpus_bataua))))	Nypa_fruticans);
((((Manicaria_saccifera	Geonoma_undata)	(Oenocarpus_minor	Oenocarpus_bataua))	((Pelagodoxa_henryana	(((Serenoa_repens	(Elaeis_guineensis	Elaeis_oleifera))	(Bactris_major	(Roystonea_regia	Reinhardtia_latisecta)))	(Sabal_domingensis	(Heterospathe_cagayanensis	((Kentiopsis_piersoniorum	Dictyosperma_album)	Hydriastele_microspadix)))))	Chamaedorea_seifrizii))	Nypa_fruticans);
((((Bactris_major	Reinhardtia_latisecta)	(((Elaeis_guineensis	Elaeis_oleifera)	(Sabal_domingensis	Serenoa_repens))	((Roystonea_regia	Chamaedorea_seifrizii)	(((Manicaria_saccifera	Geonoma_undata)	(Oenocarpus_minor	Oenocarpus_bataua))	(((Kentiopsis_piersoniorum	Dictyosperma_album)	Hydriastele_microspadix)	Pelagodoxa_henryana)))))	Heterospathe_cagayanensis)	Nypa_fruticans);
((Chamaedorea_seifrizii	(((Geonoma_undata	(Oenocarpus_minor	Oenocarpus_bataua))	(Elaeis_guineensis	Elaeis_oleifera))	(((((Manicaria_saccifera	((Kentiopsis_piersoniorum	(Heterospathe_cagayanensis	Sabal_domingensis))	Serenoa_repens))	Bactris_major)	(Reinhardtia_latisecta	Roystonea_regia))	Pelagodoxa_henryana)	(Dictyosperma_album	Hydriastele_microspadix))))	Nypa_fruticans);
((Dictyosperma_album	((Elaeis_guineensis	Elaeis_oleifera)	((((((((Kentiopsis_piersoniorum	Sabal_domingensis)	Serenoa_repens)	Reinhardtia_latisecta)	Bactris_major)	((Roystonea_regia	Heterospathe_cagayanensis)	(Pelagodoxa_henryana	Hydriastele_microspadix)))	Chamaedorea_seifrizii)	(Geonoma_undata	(Oenocarpus_minor	Oenocarpus_bataua)))	Manicaria_saccifera)))	Nypa_fruticans);
((Dictyosperma_album	(Hydriastele_microspadix	((((((Chamaedorea_seifrizii	Roystonea_regia)	(Oenocarpus_minor	Oenocarpus_bataua))	(Geonoma_undata	Manicaria_saccifera))	Pelagodoxa_henryana)	(((((Kentiopsis_piersoniorum	Sabal_domingensis)	Serenoa_repens)	Bactris_major)	(Elaeis_guineensis	Elaeis_oleifera))	Reinhardtia_latisecta))	Heterospathe_cagayanensis)))	Nypa_fruticans);
(((Elaeis_guineensis	Elaeis_oleifera)	((Pelagodoxa_henryana	(((Heterospathe_cagayanensis	(Dictyosperma_album	Hydriastele_microspadix))	Kentiopsis_piersoniorum)	(((Manicaria_saccifera	Geonoma_undata)	(Oenocarpus_minor	Oenocarpus_bataua))	(Chamaedorea_seifrizii	Roystonea_regia))))	((Bactris_major	Reinhardtia_latisecta)	(Sabal_domingensis	Serenoa_repens))))	Nypa_fruticans);
((Chamaedorea_seifrizii	((Oenocarpus_minor	Oenocarpus_bataua)	((((Heterospathe_cagayanensis	Kentiopsis_piersoniorum)	Sabal_domingensis)	((((Serenoa_repens	Reinhardtia_latisecta)	(Roystonea_regia	Bactris_major))	(Elaeis_guineensis	Elaeis_oleifera))	(Pelagodoxa_henryana	(Dictyosperma_album	Hydriastele_microspadix))))	(Manicaria_saccifera	Geonoma_undata))))	Nypa_fruticans);
((((((Heterospathe_cagayanensis	Pelagodoxa_henryana)	(Manicaria_saccifera	(Geonoma_undata	(Oenocarpus_minor	Oenocarpus_bataua))))	((Bactris_major	(Elaeis_guineensis	Elaeis_oleifera))	(Sabal_domingensis	(Serenoa_repens	(Kentiopsis_piersoniorum	(Dictyosperma_album	Hydriastele_microspadix))))))	Reinhardtia_latisecta)	(Roystonea_regia	Chamaedorea_seifrizii))	Nypa_fruticans);
((((((Geonoma_undata	(Oenocarpus_minor	Oenocarpus_bataua))	(Pelagodoxa_henryana	(Dictyosperma_album	Hydriastele_microspadix)))	((Manicaria_saccifera	(Heterospathe_cagayanensis	(Sabal_domingensis	Kentiopsis_piersoniorum)))	((Bactris_major	((Elaeis_guineensis	Elaeis_oleifera)	Reinhardtia_latisecta))	Serenoa_repens)))	Roystonea_regia)	Chamaedorea_seifrizii)	Nypa_fruticans);
((((Oenocarpus_minor	Oenocarpus_bataua)	((Manicaria_saccifera	(Sabal_domingensis	Kentiopsis_piersoniorum))	(Pelagodoxa_henryana	((Dictyosperma_album	Hydriastele_microspadix)	(((Roystonea_regia	Reinhardtia_latisecta)	Heterospathe_cagayanensis)	(((Elaeis_guineensis	Elaeis_oleifera)	Serenoa_repens)	Bactris_major))))))	(Geonoma_undata	Chamaedorea_seifrizii))	Nypa_fruticans);
(((Dictyosperma_album	((Oenocarpus_minor	Oenocarpus_bataua)	(Chamaedorea_seifrizii	((((Bactris_major	(Sabal_domingensis	Serenoa_repens))	Heterospathe_cagayanensis)	((Reinhardtia_latisecta	Pelagodoxa_henryana)	(Roystonea_regia	(Kentiopsis_piersoniorum	Hydriastele_microspadix))))	(Manicaria_saccifera	Geonoma_undata)))))	(Elaeis_oleifera	Elaeis_guineensis))	Nypa_fruticans);
((((Kentiopsis_piersoniorum	Dictyosperma_album)	(((Geonoma_undata	(Oenocarpus_minor	Oenocarpus_bataua))	Chamaedorea_seifrizii)	(Manicaria_saccifera	((Roystonea_regia	((((Heterospathe_cagayanensis	Sabal_domingensis)	Serenoa_repens)	(Bactris_major	Reinhardtia_latisecta))	Hydriastele_microspadix))	Pelagodoxa_henryana))))	(Elaeis_oleifera	Elaeis_guineensis))	Nypa_fruticans);
(((((Elaeis_oleifera	Elaeis_guineensis)	(((Pelagodoxa_henryana	(Manicaria_saccifera	Sabal_domingensis))	((((Reinhardtia_latisecta	Roystonea_regia)	Serenoa_repens)	Bactris_major)	((Kentiopsis_piersoniorum	(Hydriastele_microspadix	Dictyosperma_album))	Heterospathe_cagayanensis)))	(Oenocarpus_minor	Oenocarpus_bataua)))	Geonoma_undata)	Chamaedorea_seifrizii)	Nypa_fruticans);
((((Geonoma_undata	(Oenocarpus_minor	Oenocarpus_bataua))	((((Manicaria_saccifera	Sabal_domingensis)	((Kentiopsis_piersoniorum	(Hydriastele_microspadix	Dictyosperma_album))	Heterospathe_cagayanensis))	(((Reinhardtia_latisecta	Roystonea_regia)	((Elaeis_oleifera	Elaeis_guineensis)	Serenoa_repens))	Bactris_major))	Pelagodoxa_henryana))	Chamaedorea_seifrizii)	Nypa_fruticans);
((Bactris_major	(((((Geonoma_undata	(Oenocarpus_minor	Oenocarpus_bataua))	(Manicaria_saccifera	((Kentiopsis_piersoniorum	(Hydriastele_microspadix	Dictyosperma_album))	Heterospathe_cagayanensis)))	((Reinhardtia_latisecta	Pelagodoxa_henryana)	(Roystonea_regia	Chamaedorea_seifrizii)))	Serenoa_repens)	((Elaeis_oleifera	Elaeis_guineensis)	Sabal_domingensis)))	Nypa_fruticans);
(((Sabal_domingensis	((Pelagodoxa_henryana	(((Kentiopsis_piersoniorum	(Hydriastele_microspadix	Dictyosperma_album))	((Roystonea_regia	Chamaedorea_seifrizii)	(Oenocarpus_minor	Oenocarpus_bataua)))	(Geonoma_undata	Manicaria_saccifera)))	((Bactris_major	(Elaeis_oleifera	Elaeis_guineensis))	(Serenoa_repens	Reinhardtia_latisecta))))	Heterospathe_cagayanensis)	Nypa_fruticans);
(((Chamaedorea_seifrizii	(((((Serenoa_repens	(Kentiopsis_piersoniorum	(Hydriastele_microspadix	Dictyosperma_album)))	Manicaria_saccifera)	((Reinhardtia_latisecta	Pelagodoxa_henryana)	((Geonoma_undata	(Oenocarpus_minor	Oenocarpus_bataua))	Heterospathe_cagayanensis)))	((Elaeis_oleifera	Elaeis_guineensis)	Sabal_domingensis))	Bactris_major))	Roystonea_regia)	Nypa_fruticans);
((Chamaedorea_seifrizii	(((Manicaria_saccifera	Geonoma_undata)	(Dictyosperma_album	(Oenocarpus_minor	Oenocarpus_bataua)))	(((Heterospathe_cagayanensis	(Bactris_major	((Elaeis_oleifera	Elaeis_guineensis)	(Roystonea_regia	Serenoa_repens))))	Hydriastele_microspadix)	((Reinhardtia_latisecta	Pelagodoxa_henryana)	(Kentiopsis_piersoniorum	Sabal_domingensis)))))	Nypa_fruticans);
((Chamaedorea_seifrizii	((((Reinhardtia_latisecta	((Serenoa_repens	Sabal_domingensis)	Bactris_major))	(Roystonea_regia	(((Heterospathe_cagayanensis	(Hydriastele_microspadix	Dictyosperma_album))	Kentiopsis_piersoniorum)	Pelagodoxa_henryana)))	(Elaeis_oleifera	Elaeis_guineensis))	(Manicaria_saccifera	(Geonoma_undata	(Oenocarpus_minor	Oenocarpus_bataua)))))	Nypa_fruticans);
((((((Serenoa_repens	Sabal_domingensis)	(Roystonea_regia	(((Hydriastele_microspadix	Dictyosperma_album)	(Kentiopsis_piersoniorum	Heterospathe_cagayanensis))	Pelagodoxa_henryana)))	(Reinhardtia_latisecta	Bactris_major))	(Elaeis_oleifera	Elaeis_guineensis))	(Chamaedorea_seifrizii	(Manicaria_saccifera	(Geonoma_undata	(Oenocarpus_minor	Oenocarpus_bataua)))))	Nypa_fruticans);
(((Chamaedorea_seifrizii	(Roystonea_regia	((Pelagodoxa_henryana	((Manicaria_saccifera	Bactris_major)	(((Elaeis_oleifera	Elaeis_guineensis)	(Sabal_domingensis	Serenoa_repens))	(Reinhardtia_latisecta	(Kentiopsis_piersoniorum	((Oenocarpus_bataua	Oenocarpus_minor)	(Hydriastele_microspadix	Dictyosperma_album)))))))	Geonoma_undata)))	Heterospathe_cagayanensis)	Nypa_fruticans);
((Chamaedorea_seifrizii	(Roystonea_regia	(((Manicaria_saccifera	(((Heterospathe_cagayanensis	Hydriastele_microspadix)	(Dictyosperma_album	Kentiopsis_piersoniorum))	((((Elaeis_oleifera	Elaeis_guineensis)	Reinhardtia_latisecta)	(Bactris_major	(Sabal_domingensis	Serenoa_repens)))	Pelagodoxa_henryana)))	(Oenocarpus_bataua	Oenocarpus_minor))	Geonoma_undata)))	Nypa_fruticans);
((Chamaedorea_seifrizii	(Roystonea_regia	(((((Bactris_major	(Elaeis_oleifera	Elaeis_guineensis))	(Serenoa_repens	Reinhardtia_latisecta))	Sabal_domingensis)	Heterospathe_cagayanensis)	(((Geonoma_undata	Manicaria_saccifera)	(Oenocarpus_bataua	Oenocarpus_minor))	(((Dictyosperma_album	Kentiopsis_piersoniorum)	Hydriastele_microspadix)	Pelagodoxa_henryana)))))	Nypa_fruticans);
((Dictyosperma_album	(Hydriastele_microspadix	((((((Reinhardtia_latisecta	Pelagodoxa_henryana)	Roystonea_regia)	((Chamaedorea_seifrizii	(Geonoma_undata	(Oenocarpus_bataua	Oenocarpus_minor)))	(Elaeis_oleifera	Elaeis_guineensis)))	Bactris_major)	(Manicaria_saccifera	(Serenoa_repens	(Kentiopsis_piersoniorum	Sabal_domingensis))))	Heterospathe_cagayanensis)))	Nypa_fruticans);
((Chamaedorea_seifrizii	((((Manicaria_saccifera	(Serenoa_repens	Sabal_domingensis))	(Heterospathe_cagayanensis	((Kentiopsis_piersoniorum	Dictyosperma_album)	Hydriastele_microspadix)))	(Pelagodoxa_henryana	(Bactris_major	(Reinhardtia_latisecta	Roystonea_regia))))	((Elaeis_oleifera	Elaeis_guineensis)	(Geonoma_undata	(Oenocarpus_bataua	Oenocarpus_minor)))))	Nypa_fruticans);
((((Elaeis_oleifera	Elaeis_guineensis)	(Kentiopsis_piersoniorum	Dictyosperma_album))	((((Sabal_domingensis	Manicaria_saccifera)	(Heterospathe_cagayanensis	Pelagodoxa_henryana))	((Hydriastele_microspadix	Serenoa_repens)	(Reinhardtia_latisecta	(Bactris_major	Roystonea_regia))))	(Chamaedorea_seifrizii	(Geonoma_undata	(Oenocarpus_bataua	Oenocarpus_minor)))))	Nypa_fruticans);
((Chamaedorea_seifrizii	(((Oenocarpus_bataua	Oenocarpus_minor)	(Manicaria_saccifera	Geonoma_undata))	((((Kentiopsis_piersoniorum	Hydriastele_microspadix)	Roystonea_regia)	((Bactris_major	Reinhardtia_latisecta)	(Pelagodoxa_henryana	(Heterospathe_cagayanensis	(Sabal_domingensis	Serenoa_repens)))))	((Elaeis_oleifera	Elaeis_guineensis)	Dictyosperma_album))))	Nypa_fruticans);
(((Oenocarpus_bataua	Oenocarpus_minor)	((((Manicaria_saccifera	Geonoma_undata)	Chamaedorea_seifrizii)	((((Sabal_domingensis	(Dictyosperma_album	(Kentiopsis_piersoniorum	Hydriastele_microspadix)))	Heterospathe_cagayanensis)	Pelagodoxa_henryana)	(Reinhardtia_latisecta	(Serenoa_repens	(Roystonea_regia	Bactris_major)))))	(Elaeis_oleifera	Elaeis_guineensis)))	Nypa_fruticans);
((Elaeis_guineensis	(((((Geonoma_undata	Chamaedorea_seifrizii)	((Kentiopsis_piersoniorum	Manicaria_saccifera)	(Oenocarpus_bataua	Oenocarpus_minor)))	((((Bactris_major	(Sabal_domingensis	Serenoa_repens))	Hydriastele_microspadix)	(Reinhardtia_latisecta	(Heterospathe_cagayanensis	Pelagodoxa_henryana)))	Roystonea_regia))	Dictyosperma_album)	Elaeis_oleifera))	Nypa_fruticans);
(((Chamaedorea_seifrizii	((Pelagodoxa_henryana	(Manicaria_saccifera	((((Kentiopsis_piersoniorum	Dictyosperma_album)	Heterospathe_cagayanensis)	Sabal_domingensis)	Hydriastele_microspadix)))	((Bactris_major	Serenoa_repens)	((Elaeis_oleifera	Elaeis_guineensis)	(Reinhardtia_latisecta	Roystonea_regia)))))	((Oenocarpus_bataua	Oenocarpus_minor)	Geonoma_undata))	Nypa_fruticans);
(((Oenocarpus_bataua	Oenocarpus_minor)	((((Hydriastele_microspadix	Kentiopsis_piersoniorum)	Dictyosperma_album)	(((Roystonea_regia	((Reinhardtia_latisecta	Bactris_major)	Serenoa_repens))	Sabal_domingensis)	(Heterospathe_cagayanensis	Pelagodoxa_henryana)))	(((Elaeis_oleifera	Elaeis_guineensis)	Chamaedorea_seifrizii)	(Geonoma_undata	Manicaria_saccifera))))	Nypa_fruticans);
(((Elaeis_oleifera	Elaeis_guineensis)	(Reinhardtia_latisecta	((((((Chamaedorea_seifrizii	Roystonea_regia)	((Oenocarpus_bataua	Oenocarpus_minor)	Geonoma_undata))	(Kentiopsis_piersoniorum	Manicaria_saccifera))	Pelagodoxa_henryana)	(Heterospathe_cagayanensis	(Hydriastele_microspadix	Dictyosperma_album)))	(Bactris_major	(Sabal_domingensis	Serenoa_repens)))))	Nypa_fruticans);
((Sabal_domingensis	(Serenoa_repens	((Bactris_major	(Elaeis_oleifera	Elaeis_guineensis))	(((((Manicaria_saccifera	(Geonoma_undata	(Oenocarpus_bataua	Oenocarpus_minor)))	Chamaedorea_seifrizii)	((((Dictyosperma_album	Hydriastele_microspadix)	Heterospathe_cagayanensis)	Kentiopsis_piersoniorum)	Pelagodoxa_henryana))	Roystonea_regia)	Reinhardtia_latisecta))))	Nypa_fruticans);
((Sabal_domingensis	(Serenoa_repens	((((Reinhardtia_latisecta	Bactris_major)	(Elaeis_oleifera	Elaeis_guineensis))	((((((Kentiopsis_piersoniorum	Oenocarpus_bataua)	Oenocarpus_minor)	Chamaedorea_seifrizii)	(Manicaria_saccifera	Geonoma_undata))	((Dictyosperma_album	Hydriastele_microspadix)	Pelagodoxa_henryana))	Roystonea_regia))	Heterospathe_cagayanensis)))	Nypa_fruticans);
((((Elaeis_oleifera	Elaeis_guineensis)	((Geonoma_undata	(Oenocarpus_bataua	Oenocarpus_minor))	((((Manicaria_saccifera	(((Kentiopsis_piersoniorum	Heterospathe_cagayanensis)	Sabal_domingensis)	Serenoa_repens))	(Dictyosperma_album	Hydriastele_microspadix))	(Bactris_major	Roystonea_regia))	(Reinhardtia_latisecta	Pelagodoxa_henryana))))	Chamaedorea_seifrizii)	Nypa_fruticans);
((((Geonoma_undata	(Oenocarpus_bataua	Oenocarpus_minor))	(((Manicaria_saccifera	(Kentiopsis_piersoniorum	Sabal_domingensis))	(Dictyosperma_album	Hydriastele_microspadix))	((Pelagodoxa_henryana	Heterospathe_cagayanensis)	((Roystonea_regia	Serenoa_repens)	(Reinhardtia_latisecta	((Elaeis_oleifera	Elaeis_guineensis)	Bactris_major))))))	Chamaedorea_seifrizii)	Nypa_fruticans);
(((((Pelagodoxa_henryana	((Heterospathe_cagayanensis	(Dictyosperma_album	Hydriastele_microspadix))	(Geonoma_undata	(Oenocarpus_bataua	Oenocarpus_minor))))	(((Elaeis_oleifera	Elaeis_guineensis)	(Reinhardtia_latisecta	((Manicaria_saccifera	(Kentiopsis_piersoniorum	Sabal_domingensis))	Serenoa_repens)))	Bactris_major))	Roystonea_regia)	Chamaedorea_seifrizii)	Nypa_fruticans);
((((((Pelagodoxa_henryana	Reinhardtia_latisecta)	(Bactris_major	(((Manicaria_saccifera	(Kentiopsis_piersoniorum	Sabal_domingensis))	Serenoa_repens)	(Dictyosperma_album	(Hydriastele_microspadix	Heterospathe_cagayanensis)))))	((Geonoma_undata	(Oenocarpus_bataua	Oenocarpus_minor))	(Elaeis_oleifera	Elaeis_guineensis)))	Roystonea_regia)	Chamaedorea_seifrizii)	Nypa_fruticans);
((((Heterospathe_cagayanensis	((((Pelagodoxa_henryana	Reinhardtia_latisecta)	(Bactris_major	((Geonoma_undata	(Oenocarpus_bataua	Oenocarpus_minor))	(Elaeis_oleifera	Elaeis_guineensis))))	((Manicaria_saccifera	(Kentiopsis_piersoniorum	Sabal_domingensis))	Serenoa_repens))	(Hydriastele_microspadix	Dictyosperma_album)))	Roystonea_regia)	Chamaedorea_seifrizii)	Nypa_fruticans);
(((Elaeis_oleifera	Elaeis_guineensis)	((Chamaedorea_seifrizii	(((Manicaria_saccifera	((Kentiopsis_piersoniorum	Sabal_domingensis)	Serenoa_repens))	(Heterospathe_cagayanensis	(Hydriastele_microspadix	Dictyosperma_album)))	((Reinhardtia_latisecta	(Bactris_major	Roystonea_regia))	Pelagodoxa_henryana)))	(Geonoma_undata	(Oenocarpus_bataua	Oenocarpus_minor))))	Nypa_fruticans);
((Heterospathe_cagayanensis	((Hydriastele_microspadix	Dictyosperma_album)	(((Pelagodoxa_henryana	((((Reinhardtia_latisecta	Serenoa_repens)	Bactris_major)	(Elaeis_guineensis	Elaeis_oleifera))	(Chamaedorea_seifrizii	Roystonea_regia)))	(Geonoma_undata	(Oenocarpus_minor	Oenocarpus_bataua)))	(Manicaria_saccifera	(Sabal_domingensis	Kentiopsis_piersoniorum)))))	Nypa_fruticans);
(((Elaeis_guineensis	Elaeis_oleifera)	(Reinhardtia_latisecta	((Bactris_major	(Sabal_domingensis	Serenoa_repens))	(((Geonoma_undata	(Oenocarpus_minor	Oenocarpus_bataua))	(Heterospathe_cagayanensis	(Hydriastele_microspadix	Dictyosperma_album)))	((Kentiopsis_piersoniorum	Manicaria_saccifera)	((Chamaedorea_seifrizii	Roystonea_regia)	Pelagodoxa_henryana))))))	Nypa_fruticans);
((Chamaedorea_seifrizii	(Roystonea_regia	(Serenoa_repens	(Reinhardtia_latisecta	(Bactris_major	(((Heterospathe_cagayanensis	(Hydriastele_microspadix	Dictyosperma_album))	((Sabal_domingensis	Kentiopsis_piersoniorum)	Manicaria_saccifera))	(((Elaeis_guineensis	Elaeis_oleifera)	(Geonoma_undata	(Oenocarpus_minor	Oenocarpus_bataua)))	Pelagodoxa_henryana)))))))	Nypa_fruticans);
(((Elaeis_guineensis	Elaeis_oleifera)	((Bactris_major	(((Geonoma_undata	(Oenocarpus_minor	Oenocarpus_bataua))	Manicaria_saccifera)	((((Hydriastele_microspadix	Dictyosperma_album)	Heterospathe_cagayanensis)	(Reinhardtia_latisecta	Pelagodoxa_henryana))	(Chamaedorea_seifrizii	Roystonea_regia))))	((Sabal_domingensis	Kentiopsis_piersoniorum)	Serenoa_repens)))	Nypa_fruticans);
((Chamaedorea_seifrizii	(Roystonea_regia	(((Sabal_domingensis	Serenoa_repens)	(((((Elaeis_guineensis	Elaeis_oleifera)	Bactris_major)	Reinhardtia_latisecta)	Pelagodoxa_henryana)	((Kentiopsis_piersoniorum	((Hydriastele_microspadix	Dictyosperma_album)	Heterospathe_cagayanensis))	(Geonoma_undata	Manicaria_saccifera))))	(Oenocarpus_minor	Oenocarpus_bataua))))	Nypa_fruticans);
(((((Oenocarpus_minor	Oenocarpus_bataua)	Geonoma_undata)	((((Hydriastele_microspadix	Dictyosperma_album)	Pelagodoxa_henryana)	(Manicaria_saccifera	(((Kentiopsis_piersoniorum	Heterospathe_cagayanensis)	Sabal_domingensis)	Serenoa_repens)))	((Roystonea_regia	Bactris_major)	Reinhardtia_latisecta)))	((Elaeis_guineensis	Elaeis_oleifera)	Chamaedorea_seifrizii))	Nypa_fruticans);
((((Elaeis_guineensis	Elaeis_oleifera)	(((Oenocarpus_minor	Oenocarpus_bataua)	Geonoma_undata)	Chamaedorea_seifrizii))	((Roystonea_regia	((Hydriastele_microspadix	(Manicaria_saccifera	((Kentiopsis_piersoniorum	Sabal_domingensis)	Serenoa_repens)))	Heterospathe_cagayanensis))	((Bactris_major	(Reinhardtia_latisecta	Dictyosperma_album))	Pelagodoxa_henryana)))	Nypa_fruticans);
((((((Dictyosperma_album	(Oenocarpus_minor	Oenocarpus_bataua))	Geonoma_undata)	(((Pelagodoxa_henryana	((((Roystonea_regia	Heterospathe_cagayanensis)	(Bactris_major	Reinhardtia_latisecta))	Serenoa_repens)	Hydriastele_microspadix))	(Kentiopsis_piersoniorum	Sabal_domingensis))	Manicaria_saccifera))	(Elaeis_guineensis	Elaeis_oleifera))	Chamaedorea_seifrizii)	Nypa_fruticans);
(((Chamaedorea_seifrizii	((Bactris_major	((Elaeis_guineensis	Elaeis_oleifera)	((Reinhardtia_latisecta	Roystonea_regia)	Serenoa_repens)))	(((Hydriastele_microspadix	Dictyosperma_album)	Kentiopsis_piersoniorum)	(Heterospathe_cagayanensis	Sabal_domingensis))))	(((Geonoma_undata	Manicaria_saccifera)	(Oenocarpus_minor	Oenocarpus_bataua))	Pelagodoxa_henryana))	Nypa_fruticans);
(((Elaeis_guineensis	Elaeis_oleifera)	((Bactris_major	Serenoa_repens)	(Heterospathe_cagayanensis	(Reinhardtia_latisecta	((Hydriastele_microspadix	Sabal_domingensis)	(Pelagodoxa_henryana	((((Oenocarpus_minor	Oenocarpus_bataua)	(Geonoma_undata	Manicaria_saccifera))	(Kentiopsis_piersoniorum	Dictyosperma_album))	(Roystonea_regia	Chamaedorea_seifrizii))))))))	Nypa_fruticans);
(((Roystonea_regia	Chamaedorea_seifrizii)	(Geonoma_undata	((((Elaeis_oleifera	Elaeis_guineensis)	(Reinhardtia_latisecta	((Bactris_major	(Sabal_domingensis	Serenoa_repens))	((Heterospathe_cagayanensis	(Hydriastele_microspadix	Dictyosperma_album))	Pelagodoxa_henryana))))	(Oenocarpus_bataua	Oenocarpus_minor))	(Kentiopsis_piersoniorum	Manicaria_saccifera))))	Nypa_fruticans);
((((((Serenoa_repens	Reinhardtia_latisecta)	(Elaeis_oleifera	Elaeis_guineensis))	Bactris_major)	((((Pelagodoxa_henryana	((Oenocarpus_bataua	Oenocarpus_minor)	Roystonea_regia))	(Geonoma_undata	Manicaria_saccifera))	(Chamaedorea_seifrizii	(Kentiopsis_piersoniorum	(Hydriastele_microspadix	Dictyosperma_album))))	Sabal_domingensis))	Heterospathe_cagayanensis)	Nypa_fruticans);
((((Geonoma_undata	(Elaeis_oleifera	Elaeis_guineensis))	((Pelagodoxa_henryana	((((Oenocarpus_bataua	Oenocarpus_minor)	Roystonea_regia)	Reinhardtia_latisecta)	(((Dictyosperma_album	Hydriastele_microspadix)	(Heterospathe_cagayanensis	Kentiopsis_piersoniorum))	Bactris_major)))	(Manicaria_saccifera	(Serenoa_repens	Sabal_domingensis))))	Chamaedorea_seifrizii)	Nypa_fruticans);
((Bactris_major	(((Elaeis_oleifera	Elaeis_guineensis)	(Serenoa_repens	Sabal_domingensis))	(((((Dictyosperma_album	Hydriastele_microspadix)	Heterospathe_cagayanensis)	(Kentiopsis_piersoniorum	Manicaria_saccifera))	((Chamaedorea_seifrizii	Roystonea_regia)	(Geonoma_undata	(Oenocarpus_bataua	Oenocarpus_minor))))	(Reinhardtia_latisecta	Pelagodoxa_henryana))))	Nypa_fruticans);
((((Geonoma_undata	(Oenocarpus_bataua	Oenocarpus_minor))	Chamaedorea_seifrizii)	(((Bactris_major	Serenoa_repens)	((Elaeis_oleifera	Elaeis_guineensis)	(Reinhardtia_latisecta	Roystonea_regia)))	((((Dictyosperma_album	Hydriastele_microspadix)	Heterospathe_cagayanensis)	Pelagodoxa_henryana)	(Manicaria_saccifera	(Sabal_domingensis	Kentiopsis_piersoniorum)))))	Nypa_fruticans);
((Roystonea_regia	((Geonoma_undata	Chamaedorea_seifrizii)	((((Oenocarpus_bataua	Oenocarpus_minor)	Pelagodoxa_henryana)	((Reinhardtia_latisecta	(Bactris_major	(Sabal_domingensis	Serenoa_repens)))	(Elaeis_oleifera	Elaeis_guineensis)))	((Heterospathe_cagayanensis	(Kentiopsis_piersoniorum	(Dictyosperma_album	Hydriastele_microspadix)))	Manicaria_saccifera))))	Nypa_fruticans);
((Heterospathe_cagayanensis	(Sabal_domingensis	(((Pelagodoxa_henryana	Manicaria_saccifera)	(((Kentiopsis_piersoniorum	(Dictyosperma_album	Hydriastele_microspadix))	(Chamaedorea_seifrizii	Roystonea_regia))	(Geonoma_undata	(Oenocarpus_bataua	Oenocarpus_minor))))	((Bactris_major	Serenoa_repens)	((Elaeis_oleifera	Elaeis_guineensis)	Reinhardtia_latisecta)))))	Nypa_fruticans);
((Sabal_domingensis	((Pelagodoxa_henryana	(((Manicaria_saccifera	((Dictyosperma_album	(Kentiopsis_piersoniorum	Hydriastele_microspadix))	Heterospathe_cagayanensis))	(Chamaedorea_seifrizii	Roystonea_regia))	(Geonoma_undata	(Oenocarpus_bataua	Oenocarpus_minor))))	(Serenoa_repens	((Elaeis_oleifera	Elaeis_guineensis)	(Bactris_major	Reinhardtia_latisecta)))))	Nypa_fruticans);
((Sabal_domingensis	((Pelagodoxa_henryana	(((Dictyosperma_album	(Kentiopsis_piersoniorum	Hydriastele_microspadix))	Heterospathe_cagayanensis)	((Chamaedorea_seifrizii	(Oenocarpus_bataua	Oenocarpus_minor))	(Geonoma_undata	Manicaria_saccifera))))	((Bactris_major	Serenoa_repens)	((Elaeis_oleifera	Elaeis_guineensis)	(Roystonea_regia	Reinhardtia_latisecta)))))	Nypa_fruticans);
(((((Elaeis_oleifera	Elaeis_guineensis)	Reinhardtia_latisecta)	Bactris_major)	(((Roystonea_regia	(Oenocarpus_bataua	Oenocarpus_minor))	((Pelagodoxa_henryana	(Geonoma_undata	Manicaria_saccifera))	(Chamaedorea_seifrizii	((Dictyosperma_album	(Kentiopsis_piersoniorum	Hydriastele_microspadix))	Heterospathe_cagayanensis))))	(Sabal_domingensis	Serenoa_repens)))	Nypa_fruticans);
(((((Oenocarpus_minor	Oenocarpus_bataua)	Geonoma_undata)	((((((Sabal_domingensis	Serenoa_repens)	Reinhardtia_latisecta)	(Bactris_major	(Elaeis_guineensis	Elaeis_oleifera)))	Roystonea_regia)	((Heterospathe_cagayanensis	(Dictyosperma_album	Hydriastele_microspadix))	Pelagodoxa_henryana))	(Manicaria_saccifera	Kentiopsis_piersoniorum)))	Chamaedorea_seifrizii)	Nypa_fruticans);
((Sabal_domingensis	(Serenoa_repens	((Reinhardtia_latisecta	(Roystonea_regia	(((Dictyosperma_album	Hydriastele_microspadix)	Chamaedorea_seifrizii)	(((Manicaria_saccifera	Kentiopsis_piersoniorum)	(((Oenocarpus_minor	Oenocarpus_bataua)	Geonoma_undata)	Heterospathe_cagayanensis))	Pelagodoxa_henryana))))	((Elaeis_guineensis	Elaeis_oleifera)	Bactris_major))))	Nypa_fruticans);
((Sabal_domingensis	(Kentiopsis_piersoniorum	(((Chamaedorea_seifrizii	((Oenocarpus_minor	Oenocarpus_bataua)	Geonoma_undata))	((Pelagodoxa_henryana	((Heterospathe_cagayanensis	Dictyosperma_album)	Hydriastele_microspadix))	(((Bactris_major	((Elaeis_guineensis	Elaeis_oleifera)	Serenoa_repens))	Reinhardtia_latisecta)	Roystonea_regia)))	Manicaria_saccifera)))	Nypa_fruticans);
((Dictyosperma_album	((((Hydriastele_microspadix	(((Serenoa_repens	Reinhardtia_latisecta)	((Elaeis_guineensis	Elaeis_oleifera)	Bactris_major))	Roystonea_regia))	((Pelagodoxa_henryana	Heterospathe_cagayanensis)	(Manicaria_saccifera	(Sabal_domingensis	Kentiopsis_piersoniorum))))	Chamaedorea_seifrizii)	((Oenocarpus_minor	Oenocarpus_bataua)	Geonoma_undata)))	Nypa_fruticans);
((Heterospathe_cagayanensis	(((Kentiopsis_piersoniorum	(Hydriastele_microspadix	Dictyosperma_album))	(((Chamaedorea_seifrizii	(Oenocarpus_minor	Oenocarpus_bataua))	((Manicaria_saccifera	Geonoma_undata)	Pelagodoxa_henryana))	((Elaeis_guineensis	Elaeis_oleifera)	((Bactris_major	Serenoa_repens)	(Reinhardtia_latisecta	Roystonea_regia)))))	Sabal_domingensis))	Nypa_fruticans);
((Chamaedorea_seifrizii	((Heterospathe_cagayanensis	(((Kentiopsis_piersoniorum	(Hydriastele_microspadix	Dictyosperma_album))	Manicaria_saccifera)	((Sabal_domingensis	((Bactris_major	(Elaeis_guineensis	Elaeis_oleifera))	((Reinhardtia_latisecta	Roystonea_regia)	Serenoa_repens)))	Pelagodoxa_henryana)))	(Geonoma_undata	(Oenocarpus_minor	Oenocarpus_bataua))))	Nypa_fruticans);
(((Kentiopsis_piersoniorum	(Heterospathe_cagayanensis	Sabal_domingensis))	(((Reinhardtia_latisecta	Serenoa_repens)	(Bactris_major	(Elaeis_guineensis	Elaeis_oleifera)))	(((Geonoma_undata	Manicaria_saccifera)	(Pelagodoxa_henryana	(Hydriastele_microspadix	Dictyosperma_album)))	((Roystonea_regia	Chamaedorea_seifrizii)	(Oenocarpus_minor	Oenocarpus_bataua)))))	Nypa_fruticans);
((Bactris_major	((((Kentiopsis_piersoniorum	Dictyosperma_album)	Hydriastele_microspadix)	Heterospathe_cagayanensis)	((Serenoa_repens	Sabal_domingensis)	(((Elaeis_guineensis	Elaeis_oleifera)	(Roystonea_regia	Chamaedorea_seifrizii))	((Reinhardtia_latisecta	Pelagodoxa_henryana)	((Geonoma_undata	Manicaria_saccifera)	(Oenocarpus_minor	Oenocarpus_bataua)))))))	Nypa_fruticans);
(((((Geonoma_undata	Manicaria_saccifera)	Chamaedorea_seifrizii)	((Oenocarpus_minor	Oenocarpus_bataua)	Dictyosperma_album))	((Roystonea_regia	(Bactris_major	(((Serenoa_repens	(Kentiopsis_piersoniorum	Sabal_domingensis))	Heterospathe_cagayanensis)	(Hydriastele_microspadix	(Reinhardtia_latisecta	(Elaeis_guineensis	Elaeis_oleifera))))))	Pelagodoxa_henryana))	Nypa_fruticans);
(((Elaeis_guineensis	Elaeis_oleifera)	(((Bactris_major	Reinhardtia_latisecta)	(Hydriastele_microspadix	((Pelagodoxa_henryana	(Chamaedorea_seifrizii	((Geonoma_undata	Manicaria_saccifera)	((Oenocarpus_minor	Oenocarpus_bataua)	Dictyosperma_album))))	Roystonea_regia)))	((Serenoa_repens	(Kentiopsis_piersoniorum	Sabal_domingensis))	Heterospathe_cagayanensis)))	Nypa_fruticans);
((((Serenoa_repens	Sabal_domingensis)	(Heterospathe_cagayanensis	(Bactris_major	(Roystonea_regia	Reinhardtia_latisecta))))	((Elaeis_oleifera	Elaeis_guineensis)	(((Geonoma_undata	Manicaria_saccifera)	((Chamaedorea_seifrizii	Kentiopsis_piersoniorum)	(Oenocarpus_bataua	Oenocarpus_minor)))	(Pelagodoxa_henryana	(Hydriastele_microspadix	Dictyosperma_album)))))	Nypa_fruticans);
(((Bactris_major	((((((Hydriastele_microspadix	Dictyosperma_album)	Kentiopsis_piersoniorum)	Manicaria_saccifera)	(Pelagodoxa_henryana	((Geonoma_undata	(Oenocarpus_bataua	Oenocarpus_minor))	Chamaedorea_seifrizii)))	Roystonea_regia)	((Serenoa_repens	(Heterospathe_cagayanensis	Sabal_domingensis))	Reinhardtia_latisecta)))	(Elaeis_oleifera	Elaeis_guineensis))	Nypa_fruticans);
((((((((Hydriastele_microspadix	Dictyosperma_album)	((Kentiopsis_piersoniorum	Manicaria_saccifera)	((Geonoma_undata	(Oenocarpus_bataua	Oenocarpus_minor))	Chamaedorea_seifrizii)))	Pelagodoxa_henryana)	Roystonea_regia)	((Serenoa_repens	Sabal_domingensis)	(Heterospathe_cagayanensis	Reinhardtia_latisecta)))	Bactris_major)	(Elaeis_oleifera	Elaeis_guineensis))	Nypa_fruticans);
((((Chamaedorea_seifrizii	(Dictyosperma_album	(Elaeis_oleifera	Elaeis_guineensis)))	((((Reinhardtia_latisecta	Pelagodoxa_henryana)	(((Serenoa_repens	((Kentiopsis_piersoniorum	Sabal_domingensis)	Manicaria_saccifera))	Hydriastele_microspadix)	Heterospathe_cagayanensis))	Bactris_major)	Roystonea_regia))	(Geonoma_undata	(Oenocarpus_bataua	Oenocarpus_minor)))	Nypa_fruticans);
((Sabal_domingensis	((((Manicaria_saccifera	Geonoma_undata)	(((Elaeis_oleifera	Elaeis_guineensis)	((Serenoa_repens	Reinhardtia_latisecta)	Bactris_major))	(Chamaedorea_seifrizii	Roystonea_regia)))	(Pelagodoxa_henryana	((Heterospathe_cagayanensis	(Hydriastele_microspadix	Dictyosperma_album))	(Oenocarpus_bataua	Oenocarpus_minor))))	Kentiopsis_piersoniorum))	Nypa_fruticans);
(((((Reinhardtia_latisecta	Pelagodoxa_henryana)	(((Elaeis_oleifera	Elaeis_guineensis)	Bactris_major)	(Serenoa_repens	(Chamaedorea_seifrizii	Roystonea_regia))))	((Kentiopsis_piersoniorum	Sabal_domingensis)	((Heterospathe_cagayanensis	(Hydriastele_microspadix	Dictyosperma_album))	(Oenocarpus_bataua	Oenocarpus_minor))))	(Manicaria_saccifera	Geonoma_undata))	Nypa_fruticans);
(((((Reinhardtia_latisecta	Bactris_major)	(((((Manicaria_saccifera	Geonoma_undata)	(Oenocarpus_bataua	Oenocarpus_minor))	Pelagodoxa_henryana)	((Chamaedorea_seifrizii	Roystonea_regia)	(Dictyosperma_album	(Hydriastele_microspadix	Kentiopsis_piersoniorum))))	(Elaeis_oleifera	Elaeis_guineensis)))	(Serenoa_repens	Sabal_domingensis))	Heterospathe_cagayanensis)	Nypa_fruticans);
(((Elaeis_oleifera	Elaeis_guineensis)	((((Serenoa_repens	Sabal_domingensis)	Bactris_major)	((Reinhardtia_latisecta	Pelagodoxa_henryana)	(Heterospathe_cagayanensis	((Chamaedorea_seifrizii	Roystonea_regia)	(Hydriastele_microspadix	(Kentiopsis_piersoniorum	Dictyosperma_album))))))	((Geonoma_undata	(Oenocarpus_bataua	Oenocarpus_minor))	Manicaria_saccifera)))	Nypa_fruticans);
((Roystonea_regia	((((((Manicaria_saccifera	Geonoma_undata)	(Serenoa_repens	Sabal_domingensis))	((((Oenocarpus_bataua	Oenocarpus_minor)	Dictyosperma_album)	Pelagodoxa_henryana)	(Bactris_major	((Elaeis_oleifera	Elaeis_guineensis)	Heterospathe_cagayanensis))))	(Kentiopsis_piersoniorum	Hydriastele_microspadix))	Reinhardtia_latisecta)	Chamaedorea_seifrizii))	Nypa_fruticans);
((Sabal_domingensis	(Serenoa_repens	(((Elaeis_oleifera	Elaeis_guineensis)	((((Pelagodoxa_henryana	(Dictyosperma_album	Hydriastele_microspadix))	(Kentiopsis_piersoniorum	Heterospathe_cagayanensis))	(((Geonoma_undata	(Oenocarpus_bataua	Oenocarpus_minor))	Chamaedorea_seifrizii)	Manicaria_saccifera))	Roystonea_regia))	(Bactris_major	Reinhardtia_latisecta))))	Nypa_fruticans);
((Roystonea_regia	((((Pelagodoxa_henryana	(Hydriastele_microspadix	Dictyosperma_album))	(((Heterospathe_cagayanensis	(Sabal_domingensis	Kentiopsis_piersoniorum))	Manicaria_saccifera)	((Oenocarpus_bataua	Oenocarpus_minor)	Geonoma_undata)))	(((Elaeis_guineensis	Elaeis_oleifera)	Bactris_major)	(Serenoa_repens	Reinhardtia_latisecta)))	Chamaedorea_seifrizii))	Nypa_fruticans);
((Heterospathe_cagayanensis	((((Elaeis_guineensis	Elaeis_oleifera)	Serenoa_repens)	(Bactris_major	(Roystonea_regia	Reinhardtia_latisecta)))	(((Pelagodoxa_henryana	(((Oenocarpus_bataua	Oenocarpus_minor)	(Manicaria_saccifera	Geonoma_undata))	Chamaedorea_seifrizii))	(Kentiopsis_piersoniorum	(Hydriastele_microspadix	Dictyosperma_album)))	Sabal_domingensis)))	Nypa_fruticans);
(((Elaeis_guineensis	Elaeis_oleifera)	((Heterospathe_cagayanensis	Serenoa_repens)	(Sabal_domingensis	((Hydriastele_microspadix	(((((Dictyosperma_album	Chamaedorea_seifrizii)	((Oenocarpus_bataua	Oenocarpus_minor)	Geonoma_undata))	(Kentiopsis_piersoniorum	Manicaria_saccifera))	Pelagodoxa_henryana)	Roystonea_regia))	(Bactris_major	Reinhardtia_latisecta)))))	Nypa_fruticans);
((Sabal_domingensis	(Serenoa_repens	(Bactris_major	((((((Hydriastele_microspadix	(Heterospathe_cagayanensis	Dictyosperma_album))	(Oenocarpus_bataua	Oenocarpus_minor))	(Kentiopsis_piersoniorum	Chamaedorea_seifrizii))	(Pelagodoxa_henryana	(Manicaria_saccifera	Geonoma_undata)))	Roystonea_regia)	(Reinhardtia_latisecta	(Elaeis_guineensis	Elaeis_oleifera))))))	Nypa_fruticans);
((Chamaedorea_seifrizii	(Roystonea_regia	(((Bactris_major	Reinhardtia_latisecta)	((Elaeis_guineensis	Elaeis_oleifera)	(Sabal_domingensis	Serenoa_repens)))	(((Geonoma_undata	(Oenocarpus_bataua	Oenocarpus_minor))	Pelagodoxa_henryana)	((Kentiopsis_piersoniorum	(Hydriastele_microspadix	(Heterospathe_cagayanensis	Dictyosperma_album)))	Manicaria_saccifera)))))	Nypa_fruticans);
((Chamaedorea_seifrizii	(Roystonea_regia	((((((Geonoma_undata	(Oenocarpus_bataua	Oenocarpus_minor))	(Hydriastele_microspadix	(Heterospathe_cagayanensis	Dictyosperma_album)))	Pelagodoxa_henryana)	((Sabal_domingensis	Kentiopsis_piersoniorum)	(Serenoa_repens	Manicaria_saccifera)))	Reinhardtia_latisecta)	(Bactris_major	(Elaeis_guineensis	Elaeis_oleifera)))))	Nypa_fruticans);
((Bactris_major	((((((Geonoma_undata	Manicaria_saccifera)	Kentiopsis_piersoniorum)	((Chamaedorea_seifrizii	Roystonea_regia)	(Pelagodoxa_henryana	((Hydriastele_microspadix	Dictyosperma_album)	(Oenocarpus_bataua	Oenocarpus_minor)))))	(Heterospathe_cagayanensis	Sabal_domingensis))	(Serenoa_repens	Reinhardtia_latisecta))	(Elaeis_guineensis	Elaeis_oleifera)))	Nypa_fruticans);
((Chamaedorea_seifrizii	((Geonoma_undata	(Oenocarpus_bataua	Oenocarpus_minor))	((((Heterospathe_cagayanensis	(Kentiopsis_piersoniorum	(Hydriastele_microspadix	Dictyosperma_album)))	Manicaria_saccifera)	Pelagodoxa_henryana)	(Sabal_domingensis	(Roystonea_regia	(Serenoa_repens	((Reinhardtia_latisecta	Bactris_major)	(Elaeis_guineensis	Elaeis_oleifera))))))))	Nypa_fruticans);
(((((((Geonoma_undata	Manicaria_saccifera)	((Oenocarpus_bataua	Oenocarpus_minor)	Pelagodoxa_henryana))	(((Reinhardtia_latisecta	Serenoa_repens)	(Elaeis_guineensis	Elaeis_oleifera))	Bactris_major))	((Kentiopsis_piersoniorum	(Hydriastele_microspadix	Dictyosperma_album))	Sabal_domingensis))	(Chamaedorea_seifrizii	Roystonea_regia))	Heterospathe_cagayanensis)	Nypa_fruticans);
(((Elaeis_guineensis	Elaeis_oleifera)	(((Oenocarpus_minor	Oenocarpus_bataua)	(((((Reinhardtia_latisecta	Pelagodoxa_henryana)	Roystonea_regia)	(Bactris_major	(((Kentiopsis_piersoniorum	Heterospathe_cagayanensis)	Sabal_domingensis)	Serenoa_repens)))	(Hydriastele_microspadix	Dictyosperma_album))	Chamaedorea_seifrizii))	(Geonoma_undata	Manicaria_saccifera)))	Nypa_fruticans);
((((Sabal_domingensis	((Roystonea_regia	Chamaedorea_seifrizii)	((((Geonoma_undata	(Oenocarpus_minor	Oenocarpus_bataua))	((Hydriastele_microspadix	Kentiopsis_piersoniorum)	Dictyosperma_album))	Manicaria_saccifera)	Pelagodoxa_henryana)))	(((Elaeis_guineensis	Elaeis_oleifera)	Reinhardtia_latisecta)	(Bactris_major	Serenoa_repens)))	Heterospathe_cagayanensis)	Nypa_fruticans);
(((Elaeis_guineensis	Elaeis_oleifera)	(Bactris_major	((Reinhardtia_latisecta	((Pelagodoxa_henryana	(Heterospathe_cagayanensis	(Hydriastele_microspadix	Dictyosperma_album)))	(((Chamaedorea_seifrizii	((Manicaria_saccifera	Geonoma_undata)	(Oenocarpus_minor	Oenocarpus_bataua)))	Kentiopsis_piersoniorum)	Roystonea_regia)))	(Sabal_domingensis	Serenoa_repens))))	Nypa_fruticans);
((((Elaeis_guineensis	Elaeis_oleifera)	(((Heterospathe_cagayanensis	((Kentiopsis_piersoniorum	Hydriastele_microspadix)	Dictyosperma_album))	(Pelagodoxa_henryana	((Sabal_domingensis	Serenoa_repens)	(Bactris_major	(Reinhardtia_latisecta	Roystonea_regia)))))	(Manicaria_saccifera	((Oenocarpus_minor	Oenocarpus_bataua)	Geonoma_undata))))	Chamaedorea_seifrizii)	Nypa_fruticans);
(((((((Serenoa_repens	Bactris_major)	(Reinhardtia_latisecta	Roystonea_regia))	(Elaeis_guineensis	Elaeis_oleifera))	(Pelagodoxa_henryana	((Manicaria_saccifera	(Kentiopsis_piersoniorum	Sabal_domingensis))	((Heterospathe_cagayanensis	(Hydriastele_microspadix	Dictyosperma_album))	(Oenocarpus_minor	Oenocarpus_bataua)))))	Geonoma_undata)	Chamaedorea_seifrizii)	Nypa_fruticans);
((Heterospathe_cagayanensis	((Hydriastele_microspadix	Dictyosperma_album)	((Serenoa_repens	(Kentiopsis_piersoniorum	Sabal_domingensis))	(((Elaeis_guineensis	Elaeis_oleifera)	(Pelagodoxa_henryana	((Chamaedorea_seifrizii	Roystonea_regia)	Reinhardtia_latisecta)))	(((Manicaria_saccifera	Geonoma_undata)	(Oenocarpus_minor	Oenocarpus_bataua))	Bactris_major)))))	Nypa_fruticans);
((Sabal_domingensis	((((Reinhardtia_latisecta	(Elaeis_guineensis	Elaeis_oleifera))	((Chamaedorea_seifrizii	Roystonea_regia)	(Pelagodoxa_henryana	(((Kentiopsis_piersoniorum	Manicaria_saccifera)	Geonoma_undata)	((Oenocarpus_minor	Oenocarpus_bataua)	(Heterospathe_cagayanensis	(Hydriastele_microspadix	Dictyosperma_album)))))))	Bactris_major)	Serenoa_repens))	Nypa_fruticans);
(((Elaeis_guineensis	Elaeis_oleifera)	(Reinhardtia_latisecta	((((Geonoma_undata	(Chamaedorea_seifrizii	Roystonea_regia))	(((Oenocarpus_minor	Oenocarpus_bataua)	(Hydriastele_microspadix	Dictyosperma_album))	Manicaria_saccifera))	(Heterospathe_cagayanensis	Pelagodoxa_henryana))	(Bactris_major	(Serenoa_repens	(Kentiopsis_piersoniorum	Sabal_domingensis))))))	Nypa_fruticans);
((Dictyosperma_album	((((Geonoma_undata	Manicaria_saccifera)	(((Chamaedorea_seifrizii	Roystonea_regia)	(((Reinhardtia_latisecta	(Serenoa_repens	(Kentiopsis_piersoniorum	(Heterospathe_cagayanensis	Sabal_domingensis))))	Hydriastele_microspadix)	Bactris_major))	Pelagodoxa_henryana))	(Oenocarpus_minor	Oenocarpus_bataua))	(Elaeis_guineensis	Elaeis_oleifera)))	Nypa_fruticans);
((Dictyosperma_album	((Oenocarpus_minor	Oenocarpus_bataua)	(((Roystonea_regia	(Bactris_major	(((Elaeis_guineensis	Elaeis_oleifera)	Reinhardtia_latisecta)	((Heterospathe_cagayanensis	Hydriastele_microspadix)	(Serenoa_repens	(Kentiopsis_piersoniorum	Sabal_domingensis))))))	Pelagodoxa_henryana)	(Chamaedorea_seifrizii	(Geonoma_undata	Manicaria_saccifera)))))	Nypa_fruticans);
((Chamaedorea_seifrizii	(Roystonea_regia	(((Geonoma_undata	(Oenocarpus_minor	Oenocarpus_bataua))	((Manicaria_saccifera	Hydriastele_microspadix)	Heterospathe_cagayanensis))	(Pelagodoxa_henryana	(((Serenoa_repens	(Kentiopsis_piersoniorum	Sabal_domingensis))	(Dictyosperma_album	(Elaeis_guineensis	Elaeis_oleifera)))	(Bactris_major	Reinhardtia_latisecta))))))	Nypa_fruticans);
(((Elaeis_guineensis	Elaeis_oleifera)	((Geonoma_undata	(Oenocarpus_bataua	Oenocarpus_minor))	(((((Reinhardtia_latisecta	Pelagodoxa_henryana)	Heterospathe_cagayanensis)	Bactris_major)	((Manicaria_saccifera	(Serenoa_repens	(Kentiopsis_piersoniorum	Sabal_domingensis)))	(Roystonea_regia	(Hydriastele_microspadix	Dictyosperma_album))))	Chamaedorea_seifrizii)))	Nypa_fruticans);
(((Chamaedorea_seifrizii	((Manicaria_saccifera	Geonoma_undata)	((Elaeis_guineensis	Elaeis_oleifera)	(((Reinhardtia_latisecta	Pelagodoxa_henryana)	Roystonea_regia)	(Bactris_major	((Kentiopsis_piersoniorum	((Heterospathe_cagayanensis	Hydriastele_microspadix)	Dictyosperma_album))	(Serenoa_repens	Sabal_domingensis)))))))	(Oenocarpus_bataua	Oenocarpus_minor))	Nypa_fruticans);
((((((Bactris_major	Reinhardtia_latisecta)	(Elaeis_guineensis	Elaeis_oleifera))	(Roystonea_regia	((((Manicaria_saccifera	Geonoma_undata)	(Oenocarpus_bataua	Oenocarpus_minor))	Kentiopsis_piersoniorum)	(((Heterospathe_cagayanensis	(Hydriastele_microspadix	Dictyosperma_album))	Chamaedorea_seifrizii)	Pelagodoxa_henryana))))	Serenoa_repens)	Sabal_domingensis)	Nypa_fruticans);
(((((((((Reinhardtia_latisecta	Roystonea_regia)	(Elaeis_guineensis	Elaeis_oleifera))	(Bactris_major	Serenoa_repens))	Chamaedorea_seifrizii)	((Geonoma_undata	(Oenocarpus_bataua	Oenocarpus_minor))	Pelagodoxa_henryana))	(Manicaria_saccifera	Sabal_domingensis))	((Kentiopsis_piersoniorum	Hydriastele_microspadix)	Dictyosperma_album))	Heterospathe_cagayanensis)	Nypa_fruticans);
(((Hydriastele_microspadix	(((((Heterospathe_cagayanensis	Sabal_domingensis)	Chamaedorea_seifrizii)	(Pelagodoxa_henryana	Kentiopsis_piersoniorum))	((Manicaria_saccifera	Geonoma_undata)	(Oenocarpus_bataua	Oenocarpus_minor)))	((Serenoa_repens	(Reinhardtia_latisecta	Roystonea_regia))	(Bactris_major	(Elaeis_guineensis	Elaeis_oleifera)))))	Dictyosperma_album)	Nypa_fruticans);
(((Bactris_major	((Elaeis_guineensis	Elaeis_oleifera)	((((Hydriastele_microspadix	Dictyosperma_album)	Pelagodoxa_henryana)	((Kentiopsis_piersoniorum	Manicaria_saccifera)	((Geonoma_undata	(Oenocarpus_bataua	Oenocarpus_minor))	(Roystonea_regia	Chamaedorea_seifrizii))))	((Sabal_domingensis	Serenoa_repens)	Reinhardtia_latisecta))))	Heterospathe_cagayanensis)	Nypa_fruticans);
(((Elaeis_guineensis	Elaeis_oleifera)	(((Bactris_major	(((Roystonea_regia	Chamaedorea_seifrizii)	Pelagodoxa_henryana)	((Geonoma_undata	(Oenocarpus_bataua	Oenocarpus_minor))	(((Kentiopsis_piersoniorum	Heterospathe_cagayanensis)	(Hydriastele_microspadix	Dictyosperma_album))	Manicaria_saccifera))))	Reinhardtia_latisecta)	(Sabal_domingensis	Serenoa_repens)))	Nypa_fruticans);
(((Elaeis_guineensis	Elaeis_oleifera)	((((Pelagodoxa_henryana	Reinhardtia_latisecta)	(Roystonea_regia	((Heterospathe_cagayanensis	(Hydriastele_microspadix	Dictyosperma_album))	(Kentiopsis_piersoniorum	(Chamaedorea_seifrizii	(Manicaria_saccifera	(Geonoma_undata	(Oenocarpus_bataua	Oenocarpus_minor))))))))	Bactris_major)	(Sabal_domingensis	Serenoa_repens)))	Nypa_fruticans);
((Chamaedorea_seifrizii	((Elaeis_guineensis	Elaeis_oleifera)	((((Pelagodoxa_henryana	Reinhardtia_latisecta)	(Manicaria_saccifera	(Kentiopsis_piersoniorum	Sabal_domingensis)))	((Heterospathe_cagayanensis	((Bactris_major	Roystonea_regia)	Serenoa_repens))	(Hydriastele_microspadix	Dictyosperma_album)))	(Geonoma_undata	(Oenocarpus_bataua	Oenocarpus_minor)))))	Nypa_fruticans);
((Chamaedorea_seifrizii	((Elaeis_guineensis	Elaeis_oleifera)	((((((Kentiopsis_piersoniorum	Hydriastele_microspadix)	Dictyosperma_album)	Manicaria_saccifera)	Pelagodoxa_henryana)	((Heterospathe_cagayanensis	Sabal_domingensis)	(((Reinhardtia_latisecta	Roystonea_regia)	Bactris_major)	Serenoa_repens)))	(Geonoma_undata	(Oenocarpus_bataua	Oenocarpus_minor)))))	Nypa_fruticans);
((((Roystonea_regia	Chamaedorea_seifrizii)	((((Oenocarpus_minor	Oenocarpus_bataua)	(((Kentiopsis_piersoniorum	Hydriastele_microspadix)	Dictyosperma_album)	Manicaria_saccifera))	((((Serenoa_repens	Sabal_domingensis)	(Elaeis_guineensis	Elaeis_oleifera))	(Reinhardtia_latisecta	Bactris_major))	Pelagodoxa_henryana))	Geonoma_undata))	Heterospathe_cagayanensis)	Nypa_fruticans);
((((Geonoma_undata	(Oenocarpus_minor	Oenocarpus_bataua))	(((((Serenoa_repens	Reinhardtia_latisecta)	(Roystonea_regia	(Elaeis_guineensis	Elaeis_oleifera)))	Bactris_major)	((Heterospathe_cagayanensis	Sabal_domingensis)	(Manicaria_saccifera	(Kentiopsis_piersoniorum	Hydriastele_microspadix))))	(Pelagodoxa_henryana	Dictyosperma_album)))	Chamaedorea_seifrizii)	Nypa_fruticans);
(((Roystonea_regia	((((((Serenoa_repens	Reinhardtia_latisecta)	(Bactris_major	(Elaeis_guineensis	Elaeis_oleifera)))	Sabal_domingensis)	(((Oenocarpus_minor	Oenocarpus_bataua)	(Heterospathe_cagayanensis	(Hydriastele_microspadix	Dictyosperma_album)))	(Kentiopsis_piersoniorum	Manicaria_saccifera)))	Pelagodoxa_henryana)	Geonoma_undata))	Chamaedorea_seifrizii)	Nypa_fruticans);
(((((Manicaria_saccifera	Geonoma_undata)	(Oenocarpus_minor	Oenocarpus_bataua))	(Dictyosperma_album	Chamaedorea_seifrizii))	(((((Serenoa_repens	(Elaeis_guineensis	Elaeis_oleifera))	Bactris_major)	(Roystonea_regia	Reinhardtia_latisecta))	(Heterospathe_cagayanensis	(Kentiopsis_piersoniorum	Sabal_domingensis)))	(Hydriastele_microspadix	Pelagodoxa_henryana)))	Nypa_fruticans);
(((((Manicaria_saccifera	Geonoma_undata)	(Oenocarpus_minor	Oenocarpus_bataua))	Chamaedorea_seifrizii)	(Kentiopsis_piersoniorum	((((Dictyosperma_album	(Heterospathe_cagayanensis	Hydriastele_microspadix))	Pelagodoxa_henryana)	(((Serenoa_repens	(Elaeis_guineensis	Elaeis_oleifera))	(Bactris_major	Reinhardtia_latisecta))	Roystonea_regia))	Sabal_domingensis)))	Nypa_fruticans);
(((Oenocarpus_minor	Oenocarpus_bataua)	(((((Serenoa_repens	((Hydriastele_microspadix	Heterospathe_cagayanensis)	((Kentiopsis_piersoniorum	Sabal_domingensis)	Manicaria_saccifera)))	((Reinhardtia_latisecta	Pelagodoxa_henryana)	Bactris_major))	(Chamaedorea_seifrizii	Roystonea_regia))	Geonoma_undata)	(Dictyosperma_album	(Elaeis_guineensis	Elaeis_oleifera))))	Nypa_fruticans);
((Dictyosperma_album	((Elaeis_guineensis	Elaeis_oleifera)	(((Hydriastele_microspadix	((Serenoa_repens	(Kentiopsis_piersoniorum	(Heterospathe_cagayanensis	Sabal_domingensis)))	Manicaria_saccifera))	((Geonoma_undata	Pelagodoxa_henryana)	((Chamaedorea_seifrizii	Roystonea_regia)	(Oenocarpus_minor	Oenocarpus_bataua))))	(Reinhardtia_latisecta	Bactris_major))))	Nypa_fruticans);
((((Oenocarpus_minor	Oenocarpus_bataua)	Geonoma_undata)	((((((Hydriastele_microspadix	Heterospathe_cagayanensis)	(((Serenoa_repens	((Elaeis_guineensis	Elaeis_oleifera)	Reinhardtia_latisecta))	Bactris_major)	Roystonea_regia))	Sabal_domingensis)	Pelagodoxa_henryana)	(Manicaria_saccifera	(Dictyosperma_album	Kentiopsis_piersoniorum)))	Chamaedorea_seifrizii))	Nypa_fruticans);
((((Dictyosperma_album	(Manicaria_saccifera	(Kentiopsis_piersoniorum	((Hydriastele_microspadix	Pelagodoxa_henryana)	(((((Serenoa_repens	Reinhardtia_latisecta)	(Elaeis_guineensis	Elaeis_oleifera))	Bactris_major)	(Heterospathe_cagayanensis	Sabal_domingensis))	Roystonea_regia)))))	((Oenocarpus_minor	Oenocarpus_bataua)	Geonoma_undata))	Chamaedorea_seifrizii)	Nypa_fruticans);
(((((((((Serenoa_repens	Reinhardtia_latisecta)	(Bactris_major	(Elaeis_guineensis	Elaeis_oleifera)))	Roystonea_regia)	(Heterospathe_cagayanensis	(Dictyosperma_album	Hydriastele_microspadix)))	Pelagodoxa_henryana)	((Kentiopsis_piersoniorum	Sabal_domingensis)	Manicaria_saccifera))	((Oenocarpus_minor	Oenocarpus_bataua)	Geonoma_undata))	Chamaedorea_seifrizii)	Nypa_fruticans);
((Dictyosperma_album	(((((Oenocarpus_bataua	Oenocarpus_minor)	Geonoma_undata)	Chamaedorea_seifrizii)	((((Heterospathe_cagayanensis	Hydriastele_microspadix)	Pelagodoxa_henryana)	(Serenoa_repens	(Bactris_major	(Reinhardtia_latisecta	Roystonea_regia))))	(Manicaria_saccifera	(Sabal_domingensis	Kentiopsis_piersoniorum))))	(Elaeis_guineensis	Elaeis_oleifera)))	Nypa_fruticans);
(((((Oenocarpus_bataua	Oenocarpus_minor)	((((Elaeis_guineensis	Elaeis_oleifera)	Serenoa_repens)	(Bactris_major	(Reinhardtia_latisecta	Roystonea_regia)))	(((Heterospathe_cagayanensis	(Dictyosperma_album	Hydriastele_microspadix))	Pelagodoxa_henryana)	(Manicaria_saccifera	(Sabal_domingensis	Kentiopsis_piersoniorum)))))	Geonoma_undata)	Chamaedorea_seifrizii)	Nypa_fruticans);
(((Heterospathe_cagayanensis	Sabal_domingensis)	((((Manicaria_saccifera	(Kentiopsis_piersoniorum	(Dictyosperma_album	Hydriastele_microspadix)))	Pelagodoxa_henryana)	((Geonoma_undata	(Oenocarpus_bataua	Oenocarpus_minor))	(Chamaedorea_seifrizii	Roystonea_regia)))	(((Bactris_major	Reinhardtia_latisecta)	(Elaeis_guineensis	Elaeis_oleifera))	Serenoa_repens)))	Nypa_fruticans);
((Chamaedorea_seifrizii	(Manicaria_saccifera	((Oenocarpus_bataua	Oenocarpus_minor)	(Geonoma_undata	((((Roystonea_regia	((Bactris_major	Serenoa_repens)	((Elaeis_guineensis	Elaeis_oleifera)	Reinhardtia_latisecta)))	Heterospathe_cagayanensis)	Sabal_domingensis)	((Kentiopsis_piersoniorum	(Dictyosperma_album	Hydriastele_microspadix))	Pelagodoxa_henryana))))))	Nypa_fruticans);
(((Chamaedorea_seifrizii	((((((Serenoa_repens	Reinhardtia_latisecta)	Roystonea_regia)	(Bactris_major	(Elaeis_guineensis	Elaeis_oleifera)))	((((Kentiopsis_piersoniorum	Sabal_domingensis)	Manicaria_saccifera)	(Dictyosperma_album	Hydriastele_microspadix))	(Oenocarpus_bataua	Oenocarpus_minor)))	Pelagodoxa_henryana)	Geonoma_undata))	Heterospathe_cagayanensis)	Nypa_fruticans);
(((Dictyosperma_album	Hydriastele_microspadix)	((Manicaria_saccifera	(((((Oenocarpus_bataua	Oenocarpus_minor)	Geonoma_undata)	(Chamaedorea_seifrizii	(Sabal_domingensis	Heterospathe_cagayanensis)))	Pelagodoxa_henryana)	((Serenoa_repens	Reinhardtia_latisecta)	(Roystonea_regia	((Elaeis_guineensis	Elaeis_oleifera)	Bactris_major)))))	Kentiopsis_piersoniorum))	Nypa_fruticans);
((((Sabal_domingensis	Serenoa_repens)	(((Chamaedorea_seifrizii	((Heterospathe_cagayanensis	Dictyosperma_album)	Hydriastele_microspadix))	(Pelagodoxa_henryana	((Kentiopsis_piersoniorum	(Oenocarpus_bataua	Oenocarpus_minor))	((Geonoma_undata	Manicaria_saccifera)	Roystonea_regia))))	((Elaeis_guineensis	Elaeis_oleifera)	Reinhardtia_latisecta)))	Bactris_major)	Nypa_fruticans);
((Chamaedorea_seifrizii	((((((Roystonea_regia	Bactris_major)	(Reinhardtia_latisecta	Pelagodoxa_henryana))	((Heterospathe_cagayanensis	(Sabal_domingensis	Serenoa_repens))	Hydriastele_microspadix))	(Elaeis_guineensis	Elaeis_oleifera))	((Manicaria_saccifera	Geonoma_undata)	(Oenocarpus_bataua	Oenocarpus_minor)))	(Dictyosperma_album	Kentiopsis_piersoniorum)))	Nypa_fruticans);
((((((Heterospathe_cagayanensis	(Sabal_domingensis	Serenoa_repens))	Bactris_major)	(Roystonea_regia	(Hydriastele_microspadix	(Reinhardtia_latisecta	Pelagodoxa_henryana))))	(Elaeis_guineensis	Elaeis_oleifera))	(Chamaedorea_seifrizii	(((Geonoma_undata	(Oenocarpus_bataua	Oenocarpus_minor))	Manicaria_saccifera)	(Dictyosperma_album	Kentiopsis_piersoniorum))))	Nypa_fruticans);
(((((((Sabal_domingensis	((Bactris_major	Roystonea_regia)	Serenoa_repens))	((Heterospathe_cagayanensis	Hydriastele_microspadix)	(Reinhardtia_latisecta	Pelagodoxa_henryana)))	(Elaeis_guineensis	Elaeis_oleifera))	(Dictyosperma_album	Chamaedorea_seifrizii))	(Geonoma_undata	(Oenocarpus_bataua	Oenocarpus_minor)))	(Kentiopsis_piersoniorum	Manicaria_saccifera))	Nypa_fruticans);
((Chamaedorea_seifrizii	(((Oenocarpus_minor	Oenocarpus_bataua)	(Geonoma_undata	Manicaria_saccifera))	(((((Reinhardtia_latisecta	Roystonea_regia)	Serenoa_repens)	(Heterospathe_cagayanensis	Bactris_major))	(Elaeis_guineensis	Elaeis_oleifera))	((Kentiopsis_piersoniorum	Sabal_domingensis)	((Hydriastele_microspadix	Dictyosperma_album)	Pelagodoxa_henryana)))))	Nypa_fruticans);
(((Elaeis_guineensis	Elaeis_oleifera)	((Bactris_major	(Sabal_domingensis	Serenoa_repens))	(((Chamaedorea_seifrizii	((Oenocarpus_minor	Oenocarpus_bataua)	Geonoma_undata))	((Pelagodoxa_henryana	Roystonea_regia)	(Manicaria_saccifera	((Kentiopsis_piersoniorum	Heterospathe_cagayanensis)	(Hydriastele_microspadix	Dictyosperma_album)))))	Reinhardtia_latisecta)))	Nypa_fruticans);
(((((Chamaedorea_seifrizii	(Oenocarpus_minor	Oenocarpus_bataua))	(((Pelagodoxa_henryana	Hydriastele_microspadix)	(Kentiopsis_piersoniorum	Dictyosperma_album))	((((Elaeis_guineensis	Elaeis_oleifera)	(Reinhardtia_latisecta	Roystonea_regia))	(Bactris_major	Serenoa_repens))	(Manicaria_saccifera	Geonoma_undata))))	Sabal_domingensis)	Heterospathe_cagayanensis)	Nypa_fruticans);
(((Chamaedorea_seifrizii	Roystonea_regia)	(((((Oenocarpus_minor	Oenocarpus_bataua)	Pelagodoxa_henryana)	((Sabal_domingensis	Serenoa_repens)	Bactris_major))	(((Manicaria_saccifera	Geonoma_undata)	(Elaeis_guineensis	Elaeis_oleifera))	((Kentiopsis_piersoniorum	(Dictyosperma_album	Hydriastele_microspadix))	Heterospathe_cagayanensis)))	Reinhardtia_latisecta))	Nypa_fruticans);
((Heterospathe_cagayanensis	(((((Chamaedorea_seifrizii	(Sabal_domingensis	Serenoa_repens))	Reinhardtia_latisecta)	(((Bactris_major	(Elaeis_guineensis	Elaeis_oleifera))	Pelagodoxa_henryana)	Geonoma_undata))	(Manicaria_saccifera	(Roystonea_regia	(Oenocarpus_minor	Oenocarpus_bataua))))	(Kentiopsis_piersoniorum	(Dictyosperma_album	Hydriastele_microspadix))))	Nypa_fruticans);
((Sabal_domingensis	(Kentiopsis_piersoniorum	(Pelagodoxa_henryana	((Chamaedorea_seifrizii	((Oenocarpus_minor	Oenocarpus_bataua)	Dictyosperma_album))	(((((Reinhardtia_latisecta	(Bactris_major	Serenoa_repens))	(Heterospathe_cagayanensis	(Elaeis_guineensis	Elaeis_oleifera)))	Roystonea_regia)	Hydriastele_microspadix)	(Geonoma_undata	Manicaria_saccifera))))))	Nypa_fruticans);
((Sabal_domingensis	(Serenoa_repens	(((Roystonea_regia	(((Kentiopsis_piersoniorum	Hydriastele_microspadix)	(Pelagodoxa_henryana	(Manicaria_saccifera	((Dictyosperma_album	Chamaedorea_seifrizii)	((Oenocarpus_minor	Oenocarpus_bataua)	Geonoma_undata)))))	Heterospathe_cagayanensis))	(Bactris_major	(Elaeis_guineensis	Elaeis_oleifera)))	Reinhardtia_latisecta)))	Nypa_fruticans);
(((((((Hydriastele_microspadix	(Heterospathe_cagayanensis	(Manicaria_saccifera	((Sabal_domingensis	Kentiopsis_piersoniorum)	Serenoa_repens))))	((Bactris_major	(Reinhardtia_latisecta	Roystonea_regia))	Pelagodoxa_henryana))	(Dictyosperma_album	(Oenocarpus_minor	Oenocarpus_bataua)))	(Elaeis_guineensis	Elaeis_oleifera))	Geonoma_undata)	Chamaedorea_seifrizii)	Nypa_fruticans);
(((((Manicaria_saccifera	((Hydriastele_microspadix	Dictyosperma_album)	(Elaeis_guineensis	Elaeis_oleifera)))	(((Roystonea_regia	(Serenoa_repens	Reinhardtia_latisecta))	Bactris_major)	((Heterospathe_cagayanensis	(Sabal_domingensis	Kentiopsis_piersoniorum))	Pelagodoxa_henryana)))	(Geonoma_undata	(Oenocarpus_minor	Oenocarpus_bataua)))	Chamaedorea_seifrizii)	Nypa_fruticans);
(((Elaeis_guineensis	Elaeis_oleifera)	((Geonoma_undata	(((Reinhardtia_latisecta	Roystonea_regia)	((Heterospathe_cagayanensis	Bactris_major)	Pelagodoxa_henryana))	((Hydriastele_microspadix	Dictyosperma_album)	(Manicaria_saccifera	((Sabal_domingensis	Kentiopsis_piersoniorum)	Serenoa_repens)))))	(Chamaedorea_seifrizii	(Oenocarpus_minor	Oenocarpus_bataua))))	Nypa_fruticans);
((((Sabal_domingensis	Serenoa_repens)	((((Elaeis_guineensis	Elaeis_oleifera)	Bactris_major)	(((Manicaria_saccifera	(Chamaedorea_seifrizii	Roystonea_regia))	(Geonoma_undata	(Oenocarpus_bataua	Oenocarpus_minor)))	(Pelagodoxa_henryana	(Kentiopsis_piersoniorum	(Hydriastele_microspadix	Dictyosperma_album)))))	Reinhardtia_latisecta))	Heterospathe_cagayanensis)	Nypa_fruticans);
((((Chamaedorea_seifrizii	Roystonea_regia)	(((Geonoma_undata	((Hydriastele_microspadix	Dictyosperma_album)	(Oenocarpus_bataua	Oenocarpus_minor)))	Pelagodoxa_henryana)	(Reinhardtia_latisecta	((Manicaria_saccifera	((Kentiopsis_piersoniorum	Sabal_domingensis)	Serenoa_repens))	(Bactris_major	(Elaeis_guineensis	Elaeis_oleifera))))))	Heterospathe_cagayanensis)	Nypa_fruticans);
(((Chamaedorea_seifrizii	(((Pelagodoxa_henryana	(Heterospathe_cagayanensis	(Hydriastele_microspadix	Dictyosperma_album)))	(Manicaria_saccifera	(Sabal_domingensis	Kentiopsis_piersoniorum)))	((Reinhardtia_latisecta	(Bactris_major	Serenoa_repens))	(Roystonea_regia	(Oenocarpus_bataua	Oenocarpus_minor)))))	((Elaeis_guineensis	Elaeis_oleifera)	Geonoma_undata))	Nypa_fruticans);
(((Chamaedorea_seifrizii	((((Kentiopsis_piersoniorum	Dictyosperma_album)	(Elaeis_guineensis	Elaeis_oleifera))	((Heterospathe_cagayanensis	Hydriastele_microspadix)	((((Roystonea_regia	Reinhardtia_latisecta)	(Serenoa_repens	Bactris_major))	Pelagodoxa_henryana)	Sabal_domingensis)))	(Manicaria_saccifera	Geonoma_undata)))	(Oenocarpus_bataua	Oenocarpus_minor))	Nypa_fruticans);
(((Elaeis_guineensis	Elaeis_oleifera)	(Reinhardtia_latisecta	(Bactris_major	((((Kentiopsis_piersoniorum	(Hydriastele_microspadix	Dictyosperma_album))	(Chamaedorea_seifrizii	Roystonea_regia))	(Pelagodoxa_henryana	((Geonoma_undata	(Oenocarpus_bataua	Oenocarpus_minor))	Manicaria_saccifera)))	((Heterospathe_cagayanensis	Sabal_domingensis)	Serenoa_repens)))))	Nypa_fruticans);
((Sabal_domingensis	((((Kentiopsis_piersoniorum	(Hydriastele_microspadix	Dictyosperma_album))	Manicaria_saccifera)	(Pelagodoxa_henryana	(Roystonea_regia	(Chamaedorea_seifrizii	(Geonoma_undata	(Oenocarpus_bataua	Oenocarpus_minor))))))	((Bactris_major	(Elaeis_guineensis	Elaeis_oleifera))	(Heterospathe_cagayanensis	(Serenoa_repens	Reinhardtia_latisecta)))))	Nypa_fruticans);
(((Heterospathe_cagayanensis	Sabal_domingensis)	(((Pelagodoxa_henryana	(Geonoma_undata	(Roystonea_regia	Chamaedorea_seifrizii)))	((Kentiopsis_piersoniorum	Manicaria_saccifera)	((Hydriastele_microspadix	Dictyosperma_album)	(Oenocarpus_bataua	Oenocarpus_minor))))	((Reinhardtia_latisecta	(Bactris_major	(Elaeis_guineensis	Elaeis_oleifera)))	Serenoa_repens)))	Nypa_fruticans);
((Chamaedorea_seifrizii	((((Oenocarpus_bataua	Oenocarpus_minor)	(((((Kentiopsis_piersoniorum	Sabal_domingensis)	Serenoa_repens)	Manicaria_saccifera)	((Hydriastele_microspadix	Dictyosperma_album)	Pelagodoxa_henryana))	Geonoma_undata))	((Reinhardtia_latisecta	(Bactris_major	(Elaeis_guineensis	Elaeis_oleifera)))	Roystonea_regia))	Heterospathe_cagayanensis))	Nypa_fruticans);
((Chamaedorea_seifrizii	((Roystonea_regia	((Pelagodoxa_henryana	((Manicaria_saccifera	Kentiopsis_piersoniorum)	((Oenocarpus_bataua	Oenocarpus_minor)	(Dictyosperma_album	(Heterospathe_cagayanensis	Hydriastele_microspadix)))))	(Sabal_domingensis	((Reinhardtia_latisecta	(Bactris_major	(Elaeis_guineensis	Elaeis_oleifera)))	Serenoa_repens))))	Geonoma_undata))	Nypa_fruticans);
((((Kentiopsis_piersoniorum	Dictyosperma_album)	(Heterospathe_cagayanensis	Hydriastele_microspadix))	(((Manicaria_saccifera	((Geonoma_undata	(Oenocarpus_bataua	Oenocarpus_minor))	Chamaedorea_seifrizii))	(((Roystonea_regia	Reinhardtia_latisecta)	(Bactris_major	(Elaeis_guineensis	Elaeis_oleifera)))	Serenoa_repens))	(Pelagodoxa_henryana	Sabal_domingensis)))	Nypa_fruticans);
(((((Kentiopsis_piersoniorum	((Pelagodoxa_henryana	((Chamaedorea_seifrizii	Roystonea_regia)	(Hydriastele_microspadix	Dictyosperma_album)))	((Manicaria_saccifera	Geonoma_undata)	(Oenocarpus_minor	Oenocarpus_bataua))))	(Reinhardtia_latisecta	Bactris_major))	(Elaeis_guineensis	Elaeis_oleifera))	((Heterospathe_cagayanensis	Sabal_domingensis)	Serenoa_repens))	Nypa_fruticans);
(((Kentiopsis_piersoniorum	Sabal_domingensis)	(((((Hydriastele_microspadix	(Heterospathe_cagayanensis	Dictyosperma_album))	(Chamaedorea_seifrizii	Roystonea_regia))	Manicaria_saccifera)	((Geonoma_undata	(Oenocarpus_minor	Oenocarpus_bataua))	Pelagodoxa_henryana))	(((Elaeis_guineensis	Elaeis_oleifera)	Serenoa_repens)	(Bactris_major	Reinhardtia_latisecta))))	Nypa_fruticans);
(((Elaeis_guineensis	Elaeis_oleifera)	(Bactris_major	(((Sabal_domingensis	Serenoa_repens)	Reinhardtia_latisecta)	(((Hydriastele_microspadix	(Heterospathe_cagayanensis	(Kentiopsis_piersoniorum	Dictyosperma_album)))	(Chamaedorea_seifrizii	Roystonea_regia))	(Pelagodoxa_henryana	((Manicaria_saccifera	Geonoma_undata)	(Oenocarpus_minor	Oenocarpus_bataua)))))))	Nypa_fruticans);
(((Elaeis_guineensis	Elaeis_oleifera)	((Sabal_domingensis	Serenoa_repens)	((Bactris_major	Reinhardtia_latisecta)	(((Manicaria_saccifera	Geonoma_undata)	(Chamaedorea_seifrizii	(Oenocarpus_minor	Oenocarpus_bataua)))	(Roystonea_regia	(Pelagodoxa_henryana	(((Hydriastele_microspadix	Dictyosperma_album)	Heterospathe_cagayanensis)	Kentiopsis_piersoniorum)))))))	Nypa_fruticans);
(((Roystonea_regia	((((Hydriastele_microspadix	Dictyosperma_album)	Heterospathe_cagayanensis)	(((Elaeis_guineensis	Elaeis_oleifera)	(Reinhardtia_latisecta	Pelagodoxa_henryana))	(((Sabal_domingensis	Kentiopsis_piersoniorum)	(Manicaria_saccifera	Serenoa_repens))	(Bactris_major	(Oenocarpus_minor	Oenocarpus_bataua)))))	Geonoma_undata))	Chamaedorea_seifrizii)	Nypa_fruticans);
((Chamaedorea_seifrizii	(((Manicaria_saccifera	Geonoma_undata)	((((Hydriastele_microspadix	Dictyosperma_album)	Pelagodoxa_henryana)	(Heterospathe_cagayanensis	(Roystonea_regia	(Serenoa_repens	((Bactris_major	(Elaeis_guineensis	Elaeis_oleifera))	Reinhardtia_latisecta)))))	(Sabal_domingensis	Kentiopsis_piersoniorum)))	(Oenocarpus_minor	Oenocarpus_bataua)))	Nypa_fruticans);
(((((Dictyosperma_album	(Heterospathe_cagayanensis	Hydriastele_microspadix))	Pelagodoxa_henryana)	(((Oenocarpus_minor	Oenocarpus_bataua)	(Manicaria_saccifera	Geonoma_undata))	(((Elaeis_guineensis	Elaeis_oleifera)	((Reinhardtia_latisecta	(Chamaedorea_seifrizii	Roystonea_regia))	Serenoa_repens))	Bactris_major)))	(Sabal_domingensis	Kentiopsis_piersoniorum))	Nypa_fruticans);
(((Oenocarpus_minor	Oenocarpus_bataua)	((Chamaedorea_seifrizii	Geonoma_undata)	(Roystonea_regia	(((Pelagodoxa_henryana	(((Hydriastele_microspadix	Kentiopsis_piersoniorum)	Dictyosperma_album)	(Sabal_domingensis	(((Elaeis_guineensis	Elaeis_oleifera)	(Serenoa_repens	Reinhardtia_latisecta))	Bactris_major))))	Manicaria_saccifera)	Heterospathe_cagayanensis))))	Nypa_fruticans);
(((Chamaedorea_seifrizii	Roystonea_regia)	((((Heterospathe_cagayanensis	Sabal_domingensis)	(((Elaeis_guineensis	Elaeis_oleifera)	(Serenoa_repens	Reinhardtia_latisecta))	Bactris_major))	((Hydriastele_microspadix	Dictyosperma_album)	Pelagodoxa_henryana))	((Kentiopsis_piersoniorum	Manicaria_saccifera)	((Oenocarpus_minor	Oenocarpus_bataua)	Geonoma_undata))))	Nypa_fruticans);
((((Serenoa_repens	((Bactris_major	(Elaeis_guineensis	Elaeis_oleifera))	Reinhardtia_latisecta))	Heterospathe_cagayanensis)	((Roystonea_regia	(((Kentiopsis_piersoniorum	Hydriastele_microspadix)	(Chamaedorea_seifrizii	((Dictyosperma_album	(Oenocarpus_minor	Oenocarpus_bataua))	(Geonoma_undata	Manicaria_saccifera))))	Pelagodoxa_henryana))	Sabal_domingensis))	Nypa_fruticans);
((((Reinhardtia_latisecta	((Sabal_domingensis	Serenoa_repens)	Bactris_major))	(Roystonea_regia	((Kentiopsis_piersoniorum	Heterospathe_cagayanensis)	(Pelagodoxa_henryana	(Chamaedorea_seifrizii	((Geonoma_undata	Manicaria_saccifera)	((Dictyosperma_album	Hydriastele_microspadix)	(Oenocarpus_bataua	Oenocarpus_minor))))))))	(Elaeis_guineensis	Elaeis_oleifera))	Nypa_fruticans);
((((Reinhardtia_latisecta	(Sabal_domingensis	Serenoa_repens))	(Bactris_major	(((Kentiopsis_piersoniorum	Manicaria_saccifera)	Geonoma_undata)	((Pelagodoxa_henryana	((Oenocarpus_bataua	Oenocarpus_minor)	Roystonea_regia))	(Chamaedorea_seifrizii	((Dictyosperma_album	Hydriastele_microspadix)	Heterospathe_cagayanensis))))))	(Elaeis_guineensis	Elaeis_oleifera))	Nypa_fruticans);
((Sabal_domingensis	(((((Roystonea_regia	Chamaedorea_seifrizii)	((Manicaria_saccifera	(Geonoma_undata	(Oenocarpus_bataua	Oenocarpus_minor)))	(Kentiopsis_piersoniorum	((Dictyosperma_album	Hydriastele_microspadix)	Heterospathe_cagayanensis))))	(Reinhardtia_latisecta	Pelagodoxa_henryana))	(Bactris_major	Serenoa_repens))	(Elaeis_guineensis	Elaeis_oleifera)))	Nypa_fruticans);
((Chamaedorea_seifrizii	((Reinhardtia_latisecta	((Serenoa_repens	Bactris_major)	(((Geonoma_undata	(Oenocarpus_bataua	Oenocarpus_minor))	(Elaeis_guineensis	Elaeis_oleifera))	((Manicaria_saccifera	((Heterospathe_cagayanensis	(Kentiopsis_piersoniorum	(Dictyosperma_album	Hydriastele_microspadix)))	Sabal_domingensis))	Pelagodoxa_henryana))))	Roystonea_regia))	Nypa_fruticans);
((Dictyosperma_album	((Elaeis_guineensis	Elaeis_oleifera)	(((((Roystonea_regia	Reinhardtia_latisecta)	Bactris_major)	(Heterospathe_cagayanensis	(Serenoa_repens	(Sabal_domingensis	Kentiopsis_piersoniorum))))	(Pelagodoxa_henryana	Hydriastele_microspadix))	((Chamaedorea_seifrizii	(Manicaria_saccifera	Geonoma_undata))	(Oenocarpus_bataua	Oenocarpus_minor)))))	Nypa_fruticans);
((Dictyosperma_album	((Elaeis_guineensis	Elaeis_oleifera)	(((((Kentiopsis_piersoniorum	(Heterospathe_cagayanensis	Sabal_domingensis))	Hydriastele_microspadix)	(Roystonea_regia	((Serenoa_repens	Bactris_major)	Reinhardtia_latisecta)))	Pelagodoxa_henryana)	((Chamaedorea_seifrizii	(Manicaria_saccifera	Geonoma_undata))	(Oenocarpus_bataua	Oenocarpus_minor)))))	Nypa_fruticans);
((Dictyosperma_album	((((Elaeis_guineensis	Elaeis_oleifera)	(Manicaria_saccifera	Geonoma_undata))	((((Pelagodoxa_henryana	Heterospathe_cagayanensis)	((((Serenoa_repens	Roystonea_regia)	Reinhardtia_latisecta)	Bactris_major)	Hydriastele_microspadix))	(Kentiopsis_piersoniorum	Sabal_domingensis))	Chamaedorea_seifrizii))	(Oenocarpus_bataua	Oenocarpus_minor)))	Nypa_fruticans);
((Geonoma_undata	(((Oenocarpus_bataua	Oenocarpus_minor)	(Chamaedorea_seifrizii	Dictyosperma_album))	((((((Hydriastele_microspadix	Serenoa_repens)	Bactris_major)	(Reinhardtia_latisecta	Roystonea_regia))	(Elaeis_guineensis	Elaeis_oleifera))	Heterospathe_cagayanensis)	(Pelagodoxa_henryana	(Manicaria_saccifera	(Kentiopsis_piersoniorum	Sabal_domingensis))))))	Nypa_fruticans);
((((Elaeis_guineensis	Elaeis_oleifera)	((((Geonoma_undata	(Manicaria_saccifera	Kentiopsis_piersoniorum))	((Oenocarpus_bataua	Oenocarpus_minor)	Roystonea_regia))	(Pelagodoxa_henryana	(Chamaedorea_seifrizii	(Hydriastele_microspadix	Dictyosperma_album))))	((Reinhardtia_latisecta	Serenoa_repens)	(Sabal_domingensis	Bactris_major))))	Heterospathe_cagayanensis)	Nypa_fruticans);
((Sabal_domingensis	(Serenoa_repens	((((Pelagodoxa_henryana	((Chamaedorea_seifrizii	(Geonoma_undata	(Oenocarpus_bataua	Oenocarpus_minor)))	Manicaria_saccifera))	(Kentiopsis_piersoniorum	(Heterospathe_cagayanensis	(Hydriastele_microspadix	Dictyosperma_album))))	Roystonea_regia)	(((Elaeis_guineensis	Elaeis_oleifera)	Bactris_major)	Reinhardtia_latisecta))))	Nypa_fruticans);
(((Sabal_domingensis	((((Elaeis_oleifera	Elaeis_guineensis)	(Serenoa_repens	Reinhardtia_latisecta))	Bactris_major)	(((Pelagodoxa_henryana	Hydriastele_microspadix)	(Kentiopsis_piersoniorum	Dictyosperma_album))	((Manicaria_saccifera	(Roystonea_regia	Chamaedorea_seifrizii))	(Geonoma_undata	(Oenocarpus_bataua	Oenocarpus_minor))))))	Heterospathe_cagayanensis)	Nypa_fruticans);
((((Geonoma_undata	(Oenocarpus_bataua	Oenocarpus_minor))	((Kentiopsis_piersoniorum	Dictyosperma_album)	((Pelagodoxa_henryana	(((Hydriastele_microspadix	Heterospathe_cagayanensis)	Serenoa_repens)	((Bactris_major	(Elaeis_oleifera	Elaeis_guineensis))	(Roystonea_regia	Reinhardtia_latisecta))))	(Sabal_domingensis	Manicaria_saccifera))))	Chamaedorea_seifrizii)	Nypa_fruticans);
((((Geonoma_undata	(Oenocarpus_bataua	Oenocarpus_minor))	(((Pelagodoxa_henryana	(Heterospathe_cagayanensis	Kentiopsis_piersoniorum))	((Sabal_domingensis	(((Serenoa_repens	Bactris_major)	(Elaeis_oleifera	Elaeis_guineensis))	(Roystonea_regia	Reinhardtia_latisecta)))	(Hydriastele_microspadix	Dictyosperma_album)))	Manicaria_saccifera))	Chamaedorea_seifrizii)	Nypa_fruticans);
(((Roystonea_regia	Chamaedorea_seifrizii)	(Geonoma_undata	((((Kentiopsis_piersoniorum	Manicaria_saccifera)	(((Bactris_major	(Elaeis_oleifera	Elaeis_guineensis))	Reinhardtia_latisecta)	(Sabal_domingensis	Serenoa_repens)))	(Pelagodoxa_henryana	(Heterospathe_cagayanensis	(Hydriastele_microspadix	Dictyosperma_album))))	(Oenocarpus_bataua	Oenocarpus_minor))))	Nypa_fruticans);
((Geonoma_undata	((Pelagodoxa_henryana	((Bactris_major	((Serenoa_repens	Reinhardtia_latisecta)	((Roystonea_regia	Chamaedorea_seifrizii)	(Elaeis_oleifera	Elaeis_guineensis))))	((Heterospathe_cagayanensis	(Hydriastele_microspadix	Dictyosperma_album))	((Sabal_domingensis	Kentiopsis_piersoniorum)	Manicaria_saccifera))))	(Oenocarpus_bataua	Oenocarpus_minor)))	Nypa_fruticans);
(((Chamaedorea_seifrizii	(((Hydriastele_microspadix	((((Serenoa_repens	(Sabal_domingensis	Kentiopsis_piersoniorum))	Manicaria_saccifera)	Heterospathe_cagayanensis)	(Bactris_major	((Reinhardtia_latisecta	Dictyosperma_album)	Pelagodoxa_henryana))))	(Roystonea_regia	(Oenocarpus_bataua	Oenocarpus_minor)))	(Elaeis_oleifera	Elaeis_guineensis)))	Geonoma_undata)	Nypa_fruticans);
((((Geonoma_undata	(((Elaeis_oleifera	Elaeis_guineensis)	(Bactris_major	(Serenoa_repens	(Sabal_domingensis	Manicaria_saccifera))))	(Hydriastele_microspadix	((Reinhardtia_latisecta	(Kentiopsis_piersoniorum	Dictyosperma_album))	Pelagodoxa_henryana))))	((Roystonea_regia	(Oenocarpus_bataua	Oenocarpus_minor))	Chamaedorea_seifrizii))	Heterospathe_cagayanensis)	Nypa_fruticans);
(((Elaeis_oleifera	Elaeis_guineensis)	(Bactris_major	((Reinhardtia_latisecta	Serenoa_repens)	((Pelagodoxa_henryana	((((Oenocarpus_bataua	Oenocarpus_minor)	(Manicaria_saccifera	Geonoma_undata))	Chamaedorea_seifrizii)	((Kentiopsis_piersoniorum	(Heterospathe_cagayanensis	(Dictyosperma_album	Hydriastele_microspadix)))	Roystonea_regia)))	Sabal_domingensis))))	Nypa_fruticans);
((Chamaedorea_seifrizii	((Manicaria_saccifera	(((Hydriastele_microspadix	(Kentiopsis_piersoniorum	Dictyosperma_album))	((Heterospathe_cagayanensis	Sabal_domingensis)	(Serenoa_repens	((Roystonea_regia	Reinhardtia_latisecta)	(Bactris_major	(Elaeis_oleifera	Elaeis_guineensis))))))	Pelagodoxa_henryana))	(Geonoma_undata	(Oenocarpus_bataua	Oenocarpus_minor))))	Nypa_fruticans);
((Chamaedorea_seifrizii	(((Geonoma_undata	Manicaria_saccifera)	((Oenocarpus_bataua	Oenocarpus_minor)	((((Roystonea_regia	Reinhardtia_latisecta)	Serenoa_repens)	Bactris_major)	(((Sabal_domingensis	Heterospathe_cagayanensis)	(Hydriastele_microspadix	(Kentiopsis_piersoniorum	Dictyosperma_album)))	Pelagodoxa_henryana))))	(Elaeis_oleifera	Elaeis_guineensis)))	Nypa_fruticans);
((Sabal_domingensis	(((((Heterospathe_cagayanensis	(Hydriastele_microspadix	Dictyosperma_album))	(Oenocarpus_bataua	Oenocarpus_minor))	Kentiopsis_piersoniorum)	(Manicaria_saccifera	((Geonoma_undata	(Roystonea_regia	Chamaedorea_seifrizii))	Pelagodoxa_henryana)))	(((Elaeis_guineensis	Elaeis_oleifera)	Serenoa_repens)	(Bactris_major	Reinhardtia_latisecta))))	Nypa_fruticans);
(((Elaeis_guineensis	Elaeis_oleifera)	(((((Heterospathe_cagayanensis	(Hydriastele_microspadix	Dictyosperma_album))	Pelagodoxa_henryana)	(Roystonea_regia	(Chamaedorea_seifrizii	((Manicaria_saccifera	Geonoma_undata)	(Oenocarpus_bataua	Oenocarpus_minor)))))	(Bactris_major	Reinhardtia_latisecta))	((Kentiopsis_piersoniorum	Sabal_domingensis)	Serenoa_repens)))	Nypa_fruticans);
(((((((Reinhardtia_latisecta	(((Elaeis_guineensis	Elaeis_oleifera)	Serenoa_repens)	(Roystonea_regia	Bactris_major)))	(Manicaria_saccifera	(Kentiopsis_piersoniorum	Sabal_domingensis)))	((Heterospathe_cagayanensis	(Hydriastele_microspadix	Dictyosperma_album))	Pelagodoxa_henryana))	(Oenocarpus_bataua	Oenocarpus_minor))	Chamaedorea_seifrizii)	Geonoma_undata)	Nypa_fruticans);
(((Elaeis_guineensis	Elaeis_oleifera)	(Reinhardtia_latisecta	((Bactris_major	((Heterospathe_cagayanensis	Sabal_domingensis)	Serenoa_repens))	(((Manicaria_saccifera	Geonoma_undata)	((Oenocarpus_bataua	Oenocarpus_minor)	Chamaedorea_seifrizii))	((Roystonea_regia	Pelagodoxa_henryana)	((Kentiopsis_piersoniorum	Hydriastele_microspadix)	Dictyosperma_album))))))	Nypa_fruticans);
(((Chamaedorea_seifrizii	Roystonea_regia)	(Kentiopsis_piersoniorum	(((Oenocarpus_bataua	Oenocarpus_minor)	(Hydriastele_microspadix	Dictyosperma_album))	((((((Heterospathe_cagayanensis	Sabal_domingensis)	Serenoa_repens)	Bactris_major)	Reinhardtia_latisecta)	(Elaeis_guineensis	Elaeis_oleifera))	(Pelagodoxa_henryana	(Manicaria_saccifera	Geonoma_undata))))))	Nypa_fruticans);
(((((((Serenoa_repens	((Sabal_domingensis	(Hydriastele_microspadix	(Bactris_major	Heterospathe_cagayanensis)))	Reinhardtia_latisecta))	(Pelagodoxa_henryana	Roystonea_regia))	((Kentiopsis_piersoniorum	Manicaria_saccifera)	Chamaedorea_seifrizii))	Geonoma_undata)	((Oenocarpus_bataua	Oenocarpus_minor)	Dictyosperma_album))	(Elaeis_guineensis	Elaeis_oleifera))	Nypa_fruticans);
((Oenocarpus_bataua	(Oenocarpus_minor	((Chamaedorea_seifrizii	(Dictyosperma_album	(((((Elaeis_guineensis	Elaeis_oleifera)	((Bactris_major	Reinhardtia_latisecta)	Serenoa_repens))	Roystonea_regia)	((Kentiopsis_piersoniorum	Heterospathe_cagayanensis)	(Sabal_domingensis	Hydriastele_microspadix)))	Pelagodoxa_henryana)))	(Geonoma_undata	Manicaria_saccifera))))	Nypa_fruticans);
((((Bactris_major	Serenoa_repens)	(Reinhardtia_latisecta	(Elaeis_guineensis	Elaeis_oleifera)))	((Sabal_domingensis	Heterospathe_cagayanensis)	((((((Oenocarpus_bataua	Oenocarpus_minor)	Roystonea_regia)	Geonoma_undata)	Pelagodoxa_henryana)	(Manicaria_saccifera	Chamaedorea_seifrizii))	(Dictyosperma_album	(Hydriastele_microspadix	Kentiopsis_piersoniorum)))))	Nypa_fruticans);
(((Serenoa_repens	(Reinhardtia_latisecta	(Bactris_major	(Elaeis_guineensis	Elaeis_oleifera))))	((Sabal_domingensis	Heterospathe_cagayanensis)	(((Hydriastele_microspadix	Dictyosperma_album)	Chamaedorea_seifrizii)	((((Oenocarpus_bataua	Oenocarpus_minor)	Roystonea_regia)	Kentiopsis_piersoniorum)	((Geonoma_undata	Manicaria_saccifera)	Pelagodoxa_henryana)))))	Nypa_fruticans);
((((Bactris_major	Reinhardtia_latisecta)	(Serenoa_repens	(Elaeis_guineensis	Elaeis_oleifera)))	(Sabal_domingensis	((Pelagodoxa_henryana	((Heterospathe_cagayanensis	(Hydriastele_microspadix	Dictyosperma_album))	Chamaedorea_seifrizii))	((((Oenocarpus_bataua	Oenocarpus_minor)	Roystonea_regia)	Kentiopsis_piersoniorum)	(Geonoma_undata	Manicaria_saccifera)))))	Nypa_fruticans);
(((Sabal_domingensis	((((Hydriastele_microspadix	Dictyosperma_album)	Pelagodoxa_henryana)	(((Chamaedorea_seifrizii	Roystonea_regia)	Kentiopsis_piersoniorum)	((Geonoma_undata	(Oenocarpus_minor	Oenocarpus_bataua))	Manicaria_saccifera)))	((Reinhardtia_latisecta	Serenoa_repens)	((Elaeis_guineensis	Elaeis_oleifera)	Bactris_major))))	Heterospathe_cagayanensis)	Nypa_fruticans);
((Elaeis_guineensis	(Elaeis_oleifera	(((Hydriastele_microspadix	Reinhardtia_latisecta)	((((Dictyosperma_album	Pelagodoxa_henryana)	Heterospathe_cagayanensis)	((Kentiopsis_piersoniorum	Manicaria_saccifera)	(Geonoma_undata	(Oenocarpus_minor	Oenocarpus_bataua))))	(Chamaedorea_seifrizii	Roystonea_regia)))	(Bactris_major	(Serenoa_repens	Sabal_domingensis)))))	Nypa_fruticans);
((((((Kentiopsis_piersoniorum	Manicaria_saccifera)	(Pelagodoxa_henryana	(Roystonea_regia	(Reinhardtia_latisecta	(((Hydriastele_microspadix	((Heterospathe_cagayanensis	Serenoa_repens)	Sabal_domingensis))	(Elaeis_guineensis	Elaeis_oleifera))	Bactris_major)))))	Chamaedorea_seifrizii)	(Geonoma_undata	(Oenocarpus_minor	Oenocarpus_bataua)))	Dictyosperma_album)	Nypa_fruticans);
((Chamaedorea_seifrizii	((((Heterospathe_cagayanensis	(Hydriastele_microspadix	(Reinhardtia_latisecta	((Bactris_major	Roystonea_regia)	(Serenoa_repens	Sabal_domingensis)))))	Pelagodoxa_henryana)	(Manicaria_saccifera	((Dictyosperma_album	Kentiopsis_piersoniorum)	(Elaeis_guineensis	Elaeis_oleifera))))	(Geonoma_undata	(Oenocarpus_minor	Oenocarpus_bataua))))	Nypa_fruticans);
(((((Heterospathe_cagayanensis	(Dictyosperma_album	Hydriastele_microspadix))	((Manicaria_saccifera	(Serenoa_repens	(Kentiopsis_piersoniorum	Sabal_domingensis)))	((Reinhardtia_latisecta	Pelagodoxa_henryana)	(Bactris_major	Roystonea_regia))))	((Geonoma_undata	(Oenocarpus_minor	Oenocarpus_bataua))	Chamaedorea_seifrizii))	(Elaeis_guineensis	Elaeis_oleifera))	Nypa_fruticans);
((Sabal_domingensis	(((Heterospathe_cagayanensis	(Dictyosperma_album	(Kentiopsis_piersoniorum	Hydriastele_microspadix)))	(Pelagodoxa_henryana	((((Reinhardtia_latisecta	Serenoa_repens)	(Bactris_major	(Elaeis_guineensis	Elaeis_oleifera)))	Roystonea_regia)	(Chamaedorea_seifrizii	(Geonoma_undata	(Oenocarpus_minor	Oenocarpus_bataua))))))	Manicaria_saccifera))	Nypa_fruticans);
(((Chamaedorea_seifrizii	(Geonoma_undata	(Oenocarpus_minor	Oenocarpus_bataua)))	(Manicaria_saccifera	((Pelagodoxa_henryana	(Sabal_domingensis	Heterospathe_cagayanensis))	(((((Elaeis_guineensis	Elaeis_oleifera)	Reinhardtia_latisecta)	Serenoa_repens)	(Bactris_major	Roystonea_regia))	(Dictyosperma_album	(Kentiopsis_piersoniorum	Hydriastele_microspadix))))))	Nypa_fruticans);
((Dictyosperma_album	(Hydriastele_microspadix	((((Manicaria_saccifera	(Kentiopsis_piersoniorum	Sabal_domingensis))	Serenoa_repens)	((Roystonea_regia	(Bactris_major	(Pelagodoxa_henryana	Reinhardtia_latisecta)))	((Geonoma_undata	(Oenocarpus_minor	Oenocarpus_bataua))	(Chamaedorea_seifrizii	(Elaeis_guineensis	Elaeis_oleifera)))))	Heterospathe_cagayanensis)))	Nypa_fruticans);
((Dictyosperma_album	((Elaeis_guineensis	Elaeis_oleifera)	((((Manicaria_saccifera	Geonoma_undata)	(Oenocarpus_minor	Oenocarpus_bataua))	Chamaedorea_seifrizii)	(((Kentiopsis_piersoniorum	Sabal_domingensis)	((Hydriastele_microspadix	Heterospathe_cagayanensis)	(Pelagodoxa_henryana	Reinhardtia_latisecta)))	(Roystonea_regia	(Serenoa_repens	Bactris_major))))))	Nypa_fruticans);
(((Elaeis_guineensis	Elaeis_oleifera)	((Kentiopsis_piersoniorum	Dictyosperma_album)	((Chamaedorea_seifrizii	Geonoma_undata)	((Oenocarpus_minor	Oenocarpus_bataua)	((Bactris_major	(Reinhardtia_latisecta	(Sabal_domingensis	Serenoa_repens)))	((Pelagodoxa_henryana	(Hydriastele_microspadix	Heterospathe_cagayanensis))	(Manicaria_saccifera	Roystonea_regia)))))))	Nypa_fruticans);
((Dictyosperma_album	(Chamaedorea_seifrizii	(((Kentiopsis_piersoniorum	Manicaria_saccifera)	(Geonoma_undata	(Oenocarpus_minor	Oenocarpus_bataua)))	(((Heterospathe_cagayanensis	Sabal_domingensis)	((Hydriastele_microspadix	Serenoa_repens)	((Elaeis_guineensis	Elaeis_oleifera)	(Bactris_major	(Roystonea_regia	Reinhardtia_latisecta)))))	Pelagodoxa_henryana))))	Nypa_fruticans);
((((((Roystonea_regia	Reinhardtia_latisecta)	Serenoa_repens)	(Elaeis_guineensis	Elaeis_oleifera))	Bactris_major)	(((((Hydriastele_microspadix	Heterospathe_cagayanensis)	Dictyosperma_album)	Chamaedorea_seifrizii)	(Pelagodoxa_henryana	((Kentiopsis_piersoniorum	Manicaria_saccifera)	(Geonoma_undata	(Oenocarpus_minor	Oenocarpus_bataua)))))	Sabal_domingensis))	Nypa_fruticans);
(((((((Sabal_domingensis	Serenoa_repens)	(Elaeis_guineensis	Elaeis_oleifera))	(((((Kentiopsis_piersoniorum	Hydriastele_microspadix)	Dictyosperma_album)	Chamaedorea_seifrizii)	((Pelagodoxa_henryana	Manicaria_saccifera)	(Geonoma_undata	(Oenocarpus_minor	Oenocarpus_bataua))))	Roystonea_regia))	Reinhardtia_latisecta)	Bactris_major)	Heterospathe_cagayanensis)	Nypa_fruticans);
(((Kentiopsis_piersoniorum	Sabal_domingensis)	((((Heterospathe_cagayanensis	((((Manicaria_saccifera	Geonoma_undata)	(Oenocarpus_minor	Oenocarpus_bataua))	Dictyosperma_album)	Pelagodoxa_henryana))	Hydriastele_microspadix)	(Roystonea_regia	Chamaedorea_seifrizii))	((Bactris_major	Serenoa_repens)	((Elaeis_guineensis	Elaeis_oleifera)	Reinhardtia_latisecta))))	Nypa_fruticans);
(((Elaeis_guineensis	Elaeis_oleifera)	(((Sabal_domingensis	Serenoa_repens)	Reinhardtia_latisecta)	((((Manicaria_saccifera	(Geonoma_undata	(Oenocarpus_minor	Oenocarpus_bataua)))	Pelagodoxa_henryana)	((Roystonea_regia	Chamaedorea_seifrizii)	(((Dictyosperma_album	Heterospathe_cagayanensis)	Hydriastele_microspadix)	Kentiopsis_piersoniorum)))	Bactris_major)))	Nypa_fruticans);
(((Elaeis_guineensis	Elaeis_oleifera)	((Bactris_major	Reinhardtia_latisecta)	((Sabal_domingensis	Serenoa_repens)	(Roystonea_regia	(((Dictyosperma_album	(Hydriastele_microspadix	Kentiopsis_piersoniorum))	Heterospathe_cagayanensis)	(((Chamaedorea_seifrizii	(Oenocarpus_minor	Oenocarpus_bataua))	(Manicaria_saccifera	Geonoma_undata))	Pelagodoxa_henryana))))))	Nypa_fruticans);
((Roystonea_regia	(((Oenocarpus_minor	Oenocarpus_bataua)	(Bactris_major	((((Sabal_domingensis	Serenoa_repens)	((Kentiopsis_piersoniorum	Dictyosperma_album)	(Hydriastele_microspadix	Heterospathe_cagayanensis)))	((Elaeis_guineensis	Elaeis_oleifera)	(Manicaria_saccifera	Geonoma_undata)))	(Reinhardtia_latisecta	Pelagodoxa_henryana))))	Chamaedorea_seifrizii))	Nypa_fruticans);
(((Chamaedorea_seifrizii	((((Dictyosperma_album	Hydriastele_microspadix)	(Reinhardtia_latisecta	Pelagodoxa_henryana))	((Kentiopsis_piersoniorum	(Heterospathe_cagayanensis	Sabal_domingensis))	(Roystonea_regia	(Bactris_major	Serenoa_repens))))	((Manicaria_saccifera	Geonoma_undata)	(Oenocarpus_minor	Oenocarpus_bataua))))	(Elaeis_guineensis	Elaeis_oleifera))	Nypa_fruticans);
(((Chamaedorea_seifrizii	Roystonea_regia)	(((Pelagodoxa_henryana	((Dictyosperma_album	Hydriastele_microspadix)	(Oenocarpus_minor	Oenocarpus_bataua)))	(((Sabal_domingensis	Kentiopsis_piersoniorum)	Manicaria_saccifera)	((((Elaeis_guineensis	Elaeis_oleifera)	Reinhardtia_latisecta)	(Bactris_major	Serenoa_repens))	Heterospathe_cagayanensis)))	Geonoma_undata))	Nypa_fruticans);
((Chamaedorea_seifrizii	(((((Pelagodoxa_henryana	((Dictyosperma_album	Hydriastele_microspadix)	Heterospathe_cagayanensis))	Bactris_major)	(Reinhardtia_latisecta	Roystonea_regia))	((Serenoa_repens	(Sabal_domingensis	Kentiopsis_piersoniorum))	Manicaria_saccifera))	((Elaeis_guineensis	Elaeis_oleifera)	((Oenocarpus_minor	Oenocarpus_bataua)	Geonoma_undata))))	Nypa_fruticans);
((Chamaedorea_seifrizii	(Roystonea_regia	(((Reinhardtia_latisecta	((Heterospathe_cagayanensis	Sabal_domingensis)	Serenoa_repens))	((Elaeis_oleifera	Elaeis_guineensis)	Bactris_major))	(((Hydriastele_microspadix	(Dictyosperma_album	Kentiopsis_piersoniorum))	(((Oenocarpus_bataua	Oenocarpus_minor)	Geonoma_undata)	Manicaria_saccifera))	Pelagodoxa_henryana))))	Nypa_fruticans);
(((((Oenocarpus_bataua	Oenocarpus_minor)	Geonoma_undata)	((Elaeis_oleifera	Elaeis_guineensis)	((Kentiopsis_piersoniorum	Manicaria_saccifera)	(((Roystonea_regia	(Hydriastele_microspadix	Dictyosperma_album))	((Reinhardtia_latisecta	Pelagodoxa_henryana)	Heterospathe_cagayanensis))	(Bactris_major	(Sabal_domingensis	Serenoa_repens))))))	Chamaedorea_seifrizii)	Nypa_fruticans);
(((((Chamaedorea_seifrizii	(Hydriastele_microspadix	Dictyosperma_album))	(((Serenoa_repens	Manicaria_saccifera)	((((Reinhardtia_latisecta	Pelagodoxa_henryana)	Elaeis_guineensis)	((Sabal_domingensis	Kentiopsis_piersoniorum)	((Oenocarpus_bataua	Oenocarpus_minor)	Geonoma_undata)))	Elaeis_oleifera))	Bactris_major))	Roystonea_regia)	Heterospathe_cagayanensis)	Nypa_fruticans);
((Bactris_major	(((Manicaria_saccifera	((Sabal_domingensis	(Heterospathe_cagayanensis	Kentiopsis_piersoniorum))	Serenoa_repens))	((((Chamaedorea_seifrizii	Roystonea_regia)	((Oenocarpus_bataua	Oenocarpus_minor)	Geonoma_undata))	Pelagodoxa_henryana)	(Hydriastele_microspadix	Dictyosperma_album)))	(Reinhardtia_latisecta	(Elaeis_oleifera	Elaeis_guineensis))))	Nypa_fruticans);
(((Chamaedorea_seifrizii	(Oenocarpus_bataua	Oenocarpus_minor))	((Manicaria_saccifera	Geonoma_undata)	(((Sabal_domingensis	(Heterospathe_cagayanensis	Kentiopsis_piersoniorum))	(Hydriastele_microspadix	Dictyosperma_album))	(Pelagodoxa_henryana	(Roystonea_regia	((Serenoa_repens	(Reinhardtia_latisecta	(Elaeis_oleifera	Elaeis_guineensis)))	Bactris_major))))))	Nypa_fruticans);
((Chamaedorea_seifrizii	((((((Roystonea_regia	(Reinhardtia_latisecta	(Bactris_major	Serenoa_repens)))	(Elaeis_oleifera	Elaeis_guineensis))	Manicaria_saccifera)	((Hydriastele_microspadix	(Kentiopsis_piersoniorum	Dictyosperma_album))	(Heterospathe_cagayanensis	Sabal_domingensis)))	Pelagodoxa_henryana)	(Geonoma_undata	(Oenocarpus_bataua	Oenocarpus_minor))))	Nypa_fruticans);
((Heterospathe_cagayanensis	((Sabal_domingensis	((Reinhardtia_latisecta	Serenoa_repens)	(Bactris_major	(Elaeis_oleifera	Elaeis_guineensis))))	((((Oenocarpus_bataua	Oenocarpus_minor)	(Kentiopsis_piersoniorum	(Roystonea_regia	Chamaedorea_seifrizii)))	((Hydriastele_microspadix	Dictyosperma_album)	Pelagodoxa_henryana))	(Geonoma_undata	Manicaria_saccifera))))	Nypa_fruticans);
((Geonoma_undata	(((Elaeis_oleifera	Elaeis_guineensis)	((Reinhardtia_latisecta	Pelagodoxa_henryana)	((((Sabal_domingensis	Serenoa_repens)	Bactris_major)	(((Kentiopsis_piersoniorum	Dictyosperma_album)	Hydriastele_microspadix)	Heterospathe_cagayanensis))	(((Oenocarpus_bataua	Oenocarpus_minor)	Roystonea_regia)	Manicaria_saccifera))))	Chamaedorea_seifrizii))	Nypa_fruticans);
((((((Elaeis_oleifera	Elaeis_guineensis)	(Oenocarpus_bataua	Oenocarpus_minor))	((Roystonea_regia	(Serenoa_repens	(Reinhardtia_latisecta	Pelagodoxa_henryana)))	(((Dictyosperma_album	Hydriastele_microspadix)	(Kentiopsis_piersoniorum	(Sabal_domingensis	Heterospathe_cagayanensis)))	Bactris_major)))	(Manicaria_saccifera	Geonoma_undata))	Chamaedorea_seifrizii)	Nypa_fruticans);
(((((((Oenocarpus_bataua	Oenocarpus_minor)	(Dictyosperma_album	Hydriastele_microspadix))	Heterospathe_cagayanensis)	(((Manicaria_saccifera	Geonoma_undata)	(Serenoa_repens	(Kentiopsis_piersoniorum	Sabal_domingensis)))	((Reinhardtia_latisecta	Pelagodoxa_henryana)	(Elaeis_oleifera	Elaeis_guineensis))))	Bactris_major)	(Roystonea_regia	Chamaedorea_seifrizii))	Nypa_fruticans);
((((((Oenocarpus_minor	Oenocarpus_bataua)	Geonoma_undata)	(Elaeis_guineensis	Elaeis_oleifera))	((((Manicaria_saccifera	(Reinhardtia_latisecta	Pelagodoxa_henryana))	(Kentiopsis_piersoniorum	(Dictyosperma_album	Hydriastele_microspadix)))	Roystonea_regia)	(Bactris_major	((Heterospathe_cagayanensis	Sabal_domingensis)	Serenoa_repens))))	Chamaedorea_seifrizii)	Nypa_fruticans);
(((Heterospathe_cagayanensis	Sabal_domingensis)	((((((Chamaedorea_seifrizii	Roystonea_regia)	(Oenocarpus_minor	Oenocarpus_bataua))	Manicaria_saccifera)	((Kentiopsis_piersoniorum	Dictyosperma_album)	(Hydriastele_microspadix	Pelagodoxa_henryana)))	Geonoma_undata)	(((Bactris_major	Serenoa_repens)	Reinhardtia_latisecta)	(Elaeis_guineensis	Elaeis_oleifera))))	Nypa_fruticans);
((((Kentiopsis_piersoniorum	Sabal_domingensis)	(((((Dictyosperma_album	Hydriastele_microspadix)	Pelagodoxa_henryana)	((Geonoma_undata	(Oenocarpus_minor	Oenocarpus_bataua))	Manicaria_saccifera))	(Chamaedorea_seifrizii	Roystonea_regia))	(((Reinhardtia_latisecta	Bactris_major)	(Elaeis_guineensis	Elaeis_oleifera))	Serenoa_repens)))	Heterospathe_cagayanensis)	Nypa_fruticans);
(((((((Oenocarpus_minor	Oenocarpus_bataua)	(((Kentiopsis_piersoniorum	(Dictyosperma_album	Hydriastele_microspadix))	((Chamaedorea_seifrizii	Roystonea_regia)	(Manicaria_saccifera	Geonoma_undata)))	Pelagodoxa_henryana))	Bactris_major)	((Elaeis_guineensis	Elaeis_oleifera)	(Serenoa_repens	Sabal_domingensis)))	Reinhardtia_latisecta)	Heterospathe_cagayanensis)	Nypa_fruticans);
((Hydriastele_microspadix	(Sabal_domingensis	((((Chamaedorea_seifrizii	Roystonea_regia)	(Dictyosperma_album	((Geonoma_undata	(Oenocarpus_minor	Oenocarpus_bataua))	(Manicaria_saccifera	Kentiopsis_piersoniorum))))	Pelagodoxa_henryana)	(Heterospathe_cagayanensis	((Bactris_major	(Elaeis_guineensis	Elaeis_oleifera))	(Serenoa_repens	Reinhardtia_latisecta))))))	Nypa_fruticans);
((Sabal_domingensis	(((Hydriastele_microspadix	(Kentiopsis_piersoniorum	Dictyosperma_album))	(Pelagodoxa_henryana	(((Oenocarpus_minor	Oenocarpus_bataua)	(Geonoma_undata	Manicaria_saccifera))	Chamaedorea_seifrizii)))	((((Roystonea_regia	Reinhardtia_latisecta)	(Bactris_major	(Elaeis_guineensis	Elaeis_oleifera)))	Serenoa_repens)	Heterospathe_cagayanensis)))	Nypa_fruticans);
((Chamaedorea_seifrizii	((((((Roystonea_regia	Reinhardtia_latisecta)	(Serenoa_repens	Bactris_major))	Manicaria_saccifera)	(Pelagodoxa_henryana	((Heterospathe_cagayanensis	Sabal_domingensis)	Hydriastele_microspadix)))	((Kentiopsis_piersoniorum	Dictyosperma_album)	(Elaeis_guineensis	Elaeis_oleifera)))	((Oenocarpus_minor	Oenocarpus_bataua)	Geonoma_undata)))	Nypa_fruticans);
((Elaeis_guineensis	(Elaeis_oleifera	(Bactris_major	((Reinhardtia_latisecta	Serenoa_repens)	((Chamaedorea_seifrizii	((Manicaria_saccifera	(Sabal_domingensis	(Heterospathe_cagayanensis	Kentiopsis_piersoniorum)))	(Pelagodoxa_henryana	(((Oenocarpus_minor	Oenocarpus_bataua)	Geonoma_undata)	(Dictyosperma_album	Hydriastele_microspadix)))))	Roystonea_regia)))))	Nypa_fruticans);
(((Chamaedorea_seifrizii	(((Oenocarpus_minor	Oenocarpus_bataua)	(Manicaria_saccifera	Geonoma_undata))	(((Pelagodoxa_henryana	Sabal_domingensis)	(Heterospathe_cagayanensis	(Kentiopsis_piersoniorum	(Dictyosperma_album	Hydriastele_microspadix))))	((Serenoa_repens	(Reinhardtia_latisecta	Roystonea_regia))	Bactris_major))))	(Elaeis_guineensis	Elaeis_oleifera))	Nypa_fruticans);
(((((Elaeis_guineensis	Elaeis_oleifera)	((Reinhardtia_latisecta	Serenoa_repens)	Hydriastele_microspadix))	(Bactris_major	(Roystonea_regia	((Pelagodoxa_henryana	(Chamaedorea_seifrizii	(Dictyosperma_album	Kentiopsis_piersoniorum)))	(((Oenocarpus_minor	Oenocarpus_bataua)	(Manicaria_saccifera	Geonoma_undata))	Heterospathe_cagayanensis)))))	Sabal_domingensis)	Nypa_fruticans);
((Hydriastele_microspadix	(Dictyosperma_album	((((Heterospathe_cagayanensis	Kentiopsis_piersoniorum)	Pelagodoxa_henryana)	((Oenocarpus_minor	Oenocarpus_bataua)	(((Bactris_major	Reinhardtia_latisecta)	(Elaeis_oleifera	Elaeis_guineensis))	(Sabal_domingensis	Serenoa_repens))))	((Geonoma_undata	Manicaria_saccifera)	(Chamaedorea_seifrizii	Roystonea_regia)))))	Nypa_fruticans);
(((Elaeis_oleifera	Elaeis_guineensis)	((((Pelagodoxa_henryana	(Heterospathe_cagayanensis	(Hydriastele_microspadix	Dictyosperma_album)))	((Kentiopsis_piersoniorum	(((Oenocarpus_minor	Oenocarpus_bataua)	Geonoma_undata)	Manicaria_saccifera))	(Chamaedorea_seifrizii	Roystonea_regia)))	((Sabal_domingensis	Serenoa_repens)	Reinhardtia_latisecta))	Bactris_major))	Nypa_fruticans);
((Sabal_domingensis	(Serenoa_repens	((((Elaeis_oleifera	Elaeis_guineensis)	Bactris_major)	((((Chamaedorea_seifrizii	(Oenocarpus_minor	Oenocarpus_bataua))	(Geonoma_undata	Manicaria_saccifera))	(Pelagodoxa_henryana	(Heterospathe_cagayanensis	(Hydriastele_microspadix	(Kentiopsis_piersoniorum	Dictyosperma_album)))))	Roystonea_regia))	Reinhardtia_latisecta)))	Nypa_fruticans);
((Elaeis_guineensis	((((Heterospathe_cagayanensis	Sabal_domingensis)	Serenoa_repens)	(((((Geonoma_undata	(Oenocarpus_minor	Oenocarpus_bataua))	Pelagodoxa_henryana)	(Roystonea_regia	Chamaedorea_seifrizii))	((Manicaria_saccifera	Kentiopsis_piersoniorum)	(Dictyosperma_album	Hydriastele_microspadix)))	(Bactris_major	Reinhardtia_latisecta)))	Elaeis_oleifera))	Nypa_fruticans);
((Sabal_domingensis	(Serenoa_repens	(Bactris_major	(Reinhardtia_latisecta	((Elaeis_oleifera	Elaeis_guineensis)	(((((Dictyosperma_album	Kentiopsis_piersoniorum)	(Pelagodoxa_henryana	Hydriastele_microspadix))	(((Geonoma_undata	(Oenocarpus_minor	Oenocarpus_bataua))	Manicaria_saccifera)	Chamaedorea_seifrizii))	Roystonea_regia)	Heterospathe_cagayanensis))))))	Nypa_fruticans);
((Hydriastele_microspadix	((((Serenoa_repens	(Dictyosperma_album	Kentiopsis_piersoniorum))	((Bactris_major	(Reinhardtia_latisecta	Pelagodoxa_henryana))	((Elaeis_oleifera	Elaeis_guineensis)	((Geonoma_undata	(Oenocarpus_minor	Oenocarpus_bataua))	Manicaria_saccifera))))	(Chamaedorea_seifrizii	Roystonea_regia))	(Heterospathe_cagayanensis	Sabal_domingensis)))	Nypa_fruticans);
((Chamaedorea_seifrizii	(Roystonea_regia	((Pelagodoxa_henryana	((Geonoma_undata	(Oenocarpus_minor	Oenocarpus_bataua))	(Manicaria_saccifera	(Dictyosperma_album	(Hydriastele_microspadix	Kentiopsis_piersoniorum)))))	(((Bactris_major	Reinhardtia_latisecta)	(Elaeis_oleifera	Elaeis_guineensis))	(Heterospathe_cagayanensis	(Sabal_domingensis	Serenoa_repens))))))	Nypa_fruticans);
((Geonoma_undata	((Elaeis_oleifera	Elaeis_guineensis)	((Oenocarpus_minor	Oenocarpus_bataua)	((((Roystonea_regia	Bactris_major)	((Dictyosperma_album	Reinhardtia_latisecta)	Pelagodoxa_henryana))	(Hydriastele_microspadix	(Manicaria_saccifera	(((Heterospathe_cagayanensis	Kentiopsis_piersoniorum)	Sabal_domingensis)	Serenoa_repens))))	Chamaedorea_seifrizii))))	Nypa_fruticans);
((((Heterospathe_cagayanensis	((Pelagodoxa_henryana	Hydriastele_microspadix)	(((Reinhardtia_latisecta	Roystonea_regia)	(Serenoa_repens	Bactris_major))	(Manicaria_saccifera	(Kentiopsis_piersoniorum	Sabal_domingensis)))))	(Chamaedorea_seifrizii	(Geonoma_undata	(Oenocarpus_minor	Oenocarpus_bataua))))	(Dictyosperma_album	(Elaeis_oleifera	Elaeis_guineensis)))	Nypa_fruticans);
(((((Sabal_domingensis	Serenoa_repens)	((Chamaedorea_seifrizii	Roystonea_regia)	(((Kentiopsis_piersoniorum	((Dictyosperma_album	Hydriastele_microspadix)	Heterospathe_cagayanensis))	Pelagodoxa_henryana)	(Manicaria_saccifera	(Geonoma_undata	(Oenocarpus_minor	Oenocarpus_bataua))))))	(Bactris_major	Reinhardtia_latisecta))	(Elaeis_guineensis	Elaeis_oleifera))	Nypa_fruticans);
((Hydriastele_microspadix	((Heterospathe_cagayanensis	Dictyosperma_album)	((((((Oenocarpus_minor	Oenocarpus_bataua)	Geonoma_undata)	Manicaria_saccifera)	(Sabal_domingensis	Kentiopsis_piersoniorum))	(((Chamaedorea_seifrizii	Roystonea_regia)	Reinhardtia_latisecta)	(Serenoa_repens	(Bactris_major	(Elaeis_guineensis	Elaeis_oleifera)))))	Pelagodoxa_henryana)))	Nypa_fruticans);
((Geonoma_undata	(((Pelagodoxa_henryana	(Heterospathe_cagayanensis	(Hydriastele_microspadix	Dictyosperma_album)))	((Manicaria_saccifera	(Sabal_domingensis	Kentiopsis_piersoniorum))	(((Chamaedorea_seifrizii	Roystonea_regia)	Reinhardtia_latisecta)	(Bactris_major	Serenoa_repens))))	((Elaeis_guineensis	Elaeis_oleifera)	(Oenocarpus_minor	Oenocarpus_bataua))))	Nypa_fruticans);
((Dictyosperma_album	((((Pelagodoxa_henryana	Reinhardtia_latisecta)	Hydriastele_microspadix)	(((((Chamaedorea_seifrizii	Roystonea_regia)	((Manicaria_saccifera	Geonoma_undata)	(Oenocarpus_minor	Oenocarpus_bataua)))	Heterospathe_cagayanensis)	Bactris_major)	(Serenoa_repens	(Sabal_domingensis	Kentiopsis_piersoniorum))))	(Elaeis_guineensis	Elaeis_oleifera)))	Nypa_fruticans);
((Dictyosperma_album	((((Reinhardtia_latisecta	Hydriastele_microspadix)	((Serenoa_repens	(Heterospathe_cagayanensis	Sabal_domingensis))	Bactris_major))	((Pelagodoxa_henryana	(Geonoma_undata	(Chamaedorea_seifrizii	Roystonea_regia)))	((Oenocarpus_minor	Oenocarpus_bataua)	(Kentiopsis_piersoniorum	Manicaria_saccifera))))	(Elaeis_guineensis	Elaeis_oleifera)))	Nypa_fruticans);
((Dictyosperma_album	(((((Reinhardtia_latisecta	Hydriastele_microspadix)	((Pelagodoxa_henryana	Roystonea_regia)	(Bactris_major	((Kentiopsis_piersoniorum	(Heterospathe_cagayanensis	Sabal_domingensis))	(Serenoa_repens	Manicaria_saccifera)))))	Chamaedorea_seifrizii)	((Oenocarpus_minor	Oenocarpus_bataua)	Geonoma_undata))	(Elaeis_guineensis	Elaeis_oleifera)))	Nypa_fruticans);
((((((Kentiopsis_piersoniorum	Dictyosperma_album)	((Hydriastele_microspadix	Sabal_domingensis)	((Heterospathe_cagayanensis	(Serenoa_repens	(Bactris_major	(Reinhardtia_latisecta	Roystonea_regia))))	Pelagodoxa_henryana)))	((Oenocarpus_minor	Oenocarpus_bataua)	(Manicaria_saccifera	Geonoma_undata)))	(Elaeis_guineensis	Elaeis_oleifera))	Chamaedorea_seifrizii)	Nypa_fruticans);
(((((Serenoa_repens	Sabal_domingensis)	(Heterospathe_cagayanensis	((Reinhardtia_latisecta	Pelagodoxa_henryana)	Hydriastele_microspadix)))	(Bactris_major	Roystonea_regia))	((((Oenocarpus_minor	Oenocarpus_bataua)	(Manicaria_saccifera	Geonoma_undata))	Chamaedorea_seifrizii)	((Elaeis_guineensis	Elaeis_oleifera)	(Kentiopsis_piersoniorum	Dictyosperma_album))))	Nypa_fruticans);
(((Kentiopsis_piersoniorum	((((((Elaeis_guineensis	Elaeis_oleifera)	Bactris_major)	(Reinhardtia_latisecta	Roystonea_regia))	Serenoa_repens)	((((Hydriastele_microspadix	Dictyosperma_album)	(Oenocarpus_minor	Oenocarpus_bataua))	(Manicaria_saccifera	Geonoma_undata))	(Chamaedorea_seifrizii	Sabal_domingensis)))	Pelagodoxa_henryana))	Heterospathe_cagayanensis)	Nypa_fruticans);
(((Bactris_major	((Reinhardtia_latisecta	((Roystonea_regia	((((Kentiopsis_piersoniorum	Manicaria_saccifera)	(Heterospathe_cagayanensis	(Hydriastele_microspadix	Dictyosperma_album)))	(Chamaedorea_seifrizii	(Geonoma_undata	(Oenocarpus_minor	Oenocarpus_bataua))))	Pelagodoxa_henryana))	Sabal_domingensis))	Serenoa_repens))	(Elaeis_guineensis	Elaeis_oleifera))	Nypa_fruticans);
(((Geonoma_undata	(Oenocarpus_minor	Oenocarpus_bataua))	(((((Heterospathe_cagayanensis	(((Elaeis_guineensis	Elaeis_oleifera)	(Reinhardtia_latisecta	Serenoa_repens))	(Bactris_major	Roystonea_regia)))	(Sabal_domingensis	(Kentiopsis_piersoniorum	Manicaria_saccifera)))	Pelagodoxa_henryana)	(Hydriastele_microspadix	Dictyosperma_album))	Chamaedorea_seifrizii))	Nypa_fruticans);
((Chamaedorea_seifrizii	((((((Heterospathe_cagayanensis	Kentiopsis_piersoniorum)	(Dictyosperma_album	Hydriastele_microspadix))	(((Sabal_domingensis	Serenoa_repens)	(Roystonea_regia	Bactris_major))	(Reinhardtia_latisecta	Pelagodoxa_henryana)))	Manicaria_saccifera)	(Geonoma_undata	(Oenocarpus_bataua	Oenocarpus_minor)))	(Elaeis_guineensis	Elaeis_oleifera)))	Nypa_fruticans);
((((((Pelagodoxa_henryana	(((Reinhardtia_latisecta	Roystonea_regia)	Bactris_major)	((Elaeis_guineensis	Elaeis_oleifera)	Serenoa_repens)))	(Geonoma_undata	(Oenocarpus_bataua	Oenocarpus_minor)))	(Chamaedorea_seifrizii	(Dictyosperma_album	Hydriastele_microspadix)))	((Kentiopsis_piersoniorum	Sabal_domingensis)	Manicaria_saccifera))	Heterospathe_cagayanensis)	Nypa_fruticans);
((((((Manicaria_saccifera	Geonoma_undata)	(Oenocarpus_bataua	Oenocarpus_minor))	(Pelagodoxa_henryana	(((Dictyosperma_album	(Heterospathe_cagayanensis	Hydriastele_microspadix))	Kentiopsis_piersoniorum)	(Serenoa_repens	(Reinhardtia_latisecta	((Elaeis_guineensis	Elaeis_oleifera)	(Sabal_domingensis	Bactris_major)))))))	Roystonea_regia)	Chamaedorea_seifrizii)	Nypa_fruticans);
(((((Chamaedorea_seifrizii	Kentiopsis_piersoniorum)	(((((Elaeis_guineensis	Elaeis_oleifera)	(((Heterospathe_cagayanensis	Sabal_domingensis)	Serenoa_repens)	(Reinhardtia_latisecta	Hydriastele_microspadix)))	Bactris_major)	Roystonea_regia)	Pelagodoxa_henryana))	(Manicaria_saccifera	Geonoma_undata))	(Dictyosperma_album	(Oenocarpus_bataua	Oenocarpus_minor)))	Nypa_fruticans);
(((Hydriastele_microspadix	Dictyosperma_album)	((Kentiopsis_piersoniorum	(Heterospathe_cagayanensis	Sabal_domingensis))	(((((Elaeis_guineensis	Elaeis_oleifera)	Bactris_major)	(Reinhardtia_latisecta	Serenoa_repens))	Roystonea_regia)	(((Manicaria_saccifera	((Oenocarpus_bataua	Oenocarpus_minor)	Geonoma_undata))	Chamaedorea_seifrizii)	Pelagodoxa_henryana))))	Nypa_fruticans);
(((Elaeis_guineensis	Elaeis_oleifera)	(Bactris_major	((((Heterospathe_cagayanensis	((Oenocarpus_bataua	Oenocarpus_minor)	(Hydriastele_microspadix	Dictyosperma_album)))	(Chamaedorea_seifrizii	Roystonea_regia))	(Geonoma_undata	((Manicaria_saccifera	(Kentiopsis_piersoniorum	Sabal_domingensis))	Pelagodoxa_henryana)))	(Serenoa_repens	Reinhardtia_latisecta))))	Nypa_fruticans);
(((((Elaeis_guineensis	Elaeis_oleifera)	(((((Kentiopsis_piersoniorum	((Hydriastele_microspadix	Dictyosperma_album)	Heterospathe_cagayanensis))	(Geonoma_undata	Manicaria_saccifera))	Pelagodoxa_henryana)	((Chamaedorea_seifrizii	Roystonea_regia)	(Oenocarpus_bataua	Oenocarpus_minor)))	(Serenoa_repens	Reinhardtia_latisecta)))	Bactris_major)	Sabal_domingensis)	Nypa_fruticans);
(((Heterospathe_cagayanensis	Sabal_domingensis)	(((Manicaria_saccifera	Chamaedorea_seifrizii)	((Geonoma_undata	(Oenocarpus_bataua	Oenocarpus_minor))	((Kentiopsis_piersoniorum	(Hydriastele_microspadix	Dictyosperma_album))	Pelagodoxa_henryana)))	(((Bactris_major	Serenoa_repens)	(Roystonea_regia	Reinhardtia_latisecta))	(Elaeis_guineensis	Elaeis_oleifera))))	Nypa_fruticans);
((((((Manicaria_saccifera	((Sabal_domingensis	Kentiopsis_piersoniorum)	Serenoa_repens))	(Bactris_major	((Hydriastele_microspadix	Heterospathe_cagayanensis)	(Reinhardtia_latisecta	Pelagodoxa_henryana))))	((Dictyosperma_album	(Elaeis_guineensis	Elaeis_oleifera))	(Geonoma_undata	(Oenocarpus_bataua	Oenocarpus_minor))))	Chamaedorea_seifrizii)	Roystonea_regia)	Nypa_fruticans);
((Chamaedorea_seifrizii	((Elaeis_guineensis	Elaeis_oleifera)	((Geonoma_undata	(Oenocarpus_bataua	Oenocarpus_minor))	(((Roystonea_regia	Bactris_major)	((Manicaria_saccifera	((Sabal_domingensis	Kentiopsis_piersoniorum)	Serenoa_repens))	((Dictyosperma_album	Hydriastele_microspadix)	Heterospathe_cagayanensis)))	(Reinhardtia_latisecta	Pelagodoxa_henryana)))))	Nypa_fruticans);
((Dictyosperma_album	(((Pelagodoxa_henryana	(((Kentiopsis_piersoniorum	Manicaria_saccifera)	(Chamaedorea_seifrizii	((Oenocarpus_minor	Oenocarpus_bataua)	Geonoma_undata)))	((Bactris_major	((Elaeis_guineensis	Elaeis_oleifera)	((Sabal_domingensis	Serenoa_repens)	Reinhardtia_latisecta)))	Roystonea_regia)))	Heterospathe_cagayanensis)	Hydriastele_microspadix))	Nypa_fruticans);
(((Elaeis_guineensis	Elaeis_oleifera)	(Bactris_major	((Sabal_domingensis	Serenoa_repens)	(Reinhardtia_latisecta	(((Roystonea_regia	Chamaedorea_seifrizii)	((Oenocarpus_minor	Oenocarpus_bataua)	(Manicaria_saccifera	Geonoma_undata)))	(((Hydriastele_microspadix	(Kentiopsis_piersoniorum	Dictyosperma_album))	Heterospathe_cagayanensis)	Pelagodoxa_henryana))))))	Nypa_fruticans);
((Chamaedorea_seifrizii	((((Reinhardtia_latisecta	Pelagodoxa_henryana)	((((Oenocarpus_minor	Oenocarpus_bataua)	Geonoma_undata)	(Manicaria_saccifera	Sabal_domingensis))	(((Hydriastele_microspadix	Dictyosperma_album)	Heterospathe_cagayanensis)	Kentiopsis_piersoniorum)))	((Serenoa_repens	Bactris_major)	(Elaeis_guineensis	Elaeis_oleifera)))	Roystonea_regia))	Nypa_fruticans);
(((Heterospathe_cagayanensis	Sabal_domingensis)	((((Elaeis_guineensis	Elaeis_oleifera)	Bactris_major)	(Reinhardtia_latisecta	Serenoa_repens))	(((Roystonea_regia	Chamaedorea_seifrizii)	(((Hydriastele_microspadix	Dictyosperma_album)	Kentiopsis_piersoniorum)	Pelagodoxa_henryana))	(Manicaria_saccifera	((Oenocarpus_minor	Oenocarpus_bataua)	Geonoma_undata)))))	Nypa_fruticans);
((Chamaedorea_seifrizii	(((Oenocarpus_minor	Oenocarpus_bataua)	Geonoma_undata)	((((Kentiopsis_piersoniorum	Manicaria_saccifera)	Sabal_domingensis)	((Bactris_major	(Roystonea_regia	Reinhardtia_latisecta))	((Elaeis_guineensis	Elaeis_oleifera)	(Serenoa_repens	Heterospathe_cagayanensis))))	((Hydriastele_microspadix	Dictyosperma_album)	Pelagodoxa_henryana))))	Nypa_fruticans);
((Heterospathe_cagayanensis	((Manicaria_saccifera	((Oenocarpus_minor	Oenocarpus_bataua)	Geonoma_undata))	((((Kentiopsis_piersoniorum	Sabal_domingensis)	(Serenoa_repens	((Roystonea_regia	Reinhardtia_latisecta)	((Elaeis_guineensis	Elaeis_oleifera)	Bactris_major))))	(Chamaedorea_seifrizii	(Hydriastele_microspadix	Dictyosperma_album)))	Pelagodoxa_henryana)))	Nypa_fruticans);
(((((Oenocarpus_minor	Oenocarpus_bataua)	(Manicaria_saccifera	Geonoma_undata))	((Elaeis_guineensis	Elaeis_oleifera)	(((Heterospathe_cagayanensis	Sabal_domingensis)	(Hydriastele_microspadix	Dictyosperma_album))	((Roystonea_regia	Serenoa_repens)	((Reinhardtia_latisecta	Pelagodoxa_henryana)	(Bactris_major	Kentiopsis_piersoniorum))))))	Chamaedorea_seifrizii)	Nypa_fruticans);
((((Elaeis_guineensis	Elaeis_oleifera)	(((Oenocarpus_minor	Oenocarpus_bataua)	Geonoma_undata)	((Manicaria_saccifera	(((Bactris_major	((Kentiopsis_piersoniorum	(Hydriastele_microspadix	Dictyosperma_album))	Heterospathe_cagayanensis))	Serenoa_repens)	(Reinhardtia_latisecta	Pelagodoxa_henryana)))	Sabal_domingensis)))	(Chamaedorea_seifrizii	Roystonea_regia))	Nypa_fruticans);
((((Elaeis_guineensis	Elaeis_oleifera)	(((Oenocarpus_minor	Oenocarpus_bataua)	Geonoma_undata)	(((Kentiopsis_piersoniorum	Sabal_domingensis)	(Serenoa_repens	Manicaria_saccifera))	(((Heterospathe_cagayanensis	((Bactris_major	Reinhardtia_latisecta)	Roystonea_regia))	(Hydriastele_microspadix	Dictyosperma_album))	Pelagodoxa_henryana))))	Chamaedorea_seifrizii)	Nypa_fruticans);
(((Elaeis_guineensis	Elaeis_oleifera)	(Reinhardtia_latisecta	(((Sabal_domingensis	Serenoa_repens)	(((Manicaria_saccifera	Chamaedorea_seifrizii)	Geonoma_undata)	(((Oenocarpus_minor	Oenocarpus_bataua)	(Hydriastele_microspadix	Dictyosperma_album))	(((Heterospathe_cagayanensis	Kentiopsis_piersoniorum)	Roystonea_regia)	Pelagodoxa_henryana))))	Bactris_major)))	Nypa_fruticans);
((Sabal_domingensis	((((Pelagodoxa_henryana	(Manicaria_saccifera	(((Hydriastele_microspadix	Dictyosperma_album)	Chamaedorea_seifrizii)	(Geonoma_undata	(Oenocarpus_bataua	Oenocarpus_minor)))))	(((Reinhardtia_latisecta	Roystonea_regia)	(Bactris_major	Serenoa_repens))	(Elaeis_oleifera	Elaeis_guineensis)))	Heterospathe_cagayanensis)	Kentiopsis_piersoniorum))	Nypa_fruticans);
((Hydriastele_microspadix	((Manicaria_saccifera	(Serenoa_repens	(Kentiopsis_piersoniorum	Sabal_domingensis)))	(((Elaeis_oleifera	Elaeis_guineensis)	Heterospathe_cagayanensis)	((Pelagodoxa_henryana	(Bactris_major	(Geonoma_undata	(Oenocarpus_bataua	Oenocarpus_minor))))	((Dictyosperma_album	Reinhardtia_latisecta)	(Roystonea_regia	Chamaedorea_seifrizii))))))	Nypa_fruticans);
(((Elaeis_oleifera	Elaeis_guineensis)	((((((Heterospathe_cagayanensis	(Hydriastele_microspadix	Dictyosperma_album))	Pelagodoxa_henryana)	(Manicaria_saccifera	(Geonoma_undata	(Oenocarpus_bataua	Oenocarpus_minor))))	(Kentiopsis_piersoniorum	(Roystonea_regia	Chamaedorea_seifrizii)))	(Reinhardtia_latisecta	Bactris_major))	(Serenoa_repens	Sabal_domingensis)))	Nypa_fruticans);
(((((((Oenocarpus_bataua	Oenocarpus_minor)	((Hydriastele_microspadix	((Roystonea_regia	(Manicaria_saccifera	(Serenoa_repens	(Kentiopsis_piersoniorum	Sabal_domingensis))))	Bactris_major))	((Heterospathe_cagayanensis	Pelagodoxa_henryana)	Reinhardtia_latisecta)))	(Geonoma_undata	Chamaedorea_seifrizii))	Dictyosperma_album)	Elaeis_oleifera)	Elaeis_guineensis)	Nypa_fruticans);
(((((Oenocarpus_bataua	Oenocarpus_minor)	(Manicaria_saccifera	Geonoma_undata))	((((Roystonea_regia	((Bactris_major	(Hydriastele_microspadix	(Serenoa_repens	Sabal_domingensis)))	(Dictyosperma_album	Reinhardtia_latisecta)))	Heterospathe_cagayanensis)	Pelagodoxa_henryana)	(Kentiopsis_piersoniorum	Chamaedorea_seifrizii)))	(Elaeis_oleifera	Elaeis_guineensis))	Nypa_fruticans);
(((Sabal_domingensis	(((((Elaeis_oleifera	Elaeis_guineensis)	Reinhardtia_latisecta)	Serenoa_repens)	Bactris_major)	(((((Manicaria_saccifera	Geonoma_undata)	Hydriastele_microspadix)	((Oenocarpus_bataua	Oenocarpus_minor)	(Chamaedorea_seifrizii	Roystonea_regia)))	(Dictyosperma_album	Kentiopsis_piersoniorum))	Pelagodoxa_henryana)))	Heterospathe_cagayanensis)	Nypa_fruticans);
(((Elaeis_oleifera	Elaeis_guineensis)	(Bactris_major	((Reinhardtia_latisecta	(Sabal_domingensis	Serenoa_repens))	(((((Manicaria_saccifera	Kentiopsis_piersoniorum)	(Chamaedorea_seifrizii	(Geonoma_undata	(Dictyosperma_album	(Oenocarpus_bataua	Oenocarpus_minor)))))	(Heterospathe_cagayanensis	Pelagodoxa_henryana))	Roystonea_regia)	Hydriastele_microspadix))))	Nypa_fruticans);
(((((((Reinhardtia_latisecta	Serenoa_repens)	(Elaeis_oleifera	Elaeis_guineensis))	Roystonea_regia)	Bactris_major)	(((Hydriastele_microspadix	Dictyosperma_album)	Chamaedorea_seifrizii)	((Kentiopsis_piersoniorum	Pelagodoxa_henryana)	((Manicaria_saccifera	Geonoma_undata)	(Oenocarpus_bataua	Oenocarpus_minor)))))	(Heterospathe_cagayanensis	Sabal_domingensis))	Nypa_fruticans);
(((((Kentiopsis_piersoniorum	Dictyosperma_album)	(Heterospathe_cagayanensis	Hydriastele_microspadix))	(Chamaedorea_seifrizii	((Reinhardtia_latisecta	((Bactris_major	Serenoa_repens)	((Elaeis_oleifera	Elaeis_guineensis)	Roystonea_regia)))	((Geonoma_undata	(Oenocarpus_bataua	Oenocarpus_minor))	Pelagodoxa_henryana))))	(Manicaria_saccifera	Sabal_domingensis))	Nypa_fruticans);
((((Manicaria_saccifera	(((Kentiopsis_piersoniorum	Dictyosperma_album)	Hydriastele_microspadix)	(Pelagodoxa_henryana	((Heterospathe_cagayanensis	Sabal_domingensis)	(((Bactris_major	(Elaeis_oleifera	Elaeis_guineensis))	(Reinhardtia_latisecta	Roystonea_regia))	Serenoa_repens)))))	(Geonoma_undata	(Oenocarpus_bataua	Oenocarpus_minor)))	Chamaedorea_seifrizii)	Nypa_fruticans);
((((Manicaria_saccifera	Geonoma_undata)	(Oenocarpus_minor	Oenocarpus_bataua))	((((Dictyosperma_album	Hydriastele_microspadix)	Kentiopsis_piersoniorum)	Heterospathe_cagayanensis)	((((Bactris_major	((Roystonea_regia	Chamaedorea_seifrizii)	Reinhardtia_latisecta))	(Elaeis_oleifera	Elaeis_guineensis))	(Serenoa_repens	Sabal_domingensis))	Pelagodoxa_henryana)))	Nypa_fruticans);
((((((Elaeis_oleifera	Elaeis_guineensis)	(Reinhardtia_latisecta	Serenoa_repens))	Bactris_major)	(Sabal_domingensis	((((Roystonea_regia	Chamaedorea_seifrizii)	(Geonoma_undata	(Oenocarpus_minor	Oenocarpus_bataua)))	Pelagodoxa_henryana)	(((Dictyosperma_album	Hydriastele_microspadix)	Kentiopsis_piersoniorum)	Manicaria_saccifera))))	Heterospathe_cagayanensis)	Nypa_fruticans);
((((Roystonea_regia	Chamaedorea_seifrizii)	(((Geonoma_undata	(Oenocarpus_minor	Oenocarpus_bataua))	(Bactris_major	Hydriastele_microspadix))	(((Elaeis_oleifera	Elaeis_guineensis)	(((Sabal_domingensis	Kentiopsis_piersoniorum)	Manicaria_saccifera)	Serenoa_repens))	((Dictyosperma_album	Reinhardtia_latisecta)	Pelagodoxa_henryana))))	Heterospathe_cagayanensis)	Nypa_fruticans);
((Hydriastele_microspadix	(((Bactris_major	((Manicaria_saccifera	Geonoma_undata)	Heterospathe_cagayanensis))	((((Oenocarpus_minor	Oenocarpus_bataua)	Roystonea_regia)	Chamaedorea_seifrizii)	((Reinhardtia_latisecta	Pelagodoxa_henryana)	(Dictyosperma_album	(Elaeis_oleifera	Elaeis_guineensis)))))	((Sabal_domingensis	Kentiopsis_piersoniorum)	Serenoa_repens)))	Nypa_fruticans);
((((((((((Pelagodoxa_henryana	(Roystonea_regia	Chamaedorea_seifrizii))	((Sabal_domingensis	Manicaria_saccifera)	(Hydriastele_microspadix	Kentiopsis_piersoniorum)))	Bactris_major)	Heterospathe_cagayanensis)	(Serenoa_repens	(Reinhardtia_latisecta	Dictyosperma_album)))	Geonoma_undata)	(Elaeis_oleifera	Elaeis_guineensis))	Oenocarpus_bataua)	Oenocarpus_minor)	Nypa_fruticans);
(((Roystonea_regia	Chamaedorea_seifrizii)	((((((Oenocarpus_bataua	Oenocarpus_minor)	(Reinhardtia_latisecta	Dictyosperma_album))	Pelagodoxa_henryana)	(((Manicaria_saccifera	(Serenoa_repens	(Kentiopsis_piersoniorum	Sabal_domingensis)))	Hydriastele_microspadix)	(Bactris_major	(Elaeis_oleifera	Elaeis_guineensis))))	Heterospathe_cagayanensis)	Geonoma_undata))	Nypa_fruticans);
(((Geonoma_undata	((((((Heterospathe_cagayanensis	Hydriastele_microspadix)	Dictyosperma_album)	Pelagodoxa_henryana)	((Bactris_major	Roystonea_regia)	Reinhardtia_latisecta))	(Manicaria_saccifera	(Serenoa_repens	(Kentiopsis_piersoniorum	Sabal_domingensis))))	((Oenocarpus_bataua	Oenocarpus_minor)	(Elaeis_oleifera	Elaeis_guineensis))))	Chamaedorea_seifrizii)	Nypa_fruticans);
(((Elaeis_oleifera	Elaeis_guineensis)	(Chamaedorea_seifrizii	(((((((Serenoa_repens	Sabal_domingensis)	Bactris_major)	Roystonea_regia)	Manicaria_saccifera)	(Reinhardtia_latisecta	Pelagodoxa_henryana))	(Kentiopsis_piersoniorum	((Heterospathe_cagayanensis	Hydriastele_microspadix)	Dictyosperma_album)))	(Geonoma_undata	(Oenocarpus_bataua	Oenocarpus_minor)))))	Nypa_fruticans);
((((((((Manicaria_saccifera	Bactris_major)	(Serenoa_repens	(Heterospathe_cagayanensis	Sabal_domingensis)))	((Kentiopsis_piersoniorum	(Hydriastele_microspadix	Dictyosperma_album))	(Reinhardtia_latisecta	Pelagodoxa_henryana)))	Roystonea_regia)	(Geonoma_undata	(Oenocarpus_bataua	Oenocarpus_minor)))	(Elaeis_oleifera	Elaeis_guineensis))	Chamaedorea_seifrizii)	Nypa_fruticans);
(((((((Kentiopsis_piersoniorum	(Hydriastele_microspadix	Dictyosperma_album))	Heterospathe_cagayanensis)	(Pelagodoxa_henryana	(Geonoma_undata	(Oenocarpus_bataua	Oenocarpus_minor))))	((Manicaria_saccifera	Sabal_domingensis)	((Serenoa_repens	(Bactris_major	Reinhardtia_latisecta))	(Elaeis_oleifera	Elaeis_guineensis))))	Roystonea_regia)	Chamaedorea_seifrizii)	Nypa_fruticans);
((Chamaedorea_seifrizii	((Geonoma_undata	(Oenocarpus_bataua	Oenocarpus_minor))	((((Elaeis_oleifera	Elaeis_guineensis)	Bactris_major)	(Serenoa_repens	(Roystonea_regia	Reinhardtia_latisecta)))	((Manicaria_saccifera	(Sabal_domingensis	Kentiopsis_piersoniorum))	((Dictyosperma_album	(Heterospathe_cagayanensis	Hydriastele_microspadix))	Pelagodoxa_henryana)))))	Nypa_fruticans);
((Chamaedorea_seifrizii	((Geonoma_undata	(Oenocarpus_bataua	Oenocarpus_minor))	((Pelagodoxa_henryana	(((Dictyosperma_album	(Heterospathe_cagayanensis	Hydriastele_microspadix))	(Manicaria_saccifera	(Sabal_domingensis	Kentiopsis_piersoniorum)))	(((Elaeis_oleifera	Elaeis_guineensis)	(Serenoa_repens	Bactris_major))	Reinhardtia_latisecta)))	Roystonea_regia)))	Nypa_fruticans);
((Sabal_domingensis	(((Bactris_major	(Elaeis_oleifera	Elaeis_guineensis))	(Reinhardtia_latisecta	Serenoa_repens))	((Pelagodoxa_henryana	((Chamaedorea_seifrizii	Roystonea_regia)	(Geonoma_undata	(Oenocarpus_bataua	Oenocarpus_minor))))	(Manicaria_saccifera	((Dictyosperma_album	Hydriastele_microspadix)	(Kentiopsis_piersoniorum	Heterospathe_cagayanensis))))))	Nypa_fruticans);
((Chamaedorea_seifrizii	(Roystonea_regia	(((Pelagodoxa_henryana	Heterospathe_cagayanensis)	(((Dictyosperma_album	Hydriastele_microspadix)	Kentiopsis_piersoniorum)	((Oenocarpus_bataua	Oenocarpus_minor)	(Geonoma_undata	Manicaria_saccifera))))	((((Serenoa_repens	Sabal_domingensis)	Bactris_major)	(Elaeis_oleifera	Elaeis_guineensis))	Reinhardtia_latisecta))))	Nypa_fruticans);
((Chamaedorea_seifrizii	(Roystonea_regia	(((Geonoma_undata	Manicaria_saccifera)	((((Reinhardtia_latisecta	Serenoa_repens)	(Elaeis_guineensis	(Elaeis_oleifera	Sabal_domingensis)))	Bactris_major)	((Oenocarpus_bataua	Oenocarpus_minor)	((Dictyosperma_album	(Kentiopsis_piersoniorum	Hydriastele_microspadix))	Heterospathe_cagayanensis))))	Pelagodoxa_henryana)))	Nypa_fruticans);
((Chamaedorea_seifrizii	(Roystonea_regia	(((Heterospathe_cagayanensis	(Dictyosperma_album	Pelagodoxa_henryana))	(((Reinhardtia_latisecta	(Elaeis_guineensis	Elaeis_oleifera))	(Serenoa_repens	Bactris_major))	((Sabal_domingensis	Kentiopsis_piersoniorum)	(Geonoma_undata	(Hydriastele_microspadix	Manicaria_saccifera)))))	(Oenocarpus_bataua	Oenocarpus_minor))))	Nypa_fruticans);
((Hydriastele_microspadix	(Dictyosperma_album	(Heterospathe_cagayanensis	((((Chamaedorea_seifrizii	Pelagodoxa_henryana)	((Elaeis_guineensis	Elaeis_oleifera)	((Roystonea_regia	Reinhardtia_latisecta)	(Bactris_major	Serenoa_repens))))	(Geonoma_undata	(Oenocarpus_bataua	Oenocarpus_minor)))	(Manicaria_saccifera	(Sabal_domingensis	Kentiopsis_piersoniorum))))))	Nypa_fruticans);
(((Chamaedorea_seifrizii	(Geonoma_undata	(Oenocarpus_bataua	Oenocarpus_minor)))	(((Manicaria_saccifera	Sabal_domingensis)	(((Hydriastele_microspadix	(((Elaeis_guineensis	Elaeis_oleifera)	Heterospathe_cagayanensis)	((Serenoa_repens	Bactris_major)	Reinhardtia_latisecta)))	Roystonea_regia)	Pelagodoxa_henryana))	(Dictyosperma_album	Kentiopsis_piersoniorum)))	Nypa_fruticans);
((Heterospathe_cagayanensis	((((Bactris_major	((Pelagodoxa_henryana	((Chamaedorea_seifrizii	Roystonea_regia)	((Geonoma_undata	(Oenocarpus_bataua	Oenocarpus_minor))	Manicaria_saccifera)))	(Hydriastele_microspadix	(Dictyosperma_album	Kentiopsis_piersoniorum))))	(Serenoa_repens	Reinhardtia_latisecta))	(Elaeis_guineensis	Elaeis_oleifera))	Sabal_domingensis))	Nypa_fruticans);
(((Chamaedorea_seifrizii	Roystonea_regia)	(Pelagodoxa_henryana	((((Elaeis_guineensis	Elaeis_oleifera)	Serenoa_repens)	(Bactris_major	Reinhardtia_latisecta))	((Sabal_domingensis	Kentiopsis_piersoniorum)	(((Hydriastele_microspadix	(Heterospathe_cagayanensis	Dictyosperma_album))	(Oenocarpus_bataua	Oenocarpus_minor))	(Geonoma_undata	Manicaria_saccifera))))))	Nypa_fruticans);
(((Elaeis_oleifera	Elaeis_guineensis)	(Bactris_major	((((((Hydriastele_microspadix	Kentiopsis_piersoniorum)	Dictyosperma_album)	Heterospathe_cagayanensis)	Manicaria_saccifera)	((Roystonea_regia	(Chamaedorea_seifrizii	((Oenocarpus_minor	Oenocarpus_bataua)	Geonoma_undata)))	Pelagodoxa_henryana))	(Reinhardtia_latisecta	(Sabal_domingensis	Serenoa_repens)))))	Nypa_fruticans);
((Sabal_domingensis	(((((((Hydriastele_microspadix	Kentiopsis_piersoniorum)	Dictyosperma_album)	Heterospathe_cagayanensis)	Pelagodoxa_henryana)	((Oenocarpus_minor	Oenocarpus_bataua)	Manicaria_saccifera))	((Geonoma_undata	Roystonea_regia)	Chamaedorea_seifrizii))	(Reinhardtia_latisecta	((Bactris_major	Serenoa_repens)	(Elaeis_oleifera	Elaeis_guineensis)))))	Nypa_fruticans);
(((Chamaedorea_seifrizii	((((Geonoma_undata	(Oenocarpus_minor	Oenocarpus_bataua))	((Heterospathe_cagayanensis	(Kentiopsis_piersoniorum	Sabal_domingensis))	Manicaria_saccifera))	Pelagodoxa_henryana)	(Roystonea_regia	((((Elaeis_oleifera	Elaeis_guineensis)	Serenoa_repens)	Reinhardtia_latisecta)	Bactris_major))))	(Hydriastele_microspadix	Dictyosperma_album))	Nypa_fruticans);
(((Roystonea_regia	Chamaedorea_seifrizii)	(Geonoma_undata	((((Oenocarpus_minor	Oenocarpus_bataua)	(Heterospathe_cagayanensis	(Hydriastele_microspadix	Dictyosperma_album)))	Pelagodoxa_henryana)	(((((Elaeis_oleifera	Elaeis_guineensis)	((Kentiopsis_piersoniorum	Sabal_domingensis)	Serenoa_repens))	Reinhardtia_latisecta)	Bactris_major)	Manicaria_saccifera))))	Nypa_fruticans);
((((((Elaeis_oleifera	Elaeis_guineensis)	Serenoa_repens)	(Bactris_major	Reinhardtia_latisecta))	((((Manicaria_saccifera	Geonoma_undata)	(Oenocarpus_minor	Oenocarpus_bataua))	Pelagodoxa_henryana)	((Kentiopsis_piersoniorum	(Heterospathe_cagayanensis	(Hydriastele_microspadix	Dictyosperma_album)))	(Roystonea_regia	Chamaedorea_seifrizii))))	Sabal_domingensis)	Nypa_fruticans);
((Chamaedorea_seifrizii	(((Elaeis_oleifera	Elaeis_guineensis)	(Geonoma_undata	(Oenocarpus_minor	Oenocarpus_bataua)))	((Pelagodoxa_henryana	((Manicaria_saccifera	(Serenoa_repens	(Sabal_domingensis	Kentiopsis_piersoniorum)))	(Heterospathe_cagayanensis	(Hydriastele_microspadix	Dictyosperma_album))))	(Bactris_major	(Roystonea_regia	Reinhardtia_latisecta)))))	Nypa_fruticans);
((Chamaedorea_seifrizii	(((Elaeis_oleifera	Elaeis_guineensis)	(Geonoma_undata	(Oenocarpus_minor	Oenocarpus_bataua)))	((Bactris_major	((Roystonea_regia	(((Manicaria_saccifera	(Serenoa_repens	(Sabal_domingensis	Kentiopsis_piersoniorum)))	Heterospathe_cagayanensis)	Hydriastele_microspadix))	(Dictyosperma_album	Reinhardtia_latisecta)))	Pelagodoxa_henryana)))	Nypa_fruticans);
((Heterospathe_cagayanensis	(Pelagodoxa_henryana	(((Manicaria_saccifera	Geonoma_undata)	(((Bactris_major	Serenoa_repens)	(Reinhardtia_latisecta	Roystonea_regia))	(Elaeis_oleifera	Elaeis_guineensis)))	(Chamaedorea_seifrizii	((Sabal_domingensis	Kentiopsis_piersoniorum)	((Oenocarpus_minor	Oenocarpus_bataua)	(Dictyosperma_album	Hydriastele_microspadix)))))))	Nypa_fruticans);
((Heterospathe_cagayanensis	(((Sabal_domingensis	Kentiopsis_piersoniorum)	Manicaria_saccifera)	((Chamaedorea_seifrizii	(Dictyosperma_album	Hydriastele_microspadix))	((Pelagodoxa_henryana	(Geonoma_undata	(Oenocarpus_minor	Oenocarpus_bataua)))	(((Bactris_major	Roystonea_regia)	(Reinhardtia_latisecta	Serenoa_repens))	(Elaeis_oleifera	Elaeis_guineensis))))))	Nypa_fruticans);
(((Dictyosperma_album	Hydriastele_microspadix)	((((Geonoma_undata	(Oenocarpus_minor	Oenocarpus_bataua))	(Kentiopsis_piersoniorum	Manicaria_saccifera))	(Roystonea_regia	Chamaedorea_seifrizii))	(((Bactris_major	((Sabal_domingensis	Heterospathe_cagayanensis)	Serenoa_repens))	(Elaeis_oleifera	Elaeis_guineensis))	(Reinhardtia_latisecta	Pelagodoxa_henryana))))	Nypa_fruticans);
((Hydriastele_microspadix	((Pelagodoxa_henryana	((((Geonoma_undata	(Oenocarpus_bataua	Oenocarpus_minor))	(Kentiopsis_piersoniorum	Manicaria_saccifera))	((((Elaeis_guineensis	Elaeis_oleifera)	Bactris_major)	(Roystonea_regia	Reinhardtia_latisecta))	Serenoa_repens))	((Sabal_domingensis	Heterospathe_cagayanensis)	Chamaedorea_seifrizii)))	Dictyosperma_album))	Nypa_fruticans);
((Bactris_major	((Reinhardtia_latisecta	((Heterospathe_cagayanensis	(Sabal_domingensis	Serenoa_repens))	(Kentiopsis_piersoniorum	(Roystonea_regia	(((Manicaria_saccifera	(Geonoma_undata	(Oenocarpus_bataua	Oenocarpus_minor)))	((Hydriastele_microspadix	Dictyosperma_album)	Chamaedorea_seifrizii))	Pelagodoxa_henryana)))))	(Elaeis_guineensis	Elaeis_oleifera)))	Nypa_fruticans);
(((((Reinhardtia_latisecta	((Kentiopsis_piersoniorum	Sabal_domingensis)	Serenoa_repens))	(Manicaria_saccifera	(((Chamaedorea_seifrizii	Roystonea_regia)	(Geonoma_undata	(Oenocarpus_bataua	Oenocarpus_minor)))	((Heterospathe_cagayanensis	(Hydriastele_microspadix	Dictyosperma_album))	Pelagodoxa_henryana))))	Bactris_major)	(Elaeis_guineensis	Elaeis_oleifera))	Nypa_fruticans);
((((Geonoma_undata	(Oenocarpus_bataua	Oenocarpus_minor))	((Serenoa_repens	((Roystonea_regia	Reinhardtia_latisecta)	((Elaeis_guineensis	Elaeis_oleifera)	Bactris_major)))	((Manicaria_saccifera	(Kentiopsis_piersoniorum	Sabal_domingensis))	(Pelagodoxa_henryana	(Heterospathe_cagayanensis	(Hydriastele_microspadix	Dictyosperma_album))))))	Chamaedorea_seifrizii)	Nypa_fruticans);
(((((Geonoma_undata	(Oenocarpus_bataua	Oenocarpus_minor))	(((((Serenoa_repens	Reinhardtia_latisecta)	Bactris_major)	Roystonea_regia)	((Kentiopsis_piersoniorum	(Heterospathe_cagayanensis	Sabal_domingensis))	(Pelagodoxa_henryana	(Hydriastele_microspadix	Dictyosperma_album))))	Manicaria_saccifera))	Chamaedorea_seifrizii)	(Elaeis_guineensis	Elaeis_oleifera))	Nypa_fruticans);
(((((Oenocarpus_bataua	Oenocarpus_minor)	(Dictyosperma_album	Chamaedorea_seifrizii))	((Geonoma_undata	Manicaria_saccifera)	(((Kentiopsis_piersoniorum	Sabal_domingensis)	(Roystonea_regia	Heterospathe_cagayanensis))	((Hydriastele_microspadix	Pelagodoxa_henryana)	((Serenoa_repens	Reinhardtia_latisecta)	Bactris_major)))))	(Elaeis_guineensis	Elaeis_oleifera))	Nypa_fruticans);
((Chamaedorea_seifrizii	(Roystonea_regia	((((((Kentiopsis_piersoniorum	Heterospathe_cagayanensis)	(Hydriastele_microspadix	Dictyosperma_album))	(Sabal_domingensis	Manicaria_saccifera))	Pelagodoxa_henryana)	(((Bactris_major	Serenoa_repens)	(Elaeis_guineensis	Elaeis_oleifera))	Reinhardtia_latisecta))	(Geonoma_undata	(Oenocarpus_bataua	Oenocarpus_minor)))))	Nypa_fruticans);
(((((Geonoma_undata	(Oenocarpus_bataua	Oenocarpus_minor))	(((((Hydriastele_microspadix	Heterospathe_cagayanensis)	Dictyosperma_album)	(Bactris_major	(Reinhardtia_latisecta	Pelagodoxa_henryana)))	(((Sabal_domingensis	Kentiopsis_piersoniorum)	Serenoa_repens)	Manicaria_saccifera))	(Elaeis_guineensis	Elaeis_oleifera)))	Chamaedorea_seifrizii)	Roystonea_regia)	Nypa_fruticans);
((Chamaedorea_seifrizii	(((Oenocarpus_bataua	Oenocarpus_minor)	((Manicaria_saccifera	Geonoma_undata)	(((((Elaeis_guineensis	Elaeis_oleifera)	Bactris_major)	Reinhardtia_latisecta)	(Sabal_domingensis	Serenoa_repens))	(Pelagodoxa_henryana	((Hydriastele_microspadix	Heterospathe_cagayanensis)	(Kentiopsis_piersoniorum	Dictyosperma_album))))))	Roystonea_regia))	Nypa_fruticans);
((Kentiopsis_piersoniorum	(Sabal_domingensis	(Serenoa_repens	((((Manicaria_saccifera	Geonoma_undata)	(Pelagodoxa_henryana	((Oenocarpus_bataua	Oenocarpus_minor)	(Heterospathe_cagayanensis	(Dictyosperma_album	Hydriastele_microspadix)))))	(Roystonea_regia	Chamaedorea_seifrizii))	(((Elaeis_guineensis	Elaeis_oleifera)	Bactris_major)	Reinhardtia_latisecta)))))	Nypa_fruticans);
