# Supplementary material for: Data supporting the nuclear phylogenomics of the palm subfamily Arecoideae (Arecaceae)
Source: Data Brief. 2016 Mar 2;7:532–6. doi: 10.1016/j.dib.2016.02.063 (PMC4796708; doi:10.1016/j.dib.2016.02.063)
Supplement: Supplementary file 5 — Supplementary material [file mmc5.zip › RAxML_bootstrap.Sabal_581.raxml.tre]

(((((((Iriartea_deltoidea	(Elaeis_oleifera	Elaeis_guineensis))	(Sclerosperma_profizianum	Phoenix_dactylifera))	(Leopoldinia_pulchra	Pseudophoenix_vinifera))	(Sabal_domingensis	((((Orania_palindan	Bactris_major)	Dictyosperma_album)	Pelagodoxa_henryana)	Attalea_speciosa)))	Chamaedorea_seifrizii)	Serenoa_repens)	Nypa_fruticans);
(((((((((((Orania_palindan	Bactris_major)	Dictyosperma_album)	Pelagodoxa_henryana)	Attalea_speciosa)	(Iriartea_deltoidea	((Elaeis_oleifera	Elaeis_guineensis)	Sclerosperma_profizianum)))	Leopoldinia_pulchra)	(Phoenix_dactylifera	Sabal_domingensis))	Pseudophoenix_vinifera)	Chamaedorea_seifrizii)	Serenoa_repens)	Nypa_fruticans);
(((((((Leopoldinia_pulchra	(Phoenix_dactylifera	Sabal_domingensis))	((((Dictyosperma_album	Pelagodoxa_henryana)	(Orania_palindan	Bactris_major))	Attalea_speciosa)	(Iriartea_deltoidea	Sclerosperma_profizianum)))	Pseudophoenix_vinifera)	Chamaedorea_seifrizii)	Serenoa_repens)	(Elaeis_oleifera	Elaeis_guineensis))	Nypa_fruticans);
(((((Leopoldinia_pulchra	Iriartea_deltoidea)	((((Pseudophoenix_vinifera	Sabal_domingensis)	(Dictyosperma_album	Pelagodoxa_henryana))	((Orania_palindan	Bactris_major)	(Sclerosperma_profizianum	Phoenix_dactylifera)))	((Elaeis_oleifera	Elaeis_guineensis)	Attalea_speciosa)))	Chamaedorea_seifrizii)	Serenoa_repens)	Nypa_fruticans);
((((((Sabal_domingensis	Phoenix_dactylifera)	((Elaeis_oleifera	(Leopoldinia_pulchra	Elaeis_guineensis))	(Orania_palindan	Pseudophoenix_vinifera)))	(((Iriartea_deltoidea	Sclerosperma_profizianum)	((Bactris_major	Dictyosperma_album)	Pelagodoxa_henryana))	Attalea_speciosa))	Chamaedorea_seifrizii)	Serenoa_repens)	Nypa_fruticans);
(((((((Sabal_domingensis	Phoenix_dactylifera)	((Iriartea_deltoidea	Sclerosperma_profizianum)	(Attalea_speciosa	(Pelagodoxa_henryana	((Orania_palindan	Bactris_major)	Dictyosperma_album)))))	((Elaeis_oleifera	Elaeis_guineensis)	Pseudophoenix_vinifera))	Leopoldinia_pulchra)	Chamaedorea_seifrizii)	Serenoa_repens)	Nypa_fruticans);
(((((((Sabal_domingensis	Phoenix_dactylifera)	((Iriartea_deltoidea	Sclerosperma_profizianum)	(Attalea_speciosa	(Pelagodoxa_henryana	((Orania_palindan	Bactris_major)	Dictyosperma_album)))))	((Elaeis_oleifera	Elaeis_guineensis)	Pseudophoenix_vinifera))	Leopoldinia_pulchra)	Chamaedorea_seifrizii)	Serenoa_repens)	Nypa_fruticans);
((((((((((Pelagodoxa_henryana	(Orania_palindan	Bactris_major))	(Leopoldinia_pulchra	Dictyosperma_album))	Sabal_domingensis)	Attalea_speciosa)	(Iriartea_deltoidea	Sclerosperma_profizianum))	Phoenix_dactylifera)	(Pseudophoenix_vinifera	(Elaeis_oleifera	Elaeis_guineensis)))	Chamaedorea_seifrizii)	Serenoa_repens)	Nypa_fruticans);
(((((((Elaeis_oleifera	Elaeis_guineensis)	Pseudophoenix_vinifera)	(Sabal_domingensis	Phoenix_dactylifera))	((Sclerosperma_profizianum	(((Orania_palindan	Bactris_major)	Iriartea_deltoidea)	Attalea_speciosa))	((Dictyosperma_album	Leopoldinia_pulchra)	Pelagodoxa_henryana)))	Chamaedorea_seifrizii)	Serenoa_repens)	Nypa_fruticans);
(((((((Elaeis_oleifera	Elaeis_guineensis)	Pseudophoenix_vinifera)	(Sabal_domingensis	Phoenix_dactylifera))	((((((Orania_palindan	Bactris_major)	(Dictyosperma_album	Pelagodoxa_henryana))	Leopoldinia_pulchra)	Iriartea_deltoidea)	Sclerosperma_profizianum)	Attalea_speciosa))	Chamaedorea_seifrizii)	Serenoa_repens)	Nypa_fruticans);
((Serenoa_repens	((Pseudophoenix_vinifera	((((Sclerosperma_profizianum	(Elaeis_oleifera	Elaeis_guineensis))	(Leopoldinia_pulchra	Iriartea_deltoidea))	(Sabal_domingensis	(((Dictyosperma_album	(Bactris_major	Orania_palindan))	Attalea_speciosa)	Pelagodoxa_henryana)))	Phoenix_dactylifera))	Chamaedorea_seifrizii))	Nypa_fruticans);
((Serenoa_repens	((((Elaeis_oleifera	Elaeis_guineensis)	Pseudophoenix_vinifera)	(((Sabal_domingensis	((Bactris_major	(Leopoldinia_pulchra	Orania_palindan))	(Dictyosperma_album	Pelagodoxa_henryana)))	((Sclerosperma_profizianum	Iriartea_deltoidea)	Attalea_speciosa))	Phoenix_dactylifera))	Chamaedorea_seifrizii))	Nypa_fruticans);
((Serenoa_repens	(((((Elaeis_oleifera	Elaeis_guineensis)	(Pseudophoenix_vinifera	(Orania_palindan	Leopoldinia_pulchra)))	(Phoenix_dactylifera	Sabal_domingensis))	((Attalea_speciosa	(Bactris_major	(Dictyosperma_album	Pelagodoxa_henryana)))	(Sclerosperma_profizianum	Iriartea_deltoidea)))	Chamaedorea_seifrizii))	Nypa_fruticans);
((Serenoa_repens	(((((Elaeis_oleifera	Elaeis_guineensis)	Pseudophoenix_vinifera)	(Phoenix_dactylifera	Sabal_domingensis))	(Leopoldinia_pulchra	(((Orania_palindan	Bactris_major)	(Dictyosperma_album	Pelagodoxa_henryana))	((Attalea_speciosa	Iriartea_deltoidea)	Sclerosperma_profizianum))))	Chamaedorea_seifrizii))	Nypa_fruticans);
((Serenoa_repens	(((Pseudophoenix_vinifera	((Phoenix_dactylifera	Sabal_domingensis)	(Elaeis_oleifera	Elaeis_guineensis)))	((Attalea_speciosa	(Leopoldinia_pulchra	(((Orania_palindan	Bactris_major)	Dictyosperma_album)	Pelagodoxa_henryana)))	(Iriartea_deltoidea	Sclerosperma_profizianum)))	Chamaedorea_seifrizii))	Nypa_fruticans);
(((Serenoa_repens	((((Pseudophoenix_vinifera	Leopoldinia_pulchra)	(Phoenix_dactylifera	Sabal_domingensis))	(((Orania_palindan	Bactris_major)	(Dictyosperma_album	Pelagodoxa_henryana))	(Attalea_speciosa	(Iriartea_deltoidea	Sclerosperma_profizianum))))	Chamaedorea_seifrizii))	(Elaeis_oleifera	Elaeis_guineensis))	Nypa_fruticans);
((Serenoa_repens	((((Elaeis_oleifera	Elaeis_guineensis)	(Pseudophoenix_vinifera	(Phoenix_dactylifera	Sabal_domingensis)))	((Attalea_speciosa	((Dictyosperma_album	Pelagodoxa_henryana)	(Leopoldinia_pulchra	(Orania_palindan	Bactris_major))))	(Iriartea_deltoidea	Sclerosperma_profizianum)))	Chamaedorea_seifrizii))	Nypa_fruticans);
((Serenoa_repens	((((Attalea_speciosa	((Dictyosperma_album	Pelagodoxa_henryana)	(Orania_palindan	Bactris_major)))	((Leopoldinia_pulchra	Iriartea_deltoidea)	Sclerosperma_profizianum))	((Phoenix_dactylifera	Sabal_domingensis)	((Elaeis_oleifera	Elaeis_guineensis)	Pseudophoenix_vinifera)))	Chamaedorea_seifrizii))	Nypa_fruticans);
((Serenoa_repens	((((Attalea_speciosa	((Dictyosperma_album	Pelagodoxa_henryana)	(Orania_palindan	Bactris_major)))	((Leopoldinia_pulchra	Iriartea_deltoidea)	Sclerosperma_profizianum))	((Phoenix_dactylifera	Sabal_domingensis)	((Elaeis_oleifera	Elaeis_guineensis)	Pseudophoenix_vinifera)))	Chamaedorea_seifrizii))	Nypa_fruticans);
((Serenoa_repens	((((((Sabal_domingensis	(Attalea_speciosa	(((Orania_palindan	Bactris_major)	Dictyosperma_album)	Pelagodoxa_henryana)))	Sclerosperma_profizianum)	Iriartea_deltoidea)	(Phoenix_dactylifera	(Elaeis_oleifera	Elaeis_guineensis)))	(Leopoldinia_pulchra	Pseudophoenix_vinifera))	Chamaedorea_seifrizii))	Nypa_fruticans);
((Serenoa_repens	((((Pseudophoenix_vinifera	(Elaeis_oleifera	Elaeis_guineensis))	((Sabal_domingensis	Phoenix_dactylifera)	((Sclerosperma_profizianum	Iriartea_deltoidea)	((((Orania_palindan	Bactris_major)	Pelagodoxa_henryana)	Dictyosperma_album)	Attalea_speciosa))))	Leopoldinia_pulchra)	Chamaedorea_seifrizii))	Nypa_fruticans);
((Serenoa_repens	((((Pseudophoenix_vinifera	((Leopoldinia_pulchra	Elaeis_oleifera)	Elaeis_guineensis))	(Sabal_domingensis	Phoenix_dactylifera))	((Sclerosperma_profizianum	Iriartea_deltoidea)	((((Orania_palindan	Bactris_major)	Pelagodoxa_henryana)	Dictyosperma_album)	Attalea_speciosa)))	Chamaedorea_seifrizii))	Nypa_fruticans);
((Serenoa_repens	((((Leopoldinia_pulchra	Phoenix_dactylifera)	((Sabal_domingensis	(Sclerosperma_profizianum	((Elaeis_oleifera	Elaeis_guineensis)	Iriartea_deltoidea)))	(Attalea_speciosa	((Pelagodoxa_henryana	Dictyosperma_album)	(Orania_palindan	Bactris_major)))))	Pseudophoenix_vinifera)	Chamaedorea_seifrizii))	Nypa_fruticans);
((Serenoa_repens	((((Pseudophoenix_vinifera	(Elaeis_oleifera	Elaeis_guineensis))	((Iriartea_deltoidea	((Attalea_speciosa	((Pelagodoxa_henryana	Dictyosperma_album)	(Orania_palindan	Bactris_major)))	Leopoldinia_pulchra))	Sclerosperma_profizianum))	(Sabal_domingensis	Phoenix_dactylifera))	Chamaedorea_seifrizii))	Nypa_fruticans);
((Serenoa_repens	(((((Leopoldinia_pulchra	Elaeis_oleifera)	Elaeis_guineensis)	(Pseudophoenix_vinifera	(Sabal_domingensis	Phoenix_dactylifera)))	(((Attalea_speciosa	(Iriartea_deltoidea	Sclerosperma_profizianum))	((Orania_palindan	Bactris_major)	Dictyosperma_album))	Pelagodoxa_henryana))	Chamaedorea_seifrizii))	Nypa_fruticans);
((Serenoa_repens	((Leopoldinia_pulchra	(((Sabal_domingensis	Phoenix_dactylifera)	((Elaeis_oleifera	Elaeis_guineensis)	Pseudophoenix_vinifera))	(((Attalea_speciosa	(Pelagodoxa_henryana	(Orania_palindan	Bactris_major)))	Dictyosperma_album)	(Iriartea_deltoidea	Sclerosperma_profizianum))))	Chamaedorea_seifrizii))	Nypa_fruticans);
((Serenoa_repens	((Leopoldinia_pulchra	(((Sabal_domingensis	Phoenix_dactylifera)	((Elaeis_oleifera	Elaeis_guineensis)	Pseudophoenix_vinifera))	(((Attalea_speciosa	(Pelagodoxa_henryana	(Orania_palindan	Bactris_major)))	Dictyosperma_album)	(Iriartea_deltoidea	Sclerosperma_profizianum))))	Chamaedorea_seifrizii))	Nypa_fruticans);
((((((Sclerosperma_profizianum	(((Dictyosperma_album	(((Leopoldinia_pulchra	Orania_palindan)	Bactris_major)	Pelagodoxa_henryana))	Attalea_speciosa)	Iriartea_deltoidea))	(Sabal_domingensis	Phoenix_dactylifera))	((Elaeis_oleifera	Elaeis_guineensis)	Pseudophoenix_vinifera))	Serenoa_repens)	Chamaedorea_seifrizii)	Nypa_fruticans);
((Serenoa_repens	((((Sclerosperma_profizianum	(Iriartea_deltoidea	(Attalea_speciosa	((((Leopoldinia_pulchra	Orania_palindan)	Bactris_major)	Dictyosperma_album)	Pelagodoxa_henryana))))	(Sabal_domingensis	Phoenix_dactylifera))	((Elaeis_oleifera	Elaeis_guineensis)	Pseudophoenix_vinifera))	Chamaedorea_seifrizii))	Nypa_fruticans);
((Serenoa_repens	((((Sclerosperma_profizianum	(Iriartea_deltoidea	(Attalea_speciosa	((((Leopoldinia_pulchra	Orania_palindan)	Bactris_major)	Dictyosperma_album)	Pelagodoxa_henryana))))	(Sabal_domingensis	Phoenix_dactylifera))	((Elaeis_oleifera	Elaeis_guineensis)	Pseudophoenix_vinifera))	Chamaedorea_seifrizii))	Nypa_fruticans);
(((Serenoa_repens	((((Elaeis_guineensis	Elaeis_oleifera)	Pseudophoenix_vinifera)	((Phoenix_dactylifera	Sabal_domingensis)	Leopoldinia_pulchra))	((((Dictyosperma_album	Pelagodoxa_henryana)	Iriartea_deltoidea)	Attalea_speciosa)	(Sclerosperma_profizianum	(Orania_palindan	Bactris_major)))))	Chamaedorea_seifrizii)	Nypa_fruticans);
((Serenoa_repens	((((Elaeis_guineensis	Elaeis_oleifera)	Pseudophoenix_vinifera)	(((Attalea_speciosa	((Dictyosperma_album	((Orania_palindan	Bactris_major)	Pelagodoxa_henryana))	Leopoldinia_pulchra))	(Sclerosperma_profizianum	Iriartea_deltoidea))	(Phoenix_dactylifera	Sabal_domingensis)))	Chamaedorea_seifrizii))	Nypa_fruticans);
((Serenoa_repens	((((Leopoldinia_pulchra	Phoenix_dactylifera)	((Elaeis_guineensis	Elaeis_oleifera)	Pseudophoenix_vinifera))	(Sabal_domingensis	(Sclerosperma_profizianum	(Iriartea_deltoidea	(Attalea_speciosa	((Dictyosperma_album	Pelagodoxa_henryana)	(Orania_palindan	Bactris_major)))))))	Chamaedorea_seifrizii))	Nypa_fruticans);
((Serenoa_repens	((((Elaeis_guineensis	Elaeis_oleifera)	Pseudophoenix_vinifera)	((Phoenix_dactylifera	Sabal_domingensis)	(Leopoldinia_pulchra	(Sclerosperma_profizianum	((Attalea_speciosa	((Dictyosperma_album	Pelagodoxa_henryana)	(Orania_palindan	Bactris_major)))	Iriartea_deltoidea)))))	Chamaedorea_seifrizii))	Nypa_fruticans);
((Serenoa_repens	((((Leopoldinia_pulchra	Pseudophoenix_vinifera)	(Phoenix_dactylifera	(Elaeis_guineensis	Elaeis_oleifera)))	(Sabal_domingensis	((Sclerosperma_profizianum	Iriartea_deltoidea)	(Attalea_speciosa	((Dictyosperma_album	Pelagodoxa_henryana)	(Orania_palindan	Bactris_major))))))	Chamaedorea_seifrizii))	Nypa_fruticans);
((Serenoa_repens	(((Pseudophoenix_vinifera	((Elaeis_guineensis	Elaeis_oleifera)	((Sclerosperma_profizianum	Iriartea_deltoidea)	((Attalea_speciosa	((Dictyosperma_album	Pelagodoxa_henryana)	(Orania_palindan	Bactris_major)))	Leopoldinia_pulchra))))	(Phoenix_dactylifera	Sabal_domingensis))	Chamaedorea_seifrizii))	Nypa_fruticans);
((Serenoa_repens	((((Attalea_speciosa	((Dictyosperma_album	(Bactris_major	(Leopoldinia_pulchra	Orania_palindan)))	Pelagodoxa_henryana))	(Iriartea_deltoidea	(Sclerosperma_profizianum	(Elaeis_guineensis	Elaeis_oleifera))))	(Pseudophoenix_vinifera	(Phoenix_dactylifera	Sabal_domingensis)))	Chamaedorea_seifrizii))	Nypa_fruticans);
((Serenoa_repens	(((((Leopoldinia_pulchra	Sclerosperma_profizianum)	(Elaeis_guineensis	Elaeis_oleifera))	(Pseudophoenix_vinifera	(Iriartea_deltoidea	(Phoenix_dactylifera	Sabal_domingensis))))	(Attalea_speciosa	((Dictyosperma_album	Bactris_major)	(Orania_palindan	Pelagodoxa_henryana))))	Chamaedorea_seifrizii))	Nypa_fruticans);
((Serenoa_repens	(((Pseudophoenix_vinifera	Phoenix_dactylifera)	(((Sabal_domingensis	((((Pelagodoxa_henryana	Leopoldinia_pulchra)	(Bactris_major	Orania_palindan))	Dictyosperma_album)	Attalea_speciosa))	(Sclerosperma_profizianum	(Elaeis_guineensis	Elaeis_oleifera)))	Iriartea_deltoidea))	Chamaedorea_seifrizii))	Nypa_fruticans);
((Serenoa_repens	(((((Elaeis_guineensis	Elaeis_oleifera)	Pseudophoenix_vinifera)	(Sabal_domingensis	Phoenix_dactylifera))	((((Pelagodoxa_henryana	(Bactris_major	Orania_palindan))	Dictyosperma_album)	Attalea_speciosa)	(Sclerosperma_profizianum	(Iriartea_deltoidea	Leopoldinia_pulchra))))	Chamaedorea_seifrizii))	Nypa_fruticans);
(((((Pseudophoenix_vinifera	(Elaeis_guineensis	Elaeis_oleifera))	(((Leopoldinia_pulchra	(Sclerosperma_profizianum	Phoenix_dactylifera))	Iriartea_deltoidea)	((Attalea_speciosa	(Pelagodoxa_henryana	((Bactris_major	Orania_palindan)	Dictyosperma_album)))	Sabal_domingensis)))	Chamaedorea_seifrizii)	Serenoa_repens)	Nypa_fruticans);
(((((((Attalea_speciosa	(Leopoldinia_pulchra	(Pelagodoxa_henryana	Dictyosperma_album)))	(Orania_palindan	Bactris_major))	(Sclerosperma_profizianum	Iriartea_deltoidea))	((Elaeis_guineensis	Elaeis_oleifera)	((Sabal_domingensis	Phoenix_dactylifera)	Pseudophoenix_vinifera)))	Chamaedorea_seifrizii)	Serenoa_repens)	Nypa_fruticans);
((((((Sabal_domingensis	(((Attalea_speciosa	(Pelagodoxa_henryana	Dictyosperma_album))	(Orania_palindan	Bactris_major))	((Sclerosperma_profizianum	Iriartea_deltoidea)	Leopoldinia_pulchra)))	Phoenix_dactylifera)	((Elaeis_guineensis	Elaeis_oleifera)	Pseudophoenix_vinifera))	Chamaedorea_seifrizii)	Serenoa_repens)	Nypa_fruticans);
(((((((Attalea_speciosa	Pelagodoxa_henryana)	(Dictyosperma_album	(Orania_palindan	Bactris_major)))	(((Elaeis_guineensis	Elaeis_oleifera)	Sclerosperma_profizianum)	Iriartea_deltoidea))	((Sabal_domingensis	Phoenix_dactylifera)	(Pseudophoenix_vinifera	Leopoldinia_pulchra)))	Chamaedorea_seifrizii)	Serenoa_repens)	Nypa_fruticans);
((((((((Dictyosperma_album	Pelagodoxa_henryana)	((((Elaeis_guineensis	Elaeis_oleifera)	Sclerosperma_profizianum)	Iriartea_deltoidea)	(Leopoldinia_pulchra	Attalea_speciosa)))	(Orania_palindan	Bactris_major))	(Sabal_domingensis	Phoenix_dactylifera))	Pseudophoenix_vinifera)	Chamaedorea_seifrizii)	Serenoa_repens)	Nypa_fruticans);
(((Chamaedorea_seifrizii	(Leopoldinia_pulchra	(((Iriartea_deltoidea	(Sclerosperma_profizianum	(((Dictyosperma_album	Pelagodoxa_henryana)	(Orania_palindan	Bactris_major))	Attalea_speciosa)))	(Sabal_domingensis	Phoenix_dactylifera))	((Elaeis_guineensis	Elaeis_oleifera)	Pseudophoenix_vinifera))))	Serenoa_repens)	Nypa_fruticans);
(((Chamaedorea_seifrizii	(Leopoldinia_pulchra	(((Iriartea_deltoidea	(Sclerosperma_profizianum	(((Dictyosperma_album	Pelagodoxa_henryana)	(Orania_palindan	Bactris_major))	Attalea_speciosa)))	(Sabal_domingensis	Phoenix_dactylifera))	((Elaeis_guineensis	Elaeis_oleifera)	Pseudophoenix_vinifera))))	Serenoa_repens)	Nypa_fruticans);
(((Chamaedorea_seifrizii	(((Pseudophoenix_vinifera	(Sabal_domingensis	Phoenix_dactylifera))	(Elaeis_guineensis	Elaeis_oleifera))	(Leopoldinia_pulchra	((Attalea_speciosa	(Sclerosperma_profizianum	Iriartea_deltoidea))	(((Orania_palindan	Bactris_major)	Dictyosperma_album)	Pelagodoxa_henryana)))))	Serenoa_repens)	Nypa_fruticans);
(((Chamaedorea_seifrizii	Serenoa_repens)	(((Phoenix_dactylifera	Iriartea_deltoidea)	((Leopoldinia_pulchra	(Sclerosperma_profizianum	(Elaeis_guineensis	Elaeis_oleifera)))	Pseudophoenix_vinifera))	(Sabal_domingensis	(((Dictyosperma_album	Pelagodoxa_henryana)	(Orania_palindan	Bactris_major))	Attalea_speciosa))))	Nypa_fruticans);
(((((Sabal_domingensis	Phoenix_dactylifera)	((Iriartea_deltoidea	((Sclerosperma_profizianum	(Orania_palindan	Bactris_major))	((Attalea_speciosa	Leopoldinia_pulchra)	(Dictyosperma_album	Pelagodoxa_henryana))))	((Elaeis_guineensis	Elaeis_oleifera)	Pseudophoenix_vinifera)))	Chamaedorea_seifrizii)	Serenoa_repens)	Nypa_fruticans);
(((((Pseudophoenix_vinifera	(Elaeis_guineensis	Elaeis_oleifera))	(((Phoenix_dactylifera	Sclerosperma_profizianum)	Iriartea_deltoidea)	(Sabal_domingensis	(((Leopoldinia_pulchra	Orania_palindan)	Bactris_major)	((Dictyosperma_album	Pelagodoxa_henryana)	Attalea_speciosa)))))	Chamaedorea_seifrizii)	Serenoa_repens)	Nypa_fruticans);
(((((Pseudophoenix_vinifera	(Elaeis_guineensis	Elaeis_oleifera))	((Phoenix_dactylifera	(Sclerosperma_profizianum	Iriartea_deltoidea))	(Sabal_domingensis	(((((Leopoldinia_pulchra	Orania_palindan)	Bactris_major)	Dictyosperma_album)	Pelagodoxa_henryana)	Attalea_speciosa))))	Chamaedorea_seifrizii)	Serenoa_repens)	Nypa_fruticans);
((((Pseudophoenix_vinifera	((Phoenix_dactylifera	Sabal_domingensis)	((Attalea_speciosa	((Dictyosperma_album	Pelagodoxa_henryana)	(Leopoldinia_pulchra	(Orania_palindan	Bactris_major))))	(((Elaeis_guineensis	Elaeis_oleifera)	Sclerosperma_profizianum)	Iriartea_deltoidea))))	Chamaedorea_seifrizii)	Serenoa_repens)	Nypa_fruticans);
((((((Attalea_speciosa	((Dictyosperma_album	Pelagodoxa_henryana)	(Orania_palindan	Bactris_major)))	(Sclerosperma_profizianum	Iriartea_deltoidea))	(Pseudophoenix_vinifera	((Leopoldinia_pulchra	(Elaeis_guineensis	Elaeis_oleifera))	(Sabal_domingensis	Phoenix_dactylifera))))	Chamaedorea_seifrizii)	Serenoa_repens)	Nypa_fruticans);
(((((((Dictyosperma_album	Pelagodoxa_henryana)	(Sclerosperma_profizianum	((Leopoldinia_pulchra	Orania_palindan)	Bactris_major)))	(Attalea_speciosa	Iriartea_deltoidea))	(Pseudophoenix_vinifera	((Elaeis_guineensis	Elaeis_oleifera)	(Sabal_domingensis	Phoenix_dactylifera))))	Chamaedorea_seifrizii)	Serenoa_repens)	Nypa_fruticans);
((((((Leopoldinia_pulchra	(Sabal_domingensis	Phoenix_dactylifera))	(Iriartea_deltoidea	((Attalea_speciosa	(Dictyosperma_album	((Orania_palindan	Bactris_major)	Pelagodoxa_henryana)))	Sclerosperma_profizianum)))	(Pseudophoenix_vinifera	(Elaeis_guineensis	Elaeis_oleifera)))	Chamaedorea_seifrizii)	Serenoa_repens)	Nypa_fruticans);
((((((Leopoldinia_pulchra	(Sabal_domingensis	Phoenix_dactylifera))	(Iriartea_deltoidea	((Attalea_speciosa	(Dictyosperma_album	((Orania_palindan	Bactris_major)	Pelagodoxa_henryana)))	Sclerosperma_profizianum)))	(Pseudophoenix_vinifera	(Elaeis_guineensis	Elaeis_oleifera)))	Chamaedorea_seifrizii)	Serenoa_repens)	Nypa_fruticans);
(((Serenoa_repens	((Leopoldinia_pulchra	((Sabal_domingensis	Phoenix_dactylifera)	((Elaeis_guineensis	Elaeis_oleifera)	Pseudophoenix_vinifera)))	(Iriartea_deltoidea	((Attalea_speciosa	(((Orania_palindan	Bactris_major)	Dictyosperma_album)	Pelagodoxa_henryana))	Sclerosperma_profizianum))))	Chamaedorea_seifrizii)	Nypa_fruticans);
((Serenoa_repens	(((Phoenix_dactylifera	(((Elaeis_guineensis	Elaeis_oleifera)	Pseudophoenix_vinifera)	Sabal_domingensis))	(Iriartea_deltoidea	(((Attalea_speciosa	((Leopoldinia_pulchra	Orania_palindan)	Bactris_major))	(Dictyosperma_album	Pelagodoxa_henryana))	Sclerosperma_profizianum)))	Chamaedorea_seifrizii))	Nypa_fruticans);
((Serenoa_repens	((((Elaeis_guineensis	Elaeis_oleifera)	((Sabal_domingensis	Phoenix_dactylifera)	Pseudophoenix_vinifera))	(Iriartea_deltoidea	(((Attalea_speciosa	((Leopoldinia_pulchra	Dictyosperma_album)	(Orania_palindan	Bactris_major)))	Pelagodoxa_henryana)	Sclerosperma_profizianum)))	Chamaedorea_seifrizii))	Nypa_fruticans);
(((Serenoa_repens	Chamaedorea_seifrizii)	((((((Orania_palindan	Bactris_major)	Pelagodoxa_henryana)	Dictyosperma_album)	(((Elaeis_oleifera	Elaeis_guineensis)	Sclerosperma_profizianum)	((Phoenix_dactylifera	Sabal_domingensis)	(Leopoldinia_pulchra	Pseudophoenix_vinifera))))	Attalea_speciosa)	Iriartea_deltoidea))	Nypa_fruticans);
((Serenoa_repens	(((((Phoenix_dactylifera	Sabal_domingensis)	(Pseudophoenix_vinifera	(Elaeis_oleifera	Elaeis_guineensis)))	Leopoldinia_pulchra)	(Sclerosperma_profizianum	((Iriartea_deltoidea	((Pelagodoxa_henryana	Dictyosperma_album)	(Orania_palindan	Bactris_major)))	Attalea_speciosa)))	Chamaedorea_seifrizii))	Nypa_fruticans);
((((((Phoenix_dactylifera	Sabal_domingensis)	(Pseudophoenix_vinifera	(Elaeis_oleifera	Elaeis_guineensis)))	((Iriartea_deltoidea	Sclerosperma_profizianum)	(Leopoldinia_pulchra	((((Orania_palindan	Bactris_major)	Pelagodoxa_henryana)	Dictyosperma_album)	Attalea_speciosa))))	Serenoa_repens)	Chamaedorea_seifrizii)	Nypa_fruticans);
((((Pseudophoenix_vinifera	((((Iriartea_deltoidea	Phoenix_dactylifera)	Sabal_domingensis)	(Sclerosperma_profizianum	(Elaeis_guineensis	(Elaeis_oleifera	Leopoldinia_pulchra))))	((((Orania_palindan	Bactris_major)	Pelagodoxa_henryana)	Dictyosperma_album)	Attalea_speciosa)))	Serenoa_repens)	Chamaedorea_seifrizii)	Nypa_fruticans);
(((((Pseudophoenix_vinifera	((Sabal_domingensis	Phoenix_dactylifera)	((Attalea_speciosa	((Pelagodoxa_henryana	Dictyosperma_album)	(Orania_palindan	Bactris_major)))	(Sclerosperma_profizianum	Iriartea_deltoidea))))	Serenoa_repens)	Chamaedorea_seifrizii)	((Elaeis_guineensis	Elaeis_oleifera)	Leopoldinia_pulchra))	Nypa_fruticans);
(((((Pseudophoenix_vinifera	((Sabal_domingensis	Phoenix_dactylifera)	((Attalea_speciosa	((Pelagodoxa_henryana	Dictyosperma_album)	(Orania_palindan	Bactris_major)))	((Leopoldinia_pulchra	Sclerosperma_profizianum)	Iriartea_deltoidea))))	(Elaeis_guineensis	Elaeis_oleifera))	Serenoa_repens)	Chamaedorea_seifrizii)	Nypa_fruticans);
(((((Attalea_speciosa	(Pelagodoxa_henryana	((Orania_palindan	Bactris_major)	(Leopoldinia_pulchra	Dictyosperma_album))))	(Sclerosperma_profizianum	Iriartea_deltoidea))	(((Elaeis_guineensis	Elaeis_oleifera)	Chamaedorea_seifrizii)	(Pseudophoenix_vinifera	(Sabal_domingensis	Phoenix_dactylifera))))	Serenoa_repens)	Nypa_fruticans);
(((((Attalea_speciosa	((Pelagodoxa_henryana	Dictyosperma_album)	(Iriartea_deltoidea	((Orania_palindan	Bactris_major)	Sclerosperma_profizianum))))	((Pseudophoenix_vinifera	((Leopoldinia_pulchra	Elaeis_guineensis)	Elaeis_oleifera))	(Sabal_domingensis	Phoenix_dactylifera)))	Chamaedorea_seifrizii)	Serenoa_repens)	Nypa_fruticans);
(((((Iriartea_deltoidea	(((Leopoldinia_pulchra	(((Orania_palindan	Bactris_major)	Pelagodoxa_henryana)	Dictyosperma_album))	Attalea_speciosa)	Sclerosperma_profizianum))	((Pseudophoenix_vinifera	(Elaeis_guineensis	Elaeis_oleifera))	(Sabal_domingensis	Phoenix_dactylifera)))	Chamaedorea_seifrizii)	Serenoa_repens)	Nypa_fruticans);
(((((((((((Leopoldinia_pulchra	Bactris_major)	Orania_palindan)	Dictyosperma_album)	Pelagodoxa_henryana)	Attalea_speciosa)	Iriartea_deltoidea)	Sclerosperma_profizianum)	((Pseudophoenix_vinifera	(Elaeis_guineensis	Elaeis_oleifera))	(Sabal_domingensis	Phoenix_dactylifera)))	Chamaedorea_seifrizii)	Serenoa_repens)	Nypa_fruticans);
((Serenoa_repens	(Chamaedorea_seifrizii	((((Attalea_speciosa	(Leopoldinia_pulchra	(Pelagodoxa_henryana	((Orania_palindan	Bactris_major)	Dictyosperma_album))))	(Iriartea_deltoidea	Sclerosperma_profizianum))	(Pseudophoenix_vinifera	(Elaeis_oleifera	Elaeis_guineensis)))	(Phoenix_dactylifera	Sabal_domingensis))))	Nypa_fruticans);
((Serenoa_repens	(Chamaedorea_seifrizii	((Pseudophoenix_vinifera	(Elaeis_oleifera	Elaeis_guineensis))	(Phoenix_dactylifera	(Sclerosperma_profizianum	(Iriartea_deltoidea	(Sabal_domingensis	(Attalea_speciosa	(((Leopoldinia_pulchra	Pelagodoxa_henryana)	(Orania_palindan	Bactris_major))	Dictyosperma_album)))))))))	Nypa_fruticans);
((Serenoa_repens	(Chamaedorea_seifrizii	((Pseudophoenix_vinifera	(Sabal_domingensis	Phoenix_dactylifera))	(Sclerosperma_profizianum	(Iriartea_deltoidea	((((Elaeis_oleifera	Elaeis_guineensis)	Leopoldinia_pulchra)	Attalea_speciosa)	(((Orania_palindan	Bactris_major)	Dictyosperma_album)	Pelagodoxa_henryana)))))))	Nypa_fruticans);
((Serenoa_repens	(Chamaedorea_seifrizii	((Pseudophoenix_vinifera	Phoenix_dactylifera)	((Elaeis_oleifera	Elaeis_guineensis)	((((Dictyosperma_album	((Orania_palindan	Bactris_major)	Pelagodoxa_henryana))	Attalea_speciosa)	Sabal_domingensis)	((Leopoldinia_pulchra	Sclerosperma_profizianum)	Iriartea_deltoidea))))))	Nypa_fruticans);
((Serenoa_repens	(Chamaedorea_seifrizii	(((Sabal_domingensis	Phoenix_dactylifera)	(Pseudophoenix_vinifera	(Elaeis_oleifera	Elaeis_guineensis)))	(Sclerosperma_profizianum	(Iriartea_deltoidea	(((Dictyosperma_album	Pelagodoxa_henryana)	(Orania_palindan	Bactris_major))	(Leopoldinia_pulchra	Attalea_speciosa)))))))	Nypa_fruticans);
((Serenoa_repens	(Chamaedorea_seifrizii	(((Sabal_domingensis	Phoenix_dactylifera)	(Pseudophoenix_vinifera	(Elaeis_oleifera	Elaeis_guineensis)))	(Sclerosperma_profizianum	(Iriartea_deltoidea	(((Dictyosperma_album	Pelagodoxa_henryana)	(Orania_palindan	Bactris_major))	(Leopoldinia_pulchra	Attalea_speciosa)))))))	Nypa_fruticans);
((Serenoa_repens	(Chamaedorea_seifrizii	((Pseudophoenix_vinifera	(Leopoldinia_pulchra	(Sabal_domingensis	Phoenix_dactylifera)))	(((Elaeis_oleifera	Elaeis_guineensis)	Sclerosperma_profizianum)	(Iriartea_deltoidea	((Attalea_speciosa	(Dictyosperma_album	Pelagodoxa_henryana))	(Orania_palindan	Bactris_major)))))))	Nypa_fruticans);
((Serenoa_repens	(Chamaedorea_seifrizii	(((Leopoldinia_pulchra	(((Dictyosperma_album	Pelagodoxa_henryana)	(Attalea_speciosa	Iriartea_deltoidea))	(Sclerosperma_profizianum	(Orania_palindan	Bactris_major))))	(Pseudophoenix_vinifera	(Sabal_domingensis	Phoenix_dactylifera)))	(Elaeis_oleifera	Elaeis_guineensis))))	Nypa_fruticans);
((Serenoa_repens	(((Elaeis_oleifera	Elaeis_guineensis)	Chamaedorea_seifrizii)	(((Sabal_domingensis	Phoenix_dactylifera)	Pseudophoenix_vinifera)	((((Orania_palindan	Bactris_major)	((Dictyosperma_album	Leopoldinia_pulchra)	Pelagodoxa_henryana))	Attalea_speciosa)	(Sclerosperma_profizianum	Iriartea_deltoidea)))))	Nypa_fruticans);
(((((Attalea_speciosa	((Sclerosperma_profizianum	Iriartea_deltoidea)	(((Leopoldinia_pulchra	(Orania_palindan	Bactris_major))	Dictyosperma_album)	Pelagodoxa_henryana)))	((Sabal_domingensis	Phoenix_dactylifera)	((Elaeis_oleifera	Elaeis_guineensis)	Pseudophoenix_vinifera)))	Chamaedorea_seifrizii)	Serenoa_repens)	Nypa_fruticans);
((Serenoa_repens	((((Phoenix_dactylifera	Sabal_domingensis)	(Pseudophoenix_vinifera	(Elaeis_guineensis	Elaeis_oleifera)))	((((((Orania_palindan	(Bactris_major	Leopoldinia_pulchra))	Pelagodoxa_henryana)	Dictyosperma_album)	Attalea_speciosa)	Sclerosperma_profizianum)	Iriartea_deltoidea))	Chamaedorea_seifrizii))	Nypa_fruticans);
((Serenoa_repens	(((Phoenix_dactylifera	((Elaeis_guineensis	Elaeis_oleifera)	(Leopoldinia_pulchra	Pseudophoenix_vinifera)))	(((Iriartea_deltoidea	Sclerosperma_profizianum)	(Attalea_speciosa	(Pelagodoxa_henryana	((Orania_palindan	Bactris_major)	Dictyosperma_album))))	Sabal_domingensis))	Chamaedorea_seifrizii))	Nypa_fruticans);
(((Iriartea_deltoidea	Serenoa_repens)	(((Attalea_speciosa	Leopoldinia_pulchra)	(((Pelagodoxa_henryana	Dictyosperma_album)	(Orania_palindan	Bactris_major))	((Pseudophoenix_vinifera	(Sabal_domingensis	Phoenix_dactylifera))	((Elaeis_guineensis	Elaeis_oleifera)	Sclerosperma_profizianum))))	Chamaedorea_seifrizii))	Nypa_fruticans);
((Serenoa_repens	(Chamaedorea_seifrizii	(Leopoldinia_pulchra	(((Iriartea_deltoidea	Attalea_speciosa)	(((Orania_palindan	Bactris_major)	((Elaeis_guineensis	Elaeis_oleifera)	Sclerosperma_profizianum))	(Pelagodoxa_henryana	Dictyosperma_album)))	(Pseudophoenix_vinifera	(Sabal_domingensis	Phoenix_dactylifera))))))	Nypa_fruticans);
((Serenoa_repens	(Chamaedorea_seifrizii	(((Iriartea_deltoidea	(Sclerosperma_profizianum	((Attalea_speciosa	((Orania_palindan	Bactris_major)	Leopoldinia_pulchra))	(Pelagodoxa_henryana	Dictyosperma_album))))	(Elaeis_guineensis	Elaeis_oleifera))	(Pseudophoenix_vinifera	(Sabal_domingensis	Phoenix_dactylifera)))))	Nypa_fruticans);
((Serenoa_repens	(Chamaedorea_seifrizii	(((Iriartea_deltoidea	(Attalea_speciosa	((Orania_palindan	Bactris_major)	(Pelagodoxa_henryana	Dictyosperma_album))))	Sclerosperma_profizianum)	(((Elaeis_guineensis	Elaeis_oleifera)	Pseudophoenix_vinifera)	(Leopoldinia_pulchra	(Sabal_domingensis	Phoenix_dactylifera))))))	Nypa_fruticans);
((Serenoa_repens	(Chamaedorea_seifrizii	(((Attalea_speciosa	(((Orania_palindan	Bactris_major)	Pelagodoxa_henryana)	Dictyosperma_album))	(Leopoldinia_pulchra	(Iriartea_deltoidea	((Elaeis_guineensis	Elaeis_oleifera)	Sclerosperma_profizianum))))	(Pseudophoenix_vinifera	(Sabal_domingensis	Phoenix_dactylifera)))))	Nypa_fruticans);
(((Serenoa_repens	(((Attalea_speciosa	(((Orania_palindan	Bactris_major)	Pelagodoxa_henryana)	Dictyosperma_album))	(Iriartea_deltoidea	Sclerosperma_profizianum))	(Leopoldinia_pulchra	(((Elaeis_guineensis	Elaeis_oleifera)	Pseudophoenix_vinifera)	(Sabal_domingensis	Phoenix_dactylifera)))))	Chamaedorea_seifrizii)	Nypa_fruticans);
((Serenoa_repens	(((((Pelagodoxa_henryana	Attalea_speciosa)	((Leopoldinia_pulchra	Dictyosperma_album)	(Orania_palindan	Bactris_major)))	(Iriartea_deltoidea	Sclerosperma_profizianum))	(((Elaeis_guineensis	Elaeis_oleifera)	Pseudophoenix_vinifera)	(Sabal_domingensis	Phoenix_dactylifera)))	Chamaedorea_seifrizii))	Nypa_fruticans);
((Serenoa_repens	((((((Bactris_major	(Dictyosperma_album	Pelagodoxa_henryana))	Attalea_speciosa)	(Iriartea_deltoidea	Sclerosperma_profizianum))	(Phoenix_dactylifera	(Leopoldinia_pulchra	Sabal_domingensis)))	((Orania_palindan	(Elaeis_guineensis	Elaeis_oleifera))	Pseudophoenix_vinifera))	Chamaedorea_seifrizii))	Nypa_fruticans);
((Serenoa_repens	(((Pseudophoenix_vinifera	(((((Pelagodoxa_henryana	Attalea_speciosa)	(Dictyosperma_album	(Orania_palindan	Bactris_major)))	(Iriartea_deltoidea	((Elaeis_guineensis	Elaeis_oleifera)	Sclerosperma_profizianum)))	Sabal_domingensis)	Phoenix_dactylifera))	Chamaedorea_seifrizii)	Leopoldinia_pulchra))	Nypa_fruticans);
((Serenoa_repens	((((((Leopoldinia_pulchra	Sabal_domingensis)	Phoenix_dactylifera)	Iriartea_deltoidea)	(((Dictyosperma_album	Pelagodoxa_henryana)	Attalea_speciosa)	(Orania_palindan	Bactris_major)))	(Pseudophoenix_vinifera	((Elaeis_guineensis	Elaeis_oleifera)	Sclerosperma_profizianum)))	Chamaedorea_seifrizii))	Nypa_fruticans);
((Serenoa_repens	(((Sabal_domingensis	Phoenix_dactylifera)	(Pseudophoenix_vinifera	((Iriartea_deltoidea	(((Elaeis_guineensis	Elaeis_oleifera)	Sclerosperma_profizianum)	(Pelagodoxa_henryana	(Dictyosperma_album	((Orania_palindan	Bactris_major)	Leopoldinia_pulchra)))))	Attalea_speciosa)))	Chamaedorea_seifrizii))	Nypa_fruticans);
((Serenoa_repens	(((Sabal_domingensis	Phoenix_dactylifera)	(((Elaeis_guineensis	Elaeis_oleifera)	Pseudophoenix_vinifera)	((((Pelagodoxa_henryana	Dictyosperma_album)	(Orania_palindan	Bactris_major))	Attalea_speciosa)	(Iriartea_deltoidea	(Sclerosperma_profizianum	Leopoldinia_pulchra)))))	Chamaedorea_seifrizii))	Nypa_fruticans);
((Serenoa_repens	((((Sabal_domingensis	Phoenix_dactylifera)	((Elaeis_guineensis	Elaeis_oleifera)	Pseudophoenix_vinifera))	((((Dictyosperma_album	((Orania_palindan	Bactris_major)	Pelagodoxa_henryana))	Leopoldinia_pulchra)	Iriartea_deltoidea)	(Attalea_speciosa	Sclerosperma_profizianum)))	Chamaedorea_seifrizii))	Nypa_fruticans);
((Serenoa_repens	(((((Iriartea_deltoidea	((Elaeis_guineensis	Elaeis_oleifera)	Sclerosperma_profizianum))	((Attalea_speciosa	((Dictyosperma_album	Pelagodoxa_henryana)	Leopoldinia_pulchra))	(Orania_palindan	Bactris_major)))	(Sabal_domingensis	Phoenix_dactylifera))	Pseudophoenix_vinifera)	Chamaedorea_seifrizii))	Nypa_fruticans);
((Serenoa_repens	(((((Iriartea_deltoidea	Sclerosperma_profizianum)	(Attalea_speciosa	(Dictyosperma_album	(((Leopoldinia_pulchra	Orania_palindan)	Bactris_major)	Pelagodoxa_henryana))))	(Sabal_domingensis	Phoenix_dactylifera))	((Elaeis_guineensis	Elaeis_oleifera)	Pseudophoenix_vinifera))	Chamaedorea_seifrizii))	Nypa_fruticans);
((((((Sabal_domingensis	Phoenix_dactylifera)	((Elaeis_guineensis	Elaeis_oleifera)	Pseudophoenix_vinifera))	((Iriartea_deltoidea	Sclerosperma_profizianum)	(Attalea_speciosa	((Dictyosperma_album	Pelagodoxa_henryana)	((Leopoldinia_pulchra	Orania_palindan)	Bactris_major)))))	Serenoa_repens)	Chamaedorea_seifrizii)	Nypa_fruticans);
((((((Sabal_domingensis	Phoenix_dactylifera)	Pseudophoenix_vinifera)	((Elaeis_guineensis	Elaeis_oleifera)	(((Attalea_speciosa	(Leopoldinia_pulchra	(Dictyosperma_album	Pelagodoxa_henryana)))	(Sclerosperma_profizianum	(Orania_palindan	Bactris_major)))	Iriartea_deltoidea)))	Serenoa_repens)	Chamaedorea_seifrizii)	Nypa_fruticans);
((((Leopoldinia_pulchra	(((Sabal_domingensis	Phoenix_dactylifera)	(Pseudophoenix_vinifera	(Elaeis_guineensis	Elaeis_oleifera)))	((Iriartea_deltoidea	Sclerosperma_profizianum)	(Attalea_speciosa	(((Orania_palindan	Bactris_major)	Dictyosperma_album)	Pelagodoxa_henryana)))))	Serenoa_repens)	Chamaedorea_seifrizii)	Nypa_fruticans);
((Serenoa_repens	((((Attalea_speciosa	((Pelagodoxa_henryana	Dictyosperma_album)	(Sclerosperma_profizianum	(Leopoldinia_pulchra	Iriartea_deltoidea))))	(Orania_palindan	Bactris_major))	((Elaeis_oleifera	Elaeis_guineensis)	(Pseudophoenix_vinifera	(Sabal_domingensis	Phoenix_dactylifera))))	Chamaedorea_seifrizii))	Nypa_fruticans);
(((Serenoa_repens	Chamaedorea_seifrizii)	(((Iriartea_deltoidea	((Elaeis_oleifera	Elaeis_guineensis)	Attalea_speciosa))	((Sclerosperma_profizianum	(Orania_palindan	Bactris_major))	(Pelagodoxa_henryana	Dictyosperma_album)))	(Pseudophoenix_vinifera	((Sabal_domingensis	Phoenix_dactylifera)	Leopoldinia_pulchra))))	Nypa_fruticans);
((((((((Orania_palindan	Bactris_major)	(Attalea_speciosa	(Pelagodoxa_henryana	Dictyosperma_album)))	Sclerosperma_profizianum)	Iriartea_deltoidea)	((Leopoldinia_pulchra	((Elaeis_oleifera	Elaeis_guineensis)	Pseudophoenix_vinifera))	(Sabal_domingensis	Phoenix_dactylifera)))	Serenoa_repens)	Chamaedorea_seifrizii)	Nypa_fruticans);
(((Serenoa_repens	(Pseudophoenix_vinifera	(((((Elaeis_oleifera	Elaeis_guineensis)	Attalea_speciosa)	(((Leopoldinia_pulchra	Orania_palindan)	Bactris_major)	(Pelagodoxa_henryana	Dictyosperma_album)))	(Sclerosperma_profizianum	Iriartea_deltoidea))	(Sabal_domingensis	Phoenix_dactylifera))))	Chamaedorea_seifrizii)	Nypa_fruticans);
((Serenoa_repens	(((((Elaeis_oleifera	Elaeis_guineensis)	Pseudophoenix_vinifera)	(Sabal_domingensis	Phoenix_dactylifera))	(((Attalea_speciosa	(Leopoldinia_pulchra	(Pelagodoxa_henryana	(Orania_palindan	Bactris_major))))	Dictyosperma_album)	(Sclerosperma_profizianum	Iriartea_deltoidea)))	Chamaedorea_seifrizii))	Nypa_fruticans);
((Serenoa_repens	(((Leopoldinia_pulchra	(Pseudophoenix_vinifera	(Sabal_domingensis	Phoenix_dactylifera)))	(((Attalea_speciosa	Pelagodoxa_henryana)	(Dictyosperma_album	(Orania_palindan	Bactris_major)))	(((Elaeis_oleifera	Elaeis_guineensis)	Sclerosperma_profizianum)	Iriartea_deltoidea)))	Chamaedorea_seifrizii))	Nypa_fruticans);
(((((Sabal_domingensis	Phoenix_dactylifera)	(((Dictyosperma_album	Pelagodoxa_henryana)	(Sclerosperma_profizianum	(Orania_palindan	Bactris_major)))	Attalea_speciosa))	((Elaeis_oleifera	Elaeis_guineensis)	Pseudophoenix_vinifera))	((Iriartea_deltoidea	Serenoa_repens)	(Chamaedorea_seifrizii	Leopoldinia_pulchra)))	Nypa_fruticans);
(((Serenoa_repens	Chamaedorea_seifrizii)	(((Sabal_domingensis	(Phoenix_dactylifera	Leopoldinia_pulchra))	((Elaeis_oleifera	Elaeis_guineensis)	Pseudophoenix_vinifera))	((((((Orania_palindan	Bactris_major)	Dictyosperma_album)	Pelagodoxa_henryana)	Attalea_speciosa)	Iriartea_deltoidea)	Sclerosperma_profizianum)))	Nypa_fruticans);
((Serenoa_repens	((((Sabal_domingensis	Phoenix_dactylifera)	((Elaeis_oleifera	Elaeis_guineensis)	Pseudophoenix_vinifera))	((((Sclerosperma_profizianum	Iriartea_deltoidea)	Leopoldinia_pulchra)	(((Orania_palindan	Bactris_major)	Pelagodoxa_henryana)	Dictyosperma_album))	Attalea_speciosa))	Chamaedorea_seifrizii))	Nypa_fruticans);
((Serenoa_repens	(((Pseudophoenix_vinifera	(Elaeis_oleifera	Elaeis_guineensis))	(((Sclerosperma_profizianum	Iriartea_deltoidea)	(((Pelagodoxa_henryana	Dictyosperma_album)	(Orania_palindan	Bactris_major))	Attalea_speciosa))	((Sabal_domingensis	Leopoldinia_pulchra)	Phoenix_dactylifera)))	Chamaedorea_seifrizii))	Nypa_fruticans);
((Serenoa_repens	(((Pseudophoenix_vinifera	(Phoenix_dactylifera	((Sabal_domingensis	(Pelagodoxa_henryana	Dictyosperma_album))	((Iriartea_deltoidea	(Sclerosperma_profizianum	(Orania_palindan	Bactris_major)))	((Elaeis_oleifera	Elaeis_guineensis)	Attalea_speciosa)))))	Leopoldinia_pulchra)	Chamaedorea_seifrizii))	Nypa_fruticans);
(((Serenoa_repens	((Pseudophoenix_vinifera	((Sabal_domingensis	Phoenix_dactylifera)	((Iriartea_deltoidea	(Attalea_speciosa	(((Leopoldinia_pulchra	(Orania_palindan	Bactris_major))	Pelagodoxa_henryana)	Dictyosperma_album)))	Sclerosperma_profizianum)))	Chamaedorea_seifrizii))	(Elaeis_oleifera	Elaeis_guineensis))	Nypa_fruticans);
((((Pseudophoenix_vinifera	((Sabal_domingensis	Phoenix_dactylifera)	((Iriartea_deltoidea	Sclerosperma_profizianum)	(Attalea_speciosa	((Pelagodoxa_henryana	Dictyosperma_album)	(Orania_palindan	Bactris_major))))))	(Chamaedorea_seifrizii	(Leopoldinia_pulchra	Serenoa_repens)))	(Elaeis_oleifera	Elaeis_guineensis))	Nypa_fruticans);
((Serenoa_repens	((((Sabal_domingensis	Phoenix_dactylifera)	(Pseudophoenix_vinifera	(Elaeis_oleifera	Elaeis_guineensis)))	((Iriartea_deltoidea	Sclerosperma_profizianum)	((Leopoldinia_pulchra	Attalea_speciosa)	(Pelagodoxa_henryana	((Orania_palindan	Bactris_major)	Dictyosperma_album)))))	Chamaedorea_seifrizii))	Nypa_fruticans);
((((Leopoldinia_pulchra	Serenoa_repens)	((((Attalea_speciosa	(Chamaedorea_seifrizii	(Pelagodoxa_henryana	Dictyosperma_album)))	(Pseudophoenix_vinifera	((Orania_palindan	Bactris_major)	Sclerosperma_profizianum)))	(Sabal_domingensis	Phoenix_dactylifera))	Iriartea_deltoidea))	(Elaeis_oleifera	Elaeis_guineensis))	Nypa_fruticans);
((Serenoa_repens	(((((Leopoldinia_pulchra	((Iriartea_deltoidea	Sclerosperma_profizianum)	Phoenix_dactylifera))	(Sabal_domingensis	(((Orania_palindan	Bactris_major)	Attalea_speciosa)	(Pelagodoxa_henryana	Dictyosperma_album))))	Pseudophoenix_vinifera)	(Elaeis_oleifera	Elaeis_guineensis))	Chamaedorea_seifrizii))	Nypa_fruticans);
(((Serenoa_repens	((((((Attalea_speciosa	Sabal_domingensis)	(Pelagodoxa_henryana	((Orania_palindan	Bactris_major)	Dictyosperma_album)))	((Iriartea_deltoidea	Leopoldinia_pulchra)	Sclerosperma_profizianum))	Phoenix_dactylifera)	Pseudophoenix_vinifera)	(Elaeis_oleifera	Elaeis_guineensis)))	Chamaedorea_seifrizii)	Nypa_fruticans);
((Serenoa_repens	((((((Leopoldinia_pulchra	(Attalea_speciosa	(((Orania_palindan	Bactris_major)	Pelagodoxa_henryana)	Dictyosperma_album)))	(Iriartea_deltoidea	Sclerosperma_profizianum))	(Sabal_domingensis	Phoenix_dactylifera))	Pseudophoenix_vinifera)	(Elaeis_oleifera	Elaeis_guineensis))	Chamaedorea_seifrizii))	Nypa_fruticans);
((Serenoa_repens	(((Pseudophoenix_vinifera	(Elaeis_oleifera	Elaeis_guineensis))	(((Attalea_speciosa	((Pelagodoxa_henryana	Dictyosperma_album)	(Leopoldinia_pulchra	(Orania_palindan	Bactris_major))))	(Iriartea_deltoidea	Sclerosperma_profizianum))	(Sabal_domingensis	Phoenix_dactylifera)))	Chamaedorea_seifrizii))	Nypa_fruticans);
((Serenoa_repens	(((Pseudophoenix_vinifera	(Elaeis_oleifera	Elaeis_guineensis))	(((Attalea_speciosa	((Pelagodoxa_henryana	Dictyosperma_album)	(Leopoldinia_pulchra	(Orania_palindan	Bactris_major))))	(Iriartea_deltoidea	Sclerosperma_profizianum))	(Sabal_domingensis	Phoenix_dactylifera)))	Chamaedorea_seifrizii))	Nypa_fruticans);
((((((Phoenix_dactylifera	(Elaeis_oleifera	Elaeis_guineensis))	((Iriartea_deltoidea	((Sabal_domingensis	(Attalea_speciosa	((Bactris_major	Orania_palindan)	(Pelagodoxa_henryana	Dictyosperma_album))))	Sclerosperma_profizianum))	Pseudophoenix_vinifera))	Leopoldinia_pulchra)	Chamaedorea_seifrizii)	Serenoa_repens)	Nypa_fruticans);
((((((((Attalea_speciosa	(((Orania_palindan	(Leopoldinia_pulchra	Bactris_major))	Pelagodoxa_henryana)	Dictyosperma_album))	Iriartea_deltoidea)	(Sclerosperma_profizianum	Sabal_domingensis))	Phoenix_dactylifera)	(Pseudophoenix_vinifera	(Elaeis_oleifera	Elaeis_guineensis)))	Chamaedorea_seifrizii)	Serenoa_repens)	Nypa_fruticans);
((((((Sclerosperma_profizianum	(Attalea_speciosa	((((Orania_palindan	Bactris_major)	Dictyosperma_album)	Leopoldinia_pulchra)	Pelagodoxa_henryana)))	Iriartea_deltoidea)	((Pseudophoenix_vinifera	(Sabal_domingensis	Phoenix_dactylifera))	(Elaeis_oleifera	Elaeis_guineensis)))	Chamaedorea_seifrizii)	Serenoa_repens)	Nypa_fruticans);
(((((((((Orania_palindan	Bactris_major)	Pelagodoxa_henryana)	Dictyosperma_album)	(Attalea_speciosa	((Leopoldinia_pulchra	Iriartea_deltoidea)	Sclerosperma_profizianum)))	Chamaedorea_seifrizii)	((Sabal_domingensis	Phoenix_dactylifera)	Pseudophoenix_vinifera))	Serenoa_repens)	(Elaeis_oleifera	Elaeis_guineensis))	Nypa_fruticans);
(((((Elaeis_oleifera	Elaeis_guineensis)	Pseudophoenix_vinifera)	(((Iriartea_deltoidea	Sclerosperma_profizianum)	((Pelagodoxa_henryana	((Leopoldinia_pulchra	Orania_palindan)	Bactris_major))	(Attalea_speciosa	Dictyosperma_album)))	(Sabal_domingensis	Phoenix_dactylifera)))	(Chamaedorea_seifrizii	Serenoa_repens))	Nypa_fruticans);
(((((Phoenix_dactylifera	Pseudophoenix_vinifera)	(Sabal_domingensis	(Sclerosperma_profizianum	((((Elaeis_oleifera	Elaeis_guineensis)	Attalea_speciosa)	((Pelagodoxa_henryana	((Leopoldinia_pulchra	Orania_palindan)	Bactris_major))	Dictyosperma_album))	Iriartea_deltoidea))))	Chamaedorea_seifrizii)	Serenoa_repens)	Nypa_fruticans);
(((((((Orania_palindan	Pseudophoenix_vinifera)	(Sabal_domingensis	Phoenix_dactylifera))	((Bactris_major	(Pelagodoxa_henryana	Dictyosperma_album))	(Attalea_speciosa	(((Elaeis_oleifera	Elaeis_guineensis)	Iriartea_deltoidea)	Sclerosperma_profizianum))))	Chamaedorea_seifrizii)	Serenoa_repens)	Leopoldinia_pulchra)	Nypa_fruticans);
((Chamaedorea_seifrizii	(((Pseudophoenix_vinifera	(Sabal_domingensis	Phoenix_dactylifera))	(((((Iriartea_deltoidea	((Elaeis_oleifera	Elaeis_guineensis)	Sclerosperma_profizianum))	(Pelagodoxa_henryana	Dictyosperma_album))	Attalea_speciosa)	(Orania_palindan	Bactris_major))	Leopoldinia_pulchra))	Serenoa_repens))	Nypa_fruticans);
((((Pseudophoenix_vinifera	(((Sabal_domingensis	Phoenix_dactylifera)	(Elaeis_oleifera	Elaeis_guineensis))	((Sclerosperma_profizianum	Iriartea_deltoidea)	(Attalea_speciosa	(Pelagodoxa_henryana	(((Leopoldinia_pulchra	Orania_palindan)	Bactris_major)	Dictyosperma_album))))))	Chamaedorea_seifrizii)	Serenoa_repens)	Nypa_fruticans);
(((((((Sclerosperma_profizianum	Iriartea_deltoidea)	(Attalea_speciosa	((Leopoldinia_pulchra	Pelagodoxa_henryana)	((Orania_palindan	Bactris_major)	Dictyosperma_album))))	(Sabal_domingensis	Phoenix_dactylifera))	(Pseudophoenix_vinifera	(Elaeis_oleifera	Elaeis_guineensis)))	Chamaedorea_seifrizii)	Serenoa_repens)	Nypa_fruticans);
((Serenoa_repens	((((Elaeis_oleifera	Elaeis_guineensis)	Pseudophoenix_vinifera)	((((Leopoldinia_pulchra	Iriartea_deltoidea)	Sclerosperma_profizianum)	(((Pelagodoxa_henryana	Dictyosperma_album)	(Bactris_major	Orania_palindan))	Attalea_speciosa))	(Sabal_domingensis	Phoenix_dactylifera)))	Chamaedorea_seifrizii))	Nypa_fruticans);
((Serenoa_repens	((((Elaeis_oleifera	Elaeis_guineensis)	Pseudophoenix_vinifera)	(((((Dictyosperma_album	(Pelagodoxa_henryana	(Bactris_major	Orania_palindan)))	Leopoldinia_pulchra)	Attalea_speciosa)	(Iriartea_deltoidea	Sclerosperma_profizianum))	(Sabal_domingensis	Phoenix_dactylifera)))	Chamaedorea_seifrizii))	Nypa_fruticans);
((Serenoa_repens	(((Pseudophoenix_vinifera	(Sabal_domingensis	Phoenix_dactylifera))	(((Leopoldinia_pulchra	((Pelagodoxa_henryana	Dictyosperma_album)	Attalea_speciosa))	Iriartea_deltoidea)	(((Elaeis_guineensis	Elaeis_oleifera)	Sclerosperma_profizianum)	(Bactris_major	Orania_palindan))))	Chamaedorea_seifrizii))	Nypa_fruticans);
((Serenoa_repens	(((Pseudophoenix_vinifera	(Sabal_domingensis	Phoenix_dactylifera))	((((Leopoldinia_pulchra	(Bactris_major	Orania_palindan))	Sclerosperma_profizianum)	((Pelagodoxa_henryana	Dictyosperma_album)	((Elaeis_guineensis	Elaeis_oleifera)	Attalea_speciosa)))	Iriartea_deltoidea))	Chamaedorea_seifrizii))	Nypa_fruticans);
((Serenoa_repens	(((Pseudophoenix_vinifera	(Sabal_domingensis	Phoenix_dactylifera))	(((Iriartea_deltoidea	((Elaeis_guineensis	Elaeis_oleifera)	Leopoldinia_pulchra))	Sclerosperma_profizianum)	(Attalea_speciosa	((Bactris_major	Orania_palindan)	(Pelagodoxa_henryana	Dictyosperma_album)))))	Chamaedorea_seifrizii))	Nypa_fruticans);
(((Serenoa_repens	(((Pseudophoenix_vinifera	(Sabal_domingensis	Phoenix_dactylifera))	((Iriartea_deltoidea	Sclerosperma_profizianum)	(Attalea_speciosa	(((Bactris_major	Orania_palindan)	Pelagodoxa_henryana)	Dictyosperma_album))))	Chamaedorea_seifrizii))	(Leopoldinia_pulchra	(Elaeis_guineensis	Elaeis_oleifera)))	Nypa_fruticans);
(((((Orania_palindan	Pseudophoenix_vinifera)	((Sabal_domingensis	(Sclerosperma_profizianum	Phoenix_dactylifera))	(Attalea_speciosa	((Pelagodoxa_henryana	(Leopoldinia_pulchra	Dictyosperma_album))	Bactris_major))))	(Iriartea_deltoidea	(Elaeis_guineensis	Elaeis_oleifera)))	(Chamaedorea_seifrizii	Serenoa_repens))	Nypa_fruticans);
((((((Attalea_speciosa	((Pelagodoxa_henryana	Dictyosperma_album)	(Orania_palindan	Bactris_major)))	(((Leopoldinia_pulchra	Sabal_domingensis)	Phoenix_dactylifera)	Pseudophoenix_vinifera))	(Sclerosperma_profizianum	(Iriartea_deltoidea	(Elaeis_guineensis	Elaeis_oleifera))))	Chamaedorea_seifrizii)	Serenoa_repens)	Nypa_fruticans);
(((((Iriartea_deltoidea	Leopoldinia_pulchra)	(((Sabal_domingensis	Phoenix_dactylifera)	Pseudophoenix_vinifera)	((((Elaeis_guineensis	Elaeis_oleifera)	Attalea_speciosa)	(Pelagodoxa_henryana	Dictyosperma_album))	(Sclerosperma_profizianum	(Orania_palindan	Bactris_major)))))	Chamaedorea_seifrizii)	Serenoa_repens)	Nypa_fruticans);
((((Pseudophoenix_vinifera	(((Sabal_domingensis	Phoenix_dactylifera)	(((Dictyosperma_album	(Pelagodoxa_henryana	(Orania_palindan	Bactris_major)))	Attalea_speciosa)	((Iriartea_deltoidea	Leopoldinia_pulchra)	Sclerosperma_profizianum)))	(Elaeis_guineensis	Elaeis_oleifera)))	Chamaedorea_seifrizii)	Serenoa_repens)	Nypa_fruticans);
(((Chamaedorea_seifrizii	((((Leopoldinia_pulchra	Iriartea_deltoidea)	(Sclerosperma_profizianum	(Attalea_speciosa	((Dictyosperma_album	(Orania_palindan	Bactris_major))	Pelagodoxa_henryana))))	(Sabal_domingensis	Phoenix_dactylifera))	(Pseudophoenix_vinifera	(Elaeis_guineensis	Elaeis_oleifera))))	Serenoa_repens)	Nypa_fruticans);
(((Chamaedorea_seifrizii	(((Sabal_domingensis	(Iriartea_deltoidea	(((Leopoldinia_pulchra	Elaeis_oleifera)	Elaeis_guineensis)	Sclerosperma_profizianum)))	(Attalea_speciosa	(Dictyosperma_album	((Orania_palindan	Bactris_major)	Pelagodoxa_henryana))))	(Pseudophoenix_vinifera	Phoenix_dactylifera)))	Serenoa_repens)	Nypa_fruticans);
(((Chamaedorea_seifrizii	((Leopoldinia_pulchra	((Elaeis_oleifera	Elaeis_guineensis)	Pseudophoenix_vinifera))	(((Sclerosperma_profizianum	Iriartea_deltoidea)	((Attalea_speciosa	(Dictyosperma_album	Pelagodoxa_henryana))	(Orania_palindan	Bactris_major)))	(Sabal_domingensis	Phoenix_dactylifera))))	Serenoa_repens)	Nypa_fruticans);
(((Chamaedorea_seifrizii	((Leopoldinia_pulchra	((Elaeis_oleifera	Elaeis_guineensis)	Pseudophoenix_vinifera))	(((Sclerosperma_profizianum	Iriartea_deltoidea)	((Attalea_speciosa	(Dictyosperma_album	Pelagodoxa_henryana))	(Orania_palindan	Bactris_major)))	(Sabal_domingensis	Phoenix_dactylifera))))	Serenoa_repens)	Nypa_fruticans);
(((Chamaedorea_seifrizii	(((Elaeis_oleifera	Elaeis_guineensis)	(Pseudophoenix_vinifera	(Sabal_domingensis	Phoenix_dactylifera)))	(Leopoldinia_pulchra	((Attalea_speciosa	Iriartea_deltoidea)	((Dictyosperma_album	Pelagodoxa_henryana)	(Sclerosperma_profizianum	(Orania_palindan	Bactris_major)))))))	Serenoa_repens)	Nypa_fruticans);
(((Chamaedorea_seifrizii	((Pseudophoenix_vinifera	(Elaeis_oleifera	Elaeis_guineensis))	(((Leopoldinia_pulchra	(((Orania_palindan	Bactris_major)	(Attalea_speciosa	(Dictyosperma_album	Pelagodoxa_henryana)))	Sclerosperma_profizianum))	Iriartea_deltoidea)	(Sabal_domingensis	Phoenix_dactylifera))))	Serenoa_repens)	Nypa_fruticans);
(((Chamaedorea_seifrizii	(((Attalea_speciosa	(((Iriartea_deltoidea	Sclerosperma_profizianum)	Sabal_domingensis)	(((Leopoldinia_pulchra	(Orania_palindan	Bactris_major))	Pelagodoxa_henryana)	Dictyosperma_album)))	(Elaeis_oleifera	Elaeis_guineensis))	(Pseudophoenix_vinifera	Phoenix_dactylifera)))	Serenoa_repens)	Nypa_fruticans);
(((Chamaedorea_seifrizii	((Attalea_speciosa	((((Phoenix_dactylifera	Sabal_domingensis)	(Pseudophoenix_vinifera	(Elaeis_guineensis	Elaeis_oleifera)))	Leopoldinia_pulchra)	((Pelagodoxa_henryana	Dictyosperma_album)	((Orania_palindan	Bactris_major)	Sclerosperma_profizianum))))	Iriartea_deltoidea))	Serenoa_repens)	Nypa_fruticans);
(((Chamaedorea_seifrizii	(((((Leopoldinia_pulchra	Iriartea_deltoidea)	Sclerosperma_profizianum)	(Attalea_speciosa	((Pelagodoxa_henryana	Dictyosperma_album)	(Orania_palindan	Bactris_major))))	(Phoenix_dactylifera	Sabal_domingensis))	(Pseudophoenix_vinifera	(Elaeis_guineensis	Elaeis_oleifera))))	Serenoa_repens)	Nypa_fruticans);
(((Chamaedorea_seifrizii	(((Pseudophoenix_vinifera	(Phoenix_dactylifera	Sabal_domingensis))	(Elaeis_guineensis	Elaeis_oleifera))	((Sclerosperma_profizianum	Iriartea_deltoidea)	(Attalea_speciosa	((((Leopoldinia_pulchra	Orania_palindan)	Bactris_major)	Pelagodoxa_henryana)	Dictyosperma_album)))))	Serenoa_repens)	Nypa_fruticans);
((Serenoa_repens	((((Sabal_domingensis	Phoenix_dactylifera)	((Elaeis_oleifera	Elaeis_guineensis)	Pseudophoenix_vinifera))	(((Leopoldinia_pulchra	Iriartea_deltoidea)	Sclerosperma_profizianum)	(((Dictyosperma_album	Pelagodoxa_henryana)	(Bactris_major	Orania_palindan))	Attalea_speciosa)))	Chamaedorea_seifrizii))	Nypa_fruticans);
((Serenoa_repens	((((Sabal_domingensis	Phoenix_dactylifera)	(Pseudophoenix_vinifera	(Leopoldinia_pulchra	(Elaeis_oleifera	Elaeis_guineensis))))	((Iriartea_deltoidea	Sclerosperma_profizianum)	((Dictyosperma_album	((Bactris_major	Orania_palindan)	Pelagodoxa_henryana))	Attalea_speciosa)))	Chamaedorea_seifrizii))	Nypa_fruticans);
(((Serenoa_repens	Chamaedorea_seifrizii)	(((Sabal_domingensis	Phoenix_dactylifera)	(Pseudophoenix_vinifera	(Elaeis_oleifera	Elaeis_guineensis)))	(((((Dictyosperma_album	Pelagodoxa_henryana)	(Bactris_major	Orania_palindan))	Attalea_speciosa)	(Leopoldinia_pulchra	Iriartea_deltoidea))	Sclerosperma_profizianum)))	Nypa_fruticans);
((Serenoa_repens	((((Sabal_domingensis	Phoenix_dactylifera)	Pseudophoenix_vinifera)	((Iriartea_deltoidea	Sclerosperma_profizianum)	((Dictyosperma_album	((Bactris_major	(Leopoldinia_pulchra	Orania_palindan))	Pelagodoxa_henryana))	((Elaeis_oleifera	Elaeis_guineensis)	Attalea_speciosa))))	Chamaedorea_seifrizii))	Nypa_fruticans);
(((Serenoa_repens	((((Iriartea_deltoidea	Sclerosperma_profizianum)	((Attalea_speciosa	((Bactris_major	Orania_palindan)	Pelagodoxa_henryana))	Dictyosperma_album))	(Sabal_domingensis	Phoenix_dactylifera))	((Elaeis_oleifera	(Leopoldinia_pulchra	Elaeis_guineensis))	Pseudophoenix_vinifera)))	Chamaedorea_seifrizii)	Nypa_fruticans);
((Serenoa_repens	((((Pseudophoenix_vinifera	Leopoldinia_pulchra)	((Attalea_speciosa	(Iriartea_deltoidea	Sclerosperma_profizianum))	((Bactris_major	Orania_palindan)	(Dictyosperma_album	Pelagodoxa_henryana))))	((Sabal_domingensis	Phoenix_dactylifera)	(Elaeis_oleifera	Elaeis_guineensis)))	Chamaedorea_seifrizii))	Nypa_fruticans);
((Serenoa_repens	((((Iriartea_deltoidea	Sclerosperma_profizianum)	(Attalea_speciosa	((Bactris_major	Orania_palindan)	(Leopoldinia_pulchra	(Dictyosperma_album	Pelagodoxa_henryana)))))	((Sabal_domingensis	Phoenix_dactylifera)	(Pseudophoenix_vinifera	(Elaeis_oleifera	Elaeis_guineensis))))	Chamaedorea_seifrizii))	Nypa_fruticans);
((Serenoa_repens	((((Iriartea_deltoidea	Sclerosperma_profizianum)	((Attalea_speciosa	((Dictyosperma_album	(Bactris_major	Orania_palindan))	Leopoldinia_pulchra))	Pelagodoxa_henryana))	((Sabal_domingensis	Phoenix_dactylifera)	(Pseudophoenix_vinifera	(Elaeis_oleifera	Elaeis_guineensis))))	Chamaedorea_seifrizii))	Nypa_fruticans);
((Serenoa_repens	(((((Iriartea_deltoidea	Sclerosperma_profizianum)	((Dictyosperma_album	((Leopoldinia_pulchra	Pelagodoxa_henryana)	(Bactris_major	Orania_palindan)))	Attalea_speciosa))	(Sabal_domingensis	Phoenix_dactylifera))	(Pseudophoenix_vinifera	(Elaeis_oleifera	Elaeis_guineensis)))	Chamaedorea_seifrizii))	Nypa_fruticans);
((((((Sabal_domingensis	Phoenix_dactylifera)	((Elaeis_guineensis	Elaeis_oleifera)	Pseudophoenix_vinifera))	((Iriartea_deltoidea	Sclerosperma_profizianum)	((((Leopoldinia_pulchra	Dictyosperma_album)	(Bactris_major	Orania_palindan))	Pelagodoxa_henryana)	Attalea_speciosa)))	Serenoa_repens)	Chamaedorea_seifrizii)	Nypa_fruticans);
((Serenoa_repens	(((((Phoenix_dactylifera	Sabal_domingensis)	((Elaeis_oleifera	Elaeis_guineensis)	Pseudophoenix_vinifera))	Leopoldinia_pulchra)	(Sclerosperma_profizianum	((Attalea_speciosa	(Dictyosperma_album	((Orania_palindan	Bactris_major)	Pelagodoxa_henryana)))	Iriartea_deltoidea)))	Chamaedorea_seifrizii))	Nypa_fruticans);
((Serenoa_repens	((((Phoenix_dactylifera	Sabal_domingensis)	((Elaeis_oleifera	Elaeis_guineensis)	Pseudophoenix_vinifera))	((Sclerosperma_profizianum	Iriartea_deltoidea)	(Attalea_speciosa	((Leopoldinia_pulchra	(Pelagodoxa_henryana	Dictyosperma_album))	(Orania_palindan	Bactris_major)))))	Chamaedorea_seifrizii))	Nypa_fruticans);
(((Serenoa_repens	((((Iriartea_deltoidea	(Leopoldinia_pulchra	(Attalea_speciosa	(Pelagodoxa_henryana	Dictyosperma_album))))	(Sclerosperma_profizianum	(Orania_palindan	Bactris_major)))	(Phoenix_dactylifera	Sabal_domingensis))	((Elaeis_oleifera	Elaeis_guineensis)	Pseudophoenix_vinifera)))	Chamaedorea_seifrizii)	Nypa_fruticans);
(((Serenoa_repens	((((Iriartea_deltoidea	(Leopoldinia_pulchra	(Attalea_speciosa	(Pelagodoxa_henryana	Dictyosperma_album))))	(Sclerosperma_profizianum	(Orania_palindan	Bactris_major)))	(Phoenix_dactylifera	Sabal_domingensis))	((Elaeis_oleifera	Elaeis_guineensis)	Pseudophoenix_vinifera)))	Chamaedorea_seifrizii)	Nypa_fruticans);
((Leopoldinia_pulchra	((((((Iriartea_deltoidea	Sclerosperma_profizianum)	((((Orania_palindan	Bactris_major)	Pelagodoxa_henryana)	Dictyosperma_album)	((Elaeis_oleifera	Elaeis_guineensis)	Attalea_speciosa)))	(Phoenix_dactylifera	Sabal_domingensis))	Pseudophoenix_vinifera)	Chamaedorea_seifrizii)	Serenoa_repens))	Nypa_fruticans);
((((((Iriartea_deltoidea	(Phoenix_dactylifera	Sabal_domingensis))	Pseudophoenix_vinifera)	(((Elaeis_oleifera	Elaeis_guineensis)	Attalea_speciosa)	(((Leopoldinia_pulchra	(Pelagodoxa_henryana	Dictyosperma_album))	(Orania_palindan	Bactris_major))	Sclerosperma_profizianum)))	Chamaedorea_seifrizii)	Serenoa_repens)	Nypa_fruticans);
(((((Pseudophoenix_vinifera	Leopoldinia_pulchra)	(Phoenix_dactylifera	(((Pelagodoxa_henryana	(Orania_palindan	Bactris_major))	Dictyosperma_album)	(Attalea_speciosa	((Sclerosperma_profizianum	Sabal_domingensis)	(Iriartea_deltoidea	(Elaeis_oleifera	Elaeis_guineensis)))))))	Chamaedorea_seifrizii)	Serenoa_repens)	Nypa_fruticans);
(((((Leopoldinia_pulchra	(Sabal_domingensis	Phoenix_dactylifera))	((((((Orania_palindan	Bactris_major)	Pelagodoxa_henryana)	Dictyosperma_album)	Attalea_speciosa)	(Sclerosperma_profizianum	(Iriartea_deltoidea	(Elaeis_oleifera	Elaeis_guineensis))))	Pseudophoenix_vinifera))	Chamaedorea_seifrizii)	Serenoa_repens)	Nypa_fruticans);
((((((Elaeis_guineensis	Elaeis_oleifera)	Pseudophoenix_vinifera)	(((Sclerosperma_profizianum	Phoenix_dactylifera)	((((Pelagodoxa_henryana	Dictyosperma_album)	(Orania_palindan	Bactris_major))	Leopoldinia_pulchra)	(Sabal_domingensis	Iriartea_deltoidea)))	Attalea_speciosa))	Chamaedorea_seifrizii)	Serenoa_repens)	Nypa_fruticans);
(((Serenoa_repens	(Leopoldinia_pulchra	((Pseudophoenix_vinifera	(Phoenix_dactylifera	Sabal_domingensis))	((((Elaeis_guineensis	Elaeis_oleifera)	Attalea_speciosa)	((Pelagodoxa_henryana	(Orania_palindan	Bactris_major))	Dictyosperma_album))	(Sclerosperma_profizianum	Iriartea_deltoidea)))))	Chamaedorea_seifrizii)	Nypa_fruticans);
((Serenoa_repens	((((Pseudophoenix_vinifera	(Elaeis_guineensis	Elaeis_oleifera))	(Phoenix_dactylifera	Sabal_domingensis))	((((((Orania_palindan	(Bactris_major	Leopoldinia_pulchra))	Pelagodoxa_henryana)	Dictyosperma_album)	Attalea_speciosa)	Iriartea_deltoidea)	Sclerosperma_profizianum))	Chamaedorea_seifrizii))	Nypa_fruticans);
(((Elaeis_guineensis	Elaeis_oleifera)	(((Iriartea_deltoidea	Serenoa_repens)	Chamaedorea_seifrizii)	(Leopoldinia_pulchra	((Pseudophoenix_vinifera	(Phoenix_dactylifera	Sabal_domingensis))	(Sclerosperma_profizianum	(Attalea_speciosa	((Pelagodoxa_henryana	Dictyosperma_album)	(Orania_palindan	Bactris_major))))))))	Nypa_fruticans);
(((Serenoa_repens	Chamaedorea_seifrizii)	(((Phoenix_dactylifera	Sabal_domingensis)	(((Elaeis_guineensis	Elaeis_oleifera)	Leopoldinia_pulchra)	Pseudophoenix_vinifera))	(Sclerosperma_profizianum	((Iriartea_deltoidea	Attalea_speciosa)	((Pelagodoxa_henryana	Dictyosperma_album)	(Orania_palindan	Bactris_major))))))	Nypa_fruticans);
(((Serenoa_repens	Chamaedorea_seifrizii)	(((((Elaeis_guineensis	Elaeis_oleifera)	Phoenix_dactylifera)	Sabal_domingensis)	Pseudophoenix_vinifera)	((Iriartea_deltoidea	Sclerosperma_profizianum)	((Dictyosperma_album	(((Orania_palindan	Bactris_major)	Pelagodoxa_henryana)	Leopoldinia_pulchra))	Attalea_speciosa))))	Nypa_fruticans);
((Serenoa_repens	((((Pseudophoenix_vinifera	(Elaeis_guineensis	Elaeis_oleifera))	(Leopoldinia_pulchra	(Phoenix_dactylifera	Sabal_domingensis)))	((Iriartea_deltoidea	Sclerosperma_profizianum)	((Dictyosperma_album	(Orania_palindan	Bactris_major))	(Attalea_speciosa	Pelagodoxa_henryana))))	Chamaedorea_seifrizii))	Nypa_fruticans);
((Serenoa_repens	((((Pseudophoenix_vinifera	(Elaeis_guineensis	Elaeis_oleifera))	(Phoenix_dactylifera	Sabal_domingensis))	((Sclerosperma_profizianum	(Leopoldinia_pulchra	(Orania_palindan	Bactris_major)))	(Iriartea_deltoidea	(Attalea_speciosa	(Dictyosperma_album	Pelagodoxa_henryana)))))	Chamaedorea_seifrizii))	Nypa_fruticans);
(((Attalea_speciosa	((Sclerosperma_profizianum	((Dictyosperma_album	((Orania_palindan	Bactris_major)	Pelagodoxa_henryana))	(Phoenix_dactylifera	Sabal_domingensis)))	(Pseudophoenix_vinifera	(Elaeis_guineensis	Elaeis_oleifera))))	(Chamaedorea_seifrizii	(Leopoldinia_pulchra	(Iriartea_deltoidea	Serenoa_repens))))	Nypa_fruticans);
(((Serenoa_repens	((((Iriartea_deltoidea	Sclerosperma_profizianum)	((((Dictyosperma_album	Pelagodoxa_henryana)	Attalea_speciosa)	(Orania_palindan	Bactris_major))	Leopoldinia_pulchra))	(Sabal_domingensis	Phoenix_dactylifera))	(Pseudophoenix_vinifera	(Elaeis_guineensis	Elaeis_oleifera))))	Chamaedorea_seifrizii)	Nypa_fruticans);
((Serenoa_repens	(((((Iriartea_deltoidea	Sclerosperma_profizianum)	(((Dictyosperma_album	(Leopoldinia_pulchra	Attalea_speciosa))	Pelagodoxa_henryana)	(Orania_palindan	Bactris_major)))	(Sabal_domingensis	Phoenix_dactylifera))	(Pseudophoenix_vinifera	(Elaeis_guineensis	Elaeis_oleifera)))	Chamaedorea_seifrizii))	Nypa_fruticans);
((Serenoa_repens	((((Iriartea_deltoidea	Sclerosperma_profizianum)	((Pelagodoxa_henryana	((Leopoldinia_pulchra	Dictyosperma_album)	(Orania_palindan	Bactris_major)))	Attalea_speciosa))	(Pseudophoenix_vinifera	((Sabal_domingensis	Phoenix_dactylifera)	(Elaeis_guineensis	Elaeis_oleifera))))	Chamaedorea_seifrizii))	Nypa_fruticans);
(((Chamaedorea_seifrizii	(((Phoenix_dactylifera	Sabal_domingensis)	((Elaeis_oleifera	Elaeis_guineensis)	Pseudophoenix_vinifera))	(Iriartea_deltoidea	((((Bactris_major	Orania_palindan)	((Dictyosperma_album	Pelagodoxa_henryana)	Attalea_speciosa))	Sclerosperma_profizianum)	Leopoldinia_pulchra))))	Serenoa_repens)	Nypa_fruticans);
(((Chamaedorea_seifrizii	(((((Pelagodoxa_henryana	(Bactris_major	(Leopoldinia_pulchra	Orania_palindan)))	Dictyosperma_album)	Attalea_speciosa)	(((Elaeis_oleifera	Elaeis_guineensis)	Pseudophoenix_vinifera)	(Phoenix_dactylifera	Sabal_domingensis)))	(Sclerosperma_profizianum	Iriartea_deltoidea)))	Serenoa_repens)	Nypa_fruticans);
((Chamaedorea_seifrizii	((((((Pelagodoxa_henryana	(Leopoldinia_pulchra	Dictyosperma_album))	(Bactris_major	Orania_palindan))	((Elaeis_oleifera	Elaeis_guineensis)	Attalea_speciosa))	(Pseudophoenix_vinifera	(Phoenix_dactylifera	Sabal_domingensis)))	(Sclerosperma_profizianum	Iriartea_deltoidea))	Serenoa_repens))	Nypa_fruticans);
((Chamaedorea_seifrizii	(Serenoa_repens	(((Leopoldinia_pulchra	Phoenix_dactylifera)	(((Sclerosperma_profizianum	Iriartea_deltoidea)	Attalea_speciosa)	((Pelagodoxa_henryana	(Dictyosperma_album	(Bactris_major	Orania_palindan)))	Sabal_domingensis)))	((Elaeis_oleifera	Elaeis_guineensis)	Pseudophoenix_vinifera))))	Nypa_fruticans);
((Chamaedorea_seifrizii	(Serenoa_repens	((((Iriartea_deltoidea	Leopoldinia_pulchra)	(Sclerosperma_profizianum	(Attalea_speciosa	(((Bactris_major	Orania_palindan)	Pelagodoxa_henryana)	Dictyosperma_album))))	(Sabal_domingensis	Phoenix_dactylifera))	((Elaeis_oleifera	Elaeis_guineensis)	Pseudophoenix_vinifera))))	Nypa_fruticans);
(((Serenoa_repens	(((Iriartea_deltoidea	(((Sabal_domingensis	Leopoldinia_pulchra)	((Pelagodoxa_henryana	Dictyosperma_album)	(Chamaedorea_seifrizii	Attalea_speciosa)))	((Bactris_major	Orania_palindan)	Sclerosperma_profizianum)))	Phoenix_dactylifera)	Pseudophoenix_vinifera))	(Elaeis_oleifera	Elaeis_guineensis))	Nypa_fruticans);
((Serenoa_repens	((((Sabal_domingensis	Phoenix_dactylifera)	((Iriartea_deltoidea	Attalea_speciosa)	(((Leopoldinia_pulchra	Sclerosperma_profizianum)	(Elaeis_oleifera	Elaeis_guineensis))	((Bactris_major	Orania_palindan)	(Pelagodoxa_henryana	Dictyosperma_album)))))	Pseudophoenix_vinifera)	Chamaedorea_seifrizii))	Nypa_fruticans);
((Serenoa_repens	((((Sabal_domingensis	Phoenix_dactylifera)	(((Leopoldinia_pulchra	Sclerosperma_profizianum)	Iriartea_deltoidea)	(Attalea_speciosa	(Pelagodoxa_henryana	((Bactris_major	Orania_palindan)	Dictyosperma_album)))))	((Elaeis_oleifera	Elaeis_guineensis)	Pseudophoenix_vinifera))	Chamaedorea_seifrizii))	Nypa_fruticans);
((Serenoa_repens	((((Elaeis_oleifera	Elaeis_guineensis)	(Iriartea_deltoidea	Sabal_domingensis))	(((((Dictyosperma_album	Attalea_speciosa)	(Bactris_major	Pelagodoxa_henryana))	Leopoldinia_pulchra)	(Sclerosperma_profizianum	Phoenix_dactylifera))	(Orania_palindan	Pseudophoenix_vinifera)))	Chamaedorea_seifrizii))	Nypa_fruticans);
((Chamaedorea_seifrizii	(Serenoa_repens	((Dictyosperma_album	(((Sclerosperma_profizianum	Attalea_speciosa)	Iriartea_deltoidea)	((Orania_palindan	Bactris_major)	(Leopoldinia_pulchra	Pelagodoxa_henryana))))	(((Elaeis_oleifera	Elaeis_guineensis)	Pseudophoenix_vinifera)	(Sabal_domingensis	Phoenix_dactylifera)))))	Nypa_fruticans);
((Serenoa_repens	((((Elaeis_oleifera	Elaeis_guineensis)	(((((Orania_palindan	Bactris_major)	(Attalea_speciosa	(Pelagodoxa_henryana	Dictyosperma_album)))	Sabal_domingensis)	Leopoldinia_pulchra)	((Phoenix_dactylifera	Sclerosperma_profizianum)	Iriartea_deltoidea)))	Pseudophoenix_vinifera)	Chamaedorea_seifrizii))	Nypa_fruticans);
(((Serenoa_repens	((Pseudophoenix_vinifera	(((((Pelagodoxa_henryana	(((Leopoldinia_pulchra	Orania_palindan)	Bactris_major)	Dictyosperma_album))	Attalea_speciosa)	(Iriartea_deltoidea	Sclerosperma_profizianum))	Sabal_domingensis)	Phoenix_dactylifera))	Chamaedorea_seifrizii))	(Elaeis_oleifera	Elaeis_guineensis))	Nypa_fruticans);
(((Serenoa_repens	((Pseudophoenix_vinifera	((Elaeis_oleifera	Elaeis_guineensis)	((((Iriartea_deltoidea	(Pelagodoxa_henryana	((Orania_palindan	Bactris_major)	Dictyosperma_album)))	Attalea_speciosa)	(Phoenix_dactylifera	Sclerosperma_profizianum))	Sabal_domingensis)))	Leopoldinia_pulchra))	Chamaedorea_seifrizii)	Nypa_fruticans);
((Serenoa_repens	((((Phoenix_dactylifera	Sabal_domingensis)	((Leopoldinia_pulchra	Pseudophoenix_vinifera)	(Elaeis_oleifera	Elaeis_guineensis)))	(Sclerosperma_profizianum	(((Pelagodoxa_henryana	Dictyosperma_album)	(Attalea_speciosa	(Orania_palindan	Bactris_major)))	Iriartea_deltoidea)))	Chamaedorea_seifrizii))	Nypa_fruticans);
(((Iriartea_deltoidea	Serenoa_repens)	((((Pseudophoenix_vinifera	(Leopoldinia_pulchra	(Phoenix_dactylifera	Sabal_domingensis)))	Sclerosperma_profizianum)	(Attalea_speciosa	((Dictyosperma_album	(Orania_palindan	Bactris_major))	Pelagodoxa_henryana)))	((Elaeis_oleifera	Elaeis_guineensis)	Chamaedorea_seifrizii)))	Nypa_fruticans);
((Serenoa_repens	((Leopoldinia_pulchra	((((Elaeis_oleifera	Elaeis_guineensis)	Pseudophoenix_vinifera)	(Phoenix_dactylifera	Sabal_domingensis))	((Iriartea_deltoidea	((Attalea_speciosa	(Dictyosperma_album	(Orania_palindan	Bactris_major)))	Pelagodoxa_henryana))	Sclerosperma_profizianum)))	Chamaedorea_seifrizii))	Nypa_fruticans);
((((Iriartea_deltoidea	Serenoa_repens)	(((Sclerosperma_profizianum	(Phoenix_dactylifera	Sabal_domingensis))	((Dictyosperma_album	((Pelagodoxa_henryana	(Orania_palindan	Bactris_major))	Attalea_speciosa))	Leopoldinia_pulchra))	((Elaeis_oleifera	Elaeis_guineensis)	Pseudophoenix_vinifera)))	Chamaedorea_seifrizii)	Nypa_fruticans);
(((Serenoa_repens	(((Pseudophoenix_vinifera	(Sclerosperma_profizianum	(Elaeis_oleifera	Elaeis_guineensis)))	(((((((Orania_palindan	Bactris_major)	Pelagodoxa_henryana)	Dictyosperma_album)	Attalea_speciosa)	Iriartea_deltoidea)	Sabal_domingensis)	Phoenix_dactylifera))	Chamaedorea_seifrizii))	Leopoldinia_pulchra)	Nypa_fruticans);
((Serenoa_repens	((((Phoenix_dactylifera	Sabal_domingensis)	(Pseudophoenix_vinifera	Leopoldinia_pulchra))	((Attalea_speciosa	((Pelagodoxa_henryana	Dictyosperma_album)	(Orania_palindan	Bactris_major)))	(Sclerosperma_profizianum	((Elaeis_oleifera	Elaeis_guineensis)	Iriartea_deltoidea))))	Chamaedorea_seifrizii))	Nypa_fruticans);
(((Serenoa_repens	(((Iriartea_deltoidea	((Attalea_speciosa	(Pelagodoxa_henryana	Dictyosperma_album))	(Sclerosperma_profizianum	(Orania_palindan	Bactris_major))))	(Leopoldinia_pulchra	((Phoenix_dactylifera	Sabal_domingensis)	Pseudophoenix_vinifera)))	Chamaedorea_seifrizii))	(Elaeis_oleifera	Elaeis_guineensis))	Nypa_fruticans);
(((Iriartea_deltoidea	Serenoa_repens)	(Chamaedorea_seifrizii	(((((Dictyosperma_album	((Orania_palindan	Bactris_major)	Pelagodoxa_henryana))	(Phoenix_dactylifera	Sabal_domingensis))	(Pseudophoenix_vinifera	(Sclerosperma_profizianum	(Elaeis_oleifera	Elaeis_guineensis))))	Attalea_speciosa)	Leopoldinia_pulchra)))	Nypa_fruticans);
(((Serenoa_repens	Leopoldinia_pulchra)	(Chamaedorea_seifrizii	((Pseudophoenix_vinifera	(Phoenix_dactylifera	Sabal_domingensis))	((((Elaeis_oleifera	Elaeis_guineensis)	Iriartea_deltoidea)	Sclerosperma_profizianum)	(Attalea_speciosa	((Dictyosperma_album	Pelagodoxa_henryana)	(Orania_palindan	Bactris_major)))))))	Nypa_fruticans);
((Serenoa_repens	(Chamaedorea_seifrizii	(Leopoldinia_pulchra	((((Elaeis_oleifera	Elaeis_guineensis)	Pseudophoenix_vinifera)	(Phoenix_dactylifera	Sabal_domingensis))	((Iriartea_deltoidea	Sclerosperma_profizianum)	(Attalea_speciosa	(Dictyosperma_album	((Orania_palindan	Bactris_major)	Pelagodoxa_henryana))))))))	Nypa_fruticans);
((Serenoa_repens	(Chamaedorea_seifrizii	((((Elaeis_oleifera	Elaeis_guineensis)	Pseudophoenix_vinifera)	(Phoenix_dactylifera	Sabal_domingensis))	((Leopoldinia_pulchra	Sclerosperma_profizianum)	((Attalea_speciosa	((Dictyosperma_album	Pelagodoxa_henryana)	(Orania_palindan	Bactris_major)))	Iriartea_deltoidea)))))	Nypa_fruticans);
((Serenoa_repens	(Chamaedorea_seifrizii	((((Elaeis_oleifera	Elaeis_guineensis)	Pseudophoenix_vinifera)	(Phoenix_dactylifera	Sabal_domingensis))	((Leopoldinia_pulchra	Sclerosperma_profizianum)	((Attalea_speciosa	((Dictyosperma_album	Pelagodoxa_henryana)	(Orania_palindan	Bactris_major)))	Iriartea_deltoidea)))))	Nypa_fruticans);
((Serenoa_repens	(Chamaedorea_seifrizii	(((((Pelagodoxa_henryana	(Dictyosperma_album	(Orania_palindan	Bactris_major)))	Sclerosperma_profizianum)	(Attalea_speciosa	(Elaeis_oleifera	Elaeis_guineensis)))	(((Iriartea_deltoidea	Phoenix_dactylifera)	Sabal_domingensis)	Leopoldinia_pulchra))	Pseudophoenix_vinifera)))	Nypa_fruticans);
((((((Elaeis_oleifera	Elaeis_guineensis)	((Phoenix_dactylifera	Sabal_domingensis)	Pseudophoenix_vinifera))	(Iriartea_deltoidea	(((Orania_palindan	Bactris_major)	(Attalea_speciosa	(Pelagodoxa_henryana	Dictyosperma_album)))	Sclerosperma_profizianum)))	Serenoa_repens)	(Chamaedorea_seifrizii	Leopoldinia_pulchra))	Nypa_fruticans);
((((((((Elaeis_oleifera	Elaeis_guineensis)	Attalea_speciosa)	((Pelagodoxa_henryana	((Orania_palindan	Bactris_major)	Leopoldinia_pulchra))	Dictyosperma_album))	(Iriartea_deltoidea	Sclerosperma_profizianum))	((Phoenix_dactylifera	Sabal_domingensis)	Pseudophoenix_vinifera))	Serenoa_repens)	Chamaedorea_seifrizii)	Nypa_fruticans);
((((((Attalea_speciosa	((Pelagodoxa_henryana	Dictyosperma_album)	(Orania_palindan	Bactris_major)))	((Leopoldinia_pulchra	Iriartea_deltoidea)	((Elaeis_oleifera	Elaeis_guineensis)	Sclerosperma_profizianum)))	((Phoenix_dactylifera	Sabal_domingensis)	Pseudophoenix_vinifera))	Serenoa_repens)	Chamaedorea_seifrizii)	Nypa_fruticans);
((Serenoa_repens	((((Iriartea_deltoidea	(Attalea_speciosa	(Leopoldinia_pulchra	(((Orania_palindan	Bactris_major)	Pelagodoxa_henryana)	Dictyosperma_album))))	Sclerosperma_profizianum)	((Phoenix_dactylifera	Sabal_domingensis)	((Elaeis_oleifera	Elaeis_guineensis)	Pseudophoenix_vinifera)))	Chamaedorea_seifrizii))	Nypa_fruticans);
(((Chamaedorea_seifrizii	(((Elaeis_guineensis	Elaeis_oleifera)	Pseudophoenix_vinifera)	(((Iriartea_deltoidea	Sclerosperma_profizianum)	((Attalea_speciosa	(Orania_palindan	Bactris_major))	((Leopoldinia_pulchra	Pelagodoxa_henryana)	Dictyosperma_album)))	(Sabal_domingensis	Phoenix_dactylifera))))	Serenoa_repens)	Nypa_fruticans);
(((Chamaedorea_seifrizii	(((Iriartea_deltoidea	Sclerosperma_profizianum)	(Attalea_speciosa	(Pelagodoxa_henryana	(Dictyosperma_album	((Leopoldinia_pulchra	Orania_palindan)	Bactris_major)))))	(((Elaeis_guineensis	Elaeis_oleifera)	Pseudophoenix_vinifera)	(Sabal_domingensis	Phoenix_dactylifera))))	Serenoa_repens)	Nypa_fruticans);
(((Chamaedorea_seifrizii	((Leopoldinia_pulchra	(Attalea_speciosa	((Pelagodoxa_henryana	Dictyosperma_album)	(Orania_palindan	Bactris_major))))	(Iriartea_deltoidea	((Sclerosperma_profizianum	(Elaeis_guineensis	Elaeis_oleifera))	((Sabal_domingensis	Phoenix_dactylifera)	Pseudophoenix_vinifera)))))	Serenoa_repens)	Nypa_fruticans);
(((Chamaedorea_seifrizii	(((Attalea_speciosa	((Pelagodoxa_henryana	Dictyosperma_album)	(Orania_palindan	Bactris_major)))	((Sclerosperma_profizianum	Leopoldinia_pulchra)	Iriartea_deltoidea))	(((Elaeis_guineensis	Elaeis_oleifera)	(Sabal_domingensis	Phoenix_dactylifera))	Pseudophoenix_vinifera)))	Serenoa_repens)	Nypa_fruticans);
(((Chamaedorea_seifrizii	((Leopoldinia_pulchra	((Elaeis_guineensis	Elaeis_oleifera)	((Sabal_domingensis	Phoenix_dactylifera)	Pseudophoenix_vinifera)))	((Attalea_speciosa	(((Orania_palindan	Bactris_major)	Pelagodoxa_henryana)	Dictyosperma_album))	(Sclerosperma_profizianum	Iriartea_deltoidea))))	Serenoa_repens)	Nypa_fruticans);
(((Chamaedorea_seifrizii	(((Sabal_domingensis	(Phoenix_dactylifera	Leopoldinia_pulchra))	(Pseudophoenix_vinifera	(Elaeis_guineensis	Elaeis_oleifera)))	((Sclerosperma_profizianum	Iriartea_deltoidea)	(Attalea_speciosa	(Pelagodoxa_henryana	((Orania_palindan	Bactris_major)	Dictyosperma_album))))))	Serenoa_repens)	Nypa_fruticans);
(((Chamaedorea_seifrizii	((Pseudophoenix_vinifera	(Elaeis_guineensis	Elaeis_oleifera))	(Sabal_domingensis	(((Phoenix_dactylifera	Sclerosperma_profizianum)	Iriartea_deltoidea)	(Attalea_speciosa	((((Leopoldinia_pulchra	Orania_palindan)	Bactris_major)	Pelagodoxa_henryana)	Dictyosperma_album))))))	Serenoa_repens)	Nypa_fruticans);
(((Chamaedorea_seifrizii	((Leopoldinia_pulchra	((Phoenix_dactylifera	Sabal_domingensis)	(Pseudophoenix_vinifera	(Elaeis_guineensis	Elaeis_oleifera))))	((Sclerosperma_profizianum	Iriartea_deltoidea)	(Attalea_speciosa	(((Orania_palindan	Bactris_major)	Pelagodoxa_henryana)	Dictyosperma_album)))))	Serenoa_repens)	Nypa_fruticans);
(((Chamaedorea_seifrizii	((((((Leopoldinia_pulchra	Sabal_domingensis)	Phoenix_dactylifera)	Pseudophoenix_vinifera)	(Sclerosperma_profizianum	(Elaeis_guineensis	Elaeis_oleifera)))	(Attalea_speciosa	((Pelagodoxa_henryana	Dictyosperma_album)	(Orania_palindan	Bactris_major))))	Iriartea_deltoidea))	Serenoa_repens)	Nypa_fruticans);
(((Chamaedorea_seifrizii	((((Sabal_domingensis	((Attalea_speciosa	(Pelagodoxa_henryana	Dictyosperma_album))	(Orania_palindan	Bactris_major)))	(Sclerosperma_profizianum	Iriartea_deltoidea))	Leopoldinia_pulchra)	(Phoenix_dactylifera	((Elaeis_guineensis	Elaeis_oleifera)	Pseudophoenix_vinifera))))	Serenoa_repens)	Nypa_fruticans);
((Serenoa_repens	(((Iriartea_deltoidea	(((Pelagodoxa_henryana	((Bactris_major	Orania_palindan)	Dictyosperma_album))	(Sclerosperma_profizianum	Phoenix_dactylifera))	Sabal_domingensis))	(Pseudophoenix_vinifera	(Attalea_speciosa	(Elaeis_oleifera	(Leopoldinia_pulchra	Elaeis_guineensis)))))	Chamaedorea_seifrizii))	Nypa_fruticans);
((Serenoa_repens	(Leopoldinia_pulchra	((((Sclerosperma_profizianum	(Iriartea_deltoidea	((((Bactris_major	Orania_palindan)	Pelagodoxa_henryana)	Dictyosperma_album)	Attalea_speciosa)))	(Phoenix_dactylifera	Sabal_domingensis))	(Pseudophoenix_vinifera	(Elaeis_oleifera	Elaeis_guineensis)))	Chamaedorea_seifrizii)))	Nypa_fruticans);
(((Serenoa_repens	(((((Iriartea_deltoidea	Sclerosperma_profizianum)	Leopoldinia_pulchra)	((((Bactris_major	Orania_palindan)	Pelagodoxa_henryana)	Dictyosperma_album)	Attalea_speciosa))	(Phoenix_dactylifera	Sabal_domingensis))	(Pseudophoenix_vinifera	(Elaeis_oleifera	Elaeis_guineensis))))	Chamaedorea_seifrizii)	Nypa_fruticans);
((Serenoa_repens	((((Iriartea_deltoidea	(Phoenix_dactylifera	(Sabal_domingensis	Leopoldinia_pulchra)))	(Sclerosperma_profizianum	(((Pelagodoxa_henryana	Dictyosperma_album)	(Bactris_major	Orania_palindan))	Attalea_speciosa)))	(Pseudophoenix_vinifera	(Elaeis_oleifera	Elaeis_guineensis)))	Chamaedorea_seifrizii))	Nypa_fruticans);
((Serenoa_repens	((((Sabal_domingensis	Phoenix_dactylifera)	((Iriartea_deltoidea	Sclerosperma_profizianum)	(((Leopoldinia_pulchra	((Orania_palindan	Bactris_major)	Dictyosperma_album))	Pelagodoxa_henryana)	Attalea_speciosa)))	((Elaeis_oleifera	Elaeis_guineensis)	Pseudophoenix_vinifera))	Chamaedorea_seifrizii))	Nypa_fruticans);
((Serenoa_repens	((((Iriartea_deltoidea	Sclerosperma_profizianum)	((((Orania_palindan	Bactris_major)	Pelagodoxa_henryana)	Dictyosperma_album)	Attalea_speciosa))	(((Sabal_domingensis	Phoenix_dactylifera)	(Leopoldinia_pulchra	Pseudophoenix_vinifera))	(Elaeis_oleifera	Elaeis_guineensis)))	Chamaedorea_seifrizii))	Nypa_fruticans);
((Serenoa_repens	((Leopoldinia_pulchra	(((Pseudophoenix_vinifera	(Sclerosperma_profizianum	(Elaeis_oleifera	Elaeis_guineensis)))	(Sabal_domingensis	(Iriartea_deltoidea	Phoenix_dactylifera)))	(((Pelagodoxa_henryana	Dictyosperma_album)	(Orania_palindan	Bactris_major))	Attalea_speciosa)))	Chamaedorea_seifrizii))	Nypa_fruticans);
(((Serenoa_repens	Chamaedorea_seifrizii)	((Iriartea_deltoidea	((Leopoldinia_pulchra	((Pelagodoxa_henryana	((Orania_palindan	Bactris_major)	Dictyosperma_album))	Attalea_speciosa))	Sclerosperma_profizianum))	((Sabal_domingensis	Phoenix_dactylifera)	((Elaeis_oleifera	Elaeis_guineensis)	Pseudophoenix_vinifera))))	Nypa_fruticans);
((Serenoa_repens	(((Sabal_domingensis	Phoenix_dactylifera)	(Iriartea_deltoidea	(((Pseudophoenix_vinifera	Leopoldinia_pulchra)	(Sclerosperma_profizianum	(Orania_palindan	Bactris_major)))	((Attalea_speciosa	(Elaeis_oleifera	Elaeis_guineensis))	(Pelagodoxa_henryana	Dictyosperma_album)))))	Chamaedorea_seifrizii))	Nypa_fruticans);
(((Serenoa_repens	(Iriartea_deltoidea	(((Attalea_speciosa	((Orania_palindan	Bactris_major)	(Pelagodoxa_henryana	Dictyosperma_album)))	Leopoldinia_pulchra)	((Pseudophoenix_vinifera	(Sabal_domingensis	Phoenix_dactylifera))	((Elaeis_oleifera	Elaeis_guineensis)	Sclerosperma_profizianum)))))	Chamaedorea_seifrizii)	Nypa_fruticans);
(((((((Iriartea_deltoidea	(Sclerosperma_profizianum	(Leopoldinia_pulchra	(Elaeis_guineensis	Elaeis_oleifera))))	(Attalea_speciosa	((Dictyosperma_album	Pelagodoxa_henryana)	(Orania_palindan	Bactris_major))))	(Phoenix_dactylifera	Sabal_domingensis))	Pseudophoenix_vinifera)	Chamaedorea_seifrizii)	Serenoa_repens)	Nypa_fruticans);
((((((((Leopoldinia_pulchra	Iriartea_deltoidea)	Sclerosperma_profizianum)	(Attalea_speciosa	((Dictyosperma_album	Pelagodoxa_henryana)	(Orania_palindan	Bactris_major))))	(Phoenix_dactylifera	Sabal_domingensis))	((Elaeis_guineensis	Elaeis_oleifera)	Pseudophoenix_vinifera))	Chamaedorea_seifrizii)	Serenoa_repens)	Nypa_fruticans);
((((((((Leopoldinia_pulchra	Iriartea_deltoidea)	Sclerosperma_profizianum)	(Attalea_speciosa	((Dictyosperma_album	Pelagodoxa_henryana)	(Orania_palindan	Bactris_major))))	(Phoenix_dactylifera	Sabal_domingensis))	((Elaeis_guineensis	Elaeis_oleifera)	Pseudophoenix_vinifera))	Chamaedorea_seifrizii)	Serenoa_repens)	Nypa_fruticans);
(((((Sclerosperma_profizianum	(((Leopoldinia_pulchra	(Dictyosperma_album	(Orania_palindan	Bactris_major)))	(Pelagodoxa_henryana	Attalea_speciosa))	Iriartea_deltoidea))	(((Phoenix_dactylifera	Sabal_domingensis)	(Elaeis_guineensis	Elaeis_oleifera))	Pseudophoenix_vinifera))	Chamaedorea_seifrizii)	Serenoa_repens)	Nypa_fruticans);
(((((((Iriartea_deltoidea	((Pelagodoxa_henryana	((Leopoldinia_pulchra	(Orania_palindan	Bactris_major))	Dictyosperma_album))	Attalea_speciosa))	Sclerosperma_profizianum)	(Phoenix_dactylifera	Sabal_domingensis))	((Elaeis_guineensis	Elaeis_oleifera)	Pseudophoenix_vinifera))	Chamaedorea_seifrizii)	Serenoa_repens)	Nypa_fruticans);
((((((Iriartea_deltoidea	(Sabal_domingensis	(((Pelagodoxa_henryana	(Orania_palindan	Bactris_major))	Dictyosperma_album)	Attalea_speciosa)))	(Sclerosperma_profizianum	Phoenix_dactylifera))	((Elaeis_guineensis	Elaeis_oleifera)	(Leopoldinia_pulchra	Pseudophoenix_vinifera)))	Chamaedorea_seifrizii)	Serenoa_repens)	Nypa_fruticans);
(((((Leopoldinia_pulchra	((Iriartea_deltoidea	Sclerosperma_profizianum)	(Attalea_speciosa	(((Orania_palindan	Bactris_major)	Dictyosperma_album)	Pelagodoxa_henryana))))	((Sabal_domingensis	Phoenix_dactylifera)	((Elaeis_guineensis	Elaeis_oleifera)	Pseudophoenix_vinifera)))	Chamaedorea_seifrizii)	Serenoa_repens)	Nypa_fruticans);
((((Leopoldinia_pulchra	((((Iriartea_deltoidea	Sclerosperma_profizianum)	(Attalea_speciosa	(((Orania_palindan	Bactris_major)	Dictyosperma_album)	Pelagodoxa_henryana)))	(Sabal_domingensis	Phoenix_dactylifera))	((Elaeis_guineensis	Elaeis_oleifera)	Pseudophoenix_vinifera)))	Chamaedorea_seifrizii)	Serenoa_repens)	Nypa_fruticans);
(((((((Leopoldinia_pulchra	(Attalea_speciosa	((Dictyosperma_album	Pelagodoxa_henryana)	(Orania_palindan	Bactris_major))))	(Iriartea_deltoidea	((Elaeis_guineensis	Elaeis_oleifera)	Sclerosperma_profizianum)))	(Sabal_domingensis	Phoenix_dactylifera))	Pseudophoenix_vinifera)	Chamaedorea_seifrizii)	Serenoa_repens)	Nypa_fruticans);
((((((((Leopoldinia_pulchra	((Dictyosperma_album	Pelagodoxa_henryana)	(Orania_palindan	Bactris_major)))	((Elaeis_guineensis	Elaeis_oleifera)	Sclerosperma_profizianum))	(Iriartea_deltoidea	(Sabal_domingensis	Phoenix_dactylifera)))	Attalea_speciosa)	Pseudophoenix_vinifera)	Chamaedorea_seifrizii)	Serenoa_repens)	Nypa_fruticans);
((Chamaedorea_seifrizii	((((Pseudophoenix_vinifera	((Elaeis_guineensis	Elaeis_oleifera)	Leopoldinia_pulchra))	(Sabal_domingensis	Phoenix_dactylifera))	(((((Dictyosperma_album	Pelagodoxa_henryana)	(Bactris_major	Orania_palindan))	Attalea_speciosa)	Iriartea_deltoidea)	Sclerosperma_profizianum))	Serenoa_repens))	Nypa_fruticans);
((((((Elaeis_guineensis	Elaeis_oleifera)	Pseudophoenix_vinifera)	((((Attalea_speciosa	(Dictyosperma_album	((Leopoldinia_pulchra	Pelagodoxa_henryana)	(Bactris_major	Orania_palindan))))	Iriartea_deltoidea)	Sclerosperma_profizianum)	(Sabal_domingensis	Phoenix_dactylifera)))	Chamaedorea_seifrizii)	Serenoa_repens)	Nypa_fruticans);
(((((((Leopoldinia_pulchra	Elaeis_oleifera)	Elaeis_guineensis)	Pseudophoenix_vinifera)	(((Iriartea_deltoidea	Sclerosperma_profizianum)	(Attalea_speciosa	((Dictyosperma_album	(Bactris_major	Orania_palindan))	Pelagodoxa_henryana)))	(Sabal_domingensis	Phoenix_dactylifera)))	Chamaedorea_seifrizii)	Serenoa_repens)	Nypa_fruticans);
((Chamaedorea_seifrizii	((((Elaeis_oleifera	Elaeis_guineensis)	Pseudophoenix_vinifera)	((Iriartea_deltoidea	(((Leopoldinia_pulchra	(Sclerosperma_profizianum	(Bactris_major	Orania_palindan)))	(Dictyosperma_album	Pelagodoxa_henryana))	Attalea_speciosa))	(Sabal_domingensis	Phoenix_dactylifera)))	Serenoa_repens))	Nypa_fruticans);
((((((Sabal_domingensis	Phoenix_dactylifera)	(((Dictyosperma_album	Pelagodoxa_henryana)	Attalea_speciosa)	(Iriartea_deltoidea	(Elaeis_oleifera	Elaeis_guineensis))))	(Pseudophoenix_vinifera	((Sclerosperma_profizianum	Leopoldinia_pulchra)	(Bactris_major	Orania_palindan))))	Chamaedorea_seifrizii)	Serenoa_repens)	Nypa_fruticans);
((((Chamaedorea_seifrizii	((Pseudophoenix_vinifera	((Sabal_domingensis	Phoenix_dactylifera)	Leopoldinia_pulchra))	(Sclerosperma_profizianum	(Iriartea_deltoidea	((Bactris_major	Orania_palindan)	((Dictyosperma_album	Pelagodoxa_henryana)	Attalea_speciosa))))))	Serenoa_repens)	(Elaeis_oleifera	Elaeis_guineensis))	Nypa_fruticans);
((Serenoa_repens	(Chamaedorea_seifrizii	((Pseudophoenix_vinifera	(Sabal_domingensis	Phoenix_dactylifera))	((((Dictyosperma_album	Pelagodoxa_henryana)	Attalea_speciosa)	(((Elaeis_oleifera	Elaeis_guineensis)	Sclerosperma_profizianum)	(Bactris_major	(Leopoldinia_pulchra	Orania_palindan))))	Iriartea_deltoidea))))	Nypa_fruticans);
((Serenoa_repens	(Chamaedorea_seifrizii	((((Elaeis_oleifera	Elaeis_guineensis)	Pseudophoenix_vinifera)	(Sabal_domingensis	Phoenix_dactylifera))	(((Iriartea_deltoidea	Attalea_speciosa)	Sclerosperma_profizianum)	((Dictyosperma_album	(Bactris_major	(Leopoldinia_pulchra	Orania_palindan)))	Pelagodoxa_henryana)))))	Nypa_fruticans);
((Serenoa_repens	(Chamaedorea_seifrizii	((Pseudophoenix_vinifera	(Sabal_domingensis	((Elaeis_oleifera	Elaeis_guineensis)	Phoenix_dactylifera)))	((Iriartea_deltoidea	Sclerosperma_profizianum)	(Attalea_speciosa	(((Leopoldinia_pulchra	Dictyosperma_album)	Pelagodoxa_henryana)	(Bactris_major	Orania_palindan)))))))	Nypa_fruticans);
(((Serenoa_repens	Chamaedorea_seifrizii)	((Sabal_domingensis	(Pseudophoenix_vinifera	Phoenix_dactylifera))	((((Elaeis_oleifera	Elaeis_guineensis)	Iriartea_deltoidea)	Sclerosperma_profizianum)	(Attalea_speciosa	(((Pelagodoxa_henryana	(Bactris_major	Orania_palindan))	Dictyosperma_album)	Leopoldinia_pulchra)))))	Nypa_fruticans);
(((((((((Leopoldinia_pulchra	Dictyosperma_album)	((Orania_palindan	Bactris_major)	Pelagodoxa_henryana))	((Iriartea_deltoidea	Sclerosperma_profizianum)	Attalea_speciosa))	(Sabal_domingensis	Phoenix_dactylifera))	Pseudophoenix_vinifera)	(Elaeis_oleifera	Elaeis_guineensis))	Chamaedorea_seifrizii)	Serenoa_repens)	Nypa_fruticans);
((((((Pseudophoenix_vinifera	(Elaeis_oleifera	Elaeis_guineensis))	(Sabal_domingensis	Phoenix_dactylifera))	((((Dictyosperma_album	((Orania_palindan	Bactris_major)	Pelagodoxa_henryana))	(Leopoldinia_pulchra	Iriartea_deltoidea))	Attalea_speciosa)	Sclerosperma_profizianum))	Chamaedorea_seifrizii)	Serenoa_repens)	Nypa_fruticans);
(((((Sabal_domingensis	(Iriartea_deltoidea	Phoenix_dactylifera))	(((Sclerosperma_profizianum	(Elaeis_oleifera	(Leopoldinia_pulchra	Elaeis_guineensis)))	Pseudophoenix_vinifera)	((Attalea_speciosa	(Pelagodoxa_henryana	Dictyosperma_album))	(Orania_palindan	Bactris_major))))	Chamaedorea_seifrizii)	Serenoa_repens)	Nypa_fruticans);
(((((((((Attalea_speciosa	(Pelagodoxa_henryana	Dictyosperma_album))	(Orania_palindan	Bactris_major))	Iriartea_deltoidea)	Sclerosperma_profizianum)	(Leopoldinia_pulchra	((Elaeis_oleifera	Elaeis_guineensis)	Pseudophoenix_vinifera)))	(Sabal_domingensis	Phoenix_dactylifera))	Chamaedorea_seifrizii)	Serenoa_repens)	Nypa_fruticans);
(((Chamaedorea_seifrizii	((((Iriartea_deltoidea	(Attalea_speciosa	((Leopoldinia_pulchra	Pelagodoxa_henryana)	(Dictyosperma_album	(Orania_palindan	Bactris_major)))))	Sclerosperma_profizianum)	(Pseudophoenix_vinifera	(Sabal_domingensis	Phoenix_dactylifera)))	Serenoa_repens))	(Elaeis_oleifera	Elaeis_guineensis))	Nypa_fruticans);
((((((((Leopoldinia_pulchra	Attalea_speciosa)	(Sclerosperma_profizianum	Iriartea_deltoidea))	(Dictyosperma_album	(Pelagodoxa_henryana	(Orania_palindan	Bactris_major))))	(Pseudophoenix_vinifera	(Sabal_domingensis	Phoenix_dactylifera)))	Chamaedorea_seifrizii)	Serenoa_repens)	(Elaeis_oleifera	Elaeis_guineensis))	Nypa_fruticans);
((Serenoa_repens	((((Elaeis_oleifera	Elaeis_guineensis)	(((Attalea_speciosa	((Leopoldinia_pulchra	(Dictyosperma_album	Pelagodoxa_henryana))	(Orania_palindan	Bactris_major)))	Iriartea_deltoidea)	Sclerosperma_profizianum))	(Pseudophoenix_vinifera	(Sabal_domingensis	Phoenix_dactylifera)))	Chamaedorea_seifrizii))	Nypa_fruticans);
((Serenoa_repens	((((Pseudophoenix_vinifera	(Elaeis_oleifera	Elaeis_guineensis))	((Attalea_speciosa	((Dictyosperma_album	Pelagodoxa_henryana)	(Orania_palindan	Bactris_major)))	(Iriartea_deltoidea	(Sclerosperma_profizianum	Leopoldinia_pulchra))))	(Sabal_domingensis	Phoenix_dactylifera))	Chamaedorea_seifrizii))	Nypa_fruticans);
((Serenoa_repens	((((Pseudophoenix_vinifera	(Elaeis_oleifera	Elaeis_guineensis))	((Leopoldinia_pulchra	Phoenix_dactylifera)	Sabal_domingensis))	((Attalea_speciosa	(Dictyosperma_album	((Orania_palindan	Bactris_major)	Pelagodoxa_henryana)))	(Iriartea_deltoidea	Sclerosperma_profizianum)))	Chamaedorea_seifrizii))	Nypa_fruticans);
((Serenoa_repens	((((Attalea_speciosa	(Iriartea_deltoidea	Sclerosperma_profizianum))	(((Leopoldinia_pulchra	Dictyosperma_album)	(Orania_palindan	Bactris_major))	Pelagodoxa_henryana))	((Elaeis_oleifera	Elaeis_guineensis)	((Phoenix_dactylifera	Sabal_domingensis)	Pseudophoenix_vinifera)))	Chamaedorea_seifrizii))	Nypa_fruticans);
(((((((Elaeis_guineensis	Elaeis_oleifera)	Pseudophoenix_vinifera)	(Phoenix_dactylifera	Sabal_domingensis))	((Sclerosperma_profizianum	Iriartea_deltoidea)	(((Dictyosperma_album	(Orania_palindan	Bactris_major))	Pelagodoxa_henryana)	Attalea_speciosa)))	(Leopoldinia_pulchra	Chamaedorea_seifrizii))	Serenoa_repens)	Nypa_fruticans);
(((((Pseudophoenix_vinifera	Leopoldinia_pulchra)	(Phoenix_dactylifera	(Sabal_domingensis	((Sclerosperma_profizianum	Iriartea_deltoidea)	(((Dictyosperma_album	(Orania_palindan	Bactris_major))	Pelagodoxa_henryana)	((Elaeis_guineensis	Elaeis_oleifera)	Attalea_speciosa))))))	Chamaedorea_seifrizii)	Serenoa_repens)	Nypa_fruticans);
(((((((Elaeis_guineensis	Elaeis_oleifera)	Pseudophoenix_vinifera)	Leopoldinia_pulchra)	(((((Dictyosperma_album	Pelagodoxa_henryana)	(Orania_palindan	Bactris_major))	Attalea_speciosa)	(Sclerosperma_profizianum	Iriartea_deltoidea))	(Sabal_domingensis	Phoenix_dactylifera)))	Chamaedorea_seifrizii)	Serenoa_repens)	Nypa_fruticans);
(((((((Elaeis_guineensis	Elaeis_oleifera)	Pseudophoenix_vinifera)	((Sabal_domingensis	Leopoldinia_pulchra)	Phoenix_dactylifera))	((((Dictyosperma_album	Pelagodoxa_henryana)	(Orania_palindan	Bactris_major))	Attalea_speciosa)	(Sclerosperma_profizianum	Iriartea_deltoidea)))	Chamaedorea_seifrizii)	Serenoa_repens)	Nypa_fruticans);
((((((Pseudophoenix_vinifera	(Sabal_domingensis	Phoenix_dactylifera))	Leopoldinia_pulchra)	(((Iriartea_deltoidea	((Dictyosperma_album	Pelagodoxa_henryana)	(Orania_palindan	Bactris_major)))	Attalea_speciosa)	((Elaeis_guineensis	Elaeis_oleifera)	Sclerosperma_profizianum)))	Chamaedorea_seifrizii)	Serenoa_repens)	Nypa_fruticans);
((((((Pseudophoenix_vinifera	(Sabal_domingensis	Phoenix_dactylifera))	(((Dictyosperma_album	((Orania_palindan	Bactris_major)	Pelagodoxa_henryana))	Attalea_speciosa)	((Leopoldinia_pulchra	Iriartea_deltoidea)	Sclerosperma_profizianum)))	Chamaedorea_seifrizii)	Serenoa_repens)	(Elaeis_guineensis	Elaeis_oleifera))	Nypa_fruticans);
(((((Elaeis_guineensis	Elaeis_oleifera)	((Pseudophoenix_vinifera	((Leopoldinia_pulchra	Sabal_domingensis)	Phoenix_dactylifera))	((((Dictyosperma_album	((Orania_palindan	Bactris_major)	Pelagodoxa_henryana))	Attalea_speciosa)	Sclerosperma_profizianum)	Iriartea_deltoidea)))	Chamaedorea_seifrizii)	Serenoa_repens)	Nypa_fruticans);
(((((Elaeis_guineensis	Elaeis_oleifera)	((Pseudophoenix_vinifera	((Leopoldinia_pulchra	Sabal_domingensis)	Phoenix_dactylifera))	((((Dictyosperma_album	((Orania_palindan	Bactris_major)	Pelagodoxa_henryana))	Attalea_speciosa)	Sclerosperma_profizianum)	Iriartea_deltoidea)))	Chamaedorea_seifrizii)	Serenoa_repens)	Nypa_fruticans);
(((((((Sabal_domingensis	Phoenix_dactylifera)	Leopoldinia_pulchra)	Pseudophoenix_vinifera)	((((Dictyosperma_album	Pelagodoxa_henryana)	(Orania_palindan	Bactris_major))	Attalea_speciosa)	(((Elaeis_guineensis	Elaeis_oleifera)	Sclerosperma_profizianum)	Iriartea_deltoidea)))	Chamaedorea_seifrizii)	Serenoa_repens)	Nypa_fruticans);
(((((((Iriartea_deltoidea	Attalea_speciosa)	(Pelagodoxa_henryana	(((Orania_palindan	Bactris_major)	Dictyosperma_album)	Leopoldinia_pulchra)))	Sclerosperma_profizianum)	((Sabal_domingensis	Phoenix_dactylifera)	(Pseudophoenix_vinifera	(Elaeis_guineensis	Elaeis_oleifera))))	Chamaedorea_seifrizii)	Serenoa_repens)	Nypa_fruticans);
(((Chamaedorea_seifrizii	((((Pseudophoenix_vinifera	(Elaeis_oleifera	Elaeis_guineensis))	(Sabal_domingensis	Phoenix_dactylifera))	(Sclerosperma_profizianum	((Attalea_speciosa	((Pelagodoxa_henryana	Dictyosperma_album)	(Orania_palindan	Bactris_major)))	Iriartea_deltoidea)))	Leopoldinia_pulchra))	Serenoa_repens)	Nypa_fruticans);
(((Chamaedorea_seifrizii	(((Pseudophoenix_vinifera	(Elaeis_oleifera	Elaeis_guineensis))	(Sabal_domingensis	Phoenix_dactylifera))	((Pelagodoxa_henryana	(((Leopoldinia_pulchra	Attalea_speciosa)	Dictyosperma_album)	(Sclerosperma_profizianum	Iriartea_deltoidea)))	(Orania_palindan	Bactris_major))))	Serenoa_repens)	Nypa_fruticans);
(((Chamaedorea_seifrizii	(((Pseudophoenix_vinifera	(Elaeis_oleifera	Elaeis_guineensis))	((Sabal_domingensis	Phoenix_dactylifera)	Leopoldinia_pulchra))	((Attalea_speciosa	(Dictyosperma_album	((Orania_palindan	Bactris_major)	Pelagodoxa_henryana)))	(Sclerosperma_profizianum	Iriartea_deltoidea))))	Serenoa_repens)	Nypa_fruticans);
(((Chamaedorea_seifrizii	(((Pseudophoenix_vinifera	(Elaeis_oleifera	Elaeis_guineensis))	((Sabal_domingensis	Phoenix_dactylifera)	Leopoldinia_pulchra))	((Attalea_speciosa	(Dictyosperma_album	((Orania_palindan	Bactris_major)	Pelagodoxa_henryana)))	(Sclerosperma_profizianum	Iriartea_deltoidea))))	Serenoa_repens)	Nypa_fruticans);
(((Chamaedorea_seifrizii	(((Pseudophoenix_vinifera	(Elaeis_oleifera	Elaeis_guineensis))	(Sabal_domingensis	Phoenix_dactylifera))	((Leopoldinia_pulchra	(Attalea_speciosa	((Dictyosperma_album	Pelagodoxa_henryana)	(Orania_palindan	Bactris_major))))	(Sclerosperma_profizianum	Iriartea_deltoidea))))	Serenoa_repens)	Nypa_fruticans);
(((Chamaedorea_seifrizii	(((Pseudophoenix_vinifera	(Elaeis_oleifera	Elaeis_guineensis))	(Sabal_domingensis	Phoenix_dactylifera))	((Leopoldinia_pulchra	(Attalea_speciosa	((Dictyosperma_album	Pelagodoxa_henryana)	(Orania_palindan	Bactris_major))))	(Sclerosperma_profizianum	Iriartea_deltoidea))))	Serenoa_repens)	Nypa_fruticans);
(((Chamaedorea_seifrizii	(((Pseudophoenix_vinifera	(Elaeis_oleifera	Elaeis_guineensis))	(Sabal_domingensis	Phoenix_dactylifera))	((Leopoldinia_pulchra	(Attalea_speciosa	((Dictyosperma_album	Pelagodoxa_henryana)	(Orania_palindan	Bactris_major))))	(Sclerosperma_profizianum	Iriartea_deltoidea))))	Serenoa_repens)	Nypa_fruticans);
(((Chamaedorea_seifrizii	((Phoenix_dactylifera	((Leopoldinia_pulchra	Pseudophoenix_vinifera)	(Elaeis_oleifera	Elaeis_guineensis)))	(Sabal_domingensis	((Iriartea_deltoidea	(Sclerosperma_profizianum	(Orania_palindan	Bactris_major)))	((Dictyosperma_album	Pelagodoxa_henryana)	Attalea_speciosa)))))	Serenoa_repens)	Nypa_fruticans);
(((Chamaedorea_seifrizii	(((Pseudophoenix_vinifera	(Elaeis_oleifera	Elaeis_guineensis))	(Phoenix_dactylifera	Sabal_domingensis))	(Leopoldinia_pulchra	((Iriartea_deltoidea	Sclerosperma_profizianum)	((((Orania_palindan	Bactris_major)	Dictyosperma_album)	Pelagodoxa_henryana)	Attalea_speciosa)))))	Serenoa_repens)	Nypa_fruticans);
(((Chamaedorea_seifrizii	(((Pseudophoenix_vinifera	(Elaeis_oleifera	Elaeis_guineensis))	(Phoenix_dactylifera	Sabal_domingensis))	((Iriartea_deltoidea	((Leopoldinia_pulchra	(Orania_palindan	Bactris_major))	Sclerosperma_profizianum))	((Pelagodoxa_henryana	Dictyosperma_album)	Attalea_speciosa))))	Serenoa_repens)	Nypa_fruticans);
(((Serenoa_repens	Chamaedorea_seifrizii)	(Pseudophoenix_vinifera	((Sabal_domingensis	Phoenix_dactylifera)	(Leopoldinia_pulchra	((((Elaeis_oleifera	Elaeis_guineensis)	Sclerosperma_profizianum)	Iriartea_deltoidea)	(Attalea_speciosa	(Pelagodoxa_henryana	((Orania_palindan	Bactris_major)	Dictyosperma_album))))))))	Nypa_fruticans);
((Serenoa_repens	((((Elaeis_oleifera	Elaeis_guineensis)	Pseudophoenix_vinifera)	((Sabal_domingensis	Phoenix_dactylifera)	((Attalea_speciosa	(((Leopoldinia_pulchra	(Orania_palindan	Bactris_major))	Pelagodoxa_henryana)	Dictyosperma_album))	(Iriartea_deltoidea	Sclerosperma_profizianum))))	Chamaedorea_seifrizii))	Nypa_fruticans);
((Serenoa_repens	((((Elaeis_oleifera	Elaeis_guineensis)	Pseudophoenix_vinifera)	(((Sabal_domingensis	Phoenix_dactylifera)	Leopoldinia_pulchra)	((Attalea_speciosa	((Pelagodoxa_henryana	Dictyosperma_album)	(Orania_palindan	Bactris_major)))	(Iriartea_deltoidea	Sclerosperma_profizianum))))	Chamaedorea_seifrizii))	Nypa_fruticans);
((Serenoa_repens	(((Leopoldinia_pulchra	(Pseudophoenix_vinifera	((Elaeis_oleifera	Elaeis_guineensis)	(Sabal_domingensis	Phoenix_dactylifera))))	((Iriartea_deltoidea	Sclerosperma_profizianum)	(Attalea_speciosa	(Pelagodoxa_henryana	((Orania_palindan	Bactris_major)	Dictyosperma_album)))))	Chamaedorea_seifrizii))	Nypa_fruticans);
((Serenoa_repens	((((Iriartea_deltoidea	Sclerosperma_profizianum)	(Attalea_speciosa	(((Orania_palindan	Bactris_major)	Pelagodoxa_henryana)	Dictyosperma_album)))	((Sabal_domingensis	(Phoenix_dactylifera	Leopoldinia_pulchra))	(Pseudophoenix_vinifera	(Elaeis_oleifera	Elaeis_guineensis))))	Chamaedorea_seifrizii))	Nypa_fruticans);
((Serenoa_repens	((Chamaedorea_seifrizii	Leopoldinia_pulchra)	((((Attalea_speciosa	((Pelagodoxa_henryana	Dictyosperma_album)	(Orania_palindan	Bactris_major)))	Iriartea_deltoidea)	Sclerosperma_profizianum)	((Sabal_domingensis	Phoenix_dactylifera)	(Pseudophoenix_vinifera	(Elaeis_oleifera	Elaeis_guineensis))))))	Nypa_fruticans);
(((((((((Attalea_speciosa	((Pelagodoxa_henryana	Dictyosperma_album)	(Leopoldinia_pulchra	(Orania_palindan	Bactris_major))))	Iriartea_deltoidea)	Sclerosperma_profizianum)	(Sabal_domingensis	Phoenix_dactylifera))	Pseudophoenix_vinifera)	Serenoa_repens)	Chamaedorea_seifrizii)	(Elaeis_oleifera	Elaeis_guineensis))	Nypa_fruticans);
((((Chamaedorea_seifrizii	(((Iriartea_deltoidea	Sclerosperma_profizianum)	(Attalea_speciosa	((Pelagodoxa_henryana	Dictyosperma_album)	(Orania_palindan	Bactris_major))))	(Pseudophoenix_vinifera	(Sabal_domingensis	((Elaeis_oleifera	Elaeis_guineensis)	Phoenix_dactylifera)))))	Leopoldinia_pulchra)	Serenoa_repens)	Nypa_fruticans);
(((Chamaedorea_seifrizii	(((Iriartea_deltoidea	Sclerosperma_profizianum)	(Attalea_speciosa	(Pelagodoxa_henryana	((Orania_palindan	Bactris_major)	Dictyosperma_album))))	((Pseudophoenix_vinifera	(Elaeis_oleifera	Elaeis_guineensis))	(Phoenix_dactylifera	(Leopoldinia_pulchra	Sabal_domingensis)))))	Serenoa_repens)	Nypa_fruticans);
(((Chamaedorea_seifrizii	((((Leopoldinia_pulchra	Sabal_domingensis)	(Attalea_speciosa	(((Orania_palindan	Bactris_major)	Pelagodoxa_henryana)	Dictyosperma_album)))	(Phoenix_dactylifera	(((Elaeis_oleifera	Elaeis_guineensis)	Iriartea_deltoidea)	Sclerosperma_profizianum)))	Pseudophoenix_vinifera))	Serenoa_repens)	Nypa_fruticans);
(((Chamaedorea_seifrizii	((((((Leopoldinia_pulchra	Attalea_speciosa)	Sclerosperma_profizianum)	(((Bactris_major	Orania_palindan)	Pelagodoxa_henryana)	Dictyosperma_album))	Iriartea_deltoidea)	(Sabal_domingensis	Phoenix_dactylifera))	((Elaeis_guineensis	Elaeis_oleifera)	Pseudophoenix_vinifera)))	Serenoa_repens)	Nypa_fruticans);
(((Chamaedorea_seifrizii	((((Dictyosperma_album	(((Leopoldinia_pulchra	Orania_palindan)	Bactris_major)	Sclerosperma_profizianum))	((Iriartea_deltoidea	Sabal_domingensis)	Pelagodoxa_henryana))	Attalea_speciosa)	((Phoenix_dactylifera	(Elaeis_oleifera	Elaeis_guineensis))	Pseudophoenix_vinifera)))	Serenoa_repens)	Nypa_fruticans);
(((Chamaedorea_seifrizii	(((Phoenix_dactylifera	Sabal_domingensis)	(Iriartea_deltoidea	(Leopoldinia_pulchra	((Attalea_speciosa	((Orania_palindan	Bactris_major)	(Dictyosperma_album	Pelagodoxa_henryana)))	Sclerosperma_profizianum))))	((Elaeis_oleifera	Elaeis_guineensis)	Pseudophoenix_vinifera)))	Serenoa_repens)	Nypa_fruticans);
(((Serenoa_repens	((((Sabal_domingensis	(Attalea_speciosa	(((Orania_palindan	Bactris_major)	Dictyosperma_album)	Pelagodoxa_henryana)))	(Iriartea_deltoidea	Sclerosperma_profizianum))	((Leopoldinia_pulchra	Pseudophoenix_vinifera)	(Elaeis_oleifera	Elaeis_guineensis)))	Phoenix_dactylifera))	Chamaedorea_seifrizii)	Nypa_fruticans);
((Serenoa_repens	(Chamaedorea_seifrizii	(Iriartea_deltoidea	(Attalea_speciosa	(((Sabal_domingensis	((Elaeis_oleifera	Elaeis_guineensis)	Phoenix_dactylifera))	Pseudophoenix_vinifera)	(((((Leopoldinia_pulchra	Orania_palindan)	Bactris_major)	Dictyosperma_album)	Pelagodoxa_henryana)	Sclerosperma_profizianum))))))	Nypa_fruticans);
((Serenoa_repens	(Chamaedorea_seifrizii	((Pseudophoenix_vinifera	(Elaeis_oleifera	Elaeis_guineensis))	(((Sclerosperma_profizianum	Iriartea_deltoidea)	Phoenix_dactylifera)	(Sabal_domingensis	(Attalea_speciosa	((Dictyosperma_album	(Leopoldinia_pulchra	Pelagodoxa_henryana))	(Orania_palindan	Bactris_major))))))))	Nypa_fruticans);
(((Serenoa_repens	(Chamaedorea_seifrizii	((Leopoldinia_pulchra	((Sclerosperma_profizianum	Iriartea_deltoidea)	(Attalea_speciosa	((Dictyosperma_album	Pelagodoxa_henryana)	(Orania_palindan	Bactris_major)))))	(Pseudophoenix_vinifera	(Sabal_domingensis	Phoenix_dactylifera)))))	(Elaeis_oleifera	Elaeis_guineensis))	Nypa_fruticans);
((Serenoa_repens	(Chamaedorea_seifrizii	((Sabal_domingensis	(((Sclerosperma_profizianum	Iriartea_deltoidea)	((Dictyosperma_album	((Orania_palindan	Bactris_major)	Pelagodoxa_henryana))	Attalea_speciosa))	Leopoldinia_pulchra))	(((Elaeis_oleifera	Elaeis_guineensis)	Pseudophoenix_vinifera)	Phoenix_dactylifera))))	Nypa_fruticans);
((Serenoa_repens	((((Phoenix_dactylifera	Sabal_domingensis)	(Pseudophoenix_vinifera	(Elaeis_oleifera	Elaeis_guineensis)))	(Leopoldinia_pulchra	((Sclerosperma_profizianum	Iriartea_deltoidea)	((Dictyosperma_album	((Orania_palindan	Bactris_major)	Pelagodoxa_henryana))	Attalea_speciosa))))	Chamaedorea_seifrizii))	Nypa_fruticans);
((Serenoa_repens	((((Sabal_domingensis	((Sclerosperma_profizianum	((Elaeis_oleifera	Elaeis_guineensis)	Iriartea_deltoidea))	(((Dictyosperma_album	Pelagodoxa_henryana)	(Orania_palindan	Bactris_major))	Attalea_speciosa)))	Phoenix_dactylifera)	(Pseudophoenix_vinifera	Leopoldinia_pulchra))	Chamaedorea_seifrizii))	Nypa_fruticans);
((Serenoa_repens	(Chamaedorea_seifrizii	((((Elaeis_guineensis	Elaeis_oleifera)	Pseudophoenix_vinifera)	(Phoenix_dactylifera	Sabal_domingensis))	(((((Leopoldinia_pulchra	(Bactris_major	Orania_palindan))	Dictyosperma_album)	Pelagodoxa_henryana)	Attalea_speciosa)	(Sclerosperma_profizianum	Iriartea_deltoidea)))))	Nypa_fruticans);
((Serenoa_repens	(Chamaedorea_seifrizii	((((Elaeis_guineensis	Elaeis_oleifera)	Pseudophoenix_vinifera)	(Phoenix_dactylifera	Sabal_domingensis))	((Attalea_speciosa	((Dictyosperma_album	Pelagodoxa_henryana)	(Bactris_major	Orania_palindan)))	(Sclerosperma_profizianum	(Leopoldinia_pulchra	Iriartea_deltoidea))))))	Nypa_fruticans);
((Serenoa_repens	(Chamaedorea_seifrizii	((((Elaeis_guineensis	Elaeis_oleifera)	Pseudophoenix_vinifera)	(Phoenix_dactylifera	Sabal_domingensis))	((Attalea_speciosa	(Dictyosperma_album	((Orania_palindan	Bactris_major)	Pelagodoxa_henryana)))	(Sclerosperma_profizianum	(Leopoldinia_pulchra	Iriartea_deltoidea))))))	Nypa_fruticans);
((Serenoa_repens	(Chamaedorea_seifrizii	(Pseudophoenix_vinifera	(Leopoldinia_pulchra	(((Sclerosperma_profizianum	((Elaeis_guineensis	Elaeis_oleifera)	Iriartea_deltoidea))	(Attalea_speciosa	((Dictyosperma_album	(Orania_palindan	Bactris_major))	Pelagodoxa_henryana)))	(Phoenix_dactylifera	Sabal_domingensis))))))	Nypa_fruticans);
((Serenoa_repens	(Chamaedorea_seifrizii	((Leopoldinia_pulchra	((Iriartea_deltoidea	(Attalea_speciosa	((Dictyosperma_album	Pelagodoxa_henryana)	(Orania_palindan	Bactris_major))))	(Sclerosperma_profizianum	(Elaeis_guineensis	Elaeis_oleifera))))	(Pseudophoenix_vinifera	(Phoenix_dactylifera	Sabal_domingensis)))))	Nypa_fruticans);
((Serenoa_repens	(Chamaedorea_seifrizii	(((Pelagodoxa_henryana	((Orania_palindan	Bactris_major)	Dictyosperma_album))	(Attalea_speciosa	(Iriartea_deltoidea	(Sclerosperma_profizianum	(Elaeis_oleifera	(Leopoldinia_pulchra	Elaeis_guineensis))))))	(Pseudophoenix_vinifera	(Phoenix_dactylifera	Sabal_domingensis)))))	Nypa_fruticans);
((Serenoa_repens	(Chamaedorea_seifrizii	(((Elaeis_oleifera	Elaeis_guineensis)	Pseudophoenix_vinifera)	(((Leopoldinia_pulchra	Attalea_speciosa)	((Iriartea_deltoidea	(Pelagodoxa_henryana	Dictyosperma_album))	(Sclerosperma_profizianum	(Orania_palindan	Bactris_major))))	(Phoenix_dactylifera	Sabal_domingensis)))))	Nypa_fruticans);
((Serenoa_repens	(Chamaedorea_seifrizii	(((Elaeis_oleifera	Elaeis_guineensis)	Pseudophoenix_vinifera)	(((Leopoldinia_pulchra	Attalea_speciosa)	((Iriartea_deltoidea	(Pelagodoxa_henryana	Dictyosperma_album))	(Sclerosperma_profizianum	(Orania_palindan	Bactris_major))))	(Phoenix_dactylifera	Sabal_domingensis)))))	Nypa_fruticans);
((Serenoa_repens	((Chamaedorea_seifrizii	(Elaeis_oleifera	Elaeis_guineensis))	(((Attalea_speciosa	(Iriartea_deltoidea	((Pelagodoxa_henryana	((Leopoldinia_pulchra	(Orania_palindan	Bactris_major))	Dictyosperma_album))	Sclerosperma_profizianum)))	(Phoenix_dactylifera	Sabal_domingensis))	Pseudophoenix_vinifera)))	Nypa_fruticans);
((Serenoa_repens	((Leopoldinia_pulchra	Chamaedorea_seifrizii)	((((Elaeis_oleifera	Elaeis_guineensis)	Pseudophoenix_vinifera)	(Phoenix_dactylifera	Sabal_domingensis))	(Iriartea_deltoidea	((Attalea_speciosa	(Pelagodoxa_henryana	((Orania_palindan	Bactris_major)	Dictyosperma_album)))	Sclerosperma_profizianum)))))	Nypa_fruticans);
((Serenoa_repens	(((Pseudophoenix_vinifera	(Elaeis_oleifera	(Elaeis_guineensis	Leopoldinia_pulchra)))	(((Sclerosperma_profizianum	(((Dictyosperma_album	(Bactris_major	Orania_palindan))	Pelagodoxa_henryana)	Attalea_speciosa))	Iriartea_deltoidea)	(Phoenix_dactylifera	Sabal_domingensis)))	Chamaedorea_seifrizii))	Nypa_fruticans);
((Serenoa_repens	((Pseudophoenix_vinifera	((((((Elaeis_oleifera	Elaeis_guineensis)	Sclerosperma_profizianum)	Leopoldinia_pulchra)	Iriartea_deltoidea)	(Attalea_speciosa	((Dictyosperma_album	Pelagodoxa_henryana)	(Bactris_major	Orania_palindan))))	(Phoenix_dactylifera	Sabal_domingensis)))	Chamaedorea_seifrizii))	Nypa_fruticans);
((Serenoa_repens	(((((Attalea_speciosa	(Dictyosperma_album	Pelagodoxa_henryana))	(((Bactris_major	Orania_palindan)	((Elaeis_oleifera	Elaeis_guineensis)	Sclerosperma_profizianum))	Iriartea_deltoidea))	Leopoldinia_pulchra)	(Pseudophoenix_vinifera	(Sabal_domingensis	Phoenix_dactylifera)))	Chamaedorea_seifrizii))	Nypa_fruticans);
((Serenoa_repens	(((((Elaeis_guineensis	Elaeis_oleifera)	Leopoldinia_pulchra)	Pseudophoenix_vinifera)	(((Sclerosperma_profizianum	Iriartea_deltoidea)	((Dictyosperma_album	((Bactris_major	Orania_palindan)	Pelagodoxa_henryana))	Attalea_speciosa))	(Sabal_domingensis	Phoenix_dactylifera)))	Chamaedorea_seifrizii))	Nypa_fruticans);
((Serenoa_repens	(((((Elaeis_guineensis	Elaeis_oleifera)	Pseudophoenix_vinifera)	(Sabal_domingensis	Phoenix_dactylifera))	(Iriartea_deltoidea	(((Dictyosperma_album	Pelagodoxa_henryana)	(Leopoldinia_pulchra	Attalea_speciosa))	(Sclerosperma_profizianum	(Bactris_major	Orania_palindan)))))	Chamaedorea_seifrizii))	Nypa_fruticans);
((Serenoa_repens	(((((Sclerosperma_profizianum	(Elaeis_guineensis	Elaeis_oleifera))	(Iriartea_deltoidea	((Phoenix_dactylifera	Sabal_domingensis)	Leopoldinia_pulchra)))	Pseudophoenix_vinifera)	((Pelagodoxa_henryana	((Orania_palindan	Bactris_major)	Dictyosperma_album))	Attalea_speciosa))	Chamaedorea_seifrizii))	Nypa_fruticans);
((Serenoa_repens	(((Pseudophoenix_vinifera	Phoenix_dactylifera)	((Iriartea_deltoidea	((Elaeis_guineensis	Elaeis_oleifera)	Attalea_speciosa))	(((Pelagodoxa_henryana	Dictyosperma_album)	Sabal_domingensis)	(((Leopoldinia_pulchra	Orania_palindan)	Bactris_major)	Sclerosperma_profizianum))))	Chamaedorea_seifrizii))	Nypa_fruticans);
((Serenoa_repens	(((((Elaeis_guineensis	Elaeis_oleifera)	Pseudophoenix_vinifera)	(Sabal_domingensis	Phoenix_dactylifera))	((((Attalea_speciosa	Leopoldinia_pulchra)	(((Orania_palindan	Bactris_major)	Pelagodoxa_henryana)	Dictyosperma_album))	Iriartea_deltoidea)	Sclerosperma_profizianum))	Chamaedorea_seifrizii))	Nypa_fruticans);
(((((((Elaeis_guineensis	Elaeis_oleifera)	Pseudophoenix_vinifera)	(Sabal_domingensis	Phoenix_dactylifera))	((Iriartea_deltoidea	Sclerosperma_profizianum)	(Attalea_speciosa	((Pelagodoxa_henryana	Dictyosperma_album)	((Leopoldinia_pulchra	Orania_palindan)	Bactris_major)))))	Serenoa_repens)	Chamaedorea_seifrizii)	Nypa_fruticans);
((Serenoa_repens	(((((Elaeis_guineensis	Elaeis_oleifera)	Pseudophoenix_vinifera)	(Sabal_domingensis	Phoenix_dactylifera))	((Iriartea_deltoidea	Sclerosperma_profizianum)	(Attalea_speciosa	(Pelagodoxa_henryana	(((Leopoldinia_pulchra	Orania_palindan)	Bactris_major)	Dictyosperma_album)))))	Chamaedorea_seifrizii))	Nypa_fruticans);
((Serenoa_repens	((((Elaeis_oleifera	Elaeis_guineensis)	(((Sabal_domingensis	Phoenix_dactylifera)	Leopoldinia_pulchra)	(Iriartea_deltoidea	(((Bactris_major	Orania_palindan)	(Attalea_speciosa	(Dictyosperma_album	Pelagodoxa_henryana)))	Sclerosperma_profizianum))))	Pseudophoenix_vinifera)	Chamaedorea_seifrizii))	Nypa_fruticans);
((Serenoa_repens	((((Leopoldinia_pulchra	(Elaeis_oleifera	Elaeis_guineensis))	Pseudophoenix_vinifera)	((Sabal_domingensis	Phoenix_dactylifera)	(Iriartea_deltoidea	(((Bactris_major	Orania_palindan)	Sclerosperma_profizianum)	(Attalea_speciosa	(Dictyosperma_album	Pelagodoxa_henryana))))))	Chamaedorea_seifrizii))	Nypa_fruticans);
((Serenoa_repens	((((Phoenix_dactylifera	Pseudophoenix_vinifera)	((Sclerosperma_profizianum	Iriartea_deltoidea)	(Sabal_domingensis	(((((Bactris_major	Orania_palindan)	Dictyosperma_album)	Pelagodoxa_henryana)	Attalea_speciosa)	Leopoldinia_pulchra))))	(Elaeis_oleifera	Elaeis_guineensis))	Chamaedorea_seifrizii))	Nypa_fruticans);
((Serenoa_repens	((((Pseudophoenix_vinifera	(Elaeis_oleifera	Elaeis_guineensis))	((((Dictyosperma_album	Pelagodoxa_henryana)	(Bactris_major	Orania_palindan))	Attalea_speciosa)	((Leopoldinia_pulchra	Sclerosperma_profizianum)	Iriartea_deltoidea)))	(Sabal_domingensis	Phoenix_dactylifera))	Chamaedorea_seifrizii))	Nypa_fruticans);
((Serenoa_repens	((Leopoldinia_pulchra	(((((Bactris_major	Orania_palindan)	Dictyosperma_album)	Pelagodoxa_henryana)	(Sclerosperma_profizianum	(Iriartea_deltoidea	(Sabal_domingensis	Phoenix_dactylifera))))	((Attalea_speciosa	(Elaeis_oleifera	Elaeis_guineensis))	Pseudophoenix_vinifera)))	Chamaedorea_seifrizii))	Nypa_fruticans);
((Serenoa_repens	(((((Elaeis_oleifera	Elaeis_guineensis)	Pseudophoenix_vinifera)	((Phoenix_dactylifera	Sabal_domingensis)	Leopoldinia_pulchra))	(((Attalea_speciosa	(((Bactris_major	Orania_palindan)	Dictyosperma_album)	Pelagodoxa_henryana))	Iriartea_deltoidea)	Sclerosperma_profizianum))	Chamaedorea_seifrizii))	Nypa_fruticans);
((Serenoa_repens	(((Pseudophoenix_vinifera	(Phoenix_dactylifera	Sabal_domingensis))	((Iriartea_deltoidea	Sclerosperma_profizianum)	(((Elaeis_oleifera	Elaeis_guineensis)	Attalea_speciosa)	(Dictyosperma_album	((Bactris_major	(Leopoldinia_pulchra	Orania_palindan))	Pelagodoxa_henryana)))))	Chamaedorea_seifrizii))	Nypa_fruticans);
((Serenoa_repens	((((Attalea_speciosa	(((Orania_palindan	Bactris_major)	Dictyosperma_album)	Pelagodoxa_henryana))	Leopoldinia_pulchra)	(((Phoenix_dactylifera	Sabal_domingensis)	Pseudophoenix_vinifera)	(((Elaeis_oleifera	Elaeis_guineensis)	Iriartea_deltoidea)	Sclerosperma_profizianum)))	Chamaedorea_seifrizii))	Nypa_fruticans);
((Serenoa_repens	((((Phoenix_dactylifera	Sabal_domingensis)	((Elaeis_oleifera	Elaeis_guineensis)	Pseudophoenix_vinifera))	((((Attalea_speciosa	(Dictyosperma_album	Pelagodoxa_henryana))	(Orania_palindan	Bactris_major))	(Leopoldinia_pulchra	Iriartea_deltoidea))	Sclerosperma_profizianum))	Chamaedorea_seifrizii))	Nypa_fruticans);
((Serenoa_repens	((((Phoenix_dactylifera	Sabal_domingensis)	Pseudophoenix_vinifera)	((Attalea_speciosa	(Dictyosperma_album	(((Leopoldinia_pulchra	Orania_palindan)	Bactris_major)	Pelagodoxa_henryana)))	(Iriartea_deltoidea	((Elaeis_oleifera	Elaeis_guineensis)	Sclerosperma_profizianum))))	Chamaedorea_seifrizii))	Nypa_fruticans);
(((((((Dictyosperma_album	(Leopoldinia_pulchra	(Pelagodoxa_henryana	(Bactris_major	Orania_palindan))))	Attalea_speciosa)	(Sclerosperma_profizianum	Iriartea_deltoidea))	((Sabal_domingensis	Phoenix_dactylifera)	(Pseudophoenix_vinifera	(Elaeis_guineensis	Elaeis_oleifera))))	Chamaedorea_seifrizii)	Serenoa_repens)	Nypa_fruticans);
((((((Leopoldinia_pulchra	((Dictyosperma_album	Pelagodoxa_henryana)	(Bactris_major	Orania_palindan)))	((Attalea_speciosa	Sclerosperma_profizianum)	Iriartea_deltoidea))	((Sabal_domingensis	Phoenix_dactylifera)	(Pseudophoenix_vinifera	(Elaeis_guineensis	Elaeis_oleifera))))	Chamaedorea_seifrizii)	Serenoa_repens)	Nypa_fruticans);
(((Serenoa_repens	((((Iriartea_deltoidea	Attalea_speciosa)	(Pelagodoxa_henryana	(((Elaeis_guineensis	Elaeis_oleifera)	Sclerosperma_profizianum)	(Bactris_major	Orania_palindan))))	(Dictyosperma_album	Leopoldinia_pulchra))	((Sabal_domingensis	Phoenix_dactylifera)	Pseudophoenix_vinifera)))	Chamaedorea_seifrizii)	Nypa_fruticans);
((Serenoa_repens	(((Iriartea_deltoidea	(((Dictyosperma_album	Pelagodoxa_henryana)	((Leopoldinia_pulchra	(Bactris_major	Orania_palindan))	Attalea_speciosa))	Sclerosperma_profizianum))	((Sabal_domingensis	Phoenix_dactylifera)	((Elaeis_guineensis	Elaeis_oleifera)	Pseudophoenix_vinifera)))	Chamaedorea_seifrizii))	Nypa_fruticans);
((Serenoa_repens	(((((Iriartea_deltoidea	Sclerosperma_profizianum)	((((Dictyosperma_album	(Bactris_major	Orania_palindan))	Attalea_speciosa)	Pelagodoxa_henryana)	Leopoldinia_pulchra))	(Sabal_domingensis	Phoenix_dactylifera))	((Elaeis_guineensis	Elaeis_oleifera)	Pseudophoenix_vinifera))	Chamaedorea_seifrizii))	Nypa_fruticans);
((Serenoa_repens	(((Sabal_domingensis	(Attalea_speciosa	(Dictyosperma_album	((Bactris_major	Orania_palindan)	Pelagodoxa_henryana))))	(Phoenix_dactylifera	(Pseudophoenix_vinifera	((Iriartea_deltoidea	(Sclerosperma_profizianum	(Elaeis_guineensis	Elaeis_oleifera)))	Leopoldinia_pulchra))))	Chamaedorea_seifrizii))	Nypa_fruticans);
((Serenoa_repens	(((((Leopoldinia_pulchra	(((Sclerosperma_profizianum	Phoenix_dactylifera)	Sabal_domingensis)	(Dictyosperma_album	((Bactris_major	Orania_palindan)	Pelagodoxa_henryana))))	Pseudophoenix_vinifera)	(Attalea_speciosa	(Elaeis_guineensis	Elaeis_oleifera)))	Iriartea_deltoidea)	Chamaedorea_seifrizii))	Nypa_fruticans);
((Serenoa_repens	((((((Sabal_domingensis	Iriartea_deltoidea)	(Sclerosperma_profizianum	Phoenix_dactylifera))	(((Dictyosperma_album	Pelagodoxa_henryana)	((Orania_palindan	Bactris_major)	Leopoldinia_pulchra))	Attalea_speciosa))	(Elaeis_guineensis	Elaeis_oleifera))	Pseudophoenix_vinifera)	Chamaedorea_seifrizii))	Nypa_fruticans);
((Serenoa_repens	(((Leopoldinia_pulchra	(Pseudophoenix_vinifera	(Sabal_domingensis	Phoenix_dactylifera)))	((Sclerosperma_profizianum	((Elaeis_guineensis	Elaeis_oleifera)	Iriartea_deltoidea))	(Attalea_speciosa	(Dictyosperma_album	((Orania_palindan	Bactris_major)	Pelagodoxa_henryana)))))	Chamaedorea_seifrizii))	Nypa_fruticans);
((Serenoa_repens	(((((Elaeis_guineensis	Elaeis_oleifera)	Pseudophoenix_vinifera)	(Sabal_domingensis	Phoenix_dactylifera))	((((Attalea_speciosa	(Dictyosperma_album	Pelagodoxa_henryana))	((Leopoldinia_pulchra	Orania_palindan)	Bactris_major))	Iriartea_deltoidea)	Sclerosperma_profizianum))	Chamaedorea_seifrizii))	Nypa_fruticans);
(((Chamaedorea_seifrizii	(((Attalea_speciosa	((Bactris_major	Orania_palindan)	(Pelagodoxa_henryana	Dictyosperma_album)))	((Leopoldinia_pulchra	Pseudophoenix_vinifera)	(Sabal_domingensis	Phoenix_dactylifera)))	(Sclerosperma_profizianum	((Elaeis_oleifera	Elaeis_guineensis)	Iriartea_deltoidea))))	Serenoa_repens)	Nypa_fruticans);
(((Chamaedorea_seifrizii	(((Phoenix_dactylifera	Sabal_domingensis)	(Pseudophoenix_vinifera	(Elaeis_oleifera	Elaeis_guineensis)))	(((Iriartea_deltoidea	(Pelagodoxa_henryana	Dictyosperma_album))	(Sclerosperma_profizianum	(Bactris_major	(Leopoldinia_pulchra	Orania_palindan))))	Attalea_speciosa)))	Serenoa_repens)	Nypa_fruticans);
((((Chamaedorea_seifrizii	(((Pseudophoenix_vinifera	(Phoenix_dactylifera	Sabal_domingensis))	((Sclerosperma_profizianum	Iriartea_deltoidea)	(Attalea_speciosa	(Pelagodoxa_henryana	((Bactris_major	Orania_palindan)	Dictyosperma_album)))))	(Elaeis_oleifera	Elaeis_guineensis)))	Leopoldinia_pulchra)	Serenoa_repens)	Nypa_fruticans);
(((Chamaedorea_seifrizii	((Pseudophoenix_vinifera	(Phoenix_dactylifera	Sabal_domingensis))	((Sclerosperma_profizianum	Iriartea_deltoidea)	(((Elaeis_oleifera	Elaeis_guineensis)	Attalea_speciosa)	(Pelagodoxa_henryana	((Bactris_major	(Leopoldinia_pulchra	Orania_palindan))	Dictyosperma_album))))))	Serenoa_repens)	Nypa_fruticans);
(((Chamaedorea_seifrizii	(((Elaeis_oleifera	Elaeis_guineensis)	(Pseudophoenix_vinifera	(Phoenix_dactylifera	Sabal_domingensis)))	((Attalea_speciosa	(((Bactris_major	(Leopoldinia_pulchra	Orania_palindan))	Pelagodoxa_henryana)	Dictyosperma_album))	(Sclerosperma_profizianum	Iriartea_deltoidea))))	Serenoa_repens)	Nypa_fruticans);
(((Chamaedorea_seifrizii	(((Elaeis_oleifera	Elaeis_guineensis)	Pseudophoenix_vinifera)	(((Attalea_speciosa	((Leopoldinia_pulchra	Pelagodoxa_henryana)	((Bactris_major	Orania_palindan)	Dictyosperma_album)))	(Sclerosperma_profizianum	Iriartea_deltoidea))	(Phoenix_dactylifera	Sabal_domingensis))))	Serenoa_repens)	Nypa_fruticans);
(((Chamaedorea_seifrizii	((((Elaeis_oleifera	Elaeis_guineensis)	(Leopoldinia_pulchra	Pseudophoenix_vinifera))	(Phoenix_dactylifera	Sabal_domingensis))	((Attalea_speciosa	(Pelagodoxa_henryana	((Bactris_major	Orania_palindan)	Dictyosperma_album)))	(Sclerosperma_profizianum	Iriartea_deltoidea))))	Serenoa_repens)	Nypa_fruticans);
(((Chamaedorea_seifrizii	(((Phoenix_dactylifera	Leopoldinia_pulchra)	(Sabal_domingensis	((Attalea_speciosa	(Pelagodoxa_henryana	((Bactris_major	Orania_palindan)	Dictyosperma_album)))	(Sclerosperma_profizianum	Iriartea_deltoidea))))	((Elaeis_oleifera	Elaeis_guineensis)	Pseudophoenix_vinifera)))	Serenoa_repens)	Nypa_fruticans);
(((Chamaedorea_seifrizii	((Phoenix_dactylifera	((Iriartea_deltoidea	Sclerosperma_profizianum)	((Attalea_speciosa	((((Bactris_major	Orania_palindan)	Pelagodoxa_henryana)	Leopoldinia_pulchra)	Dictyosperma_album))	Sabal_domingensis)))	((Elaeis_oleifera	Elaeis_guineensis)	Pseudophoenix_vinifera)))	Serenoa_repens)	Nypa_fruticans);
((((Iriartea_deltoidea	((Sclerosperma_profizianum	(((Pelagodoxa_henryana	Chamaedorea_seifrizii)	(Dictyosperma_album	(Bactris_major	Orania_palindan)))	Attalea_speciosa))	(Pseudophoenix_vinifera	(Phoenix_dactylifera	Sabal_domingensis))))	(Leopoldinia_pulchra	Serenoa_repens))	(Elaeis_oleifera	Elaeis_guineensis))	Nypa_fruticans);
(((Chamaedorea_seifrizii	(((Elaeis_oleifera	Elaeis_guineensis)	Pseudophoenix_vinifera)	((Phoenix_dactylifera	Sabal_domingensis)	(Attalea_speciosa	(((Dictyosperma_album	(Leopoldinia_pulchra	Pelagodoxa_henryana))	(Iriartea_deltoidea	Sclerosperma_profizianum))	(Bactris_major	Orania_palindan))))))	Serenoa_repens)	Nypa_fruticans);
(((Chamaedorea_seifrizii	Serenoa_repens)	((Pseudophoenix_vinifera	((((Elaeis_oleifera	Elaeis_guineensis)	Sclerosperma_profizianum)	((Sabal_domingensis	Attalea_speciosa)	Iriartea_deltoidea))	((Leopoldinia_pulchra	Dictyosperma_album)	((Bactris_major	Orania_palindan)	Pelagodoxa_henryana))))	Phoenix_dactylifera))	Nypa_fruticans);
(((((Pseudophoenix_vinifera	(Leopoldinia_pulchra	((((Attalea_speciosa	(Dictyosperma_album	Pelagodoxa_henryana))	(Bactris_major	Orania_palindan))	(Sclerosperma_profizianum	Iriartea_deltoidea))	(Elaeis_oleifera	Elaeis_guineensis))))	(Sabal_domingensis	Phoenix_dactylifera))	Chamaedorea_seifrizii)	Serenoa_repens)	Nypa_fruticans);
((((((((Sclerosperma_profizianum	Iriartea_deltoidea)	((Pelagodoxa_henryana	(Dictyosperma_album	(Bactris_major	Orania_palindan)))	Attalea_speciosa))	Leopoldinia_pulchra)	(Pseudophoenix_vinifera	(Elaeis_oleifera	Elaeis_guineensis)))	(Sabal_domingensis	Phoenix_dactylifera))	Chamaedorea_seifrizii)	Serenoa_repens)	Nypa_fruticans);
(((((Pseudophoenix_vinifera	(Sabal_domingensis	Phoenix_dactylifera))	((Sclerosperma_profizianum	(Iriartea_deltoidea	(Elaeis_oleifera	Elaeis_guineensis)))	((Pelagodoxa_henryana	(Dictyosperma_album	(Bactris_major	Orania_palindan)))	(Leopoldinia_pulchra	Attalea_speciosa))))	Chamaedorea_seifrizii)	Serenoa_repens)	Nypa_fruticans);
(((Chamaedorea_seifrizii	Serenoa_repens)	(Pseudophoenix_vinifera	(((Sabal_domingensis	Phoenix_dactylifera)	(Elaeis_oleifera	Elaeis_guineensis))	(Sclerosperma_profizianum	((((Pelagodoxa_henryana	(Dictyosperma_album	(Bactris_major	Orania_palindan)))	Attalea_speciosa)	Leopoldinia_pulchra)	Iriartea_deltoidea)))))	Nypa_fruticans);
(((Chamaedorea_seifrizii	Serenoa_repens)	((Pseudophoenix_vinifera	(Sabal_domingensis	Phoenix_dactylifera))	((Sclerosperma_profizianum	((Elaeis_oleifera	Elaeis_guineensis)	Iriartea_deltoidea))	((Leopoldinia_pulchra	(((Orania_palindan	Bactris_major)	Pelagodoxa_henryana)	Dictyosperma_album))	Attalea_speciosa))))	Nypa_fruticans);
((((Leopoldinia_pulchra	(((Sabal_domingensis	Phoenix_dactylifera)	((Elaeis_oleifera	Elaeis_guineensis)	Pseudophoenix_vinifera))	(((((Orania_palindan	Bactris_major)	Pelagodoxa_henryana)	Dictyosperma_album)	Attalea_speciosa)	(Sclerosperma_profizianum	Iriartea_deltoidea))))	Chamaedorea_seifrizii)	Serenoa_repens)	Nypa_fruticans);
((((((((Elaeis_oleifera	Elaeis_guineensis)	Sclerosperma_profizianum)	((Sabal_domingensis	Phoenix_dactylifera)	Pseudophoenix_vinifera))	(((((Orania_palindan	Bactris_major)	Pelagodoxa_henryana)	Dictyosperma_album)	Attalea_speciosa)	Leopoldinia_pulchra))	Iriartea_deltoidea)	Chamaedorea_seifrizii)	Serenoa_repens)	Nypa_fruticans);
((((Pseudophoenix_vinifera	((((Attalea_speciosa	(Iriartea_deltoidea	Sclerosperma_profizianum))	(((Orania_palindan	Bactris_major)	Pelagodoxa_henryana)	Dictyosperma_album))	(Leopoldinia_pulchra	(Sabal_domingensis	Phoenix_dactylifera)))	(Elaeis_oleifera	Elaeis_guineensis)))	Chamaedorea_seifrizii)	Serenoa_repens)	Nypa_fruticans);
((Serenoa_repens	((((Pseudophoenix_vinifera	(Sabal_domingensis	Phoenix_dactylifera))	(Elaeis_guineensis	Elaeis_oleifera))	((Sclerosperma_profizianum	Iriartea_deltoidea)	((Dictyosperma_album	(Pelagodoxa_henryana	(Bactris_major	Orania_palindan)))	(Attalea_speciosa	Leopoldinia_pulchra))))	Chamaedorea_seifrizii))	Nypa_fruticans);
(((Serenoa_repens	Chamaedorea_seifrizii)	(((Sabal_domingensis	Phoenix_dactylifera)	((Sclerosperma_profizianum	(Leopoldinia_pulchra	Iriartea_deltoidea))	((Pelagodoxa_henryana	Dictyosperma_album)	(Attalea_speciosa	(Bactris_major	Orania_palindan)))))	((Elaeis_guineensis	Elaeis_oleifera)	Pseudophoenix_vinifera)))	Nypa_fruticans);
((Serenoa_repens	((((Pseudophoenix_vinifera	((Sabal_domingensis	Leopoldinia_pulchra)	Phoenix_dactylifera))	(Elaeis_guineensis	Elaeis_oleifera))	((((Bactris_major	Orania_palindan)	Sclerosperma_profizianum)	Iriartea_deltoidea)	((Pelagodoxa_henryana	Dictyosperma_album)	Attalea_speciosa)))	Chamaedorea_seifrizii))	Nypa_fruticans);
((Serenoa_repens	(Chamaedorea_seifrizii	((Leopoldinia_pulchra	(((Bactris_major	Orania_palindan)	(Pelagodoxa_henryana	Dictyosperma_album))	((Elaeis_guineensis	Elaeis_oleifera)	Attalea_speciosa)))	((Iriartea_deltoidea	Sclerosperma_profizianum)	(Pseudophoenix_vinifera	(Phoenix_dactylifera	Sabal_domingensis))))))	Nypa_fruticans);
((Serenoa_repens	(Chamaedorea_seifrizii	(((Phoenix_dactylifera	Sabal_domingensis)	((Elaeis_guineensis	Elaeis_oleifera)	Pseudophoenix_vinifera))	(((((Bactris_major	Leopoldinia_pulchra)	Orania_palindan)	(Pelagodoxa_henryana	Dictyosperma_album))	Attalea_speciosa)	(Iriartea_deltoidea	Sclerosperma_profizianum)))))	Nypa_fruticans);
((Serenoa_repens	(Chamaedorea_seifrizii	(((Dictyosperma_album	(Iriartea_deltoidea	Sclerosperma_profizianum))	(Attalea_speciosa	((Bactris_major	Orania_palindan)	(Leopoldinia_pulchra	Pelagodoxa_henryana))))	((Elaeis_guineensis	Elaeis_oleifera)	(Pseudophoenix_vinifera	(Phoenix_dactylifera	Sabal_domingensis))))))	Nypa_fruticans);
((Serenoa_repens	(Chamaedorea_seifrizii	((Elaeis_guineensis	Elaeis_oleifera)	(Pseudophoenix_vinifera	((Sclerosperma_profizianum	(((((Bactris_major	(Leopoldinia_pulchra	Orania_palindan))	Dictyosperma_album)	Attalea_speciosa)	Pelagodoxa_henryana)	Iriartea_deltoidea))	(Phoenix_dactylifera	Sabal_domingensis))))))	Nypa_fruticans);
((Serenoa_repens	(Chamaedorea_seifrizii	((((Iriartea_deltoidea	(Sclerosperma_profizianum	(Bactris_major	Orania_palindan)))	(Dictyosperma_album	Pelagodoxa_henryana))	Attalea_speciosa)	(Phoenix_dactylifera	(((Elaeis_guineensis	(Leopoldinia_pulchra	Elaeis_oleifera))	Pseudophoenix_vinifera)	Sabal_domingensis)))))	Nypa_fruticans);
((Serenoa_repens	(Chamaedorea_seifrizii	((Leopoldinia_pulchra	(((Elaeis_guineensis	Elaeis_oleifera)	Iriartea_deltoidea)	Sclerosperma_profizianum))	((Attalea_speciosa	((Dictyosperma_album	Pelagodoxa_henryana)	(Bactris_major	Orania_palindan)))	(Pseudophoenix_vinifera	(Sabal_domingensis	Phoenix_dactylifera))))))	Nypa_fruticans);
((Serenoa_repens	(Chamaedorea_seifrizii	(((((Attalea_speciosa	((Dictyosperma_album	Pelagodoxa_henryana)	(Bactris_major	Orania_palindan)))	Iriartea_deltoidea)	Sclerosperma_profizianum)	(Sabal_domingensis	Phoenix_dactylifera))	((Elaeis_guineensis	Elaeis_oleifera)	(Leopoldinia_pulchra	Pseudophoenix_vinifera)))))	Nypa_fruticans);
((((((Pseudophoenix_vinifera	(Sclerosperma_profizianum	(Elaeis_guineensis	Elaeis_oleifera)))	(Leopoldinia_pulchra	(Iriartea_deltoidea	(Sabal_domingensis	Phoenix_dactylifera))))	(Attalea_speciosa	((Pelagodoxa_henryana	Dictyosperma_album)	(Orania_palindan	Bactris_major))))	Chamaedorea_seifrizii)	Serenoa_repens)	Nypa_fruticans);
((((Pseudophoenix_vinifera	((((Leopoldinia_pulchra	Attalea_speciosa)	((Pelagodoxa_henryana	Dictyosperma_album)	(Orania_palindan	Bactris_major)))	Chamaedorea_seifrizii)	(Sclerosperma_profizianum	(Elaeis_guineensis	Elaeis_oleifera))))	(Iriartea_deltoidea	(Sabal_domingensis	Phoenix_dactylifera)))	Serenoa_repens)	Nypa_fruticans);
((((((Elaeis_guineensis	Elaeis_oleifera)	(Pseudophoenix_vinifera	(Phoenix_dactylifera	(Leopoldinia_pulchra	Sabal_domingensis))))	((Pelagodoxa_henryana	Dictyosperma_album)	(((Sclerosperma_profizianum	(Orania_palindan	Bactris_major))	Iriartea_deltoidea)	Attalea_speciosa)))	Chamaedorea_seifrizii)	Serenoa_repens)	Nypa_fruticans);
((((Pseudophoenix_vinifera	(((((Leopoldinia_pulchra	(Pelagodoxa_henryana	Dictyosperma_album))	(Orania_palindan	Bactris_major))	(Iriartea_deltoidea	Sclerosperma_profizianum))	(Phoenix_dactylifera	Sabal_domingensis))	(Attalea_speciosa	(Elaeis_guineensis	Elaeis_oleifera))))	Chamaedorea_seifrizii)	Serenoa_repens)	Nypa_fruticans);
((((Leopoldinia_pulchra	(((Elaeis_guineensis	Elaeis_oleifera)	Pseudophoenix_vinifera)	((((Attalea_speciosa	Sabal_domingensis)	((Pelagodoxa_henryana	Dictyosperma_album)	Sclerosperma_profizianum))	((Orania_palindan	Bactris_major)	Iriartea_deltoidea))	Phoenix_dactylifera)))	Chamaedorea_seifrizii)	Serenoa_repens)	Nypa_fruticans);
((((Leopoldinia_pulchra	(((Elaeis_guineensis	Elaeis_oleifera)	Pseudophoenix_vinifera)	((((Attalea_speciosa	Sabal_domingensis)	((Pelagodoxa_henryana	Dictyosperma_album)	Sclerosperma_profizianum))	((Orania_palindan	Bactris_major)	Iriartea_deltoidea))	Phoenix_dactylifera)))	Chamaedorea_seifrizii)	Serenoa_repens)	Nypa_fruticans);
(((Serenoa_repens	(Pseudophoenix_vinifera	((((Elaeis_guineensis	Elaeis_oleifera)	Sclerosperma_profizianum)	(Attalea_speciosa	(Iriartea_deltoidea	(Pelagodoxa_henryana	((Leopoldinia_pulchra	(Orania_palindan	Bactris_major))	Dictyosperma_album)))))	(Phoenix_dactylifera	Sabal_domingensis))))	Chamaedorea_seifrizii)	Nypa_fruticans);
((Serenoa_repens	((Pseudophoenix_vinifera	(((Attalea_speciosa	((Pelagodoxa_henryana	Dictyosperma_album)	(Orania_palindan	Bactris_major)))	((Iriartea_deltoidea	(Elaeis_guineensis	Elaeis_oleifera))	(Leopoldinia_pulchra	Sclerosperma_profizianum)))	(Phoenix_dactylifera	Sabal_domingensis)))	Chamaedorea_seifrizii))	Nypa_fruticans);
(((Serenoa_repens	(((((Attalea_speciosa	(((Orania_palindan	Bactris_major)	Pelagodoxa_henryana)	Dictyosperma_album))	(Sclerosperma_profizianum	Iriartea_deltoidea))	Sabal_domingensis)	(Phoenix_dactylifera	Pseudophoenix_vinifera))	Chamaedorea_seifrizii))	((Leopoldinia_pulchra	Elaeis_guineensis)	Elaeis_oleifera))	Nypa_fruticans);
((Serenoa_repens	(((Phoenix_dactylifera	((Sabal_domingensis	(Attalea_speciosa	(((Orania_palindan	Bactris_major)	Pelagodoxa_henryana)	Dictyosperma_album)))	((Sclerosperma_profizianum	Iriartea_deltoidea)	Leopoldinia_pulchra)))	((Elaeis_guineensis	Elaeis_oleifera)	Pseudophoenix_vinifera))	Chamaedorea_seifrizii))	Nypa_fruticans);
(((((((Leopoldinia_pulchra	(Sabal_domingensis	Phoenix_dactylifera))	(Elaeis_guineensis	Elaeis_oleifera))	Pseudophoenix_vinifera)	((Iriartea_deltoidea	Sclerosperma_profizianum)	((Dictyosperma_album	Pelagodoxa_henryana)	((Orania_palindan	Bactris_major)	Attalea_speciosa))))	Chamaedorea_seifrizii)	Serenoa_repens)	Nypa_fruticans);
(((((Pseudophoenix_vinifera	(Elaeis_guineensis	(Leopoldinia_pulchra	Elaeis_oleifera)))	(((Iriartea_deltoidea	Sclerosperma_profizianum)	((Dictyosperma_album	Pelagodoxa_henryana)	((Orania_palindan	Bactris_major)	Attalea_speciosa)))	(Sabal_domingensis	Phoenix_dactylifera)))	Chamaedorea_seifrizii)	Serenoa_repens)	Nypa_fruticans);
(((((((Elaeis_guineensis	Elaeis_oleifera)	((Attalea_speciosa	Sclerosperma_profizianum)	(Iriartea_deltoidea	(Pelagodoxa_henryana	(((Orania_palindan	Bactris_major)	Leopoldinia_pulchra)	Dictyosperma_album)))))	Pseudophoenix_vinifera)	(Sabal_domingensis	Phoenix_dactylifera))	Chamaedorea_seifrizii)	Serenoa_repens)	Nypa_fruticans);
((((((Attalea_speciosa	(((Orania_palindan	Bactris_major)	(Sclerosperma_profizianum	((Leopoldinia_pulchra	(Elaeis_guineensis	Elaeis_oleifera))	Iriartea_deltoidea)))	(Pelagodoxa_henryana	Dictyosperma_album)))	Pseudophoenix_vinifera)	(Sabal_domingensis	Phoenix_dactylifera))	Chamaedorea_seifrizii)	Serenoa_repens)	Nypa_fruticans);
(((((((Attalea_speciosa	((Pelagodoxa_henryana	Dictyosperma_album)	(Orania_palindan	Bactris_major)))	(Sclerosperma_profizianum	(Leopoldinia_pulchra	(Iriartea_deltoidea	(Sabal_domingensis	Phoenix_dactylifera)))))	Pseudophoenix_vinifera)	Chamaedorea_seifrizii)	Serenoa_repens)	(Elaeis_guineensis	Elaeis_oleifera))	Nypa_fruticans);
(((Serenoa_repens	((Pseudophoenix_vinifera	(Elaeis_guineensis	Elaeis_oleifera))	((Sabal_domingensis	Phoenix_dactylifera)	((Sclerosperma_profizianum	(Attalea_speciosa	((((Orania_palindan	Bactris_major)	Pelagodoxa_henryana)	Leopoldinia_pulchra)	Dictyosperma_album)))	Iriartea_deltoidea))))	Chamaedorea_seifrizii)	Nypa_fruticans);
(((Serenoa_repens	(((Sclerosperma_profizianum	(Attalea_speciosa	(((Leopoldinia_pulchra	Orania_palindan)	Bactris_major)	(Dictyosperma_album	Pelagodoxa_henryana))))	Iriartea_deltoidea)	((Sabal_domingensis	Phoenix_dactylifera)	((Elaeis_guineensis	Elaeis_oleifera)	Pseudophoenix_vinifera))))	Chamaedorea_seifrizii)	Nypa_fruticans);
((Serenoa_repens	((((Iriartea_deltoidea	Sclerosperma_profizianum)	(((Elaeis_guineensis	Elaeis_oleifera)	Attalea_speciosa)	(((Leopoldinia_pulchra	(Orania_palindan	Bactris_major))	Dictyosperma_album)	Pelagodoxa_henryana)))	(Pseudophoenix_vinifera	(Sabal_domingensis	Phoenix_dactylifera)))	Chamaedorea_seifrizii))	Nypa_fruticans);
((Serenoa_repens	(((Leopoldinia_pulchra	(((Elaeis_guineensis	Elaeis_oleifera)	Pseudophoenix_vinifera)	(Sabal_domingensis	Phoenix_dactylifera)))	((Iriartea_deltoidea	Sclerosperma_profizianum)	((((Orania_palindan	Bactris_major)	Dictyosperma_album)	Pelagodoxa_henryana)	Attalea_speciosa)))	Chamaedorea_seifrizii))	Nypa_fruticans);
((Serenoa_repens	((((Elaeis_guineensis	Elaeis_oleifera)	(Pseudophoenix_vinifera	((Sabal_domingensis	Phoenix_dactylifera)	Leopoldinia_pulchra)))	((Iriartea_deltoidea	Attalea_speciosa)	((Dictyosperma_album	Pelagodoxa_henryana)	((Orania_palindan	Bactris_major)	Sclerosperma_profizianum))))	Chamaedorea_seifrizii))	Nypa_fruticans);
((((((((Iriartea_deltoidea	Attalea_speciosa)	((Dictyosperma_album	Pelagodoxa_henryana)	((Orania_palindan	Bactris_major)	Sclerosperma_profizianum)))	Sabal_domingensis)	(Phoenix_dactylifera	Leopoldinia_pulchra))	(Pseudophoenix_vinifera	(Elaeis_guineensis	Elaeis_oleifera)))	Chamaedorea_seifrizii)	Serenoa_repens)	Nypa_fruticans);
(((((((Iriartea_deltoidea	Sclerosperma_profizianum)	(Attalea_speciosa	((Dictyosperma_album	((Orania_palindan	Bactris_major)	Pelagodoxa_henryana))	Leopoldinia_pulchra)))	(Phoenix_dactylifera	Sabal_domingensis))	(Pseudophoenix_vinifera	(Elaeis_guineensis	Elaeis_oleifera)))	Chamaedorea_seifrizii)	Serenoa_repens)	Nypa_fruticans);
(((((((Iriartea_deltoidea	Sclerosperma_profizianum)	(Attalea_speciosa	((Dictyosperma_album	((Orania_palindan	Bactris_major)	Pelagodoxa_henryana))	Leopoldinia_pulchra)))	(Phoenix_dactylifera	Sabal_domingensis))	(Pseudophoenix_vinifera	(Elaeis_guineensis	Elaeis_oleifera)))	Chamaedorea_seifrizii)	Serenoa_repens)	Nypa_fruticans);
(((((((Iriartea_deltoidea	Sclerosperma_profizianum)	(((Dictyosperma_album	(Leopoldinia_pulchra	(Bactris_major	Orania_palindan)))	Attalea_speciosa)	Pelagodoxa_henryana))	(Pseudophoenix_vinifera	(Phoenix_dactylifera	Sabal_domingensis)))	(Elaeis_guineensis	Elaeis_oleifera))	Chamaedorea_seifrizii)	Serenoa_repens)	Nypa_fruticans);
((((((Iriartea_deltoidea	((Attalea_speciosa	(((Dictyosperma_album	Leopoldinia_pulchra)	Pelagodoxa_henryana)	(Bactris_major	Orania_palindan)))	((Elaeis_guineensis	Elaeis_oleifera)	Sclerosperma_profizianum)))	(Phoenix_dactylifera	Sabal_domingensis))	Pseudophoenix_vinifera)	Chamaedorea_seifrizii)	Serenoa_repens)	Nypa_fruticans);
((((((Leopoldinia_pulchra	((Attalea_speciosa	((Dictyosperma_album	Pelagodoxa_henryana)	(Bactris_major	Orania_palindan)))	(Iriartea_deltoidea	Sclerosperma_profizianum)))	(Phoenix_dactylifera	Sabal_domingensis))	((Elaeis_guineensis	Elaeis_oleifera)	Pseudophoenix_vinifera))	Chamaedorea_seifrizii)	Serenoa_repens)	Nypa_fruticans);
((((((Leopoldinia_pulchra	((Sabal_domingensis	(Attalea_speciosa	((Dictyosperma_album	Pelagodoxa_henryana)	(Bactris_major	Orania_palindan))))	(Iriartea_deltoidea	Sclerosperma_profizianum)))	Phoenix_dactylifera)	((Elaeis_guineensis	Elaeis_oleifera)	Pseudophoenix_vinifera))	Chamaedorea_seifrizii)	Serenoa_repens)	Nypa_fruticans);
(((((Sabal_domingensis	Phoenix_dactylifera)	(((((Leopoldinia_pulchra	(Pelagodoxa_henryana	(Bactris_major	Orania_palindan)))	Dictyosperma_album)	Attalea_speciosa)	(Iriartea_deltoidea	Sclerosperma_profizianum))	(Pseudophoenix_vinifera	(Elaeis_guineensis	Elaeis_oleifera))))	Chamaedorea_seifrizii)	Serenoa_repens)	Nypa_fruticans);
(((((((Attalea_speciosa	Pelagodoxa_henryana)	((Bactris_major	Orania_palindan)	(Leopoldinia_pulchra	Dictyosperma_album)))	(Sclerosperma_profizianum	(((Elaeis_guineensis	Elaeis_oleifera)	Pseudophoenix_vinifera)	(Sabal_domingensis	Phoenix_dactylifera))))	Iriartea_deltoidea)	Chamaedorea_seifrizii)	Serenoa_repens)	Nypa_fruticans);
(((Chamaedorea_seifrizii	(((Elaeis_guineensis	Elaeis_oleifera)	Pseudophoenix_vinifera)	(((Sclerosperma_profizianum	((Dictyosperma_album	Pelagodoxa_henryana)	(Attalea_speciosa	(Bactris_major	(Leopoldinia_pulchra	Orania_palindan)))))	Iriartea_deltoidea)	(Sabal_domingensis	Phoenix_dactylifera))))	Serenoa_repens)	Nypa_fruticans);
(((Chamaedorea_seifrizii	((((Iriartea_deltoidea	((Dictyosperma_album	(Pelagodoxa_henryana	(Orania_palindan	Bactris_major)))	Attalea_speciosa))	Sclerosperma_profizianum)	Leopoldinia_pulchra)	((Elaeis_guineensis	Elaeis_oleifera)	(Pseudophoenix_vinifera	(Sabal_domingensis	Phoenix_dactylifera)))))	Serenoa_repens)	Nypa_fruticans);
((Chamaedorea_seifrizii	(((((((Dictyosperma_album	(Pelagodoxa_henryana	(Orania_palindan	Bactris_major)))	Attalea_speciosa)	Leopoldinia_pulchra)	(Sabal_domingensis	(Sclerosperma_profizianum	Phoenix_dactylifera)))	Iriartea_deltoidea)	((Elaeis_guineensis	Elaeis_oleifera)	Pseudophoenix_vinifera))	Serenoa_repens))	Nypa_fruticans);
((Leopoldinia_pulchra	((Chamaedorea_seifrizii	(((Iriartea_deltoidea	((Dictyosperma_album	(Pelagodoxa_henryana	(Orania_palindan	Bactris_major)))	Attalea_speciosa))	((Elaeis_guineensis	Elaeis_oleifera)	Sclerosperma_profizianum))	((Sabal_domingensis	Phoenix_dactylifera)	Pseudophoenix_vinifera)))	Serenoa_repens))	Nypa_fruticans);
(((Chamaedorea_seifrizii	Serenoa_repens)	(((Iriartea_deltoidea	((((Orania_palindan	Bactris_major)	Dictyosperma_album)	Pelagodoxa_henryana)	Attalea_speciosa))	((Elaeis_guineensis	Elaeis_oleifera)	Sclerosperma_profizianum))	((Leopoldinia_pulchra	(Sabal_domingensis	Phoenix_dactylifera))	Pseudophoenix_vinifera)))	Nypa_fruticans);
((((((Iriartea_deltoidea	((Elaeis_guineensis	Elaeis_oleifera)	Sclerosperma_profizianum))	(((Dictyosperma_album	Pelagodoxa_henryana)	((Leopoldinia_pulchra	Orania_palindan)	Bactris_major))	Attalea_speciosa))	((Sabal_domingensis	Phoenix_dactylifera)	Pseudophoenix_vinifera))	Chamaedorea_seifrizii)	Serenoa_repens)	Nypa_fruticans);
((((((Iriartea_deltoidea	Sclerosperma_profizianum)	(Attalea_speciosa	((Dictyosperma_album	((Orania_palindan	Bactris_major)	Pelagodoxa_henryana))	Leopoldinia_pulchra)))	((Sabal_domingensis	Phoenix_dactylifera)	((Elaeis_guineensis	Elaeis_oleifera)	Pseudophoenix_vinifera)))	Chamaedorea_seifrizii)	Serenoa_repens)	Nypa_fruticans);
((((((((Elaeis_guineensis	Elaeis_oleifera)	Iriartea_deltoidea)	Sclerosperma_profizianum)	(Attalea_speciosa	(((Leopoldinia_pulchra	Dictyosperma_album)	Pelagodoxa_henryana)	(Orania_palindan	Bactris_major))))	(Pseudophoenix_vinifera	(Sabal_domingensis	Phoenix_dactylifera)))	Chamaedorea_seifrizii)	Serenoa_repens)	Nypa_fruticans);
((((Pseudophoenix_vinifera	(((((((Pelagodoxa_henryana	(Orania_palindan	Bactris_major))	Dictyosperma_album)	(Attalea_speciosa	Leopoldinia_pulchra))	(Iriartea_deltoidea	Sclerosperma_profizianum))	Sabal_domingensis)	(Elaeis_guineensis	Elaeis_oleifera))	Phoenix_dactylifera))	Chamaedorea_seifrizii)	Serenoa_repens)	Nypa_fruticans);
(((((((Phoenix_dactylifera	Sabal_domingensis)	(Leopoldinia_pulchra	Pseudophoenix_vinifera))	((Attalea_speciosa	(Dictyosperma_album	Iriartea_deltoidea))	((Sclerosperma_profizianum	(Orania_palindan	Bactris_major))	Pelagodoxa_henryana)))	Chamaedorea_seifrizii)	Serenoa_repens)	(Elaeis_guineensis	Elaeis_oleifera))	Nypa_fruticans);
(((((Pseudophoenix_vinifera	(Leopoldinia_pulchra	(Phoenix_dactylifera	Sabal_domingensis)))	(Sclerosperma_profizianum	(Iriartea_deltoidea	(((Elaeis_guineensis	Elaeis_oleifera)	Attalea_speciosa)	(Dictyosperma_album	((Orania_palindan	Bactris_major)	Pelagodoxa_henryana))))))	Chamaedorea_seifrizii)	Serenoa_repens)	Nypa_fruticans);
((Serenoa_repens	(Chamaedorea_seifrizii	(((Phoenix_dactylifera	Sabal_domingensis)	((Elaeis_oleifera	Elaeis_guineensis)	Pseudophoenix_vinifera))	(Iriartea_deltoidea	(((Dictyosperma_album	Attalea_speciosa)	(Pelagodoxa_henryana	((Leopoldinia_pulchra	Orania_palindan)	Bactris_major)))	Sclerosperma_profizianum)))))	Nypa_fruticans);
((Serenoa_repens	(Chamaedorea_seifrizii	(((Phoenix_dactylifera	Sabal_domingensis)	((Elaeis_oleifera	Elaeis_guineensis)	Pseudophoenix_vinifera))	(Leopoldinia_pulchra	(Sclerosperma_profizianum	(((Dictyosperma_album	((Orania_palindan	Bactris_major)	Pelagodoxa_henryana))	Iriartea_deltoidea)	Attalea_speciosa))))))	Nypa_fruticans);
((Serenoa_repens	(Chamaedorea_seifrizii	(((Sclerosperma_profizianum	(Elaeis_oleifera	Elaeis_guineensis))	((Iriartea_deltoidea	(Phoenix_dactylifera	Sabal_domingensis))	Pseudophoenix_vinifera))	(Leopoldinia_pulchra	(Attalea_speciosa	((Dictyosperma_album	Pelagodoxa_henryana)	(Orania_palindan	Bactris_major)))))))	Nypa_fruticans);
((Serenoa_repens	(Chamaedorea_seifrizii	(((Phoenix_dactylifera	Sabal_domingensis)	((Elaeis_oleifera	Elaeis_guineensis)	Pseudophoenix_vinifera))	(((Orania_palindan	Bactris_major)	(Leopoldinia_pulchra	Sclerosperma_profizianum))	((Iriartea_deltoidea	Attalea_speciosa)	(Pelagodoxa_henryana	Dictyosperma_album))))))	Nypa_fruticans);
((Serenoa_repens	(Chamaedorea_seifrizii	(((Phoenix_dactylifera	Sabal_domingensis)	((Elaeis_oleifera	Elaeis_guineensis)	Pseudophoenix_vinifera))	(((Orania_palindan	Bactris_major)	(Leopoldinia_pulchra	Sclerosperma_profizianum))	((Iriartea_deltoidea	Attalea_speciosa)	(Pelagodoxa_henryana	Dictyosperma_album))))))	Nypa_fruticans);
(((Chamaedorea_seifrizii	(Iriartea_deltoidea	(((Phoenix_dactylifera	Sabal_domingensis)	Pseudophoenix_vinifera)	(Leopoldinia_pulchra	(((Orania_palindan	Bactris_major)	(Attalea_speciosa	(Pelagodoxa_henryana	Dictyosperma_album)))	((Elaeis_oleifera	Elaeis_guineensis)	Sclerosperma_profizianum))))))	Serenoa_repens)	Nypa_fruticans);
(((Chamaedorea_seifrizii	(((Phoenix_dactylifera	Sabal_domingensis)	Pseudophoenix_vinifera)	(((Pelagodoxa_henryana	Dictyosperma_album)	Attalea_speciosa)	((Leopoldinia_pulchra	((Orania_palindan	Bactris_major)	((Elaeis_oleifera	Elaeis_guineensis)	Sclerosperma_profizianum)))	Iriartea_deltoidea))))	Serenoa_repens)	Nypa_fruticans);
(((Chamaedorea_seifrizii	(((Phoenix_dactylifera	Sabal_domingensis)	((Elaeis_oleifera	Elaeis_guineensis)	Pseudophoenix_vinifera))	((Sclerosperma_profizianum	(Leopoldinia_pulchra	Iriartea_deltoidea))	(((Dictyosperma_album	(Orania_palindan	Bactris_major))	Pelagodoxa_henryana)	Attalea_speciosa))))	Serenoa_repens)	Nypa_fruticans);
(((Chamaedorea_seifrizii	(((Leopoldinia_pulchra	(Phoenix_dactylifera	Sabal_domingensis))	((Elaeis_oleifera	Elaeis_guineensis)	Pseudophoenix_vinifera))	(Sclerosperma_profizianum	((Attalea_speciosa	((Dictyosperma_album	Pelagodoxa_henryana)	(Orania_palindan	Bactris_major)))	Iriartea_deltoidea))))	Serenoa_repens)	Nypa_fruticans);
(((Chamaedorea_seifrizii	(((Phoenix_dactylifera	Sabal_domingensis)	((Elaeis_oleifera	Elaeis_guineensis)	Pseudophoenix_vinifera))	(Sclerosperma_profizianum	((Attalea_speciosa	(((Leopoldinia_pulchra	Pelagodoxa_henryana)	(Orania_palindan	Bactris_major))	Dictyosperma_album))	Iriartea_deltoidea))))	Serenoa_repens)	Nypa_fruticans);
((((((Sclerosperma_profizianum	(Iriartea_deltoidea	((((Leopoldinia_pulchra	Dictyosperma_album)	(Orania_palindan	Bactris_major))	Pelagodoxa_henryana)	Attalea_speciosa)))	Sabal_domingensis)	(((Elaeis_oleifera	Elaeis_guineensis)	Pseudophoenix_vinifera)	Phoenix_dactylifera))	Chamaedorea_seifrizii)	Serenoa_repens)	Nypa_fruticans);
((((((Sclerosperma_profizianum	(Iriartea_deltoidea	(((Dictyosperma_album	(Leopoldinia_pulchra	(Orania_palindan	Bactris_major)))	Pelagodoxa_henryana)	Attalea_speciosa)))	(Pseudophoenix_vinifera	(Phoenix_dactylifera	Sabal_domingensis)))	Chamaedorea_seifrizii)	Serenoa_repens)	(Elaeis_oleifera	Elaeis_guineensis))	Nypa_fruticans);
((Serenoa_repens	(Chamaedorea_seifrizii	((((Sabal_domingensis	(((Dictyosperma_album	(Orania_palindan	Bactris_major))	Pelagodoxa_henryana)	Attalea_speciosa))	(Phoenix_dactylifera	Sclerosperma_profizianum))	((Pseudophoenix_vinifera	(Elaeis_oleifera	Elaeis_guineensis))	Leopoldinia_pulchra))	Iriartea_deltoidea)))	Nypa_fruticans);
(((Serenoa_repens	(((Phoenix_dactylifera	((Attalea_speciosa	(Dictyosperma_album	((Pelagodoxa_henryana	(Orania_palindan	Bactris_major))	Leopoldinia_pulchra)))	Sabal_domingensis))	Sclerosperma_profizianum)	(Pseudophoenix_vinifera	(Iriartea_deltoidea	(Elaeis_oleifera	Elaeis_guineensis)))))	Chamaedorea_seifrizii)	Nypa_fruticans);
((Serenoa_repens	(((Pseudophoenix_vinifera	(Leopoldinia_pulchra	(Elaeis_oleifera	Elaeis_guineensis)))	((Iriartea_deltoidea	((Sclerosperma_profizianum	((Dictyosperma_album	Pelagodoxa_henryana)	(Orania_palindan	Bactris_major)))	Attalea_speciosa))	(Sabal_domingensis	Phoenix_dactylifera)))	Chamaedorea_seifrizii))	Nypa_fruticans);
((Serenoa_repens	(((Pseudophoenix_vinifera	(Elaeis_oleifera	Elaeis_guineensis))	(((Iriartea_deltoidea	(Attalea_speciosa	(((Orania_palindan	Bactris_major)	Dictyosperma_album)	Pelagodoxa_henryana)))	(Sclerosperma_profizianum	Leopoldinia_pulchra))	(Sabal_domingensis	Phoenix_dactylifera)))	Chamaedorea_seifrizii))	Nypa_fruticans);
((Serenoa_repens	(((Pseudophoenix_vinifera	(Elaeis_oleifera	Elaeis_guineensis))	((Leopoldinia_pulchra	(Sabal_domingensis	Phoenix_dactylifera))	((Dictyosperma_album	Pelagodoxa_henryana)	(Attalea_speciosa	(Iriartea_deltoidea	((Orania_palindan	Bactris_major)	Sclerosperma_profizianum))))))	Chamaedorea_seifrizii))	Nypa_fruticans);
((Serenoa_repens	(((Pseudophoenix_vinifera	(Elaeis_oleifera	Elaeis_guineensis))	((Sabal_domingensis	Phoenix_dactylifera)	(Sclerosperma_profizianum	((Attalea_speciosa	Iriartea_deltoidea)	((Dictyosperma_album	Pelagodoxa_henryana)	((Leopoldinia_pulchra	Orania_palindan)	Bactris_major))))))	Chamaedorea_seifrizii))	Nypa_fruticans);
(((Serenoa_repens	Leopoldinia_pulchra)	((Pseudophoenix_vinifera	((Sabal_domingensis	Phoenix_dactylifera)	(((Dictyosperma_album	((Orania_palindan	Bactris_major)	Pelagodoxa_henryana))	Attalea_speciosa)	(Sclerosperma_profizianum	((Elaeis_oleifera	Elaeis_guineensis)	Iriartea_deltoidea)))))	Chamaedorea_seifrizii))	Nypa_fruticans);
(((Serenoa_repens	Chamaedorea_seifrizii)	((((Elaeis_oleifera	Elaeis_guineensis)	Pseudophoenix_vinifera)	(Sabal_domingensis	Phoenix_dactylifera))	(((Leopoldinia_pulchra	(((Orania_palindan	Bactris_major)	Dictyosperma_album)	Pelagodoxa_henryana))	Attalea_speciosa)	(Iriartea_deltoidea	Sclerosperma_profizianum))))	Nypa_fruticans);
((((((((Orania_palindan	Bactris_major)	Sclerosperma_profizianum)	(Dictyosperma_album	(Pelagodoxa_henryana	Leopoldinia_pulchra)))	(Attalea_speciosa	(Pseudophoenix_vinifera	(Sabal_domingensis	Phoenix_dactylifera))))	((Elaeis_guineensis	Elaeis_oleifera)	Iriartea_deltoidea))	Serenoa_repens)	Chamaedorea_seifrizii)	Nypa_fruticans);
((Serenoa_repens	(((((((Iriartea_deltoidea	(Dictyosperma_album	((Orania_palindan	Bactris_major)	Pelagodoxa_henryana)))	Attalea_speciosa)	Sclerosperma_profizianum)	Leopoldinia_pulchra)	(Sabal_domingensis	Phoenix_dactylifera))	((Elaeis_guineensis	Elaeis_oleifera)	Pseudophoenix_vinifera))	Chamaedorea_seifrizii))	Nypa_fruticans);
((Serenoa_repens	((Pseudophoenix_vinifera	(((((Elaeis_guineensis	Elaeis_oleifera)	Iriartea_deltoidea)	Sclerosperma_profizianum)	(Sabal_domingensis	(Attalea_speciosa	(((Orania_palindan	Bactris_major)	Pelagodoxa_henryana)	(Leopoldinia_pulchra	Dictyosperma_album)))))	Phoenix_dactylifera))	Chamaedorea_seifrizii))	Nypa_fruticans);
((Serenoa_repens	((Pseudophoenix_vinifera	(((Iriartea_deltoidea	(Sclerosperma_profizianum	(Elaeis_guineensis	Elaeis_oleifera)))	((Orania_palindan	Bactris_major)	(Attalea_speciosa	(Dictyosperma_album	(Leopoldinia_pulchra	Pelagodoxa_henryana)))))	(Sabal_domingensis	Phoenix_dactylifera)))	Chamaedorea_seifrizii))	Nypa_fruticans);
((Serenoa_repens	((((Elaeis_guineensis	Elaeis_oleifera)	Pseudophoenix_vinifera)	((Leopoldinia_pulchra	(Sabal_domingensis	Phoenix_dactylifera))	((Iriartea_deltoidea	Sclerosperma_profizianum)	((Orania_palindan	Bactris_major)	(Attalea_speciosa	(Dictyosperma_album	Pelagodoxa_henryana))))))	Chamaedorea_seifrizii))	Nypa_fruticans);
((Serenoa_repens	((Pseudophoenix_vinifera	((Sabal_domingensis	Phoenix_dactylifera)	((Attalea_speciosa	Iriartea_deltoidea)	((Dictyosperma_album	(((Leopoldinia_pulchra	Orania_palindan)	Bactris_major)	Pelagodoxa_henryana))	((Elaeis_guineensis	Elaeis_oleifera)	Sclerosperma_profizianum)))))	Chamaedorea_seifrizii))	Nypa_fruticans);
((Serenoa_repens	(((Pseudophoenix_vinifera	(Sabal_domingensis	Phoenix_dactylifera))	((Attalea_speciosa	(((Leopoldinia_pulchra	Dictyosperma_album)	Pelagodoxa_henryana)	(Orania_palindan	Bactris_major)))	(Iriartea_deltoidea	Sclerosperma_profizianum)))	((Elaeis_guineensis	Elaeis_oleifera)	Chamaedorea_seifrizii)))	Nypa_fruticans);
(((Chamaedorea_seifrizii	(Leopoldinia_pulchra	(((Elaeis_guineensis	Elaeis_oleifera)	(Pseudophoenix_vinifera	(Sabal_domingensis	Phoenix_dactylifera)))	(Attalea_speciosa	((Dictyosperma_album	Pelagodoxa_henryana)	(Iriartea_deltoidea	(Sclerosperma_profizianum	(Orania_palindan	Bactris_major))))))))	Serenoa_repens)	Nypa_fruticans);
(((Chamaedorea_seifrizii	(((Elaeis_guineensis	Elaeis_oleifera)	Pseudophoenix_vinifera)	((Sabal_domingensis	Phoenix_dactylifera)	((Attalea_speciosa	(((Dictyosperma_album	Pelagodoxa_henryana)	Leopoldinia_pulchra)	(Orania_palindan	Bactris_major)))	(Iriartea_deltoidea	Sclerosperma_profizianum)))))	Serenoa_repens)	Nypa_fruticans);
(((Chamaedorea_seifrizii	(((Elaeis_guineensis	Elaeis_oleifera)	Pseudophoenix_vinifera)	((Sabal_domingensis	Phoenix_dactylifera)	((Attalea_speciosa	(((Dictyosperma_album	Pelagodoxa_henryana)	Leopoldinia_pulchra)	(Orania_palindan	Bactris_major)))	(Iriartea_deltoidea	Sclerosperma_profizianum)))))	Serenoa_repens)	Nypa_fruticans);
((((Iriartea_deltoidea	(((((Dictyosperma_album	Pelagodoxa_henryana)	Attalea_speciosa)	(Bactris_major	Orania_palindan))	((Elaeis_oleifera	Elaeis_guineensis)	Sclerosperma_profizianum))	(((Leopoldinia_pulchra	Sabal_domingensis)	Phoenix_dactylifera)	Pseudophoenix_vinifera)))	Chamaedorea_seifrizii)	Serenoa_repens)	Nypa_fruticans);
(((((((Elaeis_oleifera	Elaeis_guineensis)	Pseudophoenix_vinifera)	(Sabal_domingensis	Phoenix_dactylifera))	((Attalea_speciosa	(Dictyosperma_album	(Pelagodoxa_henryana	((Orania_palindan	Bactris_major)	Leopoldinia_pulchra))))	(Sclerosperma_profizianum	Iriartea_deltoidea)))	Chamaedorea_seifrizii)	Serenoa_repens)	Nypa_fruticans);
((((((Pseudophoenix_vinifera	(Sabal_domingensis	Phoenix_dactylifera))	((((Orania_palindan	Bactris_major)	Sclerosperma_profizianum)	((Leopoldinia_pulchra	Attalea_speciosa)	Iriartea_deltoidea))	(Dictyosperma_album	Pelagodoxa_henryana)))	Chamaedorea_seifrizii)	Serenoa_repens)	(Elaeis_oleifera	Elaeis_guineensis))	Nypa_fruticans);
((Serenoa_repens	((((Elaeis_oleifera	Elaeis_guineensis)	Pseudophoenix_vinifera)	((((((Leopoldinia_pulchra	Dictyosperma_album)	((Orania_palindan	Bactris_major)	Pelagodoxa_henryana))	Attalea_speciosa)	Iriartea_deltoidea)	Sclerosperma_profizianum)	(Sabal_domingensis	Phoenix_dactylifera)))	Chamaedorea_seifrizii))	Nypa_fruticans);
((Serenoa_repens	(((Pseudophoenix_vinifera	(Sabal_domingensis	Phoenix_dactylifera))	(((((Elaeis_oleifera	Elaeis_guineensis)	Iriartea_deltoidea)	Sclerosperma_profizianum)	((Bactris_major	Orania_palindan)	(Attalea_speciosa	(Dictyosperma_album	Pelagodoxa_henryana))))	Leopoldinia_pulchra))	Chamaedorea_seifrizii))	Nypa_fruticans);
((Serenoa_repens	((((((Attalea_speciosa	((Bactris_major	(Leopoldinia_pulchra	Orania_palindan))	(Dictyosperma_album	Pelagodoxa_henryana)))	Sabal_domingensis)	(Iriartea_deltoidea	Sclerosperma_profizianum))	((Elaeis_oleifera	Elaeis_guineensis)	Pseudophoenix_vinifera))	Phoenix_dactylifera)	Chamaedorea_seifrizii))	Nypa_fruticans);
(((Serenoa_repens	Leopoldinia_pulchra)	(((((Iriartea_deltoidea	((Sclerosperma_profizianum	(Bactris_major	Orania_palindan))	Attalea_speciosa))	(Dictyosperma_album	Pelagodoxa_henryana))	((Elaeis_oleifera	Elaeis_guineensis)	Pseudophoenix_vinifera))	(Sabal_domingensis	Phoenix_dactylifera))	Chamaedorea_seifrizii))	Nypa_fruticans);
((Serenoa_repens	((((Elaeis_oleifera	Elaeis_guineensis)	(Pseudophoenix_vinifera	(Sabal_domingensis	Phoenix_dactylifera)))	((Leopoldinia_pulchra	(Attalea_speciosa	((Bactris_major	Orania_palindan)	(Dictyosperma_album	Pelagodoxa_henryana))))	(Iriartea_deltoidea	Sclerosperma_profizianum)))	Chamaedorea_seifrizii))	Nypa_fruticans);
((Serenoa_repens	(((Leopoldinia_pulchra	((Sabal_domingensis	Phoenix_dactylifera)	((Elaeis_oleifera	Elaeis_guineensis)	Pseudophoenix_vinifera)))	((Attalea_speciosa	(((Bactris_major	Orania_palindan)	Dictyosperma_album)	Pelagodoxa_henryana))	(Iriartea_deltoidea	Sclerosperma_profizianum)))	Chamaedorea_seifrizii))	Nypa_fruticans);
((Serenoa_repens	(((Attalea_speciosa	(Elaeis_oleifera	Elaeis_guineensis))	(((Dictyosperma_album	Pelagodoxa_henryana)	(((Leopoldinia_pulchra	Sclerosperma_profizianum)	(Bactris_major	Orania_palindan))	Pseudophoenix_vinifera))	((Sabal_domingensis	Iriartea_deltoidea)	Phoenix_dactylifera)))	Chamaedorea_seifrizii))	Nypa_fruticans);
((Serenoa_repens	(Chamaedorea_seifrizii	((Elaeis_oleifera	Elaeis_guineensis)	((((((Bactris_major	Orania_palindan)	(Leopoldinia_pulchra	Dictyosperma_album))	Pelagodoxa_henryana)	((Iriartea_deltoidea	Sclerosperma_profizianum)	Attalea_speciosa))	(Phoenix_dactylifera	Sabal_domingensis))	Pseudophoenix_vinifera))))	Nypa_fruticans);
((Serenoa_repens	(Chamaedorea_seifrizii	((Elaeis_oleifera	Elaeis_guineensis)	(((Leopoldinia_pulchra	(Phoenix_dactylifera	Sabal_domingensis))	Pseudophoenix_vinifera)	((Iriartea_deltoidea	Sclerosperma_profizianum)	((((Bactris_major	Orania_palindan)	Dictyosperma_album)	Pelagodoxa_henryana)	Attalea_speciosa))))))	Nypa_fruticans);
((Serenoa_repens	(Chamaedorea_seifrizii	(((Iriartea_deltoidea	((Elaeis_oleifera	Elaeis_guineensis)	Sclerosperma_profizianum))	(((Dictyosperma_album	Pelagodoxa_henryana)	(Bactris_major	(Leopoldinia_pulchra	Orania_palindan)))	Attalea_speciosa))	((Phoenix_dactylifera	Sabal_domingensis)	Pseudophoenix_vinifera))))	Nypa_fruticans);
((Serenoa_repens	(Chamaedorea_seifrizii	(((((Dictyosperma_album	((Orania_palindan	Bactris_major)	Pelagodoxa_henryana))	Attalea_speciosa)	Leopoldinia_pulchra)	(Iriartea_deltoidea	Sclerosperma_profizianum))	((Phoenix_dactylifera	Sabal_domingensis)	((Elaeis_oleifera	Elaeis_guineensis)	Pseudophoenix_vinifera)))))	Nypa_fruticans);
(((Serenoa_repens	((Leopoldinia_pulchra	(((Dictyosperma_album	((Orania_palindan	Bactris_major)	Pelagodoxa_henryana))	Attalea_speciosa)	(((Elaeis_oleifera	Elaeis_guineensis)	Iriartea_deltoidea)	Sclerosperma_profizianum)))	((Phoenix_dactylifera	Sabal_domingensis)	Pseudophoenix_vinifera)))	Chamaedorea_seifrizii)	Nypa_fruticans);
((Serenoa_repens	(((((Dictyosperma_album	((Orania_palindan	Bactris_major)	Pelagodoxa_henryana))	Attalea_speciosa)	(Iriartea_deltoidea	(Sclerosperma_profizianum	Leopoldinia_pulchra)))	((Phoenix_dactylifera	Sabal_domingensis)	((Elaeis_oleifera	Elaeis_guineensis)	Pseudophoenix_vinifera)))	Chamaedorea_seifrizii))	Nypa_fruticans);
((Serenoa_repens	(((((((Dictyosperma_album	Pelagodoxa_henryana)	(Leopoldinia_pulchra	(Orania_palindan	Bactris_major)))	Attalea_speciosa)	Iriartea_deltoidea)	Sclerosperma_profizianum)	((Phoenix_dactylifera	Sabal_domingensis)	((Elaeis_oleifera	Elaeis_guineensis)	Pseudophoenix_vinifera)))	Chamaedorea_seifrizii))	Nypa_fruticans);
((Serenoa_repens	(((Pseudophoenix_vinifera	(Elaeis_oleifera	Elaeis_guineensis))	(Leopoldinia_pulchra	((Phoenix_dactylifera	Sabal_domingensis)	((Iriartea_deltoidea	Sclerosperma_profizianum)	(((Dictyosperma_album	Pelagodoxa_henryana)	(Orania_palindan	Bactris_major))	Attalea_speciosa)))))	Chamaedorea_seifrizii))	Nypa_fruticans);
(((Serenoa_repens	Chamaedorea_seifrizii)	(((Orania_palindan	Pseudophoenix_vinifera)	((Elaeis_oleifera	Leopoldinia_pulchra)	Elaeis_guineensis))	((Phoenix_dactylifera	Sabal_domingensis)	(((Bactris_major	Dictyosperma_album)	Pelagodoxa_henryana)	(Iriartea_deltoidea	(Attalea_speciosa	Sclerosperma_profizianum))))))	Nypa_fruticans);
((Serenoa_repens	((((Phoenix_dactylifera	Sabal_domingensis)	((Elaeis_oleifera	Elaeis_guineensis)	Pseudophoenix_vinifera))	(((Attalea_speciosa	(((Pelagodoxa_henryana	Dictyosperma_album)	(Bactris_major	Orania_palindan))	Leopoldinia_pulchra))	Sclerosperma_profizianum)	Iriartea_deltoidea))	Chamaedorea_seifrizii))	Nypa_fruticans);
(((Iriartea_deltoidea	Serenoa_repens)	(((Sclerosperma_profizianum	(((Pelagodoxa_henryana	Dictyosperma_album)	(Orania_palindan	Bactris_major))	((Elaeis_guineensis	Elaeis_oleifera)	Attalea_speciosa)))	((Sabal_domingensis	Phoenix_dactylifera)	(Pseudophoenix_vinifera	Leopoldinia_pulchra)))	Chamaedorea_seifrizii))	Nypa_fruticans);
((Serenoa_repens	((((Sclerosperma_profizianum	(Elaeis_guineensis	Elaeis_oleifera))	((Attalea_speciosa	Iriartea_deltoidea)	(((Orania_palindan	Bactris_major)	Pelagodoxa_henryana)	Dictyosperma_album)))	((Sabal_domingensis	Phoenix_dactylifera)	Pseudophoenix_vinifera))	(Chamaedorea_seifrizii	Leopoldinia_pulchra)))	Nypa_fruticans);
((Serenoa_repens	((((((Pelagodoxa_henryana	Dictyosperma_album)	(Sclerosperma_profizianum	((Leopoldinia_pulchra	Orania_palindan)	Bactris_major)))	(Iriartea_deltoidea	Attalea_speciosa))	Sabal_domingensis)	(Phoenix_dactylifera	((Elaeis_oleifera	Elaeis_guineensis)	Pseudophoenix_vinifera)))	Chamaedorea_seifrizii))	Nypa_fruticans);
((Serenoa_repens	((((Pseudophoenix_vinifera	(Attalea_speciosa	(((Orania_palindan	Bactris_major)	(Pelagodoxa_henryana	Dictyosperma_album))	Leopoldinia_pulchra)))	(Sclerosperma_profizianum	(Elaeis_oleifera	Elaeis_guineensis)))	((Phoenix_dactylifera	Sabal_domingensis)	Iriartea_deltoidea))	Chamaedorea_seifrizii))	Nypa_fruticans);
((Serenoa_repens	((((((Elaeis_oleifera	Elaeis_guineensis)	Pseudophoenix_vinifera)	Leopoldinia_pulchra)	(Sabal_domingensis	Phoenix_dactylifera))	(((Attalea_speciosa	(((Orania_palindan	Bactris_major)	Pelagodoxa_henryana)	Dictyosperma_album))	Sclerosperma_profizianum)	Iriartea_deltoidea))	Chamaedorea_seifrizii))	Nypa_fruticans);
((Serenoa_repens	((((Elaeis_oleifera	Elaeis_guineensis)	(Pseudophoenix_vinifera	(Sabal_domingensis	Phoenix_dactylifera)))	((Sclerosperma_profizianum	Iriartea_deltoidea)	(Attalea_speciosa	(((Dictyosperma_album	(Orania_palindan	Bactris_major))	Leopoldinia_pulchra)	Pelagodoxa_henryana))))	Chamaedorea_seifrizii))	Nypa_fruticans);
((Serenoa_repens	(((Leopoldinia_pulchra	(((Elaeis_oleifera	Elaeis_guineensis)	Pseudophoenix_vinifera)	(Sabal_domingensis	Phoenix_dactylifera)))	((Sclerosperma_profizianum	Iriartea_deltoidea)	(Attalea_speciosa	((Dictyosperma_album	(Orania_palindan	Bactris_major))	Pelagodoxa_henryana))))	Chamaedorea_seifrizii))	Nypa_fruticans);
((Serenoa_repens	((((Sabal_domingensis	Phoenix_dactylifera)	(Elaeis_oleifera	Elaeis_guineensis))	(Pseudophoenix_vinifera	(Attalea_speciosa	(((Sclerosperma_profizianum	(Orania_palindan	Bactris_major))	Iriartea_deltoidea)	((Leopoldinia_pulchra	Dictyosperma_album)	Pelagodoxa_henryana)))))	Chamaedorea_seifrizii))	Nypa_fruticans);
((Serenoa_repens	((((Sclerosperma_profizianum	(((((Orania_palindan	Bactris_major)	(Dictyosperma_album	Pelagodoxa_henryana))	Attalea_speciosa)	Leopoldinia_pulchra)	Sabal_domingensis))	Iriartea_deltoidea)	(Pseudophoenix_vinifera	((Elaeis_oleifera	Elaeis_guineensis)	Phoenix_dactylifera)))	Chamaedorea_seifrizii))	Nypa_fruticans);
((Serenoa_repens	((((Sclerosperma_profizianum	(((((Orania_palindan	Bactris_major)	(Dictyosperma_album	Pelagodoxa_henryana))	Attalea_speciosa)	Leopoldinia_pulchra)	Sabal_domingensis))	Iriartea_deltoidea)	(Pseudophoenix_vinifera	((Elaeis_oleifera	Elaeis_guineensis)	Phoenix_dactylifera)))	Chamaedorea_seifrizii))	Nypa_fruticans);
((Serenoa_repens	(((((Iriartea_deltoidea	((((Orania_palindan	Bactris_major)	Dictyosperma_album)	Pelagodoxa_henryana)	Attalea_speciosa))	(Sclerosperma_profizianum	Leopoldinia_pulchra))	((Elaeis_oleifera	Elaeis_guineensis)	Pseudophoenix_vinifera))	(Sabal_domingensis	Phoenix_dactylifera))	Chamaedorea_seifrizii))	Nypa_fruticans);
((Serenoa_repens	((Iriartea_deltoidea	(((Elaeis_oleifera	Elaeis_guineensis)	Attalea_speciosa)	((Pseudophoenix_vinifera	(Sabal_domingensis	Phoenix_dactylifera))	((Leopoldinia_pulchra	(Dictyosperma_album	((Orania_palindan	Bactris_major)	Pelagodoxa_henryana)))	Sclerosperma_profizianum))))	Chamaedorea_seifrizii))	Nypa_fruticans);
((Serenoa_repens	(((((Iriartea_deltoidea	Sclerosperma_profizianum)	Attalea_speciosa)	(((Orania_palindan	Bactris_major)	Pelagodoxa_henryana)	Dictyosperma_album))	((Elaeis_oleifera	Elaeis_guineensis)	(Leopoldinia_pulchra	(Pseudophoenix_vinifera	(Sabal_domingensis	Phoenix_dactylifera)))))	Chamaedorea_seifrizii))	Nypa_fruticans);
((Serenoa_repens	((((Pseudophoenix_vinifera	(Elaeis_oleifera	Elaeis_guineensis))	Phoenix_dactylifera)	(((Iriartea_deltoidea	Sclerosperma_profizianum)	Sabal_domingensis)	(Attalea_speciosa	(Pelagodoxa_henryana	(Leopoldinia_pulchra	((Orania_palindan	Bactris_major)	Dictyosperma_album))))))	Chamaedorea_seifrizii))	Nypa_fruticans);
((Serenoa_repens	(((Attalea_speciosa	((Dictyosperma_album	Pelagodoxa_henryana)	(Orania_palindan	Bactris_major)))	((Iriartea_deltoidea	(Leopoldinia_pulchra	(Sabal_domingensis	Phoenix_dactylifera)))	(Pseudophoenix_vinifera	(Sclerosperma_profizianum	(Elaeis_oleifera	Elaeis_guineensis)))))	Chamaedorea_seifrizii))	Nypa_fruticans);
(((Serenoa_repens	(((((Leopoldinia_pulchra	Attalea_speciosa)	(Dictyosperma_album	((Orania_palindan	Bactris_major)	Pelagodoxa_henryana)))	(Iriartea_deltoidea	Sclerosperma_profizianum))	(Sabal_domingensis	Phoenix_dactylifera))	((Elaeis_oleifera	Elaeis_guineensis)	Pseudophoenix_vinifera)))	Chamaedorea_seifrizii)	Nypa_fruticans);
((Serenoa_repens	((Pseudophoenix_vinifera	(Sabal_domingensis	Phoenix_dactylifera))	((Attalea_speciosa	(Chamaedorea_seifrizii	((Dictyosperma_album	(Orania_palindan	Bactris_major))	Pelagodoxa_henryana)))	(Leopoldinia_pulchra	(((Elaeis_oleifera	Elaeis_guineensis)	Iriartea_deltoidea)	Sclerosperma_profizianum)))))	Nypa_fruticans);
((Serenoa_repens	(((Leopoldinia_pulchra	((Elaeis_oleifera	Elaeis_guineensis)	Pseudophoenix_vinifera))	((((Attalea_speciosa	((Dictyosperma_album	(Orania_palindan	Bactris_major))	Pelagodoxa_henryana))	Iriartea_deltoidea)	Sclerosperma_profizianum)	(Sabal_domingensis	Phoenix_dactylifera)))	Chamaedorea_seifrizii))	Nypa_fruticans);
((Serenoa_repens	(((Leopoldinia_pulchra	((Elaeis_oleifera	Elaeis_guineensis)	Pseudophoenix_vinifera))	((((Attalea_speciosa	((Dictyosperma_album	(Orania_palindan	Bactris_major))	Pelagodoxa_henryana))	Iriartea_deltoidea)	Sclerosperma_profizianum)	(Sabal_domingensis	Phoenix_dactylifera)))	Chamaedorea_seifrizii))	Nypa_fruticans);
((Serenoa_repens	(((Pseudophoenix_vinifera	(Sabal_domingensis	Phoenix_dactylifera))	((Iriartea_deltoidea	((Elaeis_oleifera	Elaeis_guineensis)	Sclerosperma_profizianum))	((((Orania_palindan	Bactris_major)	Pelagodoxa_henryana)	(Leopoldinia_pulchra	Dictyosperma_album))	Attalea_speciosa)))	Chamaedorea_seifrizii))	Nypa_fruticans);
((((((Phoenix_dactylifera	Sabal_domingensis)	((Elaeis_guineensis	Elaeis_oleifera)	Pseudophoenix_vinifera))	((Sclerosperma_profizianum	Iriartea_deltoidea)	(Attalea_speciosa	((Leopoldinia_pulchra	Dictyosperma_album)	((Orania_palindan	Bactris_major)	Pelagodoxa_henryana)))))	Chamaedorea_seifrizii)	Serenoa_repens)	Nypa_fruticans);
((((((((Phoenix_dactylifera	Sclerosperma_profizianum)	Iriartea_deltoidea)	(Sabal_domingensis	(Attalea_speciosa	(Dictyosperma_album	((Orania_palindan	Bactris_major)	Pelagodoxa_henryana)))))	((Elaeis_guineensis	Elaeis_oleifera)	Pseudophoenix_vinifera))	Leopoldinia_pulchra)	Chamaedorea_seifrizii)	Serenoa_repens)	Nypa_fruticans);
(((((Sclerosperma_profizianum	(Attalea_speciosa	((Leopoldinia_pulchra	Iriartea_deltoidea)	((Dictyosperma_album	Pelagodoxa_henryana)	(Orania_palindan	Bactris_major)))))	(((Elaeis_guineensis	Elaeis_oleifera)	Pseudophoenix_vinifera)	(Phoenix_dactylifera	Sabal_domingensis)))	Chamaedorea_seifrizii)	Serenoa_repens)	Nypa_fruticans);
((((((Iriartea_deltoidea	Sclerosperma_profizianum)	(Attalea_speciosa	(Dictyosperma_album	((Leopoldinia_pulchra	(Orania_palindan	Bactris_major))	Pelagodoxa_henryana))))	(((Elaeis_guineensis	Elaeis_oleifera)	Pseudophoenix_vinifera)	(Phoenix_dactylifera	Sabal_domingensis)))	Chamaedorea_seifrizii)	Serenoa_repens)	Nypa_fruticans);
((((((Iriartea_deltoidea	Sclerosperma_profizianum)	(Attalea_speciosa	(Dictyosperma_album	((Leopoldinia_pulchra	(Orania_palindan	Bactris_major))	Pelagodoxa_henryana))))	(((Elaeis_guineensis	Elaeis_oleifera)	Pseudophoenix_vinifera)	(Phoenix_dactylifera	Sabal_domingensis)))	Chamaedorea_seifrizii)	Serenoa_repens)	Nypa_fruticans);
(((((Pseudophoenix_vinifera	(Elaeis_guineensis	Elaeis_oleifera))	(Leopoldinia_pulchra	((Phoenix_dactylifera	Sabal_domingensis)	((Iriartea_deltoidea	Sclerosperma_profizianum)	(Attalea_speciosa	(Dictyosperma_album	((Orania_palindan	Bactris_major)	Pelagodoxa_henryana)))))))	Chamaedorea_seifrizii)	Serenoa_repens)	Nypa_fruticans);
(((((Pseudophoenix_vinifera	((Phoenix_dactylifera	Sabal_domingensis)	(Elaeis_guineensis	Elaeis_oleifera)))	((Pelagodoxa_henryana	(((((Orania_palindan	Bactris_major)	Dictyosperma_album)	Iriartea_deltoidea)	Sclerosperma_profizianum)	Attalea_speciosa))	Leopoldinia_pulchra))	Chamaedorea_seifrizii)	Serenoa_repens)	Nypa_fruticans);
((((Leopoldinia_pulchra	Chamaedorea_seifrizii)	((Pseudophoenix_vinifera	((Phoenix_dactylifera	Sabal_domingensis)	(Elaeis_guineensis	Elaeis_oleifera)))	(Sclerosperma_profizianum	((Pelagodoxa_henryana	(Attalea_speciosa	((Orania_palindan	Bactris_major)	Dictyosperma_album)))	Iriartea_deltoidea))))	Serenoa_repens)	Nypa_fruticans);
(((Chamaedorea_seifrizii	((Pseudophoenix_vinifera	((Phoenix_dactylifera	(Leopoldinia_pulchra	Sabal_domingensis))	(Elaeis_guineensis	Elaeis_oleifera)))	(Sclerosperma_profizianum	((((Dictyosperma_album	Pelagodoxa_henryana)	(Orania_palindan	Bactris_major))	Attalea_speciosa)	Iriartea_deltoidea))))	Serenoa_repens)	Nypa_fruticans);
(((Chamaedorea_seifrizii	(((((Orania_palindan	Bactris_major)	Dictyosperma_album)	Pelagodoxa_henryana)	Attalea_speciosa)	(((Sclerosperma_profizianum	(Elaeis_guineensis	(Leopoldinia_pulchra	Elaeis_oleifera)))	Pseudophoenix_vinifera)	(Iriartea_deltoidea	(Phoenix_dactylifera	Sabal_domingensis)))))	Serenoa_repens)	Nypa_fruticans);
(((Chamaedorea_seifrizii	((Leopoldinia_pulchra	((Sabal_domingensis	Phoenix_dactylifera)	((Elaeis_guineensis	Elaeis_oleifera)	Pseudophoenix_vinifera)))	((((Pelagodoxa_henryana	Dictyosperma_album)	(Orania_palindan	Bactris_major))	Attalea_speciosa)	(Iriartea_deltoidea	Sclerosperma_profizianum))))	Serenoa_repens)	Nypa_fruticans);
((Chamaedorea_seifrizii	(((((Elaeis_guineensis	Elaeis_oleifera)	Pseudophoenix_vinifera)	Phoenix_dactylifera)	(Sclerosperma_profizianum	((Leopoldinia_pulchra	(Sabal_domingensis	(((Pelagodoxa_henryana	Dictyosperma_album)	(Orania_palindan	Bactris_major))	Attalea_speciosa)))	Iriartea_deltoidea)))	Serenoa_repens))	Nypa_fruticans);
((Chamaedorea_seifrizii	((((Pseudophoenix_vinifera	(Elaeis_guineensis	Elaeis_oleifera))	(Sabal_domingensis	Phoenix_dactylifera))	(Sclerosperma_profizianum	(((Attalea_speciosa	Leopoldinia_pulchra)	((Dictyosperma_album	(Orania_palindan	Bactris_major))	Pelagodoxa_henryana))	Iriartea_deltoidea)))	Serenoa_repens))	Nypa_fruticans);
((((((Elaeis_guineensis	Elaeis_oleifera)	Pseudophoenix_vinifera)	((Sclerosperma_profizianum	(((Leopoldinia_pulchra	((Dictyosperma_album	Pelagodoxa_henryana)	(Orania_palindan	Bactris_major)))	Iriartea_deltoidea)	Attalea_speciosa))	(Sabal_domingensis	Phoenix_dactylifera)))	Chamaedorea_seifrizii)	Serenoa_repens)	Nypa_fruticans);
((((((Elaeis_guineensis	Elaeis_oleifera)	Pseudophoenix_vinifera)	(((Attalea_speciosa	Iriartea_deltoidea)	((Dictyosperma_album	Pelagodoxa_henryana)	(Sclerosperma_profizianum	(Leopoldinia_pulchra	(Orania_palindan	Bactris_major)))))	(Sabal_domingensis	Phoenix_dactylifera)))	Chamaedorea_seifrizii)	Serenoa_repens)	Nypa_fruticans);
(((((((Attalea_speciosa	(Dictyosperma_album	Pelagodoxa_henryana))	((Leopoldinia_pulchra	Sclerosperma_profizianum)	(Orania_palindan	Bactris_major)))	Iriartea_deltoidea)	(((Elaeis_guineensis	Elaeis_oleifera)	Pseudophoenix_vinifera)	(Sabal_domingensis	Phoenix_dactylifera)))	Chamaedorea_seifrizii)	Serenoa_repens)	Nypa_fruticans);
((((((((Elaeis_guineensis	Elaeis_oleifera)	Attalea_speciosa)	((Leopoldinia_pulchra	(Orania_palindan	Bactris_major))	(Dictyosperma_album	Pelagodoxa_henryana)))	((Sclerosperma_profizianum	Iriartea_deltoidea)	Sabal_domingensis))	(Phoenix_dactylifera	Pseudophoenix_vinifera))	Chamaedorea_seifrizii)	Serenoa_repens)	Nypa_fruticans);
((((((Iriartea_deltoidea	(Attalea_speciosa	(Pelagodoxa_henryana	(Leopoldinia_pulchra	((Orania_palindan	Bactris_major)	Dictyosperma_album)))))	Sclerosperma_profizianum)	(Sabal_domingensis	(Phoenix_dactylifera	((Elaeis_guineensis	Elaeis_oleifera)	Pseudophoenix_vinifera))))	Chamaedorea_seifrizii)	Serenoa_repens)	Nypa_fruticans);
((((((Sclerosperma_profizianum	(Iriartea_deltoidea	(((Pelagodoxa_henryana	Dictyosperma_album)	Leopoldinia_pulchra)	(Orania_palindan	Bactris_major))))	Attalea_speciosa)	(((Elaeis_guineensis	Elaeis_oleifera)	(Sabal_domingensis	Pseudophoenix_vinifera))	Phoenix_dactylifera))	Chamaedorea_seifrizii)	Serenoa_repens)	Nypa_fruticans);
((((((((Leopoldinia_pulchra	(Sclerosperma_profizianum	Iriartea_deltoidea))	(Attalea_speciosa	((Pelagodoxa_henryana	(Orania_palindan	Bactris_major))	Dictyosperma_album)))	(Sabal_domingensis	Phoenix_dactylifera))	Pseudophoenix_vinifera)	Chamaedorea_seifrizii)	Serenoa_repens)	(Elaeis_guineensis	Elaeis_oleifera))	Nypa_fruticans);
