# Supplementary material for: Data supporting the nuclear phylogenomics of the palm subfamily Arecoideae (Arecaceae)
Source: Data Brief. 2016 Mar 2;7:532–6. doi: 10.1016/j.dib.2016.02.063 (PMC4796708; doi:10.1016/j.dib.2016.02.063)
Supplement: Supplementary file 5 — Supplementary material [file mmc5.zip › RAxML_bootstrap.Sabal_587.raxml.tre]

((Chamaedorea_seifrizii	((Leopoldinia_pulchra	(((((Serenoa_repens	Sabal_domingensis)	(Iriartea_deltoidea	(Dypsis_decaryi	Heterospathe_cagayanensis)))	(Podococcus_barteri	(Oenocarpus_minor	Oenocarpus_bataua)))	(((((Bactris_major	((Elaeis_guineensis	Elaeis_oleifera)	Attalea_speciosa))	Roystonea_regia)	(Geonoma_undata	(Calamus_caryotoides	Pseudophoenix_vinifera)))	Kentiopsis_piersoniorum)	((Manicaria_saccifera	Veitchia_spiralis)	(((Sclerosperma_profizianum	(Hydriastele_microspadix	Pelagodoxa_henryana))	Orania_palindan)	Prestoea_acuminata))))	Dictyosperma_album))	((Reinhardtia_gracilis	Reinhardtia_simplex)	(Reinhardtia_paiewonskiana	Reinhardtia_latisecta))))	Kingia_australis);
((Chamaedorea_seifrizii	(((Dypsis_decaryi	Heterospathe_cagayanensis)	((((Manicaria_saccifera	(Iriartea_deltoidea	(Serenoa_repens	Sabal_domingensis)))	((Hydriastele_microspadix	(Prestoea_acuminata	Kentiopsis_piersoniorum))	Veitchia_spiralis))	(Leopoldinia_pulchra	Dictyosperma_album))	((Oenocarpus_minor	Oenocarpus_bataua)	((Orania_palindan	((Pseudophoenix_vinifera	Calamus_caryotoides)	(((Attalea_speciosa	Bactris_major)	((Elaeis_guineensis	Elaeis_oleifera)	Roystonea_regia))	Podococcus_barteri)))	(Sclerosperma_profizianum	(Pelagodoxa_henryana	Geonoma_undata))))))	((Reinhardtia_gracilis	Reinhardtia_simplex)	(Reinhardtia_paiewonskiana	Reinhardtia_latisecta))))	Kingia_australis);
((Calamus_caryotoides	(Pseudophoenix_vinifera	(Podococcus_barteri	(((((((Kentiopsis_piersoniorum	((Serenoa_repens	Sabal_domingensis)	(Oenocarpus_minor	Oenocarpus_bataua)))	Veitchia_spiralis)	((Chamaedorea_seifrizii	Iriartea_deltoidea)	Heterospathe_cagayanensis))	(Prestoea_acuminata	(Orania_palindan	((((((Reinhardtia_gracilis	Reinhardtia_simplex)	(Reinhardtia_paiewonskiana	Reinhardtia_latisecta))	Pelagodoxa_henryana)	Hydriastele_microspadix)	Sclerosperma_profizianum)	((Roystonea_regia	(((Elaeis_guineensis	Elaeis_oleifera)	Geonoma_undata)	Attalea_speciosa))	(Dypsis_decaryi	Bactris_major))))))	Leopoldinia_pulchra)	Manicaria_saccifera)	Dictyosperma_album))))	Kingia_australis);
((Calamus_caryotoides	(((Roystonea_regia	((Podococcus_barteri	Pseudophoenix_vinifera)	((((((Heterospathe_cagayanensis	Dypsis_decaryi)	((Chamaedorea_seifrizii	Iriartea_deltoidea)	((Bactris_major	((Elaeis_guineensis	Elaeis_oleifera)	Geonoma_undata))	Attalea_speciosa)))	(Kentiopsis_piersoniorum	Pelagodoxa_henryana))	((Leopoldinia_pulchra	((Reinhardtia_gracilis	Reinhardtia_simplex)	(Reinhardtia_paiewonskiana	Reinhardtia_latisecta)))	Sclerosperma_profizianum))	((Prestoea_acuminata	Veitchia_spiralis)	(Dictyosperma_album	(Orania_palindan	(Oenocarpus_minor	Oenocarpus_bataua)))))	Hydriastele_microspadix)))	(Serenoa_repens	Sabal_domingensis))	Manicaria_saccifera))	Kingia_australis);
((Calamus_caryotoides	(Manicaria_saccifera	((Iriartea_deltoidea	(Serenoa_repens	Sabal_domingensis))	((Pseudophoenix_vinifera	(Pelagodoxa_henryana	Hydriastele_microspadix))	(((Leopoldinia_pulchra	(Chamaedorea_seifrizii	((Reinhardtia_gracilis	Reinhardtia_simplex)	(Reinhardtia_paiewonskiana	Reinhardtia_latisecta))))	Orania_palindan)	(((Veitchia_spiralis	(Podococcus_barteri	((Kentiopsis_piersoniorum	Oenocarpus_bataua)	(((Roystonea_regia	(Bactris_major	((Geonoma_undata	(Elaeis_guineensis	Elaeis_oleifera))	Attalea_speciosa)))	Dictyosperma_album)	((Dypsis_decaryi	Heterospathe_cagayanensis)	Sclerosperma_profizianum)))))	Oenocarpus_minor)	Prestoea_acuminata))))))	Kingia_australis);
((Calamus_caryotoides	(Manicaria_saccifera	((Iriartea_deltoidea	(Serenoa_repens	Sabal_domingensis))	(((((Dictyosperma_album	Dypsis_decaryi)	(((Sclerosperma_profizianum	(Pseudophoenix_vinifera	Roystonea_regia))	(((Geonoma_undata	(Elaeis_guineensis	Elaeis_oleifera))	Bactris_major)	Attalea_speciosa))	Podococcus_barteri))	((Veitchia_spiralis	Kentiopsis_piersoniorum)	((Pelagodoxa_henryana	Hydriastele_microspadix)	(Orania_palindan	(Oenocarpus_bataua	Oenocarpus_minor)))))	Prestoea_acuminata)	((Leopoldinia_pulchra	(Chamaedorea_seifrizii	((Reinhardtia_paiewonskiana	Reinhardtia_latisecta)	(Reinhardtia_gracilis	Reinhardtia_simplex))))	Heterospathe_cagayanensis)))))	Kingia_australis);
((Calamus_caryotoides	(Manicaria_saccifera	(((Serenoa_repens	Sabal_domingensis)	((Roystonea_regia	Bactris_major)	(((Pseudophoenix_vinifera	Attalea_speciosa)	(((Veitchia_spiralis	Sclerosperma_profizianum)	((Elaeis_guineensis	Elaeis_oleifera)	Heterospathe_cagayanensis))	(((Kentiopsis_piersoniorum	((Orania_palindan	(Oenocarpus_bataua	Oenocarpus_minor))	(Leopoldinia_pulchra	(Chamaedorea_seifrizii	((Reinhardtia_paiewonskiana	Reinhardtia_latisecta)	(Reinhardtia_gracilis	Reinhardtia_simplex))))))	((Iriartea_deltoidea	Dictyosperma_album)	Dypsis_decaryi))	((Pelagodoxa_henryana	Hydriastele_microspadix)	Podococcus_barteri))))	Prestoea_acuminata)))	Geonoma_undata)))	Kingia_australis);
((Calamus_caryotoides	((Manicaria_saccifera	((Serenoa_repens	Sabal_domingensis)	((Oenocarpus_bataua	Oenocarpus_minor)	(Hydriastele_microspadix	(((Chamaedorea_seifrizii	((Reinhardtia_paiewonskiana	Reinhardtia_latisecta)	(Reinhardtia_gracilis	Reinhardtia_simplex)))	((Pelagodoxa_henryana	Sclerosperma_profizianum)	((Podococcus_barteri	Orania_palindan)	(Pseudophoenix_vinifera	((Roystonea_regia	Bactris_major)	Attalea_speciosa)))))	(((Leopoldinia_pulchra	Veitchia_spiralis)	(Kentiopsis_piersoniorum	Prestoea_acuminata))	(((Iriartea_deltoidea	Dictyosperma_album)	Dypsis_decaryi)	((Elaeis_guineensis	Elaeis_oleifera)	Heterospathe_cagayanensis))))))))	Geonoma_undata))	Kingia_australis);
((Calamus_caryotoides	(Pseudophoenix_vinifera	((((Orania_palindan	(Roystonea_regia	(Bactris_major	Attalea_speciosa)))	(Pelagodoxa_henryana	Sclerosperma_profizianum))	Podococcus_barteri)	(((Dictyosperma_album	(((Dypsis_decaryi	(Serenoa_repens	Sabal_domingensis))	(Hydriastele_microspadix	((Reinhardtia_paiewonskiana	Reinhardtia_latisecta)	(Reinhardtia_gracilis	Reinhardtia_simplex))))	Leopoldinia_pulchra))	Veitchia_spiralis)	(Prestoea_acuminata	(Kentiopsis_piersoniorum	(Manicaria_saccifera	((Oenocarpus_bataua	Oenocarpus_minor)	((Iriartea_deltoidea	Chamaedorea_seifrizii)	((Geonoma_undata	(Elaeis_guineensis	Elaeis_oleifera))	Heterospathe_cagayanensis))))))))))	Kingia_australis);
((Calamus_caryotoides	(((((Geonoma_undata	((Elaeis_guineensis	Elaeis_oleifera)	Heterospathe_cagayanensis))	((((Dypsis_decaryi	Podococcus_barteri)	Dictyosperma_album)	((Pelagodoxa_henryana	Roystonea_regia)	Orania_palindan))	((((Prestoea_acuminata	Hydriastele_microspadix)	Veitchia_spiralis)	(Kentiopsis_piersoniorum	Sclerosperma_profizianum))	((Leopoldinia_pulchra	((Reinhardtia_paiewonskiana	Reinhardtia_latisecta)	(Reinhardtia_gracilis	Reinhardtia_simplex)))	Chamaedorea_seifrizii))))	(Pseudophoenix_vinifera	(((Oenocarpus_bataua	Oenocarpus_minor)	Bactris_major)	Attalea_speciosa)))	((Serenoa_repens	Sabal_domingensis)	Iriartea_deltoidea))	Manicaria_saccifera))	Kingia_australis);
((((Kentiopsis_piersoniorum	((((Prestoea_acuminata	((Oenocarpus_bataua	Oenocarpus_minor)	(Leopoldinia_pulchra	((Reinhardtia_paiewonskiana	Reinhardtia_latisecta)	(Reinhardtia_gracilis	Reinhardtia_simplex)))))	((Manicaria_saccifera	(Iriartea_deltoidea	(Sabal_domingensis	Serenoa_repens)))	((Heterospathe_cagayanensis	Dypsis_decaryi)	Dictyosperma_album)))	Veitchia_spiralis)	Hydriastele_microspadix))	((Orania_palindan	((Podococcus_barteri	(Sclerosperma_profizianum	Pelagodoxa_henryana))	(Pseudophoenix_vinifera	((Attalea_speciosa	Bactris_major)	(Elaeis_oleifera	Elaeis_guineensis)))))	(Roystonea_regia	(Geonoma_undata	Calamus_caryotoides))))	Chamaedorea_seifrizii)	Kingia_australis);
(((((Reinhardtia_paiewonskiana	Reinhardtia_latisecta)	(Reinhardtia_gracilis	Reinhardtia_simplex))	((((((Oenocarpus_bataua	Oenocarpus_minor)	Leopoldinia_pulchra)	((Dypsis_decaryi	Heterospathe_cagayanensis)	(Manicaria_saccifera	(Iriartea_deltoidea	(Sabal_domingensis	Serenoa_repens)))))	(((Veitchia_spiralis	Dictyosperma_album)	Prestoea_acuminata)	Kentiopsis_piersoniorum))	(((Orania_palindan	Podococcus_barteri)	((Roystonea_regia	((Attalea_speciosa	Bactris_major)	(Geonoma_undata	(Elaeis_oleifera	Elaeis_guineensis))))	(Pseudophoenix_vinifera	Calamus_caryotoides)))	(Sclerosperma_profizianum	Pelagodoxa_henryana)))	Hydriastele_microspadix))	Chamaedorea_seifrizii)	Kingia_australis);
(((((Reinhardtia_paiewonskiana	Reinhardtia_latisecta)	(Reinhardtia_gracilis	Reinhardtia_simplex))	((((((Oenocarpus_bataua	Oenocarpus_minor)	Leopoldinia_pulchra)	((Dypsis_decaryi	Heterospathe_cagayanensis)	(Manicaria_saccifera	(Iriartea_deltoidea	(Sabal_domingensis	Serenoa_repens)))))	(((Veitchia_spiralis	Dictyosperma_album)	Prestoea_acuminata)	Kentiopsis_piersoniorum))	(((Orania_palindan	Podococcus_barteri)	((Roystonea_regia	((Attalea_speciosa	Bactris_major)	(Geonoma_undata	(Elaeis_oleifera	Elaeis_guineensis))))	(Pseudophoenix_vinifera	Calamus_caryotoides)))	(Sclerosperma_profizianum	Pelagodoxa_henryana)))	Hydriastele_microspadix))	Chamaedorea_seifrizii)	Kingia_australis);
((((((Reinhardtia_simplex	Reinhardtia_gracilis)	Reinhardtia_latisecta)	Reinhardtia_paiewonskiana)	((((Podococcus_barteri	(Iriartea_deltoidea	(Dypsis_decaryi	Heterospathe_cagayanensis)))	(((((Roystonea_regia	((Attalea_speciosa	Bactris_major)	(Geonoma_undata	(Elaeis_oleifera	Elaeis_guineensis))))	Pseudophoenix_vinifera)	((Sabal_domingensis	Serenoa_repens)	(Manicaria_saccifera	Calamus_caryotoides)))	(((Oenocarpus_bataua	Oenocarpus_minor)	(Pelagodoxa_henryana	Hydriastele_microspadix))	(Orania_palindan	Dictyosperma_album)))	(Veitchia_spiralis	(Kentiopsis_piersoniorum	Prestoea_acuminata))))	Sclerosperma_profizianum)	Leopoldinia_pulchra))	Chamaedorea_seifrizii)	Kingia_australis);
(((((Reinhardtia_paiewonskiana	(Reinhardtia_simplex	Reinhardtia_gracilis))	Reinhardtia_latisecta)	(Heterospathe_cagayanensis	((((Iriartea_deltoidea	(Sabal_domingensis	Serenoa_repens))	Manicaria_saccifera)	((((Roystonea_regia	(Attalea_speciosa	((Elaeis_oleifera	Elaeis_guineensis)	Bactris_major)))	Podococcus_barteri)	((Pelagodoxa_henryana	Orania_palindan)	Sclerosperma_profizianum))	(Pseudophoenix_vinifera	(Geonoma_undata	Calamus_caryotoides))))	(((Hydriastele_microspadix	((Veitchia_spiralis	Dictyosperma_album)	Prestoea_acuminata))	Kentiopsis_piersoniorum)	(Leopoldinia_pulchra	(Dypsis_decaryi	(Oenocarpus_bataua	Oenocarpus_minor)))))))	Chamaedorea_seifrizii)	Kingia_australis);
(((Oenocarpus_bataua	Oenocarpus_minor)	(((Dypsis_decaryi	(Sabal_domingensis	Serenoa_repens))	(((Prestoea_acuminata	((Manicaria_saccifera	Kentiopsis_piersoniorum)	(Dictyosperma_album	Veitchia_spiralis)))	Heterospathe_cagayanensis)	((Leopoldinia_pulchra	(Hydriastele_microspadix	((Reinhardtia_paiewonskiana	Reinhardtia_latisecta)	(Reinhardtia_simplex	Reinhardtia_gracilis))))	((((Pelagodoxa_henryana	Sclerosperma_profizianum)	((Pseudophoenix_vinifera	Attalea_speciosa)	((Geonoma_undata	(Elaeis_oleifera	Elaeis_guineensis))	Bactris_major)))	(Roystonea_regia	(Podococcus_barteri	Calamus_caryotoides)))	Orania_palindan))))	(Chamaedorea_seifrizii	Iriartea_deltoidea)))	Kingia_australis);
((Dictyosperma_album	(((Podococcus_barteri	(((Pelagodoxa_henryana	Sclerosperma_profizianum)	(Pseudophoenix_vinifera	Calamus_caryotoides))	(Orania_palindan	(Roystonea_regia	(Attalea_speciosa	((Geonoma_undata	(Elaeis_oleifera	Elaeis_guineensis))	Bactris_major))))))	((((Heterospathe_cagayanensis	Leopoldinia_pulchra)	Kentiopsis_piersoniorum)	(Prestoea_acuminata	((Hydriastele_microspadix	((Reinhardtia_paiewonskiana	Reinhardtia_latisecta)	(Reinhardtia_simplex	Reinhardtia_gracilis)))	((Sabal_domingensis	Serenoa_repens)	Manicaria_saccifera))))	((Dypsis_decaryi	(Chamaedorea_seifrizii	Iriartea_deltoidea))	(Oenocarpus_bataua	Oenocarpus_minor))))	Veitchia_spiralis))	Kingia_australis);
(((((((Pseudophoenix_vinifera	Leopoldinia_pulchra)	((((Oenocarpus_bataua	Oenocarpus_minor)	(Podococcus_barteri	(Dypsis_decaryi	(Roystonea_regia	((Attalea_speciosa	Bactris_major)	(Geonoma_undata	(Elaeis_oleifera	Elaeis_guineensis)))))))	(Dictyosperma_album	Heterospathe_cagayanensis))	(Orania_palindan	((Kentiopsis_piersoniorum	Veitchia_spiralis)	Prestoea_acuminata))))	((Pelagodoxa_henryana	Sclerosperma_profizianum)	((Iriartea_deltoidea	(Sabal_domingensis	Serenoa_repens))	Manicaria_saccifera)))	(Hydriastele_microspadix	((Reinhardtia_paiewonskiana	Reinhardtia_latisecta)	(Reinhardtia_simplex	Reinhardtia_gracilis))))	Chamaedorea_seifrizii)	Calamus_caryotoides)	Kingia_australis);
((((((Dictyosperma_album	(Dypsis_decaryi	Heterospathe_cagayanensis))	(((Roystonea_regia	Pseudophoenix_vinifera)	((((Pelagodoxa_henryana	Sclerosperma_profizianum)	Orania_palindan)	(Attalea_speciosa	((Geonoma_undata	(Elaeis_oleifera	Elaeis_guineensis))	Bactris_major)))	Podococcus_barteri))	(((Oenocarpus_bataua	Oenocarpus_minor)	(Veitchia_spiralis	(Prestoea_acuminata	(Hydriastele_microspadix	(Leopoldinia_pulchra	(Chamaedorea_seifrizii	((Reinhardtia_paiewonskiana	Reinhardtia_latisecta)	(Reinhardtia_simplex	Reinhardtia_gracilis))))))))	Kentiopsis_piersoniorum)))	(Iriartea_deltoidea	(Sabal_domingensis	Serenoa_repens)))	Manicaria_saccifera)	Calamus_caryotoides)	Kingia_australis);
(((Pelagodoxa_henryana	(Podococcus_barteri	(((Sclerosperma_profizianum	(Attalea_speciosa	((Roystonea_regia	Bactris_major)	(Geonoma_undata	(Elaeis_oleifera	Elaeis_guineensis)))))	(Pseudophoenix_vinifera	((((Iriartea_deltoidea	(Dypsis_decaryi	Heterospathe_cagayanensis))	(Prestoea_acuminata	(((Veitchia_spiralis	Manicaria_saccifera)	((Leopoldinia_pulchra	Dictyosperma_album)	(Oenocarpus_minor	Kentiopsis_piersoniorum)))	Oenocarpus_bataua)))	(Sabal_domingensis	Serenoa_repens))	(Hydriastele_microspadix	(((Reinhardtia_paiewonskiana	Reinhardtia_latisecta)	(Chamaedorea_seifrizii	Reinhardtia_simplex))	Reinhardtia_gracilis)))))	Orania_palindan)))	Calamus_caryotoides)	Kingia_australis);
((((Iriartea_deltoidea	((Orania_palindan	((Oenocarpus_bataua	Oenocarpus_minor)	(Serenoa_repens	Sabal_domingensis)))	(((Dictyosperma_album	(Kentiopsis_piersoniorum	(Veitchia_spiralis	Heterospathe_cagayanensis)))	(((Sclerosperma_profizianum	(Podococcus_barteri	Pseudophoenix_vinifera))	(Roystonea_regia	(((Geonoma_undata	(Elaeis_guineensis	Elaeis_oleifera))	Bactris_major)	Attalea_speciosa)))	((Leopoldinia_pulchra	Chamaedorea_seifrizii)	((Pelagodoxa_henryana	Hydriastele_microspadix)	((Reinhardtia_gracilis	Reinhardtia_simplex)	(Reinhardtia_latisecta	Reinhardtia_paiewonskiana))))))	(Dypsis_decaryi	Prestoea_acuminata))))	Manicaria_saccifera)	Calamus_caryotoides)	Kingia_australis);
(((Manicaria_saccifera	((Iriartea_deltoidea	((Oenocarpus_bataua	Oenocarpus_minor)	((Hydriastele_microspadix	(((Dictyosperma_album	Dypsis_decaryi)	Heterospathe_cagayanensis)	(((Chamaedorea_seifrizii	(Reinhardtia_gracilis	Reinhardtia_simplex))	(Reinhardtia_latisecta	Reinhardtia_paiewonskiana))	Leopoldinia_pulchra)))	(((Prestoea_acuminata	Veitchia_spiralis)	Kentiopsis_piersoniorum)	(Orania_palindan	((Pelagodoxa_henryana	Sclerosperma_profizianum)	((Roystonea_regia	(((Attalea_speciosa	Pseudophoenix_vinifera)	(Geonoma_undata	(Elaeis_guineensis	Elaeis_oleifera)))	Bactris_major))	Podococcus_barteri)))))))	(Serenoa_repens	Sabal_domingensis)))	Calamus_caryotoides)	Kingia_australis);
(((Manicaria_saccifera	(((Prestoea_acuminata	(Pelagodoxa_henryana	Veitchia_spiralis))	(((((Reinhardtia_gracilis	(Chamaedorea_seifrizii	Reinhardtia_simplex))	(Reinhardtia_latisecta	Reinhardtia_paiewonskiana))	Leopoldinia_pulchra)	Sclerosperma_profizianum)	(((((Attalea_speciosa	Pseudophoenix_vinifera)	Orania_palindan)	(((Iriartea_deltoidea	Heterospathe_cagayanensis)	(Geonoma_undata	(Elaeis_guineensis	Elaeis_oleifera)))	Podococcus_barteri))	Dypsis_decaryi)	(((Hydriastele_microspadix	Kentiopsis_piersoniorum)	Roystonea_regia)	(Dictyosperma_album	((Oenocarpus_bataua	Oenocarpus_minor)	Bactris_major))))))	(Serenoa_repens	Sabal_domingensis)))	Calamus_caryotoides)	Kingia_australis);
(((Pseudophoenix_vinifera	(((((Geonoma_undata	(Elaeis_guineensis	Elaeis_oleifera))	Bactris_major)	Attalea_speciosa)	Roystonea_regia)	(Sclerosperma_profizianum	((Podococcus_barteri	Orania_palindan)	((((Kentiopsis_piersoniorum	Veitchia_spiralis)	Prestoea_acuminata)	((((Serenoa_repens	(Sabal_domingensis	(Oenocarpus_bataua	Oenocarpus_minor)))	((Iriartea_deltoidea	Heterospathe_cagayanensis)	Dypsis_decaryi))	(Leopoldinia_pulchra	Dictyosperma_album))	Manicaria_saccifera))	((((Reinhardtia_gracilis	Reinhardtia_simplex)	(Reinhardtia_latisecta	Reinhardtia_paiewonskiana))	Chamaedorea_seifrizii)	(Hydriastele_microspadix	Pelagodoxa_henryana)))))))	Calamus_caryotoides)	Kingia_australis);
(((Pseudophoenix_vinifera	(((Manicaria_saccifera	(Podococcus_barteri	(Iriartea_deltoidea	Dictyosperma_album)))	((Dypsis_decaryi	((Geonoma_undata	(Elaeis_guineensis	Elaeis_oleifera))	Heterospathe_cagayanensis))	(((((Roystonea_regia	Bactris_major)	((Hydriastele_microspadix	Pelagodoxa_henryana)	(((Reinhardtia_simplex	Reinhardtia_gracilis)	Chamaedorea_seifrizii)	(Reinhardtia_latisecta	Reinhardtia_paiewonskiana))))	(Orania_palindan	((Serenoa_repens	Sabal_domingensis)	(Oenocarpus_bataua	Oenocarpus_minor))))	(Leopoldinia_pulchra	(Sclerosperma_profizianum	(Veitchia_spiralis	Prestoea_acuminata))))	Kentiopsis_piersoniorum)))	Attalea_speciosa))	Calamus_caryotoides)	Kingia_australis);
(((Pseudophoenix_vinifera	(((((((Oenocarpus_bataua	Oenocarpus_minor)	Sabal_domingensis)	Orania_palindan)	((((((((Reinhardtia_simplex	Reinhardtia_gracilis)	Chamaedorea_seifrizii)	(Reinhardtia_latisecta	Reinhardtia_paiewonskiana))	Pelagodoxa_henryana)	Hydriastele_microspadix)	Leopoldinia_pulchra)	((Prestoea_acuminata	(Dictyosperma_album	Kentiopsis_piersoniorum))	(Manicaria_saccifera	Veitchia_spiralis)))	(Serenoa_repens	((((Geonoma_undata	(Elaeis_guineensis	Elaeis_oleifera))	Heterospathe_cagayanensis)	Iriartea_deltoidea)	Dypsis_decaryi))))	Podococcus_barteri)	Sclerosperma_profizianum)	(Roystonea_regia	(Bactris_major	Attalea_speciosa))))	Calamus_caryotoides)	Kingia_australis);
((((Manicaria_saccifera	((((Oenocarpus_bataua	Oenocarpus_minor)	Dypsis_decaryi)	((Heterospathe_cagayanensis	Dictyosperma_album)	(((Kentiopsis_piersoniorum	((((((Reinhardtia_simplex	Reinhardtia_gracilis)	(Reinhardtia_latisecta	Reinhardtia_paiewonskiana))	Chamaedorea_seifrizii)	Leopoldinia_pulchra)	((Pelagodoxa_henryana	Sclerosperma_profizianum)	(Pseudophoenix_vinifera	(((Roystonea_regia	((Geonoma_undata	(Elaeis_guineensis	Elaeis_oleifera))	(Bactris_major	Attalea_speciosa)))	Orania_palindan)	Podococcus_barteri))))	Hydriastele_microspadix))	Prestoea_acuminata)	Veitchia_spiralis)))	Iriartea_deltoidea))	(Sabal_domingensis	Serenoa_repens))	Calamus_caryotoides)	Kingia_australis);
(((Manicaria_saccifera	(((Oenocarpus_bataua	Oenocarpus_minor)	(((Heterospathe_cagayanensis	Dypsis_decaryi)	(Chamaedorea_seifrizii	Iriartea_deltoidea))	((Dictyosperma_album	((Roystonea_regia	(Bactris_major	(Attalea_speciosa	(Geonoma_undata	(Elaeis_guineensis	Elaeis_oleifera)))))	(Sclerosperma_profizianum	((Pelagodoxa_henryana	Pseudophoenix_vinifera)	(Orania_palindan	Podococcus_barteri)))))	((((((Reinhardtia_simplex	Reinhardtia_gracilis)	(Reinhardtia_latisecta	Reinhardtia_paiewonskiana))	Hydriastele_microspadix)	Leopoldinia_pulchra)	(Prestoea_acuminata	Kentiopsis_piersoniorum))	Veitchia_spiralis))))	(Sabal_domingensis	Serenoa_repens)))	Calamus_caryotoides)	Kingia_australis);
(((Manicaria_saccifera	(((Attalea_speciosa	Roystonea_regia)	(Bactris_major	(Geonoma_undata	(Elaeis_guineensis	Elaeis_oleifera))))	((((Heterospathe_cagayanensis	Dypsis_decaryi)	((Sabal_domingensis	Serenoa_repens)	(Orania_palindan	(Oenocarpus_bataua	Oenocarpus_minor))))	((Leopoldinia_pulchra	((Chamaedorea_seifrizii	Iriartea_deltoidea)	((Reinhardtia_simplex	Reinhardtia_gracilis)	(Reinhardtia_latisecta	Reinhardtia_paiewonskiana))))	(Pelagodoxa_henryana	Sclerosperma_profizianum)))	(Kentiopsis_piersoniorum	((((Pseudophoenix_vinifera	Podococcus_barteri)	Dictyosperma_album)	(Prestoea_acuminata	Hydriastele_microspadix))	Veitchia_spiralis)))))	Calamus_caryotoides)	Kingia_australis);
(((Pseudophoenix_vinifera	((((Geonoma_undata	(Bactris_major	(Attalea_speciosa	(Elaeis_guineensis	Elaeis_oleifera))))	Roystonea_regia)	Podococcus_barteri)	((Pelagodoxa_henryana	Sclerosperma_profizianum)	((((Heterospathe_cagayanensis	Dypsis_decaryi)	Dictyosperma_album)	(Kentiopsis_piersoniorum	(((Sabal_domingensis	Serenoa_repens)	(Orania_palindan	(Oenocarpus_bataua	Oenocarpus_minor)))	(Leopoldinia_pulchra	(Hydriastele_microspadix	((Chamaedorea_seifrizii	Iriartea_deltoidea)	((Reinhardtia_simplex	Reinhardtia_gracilis)	(Reinhardtia_latisecta	Reinhardtia_paiewonskiana))))))))	((Veitchia_spiralis	Prestoea_acuminata)	Manicaria_saccifera)))))	Calamus_caryotoides)	Kingia_australis);
(((Manicaria_saccifera	((Iriartea_deltoidea	(Serenoa_repens	Sabal_domingensis))	((((Oenocarpus_bataua	Oenocarpus_minor)	Leopoldinia_pulchra)	(Dictyosperma_album	(((Reinhardtia_paiewonskiana	Reinhardtia_latisecta)	(Reinhardtia_simplex	Reinhardtia_gracilis))	Hydriastele_microspadix)))	((Kentiopsis_piersoniorum	(Prestoea_acuminata	((((((Geonoma_undata	(Elaeis_guineensis	Elaeis_oleifera))	Bactris_major)	Attalea_speciosa)	Roystonea_regia)	(Sclerosperma_profizianum	((Pelagodoxa_henryana	Podococcus_barteri)	(Orania_palindan	Pseudophoenix_vinifera))))	(Dypsis_decaryi	(Chamaedorea_seifrizii	Heterospathe_cagayanensis)))))	Veitchia_spiralis))))	Calamus_caryotoides)	Kingia_australis);
(((Manicaria_saccifera	((((((Orania_palindan	((((Geonoma_undata	(Elaeis_guineensis	Elaeis_oleifera))	(Roystonea_regia	Bactris_major))	(Pseudophoenix_vinifera	Attalea_speciosa))	((Pelagodoxa_henryana	Sclerosperma_profizianum)	Podococcus_barteri)))	(Heterospathe_cagayanensis	Chamaedorea_seifrizii))	(Leopoldinia_pulchra	(((Reinhardtia_paiewonskiana	Reinhardtia_latisecta)	(Reinhardtia_simplex	Reinhardtia_gracilis))	Hydriastele_microspadix)))	((((Dypsis_decaryi	(Oenocarpus_bataua	Oenocarpus_minor))	Dictyosperma_album)	Kentiopsis_piersoniorum)	(Veitchia_spiralis	Prestoea_acuminata)))	Iriartea_deltoidea)	(Serenoa_repens	Sabal_domingensis)))	Calamus_caryotoides)	Kingia_australis);
((((Manicaria_saccifera	(Serenoa_repens	Sabal_domingensis))	(Leopoldinia_pulchra	((Hydriastele_microspadix	Kentiopsis_piersoniorum)	(((Heterospathe_cagayanensis	(((Iriartea_deltoidea	Chamaedorea_seifrizii)	((Reinhardtia_paiewonskiana	Reinhardtia_latisecta)	(Reinhardtia_simplex	Reinhardtia_gracilis)))	Dypsis_decaryi))	Dictyosperma_album)	(Prestoea_acuminata	(Veitchia_spiralis	((Oenocarpus_bataua	Oenocarpus_minor)	((((Attalea_speciosa	((Geonoma_undata	(Elaeis_guineensis	Elaeis_oleifera))	(Roystonea_regia	Bactris_major)))	Orania_palindan)	(Podococcus_barteri	(Pelagodoxa_henryana	Sclerosperma_profizianum)))	Pseudophoenix_vinifera))))))))	Calamus_caryotoides)	Kingia_australis);
(((((Manicaria_saccifera	(((((Hydriastele_microspadix	((Reinhardtia_paiewonskiana	Reinhardtia_latisecta)	(Reinhardtia_simplex	Reinhardtia_gracilis)))	((((Orania_palindan	(Pseudophoenix_vinifera	Calamus_caryotoides))	(Podococcus_barteri	Pelagodoxa_henryana))	Sclerosperma_profizianum)	((Attalea_speciosa	(Bactris_major	(Geonoma_undata	(Elaeis_guineensis	Elaeis_oleifera))))	Roystonea_regia)))	Kentiopsis_piersoniorum)	Prestoea_acuminata)	Veitchia_spiralis))	(((Serenoa_repens	(Heterospathe_cagayanensis	(Iriartea_deltoidea	Chamaedorea_seifrizii)))	Dypsis_decaryi)	Leopoldinia_pulchra))	(Sabal_domingensis	(Oenocarpus_bataua	Oenocarpus_minor)))	Dictyosperma_album)	Kingia_australis);
((((Dictyosperma_album	(((Prestoea_acuminata	((Manicaria_saccifera	Veitchia_spiralis)	Kentiopsis_piersoniorum))	((Serenoa_repens	Sabal_domingensis)	(Oenocarpus_bataua	Oenocarpus_minor)))	(((Hydriastele_microspadix	((Reinhardtia_paiewonskiana	Reinhardtia_latisecta)	(Reinhardtia_simplex	Reinhardtia_gracilis)))	Leopoldinia_pulchra)	((Sclerosperma_profizianum	((Orania_palindan	Podococcus_barteri)	(Calamus_caryotoides	Pelagodoxa_henryana)))	(((Pseudophoenix_vinifera	Attalea_speciosa)	(Bactris_major	Roystonea_regia))	(Geonoma_undata	(Elaeis_guineensis	Elaeis_oleifera)))))))	((Heterospathe_cagayanensis	Dypsis_decaryi)	Iriartea_deltoidea))	Chamaedorea_seifrizii)	Kingia_australis);
(((((((Manicaria_saccifera	Prestoea_acuminata)	((Veitchia_spiralis	Kentiopsis_piersoniorum)	(Dictyosperma_album	(((Heterospathe_cagayanensis	Dypsis_decaryi)	((((Pseudophoenix_vinifera	Calamus_caryotoides)	((Pelagodoxa_henryana	(Sclerosperma_profizianum	Geonoma_undata))	((Attalea_speciosa	((Elaeis_guineensis	Elaeis_oleifera)	Bactris_major))	Roystonea_regia)))	Orania_palindan)	Podococcus_barteri))	((Hydriastele_microspadix	((Reinhardtia_paiewonskiana	Reinhardtia_latisecta)	(Reinhardtia_simplex	Reinhardtia_gracilis)))	Leopoldinia_pulchra)))))	(Oenocarpus_bataua	Oenocarpus_minor))	(Serenoa_repens	Sabal_domingensis))	Iriartea_deltoidea)	Chamaedorea_seifrizii)	Kingia_australis);
(((Manicaria_saccifera	((Kentiopsis_piersoniorum	(Prestoea_acuminata	((Veitchia_spiralis	((Oenocarpus_bataua	Oenocarpus_minor)	Dictyosperma_album))	(((Hydriastele_microspadix	((Reinhardtia_paiewonskiana	Reinhardtia_latisecta)	(Reinhardtia_simplex	Reinhardtia_gracilis)))	Leopoldinia_pulchra)	(((Podococcus_barteri	(Pelagodoxa_henryana	Sclerosperma_profizianum))	(Pseudophoenix_vinifera	Calamus_caryotoides))	(Orania_palindan	((Attalea_speciosa	((Geonoma_undata	(Elaeis_guineensis	Elaeis_oleifera))	Bactris_major))	Roystonea_regia)))))))	((Heterospathe_cagayanensis	Dypsis_decaryi)	(Iriartea_deltoidea	Chamaedorea_seifrizii))))	(Serenoa_repens	Sabal_domingensis))	Kingia_australis);
(((Manicaria_saccifera	((Iriartea_deltoidea	(Serenoa_repens	Sabal_domingensis))	((((((Hydriastele_microspadix	Kentiopsis_piersoniorum)	Attalea_speciosa)	(Prestoea_acuminata	((Heterospathe_cagayanensis	(((Roystonea_regia	Bactris_major)	(Orania_palindan	(Oenocarpus_bataua	Oenocarpus_minor)))	(Geonoma_undata	(Elaeis_guineensis	Elaeis_oleifera))))	((Dypsis_decaryi	Pseudophoenix_vinifera)	(Pelagodoxa_henryana	Sclerosperma_profizianum)))))	Veitchia_spiralis)	(Podococcus_barteri	(((Reinhardtia_paiewonskiana	Reinhardtia_latisecta)	(Reinhardtia_simplex	Reinhardtia_gracilis))	(Leopoldinia_pulchra	Chamaedorea_seifrizii))))	Dictyosperma_album)))	Calamus_caryotoides)	Kingia_australis);
(((Leopoldinia_pulchra	((Chamaedorea_seifrizii	((Reinhardtia_paiewonskiana	Reinhardtia_latisecta)	(Reinhardtia_simplex	Reinhardtia_gracilis)))	((Sabal_domingensis	(Orania_palindan	(Oenocarpus_bataua	Oenocarpus_minor)))	((((Kentiopsis_piersoniorum	((Pelagodoxa_henryana	Sclerosperma_profizianum)	(Pseudophoenix_vinifera	Podococcus_barteri)))	(Dictyosperma_album	(Prestoea_acuminata	(Manicaria_saccifera	Veitchia_spiralis))))	Hydriastele_microspadix)	((Iriartea_deltoidea	(((((Elaeis_guineensis	Elaeis_oleifera)	Attalea_speciosa)	Bactris_major)	Geonoma_undata)	Roystonea_regia))	((Serenoa_repens	Heterospathe_cagayanensis)	Dypsis_decaryi))))))	Calamus_caryotoides)	Kingia_australis);
(((Manicaria_saccifera	(Podococcus_barteri	((Hydriastele_microspadix	((((Heterospathe_cagayanensis	Prestoea_acuminata)	Kentiopsis_piersoniorum)	Veitchia_spiralis)	(((Roystonea_regia	Serenoa_repens)	Pseudophoenix_vinifera)	(Sabal_domingensis	(Orania_palindan	(Oenocarpus_bataua	Oenocarpus_minor))))))	(((Dictyosperma_album	Iriartea_deltoidea)	(Dypsis_decaryi	(Geonoma_undata	(Attalea_speciosa	(Bactris_major	(Elaeis_guineensis	Elaeis_oleifera))))))	((Pelagodoxa_henryana	Sclerosperma_profizianum)	(Leopoldinia_pulchra	(Chamaedorea_seifrizii	((Reinhardtia_paiewonskiana	Reinhardtia_latisecta)	(Reinhardtia_simplex	Reinhardtia_gracilis)))))))))	Calamus_caryotoides)	Kingia_australis);
((Chamaedorea_seifrizii	((((((Iriartea_deltoidea	(Dypsis_decaryi	(Oenocarpus_bataua	Oenocarpus_minor)))	Dictyosperma_album)	(Hydriastele_microspadix	((Prestoea_acuminata	Manicaria_saccifera)	Kentiopsis_piersoniorum)))	(((((Pseudophoenix_vinifera	Orania_palindan)	((Pelagodoxa_henryana	Sclerosperma_profizianum)	(((((Elaeis_guineensis	Elaeis_oleifera)	Attalea_speciosa)	Geonoma_undata)	Bactris_major)	Roystonea_regia)))	Podococcus_barteri)	Calamus_caryotoides)	(Veitchia_spiralis	((Serenoa_repens	Sabal_domingensis)	Heterospathe_cagayanensis))))	Leopoldinia_pulchra)	((Reinhardtia_latisecta	Reinhardtia_paiewonskiana)	(Reinhardtia_simplex	Reinhardtia_gracilis))))	Kingia_australis);
(((((Prestoea_acuminata	((Veitchia_spiralis	Kentiopsis_piersoniorum)	(((Podococcus_barteri	Orania_palindan)	(((Elaeis_guineensis	Elaeis_oleifera)	((Bactris_major	Roystonea_regia)	Attalea_speciosa))	(Sclerosperma_profizianum	((Geonoma_undata	Calamus_caryotoides)	Pseudophoenix_vinifera))))	((Hydriastele_microspadix	((Reinhardtia_latisecta	Reinhardtia_paiewonskiana)	(Reinhardtia_simplex	Reinhardtia_gracilis)))	Pelagodoxa_henryana))))	(((Oenocarpus_bataua	Oenocarpus_minor)	Leopoldinia_pulchra)	((Heterospathe_cagayanensis	(Iriartea_deltoidea	Chamaedorea_seifrizii))	Dypsis_decaryi)))	Dictyosperma_album)	(Manicaria_saccifera	(Serenoa_repens	Sabal_domingensis)))	Kingia_australis);
(((Iriartea_deltoidea	Chamaedorea_seifrizii)	((Dypsis_decaryi	(((Dictyosperma_album	(((Veitchia_spiralis	Kentiopsis_piersoniorum)	Prestoea_acuminata)	Manicaria_saccifera))	(((Serenoa_repens	Sabal_domingensis)	(Oenocarpus_bataua	Oenocarpus_minor))	(((((Podococcus_barteri	(Calamus_caryotoides	Roystonea_regia))	((Pseudophoenix_vinifera	Attalea_speciosa)	(Elaeis_guineensis	Elaeis_oleifera)))	(Sclerosperma_profizianum	Bactris_major))	(Orania_palindan	Geonoma_undata))	((Hydriastele_microspadix	((Reinhardtia_latisecta	Reinhardtia_paiewonskiana)	(Reinhardtia_simplex	Reinhardtia_gracilis)))	Pelagodoxa_henryana))))	Leopoldinia_pulchra))	Heterospathe_cagayanensis))	Kingia_australis);
(((((((Geonoma_undata	(Elaeis_guineensis	Elaeis_oleifera))	Heterospathe_cagayanensis)	((Dictyosperma_album	Iriartea_deltoidea)	(((((Kentiopsis_piersoniorum	Veitchia_spiralis)	Hydriastele_microspadix)	((Bactris_major	(Calamus_caryotoides	Roystonea_regia))	((Pelagodoxa_henryana	Sclerosperma_profizianum)	(((Oenocarpus_bataua	Oenocarpus_minor)	Orania_palindan)	(Serenoa_repens	Sabal_domingensis)))))	(Manicaria_saccifera	Prestoea_acuminata))	((Dypsis_decaryi	Podococcus_barteri)	(Pseudophoenix_vinifera	Attalea_speciosa)))))	Leopoldinia_pulchra)	((Reinhardtia_latisecta	Reinhardtia_paiewonskiana)	(Reinhardtia_simplex	Reinhardtia_gracilis)))	Chamaedorea_seifrizii)	Kingia_australis);
(((((((((Prestoea_acuminata	Hydriastele_microspadix)	(Kentiopsis_piersoniorum	Veitchia_spiralis))	((((Geonoma_undata	(Elaeis_guineensis	Elaeis_oleifera))	Heterospathe_cagayanensis)	(((Bactris_major	((Pelagodoxa_henryana	Sclerosperma_profizianum)	Roystonea_regia))	((Attalea_speciosa	(Calamus_caryotoides	Pseudophoenix_vinifera))	Podococcus_barteri))	Orania_palindan))	Leopoldinia_pulchra))	((Oenocarpus_bataua	Oenocarpus_minor)	((Manicaria_saccifera	(Serenoa_repens	Sabal_domingensis))	Dictyosperma_album)))	Dypsis_decaryi)	Iriartea_deltoidea)	(Reinhardtia_simplex	(Reinhardtia_gracilis	(Reinhardtia_latisecta	Reinhardtia_paiewonskiana))))	Chamaedorea_seifrizii)	Kingia_australis);
((((Geonoma_undata	(((((((Manicaria_saccifera	Prestoea_acuminata)	((((Pelagodoxa_henryana	Sclerosperma_profizianum)	(Attalea_speciosa	Pseudophoenix_vinifera))	(((Orania_palindan	(Serenoa_repens	Sabal_domingensis))	((Oenocarpus_bataua	Oenocarpus_minor)	(((Dypsis_decaryi	((Elaeis_guineensis	Elaeis_oleifera)	Heterospathe_cagayanensis))	Iriartea_deltoidea)	Podococcus_barteri)))	Veitchia_spiralis))	Bactris_major))	Kentiopsis_piersoniorum)	Hydriastele_microspadix)	Dictyosperma_album)	Roystonea_regia)	(Calamus_caryotoides	Leopoldinia_pulchra)))	(Reinhardtia_gracilis	((Reinhardtia_latisecta	Reinhardtia_paiewonskiana)	Reinhardtia_simplex)))	Chamaedorea_seifrizii)	Kingia_australis);
((((((((((Oenocarpus_bataua	Oenocarpus_minor)	Dictyosperma_album)	((Prestoea_acuminata	(((((((Elaeis_guineensis	Elaeis_oleifera)	Heterospathe_cagayanensis)	Dypsis_decaryi)	Geonoma_undata)	Iriartea_deltoidea)	(Serenoa_repens	Sabal_domingensis))	Veitchia_spiralis))	Manicaria_saccifera))	Kentiopsis_piersoniorum)	((((Pelagodoxa_henryana	Sclerosperma_profizianum)	Podococcus_barteri)	((Attalea_speciosa	Pseudophoenix_vinifera)	(Bactris_major	(Calamus_caryotoides	Roystonea_regia))))	Orania_palindan))	Hydriastele_microspadix)	Leopoldinia_pulchra)	((Reinhardtia_latisecta	Reinhardtia_paiewonskiana)	(Reinhardtia_simplex	Reinhardtia_gracilis)))	Chamaedorea_seifrizii)	Kingia_australis);
((((((Hydriastele_microspadix	((((Heterospathe_cagayanensis	Dictyosperma_album)	(Dypsis_decaryi	(Oenocarpus_bataua	Oenocarpus_minor)))	((Kentiopsis_piersoniorum	Veitchia_spiralis)	Prestoea_acuminata))	((Calamus_caryotoides	((((Roystonea_regia	((Elaeis_guineensis	Elaeis_oleifera)	(Bactris_major	Attalea_speciosa)))	Orania_palindan)	(Pseudophoenix_vinifera	Podococcus_barteri))	(Pelagodoxa_henryana	Sclerosperma_profizianum)))	(Manicaria_saccifera	(Iriartea_deltoidea	(Serenoa_repens	Sabal_domingensis))))))	Leopoldinia_pulchra)	((Reinhardtia_latisecta	Reinhardtia_paiewonskiana)	(Reinhardtia_simplex	Reinhardtia_gracilis)))	Chamaedorea_seifrizii)	Geonoma_undata)	Kingia_australis);
(((((((Manicaria_saccifera	(((Heterospathe_cagayanensis	(Iriartea_deltoidea	(Dypsis_decaryi	(Oenocarpus_bataua	Oenocarpus_minor))))	(Podococcus_barteri	(((Geonoma_undata	(Elaeis_guineensis	Elaeis_oleifera))	Bactris_major)	(Pseudophoenix_vinifera	Attalea_speciosa))))	((Veitchia_spiralis	((Prestoea_acuminata	Kentiopsis_piersoniorum)	Hydriastele_microspadix))	((Pelagodoxa_henryana	Sclerosperma_profizianum)	(Leopoldinia_pulchra	Calamus_caryotoides)))))	(Orania_palindan	Dictyosperma_album))	(Serenoa_repens	Sabal_domingensis))	Roystonea_regia)	((Reinhardtia_latisecta	Reinhardtia_paiewonskiana)	(Reinhardtia_simplex	Reinhardtia_gracilis)))	Chamaedorea_seifrizii)	Kingia_australis);
((((Dypsis_decaryi	((Orania_palindan	((Pelagodoxa_henryana	Sclerosperma_profizianum)	Roystonea_regia))	(((((Oenocarpus_bataua	Oenocarpus_minor)	((Manicaria_saccifera	Calamus_caryotoides)	((Serenoa_repens	Sabal_domingensis)	Iriartea_deltoidea)))	(Podococcus_barteri	(Bactris_major	((Pseudophoenix_vinifera	Attalea_speciosa)	(Geonoma_undata	(Elaeis_guineensis	Elaeis_oleifera))))))	(((Dictyosperma_album	Kentiopsis_piersoniorum)	Prestoea_acuminata)	(Hydriastele_microspadix	(Veitchia_spiralis	Leopoldinia_pulchra))))	Heterospathe_cagayanensis)))	((Reinhardtia_paiewonskiana	(Reinhardtia_latisecta	Reinhardtia_simplex))	Reinhardtia_gracilis))	Chamaedorea_seifrizii)	Kingia_australis);
(((((Reinhardtia_simplex	Reinhardtia_gracilis)	(Reinhardtia_paiewonskiana	Reinhardtia_latisecta))	((((((Prestoea_acuminata	Kentiopsis_piersoniorum)	Manicaria_saccifera)	(Veitchia_spiralis	((((Pseudophoenix_vinifera	Attalea_speciosa)	(Bactris_major	(Elaeis_guineensis	Elaeis_oleifera)))	(((Pelagodoxa_henryana	Sclerosperma_profizianum)	(Calamus_caryotoides	Roystonea_regia))	(Orania_palindan	Podococcus_barteri)))	(((Heterospathe_cagayanensis	Dypsis_decaryi)	Iriartea_deltoidea)	(Sabal_domingensis	Serenoa_repens)))))	((Hydriastele_microspadix	(Oenocarpus_bataua	Oenocarpus_minor))	Dictyosperma_album))	Leopoldinia_pulchra)	Geonoma_undata))	Chamaedorea_seifrizii)	Kingia_australis);
((((((Oenocarpus_bataua	Oenocarpus_minor)	(((Veitchia_spiralis	(((Prestoea_acuminata	Hydriastele_microspadix)	Kentiopsis_piersoniorum)	Heterospathe_cagayanensis))	((((Reinhardtia_simplex	Reinhardtia_gracilis)	(Reinhardtia_paiewonskiana	Reinhardtia_latisecta))	Leopoldinia_pulchra)	(((Podococcus_barteri	((Attalea_speciosa	(Roystonea_regia	Bactris_major))	((Elaeis_guineensis	Elaeis_oleifera)	Geonoma_undata)))	Orania_palindan)	((Pseudophoenix_vinifera	Calamus_caryotoides)	(Pelagodoxa_henryana	Sclerosperma_profizianum)))))	(Dictyosperma_album	(Manicaria_saccifera	(Sabal_domingensis	Serenoa_repens)))))	Dypsis_decaryi)	Iriartea_deltoidea)	Chamaedorea_seifrizii)	Kingia_australis);
(((Leopoldinia_pulchra	(Reinhardtia_paiewonskiana	(Reinhardtia_latisecta	(((((Calamus_caryotoides	Roystonea_regia)	(((Pelagodoxa_henryana	Sclerosperma_profizianum)	Orania_palindan)	(((Pseudophoenix_vinifera	Attalea_speciosa)	(((Elaeis_guineensis	Elaeis_oleifera)	Geonoma_undata)	Bactris_major))	Podococcus_barteri)))	((((Manicaria_saccifera	(Iriartea_deltoidea	(Sabal_domingensis	Serenoa_repens)))	Kentiopsis_piersoniorum)	(Heterospathe_cagayanensis	(Dictyosperma_album	Dypsis_decaryi)))	(Prestoea_acuminata	Veitchia_spiralis)))	Hydriastele_microspadix)	(Reinhardtia_simplex	((Oenocarpus_bataua	Oenocarpus_minor)	Reinhardtia_gracilis))))))	Chamaedorea_seifrizii)	Kingia_australis);
(((((Heterospathe_cagayanensis	((((Hydriastele_microspadix	Manicaria_saccifera)	Kentiopsis_piersoniorum)	((Oenocarpus_bataua	Oenocarpus_minor)	(Sabal_domingensis	Serenoa_repens)))	(((Iriartea_deltoidea	((Roystonea_regia	((Attalea_speciosa	((Elaeis_guineensis	Elaeis_oleifera)	Geonoma_undata))	Bactris_major))	Dypsis_decaryi))	((Prestoea_acuminata	(Pseudophoenix_vinifera	Podococcus_barteri))	Orania_palindan))	(((Pelagodoxa_henryana	Sclerosperma_profizianum)	Dictyosperma_album)	Veitchia_spiralis))))	(Calamus_caryotoides	Leopoldinia_pulchra))	(Reinhardtia_paiewonskiana	(Reinhardtia_latisecta	(Reinhardtia_gracilis	Reinhardtia_simplex))))	Chamaedorea_seifrizii)	Kingia_australis);
(((((Leopoldinia_pulchra	((((Manicaria_saccifera	Hydriastele_microspadix)	Prestoea_acuminata)	(((Heterospathe_cagayanensis	Dypsis_decaryi)	((Calamus_caryotoides	Pseudophoenix_vinifera)	(((Pelagodoxa_henryana	Sclerosperma_profizianum)	((Attalea_speciosa	(Geonoma_undata	(Elaeis_guineensis	Elaeis_oleifera)))	Bactris_major))	(Orania_palindan	(Roystonea_regia	Podococcus_barteri)))))	(Kentiopsis_piersoniorum	Veitchia_spiralis)))	(((Oenocarpus_bataua	Oenocarpus_minor)	(Sabal_domingensis	Serenoa_repens))	Dictyosperma_album)))	((Reinhardtia_paiewonskiana	(Reinhardtia_gracilis	Reinhardtia_simplex))	Reinhardtia_latisecta))	Iriartea_deltoidea)	Chamaedorea_seifrizii)	Kingia_australis);
((((Leopoldinia_pulchra	((Iriartea_deltoidea	(((Dictyosperma_album	Heterospathe_cagayanensis)	(Kentiopsis_piersoniorum	(Veitchia_spiralis	((Hydriastele_microspadix	Prestoea_acuminata)	(((Pelagodoxa_henryana	Sclerosperma_profizianum)	((Roystonea_regia	((Attalea_speciosa	(Geonoma_undata	(Elaeis_guineensis	Elaeis_oleifera)))	Bactris_major))	Orania_palindan))	(Podococcus_barteri	(Calamus_caryotoides	Pseudophoenix_vinifera)))))))	(((Oenocarpus_bataua	Oenocarpus_minor)	(Sabal_domingensis	Serenoa_repens))	Manicaria_saccifera)))	Dypsis_decaryi))	((Reinhardtia_gracilis	Reinhardtia_simplex)	(Reinhardtia_latisecta	Reinhardtia_paiewonskiana)))	Chamaedorea_seifrizii)	Kingia_australis);
(((((((Leopoldinia_pulchra	(((Heterospathe_cagayanensis	(Manicaria_saccifera	(Veitchia_spiralis	Prestoea_acuminata)))	Kentiopsis_piersoniorum)	(((Dictyosperma_album	Iriartea_deltoidea)	(Sabal_domingensis	Serenoa_repens))	((((Roystonea_regia	(Calamus_caryotoides	Pseudophoenix_vinifera))	(((Podococcus_barteri	Pelagodoxa_henryana)	Sclerosperma_profizianum)	Orania_palindan))	((Elaeis_guineensis	Elaeis_oleifera)	((Attalea_speciosa	Geonoma_undata)	Bactris_major)))	(Dypsis_decaryi	(Oenocarpus_bataua	Oenocarpus_minor))))))	Hydriastele_microspadix)	(Reinhardtia_latisecta	Reinhardtia_paiewonskiana))	Reinhardtia_simplex)	Reinhardtia_gracilis)	Chamaedorea_seifrizii)	Kingia_australis);
(((Leopoldinia_pulchra	((((Kentiopsis_piersoniorum	(Orania_palindan	((Calamus_caryotoides	Pseudophoenix_vinifera)	((Geonoma_undata	(Pelagodoxa_henryana	Sclerosperma_profizianum))	((Roystonea_regia	((Attalea_speciosa	(Elaeis_guineensis	Elaeis_oleifera))	Bactris_major))	Podococcus_barteri)))))	Veitchia_spiralis)	(((((Manicaria_saccifera	Prestoea_acuminata)	Heterospathe_cagayanensis)	(Dypsis_decaryi	(Iriartea_deltoidea	(Oenocarpus_bataua	Oenocarpus_minor))))	Dictyosperma_album)	(Hydriastele_microspadix	((Reinhardtia_latisecta	Reinhardtia_paiewonskiana)	(Reinhardtia_simplex	Reinhardtia_gracilis)))))	(Sabal_domingensis	Serenoa_repens)))	Chamaedorea_seifrizii)	Kingia_australis);
(((((Reinhardtia_latisecta	Reinhardtia_paiewonskiana)	(Reinhardtia_simplex	Reinhardtia_gracilis))	((((((Podococcus_barteri	Dictyosperma_album)	(((Pseudophoenix_vinifera	Attalea_speciosa)	((Bactris_major	Roystonea_regia)	(Geonoma_undata	(Elaeis_guineensis	Elaeis_oleifera))))	(Pelagodoxa_henryana	Sclerosperma_profizianum)))	((Manicaria_saccifera	(Iriartea_deltoidea	(Sabal_domingensis	Serenoa_repens)))	(Leopoldinia_pulchra	Calamus_caryotoides)))	(Hydriastele_microspadix	(Prestoea_acuminata	(Kentiopsis_piersoniorum	Veitchia_spiralis))))	(Orania_palindan	(Dypsis_decaryi	(Oenocarpus_bataua	Oenocarpus_minor))))	Heterospathe_cagayanensis))	Chamaedorea_seifrizii)	Kingia_australis);
(((((Reinhardtia_paiewonskiana	Reinhardtia_latisecta)	(Reinhardtia_simplex	Reinhardtia_gracilis))	(Leopoldinia_pulchra	(Hydriastele_microspadix	(Dictyosperma_album	((Veitchia_spiralis	(Kentiopsis_piersoniorum	Prestoea_acuminata))	(Manicaria_saccifera	((((Oenocarpus_bataua	Oenocarpus_minor)	Iriartea_deltoidea)	((Heterospathe_cagayanensis	Dypsis_decaryi)	(Sabal_domingensis	Serenoa_repens)))	(((Roystonea_regia	(((Pelagodoxa_henryana	Sclerosperma_profizianum)	Podococcus_barteri)	((Calamus_caryotoides	(Pseudophoenix_vinifera	Attalea_speciosa))	Bactris_major)))	(Geonoma_undata	(Elaeis_guineensis	Elaeis_oleifera)))	Orania_palindan))))))))	Chamaedorea_seifrizii)	Kingia_australis);
((Calamus_caryotoides	(((((Geonoma_undata	((((Reinhardtia_latisecta	Reinhardtia_paiewonskiana)	(Reinhardtia_simplex	Reinhardtia_gracilis))	Chamaedorea_seifrizii)	Leopoldinia_pulchra))	(((Podococcus_barteri	((Sclerosperma_profizianum	(Orania_palindan	((Serenoa_repens	Sabal_domingensis)	(Oenocarpus_minor	Oenocarpus_bataua))))	((((Attalea_speciosa	(Elaeis_guineensis	Elaeis_oleifera))	(Roystonea_regia	Bactris_major))	Iriartea_deltoidea)	(Heterospathe_cagayanensis	Dypsis_decaryi))))	Prestoea_acuminata)	(Veitchia_spiralis	(Dictyosperma_album	(Pelagodoxa_henryana	Hydriastele_microspadix)))))	Kentiopsis_piersoniorum)	Pseudophoenix_vinifera)	Manicaria_saccifera))	Kingia_australis);
((Calamus_caryotoides	((((((((Reinhardtia_latisecta	Reinhardtia_paiewonskiana)	((Geonoma_undata	Reinhardtia_simplex)	Reinhardtia_gracilis))	Pelagodoxa_henryana)	Hydriastele_microspadix)	Leopoldinia_pulchra)	(((((Oenocarpus_minor	Oenocarpus_bataua)	(Dypsis_decaryi	((Chamaedorea_seifrizii	Iriartea_deltoidea)	Heterospathe_cagayanensis)))	((Orania_palindan	(Sclerosperma_profizianum	(Podococcus_barteri	(((Elaeis_guineensis	Elaeis_oleifera)	Attalea_speciosa)	(Roystonea_regia	Bactris_major)))))	Pseudophoenix_vinifera))	((Prestoea_acuminata	Dictyosperma_album)	Veitchia_spiralis))	Kentiopsis_piersoniorum))	(Serenoa_repens	Sabal_domingensis))	Manicaria_saccifera))	Kingia_australis);
((Calamus_caryotoides	(Manicaria_saccifera	((Serenoa_repens	Sabal_domingensis)	((((Dictyosperma_album	Podococcus_barteri)	(((Chamaedorea_seifrizii	Leopoldinia_pulchra)	Iriartea_deltoidea)	Heterospathe_cagayanensis))	(Prestoea_acuminata	((Orania_palindan	Kentiopsis_piersoniorum)	((((Oenocarpus_minor	Oenocarpus_bataua)	(Roystonea_regia	((Geonoma_undata	(Elaeis_guineensis	Elaeis_oleifera))	(Attalea_speciosa	(Dypsis_decaryi	Bactris_major)))))	(Pseudophoenix_vinifera	(((Reinhardtia_simplex	Reinhardtia_gracilis)	(Reinhardtia_paiewonskiana	Reinhardtia_latisecta))	(Hydriastele_microspadix	Pelagodoxa_henryana))))	Veitchia_spiralis))))	Sclerosperma_profizianum))))	Kingia_australis);
((Calamus_caryotoides	(Manicaria_saccifera	((Iriartea_deltoidea	(Serenoa_repens	Sabal_domingensis))	((Dictyosperma_album	Dypsis_decaryi)	((Kentiopsis_piersoniorum	(Prestoea_acuminata	Veitchia_spiralis))	(((((((((Roystonea_regia	(Attalea_speciosa	(Geonoma_undata	(Elaeis_guineensis	Elaeis_oleifera))))	Bactris_major)	Podococcus_barteri)	(Sclerosperma_profizianum	Pseudophoenix_vinifera))	Orania_palindan)	Pelagodoxa_henryana)	Hydriastele_microspadix)	Heterospathe_cagayanensis)	((Oenocarpus_minor	Oenocarpus_bataua)	((Chamaedorea_seifrizii	Leopoldinia_pulchra)	((Reinhardtia_simplex	Reinhardtia_gracilis)	(Reinhardtia_paiewonskiana	Reinhardtia_latisecta))))))))))	Kingia_australis);
((Calamus_caryotoides	(((((((Oenocarpus_minor	Oenocarpus_bataua)	(Hydriastele_microspadix	Pelagodoxa_henryana))	(Roystonea_regia	Podococcus_barteri))	((Sclerosperma_profizianum	Geonoma_undata)	(Iriartea_deltoidea	((Serenoa_repens	Sabal_domingensis)	Dypsis_decaryi))))	(Manicaria_saccifera	((Heterospathe_cagayanensis	(Kentiopsis_piersoniorum	(Prestoea_acuminata	(((Pseudophoenix_vinifera	Attalea_speciosa)	(Bactris_major	(Elaeis_guineensis	Elaeis_oleifera)))	Dictyosperma_album))))	Veitchia_spiralis)))	Orania_palindan)	(Leopoldinia_pulchra	((Reinhardtia_gracilis	(Chamaedorea_seifrizii	Reinhardtia_simplex))	(Reinhardtia_paiewonskiana	Reinhardtia_latisecta)))))	Kingia_australis);
((Calamus_caryotoides	(Pseudophoenix_vinifera	((Podococcus_barteri	(((Orania_palindan	(Oenocarpus_minor	Oenocarpus_bataua))	((((Manicaria_saccifera	(Prestoea_acuminata	((Dictyosperma_album	Dypsis_decaryi)	(Heterospathe_cagayanensis	(Veitchia_spiralis	((Hydriastele_microspadix	Pelagodoxa_henryana)	(((Reinhardtia_gracilis	Reinhardtia_simplex)	(Geonoma_undata	(Reinhardtia_paiewonskiana	Reinhardtia_latisecta)))	(Iriartea_deltoidea	Chamaedorea_seifrizii))))))))	Kentiopsis_piersoniorum)	Leopoldinia_pulchra)	(Serenoa_repens	Sabal_domingensis)))	Roystonea_regia))	(Sclerosperma_profizianum	(Bactris_major	((Elaeis_guineensis	Elaeis_oleifera)	Attalea_speciosa))))))	Kingia_australis);
((Chamaedorea_seifrizii	((((((((Manicaria_saccifera	(Veitchia_spiralis	((((Oenocarpus_minor	Oenocarpus_bataua)	Orania_palindan)	(Serenoa_repens	Sabal_domingensis))	Iriartea_deltoidea)))	Prestoea_acuminata)	Kentiopsis_piersoniorum)	((Heterospathe_cagayanensis	Dypsis_decaryi)	((Roystonea_regia	(Bactris_major	((Geonoma_undata	(Elaeis_guineensis	Elaeis_oleifera))	Attalea_speciosa)))	(Sclerosperma_profizianum	(Podococcus_barteri	(Calamus_caryotoides	Pseudophoenix_vinifera))))))	Dictyosperma_album)	(Hydriastele_microspadix	Pelagodoxa_henryana))	((Reinhardtia_gracilis	Reinhardtia_simplex)	(Reinhardtia_paiewonskiana	Reinhardtia_latisecta)))	Leopoldinia_pulchra))	Kingia_australis);
(((((Reinhardtia_gracilis	Reinhardtia_simplex)	(Reinhardtia_paiewonskiana	Reinhardtia_latisecta))	Chamaedorea_seifrizii)	(((Calamus_caryotoides	Leopoldinia_pulchra)	((((((Heterospathe_cagayanensis	Dypsis_decaryi)	Iriartea_deltoidea)	(((Prestoea_acuminata	Kentiopsis_piersoniorum)	(Roystonea_regia	(Podococcus_barteri	(Sclerosperma_profizianum	((Attalea_speciosa	Pseudophoenix_vinifera)	(Bactris_major	(Elaeis_guineensis	Elaeis_oleifera)))))))	Veitchia_spiralis))	((((Oenocarpus_minor	Oenocarpus_bataua)	Orania_palindan)	(Serenoa_repens	Sabal_domingensis))	Manicaria_saccifera))	Dictyosperma_album)	(Hydriastele_microspadix	Pelagodoxa_henryana)))	Geonoma_undata))	Kingia_australis);
((Chamaedorea_seifrizii	(Iriartea_deltoidea	(((Hydriastele_microspadix	(((Reinhardtia_gracilis	Reinhardtia_simplex)	(Reinhardtia_paiewonskiana	Reinhardtia_latisecta))	Pelagodoxa_henryana))	((((Podococcus_barteri	(((Attalea_speciosa	Pseudophoenix_vinifera)	((Roystonea_regia	Bactris_major)	(Geonoma_undata	(Elaeis_guineensis	Elaeis_oleifera))))	Sclerosperma_profizianum))	(((Oenocarpus_minor	Oenocarpus_bataua)	Orania_palindan)	(Serenoa_repens	Sabal_domingensis)))	((Calamus_caryotoides	Manicaria_saccifera)	Dictyosperma_album))	((Veitchia_spiralis	Heterospathe_cagayanensis)	(Prestoea_acuminata	Kentiopsis_piersoniorum))))	(Dypsis_decaryi	Leopoldinia_pulchra))))	Kingia_australis);
((Chamaedorea_seifrizii	(Iriartea_deltoidea	((Podococcus_barteri	Dypsis_decaryi)	((((((Kentiopsis_piersoniorum	Dictyosperma_album)	Veitchia_spiralis)	((((Attalea_speciosa	(Calamus_caryotoides	Pseudophoenix_vinifera))	((Oenocarpus_minor	Oenocarpus_bataua)	Bactris_major))	(Orania_palindan	Sclerosperma_profizianum))	((Manicaria_saccifera	(Heterospathe_cagayanensis	(Geonoma_undata	(Elaeis_guineensis	Elaeis_oleifera))))	Leopoldinia_pulchra)))	Prestoea_acuminata)	(((Reinhardtia_paiewonskiana	Reinhardtia_latisecta)	(Reinhardtia_gracilis	Reinhardtia_simplex))	(Pelagodoxa_henryana	Hydriastele_microspadix)))	((Roystonea_regia	Serenoa_repens)	Sabal_domingensis)))))	Kingia_australis);
(((Manicaria_saccifera	(((((((Hydriastele_microspadix	Pelagodoxa_henryana)	((Oenocarpus_minor	Oenocarpus_bataua)	((Serenoa_repens	Sabal_domingensis)	Orania_palindan)))	((((Reinhardtia_gracilis	Reinhardtia_simplex)	(Reinhardtia_latisecta	Reinhardtia_paiewonskiana))	Chamaedorea_seifrizii)	Leopoldinia_pulchra))	Dictyosperma_album)	((Roystonea_regia	(((Elaeis_oleifera	Elaeis_guineensis)	Attalea_speciosa)	Bactris_major))	(Geonoma_undata	Sclerosperma_profizianum)))	((Veitchia_spiralis	(((Heterospathe_cagayanensis	Dypsis_decaryi)	Pseudophoenix_vinifera)	(Podococcus_barteri	Prestoea_acuminata)))	Kentiopsis_piersoniorum))	Iriartea_deltoidea))	Calamus_caryotoides)	Kingia_australis);
((((((Sabal_domingensis	Serenoa_repens)	Iriartea_deltoidea)	(((Hydriastele_microspadix	Pelagodoxa_henryana)	(((Reinhardtia_gracilis	Reinhardtia_simplex)	(Reinhardtia_latisecta	Reinhardtia_paiewonskiana))	Chamaedorea_seifrizii))	((((((Geonoma_undata	(Elaeis_oleifera	Elaeis_guineensis))	(Attalea_speciosa	(Bactris_major	Roystonea_regia)))	(Orania_palindan	((Pseudophoenix_vinifera	Podococcus_barteri)	Sclerosperma_profizianum)))	((Veitchia_spiralis	Leopoldinia_pulchra)	(Dictyosperma_album	Dypsis_decaryi)))	((Prestoea_acuminata	Kentiopsis_piersoniorum)	Heterospathe_cagayanensis))	(Oenocarpus_minor	Oenocarpus_bataua))))	Manicaria_saccifera)	Calamus_caryotoides)	Kingia_australis);
(((Manicaria_saccifera	((Sabal_domingensis	Serenoa_repens)	((Hydriastele_microspadix	(Kentiopsis_piersoniorum	(Prestoea_acuminata	(Veitchia_spiralis	(((Heterospathe_cagayanensis	Dypsis_decaryi)	(Iriartea_deltoidea	(Oenocarpus_minor	Oenocarpus_bataua)))	((((((Bactris_major	(Attalea_speciosa	(Geonoma_undata	(Elaeis_oleifera	Elaeis_guineensis))))	Roystonea_regia)	Orania_palindan)	(Podococcus_barteri	(Pelagodoxa_henryana	Sclerosperma_profizianum)))	Pseudophoenix_vinifera)	(Leopoldinia_pulchra	(((Reinhardtia_gracilis	Reinhardtia_simplex)	(Reinhardtia_latisecta	Reinhardtia_paiewonskiana))	Chamaedorea_seifrizii))))))))	Dictyosperma_album)))	Calamus_caryotoides)	Kingia_australis);
(((Leopoldinia_pulchra	((((((Pseudophoenix_vinifera	Calamus_caryotoides)	((Podococcus_barteri	Orania_palindan)	(Pelagodoxa_henryana	Sclerosperma_profizianum)))	((Bactris_major	(Attalea_speciosa	(Elaeis_oleifera	Elaeis_guineensis)))	(Geonoma_undata	Roystonea_regia)))	((Kentiopsis_piersoniorum	Prestoea_acuminata)	((((Dictyosperma_album	(Sabal_domingensis	Serenoa_repens))	((Iriartea_deltoidea	(Heterospathe_cagayanensis	Dypsis_decaryi))	(Oenocarpus_minor	Oenocarpus_bataua)))	Veitchia_spiralis)	Manicaria_saccifera)))	Hydriastele_microspadix)	((Reinhardtia_gracilis	Reinhardtia_simplex)	(Reinhardtia_latisecta	Reinhardtia_paiewonskiana))))	Chamaedorea_seifrizii)	Kingia_australis);
((((Leopoldinia_pulchra	((((((Iriartea_deltoidea	(Sabal_domingensis	Serenoa_repens))	Manicaria_saccifera)	(Kentiopsis_piersoniorum	((Dictyosperma_album	(Heterospathe_cagayanensis	Dypsis_decaryi))	Veitchia_spiralis)))	Prestoea_acuminata)	(Hydriastele_microspadix	(Oenocarpus_minor	Oenocarpus_bataua)))	((Pelagodoxa_henryana	Sclerosperma_profizianum)	((Orania_palindan	(Pseudophoenix_vinifera	Calamus_caryotoides))	((Attalea_speciosa	((Bactris_major	Roystonea_regia)	(Geonoma_undata	(Elaeis_oleifera	Elaeis_guineensis))))	Podococcus_barteri)))))	((Reinhardtia_gracilis	Reinhardtia_simplex)	(Reinhardtia_latisecta	Reinhardtia_paiewonskiana)))	Chamaedorea_seifrizii)	Kingia_australis);
((((Leopoldinia_pulchra	((Oenocarpus_minor	Oenocarpus_bataua)	((Dictyosperma_album	(Heterospathe_cagayanensis	Dypsis_decaryi))	(((Kentiopsis_piersoniorum	Veitchia_spiralis)	Prestoea_acuminata)	((Hydriastele_microspadix	(Sclerosperma_profizianum	(((Attalea_speciosa	(Bactris_major	(Geonoma_undata	(Elaeis_oleifera	Elaeis_guineensis))))	Pelagodoxa_henryana)	((Podococcus_barteri	(Roystonea_regia	(Pseudophoenix_vinifera	Calamus_caryotoides)))	Orania_palindan))))	((Iriartea_deltoidea	(Sabal_domingensis	Serenoa_repens))	Manicaria_saccifera))))))	((Reinhardtia_gracilis	Reinhardtia_simplex)	(Reinhardtia_latisecta	Reinhardtia_paiewonskiana)))	Chamaedorea_seifrizii)	Kingia_australis);
(((((Leopoldinia_pulchra	(Kentiopsis_piersoniorum	(Veitchia_spiralis	(Prestoea_acuminata	((((Oenocarpus_minor	Oenocarpus_bataua)	((((Pelagodoxa_henryana	Sclerosperma_profizianum)	(((Pseudophoenix_vinifera	Attalea_speciosa)	(Bactris_major	(Geonoma_undata	(Elaeis_oleifera	Elaeis_guineensis))))	(Roystonea_regia	Calamus_caryotoides)))	Orania_palindan)	Podococcus_barteri))	((Iriartea_deltoidea	(Sabal_domingensis	Serenoa_repens))	Manicaria_saccifera))	(Dictyosperma_album	(Heterospathe_cagayanensis	Dypsis_decaryi)))))))	Hydriastele_microspadix)	((Reinhardtia_simplex	Reinhardtia_gracilis)	(Reinhardtia_latisecta	Reinhardtia_paiewonskiana)))	Chamaedorea_seifrizii)	Kingia_australis);
((Calamus_caryotoides	((((Pelagodoxa_henryana	(Podococcus_barteri	((Bactris_major	((Geonoma_undata	(Elaeis_oleifera	Elaeis_guineensis))	Attalea_speciosa))	Roystonea_regia)))	(Sclerosperma_profizianum	Orania_palindan))	(((Manicaria_saccifera	(Dictyosperma_album	((Sabal_domingensis	Serenoa_repens)	(Oenocarpus_minor	Oenocarpus_bataua))))	Kentiopsis_piersoniorum)	(Hydriastele_microspadix	(Prestoea_acuminata	(Veitchia_spiralis	(((((Reinhardtia_latisecta	Reinhardtia_paiewonskiana)	(Reinhardtia_simplex	Reinhardtia_gracilis))	Chamaedorea_seifrizii)	((Heterospathe_cagayanensis	Dypsis_decaryi)	Iriartea_deltoidea))	Leopoldinia_pulchra))))))	Pseudophoenix_vinifera))	Kingia_australis);
((Calamus_caryotoides	((Sabal_domingensis	Serenoa_repens)	((Dictyosperma_album	((Dypsis_decaryi	Heterospathe_cagayanensis)	((((Chamaedorea_seifrizii	Iriartea_deltoidea)	(Leopoldinia_pulchra	((Reinhardtia_latisecta	Reinhardtia_paiewonskiana)	(Reinhardtia_simplex	Reinhardtia_gracilis))))	((Prestoea_acuminata	Hydriastele_microspadix)	(Kentiopsis_piersoniorum	Veitchia_spiralis)))	((Oenocarpus_minor	Oenocarpus_bataua)	(Sclerosperma_profizianum	(((Podococcus_barteri	Pelagodoxa_henryana)	(Orania_palindan	((Bactris_major	Attalea_speciosa)	(Geonoma_undata	(Elaeis_oleifera	Elaeis_guineensis)))))	(Roystonea_regia	Pseudophoenix_vinifera)))))))	Manicaria_saccifera)))	Kingia_australis);
(((Manicaria_saccifera	((Sabal_domingensis	Serenoa_repens)	Iriartea_deltoidea))	(((Veitchia_spiralis	(Prestoea_acuminata	(((Heterospathe_cagayanensis	((Chamaedorea_seifrizii	Leopoldinia_pulchra)	((Reinhardtia_latisecta	Reinhardtia_paiewonskiana)	(Reinhardtia_simplex	Reinhardtia_gracilis))))	(Hydriastele_microspadix	(Oenocarpus_minor	Oenocarpus_bataua)))	(Dypsis_decaryi	Dictyosperma_album))))	Kentiopsis_piersoniorum)	(((Orania_palindan	Sclerosperma_profizianum)	((Pseudophoenix_vinifera	Podococcus_barteri)	(Calamus_caryotoides	Pelagodoxa_henryana)))	(Roystonea_regia	(Attalea_speciosa	(Bactris_major	(Geonoma_undata	(Elaeis_oleifera	Elaeis_guineensis))))))))	Kingia_australis);
((((((Sclerosperma_profizianum	(Veitchia_spiralis	((Pseudophoenix_vinifera	((((Reinhardtia_simplex	Reinhardtia_gracilis)	(Reinhardtia_latisecta	Reinhardtia_paiewonskiana))	Pelagodoxa_henryana)	Hydriastele_microspadix))	((Prestoea_acuminata	((Chamaedorea_seifrizii	Iriartea_deltoidea)	Leopoldinia_pulchra))	((Kentiopsis_piersoniorum	((Dictyosperma_album	(((Oenocarpus_minor	Oenocarpus_bataua)	Orania_palindan)	Sabal_domingensis))	(((Elaeis_guineensis	Elaeis_oleifera)	((Roystonea_regia	Bactris_major)	Attalea_speciosa))	Geonoma_undata)))	(Podococcus_barteri	Dypsis_decaryi))))))	Heterospathe_cagayanensis)	Serenoa_repens)	Manicaria_saccifera)	Calamus_caryotoides)	Kingia_australis);
(((Manicaria_saccifera	((Sabal_domingensis	Serenoa_repens)	((((((Chamaedorea_seifrizii	Iriartea_deltoidea)	(Reinhardtia_simplex	Reinhardtia_gracilis))	(Reinhardtia_latisecta	Reinhardtia_paiewonskiana))	Leopoldinia_pulchra)	(((Dypsis_decaryi	Dictyosperma_album)	((Veitchia_spiralis	Prestoea_acuminata)	(Kentiopsis_piersoniorum	Hydriastele_microspadix)))	((Oenocarpus_minor	Oenocarpus_bataua)	(((Pseudophoenix_vinifera	Podococcus_barteri)	(Orania_palindan	Sclerosperma_profizianum))	(Pelagodoxa_henryana	((((Elaeis_guineensis	Elaeis_oleifera)	Geonoma_undata)	(Bactris_major	Attalea_speciosa))	Roystonea_regia))))))	Heterospathe_cagayanensis)))	Calamus_caryotoides)	Kingia_australis);
(((Manicaria_saccifera	((Iriartea_deltoidea	(Sabal_domingensis	Serenoa_repens))	((((Roystonea_regia	Pseudophoenix_vinifera)	((Chamaedorea_seifrizii	((Reinhardtia_latisecta	Reinhardtia_paiewonskiana)	(Reinhardtia_gracilis	Reinhardtia_simplex)))	Leopoldinia_pulchra))	(((Veitchia_spiralis	(Orania_palindan	(Hydriastele_microspadix	((Heterospathe_cagayanensis	Dypsis_decaryi)	(((Elaeis_guineensis	Elaeis_oleifera)	Geonoma_undata)	(Bactris_major	Attalea_speciosa))))))	(Pelagodoxa_henryana	Sclerosperma_profizianum))	((((Oenocarpus_minor	Oenocarpus_bataua)	Podococcus_barteri)	Kentiopsis_piersoniorum)	Prestoea_acuminata)))	Dictyosperma_album)))	Calamus_caryotoides)	Kingia_australis);
(((Manicaria_saccifera	((Iriartea_deltoidea	(Sabal_domingensis	Serenoa_repens))	(((Roystonea_regia	(Bactris_major	(((Elaeis_guineensis	Elaeis_oleifera)	Geonoma_undata)	Attalea_speciosa)))	((Sclerosperma_profizianum	Orania_palindan)	(Podococcus_barteri	Pseudophoenix_vinifera)))	((((Oenocarpus_minor	Oenocarpus_bataua)	(Hydriastele_microspadix	(((Reinhardtia_latisecta	Reinhardtia_paiewonskiana)	(Reinhardtia_gracilis	Reinhardtia_simplex))	Pelagodoxa_henryana)))	((Veitchia_spiralis	Kentiopsis_piersoniorum)	((Heterospathe_cagayanensis	Dypsis_decaryi)	(Chamaedorea_seifrizii	Leopoldinia_pulchra))))	(Dictyosperma_album	Prestoea_acuminata)))))	Calamus_caryotoides)	Kingia_australis);
(((Pseudophoenix_vinifera	((((Orania_palindan	(((((Dictyosperma_album	Manicaria_saccifera)	Prestoea_acuminata)	(Veitchia_spiralis	Kentiopsis_piersoniorum))	(((Iriartea_deltoidea	(Heterospathe_cagayanensis	Dypsis_decaryi))	(Chamaedorea_seifrizii	Leopoldinia_pulchra))	((Oenocarpus_minor	Oenocarpus_bataua)	(Sabal_domingensis	Serenoa_repens))))	(Hydriastele_microspadix	(((Reinhardtia_latisecta	Reinhardtia_paiewonskiana)	(Reinhardtia_gracilis	Reinhardtia_simplex))	Pelagodoxa_henryana))))	(Roystonea_regia	(Bactris_major	((Attalea_speciosa	Geonoma_undata)	(Elaeis_guineensis	Elaeis_oleifera)))))	Sclerosperma_profizianum)	Podococcus_barteri))	Calamus_caryotoides)	Kingia_australis);
(((Pseudophoenix_vinifera	(((Podococcus_barteri	(Bactris_major	(Attalea_speciosa	((Elaeis_guineensis	Elaeis_oleifera)	Geonoma_undata))))	(Orania_palindan	(((((Prestoea_acuminata	(Manicaria_saccifera	(Veitchia_spiralis	Kentiopsis_piersoniorum)))	((Iriartea_deltoidea	(Heterospathe_cagayanensis	Dypsis_decaryi))	(Chamaedorea_seifrizii	Leopoldinia_pulchra)))	(Dictyosperma_album	(((Reinhardtia_latisecta	Reinhardtia_paiewonskiana)	(Reinhardtia_gracilis	Reinhardtia_simplex))	(Pelagodoxa_henryana	Hydriastele_microspadix))))	((Oenocarpus_minor	Oenocarpus_bataua)	(Sabal_domingensis	Serenoa_repens)))	Sclerosperma_profizianum)))	Roystonea_regia))	Calamus_caryotoides)	Kingia_australis);
(((Pseudophoenix_vinifera	((((Orania_palindan	(((Oenocarpus_minor	Oenocarpus_bataua)	(Sabal_domingensis	Serenoa_repens))	((((Dictyosperma_album	(Kentiopsis_piersoniorum	(((Chamaedorea_seifrizii	Iriartea_deltoidea)	Heterospathe_cagayanensis)	Dypsis_decaryi)))	(Leopoldinia_pulchra	(((Reinhardtia_latisecta	Reinhardtia_paiewonskiana)	(Reinhardtia_gracilis	Reinhardtia_simplex))	(Pelagodoxa_henryana	Hydriastele_microspadix))))	Prestoea_acuminata)	(Manicaria_saccifera	Veitchia_spiralis))))	Podococcus_barteri)	Sclerosperma_profizianum)	(((Roystonea_regia	Bactris_major)	Attalea_speciosa)	((Elaeis_guineensis	Elaeis_oleifera)	Geonoma_undata))))	Calamus_caryotoides)	Kingia_australis);
(((Pseudophoenix_vinifera	(((((((Reinhardtia_latisecta	Reinhardtia_paiewonskiana)	(Reinhardtia_gracilis	Reinhardtia_simplex))	(Pelagodoxa_henryana	Hydriastele_microspadix))	Leopoldinia_pulchra)	(Manicaria_saccifera	((((((Sabal_domingensis	Serenoa_repens)	((Oenocarpus_minor	Oenocarpus_bataua)	Orania_palindan))	(Heterospathe_cagayanensis	((Iriartea_deltoidea	Chamaedorea_seifrizii)	Dypsis_decaryi)))	Dictyosperma_album)	Veitchia_spiralis)	(Kentiopsis_piersoniorum	Prestoea_acuminata))))	(Sclerosperma_profizianum	Podococcus_barteri))	(((((Elaeis_guineensis	Elaeis_oleifera)	Geonoma_undata)	Bactris_major)	Attalea_speciosa)	Roystonea_regia)))	Calamus_caryotoides)	Kingia_australis);
(((Roystonea_regia	(((Leopoldinia_pulchra	((((Prestoea_acuminata	Manicaria_saccifera)	(Kentiopsis_piersoniorum	Veitchia_spiralis))	((((Iriartea_deltoidea	Chamaedorea_seifrizii)	Heterospathe_cagayanensis)	Dypsis_decaryi)	Dictyosperma_album))	(((Sabal_domingensis	Serenoa_repens)	(Oenocarpus_minor	Oenocarpus_bataua))	(Pelagodoxa_henryana	(Hydriastele_microspadix	((Reinhardtia_latisecta	Reinhardtia_paiewonskiana)	(Reinhardtia_gracilis	Reinhardtia_simplex)))))))	(((((Elaeis_guineensis	Elaeis_oleifera)	Geonoma_undata)	Bactris_major)	(Pseudophoenix_vinifera	Attalea_speciosa))	Orania_palindan))	(Podococcus_barteri	Sclerosperma_profizianum)))	Calamus_caryotoides)	Kingia_australis);
((((((((((Bactris_major	(Roystonea_regia	((Elaeis_guineensis	Elaeis_oleifera)	Geonoma_undata)))	(Pseudophoenix_vinifera	Attalea_speciosa))	((Pelagodoxa_henryana	((Reinhardtia_latisecta	Reinhardtia_paiewonskiana)	(Reinhardtia_gracilis	Reinhardtia_simplex)))	Hydriastele_microspadix))	((((Iriartea_deltoidea	Chamaedorea_seifrizii)	Heterospathe_cagayanensis)	Dypsis_decaryi)	Sclerosperma_profizianum))	((Kentiopsis_piersoniorum	Prestoea_acuminata)	Manicaria_saccifera))	Veitchia_spiralis)	((Podococcus_barteri	((Sabal_domingensis	Serenoa_repens)	((Oenocarpus_minor	Oenocarpus_bataua)	Orania_palindan)))	Dictyosperma_album))	Leopoldinia_pulchra)	Calamus_caryotoides)	Kingia_australis);
((Calamus_caryotoides	(Manicaria_saccifera	((((Prestoea_acuminata	(((Veitchia_spiralis	Kentiopsis_piersoniorum)	((Oenocarpus_minor	Oenocarpus_bataua)	Leopoldinia_pulchra))	(Dypsis_decaryi	Heterospathe_cagayanensis)))	((Hydriastele_microspadix	(((Reinhardtia_latisecta	Reinhardtia_paiewonskiana)	(Reinhardtia_simplex	Reinhardtia_gracilis))	(Iriartea_deltoidea	Chamaedorea_seifrizii)))	Dictyosperma_album))	(((Sclerosperma_profizianum	(Pelagodoxa_henryana	Pseudophoenix_vinifera))	(Podococcus_barteri	Orania_palindan))	(Roystonea_regia	(((Elaeis_guineensis	Elaeis_oleifera)	Attalea_speciosa)	(Bactris_major	Geonoma_undata)))))	(Serenoa_repens	Sabal_domingensis))))	Kingia_australis);
(((Iriartea_deltoidea	Chamaedorea_seifrizii)	((Heterospathe_cagayanensis	(((((Manicaria_saccifera	(((Dictyosperma_album	(Pelagodoxa_henryana	Sclerosperma_profizianum))	(Hydriastele_microspadix	Kentiopsis_piersoniorum))	Veitchia_spiralis))	Prestoea_acuminata)	(Podococcus_barteri	(Oenocarpus_minor	Oenocarpus_bataua)))	(Orania_palindan	((Dypsis_decaryi	(((Bactris_major	Roystonea_regia)	(Geonoma_undata	(Elaeis_guineensis	Elaeis_oleifera)))	Attalea_speciosa))	(Leopoldinia_pulchra	Calamus_caryotoides))))	(Pseudophoenix_vinifera	(Serenoa_repens	Sabal_domingensis))))	((Reinhardtia_latisecta	Reinhardtia_paiewonskiana)	(Reinhardtia_simplex	Reinhardtia_gracilis))))	Kingia_australis);
(((Iriartea_deltoidea	Chamaedorea_seifrizii)	((((Heterospathe_cagayanensis	Dypsis_decaryi)	((((Prestoea_acuminata	Veitchia_spiralis)	Kentiopsis_piersoniorum)	((Manicaria_saccifera	(Serenoa_repens	Sabal_domingensis))	(((Sclerosperma_profizianum	(Roystonea_regia	Calamus_caryotoides))	((Podococcus_barteri	Pelagodoxa_henryana)	Orania_palindan))	((Bactris_major	(Geonoma_undata	(Elaeis_guineensis	Elaeis_oleifera)))	(Pseudophoenix_vinifera	Attalea_speciosa)))))	(((Oenocarpus_minor	Oenocarpus_bataua)	Hydriastele_microspadix)	Dictyosperma_album)))	Leopoldinia_pulchra)	(Reinhardtia_simplex	(Reinhardtia_gracilis	(Reinhardtia_latisecta	Reinhardtia_paiewonskiana)))))	Kingia_australis);
(((Iriartea_deltoidea	Chamaedorea_seifrizii)	(((Pelagodoxa_henryana	Hydriastele_microspadix)	(Dictyosperma_album	((((((((Roystonea_regia	(((Elaeis_guineensis	Elaeis_oleifera)	Bactris_major)	Attalea_speciosa))	(Dypsis_decaryi	Heterospathe_cagayanensis))	(Pseudophoenix_vinifera	(Serenoa_repens	Sabal_domingensis)))	Orania_palindan)	((Prestoea_acuminata	Kentiopsis_piersoniorum)	Veitchia_spiralis))	Manicaria_saccifera)	((Leopoldinia_pulchra	Calamus_caryotoides)	Sclerosperma_profizianum))	(Podococcus_barteri	(Oenocarpus_minor	Oenocarpus_bataua)))))	((Reinhardtia_latisecta	Reinhardtia_paiewonskiana)	((Geonoma_undata	Reinhardtia_simplex)	Reinhardtia_gracilis))))	Kingia_australis);
((Calamus_caryotoides	(((((Pseudophoenix_vinifera	((((Roystonea_regia	(Attalea_speciosa	((Geonoma_undata	(Elaeis_guineensis	Elaeis_oleifera))	Bactris_major)))	Podococcus_barteri)	Sclerosperma_profizianum)	Orania_palindan))	Dictyosperma_album)	((Kentiopsis_piersoniorum	Leopoldinia_pulchra)	(((((Reinhardtia_latisecta	Reinhardtia_paiewonskiana)	(Reinhardtia_simplex	Reinhardtia_gracilis))	Pelagodoxa_henryana)	Hydriastele_microspadix)	(Dypsis_decaryi	Heterospathe_cagayanensis))))	(Veitchia_spiralis	((((Serenoa_repens	Sabal_domingensis)	(Oenocarpus_minor	Oenocarpus_bataua))	Prestoea_acuminata)	(Iriartea_deltoidea	Chamaedorea_seifrizii))))	Manicaria_saccifera))	Kingia_australis);
((Calamus_caryotoides	(((Serenoa_repens	Sabal_domingensis)	((Oenocarpus_minor	Oenocarpus_bataua)	(Orania_palindan	(((((Roystonea_regia	(Attalea_speciosa	((Elaeis_guineensis	Elaeis_oleifera)	Bactris_major)))	Dypsis_decaryi)	Sclerosperma_profizianum)	(Leopoldinia_pulchra	(((((Reinhardtia_latisecta	Reinhardtia_paiewonskiana)	(Reinhardtia_simplex	Reinhardtia_gracilis))	(Pelagodoxa_henryana	Hydriastele_microspadix))	Geonoma_undata)	Podococcus_barteri)))	(Veitchia_spiralis	(((Pseudophoenix_vinifera	(Heterospathe_cagayanensis	(Iriartea_deltoidea	Chamaedorea_seifrizii)))	(Dictyosperma_album	Kentiopsis_piersoniorum))	Prestoea_acuminata))))))	Manicaria_saccifera))	Kingia_australis);
((Calamus_caryotoides	((((Leopoldinia_pulchra	((((Manicaria_saccifera	((((Dypsis_decaryi	(Iriartea_deltoidea	(Oenocarpus_minor	Oenocarpus_bataua)))	((Geonoma_undata	((Reinhardtia_latisecta	Reinhardtia_paiewonskiana)	(Reinhardtia_simplex	Reinhardtia_gracilis)))	(Pelagodoxa_henryana	Hydriastele_microspadix)))	Dictyosperma_album)	((Serenoa_repens	Sabal_domingensis)	Chamaedorea_seifrizii)))	Heterospathe_cagayanensis)	(Veitchia_spiralis	Prestoea_acuminata))	Kentiopsis_piersoniorum))	Sclerosperma_profizianum)	(((Roystonea_regia	((Elaeis_guineensis	Elaeis_oleifera)	(Attalea_speciosa	Bactris_major)))	Podococcus_barteri)	Orania_palindan))	Pseudophoenix_vinifera))	Kingia_australis);
((Calamus_caryotoides	((((((Elaeis_guineensis	Elaeis_oleifera)	(Attalea_speciosa	(Roystonea_regia	Bactris_major)))	((Oenocarpus_minor	Oenocarpus_bataua)	Orania_palindan))	(Sclerosperma_profizianum	((((Heterospathe_cagayanensis	Dypsis_decaryi)	((Iriartea_deltoidea	Chamaedorea_seifrizii)	Leopoldinia_pulchra))	(((Serenoa_repens	Sabal_domingensis)	Manicaria_saccifera)	((Prestoea_acuminata	(Veitchia_spiralis	((((Reinhardtia_latisecta	Reinhardtia_paiewonskiana)	(Reinhardtia_simplex	(Reinhardtia_gracilis	Geonoma_undata)))	Pelagodoxa_henryana)	Hydriastele_microspadix)))	Kentiopsis_piersoniorum)))	Dictyosperma_album)))	Podococcus_barteri)	Pseudophoenix_vinifera))	Kingia_australis);
((Calamus_caryotoides	(Orania_palindan	(Podococcus_barteri	((((Geonoma_undata	(Elaeis_guineensis	Elaeis_oleifera))	(Attalea_speciosa	(Roystonea_regia	Bactris_major)))	Sclerosperma_profizianum)	(Pseudophoenix_vinifera	((((Heterospathe_cagayanensis	Veitchia_spiralis)	Prestoea_acuminata)	Kentiopsis_piersoniorum)	(((Dictyosperma_album	(Chamaedorea_seifrizii	Leopoldinia_pulchra))	((Oenocarpus_minor	Oenocarpus_bataua)	Dypsis_decaryi))	(((Iriartea_deltoidea	(Serenoa_repens	Sabal_domingensis))	Manicaria_saccifera)	((((Reinhardtia_latisecta	Reinhardtia_paiewonskiana)	(Reinhardtia_simplex	Reinhardtia_gracilis))	Pelagodoxa_henryana)	Hydriastele_microspadix)))))))))	Kingia_australis);
((Calamus_caryotoides	(Manicaria_saccifera	(((Leopoldinia_pulchra	((Reinhardtia_latisecta	Reinhardtia_paiewonskiana)	(Reinhardtia_simplex	Reinhardtia_gracilis)))	(Pelagodoxa_henryana	Hydriastele_microspadix))	((((Sclerosperma_profizianum	(Dictyosperma_album	((Iriartea_deltoidea	Chamaedorea_seifrizii)	(Dypsis_decaryi	Podococcus_barteri))))	((Heterospathe_cagayanensis	(Geonoma_undata	(Elaeis_guineensis	Elaeis_oleifera)))	((Pseudophoenix_vinifera	Attalea_speciosa)	(Roystonea_regia	Bactris_major))))	Veitchia_spiralis)	(Kentiopsis_piersoniorum	(Prestoea_acuminata	((Serenoa_repens	Sabal_domingensis)	(Orania_palindan	(Oenocarpus_minor	Oenocarpus_bataua)))))))))	Kingia_australis);
(((((((Dictyosperma_album	((Kentiopsis_piersoniorum	Prestoea_acuminata)	Veitchia_spiralis))	((Oenocarpus_bataua	Oenocarpus_minor)	(((Orania_palindan	(Sclerosperma_profizianum	Podococcus_barteri))	((Bactris_major	(Attalea_speciosa	(Geonoma_undata	(Elaeis_oleifera	Elaeis_guineensis))))	Pseudophoenix_vinifera))	Roystonea_regia)))	((Pelagodoxa_henryana	(((Reinhardtia_simplex	(Reinhardtia_latisecta	Reinhardtia_paiewonskiana))	Reinhardtia_gracilis)	Hydriastele_microspadix))	((Iriartea_deltoidea	Chamaedorea_seifrizii)	(Dypsis_decaryi	Heterospathe_cagayanensis))))	(Calamus_caryotoides	Leopoldinia_pulchra))	Manicaria_saccifera)	(Serenoa_repens	Sabal_domingensis))	Kingia_australis);
((Calamus_caryotoides	(((((Hydriastele_microspadix	(Prestoea_acuminata	Veitchia_spiralis))	(Manicaria_saccifera	Kentiopsis_piersoniorum))	((Leopoldinia_pulchra	((Reinhardtia_latisecta	Reinhardtia_paiewonskiana)	(Reinhardtia_gracilis	Reinhardtia_simplex)))	(((Iriartea_deltoidea	Chamaedorea_seifrizii)	(Dypsis_decaryi	Heterospathe_cagayanensis))	Dictyosperma_album)))	((Orania_palindan	(Oenocarpus_bataua	Oenocarpus_minor))	(Serenoa_repens	Sabal_domingensis)))	(((Roystonea_regia	((((Elaeis_oleifera	Elaeis_guineensis)	Bactris_major)	Attalea_speciosa)	Geonoma_undata))	(Pelagodoxa_henryana	Sclerosperma_profizianum))	(Podococcus_barteri	Pseudophoenix_vinifera))))	Kingia_australis);
((Calamus_caryotoides	(Manicaria_saccifera	((Serenoa_repens	Sabal_domingensis)	(Geonoma_undata	(Dictyosperma_album	((((Leopoldinia_pulchra	((Reinhardtia_latisecta	Reinhardtia_paiewonskiana)	(Reinhardtia_gracilis	Reinhardtia_simplex)))	Pseudophoenix_vinifera)	((Prestoea_acuminata	Veitchia_spiralis)	(Roystonea_regia	(((Elaeis_oleifera	Elaeis_guineensis)	Bactris_major)	Attalea_speciosa))))	((((Hydriastele_microspadix	(Orania_palindan	(Oenocarpus_bataua	Oenocarpus_minor)))	Kentiopsis_piersoniorum)	((Dypsis_decaryi	((Iriartea_deltoidea	Chamaedorea_seifrizii)	Heterospathe_cagayanensis))	Podococcus_barteri))	(Pelagodoxa_henryana	Sclerosperma_profizianum))))))))	Kingia_australis);
((Calamus_caryotoides	(Manicaria_saccifera	((Serenoa_repens	Sabal_domingensis)	(Podococcus_barteri	((Veitchia_spiralis	(Roystonea_regia	(((Dictyosperma_album	((Iriartea_deltoidea	Chamaedorea_seifrizii)	Heterospathe_cagayanensis))	(((((Dypsis_decaryi	(Elaeis_oleifera	Elaeis_guineensis))	Bactris_major)	(Pseudophoenix_vinifera	Attalea_speciosa))	Leopoldinia_pulchra)	(Sclerosperma_profizianum	((Orania_palindan	(Oenocarpus_bataua	Oenocarpus_minor))	(Hydriastele_microspadix	((((Reinhardtia_latisecta	Reinhardtia_paiewonskiana)	(Reinhardtia_gracilis	Reinhardtia_simplex))	Pelagodoxa_henryana)	Geonoma_undata))))))	Kentiopsis_piersoniorum)))	Prestoea_acuminata)))))	Kingia_australis);
((Heterospathe_cagayanensis	((Leopoldinia_pulchra	((Reinhardtia_gracilis	((Reinhardtia_simplex	Reinhardtia_paiewonskiana)	Reinhardtia_latisecta))	(Geonoma_undata	Chamaedorea_seifrizii)))	((((((Veitchia_spiralis	(Kentiopsis_piersoniorum	Prestoea_acuminata))	(((Dypsis_decaryi	(Oenocarpus_bataua	Oenocarpus_minor))	(Serenoa_repens	Sabal_domingensis))	((Roystonea_regia	(Bactris_major	((Elaeis_oleifera	Elaeis_guineensis)	Attalea_speciosa)))	(((Pelagodoxa_henryana	Sclerosperma_profizianum)	Podococcus_barteri)	((Pseudophoenix_vinifera	Calamus_caryotoides)	Orania_palindan)))))	Dictyosperma_album)	Manicaria_saccifera)	Hydriastele_microspadix)	Iriartea_deltoidea)))	Kingia_australis);
((Chamaedorea_seifrizii	(((((Reinhardtia_simplex	Reinhardtia_gracilis)	(Reinhardtia_paiewonskiana	Reinhardtia_latisecta))	Hydriastele_microspadix)	((((Podococcus_barteri	Pseudophoenix_vinifera)	(Orania_palindan	((Pelagodoxa_henryana	Sclerosperma_profizianum)	Geonoma_undata)))	((Elaeis_oleifera	Elaeis_guineensis)	((Roystonea_regia	Bactris_major)	Attalea_speciosa)))	((Prestoea_acuminata	(Kentiopsis_piersoniorum	(((Oenocarpus_bataua	Oenocarpus_minor)	Dypsis_decaryi)	(Heterospathe_cagayanensis	(((Calamus_caryotoides	Manicaria_saccifera)	(Iriartea_deltoidea	(Serenoa_repens	Sabal_domingensis)))	Dictyosperma_album)))))	Veitchia_spiralis)))	Leopoldinia_pulchra))	Kingia_australis);
((Chamaedorea_seifrizii	(((((Calamus_caryotoides	Leopoldinia_pulchra)	(Veitchia_spiralis	((Manicaria_saccifera	(((Sabal_domingensis	((Orania_palindan	Oenocarpus_bataua)	Oenocarpus_minor))	Kentiopsis_piersoniorum)	(((Sclerosperma_profizianum	(Hydriastele_microspadix	(((Reinhardtia_simplex	Reinhardtia_gracilis)	(Reinhardtia_paiewonskiana	Reinhardtia_latisecta))	Pelagodoxa_henryana)))	Prestoea_acuminata)	Dictyosperma_album)))	(Pseudophoenix_vinifera	((Geonoma_undata	(Elaeis_oleifera	Elaeis_guineensis))	((Bactris_major	Roystonea_regia)	Attalea_speciosa))))))	((Podococcus_barteri	Serenoa_repens)	Dypsis_decaryi))	Heterospathe_cagayanensis)	Iriartea_deltoidea))	Kingia_australis);
(((Chamaedorea_seifrizii	(((Heterospathe_cagayanensis	Serenoa_repens)	((((((Reinhardtia_simplex	Reinhardtia_gracilis)	(Reinhardtia_paiewonskiana	Reinhardtia_latisecta))	Pelagodoxa_henryana)	Hydriastele_microspadix)	((((Veitchia_spiralis	Kentiopsis_piersoniorum)	Prestoea_acuminata)	Manicaria_saccifera)	((Dictyosperma_album	Dypsis_decaryi)	((Sabal_domingensis	(((Sclerosperma_profizianum	(((Elaeis_oleifera	Elaeis_guineensis)	(Attalea_speciosa	Bactris_major))	Roystonea_regia))	((Calamus_caryotoides	Pseudophoenix_vinifera)	Podococcus_barteri))	Orania_palindan))	(Oenocarpus_bataua	Oenocarpus_minor)))))	Leopoldinia_pulchra))	Iriartea_deltoidea))	Geonoma_undata)	Kingia_australis);
((Dictyosperma_album	((Serenoa_repens	Sabal_domingensis)	(((((((Iriartea_deltoidea	Dypsis_decaryi)	(Chamaedorea_seifrizii	Heterospathe_cagayanensis))	(Oenocarpus_bataua	Oenocarpus_minor))	Leopoldinia_pulchra)	((Prestoea_acuminata	Veitchia_spiralis)	Kentiopsis_piersoniorum))	Manicaria_saccifera)	(((Reinhardtia_gracilis	((Reinhardtia_simplex	Reinhardtia_paiewonskiana)	Reinhardtia_latisecta))	Hydriastele_microspadix)	((((Orania_palindan	Podococcus_barteri)	(Pelagodoxa_henryana	Sclerosperma_profizianum))	((Bactris_major	Roystonea_regia)	(((Elaeis_oleifera	Elaeis_guineensis)	Geonoma_undata)	Calamus_caryotoides)))	(Pseudophoenix_vinifera	Attalea_speciosa))))))	Kingia_australis);
(((Leopoldinia_pulchra	(Pseudophoenix_vinifera	((((Manicaria_saccifera	((Veitchia_spiralis	Prestoea_acuminata)	(Podococcus_barteri	(((Chamaedorea_seifrizii	Iriartea_deltoidea)	((Reinhardtia_paiewonskiana	Reinhardtia_latisecta)	(Reinhardtia_simplex	Reinhardtia_gracilis)))	(Hydriastele_microspadix	Pelagodoxa_henryana)))))	((((Oenocarpus_bataua	Oenocarpus_minor)	Orania_palindan)	(((Dypsis_decaryi	(Bactris_major	(Geonoma_undata	(Elaeis_oleifera	Elaeis_guineensis))))	(Attalea_speciosa	Roystonea_regia))	Dictyosperma_album))	Heterospathe_cagayanensis))	Kentiopsis_piersoniorum)	((Serenoa_repens	Sabal_domingensis)	Sclerosperma_profizianum))))	Calamus_caryotoides)	Kingia_australis);
((Calamus_caryotoides	(((Sabal_domingensis	Serenoa_repens)	(((((Pelagodoxa_henryana	(Pseudophoenix_vinifera	Leopoldinia_pulchra))	((Sclerosperma_profizianum	((Hydriastele_microspadix	((Attalea_speciosa	((((Elaeis_guineensis	Elaeis_oleifera)	Geonoma_undata)	Roystonea_regia)	Bactris_major))	(((Reinhardtia_gracilis	Reinhardtia_simplex)	(Reinhardtia_paiewonskiana	Reinhardtia_latisecta))	(Chamaedorea_seifrizii	Iriartea_deltoidea))))	((Dictyosperma_album	Kentiopsis_piersoniorum)	Heterospathe_cagayanensis)))	Veitchia_spiralis))	Prestoea_acuminata)	(Podococcus_barteri	Dypsis_decaryi))	(Orania_palindan	(Oenocarpus_minor	Oenocarpus_bataua))))	Manicaria_saccifera))	Kingia_australis);
((Calamus_caryotoides	(Serenoa_repens	((((((Dictyosperma_album	Hydriastele_microspadix)	(Heterospathe_cagayanensis	(((Leopoldinia_pulchra	Podococcus_barteri)	(((Bactris_major	((((Elaeis_guineensis	Elaeis_oleifera)	Geonoma_undata)	Dypsis_decaryi)	Attalea_speciosa))	Roystonea_regia)	((Iriartea_deltoidea	Chamaedorea_seifrizii)	(Reinhardtia_gracilis	Reinhardtia_simplex))))	((Reinhardtia_paiewonskiana	Reinhardtia_latisecta)	Pseudophoenix_vinifera))))	Veitchia_spiralis)	(Prestoea_acuminata	(Kentiopsis_piersoniorum	(Pelagodoxa_henryana	Sclerosperma_profizianum))))	((Sabal_domingensis	Orania_palindan)	(Oenocarpus_minor	Oenocarpus_bataua)))	Manicaria_saccifera)))	Kingia_australis);
((Calamus_caryotoides	(Serenoa_repens	(Pseudophoenix_vinifera	(Leopoldinia_pulchra	(((Dypsis_decaryi	Podococcus_barteri)	(Iriartea_deltoidea	Chamaedorea_seifrizii))	((((((Oenocarpus_minor	Oenocarpus_bataua)	Sabal_domingensis)	Orania_palindan)	Dictyosperma_album)	((Veitchia_spiralis	((Prestoea_acuminata	((((Reinhardtia_gracilis	Reinhardtia_simplex)	(Reinhardtia_paiewonskiana	Reinhardtia_latisecta))	Hydriastele_microspadix)	(Pelagodoxa_henryana	Sclerosperma_profizianum)))	(Heterospathe_cagayanensis	(((Elaeis_guineensis	Elaeis_oleifera)	Geonoma_undata)	(Attalea_speciosa	(Roystonea_regia	Bactris_major))))))	Manicaria_saccifera))	Kentiopsis_piersoniorum))))))	Kingia_australis);
((Calamus_caryotoides	(Serenoa_repens	(Manicaria_saccifera	(((Kentiopsis_piersoniorum	(Prestoea_acuminata	Veitchia_spiralis))	(((((Oenocarpus_minor	Oenocarpus_bataua)	Sabal_domingensis)	Orania_palindan)	((Podococcus_barteri	((Sclerosperma_profizianum	((Attalea_speciosa	Pseudophoenix_vinifera)	((Elaeis_guineensis	Elaeis_oleifera)	Geonoma_undata)))	(Roystonea_regia	Bactris_major)))	Leopoldinia_pulchra))	((Dictyosperma_album	(Heterospathe_cagayanensis	(Iriartea_deltoidea	Chamaedorea_seifrizii)))	Dypsis_decaryi)))	((((Reinhardtia_gracilis	Reinhardtia_simplex)	(Reinhardtia_paiewonskiana	Reinhardtia_latisecta))	Hydriastele_microspadix)	Pelagodoxa_henryana)))))	Kingia_australis);
((Calamus_caryotoides	(Serenoa_repens	(Manicaria_saccifera	((((((Reinhardtia_gracilis	Reinhardtia_simplex)	(Reinhardtia_paiewonskiana	Reinhardtia_latisecta))	Hydriastele_microspadix)	Pelagodoxa_henryana)	Dictyosperma_album)	((Kentiopsis_piersoniorum	((Veitchia_spiralis	((Chamaedorea_seifrizii	Leopoldinia_pulchra)	((Heterospathe_cagayanensis	Dypsis_decaryi)	Iriartea_deltoidea)))	Prestoea_acuminata))	(((Sclerosperma_profizianum	(Attalea_speciosa	(Bactris_major	((Elaeis_guineensis	Elaeis_oleifera)	Geonoma_undata))))	(Podococcus_barteri	(Pseudophoenix_vinifera	Roystonea_regia)))	(((Oenocarpus_minor	Oenocarpus_bataua)	Sabal_domingensis)	Orania_palindan)))))))	Kingia_australis);
((Calamus_caryotoides	((((Prestoea_acuminata	(((Veitchia_spiralis	Kentiopsis_piersoniorum)	(Leopoldinia_pulchra	(Sabal_domingensis	((Oenocarpus_minor	Oenocarpus_bataua)	Orania_palindan))))	(((((Heterospathe_cagayanensis	Dypsis_decaryi)	(Chamaedorea_seifrizii	Iriartea_deltoidea))	((Pseudophoenix_vinifera	Attalea_speciosa)	((Roystonea_regia	Bactris_major)	((Elaeis_guineensis	Elaeis_oleifera)	Geonoma_undata))))	Dictyosperma_album)	(Podococcus_barteri	((Pelagodoxa_henryana	((Reinhardtia_paiewonskiana	Reinhardtia_latisecta)	(Reinhardtia_gracilis	Reinhardtia_simplex)))	Hydriastele_microspadix)))))	Sclerosperma_profizianum)	Serenoa_repens)	Manicaria_saccifera))	Kingia_australis);
((((Serenoa_repens	Sabal_domingensis)	(Manicaria_saccifera	((Oenocarpus_bataua	((Leopoldinia_pulchra	((Dictyosperma_album	(((((Reinhardtia_paiewonskiana	Reinhardtia_latisecta)	(Reinhardtia_gracilis	Reinhardtia_simplex))	(Chamaedorea_seifrizii	Iriartea_deltoidea))	Dypsis_decaryi)	(Pseudophoenix_vinifera	(((Pelagodoxa_henryana	Sclerosperma_profizianum)	((((Geonoma_undata	(Elaeis_guineensis	Elaeis_oleifera))	Attalea_speciosa)	Bactris_major)	Roystonea_regia))	(Orania_palindan	Podococcus_barteri)))))	Prestoea_acuminata))	(Oenocarpus_minor	Veitchia_spiralis)))	((Heterospathe_cagayanensis	Hydriastele_microspadix)	Kentiopsis_piersoniorum))))	Calamus_caryotoides)	Kingia_australis);
((((((Serenoa_repens	Sabal_domingensis)	Iriartea_deltoidea)	(((((Prestoea_acuminata	(Veitchia_spiralis	Kentiopsis_piersoniorum))	(((Orania_palindan	((Pelagodoxa_henryana	Sclerosperma_profizianum)	(Podococcus_barteri	Pseudophoenix_vinifera)))	((Geonoma_undata	((Attalea_speciosa	(Elaeis_guineensis	Elaeis_oleifera))	Bactris_major))	Roystonea_regia))	(Oenocarpus_bataua	Oenocarpus_minor)))	(Leopoldinia_pulchra	(Hydriastele_microspadix	((Reinhardtia_paiewonskiana	Reinhardtia_latisecta)	(Reinhardtia_gracilis	Reinhardtia_simplex)))))	(Chamaedorea_seifrizii	(Heterospathe_cagayanensis	Dypsis_decaryi)))	Dictyosperma_album))	Manicaria_saccifera)	Calamus_caryotoides)	Kingia_australis);
(((((Serenoa_repens	Sabal_domingensis)	((((Hydriastele_microspadix	(Pelagodoxa_henryana	((Reinhardtia_paiewonskiana	Reinhardtia_latisecta)	(Reinhardtia_gracilis	Reinhardtia_simplex))))	((Heterospathe_cagayanensis	(Chamaedorea_seifrizii	Iriartea_deltoidea))	Leopoldinia_pulchra))	((Prestoea_acuminata	Kentiopsis_piersoniorum)	(Veitchia_spiralis	((((Oenocarpus_bataua	Oenocarpus_minor)	(Podococcus_barteri	Dypsis_decaryi))	(Pseudophoenix_vinifera	Orania_palindan))	(Sclerosperma_profizianum	(((Attalea_speciosa	(Geonoma_undata	(Elaeis_guineensis	Elaeis_oleifera)))	Bactris_major)	Roystonea_regia))))))	Dictyosperma_album))	Manicaria_saccifera)	Calamus_caryotoides)	Kingia_australis);
(((Pseudophoenix_vinifera	((((Attalea_speciosa	(Elaeis_guineensis	Elaeis_oleifera))	Bactris_major)	Roystonea_regia)	(((((Manicaria_saccifera	Kentiopsis_piersoniorum)	(((Hydriastele_microspadix	(Veitchia_spiralis	(Oenocarpus_bataua	Oenocarpus_minor)))	((Dypsis_decaryi	Heterospathe_cagayanensis)	(Leopoldinia_pulchra	((Reinhardtia_paiewonskiana	Reinhardtia_latisecta)	(Reinhardtia_gracilis	Reinhardtia_simplex)))))	(((((Chamaedorea_seifrizii	Iriartea_deltoidea)	Serenoa_repens)	Sabal_domingensis)	Dictyosperma_album)	Prestoea_acuminata)))	Geonoma_undata)	(Pelagodoxa_henryana	Sclerosperma_profizianum))	(Podococcus_barteri	Orania_palindan))))	Calamus_caryotoides)	Kingia_australis);
((Calamus_caryotoides	((((Leopoldinia_pulchra	((((((Kentiopsis_piersoniorum	Prestoea_acuminata)	(Heterospathe_cagayanensis	Dypsis_decaryi))	Manicaria_saccifera)	Veitchia_spiralis)	((Serenoa_repens	Sabal_domingensis)	Dictyosperma_album))	((Oenocarpus_bataua	Oenocarpus_minor)	(Iriartea_deltoidea	Chamaedorea_seifrizii))))	(((Reinhardtia_latisecta	Reinhardtia_paiewonskiana)	(Reinhardtia_gracilis	Reinhardtia_simplex))	Hydriastele_microspadix))	((((Sclerosperma_profizianum	Pelagodoxa_henryana)	Podococcus_barteri)	Roystonea_regia)	(Orania_palindan	((Bactris_major	(Geonoma_undata	Attalea_speciosa))	(Elaeis_guineensis	Elaeis_oleifera)))))	Pseudophoenix_vinifera))	Kingia_australis);
((Manicaria_saccifera	((Serenoa_repens	Sabal_domingensis)	((((Kentiopsis_piersoniorum	Prestoea_acuminata)	Veitchia_spiralis)	(((((Reinhardtia_latisecta	Reinhardtia_paiewonskiana)	(Reinhardtia_gracilis	Reinhardtia_simplex))	Hydriastele_microspadix)	((Sclerosperma_profizianum	Pelagodoxa_henryana)	(((Calamus_caryotoides	Roystonea_regia)	(Pseudophoenix_vinifera	((Bactris_major	Attalea_speciosa)	(Geonoma_undata	(Elaeis_guineensis	Elaeis_oleifera)))))	(Podococcus_barteri	Orania_palindan))))	((Dypsis_decaryi	(Heterospathe_cagayanensis	(Iriartea_deltoidea	Chamaedorea_seifrizii)))	Dictyosperma_album)))	((Oenocarpus_bataua	Oenocarpus_minor)	Leopoldinia_pulchra))))	Kingia_australis);
(((Manicaria_saccifera	((Serenoa_repens	Sabal_domingensis)	((Dypsis_decaryi	((Iriartea_deltoidea	Chamaedorea_seifrizii)	(Oenocarpus_bataua	Oenocarpus_minor)))	(((Prestoea_acuminata	((Sclerosperma_profizianum	((Pseudophoenix_vinifera	(Roystonea_regia	((Bactris_major	Attalea_speciosa)	(Geonoma_undata	(Elaeis_guineensis	Elaeis_oleifera)))))	(Podococcus_barteri	Orania_palindan)))	Leopoldinia_pulchra))	((((Reinhardtia_latisecta	Reinhardtia_paiewonskiana)	(Reinhardtia_gracilis	Reinhardtia_simplex))	Pelagodoxa_henryana)	Hydriastele_microspadix))	(((Kentiopsis_piersoniorum	Heterospathe_cagayanensis)	Veitchia_spiralis)	Dictyosperma_album)))))	Calamus_caryotoides)	Kingia_australis);
(((Pelagodoxa_henryana	(((((Veitchia_spiralis	((Hydriastele_microspadix	Prestoea_acuminata)	Orania_palindan))	((Kentiopsis_piersoniorum	Heterospathe_cagayanensis)	Manicaria_saccifera))	((Pseudophoenix_vinifera	(Roystonea_regia	(Bactris_major	((Geonoma_undata	(Elaeis_guineensis	Elaeis_oleifera))	Attalea_speciosa))))	(Dictyosperma_album	(Iriartea_deltoidea	(Oenocarpus_bataua	Oenocarpus_minor)))))	Sclerosperma_profizianum)	(((Serenoa_repens	Sabal_domingensis)	(((Reinhardtia_latisecta	Reinhardtia_paiewonskiana)	(Reinhardtia_gracilis	Reinhardtia_simplex))	Chamaedorea_seifrizii))	((Dypsis_decaryi	Podococcus_barteri)	Leopoldinia_pulchra))))	Calamus_caryotoides)	Kingia_australis);
(((((((Podococcus_barteri	(Elaeis_guineensis	Elaeis_oleifera))	(Orania_palindan	(Bactris_major	Roystonea_regia)))	(Pseudophoenix_vinifera	Attalea_speciosa))	Sclerosperma_profizianum)	((((Serenoa_repens	Sabal_domingensis)	((Hydriastele_microspadix	((Reinhardtia_paiewonskiana	(Reinhardtia_simplex	Reinhardtia_latisecta))	Reinhardtia_gracilis))	Pelagodoxa_henryana))	((((Leopoldinia_pulchra	Heterospathe_cagayanensis)	(Geonoma_undata	((Chamaedorea_seifrizii	Iriartea_deltoidea)	(Dypsis_decaryi	(Oenocarpus_bataua	Oenocarpus_minor)))))	(Kentiopsis_piersoniorum	(Veitchia_spiralis	Prestoea_acuminata)))	Manicaria_saccifera))	Dictyosperma_album))	Calamus_caryotoides)	Kingia_australis);
((((Iriartea_deltoidea	((Kentiopsis_piersoniorum	((Leopoldinia_pulchra	((Oenocarpus_bataua	Oenocarpus_minor)	Sabal_domingensis))	(Prestoea_acuminata	(Veitchia_spiralis	((Heterospathe_cagayanensis	Dictyosperma_album)	(((((Orania_palindan	Geonoma_undata)	(Sclerosperma_profizianum	((Podococcus_barteri	Roystonea_regia)	(Pseudophoenix_vinifera	(((Elaeis_guineensis	Elaeis_oleifera)	Bactris_major)	Attalea_speciosa)))))	Pelagodoxa_henryana)	((Reinhardtia_paiewonskiana	Reinhardtia_latisecta)	(Reinhardtia_simplex	Reinhardtia_gracilis)))	Hydriastele_microspadix))))))	Manicaria_saccifera))	(Serenoa_repens	(Chamaedorea_seifrizii	Dypsis_decaryi)))	Calamus_caryotoides)	Kingia_australis);
((((((Podococcus_barteri	Pseudophoenix_vinifera)	((Pelagodoxa_henryana	Sclerosperma_profizianum)	(Roystonea_regia	((Bactris_major	Geonoma_undata)	(Attalea_speciosa	(Elaeis_guineensis	Elaeis_oleifera))))))	Orania_palindan)	((((Kentiopsis_piersoniorum	Veitchia_spiralis)	Hydriastele_microspadix)	(((Oenocarpus_bataua	Oenocarpus_minor)	Heterospathe_cagayanensis)	Manicaria_saccifera))	(Prestoea_acuminata	(((Serenoa_repens	Sabal_domingensis)	((Chamaedorea_seifrizii	((Reinhardtia_paiewonskiana	Reinhardtia_latisecta)	(Reinhardtia_simplex	Reinhardtia_gracilis)))	Leopoldinia_pulchra))	((Dictyosperma_album	Dypsis_decaryi)	Iriartea_deltoidea)))))	Calamus_caryotoides)	Kingia_australis);
((((((((Orania_palindan	(Sclerosperma_profizianum	Attalea_speciosa))	((Pelagodoxa_henryana	(Geonoma_undata	(Elaeis_guineensis	Elaeis_oleifera)))	Podococcus_barteri))	((Veitchia_spiralis	(((((((Serenoa_repens	Sabal_domingensis)	(Iriartea_deltoidea	(Chamaedorea_seifrizii	((Reinhardtia_paiewonskiana	Reinhardtia_latisecta)	(Reinhardtia_simplex	Reinhardtia_gracilis)))))	(Dictyosperma_album	(Heterospathe_cagayanensis	Dypsis_decaryi)))	(Leopoldinia_pulchra	Hydriastele_microspadix))	Kentiopsis_piersoniorum)	Manicaria_saccifera)	Prestoea_acuminata))	(Oenocarpus_bataua	Oenocarpus_minor)))	Bactris_major)	Roystonea_regia)	Pseudophoenix_vinifera)	Calamus_caryotoides)	Kingia_australis);
(((Manicaria_saccifera	((Serenoa_repens	Sabal_domingensis)	(((((Heterospathe_cagayanensis	Dypsis_decaryi)	(Iriartea_deltoidea	Chamaedorea_seifrizii))	(Oenocarpus_bataua	Oenocarpus_minor))	(((Leopoldinia_pulchra	((Reinhardtia_paiewonskiana	Reinhardtia_latisecta)	(Reinhardtia_simplex	Reinhardtia_gracilis)))	(((Podococcus_barteri	Pseudophoenix_vinifera)	((((Roystonea_regia	Bactris_major)	(Geonoma_undata	(Elaeis_guineensis	Elaeis_oleifera)))	(Pelagodoxa_henryana	Orania_palindan))	Attalea_speciosa))	Sclerosperma_profizianum))	(((Veitchia_spiralis	Hydriastele_microspadix)	Kentiopsis_piersoniorum)	Prestoea_acuminata)))	Dictyosperma_album)))	Calamus_caryotoides)	Kingia_australis);
((Chamaedorea_seifrizii	((Leopoldinia_pulchra	(Calamus_caryotoides	(((((Iriartea_deltoidea	(Oenocarpus_bataua	Oenocarpus_minor))	Dypsis_decaryi)	Dictyosperma_album)	(Kentiopsis_piersoniorum	(Veitchia_spiralis	((Prestoea_acuminata	(Hydriastele_microspadix	(Serenoa_repens	Sabal_domingensis)))	(Manicaria_saccifera	Heterospathe_cagayanensis)))))	((((Pseudophoenix_vinifera	((Roystonea_regia	Bactris_major)	((Geonoma_undata	(Elaeis_guineensis	Elaeis_oleifera))	Attalea_speciosa)))	(Podococcus_barteri	Pelagodoxa_henryana))	Orania_palindan)	Sclerosperma_profizianum))))	((Reinhardtia_paiewonskiana	Reinhardtia_latisecta)	(Reinhardtia_simplex	Reinhardtia_gracilis))))	Kingia_australis);
((Calamus_caryotoides	(Manicaria_saccifera	(((Dypsis_decaryi	(Oenocarpus_bataua	Oenocarpus_minor))	((((((Attalea_speciosa	Pseudophoenix_vinifera)	(Roystonea_regia	((Geonoma_undata	(Elaeis_oleifera	Elaeis_guineensis))	Bactris_major)))	(Pelagodoxa_henryana	Sclerosperma_profizianum))	(Orania_palindan	Podococcus_barteri))	((Reinhardtia_latisecta	Reinhardtia_paiewonskiana)	(((Reinhardtia_simplex	Reinhardtia_gracilis)	(Iriartea_deltoidea	Chamaedorea_seifrizii))	Leopoldinia_pulchra)))	((((Heterospathe_cagayanensis	Kentiopsis_piersoniorum)	Veitchia_spiralis)	(Prestoea_acuminata	Hydriastele_microspadix))	Dictyosperma_album)))	(Sabal_domingensis	Serenoa_repens))))	Kingia_australis);
((Calamus_caryotoides	(Manicaria_saccifera	((((((Heterospathe_cagayanensis	Dypsis_decaryi)	Leopoldinia_pulchra)	((Iriartea_deltoidea	Chamaedorea_seifrizii)	Dictyosperma_album))	((Kentiopsis_piersoniorum	Veitchia_spiralis)	(Prestoea_acuminata	Hydriastele_microspadix)))	(((Reinhardtia_latisecta	Reinhardtia_paiewonskiana)	(Reinhardtia_simplex	Reinhardtia_gracilis))	(((Pelagodoxa_henryana	Sclerosperma_profizianum)	((Attalea_speciosa	((Geonoma_undata	(Elaeis_oleifera	Elaeis_guineensis))	Bactris_major))	Pseudophoenix_vinifera))	((Orania_palindan	Roystonea_regia)	Podococcus_barteri))))	(((Oenocarpus_bataua	Oenocarpus_minor)	Sabal_domingensis)	Serenoa_repens))))	Kingia_australis);
((Calamus_caryotoides	(Manicaria_saccifera	(Veitchia_spiralis	(Hydriastele_microspadix	(Dictyosperma_album	(((((Iriartea_deltoidea	Heterospathe_cagayanensis)	Dypsis_decaryi)	(((Podococcus_barteri	(Roystonea_regia	((Pseudophoenix_vinifera	Attalea_speciosa)	((Geonoma_undata	(Elaeis_oleifera	Elaeis_guineensis))	Bactris_major))))	(Pelagodoxa_henryana	Sclerosperma_profizianum))	(((Oenocarpus_bataua	Oenocarpus_minor)	(Serenoa_repens	Sabal_domingensis))	Orania_palindan)))	Prestoea_acuminata)	(Kentiopsis_piersoniorum	((((Reinhardtia_latisecta	Reinhardtia_paiewonskiana)	(Reinhardtia_simplex	Reinhardtia_gracilis))	Leopoldinia_pulchra)	Chamaedorea_seifrizii))))))))	Kingia_australis);
((Calamus_caryotoides	(((((Orania_palindan	Dictyosperma_album)	(Kentiopsis_piersoniorum	Manicaria_saccifera))	((Veitchia_spiralis	(((Oenocarpus_bataua	Oenocarpus_minor)	((Dypsis_decaryi	((Pseudophoenix_vinifera	Attalea_speciosa)	((Elaeis_oleifera	Elaeis_guineensis)	(Roystonea_regia	Bactris_major))))	Podococcus_barteri))	(Serenoa_repens	Sabal_domingensis)))	(Prestoea_acuminata	((Geonoma_undata	(Iriartea_deltoidea	Heterospathe_cagayanensis))	Sclerosperma_profizianum))))	(Pelagodoxa_henryana	Hydriastele_microspadix))	((((Reinhardtia_latisecta	Reinhardtia_paiewonskiana)	(Reinhardtia_simplex	Reinhardtia_gracilis))	Leopoldinia_pulchra)	Chamaedorea_seifrizii)))	Kingia_australis);
((Calamus_caryotoides	(Manicaria_saccifera	((Sclerosperma_profizianum	((((Heterospathe_cagayanensis	Dypsis_decaryi)	Iriartea_deltoidea)	Pelagodoxa_henryana)	((((Serenoa_repens	Sabal_domingensis)	(Orania_palindan	(Oenocarpus_bataua	Oenocarpus_minor)))	((Bactris_major	((Pseudophoenix_vinifera	Attalea_speciosa)	(Geonoma_undata	(Elaeis_oleifera	Elaeis_guineensis))))	Roystonea_regia))	(Veitchia_spiralis	(Hydriastele_microspadix	(Kentiopsis_piersoniorum	(Prestoea_acuminata	(Podococcus_barteri	Dictyosperma_album))))))))	((((Reinhardtia_latisecta	Reinhardtia_paiewonskiana)	(Reinhardtia_simplex	Reinhardtia_gracilis))	Chamaedorea_seifrizii)	Leopoldinia_pulchra))))	Kingia_australis);
((Calamus_caryotoides	(Orania_palindan	(((((((Kentiopsis_piersoniorum	Heterospathe_cagayanensis)	((Prestoea_acuminata	Veitchia_spiralis)	((((Serenoa_repens	Sabal_domingensis)	(((Reinhardtia_latisecta	Reinhardtia_paiewonskiana)	(Chamaedorea_seifrizii	(Reinhardtia_simplex	Reinhardtia_gracilis)))	Leopoldinia_pulchra))	(Dictyosperma_album	Iriartea_deltoidea))	Hydriastele_microspadix)))	Dypsis_decaryi)	Manicaria_saccifera)	(Oenocarpus_bataua	Oenocarpus_minor))	(Pelagodoxa_henryana	Sclerosperma_profizianum))	(((Bactris_major	((Pseudophoenix_vinifera	Attalea_speciosa)	(Geonoma_undata	(Elaeis_oleifera	Elaeis_guineensis))))	Roystonea_regia)	Podococcus_barteri))))	Kingia_australis);
((Calamus_caryotoides	(((Podococcus_barteri	((((Manicaria_saccifera	(Serenoa_repens	(Sabal_domingensis	Iriartea_deltoidea)))	((((Hydriastele_microspadix	((Reinhardtia_latisecta	Reinhardtia_paiewonskiana)	(Chamaedorea_seifrizii	(Reinhardtia_simplex	Reinhardtia_gracilis))))	Leopoldinia_pulchra)	(Veitchia_spiralis	(Prestoea_acuminata	(((Oenocarpus_bataua	Oenocarpus_minor)	(Dypsis_decaryi	Heterospathe_cagayanensis))	Dictyosperma_album))))	Kentiopsis_piersoniorum))	(Bactris_major	(Attalea_speciosa	((Geonoma_undata	(Elaeis_oleifera	Elaeis_guineensis))	Roystonea_regia))))	(Pelagodoxa_henryana	Sclerosperma_profizianum)))	Orania_palindan)	Pseudophoenix_vinifera))	Kingia_australis);
((Calamus_caryotoides	(((Roystonea_regia	(((Pseudophoenix_vinifera	((Pelagodoxa_henryana	Sclerosperma_profizianum)	(Hydriastele_microspadix	((Reinhardtia_paiewonskiana	(Reinhardtia_latisecta	Reinhardtia_simplex))	Reinhardtia_gracilis))))	((((Iriartea_deltoidea	(Dypsis_decaryi	Heterospathe_cagayanensis))	Orania_palindan)	(Dictyosperma_album	(Chamaedorea_seifrizii	Leopoldinia_pulchra)))	((Kentiopsis_piersoniorum	Veitchia_spiralis)	Prestoea_acuminata)))	(Podococcus_barteri	(((Oenocarpus_bataua	Oenocarpus_minor)	Bactris_major)	(Attalea_speciosa	(Geonoma_undata	(Elaeis_oleifera	Elaeis_guineensis)))))))	(Serenoa_repens	Sabal_domingensis))	Manicaria_saccifera))	Kingia_australis);
((Calamus_caryotoides	(((Pelagodoxa_henryana	Sclerosperma_profizianum)	(((Dypsis_decaryi	((Attalea_speciosa	(Roystonea_regia	(Geonoma_undata	(Elaeis_oleifera	Elaeis_guineensis))))	Bactris_major))	(Dictyosperma_album	Podococcus_barteri))	((((Prestoea_acuminata	Kentiopsis_piersoniorum)	Veitchia_spiralis)	Heterospathe_cagayanensis)	(Manicaria_saccifera	(((Orania_palindan	((Serenoa_repens	Sabal_domingensis)	(Oenocarpus_bataua	Oenocarpus_minor)))	Pseudophoenix_vinifera)	Hydriastele_microspadix)))))	(((Reinhardtia_paiewonskiana	Reinhardtia_latisecta)	((Reinhardtia_simplex	Reinhardtia_gracilis)	(Iriartea_deltoidea	Chamaedorea_seifrizii)))	Leopoldinia_pulchra)))	Kingia_australis);
((Calamus_caryotoides	(Manicaria_saccifera	((Attalea_speciosa	(((Podococcus_barteri	(((Orania_palindan	((Serenoa_repens	Sabal_domingensis)	(Oenocarpus_bataua	Oenocarpus_minor)))	(((Reinhardtia_paiewonskiana	Reinhardtia_latisecta)	(Reinhardtia_simplex	Reinhardtia_gracilis))	(Iriartea_deltoidea	Chamaedorea_seifrizii)))	((((Roystonea_regia	Bactris_major)	Hydriastele_microspadix)	Dictyosperma_album)	(Geonoma_undata	((Prestoea_acuminata	(Heterospathe_cagayanensis	Dypsis_decaryi))	Pseudophoenix_vinifera)))))	((Pelagodoxa_henryana	Sclerosperma_profizianum)	Leopoldinia_pulchra))	(Elaeis_oleifera	Elaeis_guineensis)))	(Kentiopsis_piersoniorum	Veitchia_spiralis))))	Kingia_australis);
((Manicaria_saccifera	((Kentiopsis_piersoniorum	(Veitchia_spiralis	((Leopoldinia_pulchra	Calamus_caryotoides)	(((Chamaedorea_seifrizii	Iriartea_deltoidea)	Heterospathe_cagayanensis)	(Dypsis_decaryi	Podococcus_barteri)))))	(((((Prestoea_acuminata	(((((Elaeis_guineensis	Elaeis_oleifera)	Geonoma_undata)	Bactris_major)	Attalea_speciosa)	Roystonea_regia))	Dictyosperma_album)	(((((Reinhardtia_paiewonskiana	Reinhardtia_latisecta)	(Reinhardtia_simplex	Reinhardtia_gracilis))	Hydriastele_microspadix)	Pelagodoxa_henryana)	Pseudophoenix_vinifera))	Sclerosperma_profizianum)	((Orania_palindan	(Oenocarpus_bataua	Oenocarpus_minor))	(Serenoa_repens	Sabal_domingensis)))))	Kingia_australis);
(((Manicaria_saccifera	((((Heterospathe_cagayanensis	Dypsis_decaryi)	(((Serenoa_repens	Sabal_domingensis)	(Orania_palindan	(Oenocarpus_bataua	Oenocarpus_minor)))	((Chamaedorea_seifrizii	Iriartea_deltoidea)	Leopoldinia_pulchra)))	(((Kentiopsis_piersoniorum	(((Podococcus_barteri	Pseudophoenix_vinifera)	((Attalea_speciosa	((Roystonea_regia	Bactris_major)	(Geonoma_undata	(Elaeis_guineensis	Elaeis_oleifera))))	(Sclerosperma_profizianum	Pelagodoxa_henryana)))	(((Reinhardtia_paiewonskiana	Reinhardtia_latisecta)	(Reinhardtia_simplex	Reinhardtia_gracilis))	Hydriastele_microspadix)))	Veitchia_spiralis)	Dictyosperma_album))	Prestoea_acuminata))	Calamus_caryotoides)	Kingia_australis);
(((Pseudophoenix_vinifera	((((((Attalea_speciosa	Bactris_major)	(Geonoma_undata	(Elaeis_guineensis	Elaeis_oleifera)))	Roystonea_regia)	(Sclerosperma_profizianum	Pelagodoxa_henryana))	((((Prestoea_acuminata	Oenocarpus_minor)	(Kentiopsis_piersoniorum	((Oenocarpus_bataua	Manicaria_saccifera)	Dictyosperma_album)))	(Leopoldinia_pulchra	(Veitchia_spiralis	(((Serenoa_repens	Sabal_domingensis)	(((Reinhardtia_paiewonskiana	Reinhardtia_latisecta)	(Reinhardtia_simplex	Reinhardtia_gracilis))	Hydriastele_microspadix))	((Heterospathe_cagayanensis	Dypsis_decaryi)	(Chamaedorea_seifrizii	Iriartea_deltoidea))))))	Orania_palindan))	Podococcus_barteri))	Calamus_caryotoides)	Kingia_australis);
((((((Sclerosperma_profizianum	Podococcus_barteri)	Roystonea_regia)	((Pseudophoenix_vinifera	Orania_palindan)	(((Leopoldinia_pulchra	((Chamaedorea_seifrizii	Iriartea_deltoidea)	((Reinhardtia_paiewonskiana	Reinhardtia_latisecta)	(Reinhardtia_simplex	Reinhardtia_gracilis))))	((Dictyosperma_album	(Manicaria_saccifera	(Serenoa_repens	Sabal_domingensis)))	(((Oenocarpus_bataua	Oenocarpus_minor)	(Heterospathe_cagayanensis	Dypsis_decaryi))	((Hydriastele_microspadix	Kentiopsis_piersoniorum)	(Prestoea_acuminata	Veitchia_spiralis)))))	((Attalea_speciosa	(Elaeis_guineensis	Elaeis_oleifera))	Bactris_major))))	(Pelagodoxa_henryana	Geonoma_undata))	Calamus_caryotoides)	Kingia_australis);
(((((Leopoldinia_pulchra	((Reinhardtia_paiewonskiana	Reinhardtia_latisecta)	(Reinhardtia_simplex	Reinhardtia_gracilis)))	(((Pseudophoenix_vinifera	(Roystonea_regia	(((Elaeis_guineensis	Elaeis_oleifera)	Attalea_speciosa)	Bactris_major)))	(((((Manicaria_saccifera	Veitchia_spiralis)	Prestoea_acuminata)	Kentiopsis_piersoniorum)	Heterospathe_cagayanensis)	((((Orania_palindan	((Serenoa_repens	Sabal_domingensis)	(Oenocarpus_bataua	Oenocarpus_minor)))	Geonoma_undata)	Sclerosperma_profizianum)	((Dypsis_decaryi	Podococcus_barteri)	(Iriartea_deltoidea	Dictyosperma_album)))))	(Hydriastele_microspadix	Pelagodoxa_henryana)))	Chamaedorea_seifrizii)	Calamus_caryotoides)	Kingia_australis);
(((Manicaria_saccifera	((Dictyosperma_album	((Veitchia_spiralis	((((Dypsis_decaryi	(Oenocarpus_bataua	Oenocarpus_minor))	((Chamaedorea_seifrizii	Iriartea_deltoidea)	Leopoldinia_pulchra))	Heterospathe_cagayanensis)	Kentiopsis_piersoniorum))	(Prestoea_acuminata	(((Hydriastele_microspadix	Pelagodoxa_henryana)	((Reinhardtia_paiewonskiana	Reinhardtia_latisecta)	(Reinhardtia_simplex	Reinhardtia_gracilis)))	((Pseudophoenix_vinifera	(Roystonea_regia	((Geonoma_undata	(Elaeis_guineensis	Elaeis_oleifera))	(Attalea_speciosa	Bactris_major))))	((Sclerosperma_profizianum	Podococcus_barteri)	Orania_palindan))))))	(Serenoa_repens	Sabal_domingensis)))	Calamus_caryotoides)	Kingia_australis);
(((Pseudophoenix_vinifera	((Roystonea_regia	((Elaeis_guineensis	Elaeis_oleifera)	(Bactris_major	Attalea_speciosa)))	(Leopoldinia_pulchra	((((((((((Reinhardtia_paiewonskiana	Reinhardtia_latisecta)	(Reinhardtia_simplex	Reinhardtia_gracilis))	(Chamaedorea_seifrizii	Iriartea_deltoidea))	Dypsis_decaryi)	Heterospathe_cagayanensis)	((Pelagodoxa_henryana	Sclerosperma_profizianum)	((Serenoa_repens	Sabal_domingensis)	(Orania_palindan	(Oenocarpus_bataua	Oenocarpus_minor)))))	(Hydriastele_microspadix	Veitchia_spiralis))	Prestoea_acuminata)	Kentiopsis_piersoniorum)	((Geonoma_undata	Manicaria_saccifera)	(Podococcus_barteri	Dictyosperma_album))))))	Calamus_caryotoides)	Kingia_australis);
(((Pseudophoenix_vinifera	((((Veitchia_spiralis	((Hydriastele_microspadix	((Dictyosperma_album	(Leopoldinia_pulchra	((Reinhardtia_paiewonskiana	Reinhardtia_latisecta)	((Reinhardtia_simplex	Reinhardtia_gracilis)	(Chamaedorea_seifrizii	Iriartea_deltoidea)))))	(Pelagodoxa_henryana	((Dypsis_decaryi	Podococcus_barteri)	((Heterospathe_cagayanensis	(Geonoma_undata	(Elaeis_guineensis	Elaeis_oleifera)))	(Bactris_major	Attalea_speciosa))))))	(Manicaria_saccifera	(Sabal_domingensis	(Orania_palindan	(Oenocarpus_bataua	Oenocarpus_minor))))))	(Kentiopsis_piersoniorum	Prestoea_acuminata))	Sclerosperma_profizianum)	(Serenoa_repens	Roystonea_regia)))	Calamus_caryotoides)	Kingia_australis);
(((((((((Sabal_domingensis	Orania_palindan)	(Oenocarpus_bataua	Oenocarpus_minor))	(((((Hydriastele_microspadix	(((Reinhardtia_paiewonskiana	Reinhardtia_latisecta)	(Reinhardtia_simplex	Reinhardtia_gracilis))	Pelagodoxa_henryana))	(Leopoldinia_pulchra	Chamaedorea_seifrizii))	((Kentiopsis_piersoniorum	Veitchia_spiralis)	Dictyosperma_album))	(Manicaria_saccifera	Prestoea_acuminata))	((Iriartea_deltoidea	(Dypsis_decaryi	Heterospathe_cagayanensis))	Geonoma_undata)))	Podococcus_barteri)	((Bactris_major	((Elaeis_guineensis	Elaeis_oleifera)	Attalea_speciosa))	Sclerosperma_profizianum))	Pseudophoenix_vinifera)	(Serenoa_repens	Roystonea_regia))	Calamus_caryotoides)	Kingia_australis);
(((((((Sabal_domingensis	Orania_palindan)	(Oenocarpus_bataua	Oenocarpus_minor))	(((((((Dypsis_decaryi	Bactris_major)	((Geonoma_undata	(Elaeis_guineensis	Elaeis_oleifera))	Attalea_speciosa))	Sclerosperma_profizianum)	(Dictyosperma_album	Podococcus_barteri))	Prestoea_acuminata)	((Veitchia_spiralis	Manicaria_saccifera)	Kentiopsis_piersoniorum))	(((((Reinhardtia_paiewonskiana	Reinhardtia_latisecta)	(Reinhardtia_simplex	Reinhardtia_gracilis))	(Pelagodoxa_henryana	Hydriastele_microspadix))	(Leopoldinia_pulchra	Chamaedorea_seifrizii))	(Iriartea_deltoidea	Heterospathe_cagayanensis))))	Pseudophoenix_vinifera)	(Serenoa_repens	Roystonea_regia))	Calamus_caryotoides)	Kingia_australis);
((Calamus_caryotoides	((Manicaria_saccifera	(Sabal_domingensis	Serenoa_repens))	(((Kentiopsis_piersoniorum	Prestoea_acuminata)	((((Chamaedorea_seifrizii	Iriartea_deltoidea)	(Dypsis_decaryi	Heterospathe_cagayanensis))	(((Reinhardtia_latisecta	Reinhardtia_paiewonskiana)	(Reinhardtia_simplex	Reinhardtia_gracilis))	Leopoldinia_pulchra))	((((((Podococcus_barteri	((Pseudophoenix_vinifera	Attalea_speciosa)	(Geonoma_undata	(Elaeis_guineensis	Elaeis_oleifera))))	((Roystonea_regia	Bactris_major)	(Sclerosperma_profizianum	Pelagodoxa_henryana)))	Orania_palindan)	Dictyosperma_album)	Veitchia_spiralis)	Hydriastele_microspadix)))	(Oenocarpus_bataua	Oenocarpus_minor))))	Kingia_australis);
((Calamus_caryotoides	(((Bactris_major	Roystonea_regia)	((Geonoma_undata	(Elaeis_guineensis	Elaeis_oleifera))	(Pseudophoenix_vinifera	Attalea_speciosa)))	(Podococcus_barteri	((Sclerosperma_profizianum	Pelagodoxa_henryana)	(Orania_palindan	((((((Chamaedorea_seifrizii	Iriartea_deltoidea)	Heterospathe_cagayanensis)	Dictyosperma_album)	(Kentiopsis_piersoniorum	((Prestoea_acuminata	Hydriastele_microspadix)	Veitchia_spiralis)))	((Dypsis_decaryi	(Oenocarpus_bataua	Oenocarpus_minor))	(Manicaria_saccifera	(Sabal_domingensis	Serenoa_repens))))	(((Reinhardtia_latisecta	Reinhardtia_paiewonskiana)	(Reinhardtia_simplex	Reinhardtia_gracilis))	Leopoldinia_pulchra)))))))	Kingia_australis);
((Calamus_caryotoides	((Manicaria_saccifera	(Sabal_domingensis	Serenoa_repens))	(Dictyosperma_album	(((((Veitchia_spiralis	Oenocarpus_minor)	Oenocarpus_bataua)	Prestoea_acuminata)	Kentiopsis_piersoniorum)	(((Hydriastele_microspadix	((Reinhardtia_latisecta	Reinhardtia_paiewonskiana)	(Reinhardtia_simplex	Reinhardtia_gracilis)))	(((Orania_palindan	(((Geonoma_undata	(Elaeis_guineensis	Elaeis_oleifera))	(Bactris_major	Roystonea_regia))	Attalea_speciosa))	((Sclerosperma_profizianum	Pelagodoxa_henryana)	Pseudophoenix_vinifera))	Podococcus_barteri))	(((Heterospathe_cagayanensis	Dypsis_decaryi)	(Chamaedorea_seifrizii	Iriartea_deltoidea))	Leopoldinia_pulchra))))))	Kingia_australis);
((Chamaedorea_seifrizii	(Iriartea_deltoidea	(((Reinhardtia_latisecta	Reinhardtia_paiewonskiana)	(Reinhardtia_simplex	Reinhardtia_gracilis))	(((Dypsis_decaryi	Heterospathe_cagayanensis)	((((((Oenocarpus_minor	Oenocarpus_bataua)	(Sabal_domingensis	Serenoa_repens))	(Leopoldinia_pulchra	Calamus_caryotoides))	Prestoea_acuminata)	(Kentiopsis_piersoniorum	Veitchia_spiralis))	((Manicaria_saccifera	Hydriastele_microspadix)	(((((Geonoma_undata	(Elaeis_guineensis	Elaeis_oleifera))	Bactris_major)	(Pseudophoenix_vinifera	Attalea_speciosa))	Roystonea_regia)	(Podococcus_barteri	(Orania_palindan	(Sclerosperma_profizianum	Pelagodoxa_henryana)))))))	Dictyosperma_album))))	Kingia_australis);
((Dictyosperma_album	((Leopoldinia_pulchra	Calamus_caryotoides)	(((((Manicaria_saccifera	(Kentiopsis_piersoniorum	((((Pseudophoenix_vinifera	Attalea_speciosa)	(Dypsis_decaryi	Bactris_major))	(((Geonoma_undata	Elaeis_guineensis)	Elaeis_oleifera)	Roystonea_regia))	((((Reinhardtia_latisecta	Reinhardtia_paiewonskiana)	(Reinhardtia_simplex	Reinhardtia_gracilis))	Pelagodoxa_henryana)	Hydriastele_microspadix))))	Podococcus_barteri)	(Prestoea_acuminata	Veitchia_spiralis))	Heterospathe_cagayanensis)	(((Sabal_domingensis	Serenoa_repens)	Sclerosperma_profizianum)	(Orania_palindan	((Oenocarpus_minor	Oenocarpus_bataua)	(Chamaedorea_seifrizii	Iriartea_deltoidea)))))))	Kingia_australis);
((Chamaedorea_seifrizii	((((((Pseudophoenix_vinifera	Attalea_speciosa)	Bactris_major)	((Elaeis_guineensis	Elaeis_oleifera)	Geonoma_undata))	((Manicaria_saccifera	(Hydriastele_microspadix	Veitchia_spiralis))	(((Heterospathe_cagayanensis	Prestoea_acuminata)	Kentiopsis_piersoniorum)	((Roystonea_regia	Calamus_caryotoides)	((((Orania_palindan	(Sabal_domingensis	Serenoa_repens))	(Oenocarpus_minor	Oenocarpus_bataua))	(Dypsis_decaryi	Dictyosperma_album))	((Sclerosperma_profizianum	Pelagodoxa_henryana)	(((Reinhardtia_latisecta	Reinhardtia_paiewonskiana)	(Reinhardtia_simplex	Reinhardtia_gracilis))	Leopoldinia_pulchra)))))))	Podococcus_barteri)	Iriartea_deltoidea))	Kingia_australis);
((Chamaedorea_seifrizii	(Geonoma_undata	(((Reinhardtia_latisecta	Reinhardtia_paiewonskiana)	(Reinhardtia_simplex	Reinhardtia_gracilis))	(Leopoldinia_pulchra	(((Iriartea_deltoidea	Manicaria_saccifera)	(Heterospathe_cagayanensis	Dypsis_decaryi))	(((Kentiopsis_piersoniorum	(Hydriastele_microspadix	Veitchia_spiralis))	(Dictyosperma_album	Prestoea_acuminata))	(((Orania_palindan	(Sabal_domingensis	Serenoa_repens))	(Oenocarpus_minor	Oenocarpus_bataua))	((Sclerosperma_profizianum	Pelagodoxa_henryana)	((((Pseudophoenix_vinifera	Attalea_speciosa)	((Elaeis_guineensis	Elaeis_oleifera)	Bactris_major))	Podococcus_barteri)	(Roystonea_regia	Calamus_caryotoides))))))))))	Kingia_australis);
((((((((Sabal_domingensis	Serenoa_repens)	(Orania_palindan	(Oenocarpus_minor	Oenocarpus_bataua)))	Pseudophoenix_vinifera)	((Veitchia_spiralis	(Kentiopsis_piersoniorum	(((Heterospathe_cagayanensis	Podococcus_barteri)	(Leopoldinia_pulchra	(Geonoma_undata	Dictyosperma_album)))	(Sclerosperma_profizianum	(((Iriartea_deltoidea	Chamaedorea_seifrizii)	((Reinhardtia_latisecta	Reinhardtia_paiewonskiana)	(Reinhardtia_simplex	Reinhardtia_gracilis)))	(Hydriastele_microspadix	Pelagodoxa_henryana))))))	Prestoea_acuminata))	(Dypsis_decaryi	((Elaeis_guineensis	Elaeis_oleifera)	((Roystonea_regia	Bactris_major)	Attalea_speciosa))))	Manicaria_saccifera)	Calamus_caryotoides)	Kingia_australis);
((Chamaedorea_seifrizii	((Reinhardtia_simplex	Reinhardtia_gracilis)	(((Hydriastele_microspadix	((Podococcus_barteri	(Sclerosperma_profizianum	(Calamus_caryotoides	Pseudophoenix_vinifera)))	Pelagodoxa_henryana))	(((Sabal_domingensis	Serenoa_repens)	((((((Geonoma_undata	(Elaeis_guineensis	Elaeis_oleifera))	Attalea_speciosa)	Bactris_major)	Roystonea_regia)	Orania_palindan)	(Oenocarpus_minor	Oenocarpus_bataua)))	(Prestoea_acuminata	((Veitchia_spiralis	(Manicaria_saccifera	((Iriartea_deltoidea	Kentiopsis_piersoniorum)	Leopoldinia_pulchra)))	((Dictyosperma_album	Dypsis_decaryi)	Heterospathe_cagayanensis)))))	(Reinhardtia_paiewonskiana	Reinhardtia_latisecta))))	Kingia_australis);
((Chamaedorea_seifrizii	(Iriartea_deltoidea	(Dypsis_decaryi	(Heterospathe_cagayanensis	((Oenocarpus_minor	Oenocarpus_bataua)	((Dictyosperma_album	((Podococcus_barteri	(((Pelagodoxa_henryana	Sclerosperma_profizianum)	((Attalea_speciosa	((Geonoma_undata	(Elaeis_guineensis	Elaeis_oleifera))	Bactris_major))	Roystonea_regia))	((Calamus_caryotoides	Pseudophoenix_vinifera)	Orania_palindan)))	(Sabal_domingensis	Serenoa_repens)))	((Leopoldinia_pulchra	(((Reinhardtia_paiewonskiana	Reinhardtia_latisecta)	(Reinhardtia_simplex	Reinhardtia_gracilis))	Hydriastele_microspadix))	(Prestoea_acuminata	(Veitchia_spiralis	(Manicaria_saccifera	Kentiopsis_piersoniorum))))))))))	Kingia_australis);
(((Manicaria_saccifera	((((((((Orania_palindan	(Oenocarpus_minor	Oenocarpus_bataua))	(Serenoa_repens	Sabal_domingensis))	Dictyosperma_album)	(Pseudophoenix_vinifera	Podococcus_barteri))	Hydriastele_microspadix)	(((Pelagodoxa_henryana	Veitchia_spiralis)	(Kentiopsis_piersoniorum	((Dypsis_decaryi	(Bactris_major	(Attalea_speciosa	((Elaeis_oleifera	Elaeis_guineensis)	Geonoma_undata))))	Leopoldinia_pulchra)))	(Heterospathe_cagayanensis	(Roystonea_regia	((Iriartea_deltoidea	Chamaedorea_seifrizii)	((Reinhardtia_paiewonskiana	Reinhardtia_latisecta)	(Reinhardtia_gracilis	Reinhardtia_simplex)))))))	Prestoea_acuminata)	Sclerosperma_profizianum))	Calamus_caryotoides)	Kingia_australis);
((((((((Pseudophoenix_vinifera	((Sclerosperma_profizianum	Calamus_caryotoides)	Pelagodoxa_henryana))	(Roystonea_regia	(Attalea_speciosa	((Geonoma_undata	(Elaeis_oleifera	Elaeis_guineensis))	Bactris_major))))	(Podococcus_barteri	Orania_palindan))	((Veitchia_spiralis	(((Hydriastele_microspadix	Manicaria_saccifera)	((Iriartea_deltoidea	(Dypsis_decaryi	(Serenoa_repens	Heterospathe_cagayanensis)))	(((Oenocarpus_minor	Oenocarpus_bataua)	Sabal_domingensis)	Dictyosperma_album)))	Kentiopsis_piersoniorum))	Prestoea_acuminata))	Leopoldinia_pulchra)	((Reinhardtia_gracilis	Reinhardtia_simplex)	(Reinhardtia_paiewonskiana	Reinhardtia_latisecta)))	Chamaedorea_seifrizii)	Kingia_australis);
((Dictyosperma_album	(Heterospathe_cagayanensis	((Prestoea_acuminata	((Leopoldinia_pulchra	(Manicaria_saccifera	(Serenoa_repens	Sabal_domingensis)))	(((Chamaedorea_seifrizii	Iriartea_deltoidea)	((Reinhardtia_paiewonskiana	Reinhardtia_latisecta)	(Reinhardtia_gracilis	Reinhardtia_simplex)))	Dypsis_decaryi)))	(Hydriastele_microspadix	((Kentiopsis_piersoniorum	Veitchia_spiralis)	((Oenocarpus_minor	Oenocarpus_bataua)	((((Sclerosperma_profizianum	Pelagodoxa_henryana)	Orania_palindan)	((Roystonea_regia	((Geonoma_undata	(Elaeis_oleifera	Elaeis_guineensis))	(Attalea_speciosa	Bactris_major)))	Podococcus_barteri))	(Calamus_caryotoides	Pseudophoenix_vinifera))))))))	Kingia_australis);
((Reinhardtia_gracilis	((Chamaedorea_seifrizii	Iriartea_deltoidea)	(Reinhardtia_simplex	((Reinhardtia_paiewonskiana	Reinhardtia_latisecta)	(((((Dypsis_decaryi	(Serenoa_repens	Sabal_domingensis))	Dictyosperma_album)	((Oenocarpus_minor	Oenocarpus_bataua)	(((((Attalea_speciosa	(((Pseudophoenix_vinifera	(Prestoea_acuminata	(Sclerosperma_profizianum	Pelagodoxa_henryana)))	(Roystonea_regia	Bactris_major))	((Heterospathe_cagayanensis	(Geonoma_undata	(Elaeis_oleifera	Elaeis_guineensis)))	Orania_palindan)))	Manicaria_saccifera)	Veitchia_spiralis)	Kentiopsis_piersoniorum)	Hydriastele_microspadix)))	Podococcus_barteri)	(Calamus_caryotoides	Leopoldinia_pulchra))))))	Kingia_australis);
(((((Hydriastele_microspadix	Pelagodoxa_henryana)	(((Orania_palindan	(Oenocarpus_minor	Oenocarpus_bataua))	((Roystonea_regia	Bactris_major)	(Pseudophoenix_vinifera	Attalea_speciosa)))	(((Heterospathe_cagayanensis	(Elaeis_oleifera	Elaeis_guineensis))	(Dypsis_decaryi	Podococcus_barteri))	(((Veitchia_spiralis	(Sclerosperma_profizianum	(((Geonoma_undata	Calamus_caryotoides)	Manicaria_saccifera)	(Iriartea_deltoidea	(Serenoa_repens	Sabal_domingensis)))))	(Prestoea_acuminata	Kentiopsis_piersoniorum))	Dictyosperma_album))))	(((Reinhardtia_simplex	Reinhardtia_gracilis)	(Reinhardtia_paiewonskiana	Reinhardtia_latisecta))	Leopoldinia_pulchra))	Chamaedorea_seifrizii)	Kingia_australis);
((Calamus_caryotoides	((((((((((Heterospathe_cagayanensis	(Geonoma_undata	(Elaeis_oleifera	Elaeis_guineensis)))	Dypsis_decaryi)	(((Reinhardtia_simplex	Reinhardtia_gracilis)	(Reinhardtia_paiewonskiana	Reinhardtia_latisecta))	(Iriartea_deltoidea	Chamaedorea_seifrizii)))	Leopoldinia_pulchra)	((Dictyosperma_album	Prestoea_acuminata)	(Hydriastele_microspadix	((Podococcus_barteri	((Sclerosperma_profizianum	Pseudophoenix_vinifera)	(Roystonea_regia	(Bactris_major	Attalea_speciosa))))	(Pelagodoxa_henryana	Orania_palindan)))))	Kentiopsis_piersoniorum)	Veitchia_spiralis)	(Oenocarpus_minor	Oenocarpus_bataua))	(Serenoa_repens	Sabal_domingensis))	Manicaria_saccifera))	Kingia_australis);
((Calamus_caryotoides	(((((((Dictyosperma_album	(((Podococcus_barteri	(Bactris_major	(Pseudophoenix_vinifera	Attalea_speciosa)))	((Pelagodoxa_henryana	Sclerosperma_profizianum)	Roystonea_regia))	Orania_palindan))	(Prestoea_acuminata	(Veitchia_spiralis	(Hydriastele_microspadix	(((Reinhardtia_simplex	Reinhardtia_gracilis)	(Reinhardtia_paiewonskiana	Reinhardtia_latisecta))	(Iriartea_deltoidea	Chamaedorea_seifrizii))))))	(((Heterospathe_cagayanensis	(Geonoma_undata	(Elaeis_oleifera	Elaeis_guineensis)))	Dypsis_decaryi)	Leopoldinia_pulchra))	Kentiopsis_piersoniorum)	(Oenocarpus_minor	Oenocarpus_bataua))	(Serenoa_repens	Sabal_domingensis))	Manicaria_saccifera))	Kingia_australis);
((Calamus_caryotoides	((((((Iriartea_deltoidea	Chamaedorea_seifrizii)	(Heterospathe_cagayanensis	(((Roystonea_regia	Bactris_major)	Attalea_speciosa)	(Geonoma_undata	(Elaeis_oleifera	Elaeis_guineensis)))))	((Pseudophoenix_vinifera	Dictyosperma_album)	(Dypsis_decaryi	Podococcus_barteri)))	((((Prestoea_acuminata	Veitchia_spiralis)	(Orania_palindan	(Oenocarpus_minor	Oenocarpus_bataua)))	(Kentiopsis_piersoniorum	(Sclerosperma_profizianum	(Pelagodoxa_henryana	(((Reinhardtia_paiewonskiana	Reinhardtia_latisecta)	(Reinhardtia_simplex	Reinhardtia_gracilis))	Hydriastele_microspadix)))))	Leopoldinia_pulchra))	(Serenoa_repens	Sabal_domingensis))	Manicaria_saccifera))	Kingia_australis);
((Calamus_caryotoides	((((((Prestoea_acuminata	Veitchia_spiralis)	(((Sclerosperma_profizianum	(Dypsis_decaryi	Podococcus_barteri))	((Pelagodoxa_henryana	(((Reinhardtia_paiewonskiana	Reinhardtia_latisecta)	(Reinhardtia_simplex	Reinhardtia_gracilis))	Hydriastele_microspadix))	Dictyosperma_album))	(Manicaria_saccifera	Kentiopsis_piersoniorum)))	((Attalea_speciosa	((Geonoma_undata	(Elaeis_oleifera	Elaeis_guineensis))	Bactris_major))	Roystonea_regia))	((Orania_palindan	((Serenoa_repens	Sabal_domingensis)	(Oenocarpus_minor	Oenocarpus_bataua)))	((Iriartea_deltoidea	Chamaedorea_seifrizii)	Heterospathe_cagayanensis)))	Leopoldinia_pulchra)	Pseudophoenix_vinifera))	Kingia_australis);
((Calamus_caryotoides	((((Orania_palindan	Podococcus_barteri)	((Sclerosperma_profizianum	Pelagodoxa_henryana)	(Dictyosperma_album	(((Veitchia_spiralis	Kentiopsis_piersoniorum)	(Prestoea_acuminata	(((Leopoldinia_pulchra	Hydriastele_microspadix)	(Dypsis_decaryi	(Iriartea_deltoidea	(Chamaedorea_seifrizii	((Reinhardtia_paiewonskiana	Reinhardtia_latisecta)	(Reinhardtia_simplex	Reinhardtia_gracilis))))))	(((Serenoa_repens	Sabal_domingensis)	(Oenocarpus_minor	Oenocarpus_bataua))	Manicaria_saccifera))))	Heterospathe_cagayanensis))))	((Attalea_speciosa	((Geonoma_undata	(Elaeis_oleifera	Elaeis_guineensis))	Bactris_major))	Roystonea_regia))	Pseudophoenix_vinifera))	Kingia_australis);
(((((Iriartea_deltoidea	(Serenoa_repens	Sabal_domingensis))	(((((Podococcus_barteri	Pseudophoenix_vinifera)	Attalea_speciosa)	((Roystonea_regia	Bactris_major)	(Sclerosperma_profizianum	Pelagodoxa_henryana)))	(Orania_palindan	((Elaeis_guineensis	Elaeis_oleifera)	Geonoma_undata)))	((Dictyosperma_album	(Dypsis_decaryi	Heterospathe_cagayanensis))	((((Hydriastele_microspadix	(Leopoldinia_pulchra	(Chamaedorea_seifrizii	((Reinhardtia_latisecta	Reinhardtia_paiewonskiana)	(Reinhardtia_gracilis	Reinhardtia_simplex)))))	(Oenocarpus_bataua	Oenocarpus_minor))	(Prestoea_acuminata	Kentiopsis_piersoniorum))	Veitchia_spiralis))))	Manicaria_saccifera)	Calamus_caryotoides)	Kingia_australis);
(((((Iriartea_deltoidea	(Serenoa_repens	Sabal_domingensis))	((Leopoldinia_pulchra	Chamaedorea_seifrizii)	((((((Oenocarpus_bataua	Oenocarpus_minor)	Sclerosperma_profizianum)	Pseudophoenix_vinifera)	(Dictyosperma_album	(Roystonea_regia	((Attalea_speciosa	((Elaeis_guineensis	Elaeis_oleifera)	Geonoma_undata))	Bactris_major))))	((Veitchia_spiralis	(Prestoea_acuminata	Orania_palindan))	Kentiopsis_piersoniorum))	((Heterospathe_cagayanensis	Dypsis_decaryi)	(Podococcus_barteri	((Pelagodoxa_henryana	Hydriastele_microspadix)	(Reinhardtia_simplex	((Reinhardtia_latisecta	Reinhardtia_paiewonskiana)	Reinhardtia_gracilis))))))))	Manicaria_saccifera)	Calamus_caryotoides)	Kingia_australis);
(((Manicaria_saccifera	((Serenoa_repens	Sabal_domingensis)	((Dypsis_decaryi	(Oenocarpus_bataua	Oenocarpus_minor))	((Leopoldinia_pulchra	(Heterospathe_cagayanensis	(Chamaedorea_seifrizii	Iriartea_deltoidea)))	((Veitchia_spiralis	((Prestoea_acuminata	Kentiopsis_piersoniorum)	(((Pelagodoxa_henryana	Hydriastele_microspadix)	((Reinhardtia_latisecta	Reinhardtia_paiewonskiana)	(Reinhardtia_gracilis	Reinhardtia_simplex)))	(((Pseudophoenix_vinifera	Orania_palindan)	(Podococcus_barteri	(Roystonea_regia	((Attalea_speciosa	((Elaeis_guineensis	Elaeis_oleifera)	Geonoma_undata))	Bactris_major))))	Sclerosperma_profizianum))))	Dictyosperma_album)))))	Calamus_caryotoides)	Kingia_australis);
(((Manicaria_saccifera	((Serenoa_repens	Sabal_domingensis)	(((Veitchia_spiralis	Hydriastele_microspadix)	((Kentiopsis_piersoniorum	Prestoea_acuminata)	((Dictyosperma_album	(((((Podococcus_barteri	((Elaeis_guineensis	Elaeis_oleifera)	Geonoma_undata))	Orania_palindan)	((Roystonea_regia	Bactris_major)	(Pelagodoxa_henryana	Sclerosperma_profizianum)))	(Pseudophoenix_vinifera	Attalea_speciosa))	(Leopoldinia_pulchra	((Reinhardtia_latisecta	Reinhardtia_paiewonskiana)	(Reinhardtia_gracilis	Reinhardtia_simplex)))))	(Dypsis_decaryi	(Heterospathe_cagayanensis	(Chamaedorea_seifrizii	Iriartea_deltoidea))))))	(Oenocarpus_bataua	Oenocarpus_minor))))	Calamus_caryotoides)	Kingia_australis);
(((Leopoldinia_pulchra	((Chamaedorea_seifrizii	((Reinhardtia_latisecta	Reinhardtia_paiewonskiana)	(Reinhardtia_gracilis	Reinhardtia_simplex)))	((Roystonea_regia	(((Pseudophoenix_vinifera	Attalea_speciosa)	((Elaeis_guineensis	Elaeis_oleifera)	Geonoma_undata))	Bactris_major))	(Iriartea_deltoidea	((Podococcus_barteri	((((Heterospathe_cagayanensis	(Sclerosperma_profizianum	(Hydriastele_microspadix	Pelagodoxa_henryana)))	Prestoea_acuminata)	((((Serenoa_repens	Sabal_domingensis)	Orania_palindan)	(Oenocarpus_bataua	Oenocarpus_minor))	(Dictyosperma_album	Dypsis_decaryi)))	Manicaria_saccifera))	(Kentiopsis_piersoniorum	Veitchia_spiralis))))))	Calamus_caryotoides)	Kingia_australis);
((((Dictyosperma_album	((((Kentiopsis_piersoniorum	(Pseudophoenix_vinifera	(Hydriastele_microspadix	Pelagodoxa_henryana)))	((((((Orania_palindan	Oenocarpus_minor)	Oenocarpus_bataua)	(Serenoa_repens	Sabal_domingensis))	(Sclerosperma_profizianum	Heterospathe_cagayanensis))	(((Geonoma_undata	(Dypsis_decaryi	((Elaeis_guineensis	Elaeis_oleifera)	(Bactris_major	(Roystonea_regia	Attalea_speciosa)))))	Iriartea_deltoidea)	Podococcus_barteri))	Prestoea_acuminata))	Manicaria_saccifera)	Veitchia_spiralis))	(Calamus_caryotoides	Leopoldinia_pulchra))	(Chamaedorea_seifrizii	((Reinhardtia_latisecta	Reinhardtia_paiewonskiana)	(Reinhardtia_gracilis	Reinhardtia_simplex))))	Kingia_australis);
((Chamaedorea_seifrizii	(Iriartea_deltoidea	(((Reinhardtia_paiewonskiana	Reinhardtia_latisecta)	(Reinhardtia_gracilis	Reinhardtia_simplex))	((Hydriastele_microspadix	(Prestoea_acuminata	((Veitchia_spiralis	((((Serenoa_repens	Sabal_domingensis)	Manicaria_saccifera)	(Oenocarpus_minor	Oenocarpus_bataua))	(Calamus_caryotoides	Leopoldinia_pulchra)))	((Kentiopsis_piersoniorum	(Dictyosperma_album	(((Pelagodoxa_henryana	(Sclerosperma_profizianum	((((Elaeis_guineensis	Elaeis_oleifera)	(Bactris_major	Attalea_speciosa))	Roystonea_regia)	Podococcus_barteri)))	(Geonoma_undata	Orania_palindan))	Pseudophoenix_vinifera)))	Heterospathe_cagayanensis))))	Dypsis_decaryi))))	Kingia_australis);
((Manicaria_saccifera	(((Veitchia_spiralis	(Kentiopsis_piersoniorum	(Prestoea_acuminata	(((Leopoldinia_pulchra	((Geonoma_undata	(Chamaedorea_seifrizii	Iriartea_deltoidea))	((Reinhardtia_paiewonskiana	Reinhardtia_latisecta)	(Reinhardtia_gracilis	Reinhardtia_simplex))))	Dictyosperma_album)	((((Orania_palindan	((Calamus_caryotoides	Pseudophoenix_vinifera)	Attalea_speciosa))	(((Elaeis_guineensis	Elaeis_oleifera)	Podococcus_barteri)	(Roystonea_regia	Bactris_major)))	(Sclerosperma_profizianum	Pelagodoxa_henryana))	((Heterospathe_cagayanensis	Dypsis_decaryi)	(Oenocarpus_minor	Oenocarpus_bataua)))))))	Hydriastele_microspadix)	(Serenoa_repens	Sabal_domingensis)))	Kingia_australis);
(((Manicaria_saccifera	((Serenoa_repens	Sabal_domingensis)	((((((((Leopoldinia_pulchra	(Chamaedorea_seifrizii	((Reinhardtia_paiewonskiana	Reinhardtia_latisecta)	(Reinhardtia_gracilis	Reinhardtia_simplex))))	Pseudophoenix_vinifera)	((((Oenocarpus_minor	Oenocarpus_bataua)	Dictyosperma_album)	((((Roystonea_regia	(((Geonoma_undata	(Elaeis_guineensis	Elaeis_oleifera))	Attalea_speciosa)	Bactris_major))	Iriartea_deltoidea)	Dypsis_decaryi)	Heterospathe_cagayanensis))	Prestoea_acuminata))	Sclerosperma_profizianum)	((Hydriastele_microspadix	Pelagodoxa_henryana)	Orania_palindan))	Veitchia_spiralis)	Kentiopsis_piersoniorum)	Podococcus_barteri)))	Calamus_caryotoides)	Kingia_australis);
((Chamaedorea_seifrizii	(((Reinhardtia_paiewonskiana	Reinhardtia_latisecta)	(Reinhardtia_gracilis	Reinhardtia_simplex))	(((Hydriastele_microspadix	((Pseudophoenix_vinifera	(((Roystonea_regia	(Bactris_major	(Attalea_speciosa	(Elaeis_guineensis	Elaeis_oleifera))))	Orania_palindan)	(Podococcus_barteri	Sclerosperma_profizianum)))	Pelagodoxa_henryana))	((((Serenoa_repens	Sabal_domingensis)	(Manicaria_saccifera	Calamus_caryotoides))	((Oenocarpus_minor	Oenocarpus_bataua)	Iriartea_deltoidea))	(((Heterospathe_cagayanensis	Dypsis_decaryi)	(Prestoea_acuminata	(Geonoma_undata	Dictyosperma_album)))	(Veitchia_spiralis	Kentiopsis_piersoniorum))))	Leopoldinia_pulchra)))	Kingia_australis);
((((((((((Pelagodoxa_henryana	Hydriastele_microspadix)	(Leopoldinia_pulchra	(((Reinhardtia_simplex	Reinhardtia_gracilis)	(Reinhardtia_paiewonskiana	Reinhardtia_latisecta))	Chamaedorea_seifrizii)))	(Roystonea_regia	(((Geonoma_undata	(Elaeis_oleifera	Elaeis_guineensis))	Bactris_major)	Attalea_speciosa)))	(Kentiopsis_piersoniorum	Heterospathe_cagayanensis))	Pseudophoenix_vinifera)	((Dictyosperma_album	((Veitchia_spiralis	Prestoea_acuminata)	(Podococcus_barteri	Dypsis_decaryi)))	(Sclerosperma_profizianum	(Orania_palindan	(Oenocarpus_bataua	Oenocarpus_minor)))))	(Iriartea_deltoidea	(Sabal_domingensis	Serenoa_repens)))	Manicaria_saccifera)	Calamus_caryotoides)	Kingia_australis);
((((Podococcus_barteri	((Orania_palindan	((Sabal_domingensis	Serenoa_repens)	(((((Iriartea_deltoidea	(Heterospathe_cagayanensis	Dypsis_decaryi))	(((Reinhardtia_simplex	Reinhardtia_gracilis)	(Reinhardtia_paiewonskiana	Reinhardtia_latisecta))	(Pelagodoxa_henryana	Hydriastele_microspadix)))	(Dictyosperma_album	(Veitchia_spiralis	((Leopoldinia_pulchra	Chamaedorea_seifrizii)	(Oenocarpus_bataua	Oenocarpus_minor)))))	(Prestoea_acuminata	Kentiopsis_piersoniorum))	Manicaria_saccifera)))	(((Roystonea_regia	((Bactris_major	Attalea_speciosa)	(Elaeis_oleifera	Elaeis_guineensis)))	Geonoma_undata)	Sclerosperma_profizianum)))	Pseudophoenix_vinifera)	Calamus_caryotoides)	Kingia_australis);
((((Sabal_domingensis	Serenoa_repens)	(((((Prestoea_acuminata	((Dictyosperma_album	(Sclerosperma_profizianum	((Roystonea_regia	((Bactris_major	Attalea_speciosa)	(Geonoma_undata	(Elaeis_oleifera	Elaeis_guineensis))))	Podococcus_barteri)))	((Orania_palindan	(Oenocarpus_bataua	Oenocarpus_minor))	Leopoldinia_pulchra)))	Veitchia_spiralis)	(Kentiopsis_piersoniorum	(((Chamaedorea_seifrizii	Iriartea_deltoidea)	(Heterospathe_cagayanensis	Dypsis_decaryi))	Pseudophoenix_vinifera)))	(((Reinhardtia_simplex	Reinhardtia_gracilis)	(Reinhardtia_paiewonskiana	Reinhardtia_latisecta))	(Pelagodoxa_henryana	Hydriastele_microspadix)))	Manicaria_saccifera))	Calamus_caryotoides)	Kingia_australis);
((((((((Kentiopsis_piersoniorum	Veitchia_spiralis)	(((Dypsis_decaryi	(Oenocarpus_bataua	Oenocarpus_minor))	Heterospathe_cagayanensis)	((((Leopoldinia_pulchra	(((Chamaedorea_seifrizii	Reinhardtia_simplex)	Reinhardtia_gracilis)	(Reinhardtia_paiewonskiana	Reinhardtia_latisecta)))	Pelagodoxa_henryana)	Hydriastele_microspadix)	Dictyosperma_album)))	((Sabal_domingensis	Serenoa_repens)	Iriartea_deltoidea))	(Manicaria_saccifera	Prestoea_acuminata))	((Roystonea_regia	(((Geonoma_undata	(Elaeis_oleifera	Elaeis_guineensis))	Bactris_major)	Attalea_speciosa))	((Podococcus_barteri	Sclerosperma_profizianum)	Orania_palindan)))	Pseudophoenix_vinifera)	Calamus_caryotoides)	Kingia_australis);
((Chamaedorea_seifrizii	(Reinhardtia_simplex	(Reinhardtia_gracilis	((Reinhardtia_paiewonskiana	Reinhardtia_latisecta)	(((((Calamus_caryotoides	Manicaria_saccifera)	((Sabal_domingensis	Serenoa_repens)	Iriartea_deltoidea))	((Prestoea_acuminata	(Veitchia_spiralis	(((Orania_palindan	(Sclerosperma_profizianum	(Podococcus_barteri	(((Geonoma_undata	(Elaeis_oleifera	Elaeis_guineensis))	(Roystonea_regia	Bactris_major))	(Pseudophoenix_vinifera	Attalea_speciosa)))))	Heterospathe_cagayanensis)	((Dypsis_decaryi	Dictyosperma_album)	(Leopoldinia_pulchra	(Oenocarpus_bataua	Oenocarpus_minor))))))	Kentiopsis_piersoniorum))	Pelagodoxa_henryana)	Hydriastele_microspadix)))))	Kingia_australis);
((Chamaedorea_seifrizii	(Reinhardtia_simplex	(Reinhardtia_gracilis	((Reinhardtia_paiewonskiana	Reinhardtia_latisecta)	(((Heterospathe_cagayanensis	(((Dictyosperma_album	((Sabal_domingensis	Serenoa_repens)	Iriartea_deltoidea))	(((Orania_palindan	((((Geonoma_undata	(Elaeis_oleifera	Elaeis_guineensis))	(Roystonea_regia	Bactris_major))	Attalea_speciosa)	Podococcus_barteri))	(Pelagodoxa_henryana	Sclerosperma_profizianum))	(Calamus_caryotoides	Pseudophoenix_vinifera)))	(Kentiopsis_piersoniorum	((Prestoea_acuminata	((Hydriastele_microspadix	Oenocarpus_bataua)	Veitchia_spiralis))	Oenocarpus_minor))))	(Leopoldinia_pulchra	Manicaria_saccifera))	Dypsis_decaryi)))))	Kingia_australis);
((Dictyosperma_album	((Dypsis_decaryi	((((Hydriastele_microspadix	((Reinhardtia_paiewonskiana	Reinhardtia_latisecta)	(Reinhardtia_gracilis	Reinhardtia_simplex)))	Heterospathe_cagayanensis)	(Oenocarpus_bataua	Oenocarpus_minor))	(((Veitchia_spiralis	Prestoea_acuminata)	Kentiopsis_piersoniorum)	((((Sclerosperma_profizianum	((Attalea_speciosa	((Roystonea_regia	Bactris_major)	(Geonoma_undata	(Elaeis_oleifera	Elaeis_guineensis))))	Pseudophoenix_vinifera))	(Pelagodoxa_henryana	Podococcus_barteri))	Orania_palindan)	((Calamus_caryotoides	Manicaria_saccifera)	((Sabal_domingensis	Serenoa_repens)	Iriartea_deltoidea))))))	(Chamaedorea_seifrizii	Leopoldinia_pulchra)))	Kingia_australis);
(((((((((Geonoma_undata	Pelagodoxa_henryana)	Sclerosperma_profizianum)	Dictyosperma_album)	(((((Kentiopsis_piersoniorum	((Heterospathe_cagayanensis	((Calamus_caryotoides	Manicaria_saccifera)	((Sabal_domingensis	Serenoa_repens)	Iriartea_deltoidea)))	Pseudophoenix_vinifera))	(Veitchia_spiralis	Prestoea_acuminata))	(Dypsis_decaryi	(Orania_palindan	(Oenocarpus_bataua	Oenocarpus_minor))))	Hydriastele_microspadix)	((Attalea_speciosa	(Bactris_major	(Elaeis_oleifera	Elaeis_guineensis)))	Roystonea_regia)))	Podococcus_barteri)	Leopoldinia_pulchra)	((Reinhardtia_gracilis	Reinhardtia_simplex)	(Reinhardtia_paiewonskiana	Reinhardtia_latisecta)))	Chamaedorea_seifrizii)	Kingia_australis);
(((Hydriastele_microspadix	(((((Oenocarpus_bataua	Oenocarpus_minor)	((Heterospathe_cagayanensis	Dypsis_decaryi)	Iriartea_deltoidea))	((((Calamus_caryotoides	Pseudophoenix_vinifera)	(Sclerosperma_profizianum	Pelagodoxa_henryana))	(Podococcus_barteri	(((Bactris_major	(Elaeis_oleifera	Elaeis_guineensis))	Attalea_speciosa)	(Geonoma_undata	Roystonea_regia))))	Orania_palindan))	(Veitchia_spiralis	(((Sabal_domingensis	Serenoa_repens)	Dictyosperma_album)	Prestoea_acuminata)))	(Manicaria_saccifera	Kentiopsis_piersoniorum)))	(Leopoldinia_pulchra	(((Reinhardtia_gracilis	Reinhardtia_simplex)	(Reinhardtia_paiewonskiana	Reinhardtia_latisecta))	Chamaedorea_seifrizii)))	Kingia_australis);
((Dictyosperma_album	((((Orania_palindan	(Oenocarpus_bataua	Oenocarpus_minor))	Pseudophoenix_vinifera)	((((Geonoma_undata	(Heterospathe_cagayanensis	Dypsis_decaryi))	Kentiopsis_piersoniorum)	((Attalea_speciosa	(Roystonea_regia	(Elaeis_oleifera	Elaeis_guineensis)))	Bactris_major))	(Veitchia_spiralis	((Prestoea_acuminata	(Sclerosperma_profizianum	(Hydriastele_microspadix	Pelagodoxa_henryana)))	(((Iriartea_deltoidea	(Sabal_domingensis	Serenoa_repens))	(Calamus_caryotoides	Manicaria_saccifera))	(Leopoldinia_pulchra	(((Reinhardtia_paiewonskiana	Reinhardtia_latisecta)	(Reinhardtia_gracilis	Reinhardtia_simplex))	Chamaedorea_seifrizii)))))))	Podococcus_barteri))	Kingia_australis);
((Calamus_caryotoides	(Manicaria_saccifera	((((Pelagodoxa_henryana	Hydriastele_microspadix)	((Chamaedorea_seifrizii	Iriartea_deltoidea)	((Reinhardtia_simplex	Reinhardtia_gracilis)	(Reinhardtia_latisecta	Reinhardtia_paiewonskiana))))	(((Kentiopsis_piersoniorum	((Prestoea_acuminata	Podococcus_barteri)	Pseudophoenix_vinifera))	((Dypsis_decaryi	Heterospathe_cagayanensis)	Sclerosperma_profizianum))	((Orania_palindan	(Oenocarpus_bataua	Oenocarpus_minor))	(Dictyosperma_album	(((Geonoma_undata	Roystonea_regia)	(Attalea_speciosa	(Bactris_major	(Elaeis_oleifera	Elaeis_guineensis))))	(Leopoldinia_pulchra	Veitchia_spiralis))))))	(Serenoa_repens	Sabal_domingensis))))	Kingia_australis);
((Calamus_caryotoides	(Manicaria_saccifera	((Serenoa_repens	Sabal_domingensis)	(((((((Sclerosperma_profizianum	Podococcus_barteri)	(Orania_palindan	Pseudophoenix_vinifera))	((Bactris_major	(Elaeis_oleifera	Elaeis_guineensis))	Attalea_speciosa))	Roystonea_regia)	((Reinhardtia_gracilis	((Reinhardtia_latisecta	Reinhardtia_paiewonskiana)	Reinhardtia_simplex))	(Pelagodoxa_henryana	Hydriastele_microspadix)))	(((Kentiopsis_piersoniorum	Prestoea_acuminata)	(Geonoma_undata	Leopoldinia_pulchra))	(((Oenocarpus_bataua	Oenocarpus_minor)	Dictyosperma_album)	Veitchia_spiralis)))	(Dypsis_decaryi	((Chamaedorea_seifrizii	Iriartea_deltoidea)	Heterospathe_cagayanensis))))))	Kingia_australis);
(((Chamaedorea_seifrizii	Iriartea_deltoidea)	((Heterospathe_cagayanensis	((((Hydriastele_microspadix	Manicaria_saccifera)	((Oenocarpus_bataua	Oenocarpus_minor)	Dypsis_decaryi))	Dictyosperma_album)	((Kentiopsis_piersoniorum	(Veitchia_spiralis	((Podococcus_barteri	((((Pelagodoxa_henryana	Sclerosperma_profizianum)	((Geonoma_undata	(Elaeis_oleifera	Elaeis_guineensis))	(Attalea_speciosa	Bactris_major)))	(Pseudophoenix_vinifera	(Calamus_caryotoides	Roystonea_regia)))	Orania_palindan))	((Serenoa_repens	Sabal_domingensis)	Leopoldinia_pulchra))))	Prestoea_acuminata)))	((Reinhardtia_latisecta	Reinhardtia_paiewonskiana)	(Reinhardtia_simplex	Reinhardtia_gracilis))))	Kingia_australis);
(((Chamaedorea_seifrizii	Iriartea_deltoidea)	(((((Pelagodoxa_henryana	Sclerosperma_profizianum)	Orania_palindan)	(((((((Podococcus_barteri	Dictyosperma_album)	(Heterospathe_cagayanensis	Dypsis_decaryi))	Prestoea_acuminata)	Hydriastele_microspadix)	(Veitchia_spiralis	Kentiopsis_piersoniorum))	Manicaria_saccifera)	(((Leopoldinia_pulchra	Calamus_caryotoides)	Pseudophoenix_vinifera)	((Oenocarpus_bataua	Oenocarpus_minor)	(Serenoa_repens	Sabal_domingensis)))))	((Geonoma_undata	(Elaeis_oleifera	Elaeis_guineensis))	(Attalea_speciosa	(Roystonea_regia	Bactris_major))))	((Reinhardtia_latisecta	Reinhardtia_paiewonskiana)	(Reinhardtia_simplex	Reinhardtia_gracilis))))	Kingia_australis);
(((Chamaedorea_seifrizii	(((Leopoldinia_pulchra	Calamus_caryotoides)	(((((Prestoea_acuminata	((Oenocarpus_bataua	Oenocarpus_minor)	((Heterospathe_cagayanensis	Dypsis_decaryi)	Dictyosperma_album)))	(((((Elaeis_oleifera	Elaeis_guineensis)	(Bactris_major	Attalea_speciosa))	Pseudophoenix_vinifera)	((Sclerosperma_profizianum	Orania_palindan)	(Podococcus_barteri	Roystonea_regia)))	(Hydriastele_microspadix	Pelagodoxa_henryana)))	Veitchia_spiralis)	Kentiopsis_piersoniorum)	(Manicaria_saccifera	(Iriartea_deltoidea	(Serenoa_repens	Sabal_domingensis)))))	((Reinhardtia_gracilis	Reinhardtia_simplex)	(Reinhardtia_latisecta	Reinhardtia_paiewonskiana))))	Geonoma_undata)	Kingia_australis);
((Chamaedorea_seifrizii	((Leopoldinia_pulchra	(((Manicaria_saccifera	(Iriartea_deltoidea	(Serenoa_repens	Sabal_domingensis)))	(Hydriastele_microspadix	((Prestoea_acuminata	((Oenocarpus_bataua	Oenocarpus_minor)	((Heterospathe_cagayanensis	Dypsis_decaryi)	Dictyosperma_album)))	(Veitchia_spiralis	Kentiopsis_piersoniorum))))	((Roystonea_regia	(Bactris_major	((Elaeis_oleifera	Elaeis_guineensis)	Attalea_speciosa)))	(((Podococcus_barteri	Calamus_caryotoides)	Orania_palindan)	((Pelagodoxa_henryana	Sclerosperma_profizianum)	Pseudophoenix_vinifera)))))	(((Reinhardtia_gracilis	Reinhardtia_simplex)	(Reinhardtia_latisecta	Reinhardtia_paiewonskiana))	Geonoma_undata)))	Kingia_australis);
((Chamaedorea_seifrizii	((Reinhardtia_gracilis	Reinhardtia_simplex)	((((((Veitchia_spiralis	(Hydriastele_microspadix	Prestoea_acuminata))	Kentiopsis_piersoniorum)	((Leopoldinia_pulchra	(Oenocarpus_bataua	Oenocarpus_minor))	(Dictyosperma_album	(Manicaria_saccifera	(Serenoa_repens	Sabal_domingensis)))))	(((Geonoma_undata	(Elaeis_oleifera	Elaeis_guineensis))	(Attalea_speciosa	Bactris_major))	(((Roystonea_regia	(Calamus_caryotoides	Pseudophoenix_vinifera))	(Pelagodoxa_henryana	Sclerosperma_profizianum))	(Podococcus_barteri	Orania_palindan))))	((Iriartea_deltoidea	Heterospathe_cagayanensis)	Dypsis_decaryi))	(Reinhardtia_latisecta	Reinhardtia_paiewonskiana))))	Kingia_australis);
((Calamus_caryotoides	((Manicaria_saccifera	(Serenoa_repens	Sabal_domingensis))	((Dictyosperma_album	((Sclerosperma_profizianum	(Roystonea_regia	(Bactris_major	(Attalea_speciosa	(Geonoma_undata	(Elaeis_oleifera	Elaeis_guineensis))))))	(((((Veitchia_spiralis	Kentiopsis_piersoniorum)	(((Oenocarpus_bataua	Oenocarpus_minor)	Leopoldinia_pulchra)	Podococcus_barteri))	Prestoea_acuminata)	(Heterospathe_cagayanensis	Dypsis_decaryi))	(Orania_palindan	(((Pelagodoxa_henryana	Hydriastele_microspadix)	(Reinhardtia_gracilis	(Reinhardtia_simplex	(Reinhardtia_paiewonskiana	Reinhardtia_latisecta))))	Pseudophoenix_vinifera)))))	(Iriartea_deltoidea	Chamaedorea_seifrizii))))	Kingia_australis);
(((Calamus_caryotoides	Leopoldinia_pulchra)	((((Iriartea_deltoidea	Chamaedorea_seifrizii)	Heterospathe_cagayanensis)	(((Podococcus_barteri	((Pelagodoxa_henryana	Hydriastele_microspadix)	((Reinhardtia_paiewonskiana	Reinhardtia_latisecta)	(Reinhardtia_gracilis	Reinhardtia_simplex))))	Dictyosperma_album)	((Manicaria_saccifera	((Prestoea_acuminata	Kentiopsis_piersoniorum)	Veitchia_spiralis))	((Roystonea_regia	(Bactris_major	(Attalea_speciosa	(Geonoma_undata	(Elaeis_oleifera	Elaeis_guineensis)))))	((((Oenocarpus_bataua	Oenocarpus_minor)	Orania_palindan)	(Serenoa_repens	Sabal_domingensis))	Sclerosperma_profizianum)))))	(Pseudophoenix_vinifera	Dypsis_decaryi)))	Kingia_australis);
((Calamus_caryotoides	(Geonoma_undata	(Manicaria_saccifera	((Serenoa_repens	Sabal_domingensis)	((((Oenocarpus_minor	(Veitchia_spiralis	((Chamaedorea_seifrizii	Leopoldinia_pulchra)	((Reinhardtia_paiewonskiana	Reinhardtia_latisecta)	(Reinhardtia_gracilis	Reinhardtia_simplex)))))	(Prestoea_acuminata	((((Heterospathe_cagayanensis	Dypsis_decaryi)	Iriartea_deltoidea)	Dictyosperma_album)	((Roystonea_regia	(Bactris_major	(Attalea_speciosa	(Elaeis_oleifera	Elaeis_guineensis))))	((Orania_palindan	Podococcus_barteri)	(Pseudophoenix_vinifera	(Pelagodoxa_henryana	Sclerosperma_profizianum)))))))	Kentiopsis_piersoniorum)	(Hydriastele_microspadix	Oenocarpus_bataua))))))	Kingia_australis);
(((((Chamaedorea_seifrizii	((Reinhardtia_simplex	Reinhardtia_gracilis)	(Reinhardtia_paiewonskiana	Reinhardtia_latisecta)))	Leopoldinia_pulchra)	(Dictyosperma_album	(((Hydriastele_microspadix	((Manicaria_saccifera	(Sabal_domingensis	Serenoa_repens))	((Dypsis_decaryi	(Iriartea_deltoidea	(Oenocarpus_bataua	Oenocarpus_minor)))	((Roystonea_regia	(((Bactris_major	Orania_palindan)	(Pseudophoenix_vinifera	Attalea_speciosa))	Pelagodoxa_henryana))	((Podococcus_barteri	(Geonoma_undata	(Elaeis_guineensis	Elaeis_oleifera)))	Sclerosperma_profizianum)))))	(Veitchia_spiralis	Prestoea_acuminata))	(Kentiopsis_piersoniorum	Heterospathe_cagayanensis))))	Calamus_caryotoides)	Kingia_australis);
(((Pseudophoenix_vinifera	(Podococcus_barteri	((((Roystonea_regia	(Attalea_speciosa	(Bactris_major	((Geonoma_undata	Elaeis_guineensis)	Elaeis_oleifera))))	(Pelagodoxa_henryana	Sclerosperma_profizianum))	Orania_palindan)	(((((Kentiopsis_piersoniorum	Hydriastele_microspadix)	((Veitchia_spiralis	Prestoea_acuminata)	(Dictyosperma_album	Heterospathe_cagayanensis)))	((Chamaedorea_seifrizii	((Reinhardtia_paiewonskiana	Reinhardtia_latisecta)	(Reinhardtia_simplex	Reinhardtia_gracilis)))	Leopoldinia_pulchra))	((Dypsis_decaryi	(Oenocarpus_bataua	Oenocarpus_minor))	Iriartea_deltoidea))	(Manicaria_saccifera	(Sabal_domingensis	Serenoa_repens))))))	Calamus_caryotoides)	Kingia_australis);
(((Pseudophoenix_vinifera	(Podococcus_barteri	((((Roystonea_regia	(Attalea_speciosa	(Bactris_major	((Geonoma_undata	Elaeis_guineensis)	Elaeis_oleifera))))	(Pelagodoxa_henryana	Sclerosperma_profizianum))	Orania_palindan)	(((((Kentiopsis_piersoniorum	Hydriastele_microspadix)	((Veitchia_spiralis	Prestoea_acuminata)	(Dictyosperma_album	Heterospathe_cagayanensis)))	((Chamaedorea_seifrizii	((Reinhardtia_paiewonskiana	Reinhardtia_latisecta)	(Reinhardtia_simplex	Reinhardtia_gracilis)))	Leopoldinia_pulchra))	((Dypsis_decaryi	(Oenocarpus_bataua	Oenocarpus_minor))	Iriartea_deltoidea))	(Manicaria_saccifera	(Sabal_domingensis	Serenoa_repens))))))	Calamus_caryotoides)	Kingia_australis);
(((Sabal_domingensis	Serenoa_repens)	(((Leopoldinia_pulchra	Calamus_caryotoides)	((Roystonea_regia	((Orania_palindan	(Oenocarpus_bataua	Oenocarpus_minor))	((((Iriartea_deltoidea	Chamaedorea_seifrizii)	((Reinhardtia_paiewonskiana	Reinhardtia_latisecta)	(Reinhardtia_simplex	Reinhardtia_gracilis)))	Dypsis_decaryi)	((Podococcus_barteri	(Hydriastele_microspadix	Veitchia_spiralis))	Heterospathe_cagayanensis))))	(((((Pelagodoxa_henryana	Sclerosperma_profizianum)	Dictyosperma_album)	Kentiopsis_piersoniorum)	Prestoea_acuminata)	(Pseudophoenix_vinifera	(Attalea_speciosa	(Bactris_major	((Elaeis_guineensis	Elaeis_oleifera)	Geonoma_undata)))))))	Manicaria_saccifera))	Kingia_australis);
((Chamaedorea_seifrizii	(Leopoldinia_pulchra	((((((Sabal_domingensis	Serenoa_repens)	(Manicaria_saccifera	Calamus_caryotoides))	(Bactris_major	Roystonea_regia))	((((Pelagodoxa_henryana	Sclerosperma_profizianum)	Dictyosperma_album)	(((Kentiopsis_piersoniorum	Prestoea_acuminata)	Veitchia_spiralis)	(Hydriastele_microspadix	((((Pseudophoenix_vinifera	Attalea_speciosa)	(Elaeis_guineensis	Elaeis_oleifera))	Geonoma_undata)	((Dypsis_decaryi	Podococcus_barteri)	Iriartea_deltoidea)))))	Heterospathe_cagayanensis))	(Orania_palindan	(Oenocarpus_bataua	Oenocarpus_minor)))	((Reinhardtia_paiewonskiana	Reinhardtia_latisecta)	(Reinhardtia_simplex	Reinhardtia_gracilis)))))	Kingia_australis);
((Calamus_caryotoides	(Manicaria_saccifera	(((Sabal_domingensis	Serenoa_repens)	Iriartea_deltoidea)	((Leopoldinia_pulchra	(((Oenocarpus_bataua	Oenocarpus_minor)	Heterospathe_cagayanensis)	(((((Hydriastele_microspadix	(Pelagodoxa_henryana	(((Podococcus_barteri	Bactris_major)	((((Pseudophoenix_vinifera	Attalea_speciosa)	((Elaeis_guineensis	Elaeis_oleifera)	Geonoma_undata))	Orania_palindan)	Roystonea_regia))	Sclerosperma_profizianum)))	(Chamaedorea_seifrizii	((Reinhardtia_paiewonskiana	Reinhardtia_latisecta)	(Reinhardtia_simplex	Reinhardtia_gracilis))))	Veitchia_spiralis)	(Dictyosperma_album	Dypsis_decaryi))	Kentiopsis_piersoniorum)))	Prestoea_acuminata))))	Kingia_australis);
((Calamus_caryotoides	(Leopoldinia_pulchra	((Chamaedorea_seifrizii	((Reinhardtia_paiewonskiana	Reinhardtia_latisecta)	(Reinhardtia_simplex	Reinhardtia_gracilis)))	(((((Attalea_speciosa	(Bactris_major	((Elaeis_guineensis	Elaeis_oleifera)	Geonoma_undata)))	Roystonea_regia)	Dypsis_decaryi)	((Podococcus_barteri	((((Heterospathe_cagayanensis	Iriartea_deltoidea)	Manicaria_saccifera)	((Prestoea_acuminata	Sclerosperma_profizianum)	(Dictyosperma_album	Veitchia_spiralis)))	(Kentiopsis_piersoniorum	(Hydriastele_microspadix	Pelagodoxa_henryana))))	(((Sabal_domingensis	Serenoa_repens)	Orania_palindan)	(Oenocarpus_bataua	Oenocarpus_minor))))	Pseudophoenix_vinifera))))	Kingia_australis);
((Chamaedorea_seifrizii	(((((((Roystonea_regia	Podococcus_barteri)	(Pseudophoenix_vinifera	(Pelagodoxa_henryana	Sclerosperma_profizianum)))	(Attalea_speciosa	(Bactris_major	(Geonoma_undata	(Elaeis_guineensis	Elaeis_oleifera)))))	((Kentiopsis_piersoniorum	((Dictyosperma_album	Veitchia_spiralis)	Prestoea_acuminata))	((Dypsis_decaryi	Heterospathe_cagayanensis)	(Iriartea_deltoidea	Manicaria_saccifera))))	(((Reinhardtia_paiewonskiana	Reinhardtia_latisecta)	(Reinhardtia_simplex	Reinhardtia_gracilis))	Hydriastele_microspadix))	((Sabal_domingensis	Serenoa_repens)	(Orania_palindan	(Oenocarpus_bataua	Oenocarpus_minor))))	(Calamus_caryotoides	Leopoldinia_pulchra)))	Kingia_australis);
(((Manicaria_saccifera	((((((Veitchia_spiralis	((Dypsis_decaryi	Heterospathe_cagayanensis)	(Pelagodoxa_henryana	((Leopoldinia_pulchra	((Reinhardtia_paiewonskiana	Reinhardtia_latisecta)	(Reinhardtia_simplex	Reinhardtia_gracilis)))	Hydriastele_microspadix))))	(((Oenocarpus_bataua	Oenocarpus_minor)	Orania_palindan)	(Sabal_domingensis	Serenoa_repens)))	((((Pseudophoenix_vinifera	Attalea_speciosa)	(Bactris_major	(Elaeis_guineensis	Elaeis_oleifera)))	Roystonea_regia)	Prestoea_acuminata))	(Kentiopsis_piersoniorum	Sclerosperma_profizianum))	(((Iriartea_deltoidea	Chamaedorea_seifrizii)	Podococcus_barteri)	Dictyosperma_album))	Geonoma_undata))	Calamus_caryotoides)	Kingia_australis);
(((Manicaria_saccifera	((((Roystonea_regia	((((Attalea_speciosa	Veitchia_spiralis)	Orania_palindan)	((Oenocarpus_bataua	Oenocarpus_minor)	Podococcus_barteri))	((Kentiopsis_piersoniorum	(Dictyosperma_album	((Prestoea_acuminata	(((Elaeis_guineensis	Elaeis_oleifera)	Heterospathe_cagayanensis)	Hydriastele_microspadix))	(Pelagodoxa_henryana	Sclerosperma_profizianum))))	(Pseudophoenix_vinifera	(Leopoldinia_pulchra	(((Reinhardtia_paiewonskiana	Reinhardtia_latisecta)	(Reinhardtia_simplex	Reinhardtia_gracilis))	Chamaedorea_seifrizii))))))	(Geonoma_undata	(Dypsis_decaryi	Bactris_major)))	Iriartea_deltoidea)	(Sabal_domingensis	Serenoa_repens)))	Calamus_caryotoides)	Kingia_australis);
((Chamaedorea_seifrizii	(Leopoldinia_pulchra	((Heterospathe_cagayanensis	Dypsis_decaryi)	(((Oenocarpus_minor	Oenocarpus_bataua)	Iriartea_deltoidea)	(Dictyosperma_album	(Veitchia_spiralis	((Prestoea_acuminata	(((Pelagodoxa_henryana	Sclerosperma_profizianum)	((Calamus_caryotoides	Podococcus_barteri)	(((Roystonea_regia	(((Elaeis_guineensis	Elaeis_oleifera)	Geonoma_undata)	Bactris_major))	(Pseudophoenix_vinifera	Attalea_speciosa))	Orania_palindan)))	((Hydriastele_microspadix	((Reinhardtia_paiewonskiana	Reinhardtia_latisecta)	(Reinhardtia_gracilis	Reinhardtia_simplex)))	(Serenoa_repens	Sabal_domingensis))))	(Kentiopsis_piersoniorum	Manicaria_saccifera))))))))	Kingia_australis);
((Chamaedorea_seifrizii	(Leopoldinia_pulchra	((((Veitchia_spiralis	((Manicaria_saccifera	Dictyosperma_album)	(Iriartea_deltoidea	(Dypsis_decaryi	Heterospathe_cagayanensis))))	Prestoea_acuminata)	(Kentiopsis_piersoniorum	((((Serenoa_repens	Sabal_domingensis)	Oenocarpus_minor)	Oenocarpus_bataua)	((Pelagodoxa_henryana	Hydriastele_microspadix)	((Reinhardtia_paiewonskiana	Reinhardtia_latisecta)	(Reinhardtia_gracilis	Reinhardtia_simplex))))))	(((Roystonea_regia	(Bactris_major	((Geonoma_undata	(Elaeis_guineensis	Elaeis_oleifera))	(Pseudophoenix_vinifera	Attalea_speciosa))))	Sclerosperma_profizianum)	((Podococcus_barteri	Calamus_caryotoides)	Orania_palindan)))))	Kingia_australis);
((Chamaedorea_seifrizii	(Leopoldinia_pulchra	((Dypsis_decaryi	Heterospathe_cagayanensis)	((Kentiopsis_piersoniorum	(Veitchia_spiralis	((((Oenocarpus_minor	Oenocarpus_bataua)	(Manicaria_saccifera	(Sabal_domingensis	(Serenoa_repens	Iriartea_deltoidea))))	(Podococcus_barteri	((Sclerosperma_profizianum	Orania_palindan)	((((Roystonea_regia	Bactris_major)	Attalea_speciosa)	(Geonoma_undata	(Elaeis_guineensis	Elaeis_oleifera)))	(Pseudophoenix_vinifera	Calamus_caryotoides)))))	(((Pelagodoxa_henryana	Hydriastele_microspadix)	((Reinhardtia_paiewonskiana	Reinhardtia_latisecta)	(Reinhardtia_gracilis	Reinhardtia_simplex)))	Dictyosperma_album))))	Prestoea_acuminata))))	Kingia_australis);
((Chamaedorea_seifrizii	(Dypsis_decaryi	((((((((((Oenocarpus_minor	Oenocarpus_bataua)	(Podococcus_barteri	(((((((Geonoma_undata	(Elaeis_guineensis	Elaeis_oleifera))	Bactris_major)	Attalea_speciosa)	Roystonea_regia)	(Pseudophoenix_vinifera	Calamus_caryotoides))	Orania_palindan)	(Sclerosperma_profizianum	Pelagodoxa_henryana))))	(Leopoldinia_pulchra	Dictyosperma_album))	(Kentiopsis_piersoniorum	Veitchia_spiralis))	Manicaria_saccifera)	Hydriastele_microspadix)	Prestoea_acuminata)	((Sabal_domingensis	Serenoa_repens)	Iriartea_deltoidea))	((Reinhardtia_paiewonskiana	Reinhardtia_latisecta)	(Reinhardtia_gracilis	Reinhardtia_simplex)))	Heterospathe_cagayanensis)))	Kingia_australis);
((Dictyosperma_album	(Leopoldinia_pulchra	((((Oenocarpus_minor	Oenocarpus_bataua)	((Calamus_caryotoides	(Pseudophoenix_vinifera	Attalea_speciosa))	((Orania_palindan	((Roystonea_regia	Bactris_major)	(Geonoma_undata	(Elaeis_guineensis	Elaeis_oleifera))))	(Podococcus_barteri	(Sclerosperma_profizianum	Pelagodoxa_henryana)))))	(((((Chamaedorea_seifrizii	((Reinhardtia_paiewonskiana	Reinhardtia_latisecta)	(Reinhardtia_gracilis	Reinhardtia_simplex)))	Dypsis_decaryi)	(Heterospathe_cagayanensis	Iriartea_deltoidea))	((Prestoea_acuminata	Kentiopsis_piersoniorum)	Manicaria_saccifera))	((Sabal_domingensis	Serenoa_repens)	Hydriastele_microspadix)))	Veitchia_spiralis)))	Kingia_australis);
(((Chamaedorea_seifrizii	Iriartea_deltoidea)	(Dictyosperma_album	((Heterospathe_cagayanensis	Dypsis_decaryi)	(((Leopoldinia_pulchra	((Reinhardtia_paiewonskiana	Reinhardtia_latisecta)	(Reinhardtia_gracilis	Reinhardtia_simplex)))	((((Pseudophoenix_vinifera	((Bactris_major	(Geonoma_undata	(Elaeis_guineensis	Elaeis_oleifera)))	Attalea_speciosa))	Orania_palindan)	(Podococcus_barteri	(Calamus_caryotoides	Roystonea_regia)))	(Sclerosperma_profizianum	Pelagodoxa_henryana)))	((Kentiopsis_piersoniorum	(Prestoea_acuminata	Veitchia_spiralis))	(Hydriastele_microspadix	((Oenocarpus_minor	Oenocarpus_bataua)	(Manicaria_saccifera	(Sabal_domingensis	Serenoa_repens)))))))))	Kingia_australis);
((Chamaedorea_seifrizii	(((Reinhardtia_paiewonskiana	Reinhardtia_latisecta)	(Reinhardtia_gracilis	Reinhardtia_simplex))	(((Oenocarpus_minor	Oenocarpus_bataua)	((((Heterospathe_cagayanensis	(Manicaria_saccifera	(Sabal_domingensis	Serenoa_repens)))	((Dictyosperma_album	Dypsis_decaryi)	Iriartea_deltoidea))	(Prestoea_acuminata	(Veitchia_spiralis	Kentiopsis_piersoniorum)))	(Hydriastele_microspadix	((Sclerosperma_profizianum	(((Podococcus_barteri	((Bactris_major	(Geonoma_undata	(Elaeis_guineensis	Elaeis_oleifera)))	(Pseudophoenix_vinifera	Attalea_speciosa)))	Orania_palindan)	(Calamus_caryotoides	Roystonea_regia)))	Pelagodoxa_henryana))))	Leopoldinia_pulchra)))	Kingia_australis);
((Chamaedorea_seifrizii	(((((Oenocarpus_minor	Oenocarpus_bataua)	((((Manicaria_saccifera	(Sabal_domingensis	Serenoa_repens))	Iriartea_deltoidea)	(Prestoea_acuminata	(Kentiopsis_piersoniorum	((Hydriastele_microspadix	((Sclerosperma_profizianum	((Pelagodoxa_henryana	Orania_palindan)	(Podococcus_barteri	((Bactris_major	(Geonoma_undata	(Elaeis_guineensis	Elaeis_oleifera)))	(Pseudophoenix_vinifera	Attalea_speciosa)))))	(Calamus_caryotoides	Roystonea_regia)))	(Heterospathe_cagayanensis	Dypsis_decaryi)))))	(Veitchia_spiralis	Dictyosperma_album)))	Leopoldinia_pulchra)	(Reinhardtia_paiewonskiana	Reinhardtia_latisecta))	(Reinhardtia_gracilis	Reinhardtia_simplex)))	Kingia_australis);
((Chamaedorea_seifrizii	(((Pelagodoxa_henryana	Hydriastele_microspadix)	((Reinhardtia_paiewonskiana	Reinhardtia_latisecta)	(Reinhardtia_gracilis	Reinhardtia_simplex)))	((Iriartea_deltoidea	((((Bactris_major	((Geonoma_undata	(Elaeis_guineensis	Elaeis_oleifera))	(Pseudophoenix_vinifera	Attalea_speciosa)))	(Dictyosperma_album	((Leopoldinia_pulchra	((Manicaria_saccifera	(Sabal_domingensis	Serenoa_repens))	Calamus_caryotoides))	((Orania_palindan	(Oenocarpus_minor	Oenocarpus_bataua))	Podococcus_barteri))))	((Heterospathe_cagayanensis	Dypsis_decaryi)	((Veitchia_spiralis	Prestoea_acuminata)	Sclerosperma_profizianum)))	Kentiopsis_piersoniorum))	Roystonea_regia)))	Kingia_australis);
((Manicaria_saccifera	(((Prestoea_acuminata	(((Dypsis_decaryi	(((((Pelagodoxa_henryana	Sclerosperma_profizianum)	Orania_palindan)	(Podococcus_barteri	((((Elaeis_guineensis	Elaeis_oleifera)	Bactris_major)	(Attalea_speciosa	(Pseudophoenix_vinifera	Geonoma_undata)))	Calamus_caryotoides)))	Roystonea_regia)	Heterospathe_cagayanensis))	(Leopoldinia_pulchra	((Iriartea_deltoidea	Chamaedorea_seifrizii)	((Reinhardtia_paiewonskiana	Reinhardtia_latisecta)	(Reinhardtia_gracilis	Reinhardtia_simplex)))))	((Hydriastele_microspadix	Veitchia_spiralis)	Kentiopsis_piersoniorum)))	(Dictyosperma_album	(Oenocarpus_minor	Oenocarpus_bataua)))	(Sabal_domingensis	Serenoa_repens)))	Kingia_australis);
((Calamus_caryotoides	(((Roystonea_regia	(Attalea_speciosa	((Bactris_major	Geonoma_undata)	(Elaeis_oleifera	Elaeis_guineensis))))	((((Pseudophoenix_vinifera	(((Reinhardtia_latisecta	Reinhardtia_paiewonskiana)	(Reinhardtia_simplex	Reinhardtia_gracilis))	(Pelagodoxa_henryana	Hydriastele_microspadix)))	(Sclerosperma_profizianum	((((Podococcus_barteri	(((Serenoa_repens	Sabal_domingensis)	Dypsis_decaryi)	((Iriartea_deltoidea	Chamaedorea_seifrizii)	Heterospathe_cagayanensis)))	Prestoea_acuminata)	Kentiopsis_piersoniorum)	Manicaria_saccifera)))	Veitchia_spiralis)	(Dictyosperma_album	(Orania_palindan	(Oenocarpus_bataua	Oenocarpus_minor)))))	Leopoldinia_pulchra))	Kingia_australis);
((Chamaedorea_seifrizii	(((((((Manicaria_saccifera	(Serenoa_repens	Sabal_domingensis))	Dictyosperma_album)	(Kentiopsis_piersoniorum	Heterospathe_cagayanensis))	((Prestoea_acuminata	((((Pseudophoenix_vinifera	Attalea_speciosa)	Calamus_caryotoides)	(Pelagodoxa_henryana	(Sclerosperma_profizianum	((Orania_palindan	Podococcus_barteri)	((Elaeis_oleifera	Elaeis_guineensis)	Geonoma_undata)))))	(Roystonea_regia	Bactris_major)))	(Hydriastele_microspadix	Veitchia_spiralis)))	(Dypsis_decaryi	(Iriartea_deltoidea	(Oenocarpus_bataua	Oenocarpus_minor))))	Leopoldinia_pulchra)	(Reinhardtia_simplex	(Reinhardtia_gracilis	(Reinhardtia_paiewonskiana	Reinhardtia_latisecta)))))	Kingia_australis);
((Chamaedorea_seifrizii	(((Reinhardtia_paiewonskiana	Reinhardtia_latisecta)	((((Kentiopsis_piersoniorum	Veitchia_spiralis)	((Hydriastele_microspadix	Pelagodoxa_henryana)	Pseudophoenix_vinifera))	((((Geonoma_undata	(Iriartea_deltoidea	((Attalea_speciosa	(Bactris_major	(Elaeis_oleifera	Elaeis_guineensis)))	Dypsis_decaryi)))	Roystonea_regia)	(Sclerosperma_profizianum	(Prestoea_acuminata	(Dictyosperma_album	Podococcus_barteri))))	((Heterospathe_cagayanensis	(Manicaria_saccifera	(Serenoa_repens	Sabal_domingensis)))	((Oenocarpus_bataua	Oenocarpus_minor)	Orania_palindan))))	(Leopoldinia_pulchra	Calamus_caryotoides)))	(Reinhardtia_simplex	Reinhardtia_gracilis)))	Kingia_australis);
((Chamaedorea_seifrizii	(((Reinhardtia_paiewonskiana	Reinhardtia_latisecta)	(Reinhardtia_simplex	Reinhardtia_gracilis))	(((((((Elaeis_oleifera	Elaeis_guineensis)	Geonoma_undata)	Iriartea_deltoidea)	(Attalea_speciosa	Bactris_major))	Roystonea_regia)	((((Dypsis_decaryi	Heterospathe_cagayanensis)	Pseudophoenix_vinifera)	(((Pelagodoxa_henryana	Sclerosperma_profizianum)	((((Manicaria_saccifera	(Serenoa_repens	Sabal_domingensis))	(Oenocarpus_bataua	Oenocarpus_minor))	((Kentiopsis_piersoniorum	Orania_palindan)	Hydriastele_microspadix))	Veitchia_spiralis))	Prestoea_acuminata))	(Dictyosperma_album	Podococcus_barteri)))	(Leopoldinia_pulchra	Calamus_caryotoides))))	Kingia_australis);
((Chamaedorea_seifrizii	(((Reinhardtia_paiewonskiana	Reinhardtia_latisecta)	(Reinhardtia_simplex	Reinhardtia_gracilis))	((((Prestoea_acuminata	((Kentiopsis_piersoniorum	Hydriastele_microspadix)	((Pseudophoenix_vinifera	((((Elaeis_oleifera	Elaeis_guineensis)	Geonoma_undata)	(Attalea_speciosa	Bactris_major))	Roystonea_regia))	Veitchia_spiralis)))	(((Dypsis_decaryi	Heterospathe_cagayanensis)	((Iriartea_deltoidea	(Serenoa_repens	Sabal_domingensis))	(Calamus_caryotoides	Manicaria_saccifera)))	((Orania_palindan	(Oenocarpus_bataua	Oenocarpus_minor))	(Pelagodoxa_henryana	Sclerosperma_profizianum))))	(Dictyosperma_album	Leopoldinia_pulchra))	Podococcus_barteri)))	Kingia_australis);
((Chamaedorea_seifrizii	(((Reinhardtia_paiewonskiana	Reinhardtia_latisecta)	(Reinhardtia_simplex	Reinhardtia_gracilis))	(((Veitchia_spiralis	((Manicaria_saccifera	(Kentiopsis_piersoniorum	Prestoea_acuminata))	(((Oenocarpus_bataua	Oenocarpus_minor)	(Dypsis_decaryi	(Heterospathe_cagayanensis	Iriartea_deltoidea)))	(((Serenoa_repens	Sabal_domingensis)	Hydriastele_microspadix)	((Calamus_caryotoides	Pseudophoenix_vinifera)	((Orania_palindan	(Podococcus_barteri	((((Elaeis_oleifera	Elaeis_guineensis)	Geonoma_undata)	(Attalea_speciosa	Bactris_major))	Roystonea_regia)))	(Pelagodoxa_henryana	Sclerosperma_profizianum)))))))	Dictyosperma_album)	Leopoldinia_pulchra)))	Kingia_australis);
((Chamaedorea_seifrizii	(Heterospathe_cagayanensis	((Kentiopsis_piersoniorum	(((((((((Attalea_speciosa	((Roystonea_regia	Bactris_major)	(Elaeis_oleifera	Elaeis_guineensis)))	Geonoma_undata)	Orania_palindan)	((Calamus_caryotoides	Pseudophoenix_vinifera)	(Pelagodoxa_henryana	Sclerosperma_profizianum)))	Podococcus_barteri)	(Hydriastele_microspadix	((Reinhardtia_paiewonskiana	Reinhardtia_latisecta)	(Reinhardtia_simplex	Reinhardtia_gracilis))))	Prestoea_acuminata)	(Dictyosperma_album	Leopoldinia_pulchra))	(((Oenocarpus_bataua	Oenocarpus_minor)	Dypsis_decaryi)	Veitchia_spiralis)))	(Manicaria_saccifera	(Iriartea_deltoidea	(Serenoa_repens	Sabal_domingensis))))))	Kingia_australis);
((((((Serenoa_repens	Sabal_domingensis)	(Leopoldinia_pulchra	(((Pseudophoenix_vinifera	((Iriartea_deltoidea	Chamaedorea_seifrizii)	Heterospathe_cagayanensis))	(((Orania_palindan	(((Oenocarpus_bataua	Oenocarpus_minor)	Kentiopsis_piersoniorum)	((Dypsis_decaryi	Dictyosperma_album)	Podococcus_barteri)))	Prestoea_acuminata)	(Veitchia_spiralis	(((Attalea_speciosa	Roystonea_regia)	((Elaeis_oleifera	Elaeis_guineensis)	Bactris_major))	(Hydriastele_microspadix	(Pelagodoxa_henryana	((Reinhardtia_paiewonskiana	Reinhardtia_latisecta)	(Reinhardtia_simplex	Reinhardtia_gracilis))))))))	Sclerosperma_profizianum)))	Manicaria_saccifera)	Geonoma_undata)	Calamus_caryotoides)	Kingia_australis);
((((((((Manicaria_saccifera	((Dictyosperma_album	(Kentiopsis_piersoniorum	(Leopoldinia_pulchra	(((Serenoa_repens	Sabal_domingensis)	Geonoma_undata)	(((Reinhardtia_paiewonskiana	Reinhardtia_latisecta)	(Reinhardtia_simplex	Reinhardtia_gracilis))	(Pelagodoxa_henryana	Hydriastele_microspadix))))))	Veitchia_spiralis))	Prestoea_acuminata)	Dypsis_decaryi)	((Iriartea_deltoidea	Chamaedorea_seifrizii)	Heterospathe_cagayanensis))	(Orania_palindan	(Oenocarpus_bataua	Oenocarpus_minor)))	((((((Bactris_major	(Elaeis_oleifera	Elaeis_guineensis))	Attalea_speciosa)	Roystonea_regia)	Podococcus_barteri)	Sclerosperma_profizianum)	Pseudophoenix_vinifera))	Calamus_caryotoides)	Kingia_australis);
((((((((((Kentiopsis_piersoniorum	Hydriastele_microspadix)	Prestoea_acuminata)	(Veitchia_spiralis	(((Manicaria_saccifera	(Serenoa_repens	Sabal_domingensis))	((Oenocarpus_bataua	Oenocarpus_minor)	(Geonoma_undata	((Reinhardtia_paiewonskiana	Reinhardtia_latisecta)	(Reinhardtia_simplex	Reinhardtia_gracilis)))))	((Heterospathe_cagayanensis	Dypsis_decaryi)	Dictyosperma_album))))	((Iriartea_deltoidea	Chamaedorea_seifrizii)	Leopoldinia_pulchra))	(Orania_palindan	(Sclerosperma_profizianum	Pelagodoxa_henryana)))	((Elaeis_oleifera	Elaeis_guineensis)	(Attalea_speciosa	(Roystonea_regia	Bactris_major))))	Podococcus_barteri)	Pseudophoenix_vinifera)	Calamus_caryotoides)	Kingia_australis);
((((((((Reinhardtia_latisecta	Reinhardtia_paiewonskiana)	(Reinhardtia_simplex	Reinhardtia_gracilis))	(Hydriastele_microspadix	(Pelagodoxa_henryana	(Sclerosperma_profizianum	((Attalea_speciosa	(((Elaeis_oleifera	Elaeis_guineensis)	Geonoma_undata)	(Pseudophoenix_vinifera	Podococcus_barteri)))	(Bactris_major	Roystonea_regia))))))	((((Prestoea_acuminata	(((Iriartea_deltoidea	(Heterospathe_cagayanensis	Dypsis_decaryi))	Dictyosperma_album)	Veitchia_spiralis))	Manicaria_saccifera)	Kentiopsis_piersoniorum)	(((Oenocarpus_bataua	Oenocarpus_minor)	Orania_palindan)	(Sabal_domingensis	Serenoa_repens))))	Leopoldinia_pulchra)	Chamaedorea_seifrizii)	Calamus_caryotoides)	Kingia_australis);
(((Pseudophoenix_vinifera	((((((Pelagodoxa_henryana	((Reinhardtia_latisecta	Reinhardtia_paiewonskiana)	(Reinhardtia_simplex	Reinhardtia_gracilis)))	Hydriastele_microspadix)	((((Veitchia_spiralis	(((((Oenocarpus_bataua	Oenocarpus_minor)	Orania_palindan)	(Sabal_domingensis	Serenoa_repens))	((Chamaedorea_seifrizii	Iriartea_deltoidea)	(Heterospathe_cagayanensis	Dypsis_decaryi)))	(Leopoldinia_pulchra	Dictyosperma_album)))	Prestoea_acuminata)	Kentiopsis_piersoniorum)	Manicaria_saccifera))	Podococcus_barteri)	Sclerosperma_profizianum)	((Attalea_speciosa	((Geonoma_undata	(Elaeis_oleifera	Elaeis_guineensis))	Bactris_major))	Roystonea_regia)))	Calamus_caryotoides)	Kingia_australis);
(((((Kentiopsis_piersoniorum	(Podococcus_barteri	((Prestoea_acuminata	((((Attalea_speciosa	(Bactris_major	(Geonoma_undata	(Elaeis_oleifera	Elaeis_guineensis))))	Roystonea_regia)	Dypsis_decaryi)	Leopoldinia_pulchra))	(((Veitchia_spiralis	Dictyosperma_album)	((Chamaedorea_seifrizii	Iriartea_deltoidea)	Heterospathe_cagayanensis))	(Sclerosperma_profizianum	(((Oenocarpus_bataua	Oenocarpus_minor)	Orania_palindan)	(Sabal_domingensis	Serenoa_repens)))))))	(Pseudophoenix_vinifera	(((Reinhardtia_latisecta	Reinhardtia_paiewonskiana)	(Reinhardtia_simplex	Reinhardtia_gracilis))	(Hydriastele_microspadix	Pelagodoxa_henryana))))	Manicaria_saccifera)	Calamus_caryotoides)	Kingia_australis);
(((Manicaria_saccifera	((((Prestoea_acuminata	Kentiopsis_piersoniorum)	(((Veitchia_spiralis	((((Oenocarpus_bataua	Oenocarpus_minor)	((((Reinhardtia_paiewonskiana	Reinhardtia_latisecta)	(Reinhardtia_simplex	Reinhardtia_gracilis))	Pelagodoxa_henryana)	Hydriastele_microspadix))	Dictyosperma_album)	Leopoldinia_pulchra))	(Orania_palindan	(Roystonea_regia	((Sclerosperma_profizianum	(Podococcus_barteri	Pseudophoenix_vinifera))	((Attalea_speciosa	(Geonoma_undata	(Elaeis_oleifera	Elaeis_guineensis)))	Bactris_major)))))	(Chamaedorea_seifrizii	Iriartea_deltoidea)))	(Heterospathe_cagayanensis	Dypsis_decaryi))	(Sabal_domingensis	Serenoa_repens)))	Calamus_caryotoides)	Kingia_australis);
(((Manicaria_saccifera	((Sabal_domingensis	Serenoa_repens)	(((Pseudophoenix_vinifera	Attalea_speciosa)	((Geonoma_undata	(Elaeis_oleifera	Elaeis_guineensis))	Bactris_major))	(((Orania_palindan	(Oenocarpus_bataua	Oenocarpus_minor))	(((Hydriastele_microspadix	(((Kentiopsis_piersoniorum	Prestoea_acuminata)	(Pelagodoxa_henryana	Sclerosperma_profizianum))	Veitchia_spiralis))	((Leopoldinia_pulchra	(((Reinhardtia_paiewonskiana	Reinhardtia_latisecta)	(Reinhardtia_simplex	Reinhardtia_gracilis))	Chamaedorea_seifrizii))	Dictyosperma_album))	Roystonea_regia))	(Podococcus_barteri	((Heterospathe_cagayanensis	Dypsis_decaryi)	Iriartea_deltoidea))))))	Calamus_caryotoides)	Kingia_australis);
((((((Podococcus_barteri	Orania_palindan)	((Pelagodoxa_henryana	Sclerosperma_profizianum)	(Dictyosperma_album	(((Manicaria_saccifera	(Veitchia_spiralis	Prestoea_acuminata))	Kentiopsis_piersoniorum)	((((Dypsis_decaryi	Heterospathe_cagayanensis)	Iriartea_deltoidea)	((Sabal_domingensis	Serenoa_repens)	(Oenocarpus_bataua	Oenocarpus_minor)))	((Leopoldinia_pulchra	(((Reinhardtia_latisecta	Reinhardtia_paiewonskiana)	(Reinhardtia_simplex	Reinhardtia_gracilis))	Chamaedorea_seifrizii))	Hydriastele_microspadix))))))	((Elaeis_oleifera	Elaeis_guineensis)	(Attalea_speciosa	(Geonoma_undata	(Roystonea_regia	Bactris_major)))))	Pseudophoenix_vinifera)	Calamus_caryotoides)	Kingia_australis);
(((Manicaria_saccifera	((Iriartea_deltoidea	(Sabal_domingensis	Serenoa_repens))	((Pseudophoenix_vinifera	(((((Geonoma_undata	(Elaeis_oleifera	Elaeis_guineensis))	Attalea_speciosa)	Bactris_major)	Roystonea_regia)	((Orania_palindan	(Pelagodoxa_henryana	Sclerosperma_profizianum))	Podococcus_barteri)))	((((Dypsis_decaryi	Heterospathe_cagayanensis)	(Leopoldinia_pulchra	(((Reinhardtia_latisecta	Reinhardtia_paiewonskiana)	(Reinhardtia_simplex	Reinhardtia_gracilis))	Chamaedorea_seifrizii)))	((Veitchia_spiralis	Dictyosperma_album)	((Oenocarpus_bataua	Oenocarpus_minor)	Hydriastele_microspadix)))	(Prestoea_acuminata	Kentiopsis_piersoniorum)))))	Calamus_caryotoides)	Kingia_australis);
(((Manicaria_saccifera	((Iriartea_deltoidea	(Sabal_domingensis	Serenoa_repens))	((Pseudophoenix_vinifera	(((((Geonoma_undata	(Elaeis_oleifera	Elaeis_guineensis))	Attalea_speciosa)	Bactris_major)	Roystonea_regia)	((Orania_palindan	(Pelagodoxa_henryana	Sclerosperma_profizianum))	Podococcus_barteri)))	((((Dypsis_decaryi	Heterospathe_cagayanensis)	(Leopoldinia_pulchra	(((Reinhardtia_latisecta	Reinhardtia_paiewonskiana)	(Reinhardtia_simplex	Reinhardtia_gracilis))	Chamaedorea_seifrizii)))	((Veitchia_spiralis	Dictyosperma_album)	((Oenocarpus_bataua	Oenocarpus_minor)	Hydriastele_microspadix)))	(Prestoea_acuminata	Kentiopsis_piersoniorum)))))	Calamus_caryotoides)	Kingia_australis);
(((Pseudophoenix_vinifera	((((Orania_palindan	((((Geonoma_undata	(Elaeis_oleifera	Elaeis_guineensis))	Attalea_speciosa)	Bactris_major)	Roystonea_regia))	(Pelagodoxa_henryana	Sclerosperma_profizianum))	((((Chamaedorea_seifrizii	(Sabal_domingensis	Serenoa_repens))	((Iriartea_deltoidea	(Dypsis_decaryi	Heterospathe_cagayanensis))	((Reinhardtia_latisecta	Reinhardtia_paiewonskiana)	(Reinhardtia_simplex	Reinhardtia_gracilis))))	(((Oenocarpus_bataua	Oenocarpus_minor)	Dictyosperma_album)	(((Hydriastele_microspadix	(Veitchia_spiralis	Manicaria_saccifera))	Prestoea_acuminata)	Kentiopsis_piersoniorum)))	Leopoldinia_pulchra))	Podococcus_barteri))	Calamus_caryotoides)	Kingia_australis);
(((Pseudophoenix_vinifera	(((((((Prestoea_acuminata	((Leopoldinia_pulchra	((Chamaedorea_seifrizii	Iriartea_deltoidea)	(((Reinhardtia_latisecta	Reinhardtia_paiewonskiana)	Reinhardtia_simplex)	Reinhardtia_gracilis)))	(Oenocarpus_minor	((Oenocarpus_bataua	(Dypsis_decaryi	Heterospathe_cagayanensis))	((Hydriastele_microspadix	Kentiopsis_piersoniorum)	(Manicaria_saccifera	(Sabal_domingensis	Serenoa_repens)))))))	Veitchia_spiralis)	Dictyosperma_album)	(Pelagodoxa_henryana	Podococcus_barteri))	((Attalea_speciosa	((Geonoma_undata	(Elaeis_oleifera	Elaeis_guineensis))	Bactris_major))	Orania_palindan))	Sclerosperma_profizianum)	Roystonea_regia))	Calamus_caryotoides)	Kingia_australis);
((Calamus_caryotoides	(Manicaria_saccifera	((Iriartea_deltoidea	(Serenoa_repens	Sabal_domingensis))	((Hydriastele_microspadix	((Reinhardtia_paiewonskiana	Reinhardtia_latisecta)	(Reinhardtia_simplex	Reinhardtia_gracilis)))	((Dictyosperma_album	(Veitchia_spiralis	(Prestoea_acuminata	((Heterospathe_cagayanensis	(Podococcus_barteri	((Orania_palindan	(Roystonea_regia	(Attalea_speciosa	(Bactris_major	(Geonoma_undata	(Elaeis_oleifera	Elaeis_guineensis))))))	(Pseudophoenix_vinifera	(Sclerosperma_profizianum	Pelagodoxa_henryana)))))	((Dypsis_decaryi	(Oenocarpus_minor	Oenocarpus_bataua))	(Chamaedorea_seifrizii	Leopoldinia_pulchra))))))	Kentiopsis_piersoniorum)))))	Kingia_australis);
((Calamus_caryotoides	((((Heterospathe_cagayanensis	(Chamaedorea_seifrizii	Iriartea_deltoidea))	(((Roystonea_regia	(Attalea_speciosa	(Bactris_major	(Elaeis_oleifera	Elaeis_guineensis))))	(Dictyosperma_album	Dypsis_decaryi))	(Podococcus_barteri	(((((Serenoa_repens	Sabal_domingensis)	(Orania_palindan	(Oenocarpus_minor	Oenocarpus_bataua)))	((Leopoldinia_pulchra	(Veitchia_spiralis	Prestoea_acuminata))	Kentiopsis_piersoniorum))	Manicaria_saccifera)	(Sclerosperma_profizianum	(Pelagodoxa_henryana	(Hydriastele_microspadix	((Reinhardtia_paiewonskiana	Reinhardtia_latisecta)	(Reinhardtia_simplex	Reinhardtia_gracilis)))))))))	Geonoma_undata)	Pseudophoenix_vinifera))	Kingia_australis);
((Calamus_caryotoides	(Manicaria_saccifera	(Leopoldinia_pulchra	(((((Dictyosperma_album	Dypsis_decaryi)	(Heterospathe_cagayanensis	(Chamaedorea_seifrizii	Iriartea_deltoidea)))	(Geonoma_undata	(Podococcus_barteri	(Sclerosperma_profizianum	(((Elaeis_oleifera	Elaeis_guineensis)	((Pseudophoenix_vinifera	Attalea_speciosa)	(Roystonea_regia	Bactris_major)))	(Pelagodoxa_henryana	(Hydriastele_microspadix	((Reinhardtia_paiewonskiana	Reinhardtia_latisecta)	(Reinhardtia_simplex	Reinhardtia_gracilis)))))))))	((Veitchia_spiralis	Prestoea_acuminata)	Kentiopsis_piersoniorum))	(((Oenocarpus_minor	Oenocarpus_bataua)	Orania_palindan)	(Serenoa_repens	Sabal_domingensis))))))	Kingia_australis);
((Calamus_caryotoides	(Manicaria_saccifera	(Leopoldinia_pulchra	(((((Dictyosperma_album	Dypsis_decaryi)	(Heterospathe_cagayanensis	(Chamaedorea_seifrizii	Iriartea_deltoidea)))	(Geonoma_undata	(Podococcus_barteri	(Sclerosperma_profizianum	(((Elaeis_oleifera	Elaeis_guineensis)	((Pseudophoenix_vinifera	Attalea_speciosa)	(Roystonea_regia	Bactris_major)))	(Pelagodoxa_henryana	(Hydriastele_microspadix	((Reinhardtia_paiewonskiana	Reinhardtia_latisecta)	(Reinhardtia_simplex	Reinhardtia_gracilis)))))))))	((Veitchia_spiralis	Prestoea_acuminata)	Kentiopsis_piersoniorum))	(((Oenocarpus_minor	Oenocarpus_bataua)	Orania_palindan)	(Serenoa_repens	Sabal_domingensis))))))	Kingia_australis);
((Calamus_caryotoides	((((Reinhardtia_paiewonskiana	Reinhardtia_latisecta)	(Reinhardtia_simplex	Reinhardtia_gracilis))	Chamaedorea_seifrizii)	(Leopoldinia_pulchra	(((Dictyosperma_album	(Iriartea_deltoidea	(Dypsis_decaryi	Heterospathe_cagayanensis)))	((((Orania_palindan	(Oenocarpus_minor	Oenocarpus_bataua))	(Serenoa_repens	Sabal_domingensis))	(((Attalea_speciosa	(Podococcus_barteri	(Roystonea_regia	Pseudophoenix_vinifera)))	(Bactris_major	(Geonoma_undata	(Elaeis_oleifera	Elaeis_guineensis))))	(Pelagodoxa_henryana	Sclerosperma_profizianum)))	((Prestoea_acuminata	(Veitchia_spiralis	Kentiopsis_piersoniorum))	Manicaria_saccifera)))	Hydriastele_microspadix))))	Kingia_australis);
((Calamus_caryotoides	(Manicaria_saccifera	((Serenoa_repens	Sabal_domingensis)	((((Oenocarpus_minor	Oenocarpus_bataua)	((Sclerosperma_profizianum	Pseudophoenix_vinifera)	(Orania_palindan	((Pelagodoxa_henryana	Podococcus_barteri)	(Attalea_speciosa	((Geonoma_undata	(Elaeis_oleifera	Elaeis_guineensis))	(Roystonea_regia	Bactris_major)))))))	((Kentiopsis_piersoniorum	(Veitchia_spiralis	(Dypsis_decaryi	((Iriartea_deltoidea	Chamaedorea_seifrizii)	Heterospathe_cagayanensis))))	(((Hydriastele_microspadix	((Reinhardtia_paiewonskiana	Reinhardtia_latisecta)	(Reinhardtia_simplex	Reinhardtia_gracilis)))	Leopoldinia_pulchra)	Prestoea_acuminata)))	Dictyosperma_album))))	Kingia_australis);
((Calamus_caryotoides	(Manicaria_saccifera	((Serenoa_repens	Sabal_domingensis)	(((((Heterospathe_cagayanensis	((Hydriastele_microspadix	((Reinhardtia_paiewonskiana	Reinhardtia_latisecta)	(Reinhardtia_simplex	Reinhardtia_gracilis)))	Leopoldinia_pulchra))	((Kentiopsis_piersoniorum	Prestoea_acuminata)	Veitchia_spiralis))	((Oenocarpus_minor	Oenocarpus_bataua)	(Orania_palindan	((((Attalea_speciosa	(Bactris_major	(Geonoma_undata	(Elaeis_oleifera	Elaeis_guineensis))))	Roystonea_regia)	(Sclerosperma_profizianum	Podococcus_barteri))	(Pelagodoxa_henryana	Pseudophoenix_vinifera)))))	(Dypsis_decaryi	Dictyosperma_album))	(Iriartea_deltoidea	Chamaedorea_seifrizii)))))	Kingia_australis);
((Calamus_caryotoides	(((((((Dictyosperma_album	Podococcus_barteri)	(((Heterospathe_cagayanensis	Dypsis_decaryi)	Iriartea_deltoidea)	(Serenoa_repens	Sabal_domingensis)))	((Orania_palindan	((Attalea_speciosa	(Bactris_major	(Geonoma_undata	(Elaeis_oleifera	Elaeis_guineensis))))	Roystonea_regia))	(((Prestoea_acuminata	Veitchia_spiralis)	Manicaria_saccifera)	Kentiopsis_piersoniorum)))	((Pelagodoxa_henryana	(Hydriastele_microspadix	((Reinhardtia_paiewonskiana	Reinhardtia_latisecta)	(Reinhardtia_simplex	Reinhardtia_gracilis))))	(Oenocarpus_minor	Oenocarpus_bataua)))	(Sclerosperma_profizianum	Pseudophoenix_vinifera))	Leopoldinia_pulchra)	Chamaedorea_seifrizii))	Kingia_australis);
((Calamus_caryotoides	(((Serenoa_repens	Sabal_domingensis)	(Leopoldinia_pulchra	((((Chamaedorea_seifrizii	Iriartea_deltoidea)	((Reinhardtia_paiewonskiana	Reinhardtia_latisecta)	(Reinhardtia_simplex	Reinhardtia_gracilis)))	(Hydriastele_microspadix	Pelagodoxa_henryana))	(((Heterospathe_cagayanensis	Dypsis_decaryi)	Dictyosperma_album)	((Prestoea_acuminata	(Veitchia_spiralis	(Kentiopsis_piersoniorum	Oenocarpus_bataua)))	(Oenocarpus_minor	((((Roystonea_regia	Bactris_major)	Podococcus_barteri)	(((Geonoma_undata	(Elaeis_oleifera	Elaeis_guineensis))	(Pseudophoenix_vinifera	Attalea_speciosa))	Sclerosperma_profizianum))	Orania_palindan)))))))	Manicaria_saccifera))	Kingia_australis);
((Calamus_caryotoides	(((Serenoa_repens	Sabal_domingensis)	((Roystonea_regia	(Dypsis_decaryi	((Bactris_major	(Geonoma_undata	(Elaeis_oleifera	Elaeis_guineensis)))	Attalea_speciosa)))	(((Prestoea_acuminata	Veitchia_spiralis)	Leopoldinia_pulchra)	((((Oenocarpus_bataua	Oenocarpus_minor)	Heterospathe_cagayanensis)	((Chamaedorea_seifrizii	Iriartea_deltoidea)	Podococcus_barteri))	(Kentiopsis_piersoniorum	(((Orania_palindan	Pseudophoenix_vinifera)	(Dictyosperma_album	(((Reinhardtia_paiewonskiana	Reinhardtia_latisecta)	(Reinhardtia_simplex	Reinhardtia_gracilis))	(Hydriastele_microspadix	Pelagodoxa_henryana))))	Sclerosperma_profizianum))))))	Manicaria_saccifera))	Kingia_australis);
((Dictyosperma_album	((((Heterospathe_cagayanensis	(((Chamaedorea_seifrizii	((Reinhardtia_simplex	Reinhardtia_gracilis)	(Reinhardtia_latisecta	Reinhardtia_paiewonskiana)))	Iriartea_deltoidea)	Dypsis_decaryi))	((Hydriastele_microspadix	(Kentiopsis_piersoniorum	(Veitchia_spiralis	Prestoea_acuminata)))	Manicaria_saccifera))	((Leopoldinia_pulchra	Calamus_caryotoides)	(((Pseudophoenix_vinifera	(Sclerosperma_profizianum	Pelagodoxa_henryana))	(((((Roystonea_regia	Bactris_major)	Attalea_speciosa)	(Elaeis_guineensis	Elaeis_oleifera))	Geonoma_undata)	Orania_palindan))	Podococcus_barteri)))	((Oenocarpus_bataua	Oenocarpus_minor)	(Serenoa_repens	Sabal_domingensis))))	Kingia_australis);
(((((((((Iriartea_deltoidea	Chamaedorea_seifrizii)	Dypsis_decaryi)	(Oenocarpus_bataua	Oenocarpus_minor))	Leopoldinia_pulchra)	(Kentiopsis_piersoniorum	((Veitchia_spiralis	Prestoea_acuminata)	((((Reinhardtia_simplex	Reinhardtia_gracilis)	(Reinhardtia_latisecta	Reinhardtia_paiewonskiana))	Hydriastele_microspadix)	((((Calamus_caryotoides	Roystonea_regia)	(((Geonoma_undata	(Pseudophoenix_vinifera	Attalea_speciosa))	Bactris_major)	(Elaeis_guineensis	Elaeis_oleifera)))	(Orania_palindan	Podococcus_barteri))	(Sclerosperma_profizianum	Pelagodoxa_henryana))))))	(Dictyosperma_album	Heterospathe_cagayanensis))	(Serenoa_repens	Sabal_domingensis))	Manicaria_saccifera)	Kingia_australis);
(((Chamaedorea_seifrizii	(Heterospathe_cagayanensis	(((Sclerosperma_profizianum	((((Pseudophoenix_vinifera	Calamus_caryotoides)	((Oenocarpus_bataua	Oenocarpus_minor)	Podococcus_barteri))	Dictyosperma_album)	(Prestoea_acuminata	(((Veitchia_spiralis	Manicaria_saccifera)	Kentiopsis_piersoniorum)	(((Dypsis_decaryi	(Iriartea_deltoidea	((Elaeis_guineensis	Elaeis_oleifera)	((Roystonea_regia	Bactris_major)	Attalea_speciosa))))	(Serenoa_repens	Sabal_domingensis))	Orania_palindan)))))	Leopoldinia_pulchra)	((Pelagodoxa_henryana	Hydriastele_microspadix)	((Reinhardtia_simplex	Reinhardtia_gracilis)	(Reinhardtia_latisecta	Reinhardtia_paiewonskiana))))))	Geonoma_undata)	Kingia_australis);
((Chamaedorea_seifrizii	((((((((Pseudophoenix_vinifera	Calamus_caryotoides)	(Pelagodoxa_henryana	Sclerosperma_profizianum))	(((Bactris_major	Attalea_speciosa)	((Geonoma_undata	(Elaeis_guineensis	Elaeis_oleifera))	Roystonea_regia))	Orania_palindan))	Podococcus_barteri)	(((Hydriastele_microspadix	((Reinhardtia_simplex	Reinhardtia_gracilis)	(Reinhardtia_latisecta	Reinhardtia_paiewonskiana)))	Leopoldinia_pulchra)	((Dictyosperma_album	((Oenocarpus_bataua	Oenocarpus_minor)	(Serenoa_repens	Sabal_domingensis)))	((Veitchia_spiralis	(Prestoea_acuminata	Kentiopsis_piersoniorum))	Manicaria_saccifera))))	Dypsis_decaryi)	Iriartea_deltoidea)	Heterospathe_cagayanensis))	Kingia_australis);
((Chamaedorea_seifrizii	((Podococcus_barteri	(((Kentiopsis_piersoniorum	((Sclerosperma_profizianum	Prestoea_acuminata)	(Bactris_major	((Geonoma_undata	(Elaeis_guineensis	Elaeis_oleifera))	(Pseudophoenix_vinifera	Attalea_speciosa)))))	((Dictyosperma_album	Veitchia_spiralis)	(((Orania_palindan	(Oenocarpus_bataua	Oenocarpus_minor))	Roystonea_regia)	(Manicaria_saccifera	((Serenoa_repens	Sabal_domingensis)	Calamus_caryotoides)))))	((((Reinhardtia_simplex	Reinhardtia_gracilis)	(Reinhardtia_latisecta	Reinhardtia_paiewonskiana))	(Hydriastele_microspadix	Pelagodoxa_henryana))	Leopoldinia_pulchra)))	((Dypsis_decaryi	Heterospathe_cagayanensis)	Iriartea_deltoidea)))	Kingia_australis);
(((Iriartea_deltoidea	Chamaedorea_seifrizii)	(Heterospathe_cagayanensis	(((Geonoma_undata	Elaeis_guineensis)	Elaeis_oleifera)	(((Reinhardtia_simplex	Reinhardtia_gracilis)	(Reinhardtia_latisecta	Reinhardtia_paiewonskiana))	(Prestoea_acuminata	(((Kentiopsis_piersoniorum	((Hydriastele_microspadix	(Pelagodoxa_henryana	(((Pseudophoenix_vinifera	Attalea_speciosa)	(Roystonea_regia	Bactris_major))	((Serenoa_repens	Sabal_domingensis)	(Calamus_caryotoides	Manicaria_saccifera)))))	((Veitchia_spiralis	((Dictyosperma_album	Leopoldinia_pulchra)	(Orania_palindan	Sclerosperma_profizianum)))	Dypsis_decaryi)))	(Oenocarpus_bataua	Oenocarpus_minor))	Podococcus_barteri))))))	Kingia_australis);
((Chamaedorea_seifrizii	(((Reinhardtia_simplex	Reinhardtia_gracilis)	(Reinhardtia_latisecta	Reinhardtia_paiewonskiana))	((Geonoma_undata	((Heterospathe_cagayanensis	(Elaeis_guineensis	Elaeis_oleifera))	(((((Prestoea_acuminata	Kentiopsis_piersoniorum)	Manicaria_saccifera)	(Hydriastele_microspadix	(((((((Pseudophoenix_vinifera	Orania_palindan)	(Roystonea_regia	(Bactris_major	Attalea_speciosa)))	Podococcus_barteri)	(Sclerosperma_profizianum	Pelagodoxa_henryana))	(Serenoa_repens	Sabal_domingensis))	((Oenocarpus_bataua	Oenocarpus_minor)	Iriartea_deltoidea))	Dictyosperma_album)))	Veitchia_spiralis)	(Leopoldinia_pulchra	Calamus_caryotoides))))	Dypsis_decaryi)))	Kingia_australis);
(((Chamaedorea_seifrizii	((Reinhardtia_simplex	Reinhardtia_gracilis)	(Reinhardtia_latisecta	Reinhardtia_paiewonskiana)))	(((((Sclerosperma_profizianum	((Pseudophoenix_vinifera	Attalea_speciosa)	(Roystonea_regia	Bactris_major)))	(((Prestoea_acuminata	Kentiopsis_piersoniorum)	Veitchia_spiralis)	(((Orania_palindan	((Serenoa_repens	Sabal_domingensis)	(Oenocarpus_bataua	Oenocarpus_minor)))	Manicaria_saccifera)	(Dictyosperma_album	((Heterospathe_cagayanensis	(Elaeis_guineensis	Elaeis_oleifera))	((Podococcus_barteri	Iriartea_deltoidea)	Dypsis_decaryi))))))	(Pelagodoxa_henryana	Hydriastele_microspadix))	(Leopoldinia_pulchra	Calamus_caryotoides))	Geonoma_undata))	Kingia_australis);
((Chamaedorea_seifrizii	(((Heterospathe_cagayanensis	((Dypsis_decaryi	(Elaeis_guineensis	Elaeis_oleifera))	Iriartea_deltoidea))	Geonoma_undata)	(((Leopoldinia_pulchra	Calamus_caryotoides)	Manicaria_saccifera)	(((Prestoea_acuminata	Kentiopsis_piersoniorum)	(((Reinhardtia_simplex	Reinhardtia_gracilis)	(Reinhardtia_latisecta	Reinhardtia_paiewonskiana))	(Pelagodoxa_henryana	Hydriastele_microspadix)))	(Veitchia_spiralis	((Dictyosperma_album	(Podococcus_barteri	(Sclerosperma_profizianum	(Pseudophoenix_vinifera	((Roystonea_regia	Bactris_major)	Attalea_speciosa)))))	(Orania_palindan	((Serenoa_repens	Sabal_domingensis)	(Oenocarpus_bataua	Oenocarpus_minor)))))))))	Kingia_australis);
((((((Heterospathe_cagayanensis	Dypsis_decaryi)	((Veitchia_spiralis	(Prestoea_acuminata	(((Orania_palindan	(Sabal_domingensis	(Oenocarpus_bataua	Oenocarpus_minor)))	Dictyosperma_album)	((Calamus_caryotoides	Pseudophoenix_vinifera)	((Pelagodoxa_henryana	Sclerosperma_profizianum)	((Roystonea_regia	(Bactris_major	((Geonoma_undata	(Elaeis_guineensis	Elaeis_oleifera))	Attalea_speciosa)))	Podococcus_barteri))))))	(Manicaria_saccifera	((Kentiopsis_piersoniorum	Hydriastele_microspadix)	Leopoldinia_pulchra))))	(((Reinhardtia_simplex	Reinhardtia_gracilis)	Reinhardtia_latisecta)	Reinhardtia_paiewonskiana))	Serenoa_repens)	(Iriartea_deltoidea	Chamaedorea_seifrizii))	Kingia_australis);
(((Manicaria_saccifera	((((Kentiopsis_piersoniorum	(((Roystonea_regia	Bactris_major)	(Pelagodoxa_henryana	Sclerosperma_profizianum))	(((Geonoma_undata	(Elaeis_oleifera	Elaeis_guineensis))	Dictyosperma_album)	((Leopoldinia_pulchra	(Orania_palindan	((Sabal_domingensis	Serenoa_repens)	(Oenocarpus_bataua	Oenocarpus_minor))))	((((Reinhardtia_paiewonskiana	Reinhardtia_latisecta)	(Reinhardtia_simplex	Reinhardtia_gracilis))	(Iriartea_deltoidea	Chamaedorea_seifrizii))	(Heterospathe_cagayanensis	Dypsis_decaryi))))))	((Pseudophoenix_vinifera	Attalea_speciosa)	Prestoea_acuminata))	(Hydriastele_microspadix	Veitchia_spiralis))	Podococcus_barteri))	Calamus_caryotoides)	Kingia_australis);
(((Manicaria_saccifera	((((((Prestoea_acuminata	Hydriastele_microspadix)	(((Oenocarpus_bataua	Oenocarpus_minor)	(Podococcus_barteri	((Bactris_major	Roystonea_regia)	((Pelagodoxa_henryana	Sclerosperma_profizianum)	(((Geonoma_undata	(Elaeis_oleifera	Elaeis_guineensis))	(Pseudophoenix_vinifera	Attalea_speciosa))	Orania_palindan)))))	Veitchia_spiralis))	Kentiopsis_piersoniorum)	(Dictyosperma_album	(Heterospathe_cagayanensis	Dypsis_decaryi)))	(Leopoldinia_pulchra	((((Iriartea_deltoidea	Chamaedorea_seifrizii)	Reinhardtia_simplex)	Reinhardtia_gracilis)	(Reinhardtia_paiewonskiana	Reinhardtia_latisecta))))	(Sabal_domingensis	Serenoa_repens)))	Calamus_caryotoides)	Kingia_australis);
(((Manicaria_saccifera	((((Oenocarpus_bataua	Oenocarpus_minor)	Leopoldinia_pulchra)	(Veitchia_spiralis	((Orania_palindan	Kentiopsis_piersoniorum)	((Podococcus_barteri	((Heterospathe_cagayanensis	((Elaeis_oleifera	Elaeis_guineensis)	(Attalea_speciosa	(Bactris_major	Roystonea_regia))))	Dypsis_decaryi))	((Pseudophoenix_vinifera	(Hydriastele_microspadix	((((Iriartea_deltoidea	Chamaedorea_seifrizii)	(Geonoma_undata	(Reinhardtia_gracilis	Reinhardtia_simplex)))	(Reinhardtia_paiewonskiana	Reinhardtia_latisecta))	Pelagodoxa_henryana)))	((Dictyosperma_album	Prestoea_acuminata)	Sclerosperma_profizianum))))))	(Sabal_domingensis	Serenoa_repens)))	Calamus_caryotoides)	Kingia_australis);
(((Manicaria_saccifera	((Roystonea_regia	((Prestoea_acuminata	(Leopoldinia_pulchra	(((Iriartea_deltoidea	Chamaedorea_seifrizii)	Dypsis_decaryi)	Heterospathe_cagayanensis)))	((Sclerosperma_profizianum	Pseudophoenix_vinifera)	(((((Veitchia_spiralis	Dictyosperma_album)	(Kentiopsis_piersoniorum	Podococcus_barteri))	((Attalea_speciosa	(Elaeis_oleifera	Elaeis_guineensis))	Bactris_major))	((Oenocarpus_bataua	Oenocarpus_minor)	Orania_palindan))	((Hydriastele_microspadix	Pelagodoxa_henryana)	(((Reinhardtia_gracilis	Reinhardtia_simplex)	(Reinhardtia_paiewonskiana	Reinhardtia_latisecta))	Geonoma_undata))))))	(Sabal_domingensis	Serenoa_repens)))	Calamus_caryotoides)	Kingia_australis);
((((((((((Oenocarpus_bataua	Oenocarpus_minor)	Dictyosperma_album)	Hydriastele_microspadix)	(((Prestoea_acuminata	Manicaria_saccifera)	Kentiopsis_piersoniorum)	Veitchia_spiralis))	(Sabal_domingensis	Serenoa_repens))	(((Iriartea_deltoidea	Chamaedorea_seifrizii)	((Reinhardtia_simplex	Reinhardtia_gracilis)	(Reinhardtia_paiewonskiana	Reinhardtia_latisecta)))	((Dypsis_decaryi	Heterospathe_cagayanensis)	Geonoma_undata)))	Leopoldinia_pulchra)	(((Sclerosperma_profizianum	Orania_palindan)	(((Bactris_major	(Elaeis_oleifera	Elaeis_guineensis))	Attalea_speciosa)	Pseudophoenix_vinifera))	(Podococcus_barteri	(Pelagodoxa_henryana	Roystonea_regia))))	Calamus_caryotoides)	Kingia_australis);
(((Manicaria_saccifera	((Sabal_domingensis	Serenoa_repens)	((((Prestoea_acuminata	Oenocarpus_minor)	Oenocarpus_bataua)	(((Iriartea_deltoidea	Chamaedorea_seifrizii)	Dictyosperma_album)	((((((Roystonea_regia	((Bactris_major	(Elaeis_oleifera	Elaeis_guineensis))	Attalea_speciosa))	Podococcus_barteri)	Orania_palindan)	Pseudophoenix_vinifera)	(Pelagodoxa_henryana	Sclerosperma_profizianum))	(((Dypsis_decaryi	Heterospathe_cagayanensis)	Leopoldinia_pulchra)	(Hydriastele_microspadix	((Reinhardtia_paiewonskiana	Reinhardtia_latisecta)	((Reinhardtia_simplex	Reinhardtia_gracilis)	Geonoma_undata)))))))	(Kentiopsis_piersoniorum	Veitchia_spiralis))))	Calamus_caryotoides)	Kingia_australis);
(((Manicaria_saccifera	((Sabal_domingensis	Serenoa_repens)	(((Hydriastele_microspadix	Dictyosperma_album)	(Oenocarpus_bataua	Oenocarpus_minor))	((Leopoldinia_pulchra	((Reinhardtia_latisecta	Reinhardtia_gracilis)	(Reinhardtia_simplex	Reinhardtia_paiewonskiana)))	((Kentiopsis_piersoniorum	(Prestoea_acuminata	(Veitchia_spiralis	((Iriartea_deltoidea	Chamaedorea_seifrizii)	(Geonoma_undata	(Dypsis_decaryi	Heterospathe_cagayanensis))))))	(((((Bactris_major	(Elaeis_oleifera	Elaeis_guineensis))	(Pseudophoenix_vinifera	Attalea_speciosa))	Sclerosperma_profizianum)	(Orania_palindan	(Podococcus_barteri	Roystonea_regia)))	Pelagodoxa_henryana))))))	Calamus_caryotoides)	Kingia_australis);
(((Manicaria_saccifera	((Sabal_domingensis	Serenoa_repens)	(((((Veitchia_spiralis	Kentiopsis_piersoniorum)	(Heterospathe_cagayanensis	(((Iriartea_deltoidea	Chamaedorea_seifrizii)	(Leopoldinia_pulchra	((Reinhardtia_simplex	(Reinhardtia_latisecta	Reinhardtia_paiewonskiana))	Reinhardtia_gracilis)))	Dypsis_decaryi)))	Hydriastele_microspadix)	(Prestoea_acuminata	((((Podococcus_barteri	(Roystonea_regia	(Bactris_major	((Geonoma_undata	(Elaeis_oleifera	Elaeis_guineensis))	Attalea_speciosa))))	(Pseudophoenix_vinifera	(Pelagodoxa_henryana	Sclerosperma_profizianum)))	Orania_palindan)	Dictyosperma_album)))	(Oenocarpus_bataua	Oenocarpus_minor))))	Calamus_caryotoides)	Kingia_australis);
(((Manicaria_saccifera	((Sabal_domingensis	Serenoa_repens)	(((Hydriastele_microspadix	(((Dypsis_decaryi	Heterospathe_cagayanensis)	(Iriartea_deltoidea	Chamaedorea_seifrizii))	(Leopoldinia_pulchra	((Reinhardtia_latisecta	Reinhardtia_paiewonskiana)	(Reinhardtia_gracilis	Reinhardtia_simplex)))))	(Prestoea_acuminata	(Kentiopsis_piersoniorum	(Veitchia_spiralis	(((((Podococcus_barteri	(Roystonea_regia	(Bactris_major	((Geonoma_undata	(Elaeis_oleifera	Elaeis_guineensis))	Attalea_speciosa))))	Sclerosperma_profizianum)	(Pelagodoxa_henryana	Orania_palindan))	Pseudophoenix_vinifera)	Dictyosperma_album)))))	(Oenocarpus_bataua	Oenocarpus_minor))))	Calamus_caryotoides)	Kingia_australis);
(((Manicaria_saccifera	((Sabal_domingensis	(Iriartea_deltoidea	Serenoa_repens))	(Dictyosperma_album	(((((((Pelagodoxa_henryana	Hydriastele_microspadix)	((Reinhardtia_latisecta	Reinhardtia_paiewonskiana)	(Reinhardtia_gracilis	Reinhardtia_simplex)))	Leopoldinia_pulchra)	(Sclerosperma_profizianum	Podococcus_barteri))	((Orania_palindan	Prestoea_acuminata)	(Veitchia_spiralis	Kentiopsis_piersoniorum)))	((Dypsis_decaryi	((((Geonoma_undata	Elaeis_oleifera)	Elaeis_guineensis)	(Bactris_major	Roystonea_regia))	(Attalea_speciosa	Pseudophoenix_vinifera)))	(Oenocarpus_bataua	Oenocarpus_minor)))	(Chamaedorea_seifrizii	Heterospathe_cagayanensis)))))	Calamus_caryotoides)	Kingia_australis);
((((((Dypsis_decaryi	Iriartea_deltoidea)	(((Serenoa_repens	Sabal_domingensis)	(Orania_palindan	(Oenocarpus_minor	Oenocarpus_bataua)))	(((Veitchia_spiralis	((Manicaria_saccifera	Hydriastele_microspadix)	Dictyosperma_album))	(Prestoea_acuminata	((((((Roystonea_regia	Bactris_major)	Podococcus_barteri)	Sclerosperma_profizianum)	(Pseudophoenix_vinifera	Attalea_speciosa))	(((Elaeis_oleifera	Elaeis_guineensis)	Geonoma_undata)	Pelagodoxa_henryana))	Heterospathe_cagayanensis)))	Kentiopsis_piersoniorum)))	Leopoldinia_pulchra)	(Chamaedorea_seifrizii	((Reinhardtia_latisecta	Reinhardtia_paiewonskiana)	(Reinhardtia_gracilis	Reinhardtia_simplex))))	Calamus_caryotoides)	Kingia_australis);
((((((((Reinhardtia_latisecta	Reinhardtia_paiewonskiana)	(Reinhardtia_gracilis	Reinhardtia_simplex))	Hydriastele_microspadix)	(((Dictyosperma_album	(Iriartea_deltoidea	(Dypsis_decaryi	Heterospathe_cagayanensis)))	((Manicaria_saccifera	Prestoea_acuminata)	(Veitchia_spiralis	Kentiopsis_piersoniorum)))	((((Pelagodoxa_henryana	Sclerosperma_profizianum)	((Roystonea_regia	Bactris_major)	(((Elaeis_oleifera	Elaeis_guineensis)	Geonoma_undata)	Podococcus_barteri)))	(Pseudophoenix_vinifera	Attalea_speciosa))	((Serenoa_repens	Sabal_domingensis)	(Orania_palindan	(Oenocarpus_minor	Oenocarpus_bataua))))))	Leopoldinia_pulchra)	Chamaedorea_seifrizii)	Calamus_caryotoides)	Kingia_australis);
(((Heterospathe_cagayanensis	(((((((Serenoa_repens	Sabal_domingensis)	(Orania_palindan	(Oenocarpus_minor	Oenocarpus_bataua)))	(((Dypsis_decaryi	(((Pseudophoenix_vinifera	Attalea_speciosa)	(Roystonea_regia	Bactris_major))	(Elaeis_oleifera	Elaeis_guineensis)))	(Calamus_caryotoides	Leopoldinia_pulchra))	(((Reinhardtia_latisecta	Reinhardtia_paiewonskiana)	(Reinhardtia_gracilis	Reinhardtia_simplex))	(Hydriastele_microspadix	Pelagodoxa_henryana))))	Podococcus_barteri)	(((Dictyosperma_album	Sclerosperma_profizianum)	(Prestoea_acuminata	Veitchia_spiralis))	Kentiopsis_piersoniorum))	Manicaria_saccifera)	Geonoma_undata))	(Chamaedorea_seifrizii	Iriartea_deltoidea))	Kingia_australis);
((((Reinhardtia_gracilis	Reinhardtia_simplex)	(((((Manicaria_saccifera	(Serenoa_repens	Sabal_domingensis))	Pseudophoenix_vinifera)	(Orania_palindan	(((Dypsis_decaryi	(Heterospathe_cagayanensis	Geonoma_undata))	((Oenocarpus_minor	Oenocarpus_bataua)	((((Prestoea_acuminata	(((Attalea_speciosa	Bactris_major)	(Elaeis_oleifera	Elaeis_guineensis))	Roystonea_regia))	Kentiopsis_piersoniorum)	Podococcus_barteri)	Dictyosperma_album)))	((Pelagodoxa_henryana	Sclerosperma_profizianum)	(Hydriastele_microspadix	Veitchia_spiralis)))))	(Calamus_caryotoides	Leopoldinia_pulchra))	(Reinhardtia_latisecta	Reinhardtia_paiewonskiana)))	(Chamaedorea_seifrizii	Iriartea_deltoidea))	Kingia_australis);
((((((Reinhardtia_latisecta	Reinhardtia_paiewonskiana)	(Reinhardtia_simplex	Reinhardtia_gracilis))	(((((((((((Serenoa_repens	Sabal_domingensis)	Orania_palindan)	(Oenocarpus_minor	Oenocarpus_bataua))	Manicaria_saccifera)	Prestoea_acuminata)	(Kentiopsis_piersoniorum	(Veitchia_spiralis	Sclerosperma_profizianum)))	((Pseudophoenix_vinifera	Dictyosperma_album)	(((Bactris_major	Attalea_speciosa)	(Elaeis_oleifera	Elaeis_guineensis))	Roystonea_regia)))	Heterospathe_cagayanensis)	(Dypsis_decaryi	Podococcus_barteri))	(Pelagodoxa_henryana	Hydriastele_microspadix))	(Calamus_caryotoides	Leopoldinia_pulchra)))	(Chamaedorea_seifrizii	Iriartea_deltoidea))	Geonoma_undata)	Kingia_australis);
((((Heterospathe_cagayanensis	((Veitchia_spiralis	((((Dictyosperma_album	(Prestoea_acuminata	Hydriastele_microspadix))	Kentiopsis_piersoniorum)	(Orania_palindan	(Sclerosperma_profizianum	((Pelagodoxa_henryana	Podococcus_barteri)	((Bactris_major	(((Elaeis_oleifera	Elaeis_guineensis)	Roystonea_regia)	Attalea_speciosa))	(Calamus_caryotoides	Pseudophoenix_vinifera))))))	((Leopoldinia_pulchra	((Reinhardtia_latisecta	Reinhardtia_paiewonskiana)	(Reinhardtia_simplex	Reinhardtia_gracilis)))	((Geonoma_undata	(Oenocarpus_minor	Oenocarpus_bataua))	Iriartea_deltoidea))))	(Manicaria_saccifera	(Serenoa_repens	Sabal_domingensis))))	Chamaedorea_seifrizii)	Dypsis_decaryi)	Kingia_australis);
(((Chamaedorea_seifrizii	Geonoma_undata)	((Reinhardtia_simplex	Reinhardtia_gracilis)	(((Iriartea_deltoidea	((((((Roystonea_regia	(((Calamus_caryotoides	Pseudophoenix_vinifera)	Attalea_speciosa)	(Bactris_major	(Elaeis_oleifera	Elaeis_guineensis))))	((Orania_palindan	Pelagodoxa_henryana)	(Sclerosperma_profizianum	Podococcus_barteri)))	(Manicaria_saccifera	(Serenoa_repens	Sabal_domingensis)))	((Prestoea_acuminata	Kentiopsis_piersoniorum)	Dictyosperma_album))	((Dypsis_decaryi	Heterospathe_cagayanensis)	(Oenocarpus_minor	Oenocarpus_bataua)))	(Veitchia_spiralis	Hydriastele_microspadix)))	Leopoldinia_pulchra)	(Reinhardtia_latisecta	Reinhardtia_paiewonskiana))))	Kingia_australis);
(((Chamaedorea_seifrizii	Iriartea_deltoidea)	(((Elaeis_oleifera	Elaeis_guineensis)	Heterospathe_cagayanensis)	(((Attalea_speciosa	(Pseudophoenix_vinifera	Geonoma_undata))	(Bactris_major	((Serenoa_repens	Sabal_domingensis)	(((((Veitchia_spiralis	Sclerosperma_profizianum)	(((Orania_palindan	Manicaria_saccifera)	Roystonea_regia)	Prestoea_acuminata))	Kentiopsis_piersoniorum)	(((Hydriastele_microspadix	(((Reinhardtia_latisecta	Reinhardtia_paiewonskiana)	(Reinhardtia_simplex	Reinhardtia_gracilis))	Pelagodoxa_henryana))	Podococcus_barteri)	(Leopoldinia_pulchra	Calamus_caryotoides)))	((Oenocarpus_minor	Oenocarpus_bataua)	Dictyosperma_album)))))	Dypsis_decaryi)))	Kingia_australis);
((Chamaedorea_seifrizii	((((Veitchia_spiralis	(((((Geonoma_undata	(Elaeis_oleifera	Elaeis_guineensis))	((Bactris_major	Roystonea_regia)	Attalea_speciosa))	((Pseudophoenix_vinifera	(Podococcus_barteri	Orania_palindan))	Sclerosperma_profizianum))	(Leopoldinia_pulchra	Calamus_caryotoides))	(((Manicaria_saccifera	(Iriartea_deltoidea	(Serenoa_repens	Sabal_domingensis)))	Dictyosperma_album)	((Heterospathe_cagayanensis	Dypsis_decaryi)	((Pelagodoxa_henryana	((Reinhardtia_latisecta	Reinhardtia_paiewonskiana)	(Reinhardtia_simplex	Reinhardtia_gracilis)))	Hydriastele_microspadix)))))	Kentiopsis_piersoniorum)	Prestoea_acuminata)	(Oenocarpus_minor	Oenocarpus_bataua)))	Kingia_australis);
((Calamus_caryotoides	(Serenoa_repens	(Podococcus_barteri	(((((Bactris_major	((Attalea_speciosa	Elaeis_oleifera)	Elaeis_guineensis))	Roystonea_regia)	Pseudophoenix_vinifera)	(((Dictyosperma_album	((Pelagodoxa_henryana	((Reinhardtia_latisecta	Reinhardtia_paiewonskiana)	(Reinhardtia_simplex	Reinhardtia_gracilis)))	Hydriastele_microspadix))	(((Oenocarpus_minor	Oenocarpus_bataua)	(Sabal_domingensis	Orania_palindan))	Sclerosperma_profizianum))	((Heterospathe_cagayanensis	(Veitchia_spiralis	Kentiopsis_piersoniorum))	(Prestoea_acuminata	Manicaria_saccifera))))	(((Chamaedorea_seifrizii	Iriartea_deltoidea)	(Geonoma_undata	Leopoldinia_pulchra))	Dypsis_decaryi)))))	Kingia_australis);
((Chamaedorea_seifrizii	(((Reinhardtia_simplex	Reinhardtia_gracilis)	(Reinhardtia_latisecta	Reinhardtia_paiewonskiana))	(((((Veitchia_spiralis	((Kentiopsis_piersoniorum	Prestoea_acuminata)	Dictyosperma_album))	((Hydriastele_microspadix	Heterospathe_cagayanensis)	((Pseudophoenix_vinifera	(Podococcus_barteri	(((Calamus_caryotoides	Pelagodoxa_henryana)	Orania_palindan)	(Sclerosperma_profizianum	(((Attalea_speciosa	Bactris_major)	(Geonoma_undata	(Elaeis_guineensis	Elaeis_oleifera)))	Roystonea_regia)))))	(Manicaria_saccifera	(Iriartea_deltoidea	Serenoa_repens)))))	(Sabal_domingensis	(Oenocarpus_bataua	Oenocarpus_minor)))	Dypsis_decaryi)	Leopoldinia_pulchra)))	Kingia_australis);
((Chamaedorea_seifrizii	(((Reinhardtia_gracilis	Reinhardtia_simplex)	(Reinhardtia_latisecta	Reinhardtia_paiewonskiana))	(((((Hydriastele_microspadix	((Prestoea_acuminata	Kentiopsis_piersoniorum)	(Heterospathe_cagayanensis	((Iriartea_deltoidea	(Sabal_domingensis	Serenoa_repens))	(Dypsis_decaryi	Dictyosperma_album)))))	Veitchia_spiralis)	((Oenocarpus_bataua	Oenocarpus_minor)	Manicaria_saccifera))	(Sclerosperma_profizianum	((Attalea_speciosa	((((Podococcus_barteri	(Elaeis_guineensis	Elaeis_oleifera))	((Pseudophoenix_vinifera	Calamus_caryotoides)	Geonoma_undata))	(Roystonea_regia	Bactris_major))	Pelagodoxa_henryana))	Orania_palindan)))	Leopoldinia_pulchra)))	Kingia_australis);
((Chamaedorea_seifrizii	((((Reinhardtia_gracilis	Reinhardtia_simplex)	Reinhardtia_latisecta)	Reinhardtia_paiewonskiana)	((Dictyosperma_album	(((Veitchia_spiralis	Kentiopsis_piersoniorum)	Prestoea_acuminata)	(Hydriastele_microspadix	((((Heterospathe_cagayanensis	Dypsis_decaryi)	(Oenocarpus_bataua	Oenocarpus_minor))	((Calamus_caryotoides	Manicaria_saccifera)	(Iriartea_deltoidea	(Sabal_domingensis	Serenoa_repens))))	(((Podococcus_barteri	(Pelagodoxa_henryana	Sclerosperma_profizianum))	(Pseudophoenix_vinifera	Orania_palindan))	((Attalea_speciosa	(Bactris_major	Roystonea_regia))	(Geonoma_undata	(Elaeis_guineensis	Elaeis_oleifera))))))))	Leopoldinia_pulchra)))	Kingia_australis);
((Chamaedorea_seifrizii	(((Reinhardtia_gracilis	Reinhardtia_simplex)	(Reinhardtia_latisecta	Reinhardtia_paiewonskiana))	(((((Iriartea_deltoidea	Dictyosperma_album)	((Dypsis_decaryi	(Oenocarpus_bataua	Oenocarpus_minor))	((Sabal_domingensis	Serenoa_repens)	Hydriastele_microspadix)))	(((Veitchia_spiralis	(Kentiopsis_piersoniorum	((((Podococcus_barteri	Pseudophoenix_vinifera)	(Pelagodoxa_henryana	Calamus_caryotoides))	(Sclerosperma_profizianum	((Bactris_major	Roystonea_regia)	((Attalea_speciosa	Elaeis_guineensis)	Elaeis_oleifera))))	(Geonoma_undata	Orania_palindan))))	Heterospathe_cagayanensis)	Prestoea_acuminata))	Manicaria_saccifera)	Leopoldinia_pulchra)))	Kingia_australis);
((Chamaedorea_seifrizii	((((Reinhardtia_gracilis	Reinhardtia_simplex)	(Reinhardtia_latisecta	Reinhardtia_paiewonskiana))	((((Leopoldinia_pulchra	(((Veitchia_spiralis	Manicaria_saccifera)	Kentiopsis_piersoniorum)	(Prestoea_acuminata	(((Podococcus_barteri	(((Pelagodoxa_henryana	Sclerosperma_profizianum)	Roystonea_regia)	Orania_palindan))	(Geonoma_undata	((Bactris_major	(Elaeis_guineensis	Elaeis_oleifera))	(Attalea_speciosa	(Calamus_caryotoides	Pseudophoenix_vinifera)))))	Dictyosperma_album))))	((Oenocarpus_bataua	Oenocarpus_minor)	(Sabal_domingensis	Serenoa_repens)))	(Dypsis_decaryi	Heterospathe_cagayanensis))	Hydriastele_microspadix))	Iriartea_deltoidea))	Kingia_australis);
((Chamaedorea_seifrizii	((((((Reinhardtia_gracilis	Reinhardtia_simplex)	(Reinhardtia_latisecta	Reinhardtia_paiewonskiana))	Hydriastele_microspadix)	(((Iriartea_deltoidea	(Sabal_domingensis	Serenoa_repens))	(Veitchia_spiralis	(Oenocarpus_bataua	Oenocarpus_minor)))	(Prestoea_acuminata	Manicaria_saccifera)))	((Kentiopsis_piersoniorum	((Dypsis_decaryi	Dictyosperma_album)	Heterospathe_cagayanensis))	(((Podococcus_barteri	((Calamus_caryotoides	Pseudophoenix_vinifera)	Orania_palindan))	(Pelagodoxa_henryana	Sclerosperma_profizianum))	((Geonoma_undata	(Elaeis_guineensis	Elaeis_oleifera))	((Bactris_major	Attalea_speciosa)	Roystonea_regia)))))	Leopoldinia_pulchra))	Kingia_australis);
((Chamaedorea_seifrizii	((((((((Heterospathe_cagayanensis	Veitchia_spiralis)	Manicaria_saccifera)	Kentiopsis_piersoniorum)	Prestoea_acuminata)	((((((Roystonea_regia	Bactris_major)	((Calamus_caryotoides	Pseudophoenix_vinifera)	Attalea_speciosa))	(Podococcus_barteri	Sclerosperma_profizianum))	((Geonoma_undata	(Elaeis_guineensis	Elaeis_oleifera))	Orania_palindan))	Pelagodoxa_henryana)	((Sabal_domingensis	Serenoa_repens)	(Oenocarpus_bataua	Oenocarpus_minor))))	(Iriartea_deltoidea	(Dypsis_decaryi	Dictyosperma_album)))	(((Reinhardtia_gracilis	Reinhardtia_simplex)	(Reinhardtia_latisecta	Reinhardtia_paiewonskiana))	Hydriastele_microspadix))	Leopoldinia_pulchra))	Kingia_australis);
((Manicaria_saccifera	(((Sabal_domingensis	Serenoa_repens)	(Oenocarpus_bataua	Oenocarpus_minor))	((((Hydriastele_microspadix	Prestoea_acuminata)	(Kentiopsis_piersoniorum	Veitchia_spiralis))	(((Leopoldinia_pulchra	((Reinhardtia_gracilis	Reinhardtia_simplex)	(Reinhardtia_latisecta	Reinhardtia_paiewonskiana)))	(Heterospathe_cagayanensis	Dypsis_decaryi))	(Dictyosperma_album	(Iriartea_deltoidea	Chamaedorea_seifrizii))))	((((Geonoma_undata	(Elaeis_guineensis	Elaeis_oleifera))	Attalea_speciosa)	(Roystonea_regia	Bactris_major))	((Pelagodoxa_henryana	((Calamus_caryotoides	Pseudophoenix_vinifera)	Podococcus_barteri))	(Orania_palindan	Sclerosperma_profizianum))))))	Kingia_australis);
((Dictyosperma_album	((((Iriartea_deltoidea	Chamaedorea_seifrizii)	Dypsis_decaryi)	Leopoldinia_pulchra)	(((((Kentiopsis_piersoniorum	Veitchia_spiralis)	Prestoea_acuminata)	Manicaria_saccifera)	((((Reinhardtia_gracilis	Reinhardtia_simplex)	(Reinhardtia_latisecta	Reinhardtia_paiewonskiana))	Hydriastele_microspadix)	((((((Bactris_major	(Elaeis_guineensis	Elaeis_oleifera))	Attalea_speciosa)	Geonoma_undata)	Roystonea_regia)	(Orania_palindan	(((Calamus_caryotoides	Pseudophoenix_vinifera)	(Pelagodoxa_henryana	Sclerosperma_profizianum))	Podococcus_barteri)))	(Heterospathe_cagayanensis	(Sabal_domingensis	Serenoa_repens)))))	(Oenocarpus_bataua	Oenocarpus_minor))))	Kingia_australis);
((Chamaedorea_seifrizii	(Leopoldinia_pulchra	((((((((((Kentiopsis_piersoniorum	(Podococcus_barteri	(Oenocarpus_bataua	Oenocarpus_minor)))	Sclerosperma_profizianum)	Veitchia_spiralis)	(((Dypsis_decaryi	Bactris_major)	(((Geonoma_undata	Elaeis_guineensis)	Elaeis_oleifera)	Attalea_speciosa))	Roystonea_regia))	Prestoea_acuminata)	Heterospathe_cagayanensis)	(((Pelagodoxa_henryana	((Reinhardtia_gracilis	Reinhardtia_simplex)	(Reinhardtia_latisecta	Reinhardtia_paiewonskiana)))	Hydriastele_microspadix)	Pseudophoenix_vinifera))	(Dictyosperma_album	Iriartea_deltoidea))	((Sabal_domingensis	Serenoa_repens)	(Calamus_caryotoides	Manicaria_saccifera)))	Orania_palindan)))	Kingia_australis);
((Calamus_caryotoides	(Manicaria_saccifera	(((((Iriartea_deltoidea	Chamaedorea_seifrizii)	Leopoldinia_pulchra)	(((Veitchia_spiralis	(((((Oenocarpus_bataua	Oenocarpus_minor)	Orania_palindan)	((((((Roystonea_regia	Bactris_major)	((Elaeis_oleifera	Elaeis_guineensis)	Geonoma_undata))	Attalea_speciosa)	Podococcus_barteri)	(Pelagodoxa_henryana	Sclerosperma_profizianum))	Pseudophoenix_vinifera))	(Hydriastele_microspadix	((Reinhardtia_latisecta	Reinhardtia_paiewonskiana)	(Reinhardtia_simplex	Reinhardtia_gracilis))))	Dypsis_decaryi))	Heterospathe_cagayanensis)	(Prestoea_acuminata	Kentiopsis_piersoniorum)))	Dictyosperma_album)	(Sabal_domingensis	Serenoa_repens))))	Kingia_australis);
((Calamus_caryotoides	(Manicaria_saccifera	((Sabal_domingensis	Serenoa_repens)	(((Pseudophoenix_vinifera	Dictyosperma_album)	((Veitchia_spiralis	((Hydriastele_microspadix	(((Dypsis_decaryi	(Oenocarpus_bataua	Oenocarpus_minor))	Iriartea_deltoidea)	Podococcus_barteri))	((Orania_palindan	(Leopoldinia_pulchra	(Chamaedorea_seifrizii	((Reinhardtia_latisecta	Reinhardtia_paiewonskiana)	(Reinhardtia_simplex	Reinhardtia_gracilis)))))	(Heterospathe_cagayanensis	(Pelagodoxa_henryana	Sclerosperma_profizianum)))))	(Kentiopsis_piersoniorum	Prestoea_acuminata)))	((((Geonoma_undata	(Elaeis_oleifera	Elaeis_guineensis))	Bactris_major)	Attalea_speciosa)	Roystonea_regia)))))	Kingia_australis);
((Calamus_caryotoides	(Manicaria_saccifera	((Sabal_domingensis	Serenoa_repens)	(Iriartea_deltoidea	((Dypsis_decaryi	(Oenocarpus_bataua	Oenocarpus_minor))	((((Bactris_major	(Attalea_speciosa	(Geonoma_undata	(Elaeis_oleifera	Elaeis_guineensis))))	Roystonea_regia)	(Podococcus_barteri	(Pseudophoenix_vinifera	(Orania_palindan	(Sclerosperma_profizianum	Pelagodoxa_henryana)))))	((((Leopoldinia_pulchra	(Chamaedorea_seifrizii	((Reinhardtia_latisecta	Reinhardtia_paiewonskiana)	(Reinhardtia_simplex	Reinhardtia_gracilis))))	Hydriastele_microspadix)	((Veitchia_spiralis	Heterospathe_cagayanensis)	(Kentiopsis_piersoniorum	Prestoea_acuminata)))	Dictyosperma_album)))))))	Kingia_australis);
((Calamus_caryotoides	(Manicaria_saccifera	((Sabal_domingensis	Serenoa_repens)	(Iriartea_deltoidea	((Dypsis_decaryi	(Oenocarpus_bataua	Oenocarpus_minor))	((((Bactris_major	(Attalea_speciosa	(Geonoma_undata	(Elaeis_oleifera	Elaeis_guineensis))))	Roystonea_regia)	(Podococcus_barteri	(Pseudophoenix_vinifera	(Orania_palindan	(Sclerosperma_profizianum	Pelagodoxa_henryana)))))	((((Leopoldinia_pulchra	(Chamaedorea_seifrizii	((Reinhardtia_latisecta	Reinhardtia_paiewonskiana)	(Reinhardtia_simplex	Reinhardtia_gracilis))))	Hydriastele_microspadix)	((Veitchia_spiralis	Heterospathe_cagayanensis)	(Kentiopsis_piersoniorum	Prestoea_acuminata)))	Dictyosperma_album)))))))	Kingia_australis);
((Calamus_caryotoides	(Manicaria_saccifera	((Sabal_domingensis	Serenoa_repens)	(((Pseudophoenix_vinifera	Attalea_speciosa)	((Bactris_major	Roystonea_regia)	(Geonoma_undata	(Elaeis_oleifera	Elaeis_guineensis))))	((((Orania_palindan	(Oenocarpus_bataua	Oenocarpus_minor))	((Leopoldinia_pulchra	(Reinhardtia_latisecta	((Chamaedorea_seifrizii	(Reinhardtia_simplex	Reinhardtia_gracilis))	Reinhardtia_paiewonskiana)))	(Sclerosperma_profizianum	Pelagodoxa_henryana)))	((Veitchia_spiralis	Kentiopsis_piersoniorum)	(Prestoea_acuminata	Hydriastele_microspadix)))	((Podococcus_barteri	Iriartea_deltoidea)	((Heterospathe_cagayanensis	Dypsis_decaryi)	Dictyosperma_album)))))))	Kingia_australis);
((Calamus_caryotoides	(Manicaria_saccifera	((Sabal_domingensis	Serenoa_repens)	(((((Heterospathe_cagayanensis	Dypsis_decaryi)	Iriartea_deltoidea)	Dictyosperma_album)	((Leopoldinia_pulchra	Chamaedorea_seifrizii)	((Veitchia_spiralis	(((((((Sclerosperma_profizianum	Pelagodoxa_henryana)	Pseudophoenix_vinifera)	Podococcus_barteri)	((Geonoma_undata	(Elaeis_oleifera	Elaeis_guineensis))	((Bactris_major	Roystonea_regia)	Attalea_speciosa)))	Orania_palindan)	(Oenocarpus_bataua	Oenocarpus_minor))	(((Reinhardtia_simplex	Reinhardtia_gracilis)	(Reinhardtia_paiewonskiana	Reinhardtia_latisecta))	Hydriastele_microspadix)))	Prestoea_acuminata)))	Kentiopsis_piersoniorum))))	Kingia_australis);
((Calamus_caryotoides	(Manicaria_saccifera	((Sabal_domingensis	Serenoa_repens)	(((((Heterospathe_cagayanensis	Dypsis_decaryi)	Iriartea_deltoidea)	Dictyosperma_album)	((Leopoldinia_pulchra	Chamaedorea_seifrizii)	((Veitchia_spiralis	(((((((Sclerosperma_profizianum	Pelagodoxa_henryana)	Pseudophoenix_vinifera)	Podococcus_barteri)	((Geonoma_undata	(Elaeis_oleifera	Elaeis_guineensis))	((Bactris_major	Roystonea_regia)	Attalea_speciosa)))	Orania_palindan)	(Oenocarpus_bataua	Oenocarpus_minor))	(((Reinhardtia_simplex	Reinhardtia_gracilis)	(Reinhardtia_paiewonskiana	Reinhardtia_latisecta))	Hydriastele_microspadix)))	Prestoea_acuminata)))	Kentiopsis_piersoniorum))))	Kingia_australis);
((Calamus_caryotoides	(Pseudophoenix_vinifera	(((Orania_palindan	Podococcus_barteri)	(((Geonoma_undata	(Elaeis_oleifera	Elaeis_guineensis))	(Bactris_major	(Roystonea_regia	Attalea_speciosa)))	(Hydriastele_microspadix	(((((((Reinhardtia_simplex	Reinhardtia_gracilis)	(Reinhardtia_paiewonskiana	Reinhardtia_latisecta))	Leopoldinia_pulchra)	Chamaedorea_seifrizii)	(Sabal_domingensis	Serenoa_repens))	((Oenocarpus_bataua	Oenocarpus_minor)	(Heterospathe_cagayanensis	(Iriartea_deltoidea	(Dictyosperma_album	Dypsis_decaryi)))))	(((Prestoea_acuminata	Kentiopsis_piersoniorum)	Manicaria_saccifera)	Veitchia_spiralis)))))	(Sclerosperma_profizianum	Pelagodoxa_henryana))))	Kingia_australis);
((Calamus_caryotoides	(Manicaria_saccifera	(((((Orania_palindan	((Sclerosperma_profizianum	Pelagodoxa_henryana)	(((Geonoma_undata	(Elaeis_oleifera	Elaeis_guineensis))	Podococcus_barteri)	((Bactris_major	Roystonea_regia)	(Pseudophoenix_vinifera	Attalea_speciosa)))))	(Iriartea_deltoidea	(Heterospathe_cagayanensis	Dypsis_decaryi)))	(((Sabal_domingensis	Serenoa_repens)	(Oenocarpus_bataua	Oenocarpus_minor))	Dictyosperma_album))	(Kentiopsis_piersoniorum	(Veitchia_spiralis	Prestoea_acuminata)))	(Hydriastele_microspadix	((((Reinhardtia_simplex	Reinhardtia_gracilis)	(Reinhardtia_paiewonskiana	Reinhardtia_latisecta))	Chamaedorea_seifrizii)	Leopoldinia_pulchra)))))	Kingia_australis);
((Calamus_caryotoides	(Manicaria_saccifera	(((Sabal_domingensis	Serenoa_repens)	(Oenocarpus_bataua	Oenocarpus_minor))	(((((Reinhardtia_simplex	Reinhardtia_gracilis)	(Reinhardtia_paiewonskiana	Reinhardtia_latisecta))	Chamaedorea_seifrizii)	Heterospathe_cagayanensis)	(((Veitchia_spiralis	Prestoea_acuminata)	(Leopoldinia_pulchra	((Iriartea_deltoidea	Dictyosperma_album)	Dypsis_decaryi)))	((Hydriastele_microspadix	Kentiopsis_piersoniorum)	(Orania_palindan	((((Bactris_major	(Geonoma_undata	(Elaeis_oleifera	Elaeis_guineensis)))	Roystonea_regia)	Podococcus_barteri)	((Pseudophoenix_vinifera	Attalea_speciosa)	(Sclerosperma_profizianum	Pelagodoxa_henryana))))))))))	Kingia_australis);
(((Leopoldinia_pulchra	((((Reinhardtia_paiewonskiana	Reinhardtia_latisecta)	(Reinhardtia_gracilis	Reinhardtia_simplex))	Chamaedorea_seifrizii)	(((Prestoea_acuminata	((Hydriastele_microspadix	(((Pseudophoenix_vinifera	Heterospathe_cagayanensis)	((Orania_palindan	(Oenocarpus_minor	Oenocarpus_bataua))	(Pelagodoxa_henryana	Sclerosperma_profizianum)))	(((Roystonea_regia	(Bactris_major	(Attalea_speciosa	(Elaeis_oleifera	Elaeis_guineensis))))	(Manicaria_saccifera	(Sabal_domingensis	Serenoa_repens)))	((Iriartea_deltoidea	(Geonoma_undata	Podococcus_barteri))	Dypsis_decaryi))))	Kentiopsis_piersoniorum))	Veitchia_spiralis)	Dictyosperma_album)))	Calamus_caryotoides)	Kingia_australis);
(((Manicaria_saccifera	(((Hydriastele_microspadix	((Reinhardtia_paiewonskiana	Reinhardtia_latisecta)	(Reinhardtia_gracilis	Reinhardtia_simplex)))	(((Veitchia_spiralis	(Prestoea_acuminata	Kentiopsis_piersoniorum))	((Dictyosperma_album	(Podococcus_barteri	((((Attalea_speciosa	(Roystonea_regia	Bactris_major))	(Geonoma_undata	(Elaeis_oleifera	Elaeis_guineensis)))	Orania_palindan)	((Pelagodoxa_henryana	Sclerosperma_profizianum)	Pseudophoenix_vinifera))))	(Dypsis_decaryi	Heterospathe_cagayanensis)))	(((Oenocarpus_minor	Oenocarpus_bataua)	(Iriartea_deltoidea	Chamaedorea_seifrizii))	Leopoldinia_pulchra)))	(Sabal_domingensis	Serenoa_repens)))	Calamus_caryotoides)	Kingia_australis);
(((Manicaria_saccifera	((Iriartea_deltoidea	(Sabal_domingensis	Serenoa_repens))	((((Kentiopsis_piersoniorum	(Dictyosperma_album	(Leopoldinia_pulchra	(Oenocarpus_minor	Oenocarpus_bataua))))	((Veitchia_spiralis	Prestoea_acuminata)	(Orania_palindan	(((Pelagodoxa_henryana	Hydriastele_microspadix)	(Chamaedorea_seifrizii	((Reinhardtia_paiewonskiana	Reinhardtia_latisecta)	(Reinhardtia_gracilis	Reinhardtia_simplex))))	Pseudophoenix_vinifera))))	((Podococcus_barteri	((Geonoma_undata	(Elaeis_oleifera	Elaeis_guineensis))	((Roystonea_regia	Bactris_major)	Attalea_speciosa)))	Sclerosperma_profizianum))	(Dypsis_decaryi	Heterospathe_cagayanensis))))	Calamus_caryotoides)	Kingia_australis);
(((Pseudophoenix_vinifera	(((((Heterospathe_cagayanensis	((Iriartea_deltoidea	Chamaedorea_seifrizii)	(Sabal_domingensis	Serenoa_repens)))	(((Pelagodoxa_henryana	Hydriastele_microspadix)	((Reinhardtia_paiewonskiana	Reinhardtia_latisecta)	(Reinhardtia_gracilis	Reinhardtia_simplex)))	((((Leopoldinia_pulchra	Prestoea_acuminata)	Dictyosperma_album)	Veitchia_spiralis)	Manicaria_saccifera)))	((Oenocarpus_minor	Oenocarpus_bataua)	Dypsis_decaryi))	Kentiopsis_piersoniorum)	(((((Geonoma_undata	(Elaeis_oleifera	Elaeis_guineensis))	(Bactris_major	Attalea_speciosa))	Roystonea_regia)	Orania_palindan)	(Podococcus_barteri	Sclerosperma_profizianum))))	Calamus_caryotoides)	Kingia_australis);
((((Manicaria_saccifera	(Sabal_domingensis	Serenoa_repens))	(((((Oenocarpus_minor	Oenocarpus_bataua)	Orania_palindan)	(Pseudophoenix_vinifera	(((Sclerosperma_profizianum	Pelagodoxa_henryana)	Podococcus_barteri)	((Geonoma_undata	(Elaeis_oleifera	Elaeis_guineensis))	((Roystonea_regia	Bactris_major)	Attalea_speciosa)))))	((Leopoldinia_pulchra	((Iriartea_deltoidea	Chamaedorea_seifrizii)	((Reinhardtia_paiewonskiana	Reinhardtia_latisecta)	(Reinhardtia_gracilis	Reinhardtia_simplex))))	((Heterospathe_cagayanensis	Dypsis_decaryi)	Dictyosperma_album)))	((Prestoea_acuminata	Hydriastele_microspadix)	(Veitchia_spiralis	Kentiopsis_piersoniorum))))	Calamus_caryotoides)	Kingia_australis);
((((Manicaria_saccifera	(Sabal_domingensis	Serenoa_repens))	(Dictyosperma_album	((((Prestoea_acuminata	Veitchia_spiralis)	Hydriastele_microspadix)	Kentiopsis_piersoniorum)	((Leopoldinia_pulchra	(Heterospathe_cagayanensis	Dypsis_decaryi))	((((Orania_palindan	(Sclerosperma_profizianum	Pelagodoxa_henryana))	(((Geonoma_undata	Roystonea_regia)	Pseudophoenix_vinifera)	Podococcus_barteri))	((Attalea_speciosa	Bactris_major)	(Elaeis_oleifera	Elaeis_guineensis)))	((Oenocarpus_minor	Oenocarpus_bataua)	((Iriartea_deltoidea	Chamaedorea_seifrizii)	(Reinhardtia_gracilis	(Reinhardtia_simplex	(Reinhardtia_paiewonskiana	Reinhardtia_latisecta))))))))))	Calamus_caryotoides)	Kingia_australis);
(((Manicaria_saccifera	((((Veitchia_spiralis	Prestoea_acuminata)	((((((Podococcus_barteri	Pseudophoenix_vinifera)	((Sclerosperma_profizianum	Pelagodoxa_henryana)	Orania_palindan))	((Bactris_major	Roystonea_regia)	(Attalea_speciosa	(Geonoma_undata	(Elaeis_oleifera	Elaeis_guineensis)))))	(Hydriastele_microspadix	((Reinhardtia_paiewonskiana	Reinhardtia_latisecta)	(Reinhardtia_gracilis	Reinhardtia_simplex))))	(Dictyosperma_album	(Oenocarpus_minor	Oenocarpus_bataua)))	Kentiopsis_piersoniorum))	(((Iriartea_deltoidea	(Heterospathe_cagayanensis	Dypsis_decaryi))	Chamaedorea_seifrizii)	Leopoldinia_pulchra))	(Sabal_domingensis	Serenoa_repens)))	Calamus_caryotoides)	Kingia_australis);
(((Manicaria_saccifera	(((Oenocarpus_minor	Oenocarpus_bataua)	(((Heterospathe_cagayanensis	Dypsis_decaryi)	((Iriartea_deltoidea	Chamaedorea_seifrizii)	((Reinhardtia_paiewonskiana	Reinhardtia_latisecta)	(Reinhardtia_gracilis	Reinhardtia_simplex))))	(((((Roystonea_regia	Podococcus_barteri)	((Pseudophoenix_vinifera	Bactris_major)	((Geonoma_undata	(Elaeis_oleifera	Elaeis_guineensis))	(Sclerosperma_profizianum	Pelagodoxa_henryana))))	Attalea_speciosa)	Orania_palindan)	(((Hydriastele_microspadix	Prestoea_acuminata)	((Dictyosperma_album	Leopoldinia_pulchra)	Veitchia_spiralis))	Kentiopsis_piersoniorum))))	(Sabal_domingensis	Serenoa_repens)))	Calamus_caryotoides)	Kingia_australis);
((Chamaedorea_seifrizii	((Serenoa_repens	((Heterospathe_cagayanensis	Dypsis_decaryi)	((Veitchia_spiralis	((Manicaria_saccifera	Prestoea_acuminata)	Kentiopsis_piersoniorum))	(((Hydriastele_microspadix	((Reinhardtia_paiewonskiana	Reinhardtia_latisecta)	(Reinhardtia_gracilis	Reinhardtia_simplex)))	Dictyosperma_album)	((((Sabal_domingensis	(Oenocarpus_minor	Oenocarpus_bataua))	Orania_palindan)	(Leopoldinia_pulchra	Calamus_caryotoides))	(((Sclerosperma_profizianum	Pelagodoxa_henryana)	Podococcus_barteri)	(Pseudophoenix_vinifera	((Attalea_speciosa	(Roystonea_regia	Bactris_major))	(Geonoma_undata	(Elaeis_oleifera	Elaeis_guineensis))))))))))	Iriartea_deltoidea))	Kingia_australis);
(((Chamaedorea_seifrizii	Iriartea_deltoidea)	(((Reinhardtia_paiewonskiana	Reinhardtia_latisecta)	(Reinhardtia_gracilis	Reinhardtia_simplex))	(((Manicaria_saccifera	(((Serenoa_repens	Sabal_domingensis)	Dictyosperma_album)	((((Dypsis_decaryi	(Oenocarpus_minor	Oenocarpus_bataua))	(((Pelagodoxa_henryana	(Sclerosperma_profizianum	Geonoma_undata))	((Orania_palindan	(((Elaeis_oleifera	Elaeis_guineensis)	Attalea_speciosa)	(Roystonea_regia	Bactris_major)))	Podococcus_barteri))	Pseudophoenix_vinifera))	Veitchia_spiralis)	((Kentiopsis_piersoniorum	Prestoea_acuminata)	Heterospathe_cagayanensis))))	(Leopoldinia_pulchra	Calamus_caryotoides))	Hydriastele_microspadix)))	Kingia_australis);
((Calamus_caryotoides	(Manicaria_saccifera	(((Podococcus_barteri	(((Leopoldinia_pulchra	(Pelagodoxa_henryana	(((Reinhardtia_simplex	Reinhardtia_gracilis)	(Reinhardtia_paiewonskiana	Reinhardtia_latisecta))	Hydriastele_microspadix)))	((((Oenocarpus_bataua	Oenocarpus_minor)	Veitchia_spiralis)	Prestoea_acuminata)	Kentiopsis_piersoniorum))	((Orania_palindan	(Dypsis_decaryi	Heterospathe_cagayanensis))	((Pseudophoenix_vinifera	Dictyosperma_album)	((Iriartea_deltoidea	(Chamaedorea_seifrizii	((Geonoma_undata	(Elaeis_guineensis	Elaeis_oleifera))	(Bactris_major	Attalea_speciosa))))	Roystonea_regia)))))	Sclerosperma_profizianum)	(Sabal_domingensis	Serenoa_repens))))	Kingia_australis);
((Calamus_caryotoides	(Manicaria_saccifera	((Pseudophoenix_vinifera	((((Orania_palindan	(Oenocarpus_bataua	Oenocarpus_minor))	Podococcus_barteri)	(Pelagodoxa_henryana	Sclerosperma_profizianum))	(((Bactris_major	((Geonoma_undata	(Elaeis_guineensis	Elaeis_oleifera))	Attalea_speciosa))	Roystonea_regia)	((((Leopoldinia_pulchra	((Reinhardtia_paiewonskiana	Reinhardtia_latisecta)	((Reinhardtia_simplex	Reinhardtia_gracilis)	(Iriartea_deltoidea	Chamaedorea_seifrizii))))	(Hydriastele_microspadix	(Prestoea_acuminata	Veitchia_spiralis)))	((Heterospathe_cagayanensis	Dypsis_decaryi)	Dictyosperma_album))	Kentiopsis_piersoniorum))))	(Sabal_domingensis	Serenoa_repens))))	Kingia_australis);
((Calamus_caryotoides	(Pseudophoenix_vinifera	(((Pelagodoxa_henryana	Sclerosperma_profizianum)	Podococcus_barteri)	(((((Hydriastele_microspadix	(((Prestoea_acuminata	Veitchia_spiralis)	Kentiopsis_piersoniorum)	Manicaria_saccifera))	Heterospathe_cagayanensis)	((((Reinhardtia_paiewonskiana	Reinhardtia_latisecta)	((Reinhardtia_simplex	Reinhardtia_gracilis)	(Iriartea_deltoidea	Chamaedorea_seifrizii)))	Dictyosperma_album)	(Dypsis_decaryi	Leopoldinia_pulchra)))	((Sabal_domingensis	Serenoa_repens)	((Oenocarpus_bataua	Oenocarpus_minor)	Orania_palindan)))	((Bactris_major	((Geonoma_undata	(Elaeis_guineensis	Elaeis_oleifera))	Attalea_speciosa))	Roystonea_regia)))))	Kingia_australis);
(((Calamus_caryotoides	(Pseudophoenix_vinifera	((Podococcus_barteri	(((Pelagodoxa_henryana	Sclerosperma_profizianum)	((((((Kentiopsis_piersoniorum	Veitchia_spiralis)	Hydriastele_microspadix)	Leopoldinia_pulchra)	Prestoea_acuminata)	((Heterospathe_cagayanensis	(Manicaria_saccifera	(Iriartea_deltoidea	(Sabal_domingensis	Serenoa_repens))))	(Dictyosperma_album	((((Reinhardtia_simplex	Reinhardtia_gracilis)	Chamaedorea_seifrizii)	(Reinhardtia_paiewonskiana	Reinhardtia_latisecta))	Dypsis_decaryi))))	(Oenocarpus_bataua	Oenocarpus_minor)))	((Bactris_major	((Elaeis_guineensis	Elaeis_oleifera)	Attalea_speciosa))	Orania_palindan)))	Roystonea_regia)))	Geonoma_undata)	Kingia_australis);
((Calamus_caryotoides	(Manicaria_saccifera	((((Hydriastele_microspadix	Kentiopsis_piersoniorum)	(Veitchia_spiralis	Prestoea_acuminata))	((((Leopoldinia_pulchra	((Reinhardtia_paiewonskiana	Reinhardtia_latisecta)	(Reinhardtia_simplex	Reinhardtia_gracilis)))	Chamaedorea_seifrizii)	(((Roystonea_regia	Orania_palindan)	(Bactris_major	((Geonoma_undata	(Elaeis_guineensis	Elaeis_oleifera))	(Pseudophoenix_vinifera	Attalea_speciosa))))	((Pelagodoxa_henryana	Sclerosperma_profizianum)	Podococcus_barteri)))	((Oenocarpus_bataua	Oenocarpus_minor)	(Dypsis_decaryi	Dictyosperma_album))))	((Iriartea_deltoidea	(Sabal_domingensis	Serenoa_repens))	Heterospathe_cagayanensis))))	Kingia_australis);
((Calamus_caryotoides	(((((Kentiopsis_piersoniorum	((Heterospathe_cagayanensis	Prestoea_acuminata)	(Sclerosperma_profizianum	((Orania_palindan	(Oenocarpus_bataua	Oenocarpus_minor))	(Sabal_domingensis	Serenoa_repens)))))	(((Iriartea_deltoidea	Dictyosperma_album)	(Leopoldinia_pulchra	(Dypsis_decaryi	(Roystonea_regia	(((Pseudophoenix_vinifera	Attalea_speciosa)	(Geonoma_undata	(Elaeis_guineensis	Elaeis_oleifera)))	Bactris_major)))))	Podococcus_barteri))	Manicaria_saccifera)	Veitchia_spiralis)	((Pelagodoxa_henryana	Hydriastele_microspadix)	((Reinhardtia_paiewonskiana	Reinhardtia_latisecta)	(Chamaedorea_seifrizii	(Reinhardtia_simplex	Reinhardtia_gracilis))))))	Kingia_australis);
((Calamus_caryotoides	((Dictyosperma_album	(((((Iriartea_deltoidea	(Heterospathe_cagayanensis	Dypsis_decaryi))	(((((Serenoa_repens	Roystonea_regia)	(((Pseudophoenix_vinifera	Attalea_speciosa)	Bactris_major)	(Geonoma_undata	(Elaeis_guineensis	Elaeis_oleifera))))	Podococcus_barteri)	(Pelagodoxa_henryana	Sclerosperma_profizianum))	(Sabal_domingensis	(Orania_palindan	(Oenocarpus_bataua	Oenocarpus_minor)))))	((Prestoea_acuminata	Hydriastele_microspadix)	Manicaria_saccifera))	Veitchia_spiralis)	Kentiopsis_piersoniorum))	((((Reinhardtia_paiewonskiana	Reinhardtia_latisecta)	(Reinhardtia_simplex	Reinhardtia_gracilis))	Chamaedorea_seifrizii)	Leopoldinia_pulchra)))	Kingia_australis);
((Calamus_caryotoides	((((Dypsis_decaryi	Podococcus_barteri)	((Heterospathe_cagayanensis	(((Pelagodoxa_henryana	Hydriastele_microspadix)	(((Reinhardtia_paiewonskiana	Reinhardtia_latisecta)	(Reinhardtia_simplex	Reinhardtia_gracilis))	(Iriartea_deltoidea	Chamaedorea_seifrizii)))	(((Prestoea_acuminata	(Leopoldinia_pulchra	Sclerosperma_profizianum))	((Sabal_domingensis	(Orania_palindan	(Oenocarpus_bataua	Oenocarpus_minor)))	Kentiopsis_piersoniorum))	Veitchia_spiralis)))	Dictyosperma_album))	((Serenoa_repens	Roystonea_regia)	(((Geonoma_undata	(Elaeis_guineensis	Elaeis_oleifera))	(Pseudophoenix_vinifera	Attalea_speciosa))	Bactris_major)))	Manicaria_saccifera))	Kingia_australis);
((Calamus_caryotoides	((((Dypsis_decaryi	Iriartea_deltoidea)	((((Veitchia_spiralis	((Dictyosperma_album	(Orania_palindan	((Oenocarpus_bataua	Oenocarpus_minor)	Sabal_domingensis)))	(((((Chamaedorea_seifrizii	Leopoldinia_pulchra)	((Reinhardtia_paiewonskiana	Reinhardtia_latisecta)	(Reinhardtia_simplex	Reinhardtia_gracilis)))	Pelagodoxa_henryana)	Hydriastele_microspadix)	(((((Elaeis_guineensis	Elaeis_oleifera)	(Roystonea_regia	(Geonoma_undata	Bactris_major)))	(Pseudophoenix_vinifera	Attalea_speciosa))	Podococcus_barteri)	Sclerosperma_profizianum))))	Prestoea_acuminata)	Heterospathe_cagayanensis)	Kentiopsis_piersoniorum))	Manicaria_saccifera)	Serenoa_repens))	Kingia_australis);
((Calamus_caryotoides	((Manicaria_saccifera	(Sabal_domingensis	Serenoa_repens))	(((((((Roystonea_regia	Bactris_major)	Orania_palindan)	((Podococcus_barteri	(Geonoma_undata	(Elaeis_guineensis	Elaeis_oleifera)))	(Pelagodoxa_henryana	Sclerosperma_profizianum)))	(Pseudophoenix_vinifera	Attalea_speciosa))	(((Dictyosperma_album	Hydriastele_microspadix)	(Kentiopsis_piersoniorum	((Oenocarpus_bataua	Oenocarpus_minor)	(Leopoldinia_pulchra	((Reinhardtia_gracilis	(Reinhardtia_simplex	(Reinhardtia_paiewonskiana	Reinhardtia_latisecta)))	Chamaedorea_seifrizii)))))	Veitchia_spiralis))	(Iriartea_deltoidea	(Heterospathe_cagayanensis	Dypsis_decaryi)))	Prestoea_acuminata)))	Kingia_australis);
((Calamus_caryotoides	(((Serenoa_repens	Sabal_domingensis)	(((Veitchia_spiralis	Prestoea_acuminata)	(((Heterospathe_cagayanensis	Dypsis_decaryi)	(Kentiopsis_piersoniorum	(((Iriartea_deltoidea	Chamaedorea_seifrizii)	((Reinhardtia_gracilis	Reinhardtia_simplex)	(Reinhardtia_latisecta	Reinhardtia_paiewonskiana)))	Leopoldinia_pulchra)))	(((Oenocarpus_minor	Oenocarpus_bataua)	Orania_palindan)	(((Bactris_major	((Elaeis_oleifera	Elaeis_guineensis)	Attalea_speciosa))	Geonoma_undata)	((Podococcus_barteri	(Roystonea_regia	Pseudophoenix_vinifera))	(Pelagodoxa_henryana	Sclerosperma_profizianum))))))	(Dictyosperma_album	Hydriastele_microspadix)))	Manicaria_saccifera))	Kingia_australis);
((Calamus_caryotoides	(Manicaria_saccifera	((Serenoa_repens	(Iriartea_deltoidea	Sabal_domingensis))	(((((Prestoea_acuminata	(Leopoldinia_pulchra	Pseudophoenix_vinifera))	(Veitchia_spiralis	(Bactris_major	(Kentiopsis_piersoniorum	Attalea_speciosa))))	(((Roystonea_regia	(Hydriastele_microspadix	(Pelagodoxa_henryana	((Reinhardtia_gracilis	Reinhardtia_simplex)	(Reinhardtia_latisecta	Reinhardtia_paiewonskiana)))))	Sclerosperma_profizianum)	((Chamaedorea_seifrizii	Heterospathe_cagayanensis)	((Podococcus_barteri	Dypsis_decaryi)	Geonoma_undata))))	((Elaeis_oleifera	Elaeis_guineensis)	((Oenocarpus_minor	Oenocarpus_bataua)	Orania_palindan)))	Dictyosperma_album))))	Kingia_australis);
((Calamus_caryotoides	(Manicaria_saccifera	((Serenoa_repens	Sabal_domingensis)	((((((((Reinhardtia_latisecta	Reinhardtia_paiewonskiana)	(Reinhardtia_gracilis	Reinhardtia_simplex))	Chamaedorea_seifrizii)	Leopoldinia_pulchra)	Podococcus_barteri)	(((Pelagodoxa_henryana	Sclerosperma_profizianum)	(Iriartea_deltoidea	(Oenocarpus_minor	Oenocarpus_bataua)))	((Prestoea_acuminata	((Dictyosperma_album	(((Attalea_speciosa	((Geonoma_undata	(Elaeis_oleifera	Elaeis_guineensis))	Bactris_major))	Dypsis_decaryi)	Roystonea_regia))	Hydriastele_microspadix))	(Kentiopsis_piersoniorum	Veitchia_spiralis))))	(Heterospathe_cagayanensis	Orania_palindan))	Pseudophoenix_vinifera))))	Kingia_australis);
((Calamus_caryotoides	(Manicaria_saccifera	((Serenoa_repens	Sabal_domingensis)	(((((Dictyosperma_album	(((Sclerosperma_profizianum	(Roystonea_regia	((Pseudophoenix_vinifera	Attalea_speciosa)	(Bactris_major	(Geonoma_undata	(Elaeis_oleifera	Elaeis_guineensis))))))	Orania_palindan)	Podococcus_barteri))	((Iriartea_deltoidea	(Heterospathe_cagayanensis	(Chamaedorea_seifrizii	Dypsis_decaryi)))	(Oenocarpus_minor	Oenocarpus_bataua)))	(Kentiopsis_piersoniorum	(Veitchia_spiralis	Prestoea_acuminata)))	Leopoldinia_pulchra)	((Hydriastele_microspadix	((Reinhardtia_latisecta	Reinhardtia_paiewonskiana)	(Reinhardtia_gracilis	Reinhardtia_simplex)))	Pelagodoxa_henryana)))))	Kingia_australis);
((Calamus_caryotoides	(Manicaria_saccifera	((Serenoa_repens	Sabal_domingensis)	(((((Heterospathe_cagayanensis	Dypsis_decaryi)	Dictyosperma_album)	(Veitchia_spiralis	(Prestoea_acuminata	((((Hydriastele_microspadix	((Reinhardtia_latisecta	Reinhardtia_paiewonskiana)	(Reinhardtia_gracilis	Reinhardtia_simplex)))	Pelagodoxa_henryana)	Leopoldinia_pulchra)	((Oenocarpus_minor	Oenocarpus_bataua)	(Chamaedorea_seifrizii	Iriartea_deltoidea))))))	Kentiopsis_piersoniorum)	(((((Roystonea_regia	(Attalea_speciosa	(Bactris_major	(Geonoma_undata	(Elaeis_oleifera	Elaeis_guineensis)))))	Pseudophoenix_vinifera)	Orania_palindan)	Sclerosperma_profizianum)	Podococcus_barteri)))))	Kingia_australis);
((Calamus_caryotoides	(Manicaria_saccifera	((Serenoa_repens	Sabal_domingensis)	(((((Heterospathe_cagayanensis	Dypsis_decaryi)	((Leopoldinia_pulchra	(Reinhardtia_latisecta	Reinhardtia_paiewonskiana))	((Chamaedorea_seifrizii	Iriartea_deltoidea)	(Reinhardtia_gracilis	Reinhardtia_simplex))))	(Hydriastele_microspadix	((Veitchia_spiralis	Prestoea_acuminata)	Kentiopsis_piersoniorum)))	(Dictyosperma_album	(Oenocarpus_minor	Oenocarpus_bataua)))	(Pseudophoenix_vinifera	((Orania_palindan	(Pelagodoxa_henryana	Sclerosperma_profizianum))	(Podococcus_barteri	((Roystonea_regia	(Attalea_speciosa	(Bactris_major	(Elaeis_oleifera	Elaeis_guineensis))))	Geonoma_undata))))))))	Kingia_australis);
((Calamus_caryotoides	(Manicaria_saccifera	((Serenoa_repens	Sabal_domingensis)	(Leopoldinia_pulchra	((Oenocarpus_bataua	Oenocarpus_minor)	(((((Pelagodoxa_henryana	Sclerosperma_profizianum)	Orania_palindan)	(Podococcus_barteri	(Roystonea_regia	(Attalea_speciosa	(Bactris_major	(Geonoma_undata	(Elaeis_oleifera	Elaeis_guineensis)))))))	Pseudophoenix_vinifera)	((Dictyosperma_album	(((Dypsis_decaryi	(Chamaedorea_seifrizii	Iriartea_deltoidea))	((Hydriastele_microspadix	((Reinhardtia_simplex	(Reinhardtia_paiewonskiana	Reinhardtia_latisecta))	Reinhardtia_gracilis))	Heterospathe_cagayanensis))	Veitchia_spiralis))	(Prestoea_acuminata	Kentiopsis_piersoniorum))))))))	Kingia_australis);
((Calamus_caryotoides	(Manicaria_saccifera	((Serenoa_repens	Sabal_domingensis)	(Dictyosperma_album	((Pseudophoenix_vinifera	((Pelagodoxa_henryana	((Reinhardtia_paiewonskiana	Reinhardtia_latisecta)	(Reinhardtia_gracilis	Reinhardtia_simplex)))	Hydriastele_microspadix))	(Sclerosperma_profizianum	(((Podococcus_barteri	(Orania_palindan	(Oenocarpus_bataua	Oenocarpus_minor)))	((Prestoea_acuminata	Veitchia_spiralis)	Kentiopsis_piersoniorum))	((Roystonea_regia	(((Geonoma_undata	(Elaeis_oleifera	Elaeis_guineensis))	Attalea_speciosa)	Bactris_major))	((Heterospathe_cagayanensis	Dypsis_decaryi)	(Leopoldinia_pulchra	(Chamaedorea_seifrizii	Iriartea_deltoidea)))))))))))	Kingia_australis);
((Calamus_caryotoides	(Manicaria_saccifera	(((((Prestoea_acuminata	Veitchia_spiralis)	((((Orania_palindan	((Serenoa_repens	Sabal_domingensis)	(Oenocarpus_bataua	Oenocarpus_minor)))	Leopoldinia_pulchra)	((Heterospathe_cagayanensis	Dypsis_decaryi)	(Podococcus_barteri	(Chamaedorea_seifrizii	Iriartea_deltoidea))))	Kentiopsis_piersoniorum))	Dictyosperma_album)	(Sclerosperma_profizianum	(Roystonea_regia	(((Geonoma_undata	(Elaeis_oleifera	Elaeis_guineensis))	Attalea_speciosa)	Bactris_major))))	(Pseudophoenix_vinifera	((Pelagodoxa_henryana	((Reinhardtia_paiewonskiana	Reinhardtia_latisecta)	(Reinhardtia_gracilis	Reinhardtia_simplex)))	Hydriastele_microspadix)))))	Kingia_australis);
((Dictyosperma_album	((((Orania_palindan	((Serenoa_repens	Sabal_domingensis)	(Oenocarpus_bataua	Oenocarpus_minor)))	((((Attalea_speciosa	((Geonoma_undata	(Elaeis_oleifera	Elaeis_guineensis))	Bactris_major))	Sclerosperma_profizianum)	(Pseudophoenix_vinifera	(Calamus_caryotoides	Roystonea_regia)))	Podococcus_barteri))	(((Leopoldinia_pulchra	((Pelagodoxa_henryana	((Reinhardtia_paiewonskiana	Reinhardtia_latisecta)	(Reinhardtia_gracilis	Reinhardtia_simplex)))	Hydriastele_microspadix))	(Veitchia_spiralis	(Manicaria_saccifera	Prestoea_acuminata)))	Kentiopsis_piersoniorum))	((Heterospathe_cagayanensis	Dypsis_decaryi)	(Chamaedorea_seifrizii	Iriartea_deltoidea))))	Kingia_australis);
((Calamus_caryotoides	(Manicaria_saccifera	(((Serenoa_repens	Sabal_domingensis)	Iriartea_deltoidea)	((Oenocarpus_minor	Oenocarpus_bataua)	((((((Reinhardtia_simplex	Reinhardtia_gracilis)	(Reinhardtia_latisecta	Reinhardtia_paiewonskiana))	(Leopoldinia_pulchra	Chamaedorea_seifrizii))	(((Heterospathe_cagayanensis	Prestoea_acuminata)	Kentiopsis_piersoniorum)	((Podococcus_barteri	((((Elaeis_guineensis	Elaeis_oleifera)	(((Roystonea_regia	Bactris_major)	Geonoma_undata)	Attalea_speciosa))	Sclerosperma_profizianum)	((Hydriastele_microspadix	Pelagodoxa_henryana)	Pseudophoenix_vinifera)))	Orania_palindan)))	Veitchia_spiralis)	(Dictyosperma_album	Dypsis_decaryi))))))	Kingia_australis);
((Calamus_caryotoides	(Manicaria_saccifera	((Serenoa_repens	Sabal_domingensis)	((((Hydriastele_microspadix	((Reinhardtia_simplex	Reinhardtia_gracilis)	(Reinhardtia_latisecta	Reinhardtia_paiewonskiana)))	((Kentiopsis_piersoniorum	Prestoea_acuminata)	Veitchia_spiralis))	((((Leopoldinia_pulchra	Chamaedorea_seifrizii)	Heterospathe_cagayanensis)	(Oenocarpus_minor	Oenocarpus_bataua))	(((Pseudophoenix_vinifera	(((Roystonea_regia	Bactris_major)	Attalea_speciosa)	(Geonoma_undata	(Elaeis_guineensis	Elaeis_oleifera))))	(Podococcus_barteri	(Pelagodoxa_henryana	Sclerosperma_profizianum)))	Orania_palindan)))	((Dypsis_decaryi	Dictyosperma_album)	Iriartea_deltoidea)))))	Kingia_australis);
((Calamus_caryotoides	(Manicaria_saccifera	((Serenoa_repens	Sabal_domingensis)	(((Hydriastele_microspadix	(Pelagodoxa_henryana	((Reinhardtia_simplex	Reinhardtia_gracilis)	(Reinhardtia_latisecta	Reinhardtia_paiewonskiana))))	((Kentiopsis_piersoniorum	((Bactris_major	((Geonoma_undata	(Elaeis_guineensis	Elaeis_oleifera))	Attalea_speciosa))	Roystonea_regia))	(Leopoldinia_pulchra	(Sclerosperma_profizianum	((Veitchia_spiralis	((Dictyosperma_album	((Oenocarpus_minor	Oenocarpus_bataua)	(Dypsis_decaryi	Heterospathe_cagayanensis)))	(Prestoea_acuminata	Orania_palindan)))	(Podococcus_barteri	(Chamaedorea_seifrizii	Iriartea_deltoidea)))))))	Pseudophoenix_vinifera))))	Kingia_australis);
((Dictyosperma_album	(((((Reinhardtia_simplex	Reinhardtia_gracilis)	(Reinhardtia_latisecta	Reinhardtia_paiewonskiana))	Pelagodoxa_henryana)	Hydriastele_microspadix)	((Heterospathe_cagayanensis	(Chamaedorea_seifrizii	Iriartea_deltoidea))	(((((Sclerosperma_profizianum	((Calamus_caryotoides	((Bactris_major	Roystonea_regia)	((Geonoma_undata	(Elaeis_guineensis	Elaeis_oleifera))	(Attalea_speciosa	Pseudophoenix_vinifera))))	Orania_palindan))	Podococcus_barteri)	Leopoldinia_pulchra)	(Veitchia_spiralis	(Prestoea_acuminata	((Dypsis_decaryi	(Serenoa_repens	Sabal_domingensis))	(Oenocarpus_minor	Oenocarpus_bataua)))))	(Kentiopsis_piersoniorum	Manicaria_saccifera)))))	Kingia_australis);
(((Serenoa_repens	Sabal_domingensis)	((((((Oenocarpus_minor	Oenocarpus_bataua)	(Heterospathe_cagayanensis	Dypsis_decaryi))	(((Kentiopsis_piersoniorum	Veitchia_spiralis)	Prestoea_acuminata)	Hydriastele_microspadix))	(Dictyosperma_album	((Leopoldinia_pulchra	((Reinhardtia_simplex	Reinhardtia_gracilis)	(Reinhardtia_latisecta	Reinhardtia_paiewonskiana)))	(Chamaedorea_seifrizii	Iriartea_deltoidea))))	((((Calamus_caryotoides	(((Bactris_major	(Geonoma_undata	(Elaeis_guineensis	Elaeis_oleifera)))	Roystonea_regia)	(Attalea_speciosa	Pseudophoenix_vinifera)))	(Pelagodoxa_henryana	Sclerosperma_profizianum))	Orania_palindan)	Podococcus_barteri))	Manicaria_saccifera))	Kingia_australis);
((Chamaedorea_seifrizii	((Reinhardtia_gracilis	((Reinhardtia_latisecta	Reinhardtia_paiewonskiana)	Reinhardtia_simplex))	((((Prestoea_acuminata	(((((((Bactris_major	(Attalea_speciosa	Pseudophoenix_vinifera))	(Geonoma_undata	(Elaeis_guineensis	Elaeis_oleifera)))	Podococcus_barteri)	((Pelagodoxa_henryana	Sclerosperma_profizianum)	(Calamus_caryotoides	Roystonea_regia)))	Orania_palindan)	((Heterospathe_cagayanensis	Kentiopsis_piersoniorum)	Veitchia_spiralis))	((Dypsis_decaryi	(Iriartea_deltoidea	(Oenocarpus_minor	Oenocarpus_bataua)))	((Serenoa_repens	Sabal_domingensis)	Manicaria_saccifera))))	Dictyosperma_album)	Hydriastele_microspadix)	Leopoldinia_pulchra)))	Kingia_australis);
((Chamaedorea_seifrizii	(((Reinhardtia_latisecta	Reinhardtia_paiewonskiana)	(Reinhardtia_simplex	Reinhardtia_gracilis))	(((Hydriastele_microspadix	Pelagodoxa_henryana)	(((((Oenocarpus_minor	Oenocarpus_bataua)	Orania_palindan)	(Dypsis_decaryi	Heterospathe_cagayanensis))	((Iriartea_deltoidea	Podococcus_barteri)	Prestoea_acuminata))	((((Roystonea_regia	(Geonoma_undata	((Elaeis_guineensis	Elaeis_oleifera)	(Bactris_major	Attalea_speciosa))))	Pseudophoenix_vinifera)	Dictyosperma_album)	((Kentiopsis_piersoniorum	Veitchia_spiralis)	(((Serenoa_repens	Sabal_domingensis)	(Calamus_caryotoides	Manicaria_saccifera))	Sclerosperma_profizianum)))))	Leopoldinia_pulchra)))	Kingia_australis);
((Chamaedorea_seifrizii	((((Oenocarpus_minor	Oenocarpus_bataua)	Orania_palindan)	(((Veitchia_spiralis	Prestoea_acuminata)	(Calamus_caryotoides	Manicaria_saccifera))	((Hydriastele_microspadix	(Dictyosperma_album	((((Reinhardtia_latisecta	Reinhardtia_paiewonskiana)	(Reinhardtia_simplex	Reinhardtia_gracilis))	Leopoldinia_pulchra)	(((Sclerosperma_profizianum	Pelagodoxa_henryana)	Pseudophoenix_vinifera)	(Podococcus_barteri	(((Elaeis_guineensis	Elaeis_oleifera)	Geonoma_undata)	((Roystonea_regia	Bactris_major)	Attalea_speciosa)))))))	Kentiopsis_piersoniorum)))	((Dypsis_decaryi	Heterospathe_cagayanensis)	((Serenoa_repens	Sabal_domingensis)	Iriartea_deltoidea))))	Kingia_australis);
((Calamus_caryotoides	(Manicaria_saccifera	((Serenoa_repens	Sabal_domingensis)	((((Orania_palindan	Podococcus_barteri)	(Attalea_speciosa	((Pseudophoenix_vinifera	((Elaeis_guineensis	Elaeis_oleifera)	Geonoma_undata))	(Roystonea_regia	Bactris_major))))	(Sclerosperma_profizianum	Pelagodoxa_henryana))	(((Dictyosperma_album	((Iriartea_deltoidea	Chamaedorea_seifrizii)	(Dypsis_decaryi	Heterospathe_cagayanensis)))	((Prestoea_acuminata	(Kentiopsis_piersoniorum	Hydriastele_microspadix))	Veitchia_spiralis))	((((Reinhardtia_paiewonskiana	Reinhardtia_latisecta)	(Reinhardtia_simplex	Reinhardtia_gracilis))	Leopoldinia_pulchra)	(Oenocarpus_minor	Oenocarpus_bataua)))))))	Kingia_australis);
(((Iriartea_deltoidea	Chamaedorea_seifrizii)	(((Dypsis_decaryi	Heterospathe_cagayanensis)	Dictyosperma_album)	(Kentiopsis_piersoniorum	(Manicaria_saccifera	((Prestoea_acuminata	(((Hydriastele_microspadix	((Reinhardtia_paiewonskiana	Reinhardtia_latisecta)	(Reinhardtia_simplex	Reinhardtia_gracilis)))	Leopoldinia_pulchra)	(((Oenocarpus_minor	Oenocarpus_bataua)	(Serenoa_repens	Sabal_domingensis))	(((Orania_palindan	((((Elaeis_guineensis	Elaeis_oleifera)	Geonoma_undata)	Attalea_speciosa)	(Roystonea_regia	Bactris_major)))	((Calamus_caryotoides	Pseudophoenix_vinifera)	Podococcus_barteri))	(Sclerosperma_profizianum	Pelagodoxa_henryana)))))	Veitchia_spiralis)))))	Kingia_australis);
((Calamus_caryotoides	(((Podococcus_barteri	((Prestoea_acuminata	Kentiopsis_piersoniorum)	((Veitchia_spiralis	((Geonoma_undata	(Iriartea_deltoidea	(Heterospathe_cagayanensis	Dypsis_decaryi)))	Sclerosperma_profizianum))	((((Leopoldinia_pulchra	(((Reinhardtia_simplex	Reinhardtia_gracilis)	(Reinhardtia_latisecta	Reinhardtia_paiewonskiana))	Chamaedorea_seifrizii))	((Hydriastele_microspadix	Pelagodoxa_henryana)	Pseudophoenix_vinifera))	(((Bactris_major	(Elaeis_oleifera	Elaeis_guineensis))	Attalea_speciosa)	Roystonea_regia))	((Orania_palindan	(Oenocarpus_bataua	Oenocarpus_minor))	Dictyosperma_album)))))	(Serenoa_repens	Sabal_domingensis))	Manicaria_saccifera))	Kingia_australis);
((Calamus_caryotoides	((Podococcus_barteri	(((Leopoldinia_pulchra	(((Reinhardtia_simplex	Reinhardtia_gracilis)	(Reinhardtia_latisecta	Reinhardtia_paiewonskiana))	Chamaedorea_seifrizii))	(Pelagodoxa_henryana	Sclerosperma_profizianum))	((Hydriastele_microspadix	((((Iriartea_deltoidea	(Geonoma_undata	Heterospathe_cagayanensis))	((Serenoa_repens	Sabal_domingensis)	(Orania_palindan	(Oenocarpus_bataua	Oenocarpus_minor))))	(Pseudophoenix_vinifera	((((Dypsis_decaryi	Bactris_major)	(Elaeis_oleifera	Elaeis_guineensis))	Attalea_speciosa)	Roystonea_regia)))	Prestoea_acuminata))	(Dictyosperma_album	(Kentiopsis_piersoniorum	Veitchia_spiralis)))))	Manicaria_saccifera))	Kingia_australis);
((Calamus_caryotoides	((Dictyosperma_album	(((Podococcus_barteri	((((Reinhardtia_simplex	Reinhardtia_gracilis)	(Reinhardtia_latisecta	Reinhardtia_paiewonskiana))	Pelagodoxa_henryana)	Hydriastele_microspadix))	((Veitchia_spiralis	((Kentiopsis_piersoniorum	((Bactris_major	(Dypsis_decaryi	((Geonoma_undata	(Heterospathe_cagayanensis	(Elaeis_oleifera	Elaeis_guineensis)))	(Iriartea_deltoidea	Chamaedorea_seifrizii))))	((Pseudophoenix_vinifera	Attalea_speciosa)	Leopoldinia_pulchra)))	Manicaria_saccifera))	Prestoea_acuminata))	((Sabal_domingensis	(Orania_palindan	(Oenocarpus_bataua	Oenocarpus_minor)))	Sclerosperma_profizianum)))	(Serenoa_repens	Roystonea_regia)))	Kingia_australis);
((Calamus_caryotoides	(((Dypsis_decaryi	Podococcus_barteri)	(((Sclerosperma_profizianum	(Kentiopsis_piersoniorum	((Heterospathe_cagayanensis	Hydriastele_microspadix)	((Pelagodoxa_henryana	Prestoea_acuminata)	Veitchia_spiralis))))	((Pseudophoenix_vinifera	Leopoldinia_pulchra)	(((Serenoa_repens	Sabal_domingensis)	(Orania_palindan	(Oenocarpus_bataua	Oenocarpus_minor)))	(Attalea_speciosa	(((Elaeis_oleifera	Elaeis_guineensis)	Geonoma_undata)	Bactris_major)))))	((Roystonea_regia	((Iriartea_deltoidea	Chamaedorea_seifrizii)	((Reinhardtia_simplex	Reinhardtia_gracilis)	(Reinhardtia_latisecta	Reinhardtia_paiewonskiana))))	Dictyosperma_album)))	Manicaria_saccifera))	Kingia_australis);
((Calamus_caryotoides	(Manicaria_saccifera	((Serenoa_repens	Sabal_domingensis)	(Dictyosperma_album	((((((((Orania_palindan	((Pseudophoenix_vinifera	Attalea_speciosa)	(Bactris_major	Roystonea_regia)))	((Pelagodoxa_henryana	Sclerosperma_profizianum)	Podococcus_barteri))	(Elaeis_oleifera	Elaeis_guineensis))	((Geonoma_undata	(Heterospathe_cagayanensis	Dypsis_decaryi))	Leopoldinia_pulchra))	((Iriartea_deltoidea	Chamaedorea_seifrizii)	(((Reinhardtia_simplex	Reinhardtia_gracilis)	(Reinhardtia_latisecta	Reinhardtia_paiewonskiana))	Hydriastele_microspadix)))	Kentiopsis_piersoniorum)	(Prestoea_acuminata	Veitchia_spiralis))	(Oenocarpus_bataua	Oenocarpus_minor))))))	Kingia_australis);
((Calamus_caryotoides	(Manicaria_saccifera	((Serenoa_repens	Sabal_domingensis)	(((Leopoldinia_pulchra	(Pseudophoenix_vinifera	Dictyosperma_album))	(((Hydriastele_microspadix	((Orania_palindan	(Oenocarpus_bataua	Oenocarpus_minor))	Podococcus_barteri))	(Prestoea_acuminata	(Kentiopsis_piersoniorum	Veitchia_spiralis)))	((Geonoma_undata	((Dypsis_decaryi	((Iriartea_deltoidea	Chamaedorea_seifrizii)	((Reinhardtia_simplex	Reinhardtia_gracilis)	(Reinhardtia_latisecta	Reinhardtia_paiewonskiana))))	Roystonea_regia))	(Pelagodoxa_henryana	Sclerosperma_profizianum))))	(Heterospathe_cagayanensis	((Bactris_major	Attalea_speciosa)	(Elaeis_oleifera	Elaeis_guineensis)))))))	Kingia_australis);
((Heterospathe_cagayanensis	(((Hydriastele_microspadix	((Reinhardtia_latisecta	Reinhardtia_paiewonskiana)	((Iriartea_deltoidea	Chamaedorea_seifrizii)	(Reinhardtia_simplex	Reinhardtia_gracilis))))	(((Orania_palindan	(Oenocarpus_bataua	Oenocarpus_minor))	(Manicaria_saccifera	Prestoea_acuminata))	(((Serenoa_repens	Sabal_domingensis)	((((Podococcus_barteri	(Elaeis_oleifera	Elaeis_guineensis))	((Pelagodoxa_henryana	Sclerosperma_profizianum)	((Calamus_caryotoides	Roystonea_regia)	Bactris_major)))	Attalea_speciosa)	Pseudophoenix_vinifera))	((((Dictyosperma_album	Geonoma_undata)	Veitchia_spiralis)	Kentiopsis_piersoniorum)	Leopoldinia_pulchra))))	Dypsis_decaryi))	Kingia_australis);
((Chamaedorea_seifrizii	((((Manicaria_saccifera	(Veitchia_spiralis	(((Hydriastele_microspadix	Prestoea_acuminata)	(Serenoa_repens	((Orania_palindan	(Oenocarpus_bataua	Oenocarpus_minor))	Sabal_domingensis)))	(Heterospathe_cagayanensis	Dypsis_decaryi))))	((Iriartea_deltoidea	((((Bactris_major	Roystonea_regia)	((Elaeis_oleifera	Elaeis_guineensis)	(Pseudophoenix_vinifera	Attalea_speciosa)))	Geonoma_undata)	(Podococcus_barteri	((Pelagodoxa_henryana	Sclerosperma_profizianum)	Calamus_caryotoides))))	Kentiopsis_piersoniorum))	Dictyosperma_album)	(Leopoldinia_pulchra	((Reinhardtia_paiewonskiana	Reinhardtia_latisecta)	(Reinhardtia_simplex	Reinhardtia_gracilis)))))	Kingia_australis);
((Chamaedorea_seifrizii	((Reinhardtia_simplex	(Reinhardtia_gracilis	(Reinhardtia_paiewonskiana	Reinhardtia_latisecta)))	(((((Serenoa_repens	Sabal_domingensis)	Calamus_caryotoides)	Manicaria_saccifera)	((Orania_palindan	((Pseudophoenix_vinifera	Attalea_speciosa)	(Bactris_major	(Geonoma_undata	(Elaeis_oleifera	Elaeis_guineensis)))))	(((Roystonea_regia	(Pelagodoxa_henryana	Sclerosperma_profizianum))	(Podococcus_barteri	(Iriartea_deltoidea	(Heterospathe_cagayanensis	Dypsis_decaryi))))	((Prestoea_acuminata	((((Oenocarpus_bataua	Oenocarpus_minor)	Dictyosperma_album)	Hydriastele_microspadix)	Veitchia_spiralis))	Kentiopsis_piersoniorum))))	Leopoldinia_pulchra)))	Kingia_australis);
((Chamaedorea_seifrizii	((Reinhardtia_simplex	(Reinhardtia_gracilis	(Reinhardtia_paiewonskiana	Reinhardtia_latisecta)))	(((((Pelagodoxa_henryana	Hydriastele_microspadix)	(Calamus_caryotoides	(Manicaria_saccifera	(Serenoa_repens	Sabal_domingensis))))	(((Kentiopsis_piersoniorum	((Iriartea_deltoidea	(Heterospathe_cagayanensis	Dypsis_decaryi))	Dictyosperma_album))	Prestoea_acuminata)	((Oenocarpus_bataua	Oenocarpus_minor)	Veitchia_spiralis)))	(((Attalea_speciosa	Bactris_major)	(Geonoma_undata	(Elaeis_oleifera	Elaeis_guineensis)))	(((Podococcus_barteri	Pseudophoenix_vinifera)	Orania_palindan)	(Roystonea_regia	Sclerosperma_profizianum))))	Leopoldinia_pulchra)))	Kingia_australis);
((Calamus_caryotoides	(Manicaria_saccifera	((Sabal_domingensis	Serenoa_repens)	(((Leopoldinia_pulchra	((Veitchia_spiralis	(Hydriastele_microspadix	((Oenocarpus_bataua	Oenocarpus_minor)	Dictyosperma_album)))	(Heterospathe_cagayanensis	(Dypsis_decaryi	((Iriartea_deltoidea	Chamaedorea_seifrizii)	((Reinhardtia_gracilis	Reinhardtia_simplex)	(Reinhardtia_latisecta	Reinhardtia_paiewonskiana)))))))	(Kentiopsis_piersoniorum	Prestoea_acuminata))	(((Podococcus_barteri	(Pelagodoxa_henryana	Sclerosperma_profizianum))	(Orania_palindan	Pseudophoenix_vinifera))	(Roystonea_regia	(Attalea_speciosa	((Geonoma_undata	(Elaeis_guineensis	Elaeis_oleifera))	Bactris_major))))))))	Kingia_australis);
((Calamus_caryotoides	(Podococcus_barteri	((Pelagodoxa_henryana	Sclerosperma_profizianum)	(Orania_palindan	(((Pseudophoenix_vinifera	Attalea_speciosa)	((Geonoma_undata	(Elaeis_guineensis	Elaeis_oleifera))	(Roystonea_regia	Bactris_major)))	(((Manicaria_saccifera	(Veitchia_spiralis	(((Kentiopsis_piersoniorum	Prestoea_acuminata)	(Hydriastele_microspadix	((Reinhardtia_gracilis	Reinhardtia_simplex)	(Reinhardtia_latisecta	Reinhardtia_paiewonskiana))))	Leopoldinia_pulchra)))	Dictyosperma_album)	(((Heterospathe_cagayanensis	Dypsis_decaryi)	((Iriartea_deltoidea	Chamaedorea_seifrizii)	(Oenocarpus_bataua	Oenocarpus_minor)))	(Sabal_domingensis	Serenoa_repens))))))))	Kingia_australis);
((Calamus_caryotoides	((((((Reinhardtia_latisecta	Reinhardtia_paiewonskiana)	Leopoldinia_pulchra)	(((((Oenocarpus_bataua	Oenocarpus_minor)	Orania_palindan)	(Reinhardtia_gracilis	Reinhardtia_simplex))	(Podococcus_barteri	(((((Attalea_speciosa	(Geonoma_undata	(Elaeis_guineensis	Elaeis_oleifera)))	Bactris_major)	Roystonea_regia)	Pseudophoenix_vinifera)	((Dictyosperma_album	((Hydriastele_microspadix	(Veitchia_spiralis	Kentiopsis_piersoniorum))	Prestoea_acuminata))	Sclerosperma_profizianum))))	((Heterospathe_cagayanensis	Pelagodoxa_henryana)	(Dypsis_decaryi	Chamaedorea_seifrizii))))	Iriartea_deltoidea)	Manicaria_saccifera)	(Sabal_domingensis	Serenoa_repens)))	Kingia_australis);
((Calamus_caryotoides	(Manicaria_saccifera	((((Sclerosperma_profizianum	Pseudophoenix_vinifera)	((((Prestoea_acuminata	(Heterospathe_cagayanensis	(Chamaedorea_seifrizii	Iriartea_deltoidea)))	(Attalea_speciosa	((Bactris_major	Roystonea_regia)	(Geonoma_undata	(Elaeis_guineensis	Elaeis_oleifera)))))	(Orania_palindan	(((Dypsis_decaryi	(Oenocarpus_bataua	Oenocarpus_minor))	(Veitchia_spiralis	(Kentiopsis_piersoniorum	Podococcus_barteri)))	((Hydriastele_microspadix	Pelagodoxa_henryana)	((Reinhardtia_latisecta	Reinhardtia_paiewonskiana)	(Reinhardtia_simplex	Reinhardtia_gracilis))))))	Dictyosperma_album))	Leopoldinia_pulchra)	(Sabal_domingensis	Serenoa_repens))))	Kingia_australis);
((Chamaedorea_seifrizii	(Iriartea_deltoidea	(Heterospathe_cagayanensis	((((Geonoma_undata	Leopoldinia_pulchra)	((Reinhardtia_paiewonskiana	Reinhardtia_latisecta)	(Reinhardtia_simplex	Reinhardtia_gracilis)))	((((((Hydriastele_microspadix	Prestoea_acuminata)	Manicaria_saccifera)	Kentiopsis_piersoniorum)	Veitchia_spiralis)	(Dictyosperma_album	(Orania_palindan	((Pseudophoenix_vinifera	(Calamus_caryotoides	Roystonea_regia))	((Podococcus_barteri	((Bactris_major	(Elaeis_guineensis	Elaeis_oleifera))	Attalea_speciosa))	(Pelagodoxa_henryana	Sclerosperma_profizianum))))))	((Oenocarpus_bataua	Oenocarpus_minor)	(Sabal_domingensis	Serenoa_repens))))	Dypsis_decaryi))))	Kingia_australis);
((Chamaedorea_seifrizii	(((Reinhardtia_paiewonskiana	Reinhardtia_latisecta)	(Reinhardtia_simplex	Reinhardtia_gracilis))	(Iriartea_deltoidea	((Pelagodoxa_henryana	Sclerosperma_profizianum)	(((((Sabal_domingensis	Serenoa_repens)	((Oenocarpus_bataua	Oenocarpus_minor)	Orania_palindan))	Pseudophoenix_vinifera)	((Prestoea_acuminata	(Kentiopsis_piersoniorum	Leopoldinia_pulchra))	((Heterospathe_cagayanensis	Veitchia_spiralis)	Hydriastele_microspadix)))	(((((Elaeis_guineensis	Elaeis_oleifera)	Geonoma_undata)	((Attalea_speciosa	(Dypsis_decaryi	Bactris_major))	Roystonea_regia))	Podococcus_barteri)	((Calamus_caryotoides	Manicaria_saccifera)	Dictyosperma_album)))))))	Kingia_australis);
((Dictyosperma_album	(((((Podococcus_barteri	(((Elaeis_guineensis	Elaeis_oleifera)	Geonoma_undata)	(Bactris_major	Attalea_speciosa)))	Roystonea_regia)	((Pelagodoxa_henryana	Sclerosperma_profizianum)	Pseudophoenix_vinifera))	((Dypsis_decaryi	((Chamaedorea_seifrizii	Iriartea_deltoidea)	Heterospathe_cagayanensis))	((Kentiopsis_piersoniorum	(((Manicaria_saccifera	(((Reinhardtia_paiewonskiana	Reinhardtia_latisecta)	(Reinhardtia_simplex	Reinhardtia_gracilis))	(Leopoldinia_pulchra	Calamus_caryotoides)))	Prestoea_acuminata)	Hydriastele_microspadix))	Veitchia_spiralis)))	((Sabal_domingensis	Serenoa_repens)	((Oenocarpus_bataua	Oenocarpus_minor)	Orania_palindan))))	Kingia_australis);
((((((Leopoldinia_pulchra	Calamus_caryotoides)	((Sabal_domingensis	Serenoa_repens)	Manicaria_saccifera))	((((Reinhardtia_paiewonskiana	Reinhardtia_latisecta)	Reinhardtia_simplex)	(Oenocarpus_bataua	Oenocarpus_minor))	((Veitchia_spiralis	Hydriastele_microspadix)	((Kentiopsis_piersoniorum	(Dictyosperma_album	(Dypsis_decaryi	((Chamaedorea_seifrizii	Iriartea_deltoidea)	Heterospathe_cagayanensis))))	Prestoea_acuminata))))	((Orania_palindan	((Roystonea_regia	Pseudophoenix_vinifera)	Podococcus_barteri))	((((Elaeis_guineensis	Elaeis_oleifera)	Geonoma_undata)	(Bactris_major	Attalea_speciosa))	(Pelagodoxa_henryana	Sclerosperma_profizianum))))	Reinhardtia_gracilis)	Kingia_australis);
((Calamus_caryotoides	((((((Podococcus_barteri	Pseudophoenix_vinifera)	((Roystonea_regia	(((Geonoma_undata	(Elaeis_guineensis	Elaeis_oleifera))	Bactris_major)	Attalea_speciosa))	(Pelagodoxa_henryana	Sclerosperma_profizianum)))	Orania_palindan)	((((Veitchia_spiralis	Prestoea_acuminata)	Dictyosperma_album)	Kentiopsis_piersoniorum)	(((Oenocarpus_bataua	Oenocarpus_minor)	(((Chamaedorea_seifrizii	Iriartea_deltoidea)	Heterospathe_cagayanensis)	Dypsis_decaryi))	((Hydriastele_microspadix	((Reinhardtia_paiewonskiana	Reinhardtia_latisecta)	(Reinhardtia_gracilis	Reinhardtia_simplex)))	Leopoldinia_pulchra))))	(Sabal_domingensis	Serenoa_repens))	Manicaria_saccifera))	Kingia_australis);
((Calamus_caryotoides	((((((Podococcus_barteri	((Pseudophoenix_vinifera	(((Geonoma_undata	(Elaeis_guineensis	Elaeis_oleifera))	(Roystonea_regia	Bactris_major))	Attalea_speciosa))	(Pelagodoxa_henryana	Sclerosperma_profizianum)))	((Oenocarpus_bataua	Oenocarpus_minor)	Orania_palindan))	((((((Dictyosperma_album	(Leopoldinia_pulchra	(Chamaedorea_seifrizii	Iriartea_deltoidea)))	Heterospathe_cagayanensis)	Prestoea_acuminata)	Kentiopsis_piersoniorum)	Veitchia_spiralis)	Dypsis_decaryi))	(Hydriastele_microspadix	((Reinhardtia_paiewonskiana	Reinhardtia_latisecta)	(Reinhardtia_gracilis	Reinhardtia_simplex))))	(Sabal_domingensis	Serenoa_repens))	Manicaria_saccifera))	Kingia_australis);
((Manicaria_saccifera	((Iriartea_deltoidea	(Serenoa_repens	Sabal_domingensis))	(((Dictyosperma_album	Veitchia_spiralis)	(Kentiopsis_piersoniorum	Prestoea_acuminata))	((((Oenocarpus_minor	Oenocarpus_bataua)	(Hydriastele_microspadix	((Reinhardtia_latisecta	Reinhardtia_paiewonskiana)	(Reinhardtia_simplex	Reinhardtia_gracilis))))	Leopoldinia_pulchra)	(((Geonoma_undata	Calamus_caryotoides)	((Pseudophoenix_vinifera	(Pelagodoxa_henryana	Sclerosperma_profizianum))	(Podococcus_barteri	(Orania_palindan	((Attalea_speciosa	(Bactris_major	(Elaeis_oleifera	Elaeis_guineensis)))	Roystonea_regia)))))	(Heterospathe_cagayanensis	(Chamaedorea_seifrizii	Dypsis_decaryi)))))))	Kingia_australis);
((Dictyosperma_album	(((((Kentiopsis_piersoniorum	((Prestoea_acuminata	(((Serenoa_repens	Roystonea_regia)	(Leopoldinia_pulchra	Calamus_caryotoides))	(Podococcus_barteri	((Pseudophoenix_vinifera	Attalea_speciosa)	(Bactris_major	(Geonoma_undata	(Elaeis_oleifera	Elaeis_guineensis)))))))	((((Reinhardtia_latisecta	Reinhardtia_paiewonskiana)	(Reinhardtia_simplex	Reinhardtia_gracilis))	(((Oenocarpus_minor	Oenocarpus_bataua)	Orania_palindan)	Sabal_domingensis))	(((Iriartea_deltoidea	Chamaedorea_seifrizii)	Heterospathe_cagayanensis)	Dypsis_decaryi))))	Manicaria_saccifera)	Hydriastele_microspadix)	Veitchia_spiralis)	(Pelagodoxa_henryana	Sclerosperma_profizianum)))	Kingia_australis);
((((Iriartea_deltoidea	Chamaedorea_seifrizii)	(((((((Veitchia_spiralis	((Dictyosperma_album	Kentiopsis_piersoniorum)	Orania_palindan))	Heterospathe_cagayanensis)	(((Hydriastele_microspadix	((Oenocarpus_minor	Oenocarpus_bataua)	((Leopoldinia_pulchra	Calamus_caryotoides)	(Manicaria_saccifera	(Serenoa_repens	Sabal_domingensis)))))	Prestoea_acuminata)	(Podococcus_barteri	(Pelagodoxa_henryana	Sclerosperma_profizianum))))	((Roystonea_regia	(((Geonoma_undata	(Elaeis_oleifera	Elaeis_guineensis))	Attalea_speciosa)	Bactris_major))	Pseudophoenix_vinifera))	Dypsis_decaryi)	(Reinhardtia_latisecta	Reinhardtia_paiewonskiana))	Reinhardtia_simplex))	Reinhardtia_gracilis)	Kingia_australis);
(((((Serenoa_repens	Sabal_domingensis)	(((Hydriastele_microspadix	((Iriartea_deltoidea	Chamaedorea_seifrizii)	((Reinhardtia_latisecta	Reinhardtia_paiewonskiana)	(Reinhardtia_simplex	Reinhardtia_gracilis))))	(((Leopoldinia_pulchra	Heterospathe_cagayanensis)	((Oenocarpus_minor	Oenocarpus_bataua)	Dypsis_decaryi))	((Veitchia_spiralis	(Kentiopsis_piersoniorum	(Geonoma_undata	((Bactris_major	Roystonea_regia)	(((Orania_palindan	(Elaeis_oleifera	Elaeis_guineensis))	(Pelagodoxa_henryana	Sclerosperma_profizianum))	((Pseudophoenix_vinifera	Podococcus_barteri)	Attalea_speciosa))))))	Prestoea_acuminata)))	Dictyosperma_album))	Manicaria_saccifera)	Calamus_caryotoides)	Kingia_australis);
((((((Elaeis_oleifera	Elaeis_guineensis)	((Orania_palindan	Podococcus_barteri)	((Pelagodoxa_henryana	Sclerosperma_profizianum)	(Roystonea_regia	((Attalea_speciosa	(Pseudophoenix_vinifera	Geonoma_undata))	Bactris_major)))))	((((((Serenoa_repens	Sabal_domingensis)	(Oenocarpus_minor	Oenocarpus_bataua))	Dictyosperma_album)	(Dypsis_decaryi	((Chamaedorea_seifrizii	((Reinhardtia_latisecta	Reinhardtia_paiewonskiana)	(Reinhardtia_simplex	Reinhardtia_gracilis)))	Iriartea_deltoidea)))	(((Hydriastele_microspadix	Kentiopsis_piersoniorum)	Prestoea_acuminata)	Veitchia_spiralis))	(Leopoldinia_pulchra	Heterospathe_cagayanensis)))	Manicaria_saccifera)	Calamus_caryotoides)	Kingia_australis);
(((((Podococcus_barteri	(((((((Orania_palindan	Veitchia_spiralis)	(Prestoea_acuminata	(((Chamaedorea_seifrizii	((Reinhardtia_latisecta	Reinhardtia_paiewonskiana)	(Reinhardtia_simplex	Reinhardtia_gracilis)))	(Pelagodoxa_henryana	Hydriastele_microspadix))	(Bactris_major	(((Elaeis_oleifera	Elaeis_guineensis)	Roystonea_regia)	Attalea_speciosa)))))	((Oenocarpus_minor	Oenocarpus_bataua)	Leopoldinia_pulchra))	((Dypsis_decaryi	Heterospathe_cagayanensis)	Sclerosperma_profizianum))	Dictyosperma_album)	(Pseudophoenix_vinifera	Geonoma_undata))	Kentiopsis_piersoniorum))	(Iriartea_deltoidea	(Serenoa_repens	Sabal_domingensis)))	Manicaria_saccifera)	Calamus_caryotoides)	Kingia_australis);
(((Manicaria_saccifera	((Sclerosperma_profizianum	(((Kentiopsis_piersoniorum	((Veitchia_spiralis	Dictyosperma_album)	(((Orania_palindan	(Oenocarpus_minor	Oenocarpus_bataua))	(Pelagodoxa_henryana	(Hydriastele_microspadix	((Reinhardtia_latisecta	Reinhardtia_paiewonskiana)	(Reinhardtia_simplex	Reinhardtia_gracilis)))))	(((Iriartea_deltoidea	Chamaedorea_seifrizii)	Leopoldinia_pulchra)	Pseudophoenix_vinifera))))	Prestoea_acuminata)	((Podococcus_barteri	Dypsis_decaryi)	((Heterospathe_cagayanensis	(Elaeis_oleifera	Elaeis_guineensis))	((Attalea_speciosa	Bactris_major)	Roystonea_regia)))))	((Serenoa_repens	Sabal_domingensis)	Geonoma_undata)))	Calamus_caryotoides)	Kingia_australis);
(((Pseudophoenix_vinifera	(((((Veitchia_spiralis	Manicaria_saccifera)	(((Kentiopsis_piersoniorum	((Serenoa_repens	Sabal_domingensis)	((Oenocarpus_minor	Oenocarpus_bataua)	Orania_palindan)))	Prestoea_acuminata)	((Iriartea_deltoidea	Chamaedorea_seifrizii)	Dictyosperma_album)))	((Pelagodoxa_henryana	(Hydriastele_microspadix	((Reinhardtia_latisecta	Reinhardtia_paiewonskiana)	(Reinhardtia_simplex	Reinhardtia_gracilis))))	Leopoldinia_pulchra))	(Dypsis_decaryi	Heterospathe_cagayanensis))	((Sclerosperma_profizianum	Podococcus_barteri)	((Attalea_speciosa	((Elaeis_oleifera	Elaeis_guineensis)	Bactris_major))	(Geonoma_undata	Roystonea_regia)))))	Calamus_caryotoides)	Kingia_australis);
((Dictyosperma_album	((Leopoldinia_pulchra	(Iriartea_deltoidea	Chamaedorea_seifrizii))	((((Dypsis_decaryi	Heterospathe_cagayanensis)	((Reinhardtia_latisecta	Reinhardtia_paiewonskiana)	(Reinhardtia_simplex	Reinhardtia_gracilis)))	(((Hydriastele_microspadix	Prestoea_acuminata)	Manicaria_saccifera)	(Veitchia_spiralis	(((Serenoa_repens	Sabal_domingensis)	((Oenocarpus_minor	Oenocarpus_bataua)	Orania_palindan))	(((Pseudophoenix_vinifera	Attalea_speciosa)	((Geonoma_undata	(Elaeis_oleifera	Elaeis_guineensis))	(Roystonea_regia	Bactris_major)))	((Podococcus_barteri	Calamus_caryotoides)	(Pelagodoxa_henryana	Sclerosperma_profizianum)))))))	Kentiopsis_piersoniorum)))	Kingia_australis);
((Dictyosperma_album	(Veitchia_spiralis	(((((Dypsis_decaryi	(Oenocarpus_minor	Oenocarpus_bataua))	Heterospathe_cagayanensis)	Leopoldinia_pulchra)	((((Reinhardtia_latisecta	Reinhardtia_paiewonskiana)	((Iriartea_deltoidea	Chamaedorea_seifrizii)	(Reinhardtia_simplex	Reinhardtia_gracilis)))	Hydriastele_microspadix)	((Kentiopsis_piersoniorum	Prestoea_acuminata)	(Serenoa_repens	Sabal_domingensis))))	(Manicaria_saccifera	(((Roystonea_regia	((Elaeis_oleifera	Elaeis_guineensis)	(Pseudophoenix_vinifera	Attalea_speciosa)))	(Geonoma_undata	Bactris_major))	((Podococcus_barteri	Calamus_caryotoides)	(Orania_palindan	(Pelagodoxa_henryana	Sclerosperma_profizianum))))))))	Kingia_australis);
(((Roystonea_regia	(((Podococcus_barteri	((((((Dypsis_decaryi	Chamaedorea_seifrizii)	Iriartea_deltoidea)	Veitchia_spiralis)	((Kentiopsis_piersoniorum	(Dictyosperma_album	(Manicaria_saccifera	(((Sabal_domingensis	Serenoa_repens)	(Oenocarpus_minor	Oenocarpus_bataua))	Prestoea_acuminata))))	(((Reinhardtia_simplex	Reinhardtia_gracilis)	(Reinhardtia_latisecta	Reinhardtia_paiewonskiana))	Hydriastele_microspadix)))	Heterospathe_cagayanensis)	Leopoldinia_pulchra))	((Pseudophoenix_vinifera	Attalea_speciosa)	(Geonoma_undata	Pelagodoxa_henryana)))	((((Bactris_major	Orania_palindan)	Elaeis_guineensis)	Elaeis_oleifera)	Sclerosperma_profizianum)))	Calamus_caryotoides)	Kingia_australis);
(((((((Veitchia_spiralis	(Podococcus_barteri	(((Iriartea_deltoidea	Chamaedorea_seifrizii)	(Roystonea_regia	(Reinhardtia_simplex	Reinhardtia_gracilis)))	(Reinhardtia_latisecta	Reinhardtia_paiewonskiana))))	(Hydriastele_microspadix	((Kentiopsis_piersoniorum	Prestoea_acuminata)	((((((Geonoma_undata	(Elaeis_guineensis	Elaeis_oleifera))	Attalea_speciosa)	Bactris_major)	Pseudophoenix_vinifera)	((Oenocarpus_minor	Oenocarpus_bataua)	Orania_palindan))	Leopoldinia_pulchra))))	((Pelagodoxa_henryana	Sclerosperma_profizianum)	(Dypsis_decaryi	Heterospathe_cagayanensis)))	Dictyosperma_album)	((Sabal_domingensis	Serenoa_repens)	Manicaria_saccifera))	Calamus_caryotoides)	Kingia_australis);
((Chamaedorea_seifrizii	((((((Podococcus_barteri	((Calamus_caryotoides	Pseudophoenix_vinifera)	(((Roystonea_regia	((Geonoma_undata	(Elaeis_guineensis	Elaeis_oleifera))	(Reinhardtia_simplex	Reinhardtia_gracilis)))	Bactris_major)	Attalea_speciosa)))	(Pelagodoxa_henryana	Sclerosperma_profizianum))	((Oenocarpus_minor	Oenocarpus_bataua)	Orania_palindan))	((Iriartea_deltoidea	Dictyosperma_album)	(Hydriastele_microspadix	(((Dypsis_decaryi	Heterospathe_cagayanensis)	(Sabal_domingensis	Serenoa_repens))	((Manicaria_saccifera	Prestoea_acuminata)	(Veitchia_spiralis	Kentiopsis_piersoniorum))))))	(Reinhardtia_latisecta	Reinhardtia_paiewonskiana))	Leopoldinia_pulchra))	Kingia_australis);
((Chamaedorea_seifrizii	(Iriartea_deltoidea	(Leopoldinia_pulchra	(((((Prestoea_acuminata	Manicaria_saccifera)	((Oenocarpus_minor	Oenocarpus_bataua)	Dictyosperma_album))	(Kentiopsis_piersoniorum	Veitchia_spiralis))	((Dypsis_decaryi	Heterospathe_cagayanensis)	(((Hydriastele_microspadix	(((Reinhardtia_latisecta	Reinhardtia_paiewonskiana)	Reinhardtia_simplex)	Reinhardtia_gracilis))	Pelagodoxa_henryana)	(((((((Elaeis_guineensis	Elaeis_oleifera)	Geonoma_undata)	Bactris_major)	Attalea_speciosa)	Roystonea_regia)	Sclerosperma_profizianum)	((Podococcus_barteri	(Calamus_caryotoides	Pseudophoenix_vinifera))	Orania_palindan)))))	(Sabal_domingensis	Serenoa_repens)))))	Kingia_australis);
(((Leopoldinia_pulchra	((Veitchia_spiralis	((Prestoea_acuminata	((Oenocarpus_minor	Oenocarpus_bataua)	(Hydriastele_microspadix	((Reinhardtia_latisecta	Reinhardtia_paiewonskiana)	(Reinhardtia_simplex	Reinhardtia_gracilis)))))	(((((Sabal_domingensis	Serenoa_repens)	Iriartea_deltoidea)	(Chamaedorea_seifrizii	Heterospathe_cagayanensis))	Dypsis_decaryi)	Kentiopsis_piersoniorum)))	(((Pelagodoxa_henryana	Sclerosperma_profizianum)	((((((Geonoma_undata	(Elaeis_guineensis	Elaeis_oleifera))	Bactris_major)	Attalea_speciosa)	Roystonea_regia)	Orania_palindan)	(Podococcus_barteri	(Calamus_caryotoides	Pseudophoenix_vinifera))))	Dictyosperma_album)))	Manicaria_saccifera)	Kingia_australis);
((Manicaria_saccifera	((Sabal_domingensis	Serenoa_repens)	(((Heterospathe_cagayanensis	Orania_palindan)	((((((Veitchia_spiralis	((Dictyosperma_album	Dypsis_decaryi)	(((Pelagodoxa_henryana	Hydriastele_microspadix)	((Reinhardtia_latisecta	Reinhardtia_paiewonskiana)	(Reinhardtia_simplex	Reinhardtia_gracilis)))	Leopoldinia_pulchra)))	((Oenocarpus_minor	Oenocarpus_bataua)	(Iriartea_deltoidea	Chamaedorea_seifrizii)))	Kentiopsis_piersoniorum)	Prestoea_acuminata)	(Podococcus_barteri	(Calamus_caryotoides	Pseudophoenix_vinifera)))	((Elaeis_guineensis	Elaeis_oleifera)	((Roystonea_regia	(Geonoma_undata	Bactris_major))	Attalea_speciosa))))	Sclerosperma_profizianum)))	Kingia_australis);
(((Manicaria_saccifera	(((((Reinhardtia_latisecta	Reinhardtia_paiewonskiana)	(Reinhardtia_simplex	Reinhardtia_gracilis))	Pelagodoxa_henryana)	Hydriastele_microspadix)	(((Prestoea_acuminata	((((Chamaedorea_seifrizii	Heterospathe_cagayanensis)	Pseudophoenix_vinifera)	((Dypsis_decaryi	Podococcus_barteri)	Iriartea_deltoidea))	(Kentiopsis_piersoniorum	(Leopoldinia_pulchra	(((Orania_palindan	((Sabal_domingensis	Serenoa_repens)	(Oenocarpus_minor	Oenocarpus_bataua)))	Sclerosperma_profizianum)	((Bactris_major	(Attalea_speciosa	(Geonoma_undata	(Elaeis_guineensis	Elaeis_oleifera))))	Roystonea_regia))))))	Veitchia_spiralis)	Dictyosperma_album)))	Calamus_caryotoides)	Kingia_australis);
(((Manicaria_saccifera	((Sabal_domingensis	Serenoa_repens)	((((Oenocarpus_minor	Oenocarpus_bataua)	(Veitchia_spiralis	(Prestoea_acuminata	(((Reinhardtia_paiewonskiana	((Reinhardtia_simplex	Reinhardtia_gracilis)	Reinhardtia_latisecta))	Pelagodoxa_henryana)	Hydriastele_microspadix))))	(Kentiopsis_piersoniorum	((((((Attalea_speciosa	(Elaeis_guineensis	Elaeis_oleifera))	Bactris_major)	Roystonea_regia)	((Orania_palindan	Podococcus_barteri)	Sclerosperma_profizianum))	Pseudophoenix_vinifera)	(Leopoldinia_pulchra	Chamaedorea_seifrizii))))	(((Geonoma_undata	Iriartea_deltoidea)	(Dictyosperma_album	Dypsis_decaryi))	Heterospathe_cagayanensis))))	Calamus_caryotoides)	Kingia_australis);
(((Manicaria_saccifera	((Sabal_domingensis	Serenoa_repens)	((Oenocarpus_minor	Oenocarpus_bataua)	(((Heterospathe_cagayanensis	((Iriartea_deltoidea	Dictyosperma_album)	Dypsis_decaryi))	(Prestoea_acuminata	(Hydriastele_microspadix	(Kentiopsis_piersoniorum	Veitchia_spiralis))))	((Leopoldinia_pulchra	(((Reinhardtia_simplex	Reinhardtia_gracilis)	(Reinhardtia_latisecta	Reinhardtia_paiewonskiana))	Chamaedorea_seifrizii))	(Podococcus_barteri	((((((Attalea_speciosa	(Geonoma_undata	(Elaeis_guineensis	Elaeis_oleifera)))	Bactris_major)	Roystonea_regia)	Pseudophoenix_vinifera)	(Pelagodoxa_henryana	Sclerosperma_profizianum))	Orania_palindan)))))))	Calamus_caryotoides)	Kingia_australis);
(((Manicaria_saccifera	((Sabal_domingensis	Serenoa_repens)	((Oenocarpus_minor	Oenocarpus_bataua)	(((Heterospathe_cagayanensis	((Iriartea_deltoidea	Dictyosperma_album)	Dypsis_decaryi))	(Prestoea_acuminata	(Hydriastele_microspadix	(Kentiopsis_piersoniorum	Veitchia_spiralis))))	((Leopoldinia_pulchra	(((Reinhardtia_simplex	Reinhardtia_gracilis)	(Reinhardtia_latisecta	Reinhardtia_paiewonskiana))	Chamaedorea_seifrizii))	(Podococcus_barteri	((((((Attalea_speciosa	(Geonoma_undata	(Elaeis_guineensis	Elaeis_oleifera)))	Bactris_major)	Roystonea_regia)	Pseudophoenix_vinifera)	(Pelagodoxa_henryana	Sclerosperma_profizianum))	Orania_palindan)))))))	Calamus_caryotoides)	Kingia_australis);
((((((Veitchia_spiralis	(Prestoea_acuminata	((Manicaria_saccifera	(Kentiopsis_piersoniorum	Dictyosperma_album))	(Heterospathe_cagayanensis	Dypsis_decaryi))))	(((((Reinhardtia_paiewonskiana	Reinhardtia_latisecta)	(Reinhardtia_gracilis	Reinhardtia_simplex))	Pelagodoxa_henryana)	Hydriastele_microspadix)	Leopoldinia_pulchra))	(((Serenoa_repens	Sabal_domingensis)	(Oenocarpus_minor	Oenocarpus_bataua))	(Iriartea_deltoidea	Chamaedorea_seifrizii)))	(Sclerosperma_profizianum	((((((Attalea_speciosa	((Elaeis_guineensis	Elaeis_oleifera)	Bactris_major))	Roystonea_regia)	Geonoma_undata)	Pseudophoenix_vinifera)	Podococcus_barteri)	Orania_palindan)))	Calamus_caryotoides)	Kingia_australis);
((Geonoma_undata	((((((Dictyosperma_album	(((((Iriartea_deltoidea	Chamaedorea_seifrizii)	Heterospathe_cagayanensis)	Dypsis_decaryi)	(Pelagodoxa_henryana	(Hydriastele_microspadix	((Reinhardtia_paiewonskiana	Reinhardtia_latisecta)	(Reinhardtia_gracilis	Reinhardtia_simplex)))))	Veitchia_spiralis))	(Prestoea_acuminata	Kentiopsis_piersoniorum))	((Manicaria_saccifera	((Serenoa_repens	Sabal_domingensis)	(Oenocarpus_minor	Oenocarpus_bataua)))	Leopoldinia_pulchra))	((((Elaeis_guineensis	Elaeis_oleifera)	((Roystonea_regia	Bactris_major)	Attalea_speciosa))	Sclerosperma_profizianum)	(Podococcus_barteri	Orania_palindan)))	Pseudophoenix_vinifera)	Calamus_caryotoides))	Kingia_australis);
(((Roystonea_regia	(((((Iriartea_deltoidea	Chamaedorea_seifrizii)	Heterospathe_cagayanensis)	(((Prestoea_acuminata	((((Hydriastele_microspadix	Veitchia_spiralis)	(Leopoldinia_pulchra	((Reinhardtia_paiewonskiana	Reinhardtia_latisecta)	(Reinhardtia_gracilis	Reinhardtia_simplex))))	Kentiopsis_piersoniorum)	((Serenoa_repens	Sabal_domingensis)	(Oenocarpus_minor	Oenocarpus_bataua))))	(Dypsis_decaryi	Dictyosperma_album))	Manicaria_saccifera))	Pseudophoenix_vinifera)	(Orania_palindan	(Podococcus_barteri	((Bactris_major	(Attalea_speciosa	(Geonoma_undata	(Elaeis_guineensis	Elaeis_oleifera))))	(Pelagodoxa_henryana	Sclerosperma_profizianum))))))	Calamus_caryotoides)	Kingia_australis);
(((((Dictyosperma_album	(Prestoea_acuminata	((((Sclerosperma_profizianum	((Iriartea_deltoidea	Chamaedorea_seifrizii)	Leopoldinia_pulchra))	((Dypsis_decaryi	Heterospathe_cagayanensis)	((Roystonea_regia	(Bactris_major	Attalea_speciosa))	(Elaeis_guineensis	Elaeis_oleifera))))	((Pseudophoenix_vinifera	(((Reinhardtia_paiewonskiana	Reinhardtia_latisecta)	(Reinhardtia_simplex	(Reinhardtia_gracilis	Geonoma_undata)))	(Pelagodoxa_henryana	Hydriastele_microspadix)))	((Serenoa_repens	Sabal_domingensis)	((Oenocarpus_minor	Oenocarpus_bataua)	Orania_palindan))))	(Kentiopsis_piersoniorum	Veitchia_spiralis))))	Podococcus_barteri)	Manicaria_saccifera)	Calamus_caryotoides)	Kingia_australis);
((((((((((Pseudophoenix_vinifera	(((Reinhardtia_paiewonskiana	Reinhardtia_latisecta)	(Reinhardtia_simplex	Reinhardtia_gracilis))	(Pelagodoxa_henryana	Hydriastele_microspadix)))	Orania_palindan)	((Sclerosperma_profizianum	((((Geonoma_undata	(Elaeis_guineensis	Elaeis_oleifera))	Bactris_major)	Attalea_speciosa)	Roystonea_regia))	((Kentiopsis_piersoniorum	Veitchia_spiralis)	Prestoea_acuminata)))	((Oenocarpus_minor	Oenocarpus_bataua)	Podococcus_barteri))	(Dictyosperma_album	Leopoldinia_pulchra))	(((Dypsis_decaryi	Chamaedorea_seifrizii)	Heterospathe_cagayanensis)	Iriartea_deltoidea))	(Serenoa_repens	Sabal_domingensis))	Manicaria_saccifera)	Calamus_caryotoides)	Kingia_australis);
((Manicaria_saccifera	((((Sclerosperma_profizianum	((Chamaedorea_seifrizii	((Reinhardtia_paiewonskiana	Reinhardtia_latisecta)	(Reinhardtia_simplex	Reinhardtia_gracilis)))	(Pelagodoxa_henryana	Hydriastele_microspadix)))	((Podococcus_barteri	(((Dypsis_decaryi	((Heterospathe_cagayanensis	(Elaeis_guineensis	Elaeis_oleifera))	(Bactris_major	Attalea_speciosa)))	Geonoma_undata)	(Calamus_caryotoides	Leopoldinia_pulchra)))	(((((Roystonea_regia	(Orania_palindan	(Oenocarpus_minor	Oenocarpus_bataua)))	Kentiopsis_piersoniorum)	Veitchia_spiralis)	Dictyosperma_album)	Prestoea_acuminata)))	Pseudophoenix_vinifera)	((Iriartea_deltoidea	Serenoa_repens)	Sabal_domingensis)))	Kingia_australis);
(((Manicaria_saccifera	(((((Orania_palindan	((Chamaedorea_seifrizii	(Heterospathe_cagayanensis	(Geonoma_undata	(Elaeis_guineensis	Elaeis_oleifera))))	Leopoldinia_pulchra))	((Oenocarpus_minor	Oenocarpus_bataua)	((Dypsis_decaryi	((Bactris_major	Attalea_speciosa)	Roystonea_regia))	((Serenoa_repens	Sabal_domingensis)	Iriartea_deltoidea))))	(Podococcus_barteri	(Dictyosperma_album	(Kentiopsis_piersoniorum	(Pseudophoenix_vinifera	(Veitchia_spiralis	Sclerosperma_profizianum))))))	Prestoea_acuminata)	(((Reinhardtia_paiewonskiana	Reinhardtia_latisecta)	(Reinhardtia_simplex	Reinhardtia_gracilis))	(Pelagodoxa_henryana	Hydriastele_microspadix))))	Calamus_caryotoides)	Kingia_australis);
(((((((((Dictyosperma_album	(Dypsis_decaryi	(((Chamaedorea_seifrizii	Iriartea_deltoidea)	Heterospathe_cagayanensis)	((Bactris_major	(Pseudophoenix_vinifera	Attalea_speciosa))	(Geonoma_undata	(Elaeis_guineensis	Elaeis_oleifera))))))	(Veitchia_spiralis	(Hydriastele_microspadix	(Sclerosperma_profizianum	((Pelagodoxa_henryana	(Podococcus_barteri	Sabal_domingensis))	(Orania_palindan	Prestoea_acuminata))))))	Manicaria_saccifera)	Kentiopsis_piersoniorum)	(Serenoa_repens	(Oenocarpus_minor	Oenocarpus_bataua)))	Roystonea_regia)	(Leopoldinia_pulchra	(((Reinhardtia_paiewonskiana	Reinhardtia_latisecta)	Reinhardtia_simplex)	Reinhardtia_gracilis)))	Calamus_caryotoides)	Kingia_australis);
(((Manicaria_saccifera	(((Dictyosperma_album	Roystonea_regia)	((Kentiopsis_piersoniorum	Prestoea_acuminata)	((Geonoma_undata	(Iriartea_deltoidea	((Pseudophoenix_vinifera	Attalea_speciosa)	(Bactris_major	(Elaeis_guineensis	Elaeis_oleifera)))))	(((Dypsis_decaryi	(Oenocarpus_minor	Oenocarpus_bataua))	((Orania_palindan	Hydriastele_microspadix)	(Heterospathe_cagayanensis	(Veitchia_spiralis	((Pelagodoxa_henryana	Sclerosperma_profizianum)	Podococcus_barteri)))))	((Leopoldinia_pulchra	(((Reinhardtia_paiewonskiana	Reinhardtia_latisecta)	Reinhardtia_simplex)	Reinhardtia_gracilis))	Chamaedorea_seifrizii)))))	(Serenoa_repens	Sabal_domingensis)))	Calamus_caryotoides)	Kingia_australis);
(((Manicaria_saccifera	((Serenoa_repens	Sabal_domingensis)	(((((Podococcus_barteri	(Orania_palindan	(Oenocarpus_minor	Oenocarpus_bataua)))	((Prestoea_acuminata	Kentiopsis_piersoniorum)	Veitchia_spiralis))	(((((Bactris_major	Attalea_speciosa)	(Elaeis_guineensis	Elaeis_oleifera))	Roystonea_regia)	Sclerosperma_profizianum)	((Geonoma_undata	(Iriartea_deltoidea	(Heterospathe_cagayanensis	Dypsis_decaryi)))	Dictyosperma_album)))	((Leopoldinia_pulchra	(((Reinhardtia_paiewonskiana	Reinhardtia_latisecta)	(Reinhardtia_simplex	Reinhardtia_gracilis))	Chamaedorea_seifrizii))	(Pelagodoxa_henryana	Hydriastele_microspadix)))	Pseudophoenix_vinifera)))	Calamus_caryotoides)	Kingia_australis);
((Calamus_caryotoides	(Manicaria_saccifera	((Hydriastele_microspadix	(((Chamaedorea_seifrizii	((Reinhardtia_simplex	Reinhardtia_gracilis)	(Reinhardtia_latisecta	Reinhardtia_paiewonskiana)))	Leopoldinia_pulchra)	((Pseudophoenix_vinifera	(Orania_palindan	(Podococcus_barteri	((Roystonea_regia	(Bactris_major	((Elaeis_guineensis	(Geonoma_undata	Elaeis_oleifera))	Attalea_speciosa)))	(Pelagodoxa_henryana	Sclerosperma_profizianum)))))	Kentiopsis_piersoniorum)))	((((((Heterospathe_cagayanensis	Iriartea_deltoidea)	((Serenoa_repens	Sabal_domingensis)	(Oenocarpus_minor	Oenocarpus_bataua)))	Dypsis_decaryi)	Prestoea_acuminata)	Veitchia_spiralis)	Dictyosperma_album))))	Kingia_australis);
((Calamus_caryotoides	((Manicaria_saccifera	(((Veitchia_spiralis	(Leopoldinia_pulchra	(Iriartea_deltoidea	Chamaedorea_seifrizii)))	((Pseudophoenix_vinifera	Attalea_speciosa)	((Hydriastele_microspadix	Pelagodoxa_henryana)	((Reinhardtia_latisecta	Reinhardtia_paiewonskiana)	(Reinhardtia_simplex	Reinhardtia_gracilis)))))	((Podococcus_barteri	((Prestoea_acuminata	(Roystonea_regia	Dypsis_decaryi))	(Kentiopsis_piersoniorum	((((Bactris_major	(Oenocarpus_minor	Oenocarpus_bataua))	Orania_palindan)	(((Elaeis_guineensis	Elaeis_oleifera)	Geonoma_undata)	Heterospathe_cagayanensis))	Sclerosperma_profizianum))))	Dictyosperma_album)))	(Serenoa_repens	Sabal_domingensis)))	Kingia_australis);
((Calamus_caryotoides	(Leopoldinia_pulchra	((((Prestoea_acuminata	Kentiopsis_piersoniorum)	(((Iriartea_deltoidea	Chamaedorea_seifrizii)	((Elaeis_guineensis	Elaeis_oleifera)	Heterospathe_cagayanensis))	((Veitchia_spiralis	Manicaria_saccifera)	Sclerosperma_profizianum)))	Podococcus_barteri)	(Serenoa_repens	(((((Oenocarpus_minor	Oenocarpus_bataua)	Orania_palindan)	Sabal_domingensis)	(((((Reinhardtia_latisecta	Reinhardtia_paiewonskiana)	(Reinhardtia_simplex	Reinhardtia_gracilis))	Pelagodoxa_henryana)	Hydriastele_microspadix)	(Dypsis_decaryi	((Bactris_major	Roystonea_regia)	(Attalea_speciosa	(Pseudophoenix_vinifera	Geonoma_undata))))))	Dictyosperma_album)))))	Kingia_australis);
((Calamus_caryotoides	(Leopoldinia_pulchra	((Chamaedorea_seifrizii	(Reinhardtia_gracilis	((Reinhardtia_latisecta	Reinhardtia_paiewonskiana)	Reinhardtia_simplex)))	((((Heterospathe_cagayanensis	Dypsis_decaryi)	((Pelagodoxa_henryana	Sclerosperma_profizianum)	((Geonoma_undata	(Elaeis_guineensis	Elaeis_oleifera))	(Attalea_speciosa	(Iriartea_deltoidea	Bactris_major)))))	((((Oenocarpus_minor	Oenocarpus_bataua)	Orania_palindan)	(Podococcus_barteri	Dictyosperma_album))	((Manicaria_saccifera	Kentiopsis_piersoniorum)	(((Veitchia_spiralis	Hydriastele_microspadix)	Prestoea_acuminata)	(Pseudophoenix_vinifera	(Serenoa_repens	Sabal_domingensis))))))	Roystonea_regia))))	Kingia_australis);
((Calamus_caryotoides	(Manicaria_saccifera	(((Veitchia_spiralis	(Prestoea_acuminata	(Kentiopsis_piersoniorum	((((((Orania_palindan	(Pseudophoenix_vinifera	Attalea_speciosa))	((Podococcus_barteri	(Geonoma_undata	(Elaeis_guineensis	Elaeis_oleifera)))	(Roystonea_regia	Bactris_major)))	(Pelagodoxa_henryana	Sclerosperma_profizianum))	(Hydriastele_microspadix	((Reinhardtia_latisecta	Reinhardtia_paiewonskiana)	(Reinhardtia_simplex	Reinhardtia_gracilis))))	(Heterospathe_cagayanensis	(Chamaedorea_seifrizii	Iriartea_deltoidea)))	(((Oenocarpus_minor	Oenocarpus_bataua)	Dypsis_decaryi)	Leopoldinia_pulchra)))))	Dictyosperma_album)	(Serenoa_repens	Sabal_domingensis))))	Kingia_australis);
((Calamus_caryotoides	(Manicaria_saccifera	((Serenoa_repens	Sabal_domingensis)	((Iriartea_deltoidea	(((Elaeis_guineensis	Elaeis_oleifera)	(Roystonea_regia	Bactris_major))	Attalea_speciosa))	((((((Veitchia_spiralis	Prestoea_acuminata)	Kentiopsis_piersoniorum)	(((Orania_palindan	(Oenocarpus_minor	Oenocarpus_bataua))	Geonoma_undata)	(Dictyosperma_album	((Dypsis_decaryi	Podococcus_barteri)	((((Reinhardtia_latisecta	Reinhardtia_paiewonskiana)	(Reinhardtia_simplex	Reinhardtia_gracilis))	Chamaedorea_seifrizii)	Leopoldinia_pulchra)))))	Heterospathe_cagayanensis)	Hydriastele_microspadix)	((Pelagodoxa_henryana	Pseudophoenix_vinifera)	Sclerosperma_profizianum))))))	Kingia_australis);
(((((((Kentiopsis_piersoniorum	Dictyosperma_album)	((Manicaria_saccifera	(Veitchia_spiralis	((Iriartea_deltoidea	(Serenoa_repens	Sabal_domingensis))	((((Pelagodoxa_henryana	Sclerosperma_profizianum)	Roystonea_regia)	(Podococcus_barteri	((((Geonoma_undata	(Elaeis_guineensis	Elaeis_oleifera))	Bactris_major)	(Pseudophoenix_vinifera	Attalea_speciosa))	Calamus_caryotoides)))	Orania_palindan))))	(Prestoea_acuminata	((Heterospathe_cagayanensis	Dypsis_decaryi)	(Oenocarpus_minor	Oenocarpus_bataua)))))	Hydriastele_microspadix)	Leopoldinia_pulchra)	(Reinhardtia_simplex	(Reinhardtia_gracilis	(Reinhardtia_latisecta	Reinhardtia_paiewonskiana))))	Chamaedorea_seifrizii)	Kingia_australis);
((((Leopoldinia_pulchra	Calamus_caryotoides)	(Podococcus_barteri	(Kentiopsis_piersoniorum	((((Pelagodoxa_henryana	Sclerosperma_profizianum)	((Elaeis_guineensis	Elaeis_oleifera)	(((Pseudophoenix_vinifera	Attalea_speciosa)	(Geonoma_undata	Bactris_major))	Roystonea_regia)))	(Heterospathe_cagayanensis	Dypsis_decaryi))	((((Oenocarpus_minor	Oenocarpus_bataua)	Orania_palindan)	Dictyosperma_album)	((Veitchia_spiralis	Prestoea_acuminata)	(((Iriartea_deltoidea	(Serenoa_repens	Sabal_domingensis))	Manicaria_saccifera)	(Hydriastele_microspadix	((Reinhardtia_latisecta	Reinhardtia_paiewonskiana)	(Reinhardtia_simplex	Reinhardtia_gracilis))))))))))	Chamaedorea_seifrizii)	Kingia_australis);
((((Reinhardtia_simplex	(Reinhardtia_gracilis	(Reinhardtia_latisecta	Reinhardtia_paiewonskiana)))	((((Dictyosperma_album	Heterospathe_cagayanensis)	(((Dypsis_decaryi	(Oenocarpus_minor	Oenocarpus_bataua))	(Orania_palindan	((Roystonea_regia	(Calamus_caryotoides	Pseudophoenix_vinifera))	((Pelagodoxa_henryana	Sclerosperma_profizianum)	(((Bactris_major	(Geonoma_undata	(Elaeis_guineensis	Elaeis_oleifera)))	Attalea_speciosa)	Podococcus_barteri)))))	(((Hydriastele_microspadix	Kentiopsis_piersoniorum)	Prestoea_acuminata)	Veitchia_spiralis)))	(((Serenoa_repens	Sabal_domingensis)	Manicaria_saccifera)	Iriartea_deltoidea))	Leopoldinia_pulchra))	Chamaedorea_seifrizii)	Kingia_australis);
((Heterospathe_cagayanensis	(Leopoldinia_pulchra	(((((Pelagodoxa_henryana	Sclerosperma_profizianum)	((Bactris_major	(Roystonea_regia	(Attalea_speciosa	(Geonoma_undata	(Elaeis_guineensis	Elaeis_oleifera)))))	Calamus_caryotoides))	(Orania_palindan	Pseudophoenix_vinifera))	Podococcus_barteri)	(((((Chamaedorea_seifrizii	Iriartea_deltoidea)	((Dictyosperma_album	Dypsis_decaryi)	(((Serenoa_repens	Sabal_domingensis)	(Oenocarpus_minor	Oenocarpus_bataua))	((Veitchia_spiralis	Kentiopsis_piersoniorum)	((Reinhardtia_latisecta	Reinhardtia_paiewonskiana)	(Reinhardtia_simplex	Reinhardtia_gracilis))))))	Prestoea_acuminata)	Hydriastele_microspadix)	Manicaria_saccifera))))	Kingia_australis);
((Chamaedorea_seifrizii	(((Reinhardtia_paiewonskiana	Reinhardtia_latisecta)	(Reinhardtia_gracilis	Reinhardtia_simplex))	((((Heterospathe_cagayanensis	Serenoa_repens)	(((Sabal_domingensis	(Oenocarpus_minor	Oenocarpus_bataua))	Hydriastele_microspadix)	((Kentiopsis_piersoniorum	Iriartea_deltoidea)	((((Geonoma_undata	Podococcus_barteri)	Pelagodoxa_henryana)	(((Pseudophoenix_vinifera	Attalea_speciosa)	((Elaeis_oleifera	Elaeis_guineensis)	Orania_palindan))	(Sclerosperma_profizianum	(Roystonea_regia	Bactris_major))))	(Prestoea_acuminata	((Veitchia_spiralis	Manicaria_saccifera)	Dictyosperma_album))))))	Dypsis_decaryi)	(Calamus_caryotoides	Leopoldinia_pulchra))))	Kingia_australis);
((Chamaedorea_seifrizii	((((Sclerosperma_profizianum	(Veitchia_spiralis	(((((Reinhardtia_paiewonskiana	Reinhardtia_latisecta)	(Reinhardtia_gracilis	Reinhardtia_simplex))	Pelagodoxa_henryana)	Hydriastele_microspadix)	(((Podococcus_barteri	Iriartea_deltoidea)	(Dictyosperma_album	Dypsis_decaryi))	(((Serenoa_repens	Sabal_domingensis)	(Orania_palindan	(Oenocarpus_minor	Oenocarpus_bataua)))	(Pseudophoenix_vinifera	((Roystonea_regia	Bactris_major)	Attalea_speciosa)))))))	((Manicaria_saccifera	Prestoea_acuminata)	Kentiopsis_piersoniorum))	(Heterospathe_cagayanensis	(Geonoma_undata	(Elaeis_oleifera	Elaeis_guineensis))))	(Calamus_caryotoides	Leopoldinia_pulchra)))	Kingia_australis);
((Chamaedorea_seifrizii	((((((((Roystonea_regia	Bactris_major)	((((Reinhardtia_paiewonskiana	Reinhardtia_latisecta)	(Reinhardtia_gracilis	Reinhardtia_simplex))	Pelagodoxa_henryana)	Hydriastele_microspadix))	((Sclerosperma_profizianum	(Geonoma_undata	(Elaeis_oleifera	Elaeis_guineensis)))	((Serenoa_repens	Sabal_domingensis)	(Orania_palindan	(Oenocarpus_minor	Oenocarpus_bataua)))))	((Calamus_caryotoides	Leopoldinia_pulchra)	(Attalea_speciosa	Pseudophoenix_vinifera)))	((Veitchia_spiralis	Manicaria_saccifera)	Prestoea_acuminata))	Kentiopsis_piersoniorum)	(((Dypsis_decaryi	Podococcus_barteri)	Iriartea_deltoidea)	Dictyosperma_album))	Heterospathe_cagayanensis))	Kingia_australis);
((((Serenoa_repens	Sabal_domingensis)	Manicaria_saccifera)	(((((Orania_palindan	(Pelagodoxa_henryana	(Elaeis_oleifera	Elaeis_guineensis)))	Sclerosperma_profizianum)	((Hydriastele_microspadix	Veitchia_spiralis)	(((((Roystonea_regia	Bactris_major)	(Attalea_speciosa	(Calamus_caryotoides	Pseudophoenix_vinifera)))	Podococcus_barteri)	Geonoma_undata)	((Iriartea_deltoidea	((Dictyosperma_album	((Reinhardtia_paiewonskiana	Reinhardtia_latisecta)	(((Dypsis_decaryi	Chamaedorea_seifrizii)	Reinhardtia_gracilis)	Reinhardtia_simplex)))	((Oenocarpus_minor	Oenocarpus_bataua)	Leopoldinia_pulchra)))	Kentiopsis_piersoniorum))))	Prestoea_acuminata)	Heterospathe_cagayanensis))	Kingia_australis);
(((Manicaria_saccifera	(((Serenoa_repens	Sabal_domingensis)	Iriartea_deltoidea)	(((Dypsis_decaryi	Dictyosperma_album)	((((Oenocarpus_bataua	(Heterospathe_cagayanensis	Veitchia_spiralis))	Oenocarpus_minor)	Kentiopsis_piersoniorum)	Prestoea_acuminata))	((((Roystonea_regia	(Geonoma_undata	((Bactris_major	Attalea_speciosa)	(Elaeis_oleifera	Elaeis_guineensis))))	Orania_palindan)	(Podococcus_barteri	Sclerosperma_profizianum))	((((Leopoldinia_pulchra	(Chamaedorea_seifrizii	((Reinhardtia_paiewonskiana	Reinhardtia_latisecta)	(Reinhardtia_gracilis	Reinhardtia_simplex))))	Hydriastele_microspadix)	Pelagodoxa_henryana)	Pseudophoenix_vinifera)))))	Calamus_caryotoides)	Kingia_australis);
(((Manicaria_saccifera	(((Serenoa_repens	Sabal_domingensis)	Iriartea_deltoidea)	(((((Oenocarpus_minor	Oenocarpus_bataua)	(Dypsis_decaryi	Heterospathe_cagayanensis))	(Dictyosperma_album	(Leopoldinia_pulchra	(Chamaedorea_seifrizii	((Reinhardtia_paiewonskiana	Reinhardtia_latisecta)	(Reinhardtia_gracilis	Reinhardtia_simplex))))))	(Kentiopsis_piersoniorum	((Veitchia_spiralis	Prestoea_acuminata)	Hydriastele_microspadix)))	(((((Roystonea_regia	Bactris_major)	(Pseudophoenix_vinifera	Attalea_speciosa))	((Elaeis_oleifera	Elaeis_guineensis)	Geonoma_undata))	(Sclerosperma_profizianum	Pelagodoxa_henryana))	(Podococcus_barteri	Orania_palindan)))))	Calamus_caryotoides)	Kingia_australis);
(((Pseudophoenix_vinifera	(Sclerosperma_profizianum	(Pelagodoxa_henryana	((Podococcus_barteri	Orania_palindan)	(((Bactris_major	(Attalea_speciosa	((Elaeis_oleifera	Elaeis_guineensis)	Geonoma_undata)))	Roystonea_regia)	((Dictyosperma_album	((Veitchia_spiralis	((Serenoa_repens	Sabal_domingensis)	((Dypsis_decaryi	Heterospathe_cagayanensis)	Iriartea_deltoidea)))	(((Prestoea_acuminata	Manicaria_saccifera)	Kentiopsis_piersoniorum)	((Leopoldinia_pulchra	(Chamaedorea_seifrizii	((Reinhardtia_paiewonskiana	Reinhardtia_latisecta)	(Reinhardtia_gracilis	Reinhardtia_simplex))))	Hydriastele_microspadix))))	(Oenocarpus_minor	Oenocarpus_bataua)))))))	Calamus_caryotoides)	Kingia_australis);
((((Serenoa_repens	Sabal_domingensis)	(((Iriartea_deltoidea	(Heterospathe_cagayanensis	Dypsis_decaryi))	(((Prestoea_acuminata	(Kentiopsis_piersoniorum	Veitchia_spiralis))	(((Oenocarpus_minor	Oenocarpus_bataua)	(((Podococcus_barteri	Pseudophoenix_vinifera)	((Sclerosperma_profizianum	Pelagodoxa_henryana)	(((((Elaeis_oleifera	Elaeis_guineensis)	Geonoma_undata)	Bactris_major)	Attalea_speciosa)	Roystonea_regia)))	Orania_palindan))	((Leopoldinia_pulchra	Chamaedorea_seifrizii)	(((Reinhardtia_paiewonskiana	Reinhardtia_latisecta)	(Reinhardtia_gracilis	Reinhardtia_simplex))	Hydriastele_microspadix))))	Dictyosperma_album))	Manicaria_saccifera))	Calamus_caryotoides)	Kingia_australis);
((((((((Dypsis_decaryi	((((((Kentiopsis_piersoniorum	Prestoea_acuminata)	(((Attalea_speciosa	Roystonea_regia)	((Elaeis_oleifera	Elaeis_guineensis)	Geonoma_undata))	Bactris_major))	(Orania_palindan	Veitchia_spiralis))	Heterospathe_cagayanensis)	((Oenocarpus_minor	Oenocarpus_bataua)	Pseudophoenix_vinifera))	(Leopoldinia_pulchra	(((Reinhardtia_paiewonskiana	Reinhardtia_latisecta)	(Reinhardtia_gracilis	Reinhardtia_simplex))	Chamaedorea_seifrizii))))	Dictyosperma_album)	(Hydriastele_microspadix	((Sclerosperma_profizianum	Pelagodoxa_henryana)	Podococcus_barteri)))	Iriartea_deltoidea)	(Serenoa_repens	Sabal_domingensis))	Manicaria_saccifera)	Calamus_caryotoides)	Kingia_australis);
(((((Leopoldinia_pulchra	((Kentiopsis_piersoniorum	(((((Dypsis_decaryi	Heterospathe_cagayanensis)	Geonoma_undata)	(Iriartea_deltoidea	Chamaedorea_seifrizii))	(Oenocarpus_minor	Oenocarpus_bataua))	((((Pelagodoxa_henryana	Pseudophoenix_vinifera)	((Sclerosperma_profizianum	Orania_palindan)	((Roystonea_regia	(Attalea_speciosa	(Bactris_major	(Elaeis_oleifera	Elaeis_guineensis))))	Podococcus_barteri)))	(Hydriastele_microspadix	((Reinhardtia_paiewonskiana	Reinhardtia_latisecta)	(Reinhardtia_gracilis	Reinhardtia_simplex))))	(Veitchia_spiralis	Prestoea_acuminata))))	Dictyosperma_album))	(Sabal_domingensis	Serenoa_repens))	Manicaria_saccifera)	Calamus_caryotoides)	Kingia_australis);
((Calamus_caryotoides	(Manicaria_saccifera	((((Heterospathe_cagayanensis	Dypsis_decaryi)	(((Hydriastele_microspadix	Kentiopsis_piersoniorum)	Prestoea_acuminata)	(Veitchia_spiralis	((Orania_palindan	((Oenocarpus_bataua	Oenocarpus_minor)	Sabal_domingensis))	((Podococcus_barteri	((Pelagodoxa_henryana	Sclerosperma_profizianum)	(((Pseudophoenix_vinifera	Attalea_speciosa)	((Elaeis_oleifera	Elaeis_guineensis)	Geonoma_undata))	Bactris_major)))	Roystonea_regia)))))	((Leopoldinia_pulchra	(Chamaedorea_seifrizii	((Reinhardtia_latisecta	Reinhardtia_paiewonskiana)	(Reinhardtia_gracilis	Reinhardtia_simplex))))	Dictyosperma_album))	(Serenoa_repens	Iriartea_deltoidea))))	Kingia_australis);
((Calamus_caryotoides	(Pseudophoenix_vinifera	(((Hydriastele_microspadix	((Reinhardtia_latisecta	Reinhardtia_paiewonskiana)	(Reinhardtia_gracilis	Reinhardtia_simplex)))	((((Prestoea_acuminata	(Veitchia_spiralis	(((Oenocarpus_bataua	Oenocarpus_minor)	(Serenoa_repens	Sabal_domingensis))	Dictyosperma_album)))	Manicaria_saccifera)	Kentiopsis_piersoniorum)	(Leopoldinia_pulchra	(Chamaedorea_seifrizii	(Iriartea_deltoidea	(Heterospathe_cagayanensis	Dypsis_decaryi))))))	(((Pelagodoxa_henryana	Sclerosperma_profizianum)	Podococcus_barteri)	(Orania_palindan	(Roystonea_regia	(((Elaeis_oleifera	Elaeis_guineensis)	Attalea_speciosa)	(Geonoma_undata	Bactris_major))))))))	Kingia_australis);
((Calamus_caryotoides	(((((Dypsis_decaryi	((Iriartea_deltoidea	Chamaedorea_seifrizii)	Leopoldinia_pulchra))	(Kentiopsis_piersoniorum	((((Manicaria_saccifera	Veitchia_spiralis)	Heterospathe_cagayanensis)	(Dictyosperma_album	(Hydriastele_microspadix	((Reinhardtia_latisecta	Reinhardtia_paiewonskiana)	(Reinhardtia_gracilis	Reinhardtia_simplex)))))	(Serenoa_repens	(Sabal_domingensis	(Oenocarpus_bataua	Oenocarpus_minor))))))	Prestoea_acuminata)	Geonoma_undata)	(((Pseudophoenix_vinifera	(Pelagodoxa_henryana	Sclerosperma_profizianum))	(Orania_palindan	Podococcus_barteri))	(Roystonea_regia	((Elaeis_oleifera	Elaeis_guineensis)	(Attalea_speciosa	Bactris_major))))))	Kingia_australis);
(((Geonoma_undata	Calamus_caryotoides)	(Serenoa_repens	(Manicaria_saccifera	(((Orania_palindan	Podococcus_barteri)	((Roystonea_regia	(((Attalea_speciosa	Elaeis_oleifera)	Elaeis_guineensis)	Bactris_major))	(Pseudophoenix_vinifera	(Pelagodoxa_henryana	Sclerosperma_profizianum))))	(((Dypsis_decaryi	((Iriartea_deltoidea	Chamaedorea_seifrizii)	Leopoldinia_pulchra))	((Hydriastele_microspadix	((Reinhardtia_latisecta	Reinhardtia_paiewonskiana)	(Reinhardtia_gracilis	Reinhardtia_simplex)))	(Sabal_domingensis	(Oenocarpus_bataua	Oenocarpus_minor))))	(Prestoea_acuminata	(((Kentiopsis_piersoniorum	Heterospathe_cagayanensis)	Dictyosperma_album)	Veitchia_spiralis)))))))	Kingia_australis);
((Calamus_caryotoides	((Manicaria_saccifera	((((((Prestoea_acuminata	Veitchia_spiralis)	(((Heterospathe_cagayanensis	Dypsis_decaryi)	Dictyosperma_album)	Sclerosperma_profizianum))	(Kentiopsis_piersoniorum	(((Sabal_domingensis	((Oenocarpus_bataua	Oenocarpus_minor)	Orania_palindan))	Pseudophoenix_vinifera)	(((Reinhardtia_latisecta	Reinhardtia_paiewonskiana)	(Reinhardtia_gracilis	Reinhardtia_simplex))	(Hydriastele_microspadix	Pelagodoxa_henryana)))))	(((Iriartea_deltoidea	Chamaedorea_seifrizii)	Leopoldinia_pulchra)	Podococcus_barteri))	(Roystonea_regia	(Bactris_major	((Elaeis_oleifera	Elaeis_guineensis)	Attalea_speciosa))))	Serenoa_repens))	Geonoma_undata))	Kingia_australis);
((Calamus_caryotoides	((((Bactris_major	((Pseudophoenix_vinifera	Attalea_speciosa)	(Geonoma_undata	(Elaeis_oleifera	Elaeis_guineensis))))	((Pelagodoxa_henryana	Sclerosperma_profizianum)	(((((Dictyosperma_album	(Prestoea_acuminata	(((Heterospathe_cagayanensis	Dypsis_decaryi)	Iriartea_deltoidea)	((Leopoldinia_pulchra	((Reinhardtia_paiewonskiana	Reinhardtia_latisecta)	(Reinhardtia_gracilis	Reinhardtia_simplex)))	Chamaedorea_seifrizii))))	Kentiopsis_piersoniorum)	Manicaria_saccifera)	(Hydriastele_microspadix	Veitchia_spiralis))	((Orania_palindan	(Oenocarpus_bataua	Oenocarpus_minor))	(Serenoa_repens	Sabal_domingensis)))))	Podococcus_barteri)	Roystonea_regia))	Kingia_australis);
((Calamus_caryotoides	(((Bactris_major	Roystonea_regia)	((Attalea_speciosa	(((Geonoma_undata	(Elaeis_oleifera	Elaeis_guineensis))	Podococcus_barteri)	(((((Manicaria_saccifera	Veitchia_spiralis)	Kentiopsis_piersoniorum)	(Prestoea_acuminata	(((Orania_palindan	(Oenocarpus_bataua	Oenocarpus_minor))	Sabal_domingensis)	(Hydriastele_microspadix	(Leopoldinia_pulchra	((Reinhardtia_paiewonskiana	Reinhardtia_latisecta)	(Reinhardtia_gracilis	Reinhardtia_simplex)))))))	(Serenoa_repens	((Heterospathe_cagayanensis	Dypsis_decaryi)	(Chamaedorea_seifrizii	Iriartea_deltoidea))))	Dictyosperma_album)))	(Pelagodoxa_henryana	Sclerosperma_profizianum)))	Pseudophoenix_vinifera))	Kingia_australis);
((Calamus_caryotoides	(Podococcus_barteri	((((((((Reinhardtia_paiewonskiana	Reinhardtia_latisecta)	(Reinhardtia_simplex	((Iriartea_deltoidea	Chamaedorea_seifrizii)	Reinhardtia_gracilis)))	Leopoldinia_pulchra)	(Dictyosperma_album	(Oenocarpus_bataua	Oenocarpus_minor)))	(((Manicaria_saccifera	Veitchia_spiralis)	(Kentiopsis_piersoniorum	Hydriastele_microspadix))	Prestoea_acuminata))	((Serenoa_repens	Sabal_domingensis)	(Heterospathe_cagayanensis	Dypsis_decaryi)))	(((Roystonea_regia	(Geonoma_undata	(Pelagodoxa_henryana	Sclerosperma_profizianum)))	(Attalea_speciosa	((Elaeis_oleifera	Elaeis_guineensis)	Bactris_major)))	Orania_palindan))	Pseudophoenix_vinifera)))	Kingia_australis);
((Calamus_caryotoides	(Leopoldinia_pulchra	((((((Hydriastele_microspadix	((Veitchia_spiralis	Dictyosperma_album)	Kentiopsis_piersoniorum))	((Serenoa_repens	Podococcus_barteri)	Pseudophoenix_vinifera))	(Manicaria_saccifera	Prestoea_acuminata))	((Orania_palindan	(Sabal_domingensis	(Oenocarpus_bataua	Oenocarpus_minor)))	((Pelagodoxa_henryana	Sclerosperma_profizianum)	((Attalea_speciosa	(Roystonea_regia	(Geonoma_undata	(Elaeis_oleifera	Elaeis_guineensis))))	Bactris_major))))	(Heterospathe_cagayanensis	Dypsis_decaryi))	((Iriartea_deltoidea	Chamaedorea_seifrizii)	((Reinhardtia_gracilis	Reinhardtia_simplex)	(Reinhardtia_paiewonskiana	Reinhardtia_latisecta))))))	Kingia_australis);
((Calamus_caryotoides	(((Veitchia_spiralis	(((Prestoea_acuminata	((Hydriastele_microspadix	Kentiopsis_piersoniorum)	((Oenocarpus_bataua	Oenocarpus_minor)	((Dypsis_decaryi	(Geonoma_undata	(Elaeis_oleifera	Elaeis_guineensis)))	(Attalea_speciosa	Bactris_major)))))	(((Podococcus_barteri	(Orania_palindan	Heterospathe_cagayanensis))	(Pseudophoenix_vinifera	Dictyosperma_album))	Roystonea_regia))	(Pelagodoxa_henryana	Sclerosperma_profizianum)))	(Leopoldinia_pulchra	((Reinhardtia_gracilis	((Iriartea_deltoidea	Chamaedorea_seifrizii)	Reinhardtia_simplex))	(Reinhardtia_paiewonskiana	Reinhardtia_latisecta))))	((Sabal_domingensis	Serenoa_repens)	Manicaria_saccifera)))	Kingia_australis);
(((Leopoldinia_pulchra	(((Reinhardtia_latisecta	Reinhardtia_paiewonskiana)	(Reinhardtia_simplex	Reinhardtia_gracilis))	(Hydriastele_microspadix	(((((Serenoa_repens	Sabal_domingensis)	((Heterospathe_cagayanensis	Dypsis_decaryi)	Iriartea_deltoidea))	Prestoea_acuminata)	((((Oenocarpus_bataua	Oenocarpus_minor)	((Orania_palindan	(((Calamus_caryotoides	Geonoma_undata)	Pseudophoenix_vinifera)	(Podococcus_barteri	(Pelagodoxa_henryana	Sclerosperma_profizianum))))	((Elaeis_guineensis	Elaeis_oleifera)	((Roystonea_regia	Bactris_major)	Attalea_speciosa))))	Kentiopsis_piersoniorum)	Veitchia_spiralis))	(Dictyosperma_album	Manicaria_saccifera)))))	Chamaedorea_seifrizii)	Kingia_australis);
((Calamus_caryotoides	((Manicaria_saccifera	((Orania_palindan	(Kentiopsis_piersoniorum	((((Veitchia_spiralis	Pelagodoxa_henryana)	((Leopoldinia_pulchra	(Hydriastele_microspadix	Heterospathe_cagayanensis))	(((Iriartea_deltoidea	Chamaedorea_seifrizii)	((Reinhardtia_latisecta	Reinhardtia_paiewonskiana)	(Reinhardtia_simplex	Reinhardtia_gracilis)))	Podococcus_barteri)))	((((Oenocarpus_bataua	Oenocarpus_minor)	Pseudophoenix_vinifera)	Prestoea_acuminata)	Sclerosperma_profizianum))	Dictyosperma_album)))	(((Geonoma_undata	(Elaeis_guineensis	Elaeis_oleifera))	((Roystonea_regia	Bactris_major)	Attalea_speciosa))	Dypsis_decaryi)))	(Serenoa_repens	Sabal_domingensis)))	Kingia_australis);
((Calamus_caryotoides	((Manicaria_saccifera	(Serenoa_repens	Sabal_domingensis))	(((Dypsis_decaryi	((Iriartea_deltoidea	Chamaedorea_seifrizii)	Heterospathe_cagayanensis))	Dictyosperma_album)	(Leopoldinia_pulchra	((((Hydriastele_microspadix	((Reinhardtia_latisecta	Reinhardtia_paiewonskiana)	(Reinhardtia_simplex	Reinhardtia_gracilis)))	(Oenocarpus_bataua	Oenocarpus_minor))	((((Pelagodoxa_henryana	Orania_palindan)	(((((Geonoma_undata	(Elaeis_guineensis	Elaeis_oleifera))	Bactris_major)	Attalea_speciosa)	Roystonea_regia)	Podococcus_barteri))	(Sclerosperma_profizianum	Pseudophoenix_vinifera))	Veitchia_spiralis))	(Kentiopsis_piersoniorum	Prestoea_acuminata))))))	Kingia_australis);
((Calamus_caryotoides	(Manicaria_saccifera	((Oenocarpus_minor	(((Kentiopsis_piersoniorum	(Prestoea_acuminata	((((((Dypsis_decaryi	Dictyosperma_album)	Sclerosperma_profizianum)	((Iriartea_deltoidea	Chamaedorea_seifrizii)	(Pseudophoenix_vinifera	Attalea_speciosa)))	((Geonoma_undata	(Elaeis_guineensis	Elaeis_oleifera))	Heterospathe_cagayanensis))	((Hydriastele_microspadix	Pelagodoxa_henryana)	(Leopoldinia_pulchra	((Reinhardtia_latisecta	Reinhardtia_paiewonskiana)	(Reinhardtia_simplex	Reinhardtia_gracilis)))))	(Roystonea_regia	Bactris_major))))	Podococcus_barteri)	(Veitchia_spiralis	(Oenocarpus_bataua	Orania_palindan))))	(Serenoa_repens	Sabal_domingensis))))	Kingia_australis);
((Calamus_caryotoides	(Pseudophoenix_vinifera	(((((Reinhardtia_latisecta	Reinhardtia_paiewonskiana)	(Reinhardtia_simplex	Reinhardtia_gracilis))	Pelagodoxa_henryana)	Hydriastele_microspadix)	(((((Sclerosperma_profizianum	((Iriartea_deltoidea	(Geonoma_undata	(((Elaeis_guineensis	Elaeis_oleifera)	(Attalea_speciosa	Bactris_major))	Dypsis_decaryi)))	Roystonea_regia))	(((Sabal_domingensis	(Oenocarpus_minor	Oenocarpus_bataua))	Orania_palindan)	Leopoldinia_pulchra))	(Kentiopsis_piersoniorum	((Heterospathe_cagayanensis	Serenoa_repens)	(Podococcus_barteri	Chamaedorea_seifrizii))))	(Dictyosperma_album	Manicaria_saccifera))	(Prestoea_acuminata	Veitchia_spiralis)))))	Kingia_australis);
((Calamus_caryotoides	(Roystonea_regia	((((Pseudophoenix_vinifera	Attalea_speciosa)	Bactris_major)	((((Geonoma_undata	Elaeis_guineensis)	Elaeis_oleifera)	Sclerosperma_profizianum)	((((Oenocarpus_minor	Oenocarpus_bataua)	((Chamaedorea_seifrizii	Leopoldinia_pulchra)	Dypsis_decaryi))	((((Heterospathe_cagayanensis	Veitchia_spiralis)	(((Manicaria_saccifera	(Iriartea_deltoidea	(Serenoa_repens	Sabal_domingensis)))	((Pelagodoxa_henryana	((Reinhardtia_latisecta	Reinhardtia_paiewonskiana)	(Reinhardtia_simplex	Reinhardtia_gracilis)))	Hydriastele_microspadix))	Kentiopsis_piersoniorum))	Prestoea_acuminata)	Dictyosperma_album))	Orania_palindan)))	Podococcus_barteri)))	Kingia_australis);
((Calamus_caryotoides	(Manicaria_saccifera	((Iriartea_deltoidea	(Serenoa_repens	Sabal_domingensis))	(((Pelagodoxa_henryana	((Reinhardtia_latisecta	Reinhardtia_paiewonskiana)	(Reinhardtia_simplex	Reinhardtia_gracilis)))	Hydriastele_microspadix)	(((Oenocarpus_minor	Oenocarpus_bataua)	(Pseudophoenix_vinifera	((Attalea_speciosa	((Podococcus_barteri	((Elaeis_guineensis	Elaeis_oleifera)	Geonoma_undata))	Sclerosperma_profizianum))	(Orania_palindan	(Roystonea_regia	Bactris_major)))))	(((Prestoea_acuminata	Kentiopsis_piersoniorum)	((Dictyosperma_album	Dypsis_decaryi)	(Heterospathe_cagayanensis	(Chamaedorea_seifrizii	Leopoldinia_pulchra))))	Veitchia_spiralis))))))	Kingia_australis);
((Calamus_caryotoides	(Chamaedorea_seifrizii	(Leopoldinia_pulchra	(((Reinhardtia_latisecta	Reinhardtia_paiewonskiana)	(Reinhardtia_simplex	Reinhardtia_gracilis))	((((Attalea_speciosa	(Roystonea_regia	Bactris_major))	((Elaeis_guineensis	Elaeis_oleifera)	Geonoma_undata))	((Pelagodoxa_henryana	Sclerosperma_profizianum)	((Orania_palindan	Pseudophoenix_vinifera)	Podococcus_barteri)))	((((Iriartea_deltoidea	(Serenoa_repens	Sabal_domingensis))	Manicaria_saccifera)	(Hydriastele_microspadix	(((Veitchia_spiralis	Prestoea_acuminata)	Kentiopsis_piersoniorum)	Dictyosperma_album)))	((Heterospathe_cagayanensis	Dypsis_decaryi)	(Oenocarpus_minor	Oenocarpus_bataua))))))))	Kingia_australis);
((Calamus_caryotoides	(Manicaria_saccifera	((((((Oenocarpus_bataua	Dictyosperma_album)	(((Oenocarpus_minor	Orania_palindan)	(((Pseudophoenix_vinifera	Attalea_speciosa)	((Elaeis_guineensis	Elaeis_oleifera)	Bactris_major))	(Dypsis_decaryi	Podococcus_barteri)))	(Kentiopsis_piersoniorum	Heterospathe_cagayanensis)))	Veitchia_spiralis)	(Prestoea_acuminata	(((Hydriastele_microspadix	Pelagodoxa_henryana)	Sclerosperma_profizianum)	Leopoldinia_pulchra)))	(Roystonea_regia	((Iriartea_deltoidea	(Geonoma_undata	Chamaedorea_seifrizii))	((Reinhardtia_gracilis	(Reinhardtia_latisecta	Reinhardtia_paiewonskiana))	Reinhardtia_simplex))))	(Serenoa_repens	Sabal_domingensis))))	Kingia_australis);
((Calamus_caryotoides	(Manicaria_saccifera	(((Dypsis_decaryi	(Oenocarpus_bataua	Oenocarpus_minor))	Heterospathe_cagayanensis)	(((Dictyosperma_album	((Kentiopsis_piersoniorum	((Leopoldinia_pulchra	(Chamaedorea_seifrizii	((Reinhardtia_latisecta	Reinhardtia_paiewonskiana)	(Reinhardtia_simplex	Reinhardtia_gracilis))))	Geonoma_undata))	((Hydriastele_microspadix	(((Orania_palindan	(Sclerosperma_profizianum	Pseudophoenix_vinifera))	((Roystonea_regia	((Attalea_speciosa	Bactris_major)	(Elaeis_guineensis	Elaeis_oleifera)))	Podococcus_barteri))	Pelagodoxa_henryana))	(Iriartea_deltoidea	(Serenoa_repens	Sabal_domingensis)))))	Prestoea_acuminata)	Veitchia_spiralis))))	Kingia_australis);
(((Manicaria_saccifera	((((Leopoldinia_pulchra	(((Reinhardtia_gracilis	Reinhardtia_simplex)	(Reinhardtia_paiewonskiana	Reinhardtia_latisecta))	Chamaedorea_seifrizii))	((Serenoa_repens	Sabal_domingensis)	(Oenocarpus_minor	Oenocarpus_bataua)))	((((Heterospathe_cagayanensis	Veitchia_spiralis)	Kentiopsis_piersoniorum)	(Hydriastele_microspadix	Prestoea_acuminata))	((Pseudophoenix_vinifera	((Orania_palindan	Podococcus_barteri)	((Roystonea_regia	((Geonoma_undata	(Elaeis_oleifera	Elaeis_guineensis))	(Attalea_speciosa	Bactris_major)))	(Pelagodoxa_henryana	Sclerosperma_profizianum))))	(Dictyosperma_album	Dypsis_decaryi))))	Iriartea_deltoidea))	Calamus_caryotoides)	Kingia_australis);
((((((((Podococcus_barteri	(Serenoa_repens	Sabal_domingensis))	((Dictyosperma_album	Dypsis_decaryi)	(Heterospathe_cagayanensis	(Chamaedorea_seifrizii	Iriartea_deltoidea))))	(Leopoldinia_pulchra	(Hydriastele_microspadix	(((Reinhardtia_gracilis	Reinhardtia_simplex)	(Reinhardtia_paiewonskiana	Reinhardtia_latisecta))	Pelagodoxa_henryana))))	(Prestoea_acuminata	(((Manicaria_saccifera	(Orania_palindan	(Roystonea_regia	((Geonoma_undata	(Elaeis_oleifera	Elaeis_guineensis))	(Attalea_speciosa	Bactris_major)))))	Sclerosperma_profizianum)	(Veitchia_spiralis	Kentiopsis_piersoniorum))))	(Oenocarpus_minor	Oenocarpus_bataua))	Pseudophoenix_vinifera)	Calamus_caryotoides)	Kingia_australis);
(((Manicaria_saccifera	((Iriartea_deltoidea	(Serenoa_repens	Sabal_domingensis))	(((Dypsis_decaryi	Heterospathe_cagayanensis)	(((Reinhardtia_gracilis	Reinhardtia_simplex)	(Reinhardtia_paiewonskiana	Reinhardtia_latisecta))	(Pelagodoxa_henryana	Hydriastele_microspadix)))	(Kentiopsis_piersoniorum	((Podococcus_barteri	(((Prestoea_acuminata	(Orania_palindan	(Oenocarpus_minor	Oenocarpus_bataua)))	((((Chamaedorea_seifrizii	Leopoldinia_pulchra)	Sclerosperma_profizianum)	(Roystonea_regia	(Attalea_speciosa	((Geonoma_undata	(Elaeis_oleifera	Elaeis_guineensis))	Bactris_major))))	Veitchia_spiralis))	Pseudophoenix_vinifera))	Dictyosperma_album)))))	Calamus_caryotoides)	Kingia_australis);
((((((((((Kentiopsis_piersoniorum	((Dictyosperma_album	((Dypsis_decaryi	Heterospathe_cagayanensis)	Iriartea_deltoidea))	(Oenocarpus_minor	Oenocarpus_bataua)))	Veitchia_spiralis)	Manicaria_saccifera)	Hydriastele_microspadix)	(Leopoldinia_pulchra	(Chamaedorea_seifrizii	(((Geonoma_undata	Reinhardtia_simplex)	Reinhardtia_gracilis)	(Reinhardtia_paiewonskiana	Reinhardtia_latisecta)))))	Prestoea_acuminata)	(Serenoa_repens	Sabal_domingensis))	(((Pseudophoenix_vinifera	Sclerosperma_profizianum)	((Pelagodoxa_henryana	Roystonea_regia)	((Attalea_speciosa	Bactris_major)	(Elaeis_oleifera	Elaeis_guineensis))))	(Orania_palindan	Podococcus_barteri)))	Calamus_caryotoides)	Kingia_australis);
((((Serenoa_repens	Sabal_domingensis)	(((((Veitchia_spiralis	Pseudophoenix_vinifera)	((Pelagodoxa_henryana	Sclerosperma_profizianum)	((Oenocarpus_minor	Oenocarpus_bataua)	Orania_palindan)))	Hydriastele_microspadix)	(Podococcus_barteri	(Prestoea_acuminata	((Kentiopsis_piersoniorum	(((Leopoldinia_pulchra	Dictyosperma_album)	(Chamaedorea_seifrizii	(Reinhardtia_paiewonskiana	(Reinhardtia_latisecta	(Reinhardtia_simplex	Reinhardtia_gracilis)))))	Iriartea_deltoidea))	((Dypsis_decaryi	(Geonoma_undata	Heterospathe_cagayanensis))	(Attalea_speciosa	((Roystonea_regia	Bactris_major)	(Elaeis_oleifera	Elaeis_guineensis))))))))	Manicaria_saccifera))	Calamus_caryotoides)	Kingia_australis);
((Dictyosperma_album	(((Serenoa_repens	Sabal_domingensis)	(Oenocarpus_minor	Oenocarpus_bataua))	((((Orania_palindan	(((Pseudophoenix_vinifera	Attalea_speciosa)	((Roystonea_regia	Bactris_major)	(Elaeis_oleifera	Elaeis_guineensis)))	Calamus_caryotoides))	((Pelagodoxa_henryana	Sclerosperma_profizianum)	Podococcus_barteri))	Heterospathe_cagayanensis)	(Manicaria_saccifera	((Hydriastele_microspadix	(Kentiopsis_piersoniorum	((Dypsis_decaryi	(Veitchia_spiralis	(((Reinhardtia_paiewonskiana	Reinhardtia_latisecta)	((Reinhardtia_simplex	Reinhardtia_gracilis)	Geonoma_undata))	(Chamaedorea_seifrizii	Iriartea_deltoidea))))	Leopoldinia_pulchra)))	Prestoea_acuminata)))))	Kingia_australis);
(((Manicaria_saccifera	(Sclerosperma_profizianum	(((((((Reinhardtia_paiewonskiana	Reinhardtia_latisecta)	((Chamaedorea_seifrizii	Iriartea_deltoidea)	(Reinhardtia_simplex	Reinhardtia_gracilis)))	Geonoma_undata)	Pelagodoxa_henryana)	Hydriastele_microspadix)	Podococcus_barteri)	((((Leopoldinia_pulchra	Calamus_caryotoides)	(Prestoea_acuminata	(Veitchia_spiralis	(Orania_palindan	(Oenocarpus_minor	Oenocarpus_bataua)))))	(Kentiopsis_piersoniorum	(Dictyosperma_album	Heterospathe_cagayanensis)))	(Pseudophoenix_vinifera	((Dypsis_decaryi	((Bactris_major	(Elaeis_oleifera	Elaeis_guineensis))	Attalea_speciosa))	Roystonea_regia))))))	(Serenoa_repens	Sabal_domingensis))	Kingia_australis);
((Manicaria_saccifera	(((((Heterospathe_cagayanensis	(Dictyosperma_album	((((((Reinhardtia_paiewonskiana	Reinhardtia_latisecta)	((Reinhardtia_simplex	Reinhardtia_gracilis)	(Chamaedorea_seifrizii	Iriartea_deltoidea)))	Geonoma_undata)	Pelagodoxa_henryana)	Hydriastele_microspadix)	Kentiopsis_piersoniorum)))	Veitchia_spiralis)	(Prestoea_acuminata	((((Elaeis_oleifera	Elaeis_guineensis)	(Attalea_speciosa	(Roystonea_regia	Bactris_major)))	((Orania_palindan	Podococcus_barteri)	(Sclerosperma_profizianum	Pseudophoenix_vinifera)))	((Oenocarpus_minor	Oenocarpus_bataua)	Dypsis_decaryi))))	(Leopoldinia_pulchra	Calamus_caryotoides))	(Serenoa_repens	Sabal_domingensis)))	Kingia_australis);
((Chamaedorea_seifrizii	(Dypsis_decaryi	(Heterospathe_cagayanensis	((Iriartea_deltoidea	(Serenoa_repens	Sabal_domingensis))	(((Prestoea_acuminata	(Kentiopsis_piersoniorum	((Dictyosperma_album	((((Geonoma_undata	(Reinhardtia_paiewonskiana	Reinhardtia_latisecta))	(Reinhardtia_simplex	Reinhardtia_gracilis))	Pelagodoxa_henryana)	Hydriastele_microspadix))	(Sclerosperma_profizianum	(((((Elaeis_oleifera	Elaeis_guineensis)	(Attalea_speciosa	Bactris_major))	Roystonea_regia)	(Orania_palindan	Pseudophoenix_vinifera))	Podococcus_barteri)))))	Veitchia_spiralis)	(((Leopoldinia_pulchra	Calamus_caryotoides)	Manicaria_saccifera)	(Oenocarpus_minor	Oenocarpus_bataua)))))))	Kingia_australis);
(((Iriartea_deltoidea	Chamaedorea_seifrizii)	((((((Veitchia_spiralis	((Orania_palindan	((Calamus_caryotoides	Manicaria_saccifera)	(Serenoa_repens	Sabal_domingensis)))	((Hydriastele_microspadix	(Pelagodoxa_henryana	((Reinhardtia_paiewonskiana	Reinhardtia_latisecta)	(Reinhardtia_simplex	Reinhardtia_gracilis))))	Leopoldinia_pulchra)))	(Kentiopsis_piersoniorum	(Dictyosperma_album	Pseudophoenix_vinifera)))	Prestoea_acuminata)	(Sclerosperma_profizianum	(((Geonoma_undata	(Elaeis_oleifera	Elaeis_guineensis))	(Attalea_speciosa	(Roystonea_regia	Bactris_major)))	Podococcus_barteri)))	(Dypsis_decaryi	(Oenocarpus_minor	Oenocarpus_bataua)))	Heterospathe_cagayanensis))	Kingia_australis);
((Calamus_caryotoides	(((Serenoa_repens	Sabal_domingensis)	((((Pelagodoxa_henryana	Orania_palindan)	(Sclerosperma_profizianum	Podococcus_barteri))	(Roystonea_regia	((Pseudophoenix_vinifera	Attalea_speciosa)	(((Elaeis_guineensis	Elaeis_oleifera)	Geonoma_undata)	Bactris_major))))	(((((Reinhardtia_latisecta	Reinhardtia_paiewonskiana)	(Reinhardtia_simplex	Reinhardtia_gracilis))	(Iriartea_deltoidea	Chamaedorea_seifrizii))	Leopoldinia_pulchra)	((((Kentiopsis_piersoniorum	(Prestoea_acuminata	Veitchia_spiralis))	Heterospathe_cagayanensis)	Hydriastele_microspadix)	((Dictyosperma_album	Dypsis_decaryi)	(Oenocarpus_minor	Oenocarpus_bataua))))))	Manicaria_saccifera))	Kingia_australis);
((Calamus_caryotoides	(((Serenoa_repens	Sabal_domingensis)	(Leopoldinia_pulchra	(((Kentiopsis_piersoniorum	Prestoea_acuminata)	(Veitchia_spiralis	(((Oenocarpus_minor	Oenocarpus_bataua)	Dictyosperma_album)	(((Podococcus_barteri	Orania_palindan)	(((Pseudophoenix_vinifera	Attalea_speciosa)	(((Elaeis_guineensis	Elaeis_oleifera)	Geonoma_undata)	(Roystonea_regia	Bactris_major)))	Sclerosperma_profizianum))	(((Reinhardtia_latisecta	Reinhardtia_paiewonskiana)	(Reinhardtia_simplex	Reinhardtia_gracilis))	(Hydriastele_microspadix	Pelagodoxa_henryana))))))	((Iriartea_deltoidea	Chamaedorea_seifrizii)	(Heterospathe_cagayanensis	Dypsis_decaryi)))))	Manicaria_saccifera))	Kingia_australis);
((Calamus_caryotoides	(Manicaria_saccifera	((Serenoa_repens	Sabal_domingensis)	((Podococcus_barteri	((((Orania_palindan	(Oenocarpus_minor	Oenocarpus_bataua))	Pseudophoenix_vinifera)	((Chamaedorea_seifrizii	Leopoldinia_pulchra)	Iriartea_deltoidea))	(Veitchia_spiralis	((Kentiopsis_piersoniorum	((((Reinhardtia_latisecta	Reinhardtia_paiewonskiana)	(Reinhardtia_simplex	Reinhardtia_gracilis))	Pelagodoxa_henryana)	Hydriastele_microspadix))	((Heterospathe_cagayanensis	(((Attalea_speciosa	((Dypsis_decaryi	Bactris_major)	Roystonea_regia))	(Geonoma_undata	(Elaeis_guineensis	Elaeis_oleifera)))	Dictyosperma_album))	Sclerosperma_profizianum)))))	Prestoea_acuminata))))	Kingia_australis);
((Calamus_caryotoides	(Manicaria_saccifera	((Serenoa_repens	Sabal_domingensis)	((((Oenocarpus_minor	Oenocarpus_bataua)	(((((Bactris_major	Roystonea_regia)	Attalea_speciosa)	(Geonoma_undata	(Elaeis_guineensis	Elaeis_oleifera)))	Podococcus_barteri)	((Orania_palindan	Pseudophoenix_vinifera)	(Pelagodoxa_henryana	Sclerosperma_profizianum))))	((((Prestoea_acuminata	(Hydriastele_microspadix	Dictyosperma_album))	Veitchia_spiralis)	Kentiopsis_piersoniorum)	(Heterospathe_cagayanensis	(Dypsis_decaryi	Iriartea_deltoidea))))	(Leopoldinia_pulchra	(Chamaedorea_seifrizii	((Reinhardtia_simplex	Reinhardtia_gracilis)	(Reinhardtia_latisecta	Reinhardtia_paiewonskiana))))))))	Kingia_australis);
((Calamus_caryotoides	(Manicaria_saccifera	((Serenoa_repens	Sabal_domingensis)	(Leopoldinia_pulchra	(((Orania_palindan	(((((Reinhardtia_simplex	Reinhardtia_gracilis)	Geonoma_undata)	(Reinhardtia_latisecta	Reinhardtia_paiewonskiana))	Pelagodoxa_henryana)	Hydriastele_microspadix))	(((Roystonea_regia	(Pseudophoenix_vinifera	Attalea_speciosa))	Dictyosperma_album)	((((Dypsis_decaryi	Podococcus_barteri)	(Iriartea_deltoidea	Chamaedorea_seifrizii))	Sclerosperma_profizianum)	(((Heterospathe_cagayanensis	Veitchia_spiralis)	(Prestoea_acuminata	Elaeis_oleifera))	(Kentiopsis_piersoniorum	Elaeis_guineensis)))))	(Bactris_major	(Oenocarpus_minor	Oenocarpus_bataua)))))))	Kingia_australis);
((Calamus_caryotoides	(Manicaria_saccifera	((Iriartea_deltoidea	(Serenoa_repens	Sabal_domingensis))	(((((Oenocarpus_minor	Oenocarpus_bataua)	(((Reinhardtia_simplex	Reinhardtia_gracilis)	(Reinhardtia_paiewonskiana	Reinhardtia_latisecta))	(Hydriastele_microspadix	Pelagodoxa_henryana)))	((((Orania_palindan	Sclerosperma_profizianum)	(((Bactris_major	Roystonea_regia)	(Pseudophoenix_vinifera	Attalea_speciosa))	((Elaeis_guineensis	Elaeis_oleifera)	Geonoma_undata)))	Heterospathe_cagayanensis)	Podococcus_barteri))	(((Leopoldinia_pulchra	Kentiopsis_piersoniorum)	Chamaedorea_seifrizii)	(Veitchia_spiralis	Prestoea_acuminata)))	(Dypsis_decaryi	Dictyosperma_album)))))	Kingia_australis);
((Calamus_caryotoides	((Manicaria_saccifera	((((Bactris_major	Roystonea_regia)	Iriartea_deltoidea)	((((Chamaedorea_seifrizii	(Leopoldinia_pulchra	((Reinhardtia_simplex	Reinhardtia_gracilis)	(Reinhardtia_paiewonskiana	Reinhardtia_latisecta))))	(Hydriastele_microspadix	Kentiopsis_piersoniorum))	(Heterospathe_cagayanensis	(Geonoma_undata	(Elaeis_guineensis	Elaeis_oleifera))))	(Dypsis_decaryi	Dictyosperma_album)))	((((Pseudophoenix_vinifera	Attalea_speciosa)	(Orania_palindan	(Oenocarpus_minor	Oenocarpus_bataua)))	Prestoea_acuminata)	(Veitchia_spiralis	(Podococcus_barteri	(Pelagodoxa_henryana	Sclerosperma_profizianum))))))	(Serenoa_repens	Sabal_domingensis)))	Kingia_australis);
((Calamus_caryotoides	(Manicaria_saccifera	(((((Leopoldinia_pulchra	(Chamaedorea_seifrizii	((Reinhardtia_simplex	Reinhardtia_gracilis)	(Reinhardtia_paiewonskiana	Reinhardtia_latisecta))))	(Geonoma_undata	((Elaeis_guineensis	Elaeis_oleifera)	((Pseudophoenix_vinifera	Attalea_speciosa)	(Bactris_major	Roystonea_regia)))))	((((Orania_palindan	(Oenocarpus_minor	Oenocarpus_bataua))	Podococcus_barteri)	(Dypsis_decaryi	Heterospathe_cagayanensis))	((((Prestoea_acuminata	Dictyosperma_album)	Kentiopsis_piersoniorum)	Hydriastele_microspadix)	Veitchia_spiralis)))	(Pelagodoxa_henryana	Sclerosperma_profizianum))	((Iriartea_deltoidea	Serenoa_repens)	Sabal_domingensis))))	Kingia_australis);
((Calamus_caryotoides	(Leopoldinia_pulchra	((Chamaedorea_seifrizii	((Reinhardtia_simplex	Reinhardtia_gracilis)	(Reinhardtia_paiewonskiana	Reinhardtia_latisecta)))	(((Prestoea_acuminata	((((Pseudophoenix_vinifera	(Roystonea_regia	Serenoa_repens))	(((Oenocarpus_minor	Oenocarpus_bataua)	(Sabal_domingensis	Orania_palindan))	Podococcus_barteri))	((Manicaria_saccifera	Kentiopsis_piersoniorum)	(((Dypsis_decaryi	Heterospathe_cagayanensis)	Iriartea_deltoidea)	Dictyosperma_album)))	Veitchia_spiralis))	((Hydriastele_microspadix	Pelagodoxa_henryana)	Sclerosperma_profizianum))	(((Elaeis_guineensis	Elaeis_oleifera)	Geonoma_undata)	(Attalea_speciosa	Bactris_major))))))	Kingia_australis);
((Calamus_caryotoides	(Leopoldinia_pulchra	((Chamaedorea_seifrizii	((Reinhardtia_simplex	Reinhardtia_gracilis)	(Reinhardtia_paiewonskiana	Reinhardtia_latisecta)))	((((Prestoea_acuminata	(Pelagodoxa_henryana	Sclerosperma_profizianum))	(Pseudophoenix_vinifera	Podococcus_barteri))	(((Oenocarpus_minor	Oenocarpus_bataua)	(Sabal_domingensis	Serenoa_repens))	(((Manicaria_saccifera	(((Roystonea_regia	(Attalea_speciosa	(((Elaeis_guineensis	Elaeis_oleifera)	Geonoma_undata)	Bactris_major)))	Dictyosperma_album)	((Dypsis_decaryi	Heterospathe_cagayanensis)	Iriartea_deltoidea)))	Hydriastele_microspadix)	(Kentiopsis_piersoniorum	Veitchia_spiralis))))	Orania_palindan))))	Kingia_australis);
((Calamus_caryotoides	((Manicaria_saccifera	((((Oenocarpus_minor	Oenocarpus_bataua)	Iriartea_deltoidea)	((((Hydriastele_microspadix	(Pelagodoxa_henryana	(((Sclerosperma_profizianum	Podococcus_barteri)	(Orania_palindan	((((Elaeis_oleifera	Elaeis_guineensis)	Geonoma_undata)	(Roystonea_regia	Bactris_major))	Attalea_speciosa)))	Pseudophoenix_vinifera)))	(Prestoea_acuminata	(Veitchia_spiralis	Kentiopsis_piersoniorum)))	(Dictyosperma_album	Dypsis_decaryi))	Heterospathe_cagayanensis))	(Chamaedorea_seifrizii	(((Reinhardtia_latisecta	Reinhardtia_paiewonskiana)	(Reinhardtia_gracilis	Reinhardtia_simplex))	Leopoldinia_pulchra))))	(Sabal_domingensis	Serenoa_repens)))	Kingia_australis);
((Calamus_caryotoides	(Manicaria_saccifera	((Sabal_domingensis	Serenoa_repens)	((((Oenocarpus_minor	((Veitchia_spiralis	Kentiopsis_piersoniorum)	(Podococcus_barteri	(Sclerosperma_profizianum	((Pelagodoxa_henryana	(((Geonoma_undata	(Elaeis_oleifera	Elaeis_guineensis))	Bactris_major)	(Pseudophoenix_vinifera	Attalea_speciosa)))	(Orania_palindan	Roystonea_regia))))))	((Prestoea_acuminata	(Hydriastele_microspadix	(((Reinhardtia_gracilis	Reinhardtia_simplex)	(Reinhardtia_latisecta	Reinhardtia_paiewonskiana))	(Iriartea_deltoidea	Chamaedorea_seifrizii))))	Oenocarpus_bataua))	(Leopoldinia_pulchra	Dictyosperma_album))	(Dypsis_decaryi	Heterospathe_cagayanensis)))))	Kingia_australis);
((Chamaedorea_seifrizii	(((Leopoldinia_pulchra	Calamus_caryotoides)	(Manicaria_saccifera	(((Veitchia_spiralis	((Dypsis_decaryi	Heterospathe_cagayanensis)	((Elaeis_oleifera	Elaeis_guineensis)	Geonoma_undata)))	(((((Podococcus_barteri	(Bactris_major	(Oenocarpus_bataua	Oenocarpus_minor)))	(Pseudophoenix_vinifera	(Roystonea_regia	(Sabal_domingensis	Serenoa_repens))))	(((Reinhardtia_latisecta	Reinhardtia_paiewonskiana)	(Reinhardtia_gracilis	Reinhardtia_simplex))	(Pelagodoxa_henryana	Hydriastele_microspadix)))	((Prestoea_acuminata	Kentiopsis_piersoniorum)	(Sclerosperma_profizianum	Orania_palindan)))	Attalea_speciosa))	Dictyosperma_album)))	Iriartea_deltoidea))	Kingia_australis);
(((Chamaedorea_seifrizii	Iriartea_deltoidea)	(Reinhardtia_simplex	(((((((Veitchia_spiralis	((((Leopoldinia_pulchra	Calamus_caryotoides)	(Manicaria_saccifera	(Sabal_domingensis	Serenoa_repens)))	((Dictyosperma_album	Dypsis_decaryi)	(Oenocarpus_bataua	Oenocarpus_minor)))	(Prestoea_acuminata	Kentiopsis_piersoniorum)))	Heterospathe_cagayanensis)	(((((((Elaeis_oleifera	Elaeis_guineensis)	Geonoma_undata)	Attalea_speciosa)	(Bactris_major	Roystonea_regia))	Podococcus_barteri)	(Orania_palindan	Pseudophoenix_vinifera))	Sclerosperma_profizianum))	Pelagodoxa_henryana)	Hydriastele_microspadix)	(Reinhardtia_paiewonskiana	Reinhardtia_latisecta))	Reinhardtia_gracilis)))	Kingia_australis);
((((((((((((Kentiopsis_piersoniorum	Veitchia_spiralis)	Prestoea_acuminata)	Sclerosperma_profizianum)	((((Leopoldinia_pulchra	Calamus_caryotoides)	Podococcus_barteri)	(Iriartea_deltoidea	(Serenoa_repens	Heterospathe_cagayanensis)))	(Orania_palindan	((Oenocarpus_bataua	Oenocarpus_minor)	Sabal_domingensis))))	Dictyosperma_album)	Manicaria_saccifera)	((Hydriastele_microspadix	(Geonoma_undata	Pseudophoenix_vinifera))	Pelagodoxa_henryana))	(Dypsis_decaryi	(Attalea_speciosa	(Bactris_major	(Elaeis_oleifera	Elaeis_guineensis)))))	Roystonea_regia)	((Reinhardtia_paiewonskiana	Reinhardtia_latisecta)	(Reinhardtia_simplex	Reinhardtia_gracilis)))	Chamaedorea_seifrizii)	Kingia_australis);
((Manicaria_saccifera	((((Hydriastele_microspadix	(((Reinhardtia_paiewonskiana	Reinhardtia_latisecta)	(Reinhardtia_simplex	Reinhardtia_gracilis))	Pelagodoxa_henryana))	((Kentiopsis_piersoniorum	(Dictyosperma_album	(Veitchia_spiralis	Prestoea_acuminata)))	((((((Pseudophoenix_vinifera	Attalea_speciosa)	(Bactris_major	Roystonea_regia))	(Elaeis_oleifera	Elaeis_guineensis))	(Sclerosperma_profizianum	Podococcus_barteri))	((Orania_palindan	Sabal_domingensis)	(Oenocarpus_bataua	Oenocarpus_minor)))	((Iriartea_deltoidea	Chamaedorea_seifrizii)	(Geonoma_undata	(Heterospathe_cagayanensis	Dypsis_decaryi))))))	(Leopoldinia_pulchra	Calamus_caryotoides))	Serenoa_repens))	Kingia_australis);
(((((Orania_palindan	((((((Attalea_speciosa	(Dypsis_decaryi	Bactris_major))	(Geonoma_undata	(Elaeis_oleifera	Elaeis_guineensis)))	(Chamaedorea_seifrizii	Leopoldinia_pulchra))	((Serenoa_repens	Sabal_domingensis)	Iriartea_deltoidea))	Manicaria_saccifera)	(((Prestoea_acuminata	Veitchia_spiralis)	((((Oenocarpus_bataua	Oenocarpus_minor)	(((Reinhardtia_paiewonskiana	Reinhardtia_latisecta)	(Reinhardtia_simplex	Reinhardtia_gracilis))	(Pelagodoxa_henryana	Hydriastele_microspadix)))	(Kentiopsis_piersoniorum	(Podococcus_barteri	Dictyosperma_album)))	Heterospathe_cagayanensis))	Sclerosperma_profizianum)))	Pseudophoenix_vinifera)	Roystonea_regia)	Calamus_caryotoides)	Kingia_australis);
(((Manicaria_saccifera	(((((((Oenocarpus_bataua	Oenocarpus_minor)	Pseudophoenix_vinifera)	(Veitchia_spiralis	(Sclerosperma_profizianum	(((Orania_palindan	((Chamaedorea_seifrizii	Iriartea_deltoidea)	Heterospathe_cagayanensis))	Podococcus_barteri)	((Roystonea_regia	((Attalea_speciosa	Bactris_major)	(Dypsis_decaryi	(Geonoma_undata	(Elaeis_oleifera	Elaeis_guineensis)))))	Prestoea_acuminata)))))	((((Reinhardtia_paiewonskiana	Reinhardtia_latisecta)	(Reinhardtia_simplex	Reinhardtia_gracilis))	(Pelagodoxa_henryana	Hydriastele_microspadix))	Leopoldinia_pulchra))	Dictyosperma_album)	Kentiopsis_piersoniorum)	(Serenoa_repens	Sabal_domingensis)))	Calamus_caryotoides)	Kingia_australis);
((((Reinhardtia_paiewonskiana	Reinhardtia_latisecta)	(Reinhardtia_simplex	Reinhardtia_gracilis))	((Chamaedorea_seifrizii	Iriartea_deltoidea)	(Leopoldinia_pulchra	((Heterospathe_cagayanensis	Dypsis_decaryi)	((Kentiopsis_piersoniorum	(Manicaria_saccifera	((Prestoea_acuminata	(((((Pelagodoxa_henryana	((Pseudophoenix_vinifera	Attalea_speciosa)	((Geonoma_undata	(Elaeis_oleifera	Elaeis_guineensis))	(Roystonea_regia	Bactris_major))))	(Podococcus_barteri	Calamus_caryotoides))	Sclerosperma_profizianum)	Orania_palindan)	((Serenoa_repens	Sabal_domingensis)	(Oenocarpus_bataua	Oenocarpus_minor))))	(Hydriastele_microspadix	Veitchia_spiralis))))	Dictyosperma_album)))))	Kingia_australis);
((((Leopoldinia_pulchra	((((Serenoa_repens	Sabal_domingensis)	Heterospathe_cagayanensis)	(Hydriastele_microspadix	(Veitchia_spiralis	(((Dictyosperma_album	Iriartea_deltoidea)	(Dypsis_decaryi	(Oenocarpus_bataua	Oenocarpus_minor)))	(Kentiopsis_piersoniorum	(Prestoea_acuminata	Manicaria_saccifera))))))	(Podococcus_barteri	(((Pelagodoxa_henryana	(Roystonea_regia	Calamus_caryotoides))	Orania_palindan)	(Sclerosperma_profizianum	((Bactris_major	(Geonoma_undata	(Elaeis_oleifera	Elaeis_guineensis)))	(Pseudophoenix_vinifera	Attalea_speciosa)))))))	(((Reinhardtia_paiewonskiana	Reinhardtia_latisecta)	Reinhardtia_gracilis)	Reinhardtia_simplex))	Chamaedorea_seifrizii)	Kingia_australis);
((Calamus_caryotoides	((((Dypsis_decaryi	(((Oenocarpus_bataua	Oenocarpus_minor)	(Iriartea_deltoidea	((Serenoa_repens	Sabal_domingensis)	Manicaria_saccifera)))	((Veitchia_spiralis	((Heterospathe_cagayanensis	Kentiopsis_piersoniorum)	Prestoea_acuminata))	(((Sclerosperma_profizianum	(Orania_palindan	(Pseudophoenix_vinifera	(Roystonea_regia	(((Geonoma_undata	(Elaeis_guineensis	Elaeis_oleifera))	Attalea_speciosa)	Bactris_major)))))	Podococcus_barteri)	(Pelagodoxa_henryana	Hydriastele_microspadix)))))	Dictyosperma_album)	(((Reinhardtia_paiewonskiana	Reinhardtia_latisecta)	(Reinhardtia_simplex	Reinhardtia_gracilis))	Chamaedorea_seifrizii))	Leopoldinia_pulchra))	Kingia_australis);
((Calamus_caryotoides	(Pseudophoenix_vinifera	(Podococcus_barteri	((Sclerosperma_profizianum	(Leopoldinia_pulchra	(Dictyosperma_album	(((Serenoa_repens	Sabal_domingensis)	(((Reinhardtia_paiewonskiana	Reinhardtia_latisecta)	(Reinhardtia_simplex	Reinhardtia_gracilis))	(Pelagodoxa_henryana	Hydriastele_microspadix)))	(((Chamaedorea_seifrizii	Iriartea_deltoidea)	(Heterospathe_cagayanensis	Dypsis_decaryi))	(((Manicaria_saccifera	Veitchia_spiralis)	Kentiopsis_piersoniorum)	Prestoea_acuminata))))))	((((Geonoma_undata	(Elaeis_guineensis	Elaeis_oleifera))	Attalea_speciosa)	(Roystonea_regia	Bactris_major))	((Oenocarpus_bataua	Oenocarpus_minor)	Orania_palindan))))))	Kingia_australis);
((Calamus_caryotoides	((Iriartea_deltoidea	((Podococcus_barteri	Dypsis_decaryi)	((((Veitchia_spiralis	Kentiopsis_piersoniorum)	(((Chamaedorea_seifrizii	Heterospathe_cagayanensis)	(Pelagodoxa_henryana	Sclerosperma_profizianum))	(((Oenocarpus_bataua	Oenocarpus_minor)	Orania_palindan)	(Reinhardtia_simplex	Reinhardtia_gracilis))))	((Prestoea_acuminata	Pseudophoenix_vinifera)	(Hydriastele_microspadix	((Reinhardtia_paiewonskiana	Reinhardtia_latisecta)	((Roystonea_regia	(((Geonoma_undata	(Elaeis_guineensis	Elaeis_oleifera))	Attalea_speciosa)	Bactris_major))	Leopoldinia_pulchra)))))	Dictyosperma_album)))	((Serenoa_repens	Sabal_domingensis)	Manicaria_saccifera)))	Kingia_australis);
((Manicaria_saccifera	((((Sclerosperma_profizianum	(Leopoldinia_pulchra	(((Oenocarpus_bataua	Oenocarpus_minor)	Orania_palindan)	(Reinhardtia_simplex	Reinhardtia_gracilis))))	Dictyosperma_album)	((((Iriartea_deltoidea	Podococcus_barteri)	Dypsis_decaryi)	(((Reinhardtia_paiewonskiana	Reinhardtia_latisecta)	Pelagodoxa_henryana)	Hydriastele_microspadix))	(Prestoea_acuminata	(((Veitchia_spiralis	Kentiopsis_piersoniorum)	(Roystonea_regia	(((Attalea_speciosa	Geonoma_undata)	Bactris_major)	(Elaeis_guineensis	Elaeis_oleifera))))	((Chamaedorea_seifrizii	Heterospathe_cagayanensis)	Pseudophoenix_vinifera)))))	(Calamus_caryotoides	(Serenoa_repens	Sabal_domingensis))))	Kingia_australis);
((Calamus_caryotoides	(((((Roystonea_regia	((Attalea_speciosa	Bactris_major)	(Geonoma_undata	(Elaeis_guineensis	Elaeis_oleifera))))	(Reinhardtia_simplex	Reinhardtia_gracilis))	(((((Heterospathe_cagayanensis	Dypsis_decaryi)	(Leopoldinia_pulchra	(Chamaedorea_seifrizii	Iriartea_deltoidea)))	((Dictyosperma_album	Podococcus_barteri)	((Pseudophoenix_vinifera	((Oenocarpus_bataua	Oenocarpus_minor)	Orania_palindan))	(Kentiopsis_piersoniorum	Prestoea_acuminata))))	Veitchia_spiralis)	(Sclerosperma_profizianum	(((Reinhardtia_paiewonskiana	Reinhardtia_latisecta)	Pelagodoxa_henryana)	Hydriastele_microspadix))))	(Serenoa_repens	Sabal_domingensis))	Manicaria_saccifera))	Kingia_australis);
((Calamus_caryotoides	(((Iriartea_deltoidea	(Serenoa_repens	Sabal_domingensis))	(((Dypsis_decaryi	Heterospathe_cagayanensis)	(Podococcus_barteri	(((Sclerosperma_profizianum	Roystonea_regia)	Orania_palindan)	(Pseudophoenix_vinifera	((Bactris_major	Attalea_speciosa)	(Elaeis_guineensis	Elaeis_oleifera))))))	((((Oenocarpus_bataua	Oenocarpus_minor)	(Leopoldinia_pulchra	Geonoma_undata))	((Veitchia_spiralis	Prestoea_acuminata)	Kentiopsis_piersoniorum))	(Dictyosperma_album	((Chamaedorea_seifrizii	(((Reinhardtia_paiewonskiana	Reinhardtia_latisecta)	Reinhardtia_simplex)	Reinhardtia_gracilis))	(Pelagodoxa_henryana	Hydriastele_microspadix))))))	Manicaria_saccifera))	Kingia_australis);
((Calamus_caryotoides	(((((((Veitchia_spiralis	Sclerosperma_profizianum)	(((Pelagodoxa_henryana	(Leopoldinia_pulchra	((Chamaedorea_seifrizii	(Reinhardtia_simplex	Reinhardtia_gracilis))	(Reinhardtia_paiewonskiana	Reinhardtia_latisecta))))	(((Orania_palindan	(Oenocarpus_bataua	Oenocarpus_minor))	(Serenoa_repens	Sabal_domingensis))	Dictyosperma_album))	(Pseudophoenix_vinifera	((Iriartea_deltoidea	Heterospathe_cagayanensis)	Dypsis_decaryi))))	Kentiopsis_piersoniorum)	Prestoea_acuminata)	(Hydriastele_microspadix	Manicaria_saccifera))	(Roystonea_regia	(Attalea_speciosa	(Bactris_major	(Geonoma_undata	(Elaeis_guineensis	Elaeis_oleifera))))))	Podococcus_barteri))	Kingia_australis);
((Calamus_caryotoides	(Manicaria_saccifera	((((Dictyosperma_album	(((Heterospathe_cagayanensis	Dypsis_decaryi)	((Oenocarpus_bataua	Oenocarpus_minor)	((Chamaedorea_seifrizii	Iriartea_deltoidea)	Leopoldinia_pulchra)))	(Prestoea_acuminata	(Veitchia_spiralis	Kentiopsis_piersoniorum))))	(((((Podococcus_barteri	Pseudophoenix_vinifera)	(Roystonea_regia	((Elaeis_guineensis	Elaeis_oleifera)	(Bactris_major	Attalea_speciosa))))	Orania_palindan)	Sclerosperma_profizianum)	(((Reinhardtia_simplex	Reinhardtia_gracilis)	(Reinhardtia_paiewonskiana	Reinhardtia_latisecta))	(Pelagodoxa_henryana	Hydriastele_microspadix))))	Geonoma_undata)	(Serenoa_repens	Sabal_domingensis))))	Kingia_australis);
((Manicaria_saccifera	((Serenoa_repens	Sabal_domingensis)	((Veitchia_spiralis	(Kentiopsis_piersoniorum	(Prestoea_acuminata	(Leopoldinia_pulchra	(Hydriastele_microspadix	((((((Chamaedorea_seifrizii	Iriartea_deltoidea)	Reinhardtia_simplex)	Reinhardtia_gracilis)	(Reinhardtia_paiewonskiana	Reinhardtia_latisecta))	(((Podococcus_barteri	(((Geonoma_undata	(Elaeis_guineensis	Elaeis_oleifera))	Bactris_major)	(Pseudophoenix_vinifera	Attalea_speciosa)))	(Orania_palindan	(Calamus_caryotoides	Roystonea_regia)))	(Pelagodoxa_henryana	Sclerosperma_profizianum)))	(Heterospathe_cagayanensis	(Oenocarpus_bataua	Oenocarpus_minor))))))))	(Dictyosperma_album	Dypsis_decaryi))))	Kingia_australis);
(((((Pseudophoenix_vinifera	((((((Manicaria_saccifera	(Podococcus_barteri	((Dypsis_decaryi	((Attalea_speciosa	(Bactris_major	(Geonoma_undata	(Elaeis_guineensis	Elaeis_oleifera))))	Roystonea_regia))	(Iriartea_deltoidea	((Reinhardtia_simplex	Reinhardtia_gracilis)	(Reinhardtia_paiewonskiana	Reinhardtia_latisecta))))))	Hydriastele_microspadix)	(Dictyosperma_album	((Sabal_domingensis	Orania_palindan)	(Oenocarpus_bataua	Oenocarpus_minor))))	(Veitchia_spiralis	Kentiopsis_piersoniorum))	Prestoea_acuminata)	((Leopoldinia_pulchra	Calamus_caryotoides)	(Pelagodoxa_henryana	Sclerosperma_profizianum))))	Heterospathe_cagayanensis)	Serenoa_repens)	Chamaedorea_seifrizii)	Kingia_australis);
((((((Dypsis_decaryi	(Oenocarpus_bataua	Oenocarpus_minor))	((((((Sabal_domingensis	Serenoa_repens)	(Heterospathe_cagayanensis	Iriartea_deltoidea))	(Dictyosperma_album	((((((Bactris_major	Geonoma_undata)	Roystonea_regia)	((Elaeis_oleifera	Elaeis_guineensis)	Attalea_speciosa))	(Podococcus_barteri	Sclerosperma_profizianum))	(Pelagodoxa_henryana	Orania_palindan))	Pseudophoenix_vinifera)))	(Kentiopsis_piersoniorum	Veitchia_spiralis))	Manicaria_saccifera)	(Hydriastele_microspadix	Prestoea_acuminata)))	Leopoldinia_pulchra)	(Chamaedorea_seifrizii	((Reinhardtia_simplex	Reinhardtia_gracilis)	(Reinhardtia_latisecta	Reinhardtia_paiewonskiana))))	Calamus_caryotoides)	Kingia_australis);
(((Manicaria_saccifera	(((((Pseudophoenix_vinifera	(Bactris_major	((Geonoma_undata	(Elaeis_oleifera	Elaeis_guineensis))	Attalea_speciosa)))	(((Roystonea_regia	Heterospathe_cagayanensis)	(((Pelagodoxa_henryana	Hydriastele_microspadix)	Sclerosperma_profizianum)	((Dictyosperma_album	Dypsis_decaryi)	((Sabal_domingensis	Serenoa_repens)	Iriartea_deltoidea))))	(Leopoldinia_pulchra	(Chamaedorea_seifrizii	((Reinhardtia_simplex	Reinhardtia_gracilis)	(Reinhardtia_latisecta	Reinhardtia_paiewonskiana))))))	Kentiopsis_piersoniorum)	((Veitchia_spiralis	Prestoea_acuminata)	(Orania_palindan	(Oenocarpus_bataua	Oenocarpus_minor))))	Podococcus_barteri))	Calamus_caryotoides)	Kingia_australis);
(((Manicaria_saccifera	(((((((Podococcus_barteri	((Sclerosperma_profizianum	Pelagodoxa_henryana)	((Roystonea_regia	(Bactris_major	((Geonoma_undata	(Elaeis_oleifera	Elaeis_guineensis))	Attalea_speciosa)))	Pseudophoenix_vinifera)))	Orania_palindan)	(Oenocarpus_bataua	Oenocarpus_minor))	((Heterospathe_cagayanensis	Kentiopsis_piersoniorum)	(Veitchia_spiralis	Hydriastele_microspadix)))	Prestoea_acuminata)	(((Iriartea_deltoidea	(Dypsis_decaryi	(Chamaedorea_seifrizii	((Reinhardtia_simplex	Reinhardtia_gracilis)	(Reinhardtia_latisecta	Reinhardtia_paiewonskiana)))))	Leopoldinia_pulchra)	Dictyosperma_album))	(Sabal_domingensis	Serenoa_repens)))	Calamus_caryotoides)	Kingia_australis);
((Chamaedorea_seifrizii	((((Reinhardtia_latisecta	Reinhardtia_paiewonskiana)	Reinhardtia_simplex)	Reinhardtia_gracilis)	(((((Orania_palindan	(Sclerosperma_profizianum	(Calamus_caryotoides	Roystonea_regia)))	(Pseudophoenix_vinifera	(((Elaeis_oleifera	Elaeis_guineensis)	Bactris_major)	(Geonoma_undata	Attalea_speciosa))))	(Pelagodoxa_henryana	Podococcus_barteri))	(((Veitchia_spiralis	Prestoea_acuminata)	(Manicaria_saccifera	(Kentiopsis_piersoniorum	((Sabal_domingensis	Serenoa_repens)	((Iriartea_deltoidea	Heterospathe_cagayanensis)	Dypsis_decaryi)))))	((Hydriastele_microspadix	(Oenocarpus_bataua	Oenocarpus_minor))	Dictyosperma_album)))	Leopoldinia_pulchra)))	Kingia_australis);
((Chamaedorea_seifrizii	(((((((Podococcus_barteri	Sclerosperma_profizianum)	(Orania_palindan	(Pseudophoenix_vinifera	Calamus_caryotoides)))	((Attalea_speciosa	(Roystonea_regia	Bactris_major))	(Geonoma_undata	(Elaeis_oleifera	Elaeis_guineensis))))	(Dictyosperma_album	((Dypsis_decaryi	Heterospathe_cagayanensis)	Iriartea_deltoidea)))	(((Kentiopsis_piersoniorum	Prestoea_acuminata)	Veitchia_spiralis)	((Manicaria_saccifera	(Sabal_domingensis	Serenoa_repens))	((((Reinhardtia_latisecta	Reinhardtia_paiewonskiana)	(Reinhardtia_simplex	Reinhardtia_gracilis))	Pelagodoxa_henryana)	Hydriastele_microspadix))))	(Oenocarpus_bataua	Oenocarpus_minor))	Leopoldinia_pulchra))	Kingia_australis);
((Chamaedorea_seifrizii	((Leopoldinia_pulchra	(((((Sabal_domingensis	Serenoa_repens)	(Oenocarpus_bataua	Oenocarpus_minor))	Orania_palindan)	(((Reinhardtia_latisecta	Reinhardtia_paiewonskiana)	(Reinhardtia_simplex	Reinhardtia_gracilis))	(Pelagodoxa_henryana	Hydriastele_microspadix)))	((Sclerosperma_profizianum	((Calamus_caryotoides	Manicaria_saccifera)	Podococcus_barteri))	(((Dictyosperma_album	Veitchia_spiralis)	((Pseudophoenix_vinifera	((Elaeis_oleifera	Elaeis_guineensis)	(Roystonea_regia	(Bactris_major	Attalea_speciosa))))	Prestoea_acuminata))	Kentiopsis_piersoniorum))))	(Iriartea_deltoidea	((Dypsis_decaryi	Heterospathe_cagayanensis)	Geonoma_undata))))	Kingia_australis);
((Calamus_caryotoides	((Sclerosperma_profizianum	(((Elaeis_oleifera	Elaeis_guineensis)	Podococcus_barteri)	((Pseudophoenix_vinifera	Attalea_speciosa)	(((Orania_palindan	(Sabal_domingensis	Serenoa_repens))	(Oenocarpus_bataua	Oenocarpus_minor))	((Prestoea_acuminata	((Kentiopsis_piersoniorum	Manicaria_saccifera)	((((Heterospathe_cagayanensis	Dypsis_decaryi)	Dictyosperma_album)	Veitchia_spiralis)	((Pelagodoxa_henryana	((Reinhardtia_paiewonskiana	Reinhardtia_latisecta)	(Reinhardtia_simplex	Reinhardtia_gracilis)))	Hydriastele_microspadix))))	(Leopoldinia_pulchra	((Geonoma_undata	Chamaedorea_seifrizii)	Iriartea_deltoidea)))))))	(Bactris_major	Roystonea_regia)))	Kingia_australis);
((Calamus_caryotoides	((Sclerosperma_profizianum	((Podococcus_barteri	(Roystonea_regia	(((Geonoma_undata	(Elaeis_oleifera	Elaeis_guineensis))	Attalea_speciosa)	Bactris_major)))	(Orania_palindan	((((((Prestoea_acuminata	Veitchia_spiralis)	((Manicaria_saccifera	(Heterospathe_cagayanensis	Dypsis_decaryi))	Kentiopsis_piersoniorum))	Hydriastele_microspadix)	(((Oenocarpus_bataua	Oenocarpus_minor)	Leopoldinia_pulchra)	(Dictyosperma_album	((Chamaedorea_seifrizii	Iriartea_deltoidea)	((Reinhardtia_paiewonskiana	Reinhardtia_latisecta)	(Reinhardtia_simplex	Reinhardtia_gracilis))))))	(Sabal_domingensis	Serenoa_repens))	Pelagodoxa_henryana))))	Pseudophoenix_vinifera))	Kingia_australis);
((Calamus_caryotoides	((((Podococcus_barteri	((Hydriastele_microspadix	Pelagodoxa_henryana)	((Sabal_domingensis	(Oenocarpus_bataua	Oenocarpus_minor))	((((Veitchia_spiralis	Dictyosperma_album)	(Prestoea_acuminata	Kentiopsis_piersoniorum))	((Manicaria_saccifera	(Leopoldinia_pulchra	(Chamaedorea_seifrizii	((Reinhardtia_paiewonskiana	Reinhardtia_latisecta)	(Reinhardtia_simplex	Reinhardtia_gracilis)))))	(Heterospathe_cagayanensis	(Iriartea_deltoidea	Serenoa_repens))))	Dypsis_decaryi))))	(((Roystonea_regia	Attalea_speciosa)	((Geonoma_undata	(Elaeis_oleifera	Elaeis_guineensis))	Bactris_major))	Sclerosperma_profizianum))	Orania_palindan)	Pseudophoenix_vinifera))	Kingia_australis);
((Calamus_caryotoides	(((((Elaeis_oleifera	Elaeis_guineensis)	(Hydriastele_microspadix	((((Veitchia_spiralis	(Oenocarpus_bataua	((Serenoa_repens	Sabal_domingensis)	(Leopoldinia_pulchra	((Reinhardtia_paiewonskiana	Reinhardtia_latisecta)	((Chamaedorea_seifrizii	Reinhardtia_simplex)	Reinhardtia_gracilis))))))	Oenocarpus_minor)	Manicaria_saccifera)	((Prestoea_acuminata	Kentiopsis_piersoniorum)	((Dictyosperma_album	Iriartea_deltoidea)	(Heterospathe_cagayanensis	Dypsis_decaryi))))))	((Orania_palindan	Attalea_speciosa)	(Podococcus_barteri	(Pelagodoxa_henryana	Sclerosperma_profizianum))))	(Geonoma_undata	(Roystonea_regia	Bactris_major)))	Pseudophoenix_vinifera))	Kingia_australis);
((Chamaedorea_seifrizii	(((Reinhardtia_simplex	Reinhardtia_gracilis)	(Reinhardtia_paiewonskiana	Reinhardtia_latisecta))	((Iriartea_deltoidea	(Sabal_domingensis	Serenoa_repens))	((Podococcus_barteri	(((Orania_palindan	((((Elaeis_guineensis	Elaeis_oleifera)	(Bactris_major	Geonoma_undata))	Attalea_speciosa)	Roystonea_regia))	((Pelagodoxa_henryana	Calamus_caryotoides)	Pseudophoenix_vinifera))	Sclerosperma_profizianum))	(((Oenocarpus_bataua	Oenocarpus_minor)	Leopoldinia_pulchra)	(Dictyosperma_album	((((Prestoea_acuminata	Hydriastele_microspadix)	Kentiopsis_piersoniorum)	(Manicaria_saccifera	(Heterospathe_cagayanensis	Dypsis_decaryi)))	Veitchia_spiralis)))))))	Kingia_australis);
((Calamus_caryotoides	(Manicaria_saccifera	((((((Prestoea_acuminata	(Kentiopsis_piersoniorum	(Pseudophoenix_vinifera	(Orania_palindan	(Oenocarpus_bataua	Oenocarpus_minor)))))	Veitchia_spiralis)	(((Pelagodoxa_henryana	Hydriastele_microspadix)	Heterospathe_cagayanensis)	(Dictyosperma_album	(Leopoldinia_pulchra	((Iriartea_deltoidea	Chamaedorea_seifrizii)	((Reinhardtia_simplex	Reinhardtia_gracilis)	(Reinhardtia_paiewonskiana	Reinhardtia_latisecta)))))))	(Sclerosperma_profizianum	(((Dypsis_decaryi	Bactris_major)	(Attalea_speciosa	((Elaeis_guineensis	Elaeis_oleifera)	Geonoma_undata)))	Roystonea_regia)))	Podococcus_barteri)	(Sabal_domingensis	Serenoa_repens))))	Kingia_australis);
((Calamus_caryotoides	(Leopoldinia_pulchra	((((((Podococcus_barteri	((Elaeis_guineensis	Elaeis_oleifera)	Geonoma_undata))	((Bactris_major	Roystonea_regia)	((Attalea_speciosa	Sclerosperma_profizianum)	Orania_palindan)))	Pseudophoenix_vinifera)	Pelagodoxa_henryana)	(((Reinhardtia_simplex	Reinhardtia_gracilis)	(Reinhardtia_paiewonskiana	Reinhardtia_latisecta))	Hydriastele_microspadix))	((((Dypsis_decaryi	Heterospathe_cagayanensis)	(Chamaedorea_seifrizii	Iriartea_deltoidea))	(Sabal_domingensis	Serenoa_repens))	(((Oenocarpus_minor	Oenocarpus_bataua)	((Prestoea_acuminata	(Kentiopsis_piersoniorum	Veitchia_spiralis))	Manicaria_saccifera))	Dictyosperma_album)))))	Kingia_australis);
((((Reinhardtia_simplex	Reinhardtia_gracilis)	(Reinhardtia_paiewonskiana	Reinhardtia_latisecta))	((Calamus_caryotoides	(Geonoma_undata	Leopoldinia_pulchra))	((((((Veitchia_spiralis	((Prestoea_acuminata	Kentiopsis_piersoniorum)	((((Bactris_major	Roystonea_regia)	(Elaeis_guineensis	Elaeis_oleifera))	(Pseudophoenix_vinifera	Attalea_speciosa))	(Dypsis_decaryi	((Chamaedorea_seifrizii	Iriartea_deltoidea)	Heterospathe_cagayanensis)))))	Manicaria_saccifera)	Dictyosperma_album)	((Orania_palindan	((Sabal_domingensis	Serenoa_repens)	(Oenocarpus_minor	Oenocarpus_bataua)))	Podococcus_barteri))	Sclerosperma_profizianum)	(Hydriastele_microspadix	Pelagodoxa_henryana))))	Kingia_australis);
((Calamus_caryotoides	((((((Leopoldinia_pulchra	((((Chamaedorea_seifrizii	Iriartea_deltoidea)	Reinhardtia_simplex)	Reinhardtia_gracilis)	(Reinhardtia_paiewonskiana	Reinhardtia_latisecta)))	((Oenocarpus_minor	Oenocarpus_bataua)	Roystonea_regia))	((Hydriastele_microspadix	(Prestoea_acuminata	(Dictyosperma_album	(((Kentiopsis_piersoniorum	Veitchia_spiralis)	Sclerosperma_profizianum)	(Orania_palindan	Pelagodoxa_henryana)))))	((Dypsis_decaryi	Podococcus_barteri)	Heterospathe_cagayanensis)))	(((Pseudophoenix_vinifera	Attalea_speciosa)	Bactris_major)	(Geonoma_undata	(Elaeis_guineensis	Elaeis_oleifera))))	(Sabal_domingensis	Serenoa_repens))	Manicaria_saccifera))	Kingia_australis);
((Calamus_caryotoides	(Pseudophoenix_vinifera	((((((Sabal_domingensis	(Oenocarpus_minor	Oenocarpus_bataua))	(Serenoa_repens	(Iriartea_deltoidea	(Dypsis_decaryi	Heterospathe_cagayanensis))))	(((Prestoea_acuminata	(Kentiopsis_piersoniorum	Manicaria_saccifera))	Hydriastele_microspadix)	Veitchia_spiralis))	((Leopoldinia_pulchra	((Chamaedorea_seifrizii	(Geonoma_undata	(Reinhardtia_simplex	Reinhardtia_gracilis)))	(Reinhardtia_paiewonskiana	Reinhardtia_latisecta)))	Dictyosperma_album))	((Orania_palindan	Podococcus_barteri)	((Sclerosperma_profizianum	Pelagodoxa_henryana)	(Bactris_major	(Elaeis_guineensis	(Elaeis_oleifera	Attalea_speciosa))))))	Roystonea_regia)))	Kingia_australis);
((Calamus_caryotoides	((((Sclerosperma_profizianum	Pelagodoxa_henryana)	((((((Pseudophoenix_vinifera	Attalea_speciosa)	((Dypsis_decaryi	Bactris_major)	(Geonoma_undata	(Elaeis_guineensis	Elaeis_oleifera))))	Podococcus_barteri)	Heterospathe_cagayanensis)	((Kentiopsis_piersoniorum	((Reinhardtia_gracilis	(Oenocarpus_minor	Oenocarpus_bataua))	(((Iriartea_deltoidea	Chamaedorea_seifrizii)	(Roystonea_regia	Reinhardtia_simplex))	(Reinhardtia_paiewonskiana	Reinhardtia_latisecta))))	((Veitchia_spiralis	Prestoea_acuminata)	(Leopoldinia_pulchra	Dictyosperma_album))))	(Orania_palindan	Hydriastele_microspadix)))	(Serenoa_repens	Sabal_domingensis))	Manicaria_saccifera))	Kingia_australis);
((Calamus_caryotoides	(Leopoldinia_pulchra	(((Sclerosperma_profizianum	(((((Podococcus_barteri	Dictyosperma_album)	(Roystonea_regia	(((Geonoma_undata	(Elaeis_guineensis	Elaeis_oleifera))	Attalea_speciosa)	Bactris_major)))	(Heterospathe_cagayanensis	((Prestoea_acuminata	((Orania_palindan	(Oenocarpus_minor	Oenocarpus_bataua))	(Serenoa_repens	Sabal_domingensis)))	((Dypsis_decaryi	((Iriartea_deltoidea	Chamaedorea_seifrizii)	((Reinhardtia_gracilis	Reinhardtia_simplex)	(Reinhardtia_paiewonskiana	Reinhardtia_latisecta))))	Pelagodoxa_henryana))))	Kentiopsis_piersoniorum)	(Manicaria_saccifera	Pseudophoenix_vinifera)))	Veitchia_spiralis)	Hydriastele_microspadix)))	Kingia_australis);
((Calamus_caryotoides	((Iriartea_deltoidea	(Dypsis_decaryi	((((Orania_palindan	(Oenocarpus_minor	Oenocarpus_bataua))	(Serenoa_repens	Sabal_domingensis))	((Leopoldinia_pulchra	(((Reinhardtia_gracilis	Reinhardtia_simplex)	(Reinhardtia_paiewonskiana	Reinhardtia_latisecta))	Chamaedorea_seifrizii))	(Veitchia_spiralis	(((Prestoea_acuminata	(Hydriastele_microspadix	((Pelagodoxa_henryana	Sclerosperma_profizianum)	((((Geonoma_undata	Roystonea_regia)	((Attalea_speciosa	(Elaeis_guineensis	Elaeis_oleifera))	Bactris_major))	Podococcus_barteri)	Pseudophoenix_vinifera))))	Kentiopsis_piersoniorum)	Dictyosperma_album))))	Heterospathe_cagayanensis)))	Manicaria_saccifera))	Kingia_australis);
((Calamus_caryotoides	(((((Reinhardtia_gracilis	Reinhardtia_simplex)	(Reinhardtia_paiewonskiana	Reinhardtia_latisecta))	(Chamaedorea_seifrizii	Leopoldinia_pulchra))	((((Kentiopsis_piersoniorum	((Pseudophoenix_vinifera	(Hydriastele_microspadix	Pelagodoxa_henryana))	((Iriartea_deltoidea	Heterospathe_cagayanensis)	(Podococcus_barteri	((Orania_palindan	(Oenocarpus_minor	Oenocarpus_bataua))	(Serenoa_repens	Sabal_domingensis))))))	Prestoea_acuminata)	Sclerosperma_profizianum)	((((Roystonea_regia	((Attalea_speciosa	(Geonoma_undata	(Elaeis_guineensis	Elaeis_oleifera)))	Bactris_major))	Dypsis_decaryi)	Dictyosperma_album)	Veitchia_spiralis)))	Manicaria_saccifera))	Kingia_australis);
((((((Podococcus_barteri	((Sclerosperma_profizianum	(Attalea_speciosa	(((Elaeis_guineensis	Elaeis_oleifera)	Geonoma_undata)	(Roystonea_regia	Bactris_major))))	Veitchia_spiralis))	(((Chamaedorea_seifrizii	((Reinhardtia_gracilis	Reinhardtia_simplex)	(Reinhardtia_latisecta	Reinhardtia_paiewonskiana)))	Dictyosperma_album)	((Pelagodoxa_henryana	Hydriastele_microspadix)	Pseudophoenix_vinifera)))	(Prestoea_acuminata	(Kentiopsis_piersoniorum	((Leopoldinia_pulchra	Iriartea_deltoidea)	((Orania_palindan	(Oenocarpus_minor	Oenocarpus_bataua))	(Heterospathe_cagayanensis	Dypsis_decaryi))))))	(Manicaria_saccifera	(Serenoa_repens	Sabal_domingensis)))	Calamus_caryotoides)	Kingia_australis);
((((((Podococcus_barteri	((Orania_palindan	((Attalea_speciosa	(Bactris_major	(Geonoma_undata	(Elaeis_guineensis	Elaeis_oleifera))))	Roystonea_regia))	(Sclerosperma_profizianum	Pseudophoenix_vinifera)))	Pelagodoxa_henryana)	((((Oenocarpus_minor	Oenocarpus_bataua)	(Serenoa_repens	Sabal_domingensis))	(Prestoea_acuminata	(((Iriartea_deltoidea	Heterospathe_cagayanensis)	Dypsis_decaryi)	Hydriastele_microspadix)))	(Manicaria_saccifera	((Kentiopsis_piersoniorum	Dictyosperma_album)	Veitchia_spiralis))))	(Leopoldinia_pulchra	(Chamaedorea_seifrizii	((Reinhardtia_gracilis	Reinhardtia_simplex)	(Reinhardtia_latisecta	Reinhardtia_paiewonskiana)))))	Calamus_caryotoides)	Kingia_australis);
((((((Dictyosperma_album	(Kentiopsis_piersoniorum	((((Serenoa_repens	Sabal_domingensis)	(Dypsis_decaryi	Heterospathe_cagayanensis))	(Podococcus_barteri	((((Pelagodoxa_henryana	Sclerosperma_profizianum)	Roystonea_regia)	((Calamus_caryotoides	Pseudophoenix_vinifera)	((Bactris_major	((Elaeis_guineensis	Elaeis_oleifera)	Attalea_speciosa))	Geonoma_undata)))	Orania_palindan)))	((Veitchia_spiralis	Prestoea_acuminata)	Manicaria_saccifera))))	((Leopoldinia_pulchra	((Reinhardtia_simplex	Reinhardtia_gracilis)	(Reinhardtia_latisecta	Reinhardtia_paiewonskiana)))	Hydriastele_microspadix))	(Oenocarpus_minor	Oenocarpus_bataua))	Iriartea_deltoidea)	Chamaedorea_seifrizii)	Kingia_australis);
(((Iriartea_deltoidea	Chamaedorea_seifrizii)	(((Reinhardtia_simplex	Reinhardtia_gracilis)	(Reinhardtia_latisecta	Reinhardtia_paiewonskiana))	(Hydriastele_microspadix	(((Prestoea_acuminata	((Kentiopsis_piersoniorum	(((Manicaria_saccifera	(Serenoa_repens	Sabal_domingensis))	((Calamus_caryotoides	(Roystonea_regia	Bactris_major))	((Podococcus_barteri	Pelagodoxa_henryana)	(((Orania_palindan	Sclerosperma_profizianum)	(Pseudophoenix_vinifera	(Geonoma_undata	(Elaeis_guineensis	Elaeis_oleifera))))	Attalea_speciosa))))	(Dypsis_decaryi	Heterospathe_cagayanensis)))	Veitchia_spiralis))	(Leopoldinia_pulchra	Dictyosperma_album))	(Oenocarpus_minor	Oenocarpus_bataua)))))	Kingia_australis);
((Chamaedorea_seifrizii	(((Reinhardtia_simplex	Reinhardtia_gracilis)	(Reinhardtia_latisecta	Reinhardtia_paiewonskiana))	((((Serenoa_repens	Sabal_domingensis)	(Manicaria_saccifera	Calamus_caryotoides))	((Veitchia_spiralis	Hydriastele_microspadix)	(((Prestoea_acuminata	((Sclerosperma_profizianum	((Pelagodoxa_henryana	Pseudophoenix_vinifera)	((Attalea_speciosa	((Elaeis_guineensis	Elaeis_oleifera)	(Roystonea_regia	Bactris_major)))	Orania_palindan)))	(Podococcus_barteri	Geonoma_undata)))	Dictyosperma_album)	(Kentiopsis_piersoniorum	((Dypsis_decaryi	Heterospathe_cagayanensis)	((Oenocarpus_minor	Oenocarpus_bataua)	Iriartea_deltoidea))))))	Leopoldinia_pulchra)))	Kingia_australis);
((Calamus_caryotoides	(Manicaria_saccifera	((Serenoa_repens	Sabal_domingensis)	(((Prestoea_acuminata	((Veitchia_spiralis	(Dictyosperma_album	(Orania_palindan	((Podococcus_barteri	(Pelagodoxa_henryana	Sclerosperma_profizianum))	(Pseudophoenix_vinifera	((Elaeis_guineensis	Elaeis_oleifera)	((Roystonea_regia	Bactris_major)	Attalea_speciosa)))))))	(((Oenocarpus_minor	Oenocarpus_bataua)	(Hydriastele_microspadix	((Reinhardtia_simplex	Reinhardtia_gracilis)	(Reinhardtia_latisecta	Reinhardtia_paiewonskiana))))	(Dypsis_decaryi	((Geonoma_undata	Iriartea_deltoidea)	Leopoldinia_pulchra)))))	Kentiopsis_piersoniorum)	(Heterospathe_cagayanensis	Chamaedorea_seifrizii)))))	Kingia_australis);
((Calamus_caryotoides	(Manicaria_saccifera	((Serenoa_repens	Sabal_domingensis)	(Leopoldinia_pulchra	((Kentiopsis_piersoniorum	((((Heterospathe_cagayanensis	(Iriartea_deltoidea	Chamaedorea_seifrizii))	(Hydriastele_microspadix	((Reinhardtia_simplex	Reinhardtia_gracilis)	(Reinhardtia_latisecta	Reinhardtia_paiewonskiana))))	(Veitchia_spiralis	(Dypsis_decaryi	(Oenocarpus_minor	Oenocarpus_bataua))))	Prestoea_acuminata))	(((Roystonea_regia	(Geonoma_undata	Pseudophoenix_vinifera))	(((Pelagodoxa_henryana	Sclerosperma_profizianum)	Orania_palindan)	(Podococcus_barteri	(((Elaeis_guineensis	Elaeis_oleifera)	Bactris_major)	Attalea_speciosa))))	Dictyosperma_album))))))	Kingia_australis);
((Calamus_caryotoides	(Manicaria_saccifera	((Serenoa_repens	Sabal_domingensis)	(Leopoldinia_pulchra	(((Dypsis_decaryi	Podococcus_barteri)	Orania_palindan)	(((Prestoea_acuminata	((Pseudophoenix_vinifera	(Roystonea_regia	(Bactris_major	(Attalea_speciosa	(Geonoma_undata	(Elaeis_guineensis	Elaeis_oleifera))))))	((Oenocarpus_minor	Oenocarpus_bataua)	Dictyosperma_album)))	Sclerosperma_profizianum)	((Kentiopsis_piersoniorum	Veitchia_spiralis)	(((Hydriastele_microspadix	Pelagodoxa_henryana)	((Iriartea_deltoidea	Chamaedorea_seifrizii)	((Reinhardtia_latisecta	Reinhardtia_paiewonskiana)	(Reinhardtia_gracilis	Reinhardtia_simplex))))	Heterospathe_cagayanensis))))))))	Kingia_australis);
(((((((((((Kentiopsis_piersoniorum	Prestoea_acuminata)	Veitchia_spiralis)	(Sclerosperma_profizianum	Pseudophoenix_vinifera))	(Manicaria_saccifera	Dictyosperma_album))	((Geonoma_undata	(Bactris_major	((Roystonea_regia	(Elaeis_guineensis	Elaeis_oleifera))	Attalea_speciosa)))	(Sabal_domingensis	((Oenocarpus_minor	Oenocarpus_bataua)	Orania_palindan))))	(Podococcus_barteri	(((Reinhardtia_latisecta	Reinhardtia_paiewonskiana)	(Reinhardtia_gracilis	Reinhardtia_simplex))	(Hydriastele_microspadix	Pelagodoxa_henryana))))	(Leopoldinia_pulchra	Calamus_caryotoides))	Dypsis_decaryi)	Heterospathe_cagayanensis)	(Serenoa_repens	(Iriartea_deltoidea	Chamaedorea_seifrizii)))	Kingia_australis);
((((((Reinhardtia_latisecta	Reinhardtia_paiewonskiana)	(Reinhardtia_gracilis	Reinhardtia_simplex))	((Heterospathe_cagayanensis	Dypsis_decaryi)	((Prestoea_acuminata	((Leopoldinia_pulchra	(((Oenocarpus_minor	Oenocarpus_bataua)	(Orania_palindan	Sabal_domingensis))	(((Pelagodoxa_henryana	Sclerosperma_profizianum)	(Pseudophoenix_vinifera	Podococcus_barteri))	((Attalea_speciosa	(Bactris_major	(Geonoma_undata	(Elaeis_guineensis	Elaeis_oleifera))))	Roystonea_regia))))	(Hydriastele_microspadix	(Veitchia_spiralis	((Serenoa_repens	(Manicaria_saccifera	Calamus_caryotoides))	Dictyosperma_album)))))	Kentiopsis_piersoniorum)))	Iriartea_deltoidea)	Chamaedorea_seifrizii)	Kingia_australis);
