# Supplementary material for: Data supporting the nuclear phylogenomics of the palm subfamily Arecoideae (Arecaceae)
Source: Data Brief. 2016 Mar 2;7:532–6. doi: 10.1016/j.dib.2016.02.063 (PMC4796708; doi:10.1016/j.dib.2016.02.063)
Supplement: Supplementary file 5 — Supplementary material [file mmc5.zip › RAxML_bootstrap.Sabal_61.raxml.tre]

(((((((Pseudophoenix_vinifera	Serenoa_repens)	((Attalea_speciosa	(Podococcus_barteri	Orania_palindan))	Sclerosperma_profizianum))	(Phoenix_dactylifera	Sabal_domingensis))	(((Leopoldinia_pulchra	Chamaedorea_seifrizii)	(Roystonea_regia	(((Pelagodoxa_henryana	(((Dypsis_decaryi	Dictyosperma_album)	(Kentiopsis_piersoniorum	(Veitchia_spiralis	Heterospathe_cagayanensis)))	(Prestoea_acuminata	((Oenocarpus_minor	Oenocarpus_bataua)	Hydriastele_microspadix))))	(Manicaria_saccifera	Geonoma_undata))	Elaeis_guineensis)))	((Reinhardtia_paiewonskiana	Reinhardtia_latisecta)	(Reinhardtia_simplex	Reinhardtia_gracilis))))	Iriartea_deltoidea)	Nypa_fruticans)	Calamus_caryotoides);
((Serenoa_repens	(Phoenix_dactylifera	(Sabal_domingensis	((((Roystonea_regia	((((Sclerosperma_profizianum	Pelagodoxa_henryana)	(((Dypsis_decaryi	Dictyosperma_album)	(Kentiopsis_piersoniorum	(Veitchia_spiralis	Heterospathe_cagayanensis)))	(Prestoea_acuminata	((Oenocarpus_minor	Oenocarpus_bataua)	Hydriastele_microspadix))))	(Manicaria_saccifera	Geonoma_undata))	((Attalea_speciosa	(Elaeis_guineensis	Chamaedorea_seifrizii))	Leopoldinia_pulchra)))	((Reinhardtia_paiewonskiana	Reinhardtia_latisecta)	(Reinhardtia_simplex	Reinhardtia_gracilis)))	(Iriartea_deltoidea	Nypa_fruticans))	(Pseudophoenix_vinifera	(Podococcus_barteri	Orania_palindan))))))	Calamus_caryotoides);
((Nypa_fruticans	(((Dictyosperma_album	Iriartea_deltoidea)	((Attalea_speciosa	Podococcus_barteri)	((Reinhardtia_paiewonskiana	Reinhardtia_latisecta)	(Reinhardtia_simplex	Reinhardtia_gracilis))))	(((Pseudophoenix_vinifera	Orania_palindan)	((Serenoa_repens	Phoenix_dactylifera)	Sabal_domingensis))	((Leopoldinia_pulchra	((((Veitchia_spiralis	(Heterospathe_cagayanensis	Kentiopsis_piersoniorum))	((Oenocarpus_minor	Oenocarpus_bataua)	Hydriastele_microspadix))	(Prestoea_acuminata	(Sclerosperma_profizianum	Pelagodoxa_henryana)))	(Manicaria_saccifera	Geonoma_undata)))	(Roystonea_regia	(Elaeis_guineensis	(Dypsis_decaryi	Chamaedorea_seifrizii)))))))	Calamus_caryotoides);
((Nypa_fruticans	((Reinhardtia_simplex	Reinhardtia_gracilis)	((((((Roystonea_regia	(Leopoldinia_pulchra	((Dictyosperma_album	Dypsis_decaryi)	(Chamaedorea_seifrizii	Elaeis_guineensis))))	(((Sclerosperma_profizianum	Pelagodoxa_henryana)	(((Veitchia_spiralis	(Heterospathe_cagayanensis	Kentiopsis_piersoniorum))	((Oenocarpus_minor	Oenocarpus_bataua)	Hydriastele_microspadix))	Prestoea_acuminata))	(Manicaria_saccifera	Geonoma_undata)))	Orania_palindan)	(((Attalea_speciosa	Podococcus_barteri)	((Serenoa_repens	Phoenix_dactylifera)	Sabal_domingensis))	Iriartea_deltoidea))	Pseudophoenix_vinifera)	(Reinhardtia_paiewonskiana	Reinhardtia_latisecta))))	Calamus_caryotoides);
((Nypa_fruticans	((Reinhardtia_simplex	Reinhardtia_gracilis)	(((Roystonea_regia	(((Chamaedorea_seifrizii	Elaeis_guineensis)	Leopoldinia_pulchra)	((Pelagodoxa_henryana	((((Dictyosperma_album	Dypsis_decaryi)	((Heterospathe_cagayanensis	Kentiopsis_piersoniorum)	Veitchia_spiralis))	((Oenocarpus_minor	Oenocarpus_bataua)	Hydriastele_microspadix))	Prestoea_acuminata))	(Manicaria_saccifera	Geonoma_undata))))	(((((Serenoa_repens	Phoenix_dactylifera)	Sabal_domingensis)	(Sclerosperma_profizianum	((Attalea_speciosa	Orania_palindan)	Pseudophoenix_vinifera)))	Iriartea_deltoidea)	Podococcus_barteri))	(Reinhardtia_paiewonskiana	Reinhardtia_latisecta))))	Calamus_caryotoides);
((Nypa_fruticans	((((((Serenoa_repens	Phoenix_dactylifera)	Sabal_domingensis)	(((Podococcus_barteri	Pseudophoenix_vinifera)	Orania_palindan)	(Roystonea_regia	(((Chamaedorea_seifrizii	Elaeis_guineensis)	((Dypsis_decaryi	Leopoldinia_pulchra)	Attalea_speciosa))	(Sclerosperma_profizianum	((Pelagodoxa_henryana	((Prestoea_acuminata	(Dictyosperma_album	((Heterospathe_cagayanensis	Kentiopsis_piersoniorum)	Veitchia_spiralis)))	((Oenocarpus_minor	Oenocarpus_bataua)	Hydriastele_microspadix)))	(Manicaria_saccifera	Geonoma_undata)))))))	Iriartea_deltoidea)	(Reinhardtia_paiewonskiana	Reinhardtia_latisecta))	(Reinhardtia_simplex	Reinhardtia_gracilis)))	Calamus_caryotoides);
((Nypa_fruticans	(((Prestoea_acuminata	((Pelagodoxa_henryana	(Dictyosperma_album	((Heterospathe_cagayanensis	Kentiopsis_piersoniorum)	Veitchia_spiralis)))	((Oenocarpus_minor	Oenocarpus_bataua)	Hydriastele_microspadix)))	(Manicaria_saccifera	Geonoma_undata))	(Pseudophoenix_vinifera	(((((Serenoa_repens	Phoenix_dactylifera)	Sabal_domingensis)	Roystonea_regia)	(((Leopoldinia_pulchra	Dypsis_decaryi)	Elaeis_guineensis)	(Chamaedorea_seifrizii	Iriartea_deltoidea)))	(((Reinhardtia_paiewonskiana	Reinhardtia_latisecta)	(Reinhardtia_simplex	Reinhardtia_gracilis))	((Attalea_speciosa	(Orania_palindan	Podococcus_barteri))	Sclerosperma_profizianum))))))	Calamus_caryotoides);
((((((Pseudophoenix_vinifera	(((((Serenoa_repens	Phoenix_dactylifera)	Sabal_domingensis)	Elaeis_guineensis)	((((Reinhardtia_paiewonskiana	Reinhardtia_latisecta)	(Reinhardtia_simplex	Reinhardtia_gracilis))	(Roystonea_regia	(Prestoea_acuminata	Orania_palindan)))	((((Sclerosperma_profizianum	Pelagodoxa_henryana)	(Dictyosperma_album	(Heterospathe_cagayanensis	(Kentiopsis_piersoniorum	Veitchia_spiralis))))	((Oenocarpus_minor	Oenocarpus_bataua)	Hydriastele_microspadix))	(Manicaria_saccifera	Geonoma_undata))))	((Nypa_fruticans	Chamaedorea_seifrizii)	Iriartea_deltoidea)))	Podococcus_barteri)	Leopoldinia_pulchra)	Attalea_speciosa)	Dypsis_decaryi)	Calamus_caryotoides);
((Nypa_fruticans	((Pseudophoenix_vinifera	((Serenoa_repens	Phoenix_dactylifera)	Sabal_domingensis))	((Iriartea_deltoidea	((Attalea_speciosa	(Podococcus_barteri	Orania_palindan))	((Sclerosperma_profizianum	Pelagodoxa_henryana)	((Reinhardtia_paiewonskiana	Reinhardtia_latisecta)	(Reinhardtia_simplex	Reinhardtia_gracilis)))))	(((Elaeis_guineensis	(Leopoldinia_pulchra	(Dictyosperma_album	Dypsis_decaryi)))	Roystonea_regia)	(((Chamaedorea_seifrizii	Prestoea_acuminata)	((Kentiopsis_piersoniorum	Veitchia_spiralis)	(Heterospathe_cagayanensis	((Oenocarpus_minor	Oenocarpus_bataua)	Hydriastele_microspadix))))	(Manicaria_saccifera	Geonoma_undata))))))	Calamus_caryotoides);
((Nypa_fruticans	(Geonoma_undata	((((((Podococcus_barteri	Orania_palindan)	((Sclerosperma_profizianum	Pelagodoxa_henryana)	((Reinhardtia_paiewonskiana	Reinhardtia_latisecta)	(Reinhardtia_simplex	Reinhardtia_gracilis))))	(Roystonea_regia	((((Oenocarpus_minor	Oenocarpus_bataua)	Veitchia_spiralis)	(Hydriastele_microspadix	Heterospathe_cagayanensis))	(Prestoea_acuminata	Kentiopsis_piersoniorum))))	(Pseudophoenix_vinifera	((Serenoa_repens	Phoenix_dactylifera)	Sabal_domingensis)))	((((Dypsis_decaryi	Leopoldinia_pulchra)	Attalea_speciosa)	(Elaeis_guineensis	Dictyosperma_album))	(Chamaedorea_seifrizii	Iriartea_deltoidea)))	Manicaria_saccifera)))	Calamus_caryotoides);
((((((Serenoa_repens	Pseudophoenix_vinifera)	(Sabal_domingensis	Phoenix_dactylifera))	((((((((Dictyosperma_album	Dypsis_decaryi)	(Heterospathe_cagayanensis	Kentiopsis_piersoniorum))	Veitchia_spiralis)	(Prestoea_acuminata	((Oenocarpus_bataua	Oenocarpus_minor)	Hydriastele_microspadix)))	Pelagodoxa_henryana)	(Geonoma_undata	Manicaria_saccifera))	((Elaeis_guineensis	(Chamaedorea_seifrizii	Leopoldinia_pulchra))	Roystonea_regia))	Iriartea_deltoidea))	((Sclerosperma_profizianum	((Orania_palindan	Podococcus_barteri)	Attalea_speciosa))	((Reinhardtia_gracilis	Reinhardtia_simplex)	(Reinhardtia_paiewonskiana	Reinhardtia_latisecta))))	Nypa_fruticans)	Calamus_caryotoides);
((((((Prestoea_acuminata	((((Dictyosperma_album	((Veitchia_spiralis	Heterospathe_cagayanensis)	Kentiopsis_piersoniorum))	((Oenocarpus_bataua	Oenocarpus_minor)	Hydriastele_microspadix))	Pelagodoxa_henryana)	(Geonoma_undata	Manicaria_saccifera)))	Roystonea_regia)	(Leopoldinia_pulchra	((Elaeis_guineensis	Chamaedorea_seifrizii)	Dypsis_decaryi)))	((Podococcus_barteri	((Reinhardtia_gracilis	Reinhardtia_simplex)	(Reinhardtia_paiewonskiana	Reinhardtia_latisecta)))	(Iriartea_deltoidea	((Sabal_domingensis	(Serenoa_repens	Phoenix_dactylifera))	((Sclerosperma_profizianum	(Orania_palindan	Attalea_speciosa))	Pseudophoenix_vinifera)))))	Nypa_fruticans)	Calamus_caryotoides);
((((Reinhardtia_gracilis	(Iriartea_deltoidea	Reinhardtia_simplex))	((Reinhardtia_paiewonskiana	Reinhardtia_latisecta)	(((Sabal_domingensis	Phoenix_dactylifera)	((Sclerosperma_profizianum	Orania_palindan)	(Serenoa_repens	Pseudophoenix_vinifera)))	((Attalea_speciosa	Podococcus_barteri)	(((Leopoldinia_pulchra	Chamaedorea_seifrizii)	Elaeis_guineensis)	(((Pelagodoxa_henryana	((((Dypsis_decaryi	Dictyosperma_album)	((Veitchia_spiralis	Heterospathe_cagayanensis)	Kentiopsis_piersoniorum))	((Oenocarpus_bataua	Oenocarpus_minor)	Hydriastele_microspadix))	Prestoea_acuminata))	(Geonoma_undata	Manicaria_saccifera))	Roystonea_regia))))))	Nypa_fruticans)	Calamus_caryotoides);
((Nypa_fruticans	((Sabal_domingensis	(Serenoa_repens	Phoenix_dactylifera))	(((((Reinhardtia_gracilis	Reinhardtia_simplex)	(Reinhardtia_paiewonskiana	Reinhardtia_latisecta))	Sclerosperma_profizianum)	(Podococcus_barteri	Orania_palindan))	((((Iriartea_deltoidea	Chamaedorea_seifrizii)	Elaeis_guineensis)	(Roystonea_regia	((Pelagodoxa_henryana	((((Dypsis_decaryi	Dictyosperma_album)	((Veitchia_spiralis	Heterospathe_cagayanensis)	Kentiopsis_piersoniorum))	(Oenocarpus_bataua	(Oenocarpus_minor	Hydriastele_microspadix)))	(Attalea_speciosa	Prestoea_acuminata)))	(Geonoma_undata	Manicaria_saccifera))))	(Pseudophoenix_vinifera	Leopoldinia_pulchra)))))	Calamus_caryotoides);
(((Chamaedorea_seifrizii	Attalea_speciosa)	(Leopoldinia_pulchra	(Elaeis_guineensis	(((((Nypa_fruticans	Iriartea_deltoidea)	((Pseudophoenix_vinifera	(Sabal_domingensis	(Serenoa_repens	Phoenix_dactylifera)))	(((Reinhardtia_gracilis	Reinhardtia_simplex)	(Reinhardtia_paiewonskiana	Reinhardtia_latisecta))	(Orania_palindan	(Podococcus_barteri	Sclerosperma_profizianum)))))	Roystonea_regia)	((Manicaria_saccifera	Pelagodoxa_henryana)	((((Veitchia_spiralis	(Heterospathe_cagayanensis	Kentiopsis_piersoniorum))	Geonoma_undata)	(Oenocarpus_bataua	(Oenocarpus_minor	Hydriastele_microspadix)))	Prestoea_acuminata)))	(Dypsis_decaryi	Dictyosperma_album)))))	Calamus_caryotoides);
((Nypa_fruticans	((((Reinhardtia_gracilis	Reinhardtia_simplex)	(Reinhardtia_paiewonskiana	Reinhardtia_latisecta))	((Chamaedorea_seifrizii	((Leopoldinia_pulchra	(((Dypsis_decaryi	Dictyosperma_album)	Elaeis_guineensis)	Attalea_speciosa))	(((Geonoma_undata	Roystonea_regia)	Manicaria_saccifera)	(((Hydriastele_microspadix	Prestoea_acuminata)	(((Heterospathe_cagayanensis	Kentiopsis_piersoniorum)	Veitchia_spiralis)	(Oenocarpus_bataua	Oenocarpus_minor)))	Pelagodoxa_henryana))))	((Sabal_domingensis	Phoenix_dactylifera)	((Sclerosperma_profizianum	Orania_palindan)	(Iriartea_deltoidea	(Serenoa_repens	Pseudophoenix_vinifera))))))	Podococcus_barteri))	Calamus_caryotoides);
((Sabal_domingensis	((Serenoa_repens	Phoenix_dactylifera)	((((Reinhardtia_gracilis	Reinhardtia_simplex)	(Reinhardtia_paiewonskiana	Reinhardtia_latisecta))	(Sclerosperma_profizianum	(Attalea_speciosa	(Podococcus_barteri	Orania_palindan))))	(((Elaeis_guineensis	((Manicaria_saccifera	((Hydriastele_microspadix	(Oenocarpus_bataua	Oenocarpus_minor))	((Nypa_fruticans	Geonoma_undata)	Roystonea_regia)))	((Chamaedorea_seifrizii	Prestoea_acuminata)	((Dypsis_decaryi	Dictyosperma_album)	((Heterospathe_cagayanensis	Kentiopsis_piersoniorum)	Veitchia_spiralis)))))	(Pelagodoxa_henryana	Leopoldinia_pulchra))	(Iriartea_deltoidea	Pseudophoenix_vinifera)))))	Calamus_caryotoides);
((Phoenix_dactylifera	((((((Iriartea_deltoidea	(((Elaeis_guineensis	(Chamaedorea_seifrizii	Dypsis_decaryi))	(((Hydriastele_microspadix	((Prestoea_acuminata	(Dictyosperma_album	((Veitchia_spiralis	Heterospathe_cagayanensis)	Kentiopsis_piersoniorum)))	(Oenocarpus_bataua	Oenocarpus_minor)))	((Nypa_fruticans	Geonoma_undata)	Roystonea_regia))	Manicaria_saccifera))	Pelagodoxa_henryana))	(Reinhardtia_gracilis	(Reinhardtia_simplex	(Reinhardtia_paiewonskiana	Reinhardtia_latisecta))))	(Pseudophoenix_vinifera	(Podococcus_barteri	Leopoldinia_pulchra)))	(Sclerosperma_profizianum	(Attalea_speciosa	Orania_palindan)))	Sabal_domingensis)	Serenoa_repens))	Calamus_caryotoides);
((Sabal_domingensis	((Serenoa_repens	Phoenix_dactylifera)	((((((Nypa_fruticans	Iriartea_deltoidea)	((((Elaeis_guineensis	Chamaedorea_seifrizii)	((Roystonea_regia	((Prestoea_acuminata	(Dictyosperma_album	((Veitchia_spiralis	Heterospathe_cagayanensis)	Kentiopsis_piersoniorum)))	(Hydriastele_microspadix	(Oenocarpus_minor	Oenocarpus_bataua))))	(Geonoma_undata	Manicaria_saccifera)))	Dypsis_decaryi)	Pelagodoxa_henryana))	((Reinhardtia_paiewonskiana	Reinhardtia_latisecta)	(Reinhardtia_gracilis	Reinhardtia_simplex)))	(Attalea_speciosa	(Pseudophoenix_vinifera	(Podococcus_barteri	Leopoldinia_pulchra))))	Sclerosperma_profizianum)	Orania_palindan)))	Calamus_caryotoides);
((Nypa_fruticans	(((Chamaedorea_seifrizii	Roystonea_regia)	((Leopoldinia_pulchra	(Dypsis_decaryi	Elaeis_guineensis))	((Manicaria_saccifera	((Prestoea_acuminata	(Dictyosperma_album	((Veitchia_spiralis	Heterospathe_cagayanensis)	Kentiopsis_piersoniorum)))	(Hydriastele_microspadix	(Oenocarpus_minor	Oenocarpus_bataua))))	Geonoma_undata)))	((Pseudophoenix_vinifera	(Sabal_domingensis	(Serenoa_repens	Phoenix_dactylifera)))	(Orania_palindan	(Podococcus_barteri	((Iriartea_deltoidea	((Reinhardtia_paiewonskiana	Reinhardtia_latisecta)	(Reinhardtia_gracilis	Reinhardtia_simplex)))	(Attalea_speciosa	(Pelagodoxa_henryana	Sclerosperma_profizianum))))))))	Calamus_caryotoides);
((((((Attalea_speciosa	(Serenoa_repens	Pseudophoenix_vinifera))	(Iriartea_deltoidea	(Pelagodoxa_henryana	(((Reinhardtia_paiewonskiana	Reinhardtia_latisecta)	(Reinhardtia_gracilis	Reinhardtia_simplex))	(Sclerosperma_profizianum	(Podococcus_barteri	Orania_palindan))))))	((Leopoldinia_pulchra	((Geonoma_undata	Manicaria_saccifera)	((Prestoea_acuminata	(Veitchia_spiralis	(Heterospathe_cagayanensis	Kentiopsis_piersoniorum)))	(((Oenocarpus_bataua	Oenocarpus_minor)	Hydriastele_microspadix)	(Dictyosperma_album	Dypsis_decaryi)))))	((Chamaedorea_seifrizii	Elaeis_guineensis)	Roystonea_regia)))	(Phoenix_dactylifera	Sabal_domingensis))	Nypa_fruticans)	Calamus_caryotoides);
((((Serenoa_repens	Pseudophoenix_vinifera)	((((Sclerosperma_profizianum	Pelagodoxa_henryana)	(((Reinhardtia_paiewonskiana	Reinhardtia_latisecta)	(Reinhardtia_gracilis	Reinhardtia_simplex))	(Attalea_speciosa	(Podococcus_barteri	Orania_palindan))))	(((Leopoldinia_pulchra	((Geonoma_undata	Manicaria_saccifera)	(Prestoea_acuminata	((Dypsis_decaryi	(Dictyosperma_album	(Veitchia_spiralis	(Heterospathe_cagayanensis	Kentiopsis_piersoniorum))))	((Oenocarpus_bataua	Oenocarpus_minor)	Hydriastele_microspadix)))))	((Chamaedorea_seifrizii	Elaeis_guineensis)	Roystonea_regia))	Iriartea_deltoidea))	(Phoenix_dactylifera	Sabal_domingensis)))	Nypa_fruticans)	Calamus_caryotoides);
((Serenoa_repens	(Pseudophoenix_vinifera	(((Attalea_speciosa	Nypa_fruticans)	(Phoenix_dactylifera	Sabal_domingensis))	((Iriartea_deltoidea	(((Reinhardtia_paiewonskiana	Reinhardtia_latisecta)	(Reinhardtia_gracilis	Reinhardtia_simplex))	((Podococcus_barteri	Sclerosperma_profizianum)	(Orania_palindan	Pelagodoxa_henryana))))	((Leopoldinia_pulchra	((Geonoma_undata	Manicaria_saccifera)	(Prestoea_acuminata	((Dictyosperma_album	(Veitchia_spiralis	(Heterospathe_cagayanensis	Kentiopsis_piersoniorum)))	((Oenocarpus_bataua	Oenocarpus_minor)	Hydriastele_microspadix)))))	((Dypsis_decaryi	(Chamaedorea_seifrizii	Elaeis_guineensis))	Roystonea_regia))))))	Calamus_caryotoides);
((((Pseudophoenix_vinifera	((((((Geonoma_undata	Roystonea_regia)	(Manicaria_saccifera	((((Dypsis_decaryi	Dictyosperma_album)	((Heterospathe_cagayanensis	Kentiopsis_piersoniorum)	Veitchia_spiralis))	((Oenocarpus_bataua	Oenocarpus_minor)	Hydriastele_microspadix))	Prestoea_acuminata)))	(Elaeis_guineensis	Leopoldinia_pulchra))	((Attalea_speciosa	(Sclerosperma_profizianum	Pelagodoxa_henryana))	(((Reinhardtia_paiewonskiana	Reinhardtia_latisecta)	(Reinhardtia_gracilis	Reinhardtia_simplex))	(Podococcus_barteri	Orania_palindan))))	(Chamaedorea_seifrizii	Iriartea_deltoidea))	(Phoenix_dactylifera	Sabal_domingensis)))	Nypa_fruticans)	Serenoa_repens)	Calamus_caryotoides);
(((Reinhardtia_gracilis	Reinhardtia_simplex)	((((Podococcus_barteri	Orania_palindan)	Sclerosperma_profizianum)	(((Sabal_domingensis	(Phoenix_dactylifera	Serenoa_repens))	((Attalea_speciosa	Nypa_fruticans)	(((((Geonoma_undata	Manicaria_saccifera)	(Pelagodoxa_henryana	(((Dictyosperma_album	((Heterospathe_cagayanensis	Kentiopsis_piersoniorum)	Veitchia_spiralis))	((Oenocarpus_bataua	Oenocarpus_minor)	Hydriastele_microspadix))	Prestoea_acuminata)))	(Chamaedorea_seifrizii	Elaeis_guineensis))	Roystonea_regia)	((Pseudophoenix_vinifera	Leopoldinia_pulchra)	Dypsis_decaryi))))	Iriartea_deltoidea))	(Reinhardtia_paiewonskiana	Reinhardtia_latisecta)))	Calamus_caryotoides);
((Attalea_speciosa	(Sclerosperma_profizianum	(((((Pseudophoenix_vinifera	(Nypa_fruticans	Iriartea_deltoidea))	(((((Geonoma_undata	Manicaria_saccifera)	(Pelagodoxa_henryana	(((Heterospathe_cagayanensis	Kentiopsis_piersoniorum)	Veitchia_spiralis)	((Oenocarpus_bataua	Oenocarpus_minor)	Hydriastele_microspadix))))	Prestoea_acuminata)	(Dictyosperma_album	(Leopoldinia_pulchra	((Dypsis_decaryi	Chamaedorea_seifrizii)	Elaeis_guineensis))))	Roystonea_regia))	(Sabal_domingensis	(Phoenix_dactylifera	Serenoa_repens)))	((Reinhardtia_paiewonskiana	Reinhardtia_latisecta)	(Reinhardtia_gracilis	Reinhardtia_simplex)))	(Podococcus_barteri	Orania_palindan))))	Calamus_caryotoides);
((Attalea_speciosa	(((Dictyosperma_album	Dypsis_decaryi)	(Hydriastele_microspadix	Elaeis_guineensis))	(((Roystonea_regia	((((Reinhardtia_paiewonskiana	Reinhardtia_latisecta)	(Reinhardtia_gracilis	Reinhardtia_simplex))	((Chamaedorea_seifrizii	Iriartea_deltoidea)	(Sabal_domingensis	(Phoenix_dactylifera	Serenoa_repens))))	(Pelagodoxa_henryana	(Sclerosperma_profizianum	(Podococcus_barteri	Orania_palindan)))))	((Nypa_fruticans	Geonoma_undata)	((Prestoea_acuminata	(((Heterospathe_cagayanensis	Kentiopsis_piersoniorum)	Veitchia_spiralis)	(Oenocarpus_bataua	Oenocarpus_minor)))	(Manicaria_saccifera	Pseudophoenix_vinifera))))	Leopoldinia_pulchra)))	Calamus_caryotoides);
((((((((((Geonoma_undata	((Chamaedorea_seifrizii	Elaeis_guineensis)	(Manicaria_saccifera	(Dictyosperma_album	(Dypsis_decaryi	(Prestoea_acuminata	(((Heterospathe_cagayanensis	Kentiopsis_piersoniorum)	Veitchia_spiralis)	(Hydriastele_microspadix	(Oenocarpus_bataua	Oenocarpus_minor)))))))))	(Leopoldinia_pulchra	Roystonea_regia))	Pelagodoxa_henryana)	(Sclerosperma_profizianum	(Attalea_speciosa	Orania_palindan)))	((Reinhardtia_paiewonskiana	Reinhardtia_latisecta)	(Reinhardtia_gracilis	Reinhardtia_simplex)))	(Iriartea_deltoidea	(Podococcus_barteri	Pseudophoenix_vinifera)))	Sabal_domingensis)	(Phoenix_dactylifera	Serenoa_repens))	Nypa_fruticans)	Calamus_caryotoides);
((Attalea_speciosa	((Dypsis_decaryi	Leopoldinia_pulchra)	(Chamaedorea_seifrizii	((((Geonoma_undata	Roystonea_regia)	((Prestoea_acuminata	(((Heterospathe_cagayanensis	Kentiopsis_piersoniorum)	Veitchia_spiralis)	(Hydriastele_microspadix	(Oenocarpus_bataua	Oenocarpus_minor))))	Manicaria_saccifera))	(((((Reinhardtia_paiewonskiana	Reinhardtia_latisecta)	(Reinhardtia_gracilis	Reinhardtia_simplex))	((Sclerosperma_profizianum	Orania_palindan)	Pelagodoxa_henryana))	(Iriartea_deltoidea	Podococcus_barteri))	(Nypa_fruticans	((Sabal_domingensis	(Phoenix_dactylifera	Serenoa_repens))	Pseudophoenix_vinifera))))	(Elaeis_guineensis	Dictyosperma_album)))))	Calamus_caryotoides);
((Phoenix_dactylifera	(Serenoa_repens	((((Reinhardtia_paiewonskiana	Reinhardtia_latisecta)	(Reinhardtia_gracilis	Reinhardtia_simplex))	((((((Geonoma_undata	((Sclerosperma_profizianum	Pelagodoxa_henryana)	((Prestoea_acuminata	((Dypsis_decaryi	Dictyosperma_album)	((Veitchia_spiralis	Heterospathe_cagayanensis)	Kentiopsis_piersoniorum)))	(Hydriastele_microspadix	(Oenocarpus_bataua	Oenocarpus_minor)))))	Manicaria_saccifera)	Elaeis_guineensis)	Roystonea_regia)	(Pseudophoenix_vinifera	Leopoldinia_pulchra))	(((Iriartea_deltoidea	Chamaedorea_seifrizii)	Nypa_fruticans)	(Attalea_speciosa	(Podococcus_barteri	Orania_palindan)))))	Sabal_domingensis)))	Calamus_caryotoides);
((((Pseudophoenix_vinifera	(Sabal_domingensis	(Serenoa_repens	Phoenix_dactylifera)))	((Roystonea_regia	((((Prestoea_acuminata	((Kentiopsis_piersoniorum	Heterospathe_cagayanensis)	Veitchia_spiralis))	(Hydriastele_microspadix	(Oenocarpus_minor	Oenocarpus_bataua)))	(Geonoma_undata	Manicaria_saccifera))	((Elaeis_guineensis	((Dictyosperma_album	Dypsis_decaryi)	Chamaedorea_seifrizii))	Leopoldinia_pulchra)))	(Iriartea_deltoidea	(((Attalea_speciosa	Orania_palindan)	Pelagodoxa_henryana)	(((Reinhardtia_simplex	Reinhardtia_gracilis)	(Reinhardtia_paiewonskiana	Reinhardtia_latisecta))	(Podococcus_barteri	Sclerosperma_profizianum))))))	Nypa_fruticans)	Calamus_caryotoides);
(((Pseudophoenix_vinifera	((((Attalea_speciosa	(Elaeis_guineensis	Leopoldinia_pulchra))	(Roystonea_regia	Chamaedorea_seifrizii))	(((((Dictyosperma_album	Dypsis_decaryi)	((Veitchia_spiralis	Heterospathe_cagayanensis)	Kentiopsis_piersoniorum))	(Hydriastele_microspadix	(Oenocarpus_minor	Oenocarpus_bataua)))	Prestoea_acuminata)	(Geonoma_undata	Manicaria_saccifera)))	((Iriartea_deltoidea	(((Sclerosperma_profizianum	Pelagodoxa_henryana)	(Orania_palindan	Podococcus_barteri))	((Reinhardtia_simplex	Reinhardtia_gracilis)	(Reinhardtia_paiewonskiana	Reinhardtia_latisecta))))	(Sabal_domingensis	(Serenoa_repens	Phoenix_dactylifera)))))	Nypa_fruticans)	Calamus_caryotoides);
((((Reinhardtia_simplex	Reinhardtia_gracilis)	((Reinhardtia_paiewonskiana	Reinhardtia_latisecta)	(((Attalea_speciosa	Orania_palindan)	Pseudophoenix_vinifera)	((Iriartea_deltoidea	((Podococcus_barteri	Sabal_domingensis)	(Serenoa_repens	Phoenix_dactylifera)))	((((Chamaedorea_seifrizii	Leopoldinia_pulchra)	(Elaeis_guineensis	Dypsis_decaryi))	(Roystonea_regia	((Pelagodoxa_henryana	(((Hydriastele_microspadix	(Oenocarpus_minor	Oenocarpus_bataua))	(Dictyosperma_album	(Veitchia_spiralis	(Heterospathe_cagayanensis	Kentiopsis_piersoniorum))))	Prestoea_acuminata))	(Geonoma_undata	Manicaria_saccifera))))	Sclerosperma_profizianum)))))	Nypa_fruticans)	Calamus_caryotoides);
((Sabal_domingensis	((Serenoa_repens	Phoenix_dactylifera)	((Pseudophoenix_vinifera	(((Elaeis_guineensis	((((Pelagodoxa_henryana	(((Dictyosperma_album	((Veitchia_spiralis	Heterospathe_cagayanensis)	Kentiopsis_piersoniorum))	Dypsis_decaryi)	(Prestoea_acuminata	(Hydriastele_microspadix	(Oenocarpus_minor	Oenocarpus_bataua)))))	(Geonoma_undata	Manicaria_saccifera))	Leopoldinia_pulchra)	Attalea_speciosa))	Roystonea_regia)	(Nypa_fruticans	(Chamaedorea_seifrizii	Iriartea_deltoidea))))	(((Reinhardtia_simplex	Reinhardtia_gracilis)	(Reinhardtia_paiewonskiana	Reinhardtia_latisecta))	(Sclerosperma_profizianum	(Orania_palindan	Podococcus_barteri))))))	Calamus_caryotoides);
((Nypa_fruticans	(Serenoa_repens	(Pseudophoenix_vinifera	((((Chamaedorea_seifrizii	Iriartea_deltoidea)	((((Pelagodoxa_henryana	((Dictyosperma_album	(Veitchia_spiralis	(Heterospathe_cagayanensis	Kentiopsis_piersoniorum)))	(Prestoea_acuminata	(Hydriastele_microspadix	(Oenocarpus_minor	Oenocarpus_bataua)))))	(Geonoma_undata	Manicaria_saccifera))	((Dypsis_decaryi	Elaeis_guineensis)	Leopoldinia_pulchra))	Roystonea_regia))	(Sabal_domingensis	Phoenix_dactylifera))	((Reinhardtia_gracilis	((Reinhardtia_paiewonskiana	Reinhardtia_latisecta)	Reinhardtia_simplex))	(Sclerosperma_profizianum	(Attalea_speciosa	(Orania_palindan	Podococcus_barteri))))))))	Calamus_caryotoides);
((Nypa_fruticans	((((((Pelagodoxa_henryana	(Prestoea_acuminata	((Hydriastele_microspadix	(Oenocarpus_minor	Oenocarpus_bataua))	(Veitchia_spiralis	(Heterospathe_cagayanensis	Kentiopsis_piersoniorum)))))	(Geonoma_undata	Manicaria_saccifera))	(((Dictyosperma_album	Dypsis_decaryi)	(Chamaedorea_seifrizii	Elaeis_guineensis))	Leopoldinia_pulchra))	Roystonea_regia)	((((Attalea_speciosa	Sclerosperma_profizianum)	(Orania_palindan	Podococcus_barteri))	(((Reinhardtia_paiewonskiana	Reinhardtia_latisecta)	Reinhardtia_simplex)	Reinhardtia_gracilis))	((Sabal_domingensis	Phoenix_dactylifera)	(Serenoa_repens	Pseudophoenix_vinifera))))	Iriartea_deltoidea))	Calamus_caryotoides);
(((Serenoa_repens	Pseudophoenix_vinifera)	(((((Podococcus_barteri	(((Geonoma_undata	(Manicaria_saccifera	(Leopoldinia_pulchra	(Pelagodoxa_henryana	((Prestoea_acuminata	((Oenocarpus_minor	Oenocarpus_bataua)	((Dictyosperma_album	Dypsis_decaryi)	(Heterospathe_cagayanensis	Kentiopsis_piersoniorum))))	Hydriastele_microspadix)))))	(Roystonea_regia	((Veitchia_spiralis	Chamaedorea_seifrizii)	Elaeis_guineensis)))	((Reinhardtia_paiewonskiana	Reinhardtia_latisecta)	((Reinhardtia_simplex	Reinhardtia_gracilis)	Nypa_fruticans))))	Iriartea_deltoidea)	(Sabal_domingensis	Phoenix_dactylifera))	Sclerosperma_profizianum)	(Attalea_speciosa	Orania_palindan)))	Calamus_caryotoides);
((Pseudophoenix_vinifera	((((Pelagodoxa_henryana	((Attalea_speciosa	Podococcus_barteri)	((Reinhardtia_paiewonskiana	Reinhardtia_latisecta)	(Reinhardtia_simplex	Reinhardtia_gracilis))))	((Nypa_fruticans	Iriartea_deltoidea)	(((((Oenocarpus_minor	Oenocarpus_bataua)	Prestoea_acuminata)	(((Dictyosperma_album	Dypsis_decaryi)	(Heterospathe_cagayanensis	Kentiopsis_piersoniorum))	Hydriastele_microspadix))	(Geonoma_undata	Manicaria_saccifera))	(Roystonea_regia	(Leopoldinia_pulchra	((Veitchia_spiralis	Chamaedorea_seifrizii)	Elaeis_guineensis))))))	(Sabal_domingensis	(Serenoa_repens	Phoenix_dactylifera)))	(Orania_palindan	Sclerosperma_profizianum)))	Calamus_caryotoides);
((((Hydriastele_microspadix	Geonoma_undata)	((((Elaeis_guineensis	(Sabal_domingensis	Phoenix_dactylifera))	Kentiopsis_piersoniorum)	(((Manicaria_saccifera	((Chamaedorea_seifrizii	Iriartea_deltoidea)	Veitchia_spiralis))	(Roystonea_regia	((((Reinhardtia_paiewonskiana	Reinhardtia_latisecta)	(Reinhardtia_simplex	Reinhardtia_gracilis))	(Sclerosperma_profizianum	Orania_palindan))	(Pelagodoxa_henryana	(Leopoldinia_pulchra	(Attalea_speciosa	Podococcus_barteri))))))	(((Oenocarpus_minor	Oenocarpus_bataua)	(Prestoea_acuminata	(Dictyosperma_album	Dypsis_decaryi)))	Heterospathe_cagayanensis)))	(Serenoa_repens	Pseudophoenix_vinifera)))	Nypa_fruticans)	Calamus_caryotoides);
(((Nypa_fruticans	Serenoa_repens)	(((Chamaedorea_seifrizii	Iriartea_deltoidea)	(((Geonoma_undata	Manicaria_saccifera)	(Pelagodoxa_henryana	(((Hydriastele_microspadix	(Oenocarpus_minor	Oenocarpus_bataua))	((Dictyosperma_album	Dypsis_decaryi)	(Veitchia_spiralis	(Kentiopsis_piersoniorum	Heterospathe_cagayanensis))))	Prestoea_acuminata)))	(((Leopoldinia_pulchra	Attalea_speciosa)	Elaeis_guineensis)	Roystonea_regia)))	((Pseudophoenix_vinifera	(Sabal_domingensis	Phoenix_dactylifera))	(((Reinhardtia_paiewonskiana	Reinhardtia_latisecta)	(Reinhardtia_simplex	Reinhardtia_gracilis))	(Sclerosperma_profizianum	(Podococcus_barteri	Orania_palindan))))))	Calamus_caryotoides);
((Serenoa_repens	(Phoenix_dactylifera	((((((Reinhardtia_latisecta	Reinhardtia_paiewonskiana)	(Reinhardtia_gracilis	Reinhardtia_simplex))	(Attalea_speciosa	Podococcus_barteri))	((Nypa_fruticans	Iriartea_deltoidea)	(((((((Oenocarpus_bataua	(Oenocarpus_minor	Hydriastele_microspadix))	(((Kentiopsis_piersoniorum	Heterospathe_cagayanensis)	Veitchia_spiralis)	(Dypsis_decaryi	Dictyosperma_album)))	Prestoea_acuminata)	(Manicaria_saccifera	Geonoma_undata))	(Chamaedorea_seifrizii	Elaeis_guineensis))	(Roystonea_regia	Leopoldinia_pulchra))	Pelagodoxa_henryana)))	((Pseudophoenix_vinifera	Orania_palindan)	Sclerosperma_profizianum))	Sabal_domingensis)))	Calamus_caryotoides);
((((Nypa_fruticans	(Chamaedorea_seifrizii	Iriartea_deltoidea))	(((Podococcus_barteri	((Reinhardtia_latisecta	Reinhardtia_paiewonskiana)	(Reinhardtia_gracilis	Reinhardtia_simplex)))	Pelagodoxa_henryana)	((Roystonea_regia	((Dictyosperma_album	Dypsis_decaryi)	(Leopoldinia_pulchra	Elaeis_guineensis)))	(((((Heterospathe_cagayanensis	Kentiopsis_piersoniorum)	Veitchia_spiralis)	(Hydriastele_microspadix	(Oenocarpus_bataua	Oenocarpus_minor)))	Prestoea_acuminata)	(Manicaria_saccifera	Geonoma_undata)))))	((((Attalea_speciosa	Orania_palindan)	Sclerosperma_profizianum)	Pseudophoenix_vinifera)	(Sabal_domingensis	(Serenoa_repens	Phoenix_dactylifera))))	Calamus_caryotoides);
(((Sabal_domingensis	((Serenoa_repens	Phoenix_dactylifera)	(((Chamaedorea_seifrizii	Iriartea_deltoidea)	((Elaeis_guineensis	(Pseudophoenix_vinifera	(((Hydriastele_microspadix	(Oenocarpus_bataua	Oenocarpus_minor))	((Dictyosperma_album	Dypsis_decaryi)	((Heterospathe_cagayanensis	Kentiopsis_piersoniorum)	Veitchia_spiralis)))	(Prestoea_acuminata	(Manicaria_saccifera	Geonoma_undata)))))	(Leopoldinia_pulchra	Roystonea_regia)))	((Pelagodoxa_henryana	((Attalea_speciosa	(Podococcus_barteri	Orania_palindan))	Sclerosperma_profizianum))	((Reinhardtia_latisecta	Reinhardtia_paiewonskiana)	(Reinhardtia_gracilis	Reinhardtia_simplex))))))	Nypa_fruticans)	Calamus_caryotoides);
((Sabal_domingensis	((Serenoa_repens	Phoenix_dactylifera)	(((((Sclerosperma_profizianum	Pelagodoxa_henryana)	((Leopoldinia_pulchra	(Attalea_speciosa	Podococcus_barteri))	(Orania_palindan	((Reinhardtia_latisecta	Reinhardtia_paiewonskiana)	(Reinhardtia_gracilis	Reinhardtia_simplex)))))	Roystonea_regia)	(((Dypsis_decaryi	Pseudophoenix_vinifera)	((Prestoea_acuminata	(((Kentiopsis_piersoniorum	Heterospathe_cagayanensis)	(Veitchia_spiralis	Dictyosperma_album))	(Hydriastele_microspadix	(Oenocarpus_bataua	Oenocarpus_minor))))	(Manicaria_saccifera	Geonoma_undata)))	(Nypa_fruticans	(Chamaedorea_seifrizii	Iriartea_deltoidea))))	Elaeis_guineensis)))	Calamus_caryotoides);
(((Sabal_domingensis	((Serenoa_repens	Phoenix_dactylifera)	(((Sclerosperma_profizianum	(Orania_palindan	Attalea_speciosa))	((Leopoldinia_pulchra	Podococcus_barteri)	((Reinhardtia_latisecta	Reinhardtia_paiewonskiana)	(Reinhardtia_gracilis	Reinhardtia_simplex))))	(Roystonea_regia	((Iriartea_deltoidea	(Chamaedorea_seifrizii	Elaeis_guineensis))	(Geonoma_undata	(((Prestoea_acuminata	((Dypsis_decaryi	((Kentiopsis_piersoniorum	Heterospathe_cagayanensis)	Dictyosperma_album))	(Veitchia_spiralis	((Oenocarpus_bataua	Oenocarpus_minor)	Hydriastele_microspadix))))	Pelagodoxa_henryana)	(Manicaria_saccifera	Pseudophoenix_vinifera))))))))	Nypa_fruticans)	Calamus_caryotoides);
((Leopoldinia_pulchra	(((Chamaedorea_seifrizii	Elaeis_guineensis)	Attalea_speciosa)	((((Podococcus_barteri	(((Nypa_fruticans	Serenoa_repens)	Iriartea_deltoidea)	((Reinhardtia_latisecta	Reinhardtia_paiewonskiana)	(Reinhardtia_gracilis	Reinhardtia_simplex))))	((Sclerosperma_profizianum	Orania_palindan)	(Sabal_domingensis	Phoenix_dactylifera)))	Roystonea_regia)	((Pelagodoxa_henryana	Pseudophoenix_vinifera)	(((((Oenocarpus_bataua	Oenocarpus_minor)	((Kentiopsis_piersoniorum	Heterospathe_cagayanensis)	(Veitchia_spiralis	(Dypsis_decaryi	Dictyosperma_album))))	Prestoea_acuminata)	Geonoma_undata)	(Hydriastele_microspadix	Manicaria_saccifera))))))	Calamus_caryotoides);
((Attalea_speciosa	(Elaeis_guineensis	((Chamaedorea_seifrizii	Leopoldinia_pulchra)	(((Manicaria_saccifera	Geonoma_undata)	((((Hydriastele_microspadix	(Oenocarpus_bataua	Oenocarpus_minor))	(Veitchia_spiralis	(Kentiopsis_piersoniorum	Heterospathe_cagayanensis)))	Prestoea_acuminata)	(Dypsis_decaryi	Dictyosperma_album)))	(((Sclerosperma_profizianum	Pelagodoxa_henryana)	(((Reinhardtia_gracilis	(Reinhardtia_simplex	(Reinhardtia_latisecta	Reinhardtia_paiewonskiana)))	(Nypa_fruticans	Iriartea_deltoidea))	((Pseudophoenix_vinifera	(Podococcus_barteri	Orania_palindan))	(Sabal_domingensis	(Serenoa_repens	Phoenix_dactylifera)))))	Roystonea_regia)))))	Calamus_caryotoides);
((Attalea_speciosa	((((Manicaria_saccifera	(((((Hydriastele_microspadix	(Oenocarpus_bataua	Oenocarpus_minor))	(Veitchia_spiralis	(Kentiopsis_piersoniorum	Heterospathe_cagayanensis)))	Prestoea_acuminata)	Pelagodoxa_henryana)	((((Reinhardtia_latisecta	Reinhardtia_paiewonskiana)	(Reinhardtia_gracilis	Reinhardtia_simplex))	(Nypa_fruticans	(Chamaedorea_seifrizii	Iriartea_deltoidea)))	(Pseudophoenix_vinifera	((Sclerosperma_profizianum	(Podococcus_barteri	Orania_palindan))	(Sabal_domingensis	(Serenoa_repens	Phoenix_dactylifera)))))))	(Geonoma_undata	Roystonea_regia))	Leopoldinia_pulchra)	(Dypsis_decaryi	(Dictyosperma_album	Elaeis_guineensis))))	Calamus_caryotoides);
((Nypa_fruticans	((Reinhardtia_gracilis	Reinhardtia_simplex)	(((((Sclerosperma_profizianum	(Attalea_speciosa	Orania_palindan))	((Sabal_domingensis	(Serenoa_repens	Phoenix_dactylifera))	(Iriartea_deltoidea	Pseudophoenix_vinifera)))	Podococcus_barteri)	(((Leopoldinia_pulchra	((Dypsis_decaryi	Dictyosperma_album)	(Chamaedorea_seifrizii	Elaeis_guineensis)))	((Geonoma_undata	Manicaria_saccifera)	((((Veitchia_spiralis	(Kentiopsis_piersoniorum	Heterospathe_cagayanensis))	(Oenocarpus_bataua	(Oenocarpus_minor	Hydriastele_microspadix)))	Prestoea_acuminata)	Pelagodoxa_henryana)))	Roystonea_regia))	(Reinhardtia_latisecta	Reinhardtia_paiewonskiana))))	Calamus_caryotoides);
((Nypa_fruticans	(((Reinhardtia_latisecta	Reinhardtia_paiewonskiana)	(Reinhardtia_gracilis	Reinhardtia_simplex))	((((Chamaedorea_seifrizii	Elaeis_guineensis)	((Geonoma_undata	Manicaria_saccifera)	(((((Veitchia_spiralis	Kentiopsis_piersoniorum)	(Dypsis_decaryi	Dictyosperma_album))	(Heterospathe_cagayanensis	Prestoea_acuminata))	(Hydriastele_microspadix	(Oenocarpus_bataua	Oenocarpus_minor)))	Pelagodoxa_henryana)))	(Leopoldinia_pulchra	Roystonea_regia))	(((Sabal_domingensis	((Attalea_speciosa	Serenoa_repens)	Phoenix_dactylifera))	(Iriartea_deltoidea	Sclerosperma_profizianum))	((Podococcus_barteri	Orania_palindan)	Pseudophoenix_vinifera)))))	Calamus_caryotoides);
(((Serenoa_repens	Pseudophoenix_vinifera)	((((Pelagodoxa_henryana	(((Elaeis_guineensis	(Leopoldinia_pulchra	Chamaedorea_seifrizii))	Roystonea_regia)	((Manicaria_saccifera	Geonoma_undata)	((((Dypsis_decaryi	Dictyosperma_album)	(Veitchia_spiralis	(Heterospathe_cagayanensis	Kentiopsis_piersoniorum)))	Prestoea_acuminata)	((Oenocarpus_minor	Oenocarpus_bataua)	Hydriastele_microspadix)))))	(((Attalea_speciosa	(Podococcus_barteri	Orania_palindan))	Sclerosperma_profizianum)	((Reinhardtia_latisecta	Reinhardtia_paiewonskiana)	(Reinhardtia_simplex	Reinhardtia_gracilis))))	(Phoenix_dactylifera	Sabal_domingensis))	(Iriartea_deltoidea	Nypa_fruticans)))	Calamus_caryotoides);
((((Reinhardtia_simplex	Reinhardtia_gracilis)	(((Pelagodoxa_henryana	((Elaeis_guineensis	(Dictyosperma_album	(Dypsis_decaryi	Leopoldinia_pulchra)))	(Chamaedorea_seifrizii	((Roystonea_regia	Geonoma_undata)	(Manicaria_saccifera	((((Heterospathe_cagayanensis	Kentiopsis_piersoniorum)	Veitchia_spiralis)	Prestoea_acuminata)	((Oenocarpus_minor	Oenocarpus_bataua)	Hydriastele_microspadix)))))))	(Iriartea_deltoidea	((((Attalea_speciosa	Orania_palindan)	Sclerosperma_profizianum)	((Serenoa_repens	Phoenix_dactylifera)	Sabal_domingensis))	(Podococcus_barteri	Pseudophoenix_vinifera))))	(Reinhardtia_latisecta	Reinhardtia_paiewonskiana)))	Nypa_fruticans)	Calamus_caryotoides);
(((Serenoa_repens	((Sabal_domingensis	(Pseudophoenix_vinifera	((((Podococcus_barteri	Orania_palindan)	Sclerosperma_profizianum)	(((Reinhardtia_latisecta	Reinhardtia_paiewonskiana)	Reinhardtia_simplex)	Reinhardtia_gracilis))	(((Geonoma_undata	(Manicaria_saccifera	(Pelagodoxa_henryana	((((Heterospathe_cagayanensis	Kentiopsis_piersoniorum)	Veitchia_spiralis)	Prestoea_acuminata)	((Oenocarpus_minor	Oenocarpus_bataua)	Hydriastele_microspadix)))))	Iriartea_deltoidea)	((((Dypsis_decaryi	Dictyosperma_album)	(Leopoldinia_pulchra	(Chamaedorea_seifrizii	Elaeis_guineensis)))	Attalea_speciosa)	Roystonea_regia)))))	Phoenix_dactylifera))	Nypa_fruticans)	Calamus_caryotoides);
((Geonoma_undata	((Manicaria_saccifera	(Pelagodoxa_henryana	((((Dypsis_decaryi	Dictyosperma_album)	(Heterospathe_cagayanensis	(Kentiopsis_piersoniorum	Veitchia_spiralis)))	Prestoea_acuminata)	((Oenocarpus_minor	Oenocarpus_bataua)	Hydriastele_microspadix))))	(((((Nypa_fruticans	Attalea_speciosa)	(((Phoenix_dactylifera	Serenoa_repens)	Sabal_domingensis)	(((Podococcus_barteri	Orania_palindan)	Sclerosperma_profizianum)	(((Reinhardtia_latisecta	Reinhardtia_paiewonskiana)	Reinhardtia_simplex)	Reinhardtia_gracilis))))	Roystonea_regia)	((Leopoldinia_pulchra	(Chamaedorea_seifrizii	Iriartea_deltoidea))	Elaeis_guineensis))	Pseudophoenix_vinifera)))	Calamus_caryotoides);
((Pseudophoenix_vinifera	(((Phoenix_dactylifera	Serenoa_repens)	Sabal_domingensis)	(((((Reinhardtia_latisecta	Reinhardtia_paiewonskiana)	(Reinhardtia_simplex	Reinhardtia_gracilis))	((Attalea_speciosa	Podococcus_barteri)	(Orania_palindan	Sclerosperma_profizianum)))	Pelagodoxa_henryana)	(((Chamaedorea_seifrizii	Iriartea_deltoidea)	Nypa_fruticans)	(((Manicaria_saccifera	Geonoma_undata)	(((Prestoea_acuminata	Veitchia_spiralis)	((Oenocarpus_minor	Oenocarpus_bataua)	Hydriastele_microspadix))	((Dypsis_decaryi	Dictyosperma_album)	(Heterospathe_cagayanensis	Kentiopsis_piersoniorum))))	((Elaeis_guineensis	Leopoldinia_pulchra)	Roystonea_regia))))))	Calamus_caryotoides);
((Elaeis_guineensis	((Attalea_speciosa	(Leopoldinia_pulchra	((((Pelagodoxa_henryana	(((Veitchia_spiralis	Heterospathe_cagayanensis)	Kentiopsis_piersoniorum)	((Podococcus_barteri	Prestoea_acuminata)	(Nypa_fruticans	((Oenocarpus_bataua	Oenocarpus_minor)	Hydriastele_microspadix)))))	((Reinhardtia_latisecta	Reinhardtia_paiewonskiana)	(Reinhardtia_simplex	Reinhardtia_gracilis)))	((Iriartea_deltoidea	(Geonoma_undata	Roystonea_regia))	Manicaria_saccifera))	(((Phoenix_dactylifera	Serenoa_repens)	Sabal_domingensis)	((Orania_palindan	Pseudophoenix_vinifera)	Sclerosperma_profizianum)))))	((Chamaedorea_seifrizii	Dypsis_decaryi)	Dictyosperma_album)))	Calamus_caryotoides);
((Serenoa_repens	((Sabal_domingensis	(Pseudophoenix_vinifera	(((((Elaeis_guineensis	(Dypsis_decaryi	Leopoldinia_pulchra))	Roystonea_regia)	(Manicaria_saccifera	(Geonoma_undata	(Pelagodoxa_henryana	((Dictyosperma_album	(Veitchia_spiralis	(Heterospathe_cagayanensis	Kentiopsis_piersoniorum)))	(Prestoea_acuminata	((Oenocarpus_bataua	Oenocarpus_minor)	Hydriastele_microspadix)))))))	(Chamaedorea_seifrizii	(Nypa_fruticans	Iriartea_deltoidea)))	(((Reinhardtia_latisecta	Reinhardtia_paiewonskiana)	(Reinhardtia_simplex	Reinhardtia_gracilis))	((Attalea_speciosa	(Podococcus_barteri	Orania_palindan))	Sclerosperma_profizianum)))))	Phoenix_dactylifera))	Calamus_caryotoides);
((Nypa_fruticans	((Reinhardtia_simplex	Reinhardtia_gracilis)	((((((Chamaedorea_seifrizii	Leopoldinia_pulchra)	Elaeis_guineensis)	(Roystonea_regia	((Pelagodoxa_henryana	(((Dypsis_decaryi	Dictyosperma_album)	(Kentiopsis_piersoniorum	(Veitchia_spiralis	Heterospathe_cagayanensis)))	(Prestoea_acuminata	((Oenocarpus_bataua	Oenocarpus_minor)	Hydriastele_microspadix))))	(Manicaria_saccifera	Geonoma_undata))))	(((Phoenix_dactylifera	Sabal_domingensis)	(((Serenoa_repens	Pseudophoenix_vinifera)	Iriartea_deltoidea)	Sclerosperma_profizianum))	(Attalea_speciosa	Orania_palindan)))	Podococcus_barteri)	(Reinhardtia_latisecta	Reinhardtia_paiewonskiana))))	Calamus_caryotoides);
((Leopoldinia_pulchra	((((Dypsis_decaryi	Dictyosperma_album)	(Elaeis_guineensis	Chamaedorea_seifrizii))	(Roystonea_regia	((((Reinhardtia_latisecta	Reinhardtia_paiewonskiana)	(Reinhardtia_simplex	((Iriartea_deltoidea	Nypa_fruticans)	Reinhardtia_gracilis)))	(Podococcus_barteri	(((Serenoa_repens	Phoenix_dactylifera)	Sabal_domingensis)	((Orania_palindan	Pseudophoenix_vinifera)	Sclerosperma_profizianum))))	(Geonoma_undata	((Pelagodoxa_henryana	(Hydriastele_microspadix	((Prestoea_acuminata	(Oenocarpus_bataua	Oenocarpus_minor))	(Kentiopsis_piersoniorum	(Veitchia_spiralis	Heterospathe_cagayanensis)))))	Manicaria_saccifera)))))	Attalea_speciosa))	Calamus_caryotoides);
(((((((((Iriartea_deltoidea	Nypa_fruticans)	(((Serenoa_repens	Phoenix_dactylifera)	Sabal_domingensis)	((((Reinhardtia_latisecta	Reinhardtia_paiewonskiana)	Reinhardtia_simplex)	Reinhardtia_gracilis)	((Podococcus_barteri	Orania_palindan)	Sclerosperma_profizianum))))	Roystonea_regia)	(Pseudophoenix_vinifera	((Manicaria_saccifera	Geonoma_undata)	(Pelagodoxa_henryana	((Heterospathe_cagayanensis	Prestoea_acuminata)	(Kentiopsis_piersoniorum	(Veitchia_spiralis	(Hydriastele_microspadix	(Oenocarpus_bataua	Oenocarpus_minor)))))))))	Chamaedorea_seifrizii)	((Dypsis_decaryi	Dictyosperma_album)	Elaeis_guineensis))	Leopoldinia_pulchra)	Attalea_speciosa)	Calamus_caryotoides);
((Nypa_fruticans	(Reinhardtia_latisecta	((((((Sclerosperma_profizianum	(Podococcus_barteri	Orania_palindan))	((Sabal_domingensis	(Serenoa_repens	Phoenix_dactylifera))	Pseudophoenix_vinifera))	Iriartea_deltoidea)	((Roystonea_regia	(Pelagodoxa_henryana	(((Kentiopsis_piersoniorum	(Heterospathe_cagayanensis	Veitchia_spiralis))	Prestoea_acuminata)	(Manicaria_saccifera	((Hydriastele_microspadix	(Oenocarpus_minor	Oenocarpus_bataua))	Geonoma_undata)))))	(((Dictyosperma_album	Dypsis_decaryi)	(Attalea_speciosa	(Chamaedorea_seifrizii	Leopoldinia_pulchra)))	Elaeis_guineensis)))	(Reinhardtia_gracilis	Reinhardtia_simplex))	Reinhardtia_paiewonskiana)))	Calamus_caryotoides);
((Nypa_fruticans	((((Orania_palindan	((Dypsis_decaryi	Serenoa_repens)	Pseudophoenix_vinifera))	((Sabal_domingensis	Phoenix_dactylifera)	Sclerosperma_profizianum))	((((Iriartea_deltoidea	Chamaedorea_seifrizii)	Elaeis_guineensis)	Roystonea_regia)	(((((Oenocarpus_minor	Oenocarpus_bataua)	(Dictyosperma_album	(((Veitchia_spiralis	Kentiopsis_piersoniorum)	Heterospathe_cagayanensis)	Hydriastele_microspadix)))	Prestoea_acuminata)	(Pelagodoxa_henryana	Leopoldinia_pulchra))	(Manicaria_saccifera	Geonoma_undata))))	((Attalea_speciosa	Podococcus_barteri)	((Reinhardtia_gracilis	Reinhardtia_simplex)	(Reinhardtia_paiewonskiana	Reinhardtia_latisecta)))))	Calamus_caryotoides);
((Nypa_fruticans	(((Podococcus_barteri	((Reinhardtia_gracilis	Reinhardtia_simplex)	(Reinhardtia_paiewonskiana	Reinhardtia_latisecta)))	(((Serenoa_repens	Pseudophoenix_vinifera)	((Sabal_domingensis	Phoenix_dactylifera)	(Orania_palindan	Sclerosperma_profizianum)))	((Attalea_speciosa	((Pelagodoxa_henryana	((((Prestoea_acuminata	((Dypsis_decaryi	Dictyosperma_album)	((Veitchia_spiralis	Kentiopsis_piersoniorum)	Heterospathe_cagayanensis)))	(Oenocarpus_minor	Oenocarpus_bataua))	Manicaria_saccifera)	Geonoma_undata))	(Hydriastele_microspadix	Elaeis_guineensis)))	((Chamaedorea_seifrizii	Leopoldinia_pulchra)	Roystonea_regia))))	Iriartea_deltoidea))	Calamus_caryotoides);
(((Dictyosperma_album	((Leopoldinia_pulchra	(((((Sabal_domingensis	Phoenix_dactylifera)	(Attalea_speciosa	(Nypa_fruticans	Serenoa_repens)))	(((Reinhardtia_gracilis	Reinhardtia_simplex)	(Reinhardtia_paiewonskiana	Reinhardtia_latisecta))	(Chamaedorea_seifrizii	Iriartea_deltoidea)))	(((Podococcus_barteri	Orania_palindan)	Sclerosperma_profizianum)	Pseudophoenix_vinifera))	(((Pelagodoxa_henryana	(((Hydriastele_microspadix	Prestoea_acuminata)	(Kentiopsis_piersoniorum	(Heterospathe_cagayanensis	Veitchia_spiralis)))	(Oenocarpus_minor	Oenocarpus_bataua)))	(Manicaria_saccifera	Geonoma_undata))	Roystonea_regia)))	Dypsis_decaryi))	Elaeis_guineensis)	Calamus_caryotoides);
((((Podococcus_barteri	Orania_palindan)	(((Sclerosperma_profizianum	Pseudophoenix_vinifera)	((Phoenix_dactylifera	Serenoa_repens)	Sabal_domingensis))	((((Nypa_fruticans	(Reinhardtia_paiewonskiana	Reinhardtia_latisecta))	Reinhardtia_simplex)	Reinhardtia_gracilis)	((Chamaedorea_seifrizii	Iriartea_deltoidea)	((((Dypsis_decaryi	Elaeis_guineensis)	Leopoldinia_pulchra)	Roystonea_regia)	((Pelagodoxa_henryana	(Hydriastele_microspadix	((Oenocarpus_minor	Oenocarpus_bataua)	(Prestoea_acuminata	(Dictyosperma_album	(Veitchia_spiralis	(Kentiopsis_piersoniorum	Heterospathe_cagayanensis)))))))	(Manicaria_saccifera	Geonoma_undata)))))))	Attalea_speciosa)	Calamus_caryotoides);
(((Phoenix_dactylifera	Serenoa_repens)	(Sabal_domingensis	(((((Chamaedorea_seifrizii	(Dypsis_decaryi	((Pelagodoxa_henryana	((Hydriastele_microspadix	(Oenocarpus_minor	Oenocarpus_bataua))	(Prestoea_acuminata	(Dictyosperma_album	(Veitchia_spiralis	(Kentiopsis_piersoniorum	Heterospathe_cagayanensis))))))	(Manicaria_saccifera	Geonoma_undata))))	Elaeis_guineensis)	(Leopoldinia_pulchra	Roystonea_regia))	((Nypa_fruticans	Iriartea_deltoidea)	(Attalea_speciosa	((Podococcus_barteri	Orania_palindan)	((Reinhardtia_simplex	Reinhardtia_gracilis)	(Reinhardtia_paiewonskiana	Reinhardtia_latisecta))))))	(Sclerosperma_profizianum	Pseudophoenix_vinifera))))	Calamus_caryotoides);
(((Reinhardtia_simplex	Reinhardtia_gracilis)	((Reinhardtia_paiewonskiana	Reinhardtia_latisecta)	((Sclerosperma_profizianum	(Attalea_speciosa	(Podococcus_barteri	Orania_palindan)))	((Pseudophoenix_vinifera	(Phoenix_dactylifera	Sabal_domingensis))	((Serenoa_repens	(Nypa_fruticans	Iriartea_deltoidea))	((((Pelagodoxa_henryana	(((Hydriastele_microspadix	(Oenocarpus_minor	Oenocarpus_bataua))	((Dypsis_decaryi	Dictyosperma_album)	(Veitchia_spiralis	(Kentiopsis_piersoniorum	Heterospathe_cagayanensis))))	Prestoea_acuminata))	(Manicaria_saccifera	Geonoma_undata))	(Elaeis_guineensis	Chamaedorea_seifrizii))	(Leopoldinia_pulchra	Roystonea_regia)))))))	Calamus_caryotoides);
((Serenoa_repens	(Nypa_fruticans	((((Pseudophoenix_vinifera	(((Sclerosperma_profizianum	(Podococcus_barteri	Orania_palindan))	(((Reinhardtia_paiewonskiana	Reinhardtia_latisecta)	Reinhardtia_gracilis)	Reinhardtia_simplex))	Pelagodoxa_henryana))	((((Manicaria_saccifera	Geonoma_undata)	(((Prestoea_acuminata	(Dictyosperma_album	(Veitchia_spiralis	(Kentiopsis_piersoniorum	Heterospathe_cagayanensis))))	(Hydriastele_microspadix	(Oenocarpus_minor	Oenocarpus_bataua)))	Dypsis_decaryi))	Leopoldinia_pulchra)	(Roystonea_regia	Elaeis_guineensis)))	(Iriartea_deltoidea	Chamaedorea_seifrizii))	(Phoenix_dactylifera	(Attalea_speciosa	Sabal_domingensis)))))	Calamus_caryotoides);
((Serenoa_repens	(Pseudophoenix_vinifera	((((((Reinhardtia_paiewonskiana	Reinhardtia_latisecta)	(Reinhardtia_gracilis	Reinhardtia_simplex))	((Attalea_speciosa	Orania_palindan)	Pelagodoxa_henryana))	(Podococcus_barteri	Sclerosperma_profizianum))	((Nypa_fruticans	Iriartea_deltoidea)	(((Manicaria_saccifera	Geonoma_undata)	(Prestoea_acuminata	((Veitchia_spiralis	(Kentiopsis_piersoniorum	Heterospathe_cagayanensis))	(Hydriastele_microspadix	(Oenocarpus_minor	Oenocarpus_bataua)))))	(((Chamaedorea_seifrizii	Elaeis_guineensis)	((Leopoldinia_pulchra	Dypsis_decaryi)	Dictyosperma_album))	Roystonea_regia))))	(Phoenix_dactylifera	Sabal_domingensis))))	Calamus_caryotoides);
((Orania_palindan	(Pelagodoxa_henryana	(((((Roystonea_regia	(Elaeis_guineensis	((Dictyosperma_album	Dypsis_decaryi)	(Leopoldinia_pulchra	(Chamaedorea_seifrizii	Attalea_speciosa)))))	(Geonoma_undata	((Prestoea_acuminata	((Veitchia_spiralis	(Kentiopsis_piersoniorum	Heterospathe_cagayanensis))	(Hydriastele_microspadix	(Oenocarpus_minor	Oenocarpus_bataua))))	Manicaria_saccifera)))	((Phoenix_dactylifera	Sabal_domingensis)	(Serenoa_repens	Pseudophoenix_vinifera)))	(Nypa_fruticans	Iriartea_deltoidea))	((Sclerosperma_profizianum	Podococcus_barteri)	((Reinhardtia_paiewonskiana	Reinhardtia_latisecta)	(Reinhardtia_gracilis	Reinhardtia_simplex))))))	Calamus_caryotoides);
(((Serenoa_repens	Phoenix_dactylifera)	(Sabal_domingensis	(((Orania_palindan	Attalea_speciosa)	Pseudophoenix_vinifera)	(((((Manicaria_saccifera	(Geonoma_undata	(Pelagodoxa_henryana	((Prestoea_acuminata	(((Veitchia_spiralis	(Heterospathe_cagayanensis	Kentiopsis_piersoniorum))	(Dypsis_decaryi	Dictyosperma_album))	(Oenocarpus_bataua	Oenocarpus_minor)))	Hydriastele_microspadix))))	Roystonea_regia)	((Leopoldinia_pulchra	Elaeis_guineensis)	Chamaedorea_seifrizii))	(((Reinhardtia_gracilis	Reinhardtia_simplex)	(Podococcus_barteri	(Reinhardtia_paiewonskiana	Reinhardtia_latisecta)))	(Iriartea_deltoidea	Nypa_fruticans)))	Sclerosperma_profizianum))))	Calamus_caryotoides);
((Pseudophoenix_vinifera	(((((((Elaeis_guineensis	Chamaedorea_seifrizii)	((Pelagodoxa_henryana	(Prestoea_acuminata	(((Veitchia_spiralis	(Heterospathe_cagayanensis	Kentiopsis_piersoniorum))	(Dypsis_decaryi	Dictyosperma_album))	(Hydriastele_microspadix	(Oenocarpus_bataua	Oenocarpus_minor)))))	(Manicaria_saccifera	Geonoma_undata)))	(Roystonea_regia	Leopoldinia_pulchra))	(((Orania_palindan	Sclerosperma_profizianum)	(Reinhardtia_gracilis	(Reinhardtia_simplex	(Reinhardtia_paiewonskiana	Reinhardtia_latisecta))))	(Attalea_speciosa	Podococcus_barteri)))	(Iriartea_deltoidea	Nypa_fruticans))	(Phoenix_dactylifera	Sabal_domingensis))	Serenoa_repens))	Calamus_caryotoides);
((Phoenix_dactylifera	(Serenoa_repens	((((Attalea_speciosa	(Podococcus_barteri	Orania_palindan))	Pseudophoenix_vinifera)	((((Leopoldinia_pulchra	(Manicaria_saccifera	(Geonoma_undata	(Pelagodoxa_henryana	(((Prestoea_acuminata	(Kentiopsis_piersoniorum	(Dypsis_decaryi	(Heterospathe_cagayanensis	Dictyosperma_album))))	((Oenocarpus_bataua	Oenocarpus_minor)	Veitchia_spiralis))	Hydriastele_microspadix)))))	((Elaeis_guineensis	Chamaedorea_seifrizii)	Roystonea_regia))	((Iriartea_deltoidea	Nypa_fruticans)	(Reinhardtia_gracilis	(Reinhardtia_simplex	(Reinhardtia_paiewonskiana	Reinhardtia_latisecta)))))	Sclerosperma_profizianum))	Sabal_domingensis)))	Calamus_caryotoides);
((((((Pseudophoenix_vinifera	Leopoldinia_pulchra)	(((Pelagodoxa_henryana	((Prestoea_acuminata	(Veitchia_spiralis	(Dypsis_decaryi	(Kentiopsis_piersoniorum	(Heterospathe_cagayanensis	Dictyosperma_album)))))	((Oenocarpus_minor	Oenocarpus_bataua)	Hydriastele_microspadix)))	(Manicaria_saccifera	Geonoma_undata))	((Elaeis_guineensis	Roystonea_regia)	(Attalea_speciosa	Chamaedorea_seifrizii))))	((Sclerosperma_profizianum	(Podococcus_barteri	Orania_palindan))	((Reinhardtia_paiewonskiana	Reinhardtia_latisecta)	(Reinhardtia_gracilis	Reinhardtia_simplex))))	(Nypa_fruticans	Iriartea_deltoidea))	(Sabal_domingensis	(Phoenix_dactylifera	Serenoa_repens)))	Calamus_caryotoides);
((Pseudophoenix_vinifera	((Sabal_domingensis	(Phoenix_dactylifera	(Attalea_speciosa	Serenoa_repens)))	(Nypa_fruticans	(((((((Veitchia_spiralis	(Heterospathe_cagayanensis	Kentiopsis_piersoniorum))	((Dypsis_decaryi	Dictyosperma_album)	(Oenocarpus_minor	Oenocarpus_bataua)))	(Chamaedorea_seifrizii	Prestoea_acuminata))	(Hydriastele_microspadix	Elaeis_guineensis))	(Leopoldinia_pulchra	Manicaria_saccifera))	(Geonoma_undata	Roystonea_regia))	((((Reinhardtia_gracilis	(Reinhardtia_simplex	(Reinhardtia_paiewonskiana	Reinhardtia_latisecta)))	(Podococcus_barteri	Orania_palindan))	(Pelagodoxa_henryana	Sclerosperma_profizianum))	Iriartea_deltoidea)))))	Calamus_caryotoides);
(((Phoenix_dactylifera	Serenoa_repens)	(((((Pseudophoenix_vinifera	(Podococcus_barteri	Orania_palindan))	Attalea_speciosa)	((((Chamaedorea_seifrizii	Elaeis_guineensis)	((Geonoma_undata	Manicaria_saccifera)	(Pelagodoxa_henryana	((((Veitchia_spiralis	Heterospathe_cagayanensis)	Kentiopsis_piersoniorum)	(Dictyosperma_album	Dypsis_decaryi))	((Prestoea_acuminata	Hydriastele_microspadix)	(Oenocarpus_minor	Oenocarpus_bataua))))))	(Leopoldinia_pulchra	Roystonea_regia))	Sclerosperma_profizianum))	((Nypa_fruticans	Iriartea_deltoidea)	((Reinhardtia_paiewonskiana	Reinhardtia_latisecta)	(Reinhardtia_gracilis	Reinhardtia_simplex))))	Sabal_domingensis))	Calamus_caryotoides);
((Sabal_domingensis	((Phoenix_dactylifera	Serenoa_repens)	(((Leopoldinia_pulchra	(((Chamaedorea_seifrizii	Elaeis_guineensis)	Pseudophoenix_vinifera)	(Geonoma_undata	(Manicaria_saccifera	(Pelagodoxa_henryana	(((Heterospathe_cagayanensis	(Kentiopsis_piersoniorum	Veitchia_spiralis))	(Dictyosperma_album	Dypsis_decaryi))	(Prestoea_acuminata	(Hydriastele_microspadix	(Oenocarpus_minor	Oenocarpus_bataua)))))))))	Roystonea_regia)	(Iriartea_deltoidea	(((Reinhardtia_paiewonskiana	(Nypa_fruticans	Reinhardtia_latisecta))	(Reinhardtia_gracilis	Reinhardtia_simplex))	((Attalea_speciosa	(Podococcus_barteri	Orania_palindan))	Sclerosperma_profizianum))))))	Calamus_caryotoides);
((Leopoldinia_pulchra	(((Chamaedorea_seifrizii	Dypsis_decaryi)	((Roystonea_regia	((Sclerosperma_profizianum	((Sabal_domingensis	(Phoenix_dactylifera	Serenoa_repens))	(Iriartea_deltoidea	(Pseudophoenix_vinifera	(Orania_palindan	Attalea_speciosa)))))	(Pelagodoxa_henryana	(((Reinhardtia_paiewonskiana	(Nypa_fruticans	Reinhardtia_latisecta))	(Reinhardtia_gracilis	Reinhardtia_simplex))	Podococcus_barteri))))	((Manicaria_saccifera	Geonoma_undata)	((Hydriastele_microspadix	(Oenocarpus_minor	Oenocarpus_bataua))	((Heterospathe_cagayanensis	(Kentiopsis_piersoniorum	Veitchia_spiralis))	Prestoea_acuminata)))))	(Dictyosperma_album	Elaeis_guineensis)))	Calamus_caryotoides);
((Nypa_fruticans	((((((Manicaria_saccifera	Geonoma_undata)	(Pelagodoxa_henryana	((Hydriastele_microspadix	(Oenocarpus_minor	Oenocarpus_bataua))	((Heterospathe_cagayanensis	(Kentiopsis_piersoniorum	Veitchia_spiralis))	Prestoea_acuminata))))	(Elaeis_guineensis	(((Chamaedorea_seifrizii	Leopoldinia_pulchra)	(Dictyosperma_album	Dypsis_decaryi))	Attalea_speciosa)))	Roystonea_regia)	((Sabal_domingensis	(Phoenix_dactylifera	Serenoa_repens))	((Iriartea_deltoidea	Sclerosperma_profizianum)	(Pseudophoenix_vinifera	Orania_palindan))))	(((Reinhardtia_paiewonskiana	Reinhardtia_latisecta)	(Reinhardtia_gracilis	Reinhardtia_simplex))	Podococcus_barteri)))	Calamus_caryotoides);
((Nypa_fruticans	(((Iriartea_deltoidea	(Pseudophoenix_vinifera	((((Manicaria_saccifera	Geonoma_undata)	(Pelagodoxa_henryana	((Hydriastele_microspadix	(Oenocarpus_minor	Oenocarpus_bataua))	(((Dictyosperma_album	Dypsis_decaryi)	(Heterospathe_cagayanensis	(Kentiopsis_piersoniorum	Veitchia_spiralis)))	Prestoea_acuminata))))	(Elaeis_guineensis	(Chamaedorea_seifrizii	Leopoldinia_pulchra)))	Roystonea_regia)))	(((Reinhardtia_gracilis	Reinhardtia_simplex)	(Reinhardtia_paiewonskiana	Reinhardtia_latisecta))	((Attalea_speciosa	(Podococcus_barteri	Orania_palindan))	Sclerosperma_profizianum)))	(Sabal_domingensis	(Phoenix_dactylifera	Serenoa_repens))))	Calamus_caryotoides);
((((Leopoldinia_pulchra	((((Nypa_fruticans	Geonoma_undata)	Roystonea_regia)	(Manicaria_saccifera	(Pelagodoxa_henryana	((Veitchia_spiralis	(Kentiopsis_piersoniorum	Heterospathe_cagayanensis))	((Hydriastele_microspadix	(Oenocarpus_minor	Oenocarpus_bataua))	Prestoea_acuminata)))))	(Pseudophoenix_vinifera	((Sabal_domingensis	(Serenoa_repens	Phoenix_dactylifera))	(Iriartea_deltoidea	(((Reinhardtia_gracilis	Reinhardtia_simplex)	(Reinhardtia_latisecta	Reinhardtia_paiewonskiana))	(Sclerosperma_profizianum	(Orania_palindan	Podococcus_barteri))))))))	(Attalea_speciosa	Chamaedorea_seifrizii))	((Dictyosperma_album	Dypsis_decaryi)	Elaeis_guineensis))	Calamus_caryotoides);
((Nypa_fruticans	(((((Sabal_domingensis	(Serenoa_repens	Phoenix_dactylifera))	((((Geonoma_undata	Manicaria_saccifera)	(Pelagodoxa_henryana	((Prestoea_acuminata	((Veitchia_spiralis	Heterospathe_cagayanensis)	(Hydriastele_microspadix	Kentiopsis_piersoniorum)))	(Oenocarpus_minor	Oenocarpus_bataua))))	(Dictyosperma_album	(Chamaedorea_seifrizii	Elaeis_guineensis)))	((Dypsis_decaryi	Leopoldinia_pulchra)	Roystonea_regia)))	(((Reinhardtia_gracilis	Reinhardtia_simplex)	(Reinhardtia_latisecta	Reinhardtia_paiewonskiana))	(Sclerosperma_profizianum	(Attalea_speciosa	(Orania_palindan	Podococcus_barteri)))))	Iriartea_deltoidea)	Pseudophoenix_vinifera))	Calamus_caryotoides);
(((Serenoa_repens	(Attalea_speciosa	Nypa_fruticans))	(Pseudophoenix_vinifera	((Sabal_domingensis	Phoenix_dactylifera)	(((Prestoea_acuminata	(Geonoma_undata	Manicaria_saccifera))	(((Pelagodoxa_henryana	(Hydriastele_microspadix	(Oenocarpus_minor	Oenocarpus_bataua)))	((Kentiopsis_piersoniorum	(Heterospathe_cagayanensis	Veitchia_spiralis))	(Dictyosperma_album	Dypsis_decaryi)))	(Roystonea_regia	(Leopoldinia_pulchra	(Chamaedorea_seifrizii	Elaeis_guineensis)))))	(Iriartea_deltoidea	((Sclerosperma_profizianum	(Orania_palindan	Podococcus_barteri))	(Reinhardtia_gracilis	(Reinhardtia_simplex	(Reinhardtia_latisecta	Reinhardtia_paiewonskiana)))))))))	Calamus_caryotoides);
((Sabal_domingensis	(Phoenix_dactylifera	(Pseudophoenix_vinifera	(((Chamaedorea_seifrizii	Elaeis_guineensis)	((Geonoma_undata	((Manicaria_saccifera	Leopoldinia_pulchra)	(((Prestoea_acuminata	((Kentiopsis_piersoniorum	(Heterospathe_cagayanensis	Veitchia_spiralis))	(Dictyosperma_album	Dypsis_decaryi)))	(Hydriastele_microspadix	(Oenocarpus_minor	Oenocarpus_bataua)))	Pelagodoxa_henryana)))	Roystonea_regia))	((Iriartea_deltoidea	((Sclerosperma_profizianum	(Orania_palindan	Podococcus_barteri))	(Reinhardtia_gracilis	(Reinhardtia_simplex	(Reinhardtia_latisecta	Reinhardtia_paiewonskiana)))))	((Nypa_fruticans	Serenoa_repens)	Attalea_speciosa))))))	Calamus_caryotoides);
((Nypa_fruticans	((Sabal_domingensis	(Serenoa_repens	Phoenix_dactylifera))	((Roystonea_regia	(((Leopoldinia_pulchra	Chamaedorea_seifrizii)	Elaeis_guineensis)	(Pseudophoenix_vinifera	(Manicaria_saccifera	(Geonoma_undata	(Prestoea_acuminata	((Dypsis_decaryi	(((Hydriastele_microspadix	(Oenocarpus_minor	Oenocarpus_bataua))	((Dictyosperma_album	Kentiopsis_piersoniorum)	Heterospathe_cagayanensis))	Pelagodoxa_henryana))	Veitchia_spiralis)))))))	(Iriartea_deltoidea	(((Reinhardtia_latisecta	Reinhardtia_paiewonskiana)	(Reinhardtia_gracilis	Reinhardtia_simplex))	((Attalea_speciosa	Orania_palindan)	(Podococcus_barteri	Sclerosperma_profizianum)))))))	Calamus_caryotoides);
((Nypa_fruticans	(((((Reinhardtia_latisecta	Reinhardtia_paiewonskiana)	(Reinhardtia_gracilis	Reinhardtia_simplex))	((Podococcus_barteri	Orania_palindan)	Sclerosperma_profizianum))	(Iriartea_deltoidea	((Roystonea_regia	((Geonoma_undata	((Pelagodoxa_henryana	((((Dictyosperma_album	Dypsis_decaryi)	((Veitchia_spiralis	Heterospathe_cagayanensis)	Kentiopsis_piersoniorum))	Prestoea_acuminata)	(Hydriastele_microspadix	(Oenocarpus_minor	Oenocarpus_bataua))))	Manicaria_saccifera))	(Chamaedorea_seifrizii	Elaeis_guineensis)))	(Pseudophoenix_vinifera	Leopoldinia_pulchra))))	((Attalea_speciosa	Sabal_domingensis)	(Serenoa_repens	Phoenix_dactylifera))))	Calamus_caryotoides);
((Attalea_speciosa	(Orania_palindan	(Sclerosperma_profizianum	(Podococcus_barteri	(((((Roystonea_regia	((Leopoldinia_pulchra	Elaeis_guineensis)	Chamaedorea_seifrizii))	(Geonoma_undata	((Pelagodoxa_henryana	((((Dictyosperma_album	Dypsis_decaryi)	(Heterospathe_cagayanensis	Kentiopsis_piersoniorum))	Prestoea_acuminata)	(Veitchia_spiralis	(Hydriastele_microspadix	(Oenocarpus_minor	Oenocarpus_bataua)))))	Manicaria_saccifera)))	(Serenoa_repens	(Nypa_fruticans	Iriartea_deltoidea)))	(Pseudophoenix_vinifera	(Sabal_domingensis	Phoenix_dactylifera)))	((Reinhardtia_latisecta	Reinhardtia_paiewonskiana)	(Reinhardtia_gracilis	Reinhardtia_simplex)))))))	Calamus_caryotoides);
((Pseudophoenix_vinifera	((Sabal_domingensis	(Serenoa_repens	Phoenix_dactylifera))	(((Attalea_speciosa	Orania_palindan)	Sclerosperma_profizianum)	((((Reinhardtia_latisecta	Reinhardtia_paiewonskiana)	(Reinhardtia_gracilis	Reinhardtia_simplex))	(Pelagodoxa_henryana	(((Leopoldinia_pulchra	Chamaedorea_seifrizii)	((Dictyosperma_album	Dypsis_decaryi)	Elaeis_guineensis))	((((((Kentiopsis_piersoniorum	Heterospathe_cagayanensis)	Veitchia_spiralis)	Prestoea_acuminata)	(Hydriastele_microspadix	(Oenocarpus_minor	Oenocarpus_bataua)))	Manicaria_saccifera)	(Nypa_fruticans	(Geonoma_undata	Roystonea_regia))))))	(Podococcus_barteri	Iriartea_deltoidea)))))	Calamus_caryotoides);
((Nypa_fruticans	((Sabal_domingensis	(Serenoa_repens	Phoenix_dactylifera))	(((((Podococcus_barteri	Sclerosperma_profizianum)	(((Attalea_speciosa	Orania_palindan)	Pelagodoxa_henryana)	((Reinhardtia_latisecta	Reinhardtia_paiewonskiana)	(Reinhardtia_gracilis	Reinhardtia_simplex))))	(Dypsis_decaryi	((Roystonea_regia	(Chamaedorea_seifrizii	Elaeis_guineensis))	((Prestoea_acuminata	((Hydriastele_microspadix	(Oenocarpus_minor	Oenocarpus_bataua))	((Kentiopsis_piersoniorum	Heterospathe_cagayanensis)	Veitchia_spiralis)))	((Geonoma_undata	Manicaria_saccifera)	Leopoldinia_pulchra)))))	Pseudophoenix_vinifera)	(Dictyosperma_album	Iriartea_deltoidea))))	Calamus_caryotoides);
((Nypa_fruticans	(Geonoma_undata	(Roystonea_regia	((Dictyosperma_album	(Dypsis_decaryi	(Prestoea_acuminata	((Oenocarpus_bataua	(Hydriastele_microspadix	Oenocarpus_minor))	((Veitchia_spiralis	Heterospathe_cagayanensis)	Kentiopsis_piersoniorum)))))	(((Manicaria_saccifera	(Serenoa_repens	(Leopoldinia_pulchra	Pseudophoenix_vinifera)))	(Sabal_domingensis	Phoenix_dactylifera))	((((Sclerosperma_profizianum	(Podococcus_barteri	Orania_palindan))	(Attalea_speciosa	Pelagodoxa_henryana))	((Reinhardtia_latisecta	Reinhardtia_paiewonskiana)	(Reinhardtia_gracilis	Reinhardtia_simplex)))	((Iriartea_deltoidea	Chamaedorea_seifrizii)	Elaeis_guineensis)))))))	Calamus_caryotoides);
((Sabal_domingensis	(Phoenix_dactylifera	(((((Leopoldinia_pulchra	((((Pelagodoxa_henryana	(((Dypsis_decaryi	Dictyosperma_album)	(Kentiopsis_piersoniorum	(Heterospathe_cagayanensis	Veitchia_spiralis)))	(Hydriastele_microspadix	(Oenocarpus_minor	Oenocarpus_bataua))))	Geonoma_undata)	Manicaria_saccifera)	Prestoea_acuminata))	((Chamaedorea_seifrizii	Elaeis_guineensis)	Roystonea_regia))	(((Attalea_speciosa	(Podococcus_barteri	Orania_palindan))	Sclerosperma_profizianum)	((Reinhardtia_simplex	Reinhardtia_gracilis)	(Reinhardtia_latisecta	Reinhardtia_paiewonskiana))))	(Iriartea_deltoidea	Nypa_fruticans))	(Serenoa_repens	Pseudophoenix_vinifera))))	Calamus_caryotoides);
((Leopoldinia_pulchra	((Roystonea_regia	((((Pseudophoenix_vinifera	(Sabal_domingensis	(Serenoa_repens	Phoenix_dactylifera)))	((Prestoea_acuminata	(Geonoma_undata	Manicaria_saccifera))	((Hydriastele_microspadix	((Iriartea_deltoidea	Dictyosperma_album)	(Heterospathe_cagayanensis	(Veitchia_spiralis	Kentiopsis_piersoniorum))))	(Oenocarpus_minor	Oenocarpus_bataua))))	Nypa_fruticans)	((Orania_palindan	Sclerosperma_profizianum)	(Pelagodoxa_henryana	(((Reinhardtia_simplex	Reinhardtia_gracilis)	(Reinhardtia_latisecta	Reinhardtia_paiewonskiana))	Podococcus_barteri)))))	((Attalea_speciosa	Chamaedorea_seifrizii)	(Dypsis_decaryi	Elaeis_guineensis))))	Calamus_caryotoides);
((Pseudophoenix_vinifera	(((((Reinhardtia_simplex	Reinhardtia_gracilis)	(Reinhardtia_latisecta	Reinhardtia_paiewonskiana))	(Iriartea_deltoidea	Nypa_fruticans))	(Sabal_domingensis	(Phoenix_dactylifera	Serenoa_repens)))	((Sclerosperma_profizianum	(Attalea_speciosa	Orania_palindan))	((Podococcus_barteri	Leopoldinia_pulchra)	(((Chamaedorea_seifrizii	Elaeis_guineensis)	Roystonea_regia)	((Geonoma_undata	Manicaria_saccifera)	((Pelagodoxa_henryana	(Prestoea_acuminata	((Dictyosperma_album	(Heterospathe_cagayanensis	(Veitchia_spiralis	Kentiopsis_piersoniorum)))	(Hydriastele_microspadix	(Oenocarpus_minor	Oenocarpus_bataua)))))	Dypsis_decaryi)))))))	Calamus_caryotoides);
((Attalea_speciosa	(Orania_palindan	((((Sabal_domingensis	(Phoenix_dactylifera	Serenoa_repens))	(((Reinhardtia_gracilis	((Reinhardtia_latisecta	Reinhardtia_paiewonskiana)	Reinhardtia_simplex))	Podococcus_barteri)	((Nypa_fruticans	Iriartea_deltoidea)	(((Leopoldinia_pulchra	Elaeis_guineensis)	(Chamaedorea_seifrizii	Dypsis_decaryi))	(((Pelagodoxa_henryana	(Prestoea_acuminata	((Dictyosperma_album	(Heterospathe_cagayanensis	(Veitchia_spiralis	Kentiopsis_piersoniorum)))	(Hydriastele_microspadix	(Oenocarpus_minor	Oenocarpus_bataua)))))	(Geonoma_undata	Manicaria_saccifera))	Roystonea_regia)))))	Sclerosperma_profizianum)	Pseudophoenix_vinifera)))	Calamus_caryotoides);
((((((Nypa_fruticans	Iriartea_deltoidea)	(((Geonoma_undata	Roystonea_regia)	(((Prestoea_acuminata	(Leopoldinia_pulchra	(Pelagodoxa_henryana	((Dictyosperma_album	(Heterospathe_cagayanensis	(Veitchia_spiralis	Kentiopsis_piersoniorum)))	(Hydriastele_microspadix	(Oenocarpus_minor	Oenocarpus_bataua))))))	Dypsis_decaryi)	Manicaria_saccifera))	(Chamaedorea_seifrizii	Elaeis_guineensis)))	(((Reinhardtia_latisecta	Reinhardtia_paiewonskiana)	(Reinhardtia_simplex	Reinhardtia_gracilis))	((Attalea_speciosa	(Podococcus_barteri	Orania_palindan))	Sclerosperma_profizianum)))	Pseudophoenix_vinifera)	(Sabal_domingensis	(Phoenix_dactylifera	Serenoa_repens)))	Calamus_caryotoides);
((Attalea_speciosa	(((((Reinhardtia_gracilis	(Reinhardtia_simplex	(Iriartea_deltoidea	Nypa_fruticans)))	(Reinhardtia_latisecta	Reinhardtia_paiewonskiana))	(((Sclerosperma_profizianum	(Pseudophoenix_vinifera	Orania_palindan))	(Sabal_domingensis	(Phoenix_dactylifera	Serenoa_repens)))	Podococcus_barteri))	(Roystonea_regia	((Geonoma_undata	(Pelagodoxa_henryana	((((Heterospathe_cagayanensis	Kentiopsis_piersoniorum)	(Veitchia_spiralis	Prestoea_acuminata))	(Oenocarpus_minor	Oenocarpus_bataua))	Hydriastele_microspadix)))	Manicaria_saccifera)))	((Chamaedorea_seifrizii	Leopoldinia_pulchra)	(Dictyosperma_album	(Dypsis_decaryi	Elaeis_guineensis)))))	Calamus_caryotoides);
((Pseudophoenix_vinifera	((Nypa_fruticans	Iriartea_deltoidea)	((Sabal_domingensis	(Phoenix_dactylifera	Serenoa_repens))	(((((Chamaedorea_seifrizii	Elaeis_guineensis)	(Leopoldinia_pulchra	Roystonea_regia))	((((Dypsis_decaryi	(Dictyosperma_album	(Veitchia_spiralis	(Heterospathe_cagayanensis	Kentiopsis_piersoniorum))))	Prestoea_acuminata)	(Oenocarpus_bataua	(Hydriastele_microspadix	Oenocarpus_minor)))	(Manicaria_saccifera	Geonoma_undata)))	Pelagodoxa_henryana)	(((Reinhardtia_gracilis	Reinhardtia_simplex)	(Reinhardtia_latisecta	Reinhardtia_paiewonskiana))	((Attalea_speciosa	(Podococcus_barteri	Orania_palindan))	Sclerosperma_profizianum))))))	Calamus_caryotoides);
((Nypa_fruticans	(((((((((Dypsis_decaryi	(Dictyosperma_album	(Veitchia_spiralis	(Heterospathe_cagayanensis	Kentiopsis_piersoniorum))))	(Hydriastele_microspadix	(Oenocarpus_minor	Oenocarpus_bataua)))	Prestoea_acuminata)	(Manicaria_saccifera	Geonoma_undata))	Leopoldinia_pulchra)	(Roystonea_regia	(Chamaedorea_seifrizii	Elaeis_guineensis)))	(Pseudophoenix_vinifera	((Orania_palindan	Sclerosperma_profizianum)	(Sabal_domingensis	Phoenix_dactylifera))))	(Iriartea_deltoidea	((Pelagodoxa_henryana	((Reinhardtia_gracilis	Reinhardtia_simplex)	(Reinhardtia_latisecta	Reinhardtia_paiewonskiana)))	(Attalea_speciosa	Podococcus_barteri))))	Serenoa_repens))	Calamus_caryotoides);
((((Leopoldinia_pulchra	Attalea_speciosa)	(Elaeis_guineensis	((((Sclerosperma_profizianum	(Manicaria_saccifera	(Geonoma_undata	(Pelagodoxa_henryana	(((Hydriastele_microspadix	(Oenocarpus_minor	Oenocarpus_bataua))	(Dictyosperma_album	(Veitchia_spiralis	(Heterospathe_cagayanensis	Kentiopsis_piersoniorum))))	Prestoea_acuminata)))))	(((Sabal_domingensis	Phoenix_dactylifera)	(((Reinhardtia_gracilis	Reinhardtia_simplex)	(Reinhardtia_latisecta	Reinhardtia_paiewonskiana))	(Nypa_fruticans	Iriartea_deltoidea)))	((Serenoa_repens	Pseudophoenix_vinifera)	(Podococcus_barteri	Orania_palindan))))	Roystonea_regia)	Chamaedorea_seifrizii)))	Dypsis_decaryi)	Calamus_caryotoides);
((Nypa_fruticans	((Sabal_domingensis	Phoenix_dactylifera)	(Iriartea_deltoidea	(((Reinhardtia_gracilis	Reinhardtia_simplex)	(Reinhardtia_latisecta	Reinhardtia_paiewonskiana))	(((Pelagodoxa_henryana	Sclerosperma_profizianum)	((Serenoa_repens	Pseudophoenix_vinifera)	(Attalea_speciosa	(Podococcus_barteri	Orania_palindan))))	(((((Kentiopsis_piersoniorum	((Dictyosperma_album	(Veitchia_spiralis	Chamaedorea_seifrizii))	Elaeis_guineensis))	Manicaria_saccifera)	((Oenocarpus_minor	(Dypsis_decaryi	Oenocarpus_bataua))	(Heterospathe_cagayanensis	(Prestoea_acuminata	Hydriastele_microspadix))))	Geonoma_undata)	(Leopoldinia_pulchra	Roystonea_regia)))))))	Calamus_caryotoides);
((Nypa_fruticans	(((((Elaeis_guineensis	Dypsis_decaryi)	(Leopoldinia_pulchra	Chamaedorea_seifrizii))	((Pelagodoxa_henryana	(((Hydriastele_microspadix	(Oenocarpus_minor	Oenocarpus_bataua))	(Dictyosperma_album	((Veitchia_spiralis	Kentiopsis_piersoniorum)	Heterospathe_cagayanensis)))	Prestoea_acuminata))	(Manicaria_saccifera	Geonoma_undata)))	Roystonea_regia)	(((Reinhardtia_simplex	((Iriartea_deltoidea	(Reinhardtia_latisecta	Reinhardtia_paiewonskiana))	Reinhardtia_gracilis))	Podococcus_barteri)	((Orania_palindan	Sclerosperma_profizianum)	(Pseudophoenix_vinifera	((Attalea_speciosa	Sabal_domingensis)	(Serenoa_repens	Phoenix_dactylifera)))))))	Calamus_caryotoides);
((Nypa_fruticans	((Sabal_domingensis	(Serenoa_repens	Phoenix_dactylifera))	((((((Reinhardtia_latisecta	Reinhardtia_paiewonskiana)	(Reinhardtia_gracilis	Reinhardtia_simplex))	(Attalea_speciosa	Podococcus_barteri))	(Orania_palindan	Sclerosperma_profizianum))	(((Roystonea_regia	(Chamaedorea_seifrizii	Elaeis_guineensis))	((Pelagodoxa_henryana	(((Hydriastele_microspadix	(Oenocarpus_minor	Oenocarpus_bataua))	(Dictyosperma_album	((Veitchia_spiralis	Kentiopsis_piersoniorum)	Heterospathe_cagayanensis)))	Prestoea_acuminata))	(Manicaria_saccifera	Geonoma_undata)))	((Pseudophoenix_vinifera	Leopoldinia_pulchra)	Dypsis_decaryi)))	Iriartea_deltoidea)))	Calamus_caryotoides);
((Attalea_speciosa	((Podococcus_barteri	(((Roystonea_regia	((Elaeis_guineensis	Leopoldinia_pulchra)	Dypsis_decaryi))	((Pelagodoxa_henryana	(((Hydriastele_microspadix	(Oenocarpus_minor	Oenocarpus_bataua))	(Dictyosperma_album	((Veitchia_spiralis	Kentiopsis_piersoniorum)	Heterospathe_cagayanensis)))	Prestoea_acuminata))	(Manicaria_saccifera	Geonoma_undata)))	(((Chamaedorea_seifrizii	Iriartea_deltoidea)	Nypa_fruticans)	((Reinhardtia_latisecta	Reinhardtia_paiewonskiana)	(Reinhardtia_gracilis	Reinhardtia_simplex)))))	(((Orania_palindan	Pseudophoenix_vinifera)	Sclerosperma_profizianum)	(Sabal_domingensis	(Serenoa_repens	Phoenix_dactylifera)))))	Calamus_caryotoides);
(((Nypa_fruticans	Sabal_domingensis)	((Serenoa_repens	Phoenix_dactylifera)	(Pseudophoenix_vinifera	((((Geonoma_undata	Roystonea_regia)	(((Pelagodoxa_henryana	(((Dictyosperma_album	Dypsis_decaryi)	((Veitchia_spiralis	Kentiopsis_piersoniorum)	Heterospathe_cagayanensis))	(Prestoea_acuminata	(Hydriastele_microspadix	(Oenocarpus_minor	Oenocarpus_bataua)))))	Leopoldinia_pulchra)	Manicaria_saccifera))	(Chamaedorea_seifrizii	Elaeis_guineensis))	((((Reinhardtia_latisecta	Reinhardtia_paiewonskiana)	(Reinhardtia_gracilis	Reinhardtia_simplex))	((Sclerosperma_profizianum	Podococcus_barteri)	(Orania_palindan	Attalea_speciosa)))	Iriartea_deltoidea)))))	Calamus_caryotoides);
((((((Chamaedorea_seifrizii	((Elaeis_guineensis	Dictyosperma_album)	(Dypsis_decaryi	Leopoldinia_pulchra)))	((Manicaria_saccifera	(Pelagodoxa_henryana	(Prestoea_acuminata	((Hydriastele_microspadix	(Oenocarpus_minor	Oenocarpus_bataua))	((Veitchia_spiralis	Kentiopsis_piersoniorum)	Heterospathe_cagayanensis)))))	(Geonoma_undata	Roystonea_regia)))	((((Attalea_speciosa	Podococcus_barteri)	((Reinhardtia_latisecta	Reinhardtia_paiewonskiana)	(Reinhardtia_gracilis	Reinhardtia_simplex)))	(Sclerosperma_profizianum	Orania_palindan))	Iriartea_deltoidea))	((Serenoa_repens	Pseudophoenix_vinifera)	(Sabal_domingensis	Phoenix_dactylifera)))	Nypa_fruticans)	Calamus_caryotoides);
(((Sabal_domingensis	(((((Reinhardtia_latisecta	Reinhardtia_paiewonskiana)	(Reinhardtia_gracilis	Reinhardtia_simplex))	((Iriartea_deltoidea	(Podococcus_barteri	Sclerosperma_profizianum))	(Pelagodoxa_henryana	(Orania_palindan	Attalea_speciosa))))	(Pseudophoenix_vinifera	(((Geonoma_undata	Manicaria_saccifera)	(Roystonea_regia	(Prestoea_acuminata	((Hydriastele_microspadix	(Oenocarpus_minor	Oenocarpus_bataua))	(Dictyosperma_album	((Heterospathe_cagayanensis	Kentiopsis_piersoniorum)	Veitchia_spiralis))))))	((Elaeis_guineensis	Chamaedorea_seifrizii)	(Dypsis_decaryi	Leopoldinia_pulchra)))))	(Phoenix_dactylifera	Serenoa_repens)))	Nypa_fruticans)	Calamus_caryotoides);
(((((Dictyosperma_album	Iriartea_deltoidea)	((Leopoldinia_pulchra	Roystonea_regia)	((Elaeis_guineensis	Chamaedorea_seifrizii)	((Pelagodoxa_henryana	(Prestoea_acuminata	((Hydriastele_microspadix	(Oenocarpus_minor	Oenocarpus_bataua))	((Heterospathe_cagayanensis	Kentiopsis_piersoniorum)	Veitchia_spiralis))))	(Manicaria_saccifera	Geonoma_undata)))))	(((Dypsis_decaryi	Podococcus_barteri)	((Reinhardtia_latisecta	Reinhardtia_paiewonskiana)	(Reinhardtia_gracilis	Reinhardtia_simplex)))	((((Orania_palindan	Attalea_speciosa)	Pseudophoenix_vinifera)	(Phoenix_dactylifera	Sabal_domingensis))	Sclerosperma_profizianum)))	(Serenoa_repens	Nypa_fruticans))	Calamus_caryotoides);
((((Phoenix_dactylifera	Sabal_domingensis)	((Iriartea_deltoidea	(((Podococcus_barteri	Orania_palindan)	Sclerosperma_profizianum)	((Reinhardtia_latisecta	Reinhardtia_paiewonskiana)	(Reinhardtia_gracilis	Reinhardtia_simplex))))	((Attalea_speciosa	(Serenoa_repens	Pseudophoenix_vinifera))	(Roystonea_regia	(((Leopoldinia_pulchra	((((Prestoea_acuminata	(Oenocarpus_minor	Oenocarpus_bataua))	(Hydriastele_microspadix	(((Dictyosperma_album	Dypsis_decaryi)	Heterospathe_cagayanensis)	Kentiopsis_piersoniorum)))	Pelagodoxa_henryana)	(Manicaria_saccifera	Geonoma_undata)))	Veitchia_spiralis)	(Elaeis_guineensis	Chamaedorea_seifrizii))))))	Nypa_fruticans)	Calamus_caryotoides);
(((((Pseudophoenix_vinifera	((((((Prestoea_acuminata	((Hydriastele_microspadix	(Oenocarpus_minor	Oenocarpus_bataua))	(Dictyosperma_album	(Veitchia_spiralis	(Heterospathe_cagayanensis	Kentiopsis_piersoniorum)))))	Pelagodoxa_henryana)	(Manicaria_saccifera	Geonoma_undata))	(Dypsis_decaryi	Leopoldinia_pulchra))	(Elaeis_guineensis	Chamaedorea_seifrizii))	Roystonea_regia))	(Iriartea_deltoidea	(((Attalea_speciosa	(Podococcus_barteri	Orania_palindan))	Sclerosperma_profizianum)	((Reinhardtia_latisecta	Reinhardtia_paiewonskiana)	(Reinhardtia_gracilis	Reinhardtia_simplex)))))	((Serenoa_repens	Phoenix_dactylifera)	Sabal_domingensis))	Nypa_fruticans)	Calamus_caryotoides);
(((Elaeis_guineensis	Chamaedorea_seifrizii)	((Dypsis_decaryi	(Leopoldinia_pulchra	((Roystonea_regia	(((Nypa_fruticans	Iriartea_deltoidea)	(((Podococcus_barteri	Orania_palindan)	Sclerosperma_profizianum)	((Reinhardtia_latisecta	Reinhardtia_paiewonskiana)	(Reinhardtia_gracilis	Reinhardtia_simplex))))	(Pseudophoenix_vinifera	((Serenoa_repens	Phoenix_dactylifera)	Sabal_domingensis))))	(((Prestoea_acuminata	((Hydriastele_microspadix	(Oenocarpus_minor	Oenocarpus_bataua))	(Dictyosperma_album	(Veitchia_spiralis	(Heterospathe_cagayanensis	Kentiopsis_piersoniorum)))))	Pelagodoxa_henryana)	(Manicaria_saccifera	Geonoma_undata)))))	Attalea_speciosa))	Calamus_caryotoides);
((((Elaeis_guineensis	Leopoldinia_pulchra)	((Pelagodoxa_henryana	(Prestoea_acuminata	(((Dictyosperma_album	(Veitchia_spiralis	Dypsis_decaryi))	(Heterospathe_cagayanensis	Kentiopsis_piersoniorum))	(Hydriastele_microspadix	(Oenocarpus_bataua	Oenocarpus_minor)))))	((((Sclerosperma_profizianum	((Sabal_domingensis	(Serenoa_repens	Phoenix_dactylifera))	(Pseudophoenix_vinifera	(Podococcus_barteri	Orania_palindan))))	((Reinhardtia_latisecta	Reinhardtia_paiewonskiana)	(Reinhardtia_simplex	Reinhardtia_gracilis)))	((Iriartea_deltoidea	Chamaedorea_seifrizii)	Nypa_fruticans))	((Geonoma_undata	Manicaria_saccifera)	Roystonea_regia))))	Attalea_speciosa)	Calamus_caryotoides);
((Nypa_fruticans	((((Leopoldinia_pulchra	Podococcus_barteri)	((Reinhardtia_simplex	(Reinhardtia_gracilis	(Reinhardtia_latisecta	Reinhardtia_paiewonskiana)))	(Sclerosperma_profizianum	(Attalea_speciosa	Orania_palindan))))	((((Pelagodoxa_henryana	(Prestoea_acuminata	((Heterospathe_cagayanensis	(Veitchia_spiralis	Kentiopsis_piersoniorum))	(Hydriastele_microspadix	(Oenocarpus_bataua	Oenocarpus_minor)))))	(Geonoma_undata	Manicaria_saccifera))	(((Dictyosperma_album	Dypsis_decaryi)	Elaeis_guineensis)	(Iriartea_deltoidea	Chamaedorea_seifrizii)))	((Serenoa_repens	Pseudophoenix_vinifera)	(Sabal_domingensis	Phoenix_dactylifera))))	Roystonea_regia))	Calamus_caryotoides);
((Nypa_fruticans	(((Iriartea_deltoidea	((Leopoldinia_pulchra	Podococcus_barteri)	((Reinhardtia_simplex	(Reinhardtia_gracilis	(Reinhardtia_latisecta	Reinhardtia_paiewonskiana)))	(Sclerosperma_profizianum	(Attalea_speciosa	Orania_palindan)))))	((Sabal_domingensis	(Serenoa_repens	Phoenix_dactylifera))	(Pseudophoenix_vinifera	(((Geonoma_undata	(Pelagodoxa_henryana	(Prestoea_acuminata	(((Dictyosperma_album	Dypsis_decaryi)	(Heterospathe_cagayanensis	(Veitchia_spiralis	Kentiopsis_piersoniorum)))	(Oenocarpus_bataua	(Oenocarpus_minor	Hydriastele_microspadix))))))	Manicaria_saccifera)	(Chamaedorea_seifrizii	Elaeis_guineensis)))))	Roystonea_regia))	Calamus_caryotoides);
((Nypa_fruticans	((((Sabal_domingensis	(Serenoa_repens	Phoenix_dactylifera))	(Pseudophoenix_vinifera	Iriartea_deltoidea))	(Pelagodoxa_henryana	(((Manicaria_saccifera	((Chamaedorea_seifrizii	Prestoea_acuminata)	((Dictyosperma_album	(Heterospathe_cagayanensis	(Veitchia_spiralis	Kentiopsis_piersoniorum)))	((Hydriastele_microspadix	Oenocarpus_minor)	Oenocarpus_bataua))))	(Roystonea_regia	Geonoma_undata))	(Leopoldinia_pulchra	(Dypsis_decaryi	Elaeis_guineensis)))))	(((Reinhardtia_latisecta	Reinhardtia_paiewonskiana)	(Reinhardtia_simplex	Reinhardtia_gracilis))	((Sclerosperma_profizianum	Attalea_speciosa)	(Podococcus_barteri	Orania_palindan)))))	Calamus_caryotoides);
((Leopoldinia_pulchra	((Attalea_speciosa	((Dictyosperma_album	Dypsis_decaryi)	(Elaeis_guineensis	Chamaedorea_seifrizii)))	((Roystonea_regia	(((Podococcus_barteri	Orania_palindan)	(Serenoa_repens	Pseudophoenix_vinifera))	((((Reinhardtia_latisecta	Reinhardtia_paiewonskiana)	(Reinhardtia_simplex	Reinhardtia_gracilis))	(Nypa_fruticans	Iriartea_deltoidea))	(Phoenix_dactylifera	Sabal_domingensis))))	(((Sclerosperma_profizianum	Pelagodoxa_henryana)	((Prestoea_acuminata	(Hydriastele_microspadix	(Oenocarpus_minor	Oenocarpus_bataua)))	(Heterospathe_cagayanensis	(Veitchia_spiralis	Kentiopsis_piersoniorum))))	(Geonoma_undata	Manicaria_saccifera)))))	Calamus_caryotoides);
(((Reinhardtia_simplex	Reinhardtia_gracilis)	((Podococcus_barteri	(Iriartea_deltoidea	((Attalea_speciosa	Nypa_fruticans)	((((Serenoa_repens	Phoenix_dactylifera)	Sabal_domingensis)	((Pseudophoenix_vinifera	Orania_palindan)	Sclerosperma_profizianum))	((Roystonea_regia	(Leopoldinia_pulchra	(Elaeis_guineensis	Chamaedorea_seifrizii)))	((Geonoma_undata	Manicaria_saccifera)	(Pelagodoxa_henryana	(Hydriastele_microspadix	((((Dictyosperma_album	Dypsis_decaryi)	(Heterospathe_cagayanensis	(Veitchia_spiralis	Kentiopsis_piersoniorum)))	(Oenocarpus_minor	Oenocarpus_bataua))	Prestoea_acuminata)))))))))	(Reinhardtia_latisecta	Reinhardtia_paiewonskiana)))	Calamus_caryotoides);
(((Nypa_fruticans	Serenoa_repens)	(Pseudophoenix_vinifera	(((((Roystonea_regia	(((Dictyosperma_album	Dypsis_decaryi)	(Attalea_speciosa	Elaeis_guineensis))	(Leopoldinia_pulchra	Chamaedorea_seifrizii)))	((Geonoma_undata	Manicaria_saccifera)	(Pelagodoxa_henryana	(((Veitchia_spiralis	(Kentiopsis_piersoniorum	Heterospathe_cagayanensis))	(Hydriastele_microspadix	(Oenocarpus_minor	Oenocarpus_bataua)))	Prestoea_acuminata))))	((Sclerosperma_profizianum	Orania_palindan)	(((Reinhardtia_latisecta	Reinhardtia_paiewonskiana)	(Reinhardtia_simplex	Reinhardtia_gracilis))	Podococcus_barteri)))	(Sabal_domingensis	Phoenix_dactylifera))	Iriartea_deltoidea)))	Calamus_caryotoides);
((Nypa_fruticans	(Reinhardtia_simplex	(Reinhardtia_gracilis	((((((Sclerosperma_profizianum	(Sabal_domingensis	(Serenoa_repens	Phoenix_dactylifera)))	(Pseudophoenix_vinifera	(Attalea_speciosa	Orania_palindan)))	Iriartea_deltoidea)	Podococcus_barteri)	(((Leopoldinia_pulchra	Roystonea_regia)	(Dypsis_decaryi	((Geonoma_undata	Manicaria_saccifera)	(Pelagodoxa_henryana	((Prestoea_acuminata	((Oenocarpus_minor	Oenocarpus_bataua)	(Dictyosperma_album	((Veitchia_spiralis	Heterospathe_cagayanensis)	Kentiopsis_piersoniorum))))	Hydriastele_microspadix)))))	(Elaeis_guineensis	Chamaedorea_seifrizii)))	(Reinhardtia_latisecta	Reinhardtia_paiewonskiana)))))	Calamus_caryotoides);
(((Serenoa_repens	Pseudophoenix_vinifera)	(((Nypa_fruticans	Iriartea_deltoidea)	((((Dypsis_decaryi	(Roystonea_regia	(Elaeis_guineensis	Chamaedorea_seifrizii)))	Leopoldinia_pulchra)	((Geonoma_undata	Manicaria_saccifera)	(Pelagodoxa_henryana	(Prestoea_acuminata	((Hydriastele_microspadix	(Oenocarpus_minor	Oenocarpus_bataua))	(Dictyosperma_album	((Veitchia_spiralis	Heterospathe_cagayanensis)	Kentiopsis_piersoniorum)))))))	(((Reinhardtia_latisecta	Reinhardtia_paiewonskiana)	(Reinhardtia_simplex	Reinhardtia_gracilis))	(Attalea_speciosa	Podococcus_barteri))))	((Orania_palindan	Sclerosperma_profizianum)	(Sabal_domingensis	Phoenix_dactylifera))))	Calamus_caryotoides);
((Elaeis_guineensis	(((((Nypa_fruticans	Iriartea_deltoidea)	((Pseudophoenix_vinifera	(Sabal_domingensis	(Phoenix_dactylifera	Serenoa_repens)))	((Orania_palindan	(Podococcus_barteri	Sclerosperma_profizianum))	((Reinhardtia_latisecta	Reinhardtia_paiewonskiana)	(Reinhardtia_simplex	Reinhardtia_gracilis)))))	(((Geonoma_undata	Manicaria_saccifera)	(Pelagodoxa_henryana	(Prestoea_acuminata	((Hydriastele_microspadix	(Oenocarpus_minor	Oenocarpus_bataua))	(Dictyosperma_album	((Veitchia_spiralis	Heterospathe_cagayanensis)	Kentiopsis_piersoniorum))))))	Roystonea_regia))	(Dypsis_decaryi	(Chamaedorea_seifrizii	Leopoldinia_pulchra)))	Attalea_speciosa))	Calamus_caryotoides);
((((Iriartea_deltoidea	((Reinhardtia_gracilis	Reinhardtia_simplex)	(Reinhardtia_latisecta	Reinhardtia_paiewonskiana)))	((((Podococcus_barteri	Orania_palindan)	Pseudophoenix_vinifera)	((Serenoa_repens	Phoenix_dactylifera)	Sabal_domingensis))	((Roystonea_regia	(Geonoma_undata	(((Pelagodoxa_henryana	((((Dypsis_decaryi	Dictyosperma_album)	(Veitchia_spiralis	(Kentiopsis_piersoniorum	Heterospathe_cagayanensis)))	Prestoea_acuminata)	((Oenocarpus_minor	Oenocarpus_bataua)	Hydriastele_microspadix)))	Sclerosperma_profizianum)	Manicaria_saccifera)))	(Attalea_speciosa	((Chamaedorea_seifrizii	Leopoldinia_pulchra)	Elaeis_guineensis)))))	Nypa_fruticans)	Calamus_caryotoides);
(((Reinhardtia_gracilis	(Reinhardtia_simplex	(Reinhardtia_latisecta	Reinhardtia_paiewonskiana)))	(((((Serenoa_repens	Phoenix_dactylifera)	(Dypsis_decaryi	Sabal_domingensis))	((Nypa_fruticans	(Chamaedorea_seifrizii	Iriartea_deltoidea))	((((Pelagodoxa_henryana	((Hydriastele_microspadix	(Dictyosperma_album	(Veitchia_spiralis	(Kentiopsis_piersoniorum	Heterospathe_cagayanensis))))	((Oenocarpus_bataua	Oenocarpus_minor)	Prestoea_acuminata)))	(Pseudophoenix_vinifera	(Manicaria_saccifera	Geonoma_undata)))	Elaeis_guineensis)	Roystonea_regia)))	((Attalea_speciosa	Podococcus_barteri)	Leopoldinia_pulchra))	(Orania_palindan	Sclerosperma_profizianum)))	Calamus_caryotoides);
((Nypa_fruticans	(Pseudophoenix_vinifera	(((Orania_palindan	Pelagodoxa_henryana)	((Reinhardtia_gracilis	(Reinhardtia_simplex	(Reinhardtia_latisecta	Reinhardtia_paiewonskiana)))	(Sclerosperma_profizianum	(Iriartea_deltoidea	(Podococcus_barteri	Leopoldinia_pulchra)))))	(((((Veitchia_spiralis	Chamaedorea_seifrizii)	(Kentiopsis_piersoniorum	Heterospathe_cagayanensis))	((Hydriastele_microspadix	(Oenocarpus_bataua	Oenocarpus_minor))	Prestoea_acuminata))	((Manicaria_saccifera	Geonoma_undata)	(((Dypsis_decaryi	Dictyosperma_album)	(Attalea_speciosa	Elaeis_guineensis))	Roystonea_regia)))	((Serenoa_repens	Phoenix_dactylifera)	Sabal_domingensis)))))	Calamus_caryotoides);
((Nypa_fruticans	(Geonoma_undata	((((Chamaedorea_seifrizii	((Elaeis_guineensis	Dypsis_decaryi)	Dictyosperma_album))	Roystonea_regia)	(Manicaria_saccifera	((Attalea_speciosa	Prestoea_acuminata)	(((Oenocarpus_bataua	Oenocarpus_minor)	Hydriastele_microspadix)	((Heterospathe_cagayanensis	Kentiopsis_piersoniorum)	Veitchia_spiralis)))))	((Iriartea_deltoidea	((Serenoa_repens	Pseudophoenix_vinifera)	(Phoenix_dactylifera	Sabal_domingensis)))	(((Sclerosperma_profizianum	((Podococcus_barteri	Leopoldinia_pulchra)	Orania_palindan))	Pelagodoxa_henryana)	((Reinhardtia_latisecta	Reinhardtia_paiewonskiana)	(Reinhardtia_gracilis	Reinhardtia_simplex)))))))	Calamus_caryotoides);
((Nypa_fruticans	((Iriartea_deltoidea	(((((Chamaedorea_seifrizii	Elaeis_guineensis)	Leopoldinia_pulchra)	(Dypsis_decaryi	Dictyosperma_album))	Roystonea_regia)	(((Serenoa_repens	Pseudophoenix_vinifera)	(Geonoma_undata	Manicaria_saccifera))	(Pelagodoxa_henryana	((((Oenocarpus_bataua	Oenocarpus_minor)	Hydriastele_microspadix)	(Kentiopsis_piersoniorum	(Veitchia_spiralis	Heterospathe_cagayanensis)))	Prestoea_acuminata)))))	((Phoenix_dactylifera	Sabal_domingensis)	((Reinhardtia_gracilis	(Reinhardtia_simplex	(Reinhardtia_latisecta	Reinhardtia_paiewonskiana)))	((Podococcus_barteri	Sclerosperma_profizianum)	(Attalea_speciosa	Orania_palindan))))))	Calamus_caryotoides);
((Phoenix_dactylifera	(Sabal_domingensis	(((Podococcus_barteri	((Serenoa_repens	Pseudophoenix_vinifera)	Orania_palindan))	((((((Reinhardtia_latisecta	Reinhardtia_paiewonskiana)	(Reinhardtia_gracilis	Reinhardtia_simplex))	Iriartea_deltoidea)	((Roystonea_regia	((Leopoldinia_pulchra	Chamaedorea_seifrizii)	Elaeis_guineensis))	((Geonoma_undata	Manicaria_saccifera)	((Hydriastele_microspadix	((Dypsis_decaryi	Dictyosperma_album)	((Heterospathe_cagayanensis	Veitchia_spiralis)	Kentiopsis_piersoniorum)))	(Prestoea_acuminata	(Oenocarpus_bataua	Oenocarpus_minor))))))	(Nypa_fruticans	Attalea_speciosa))	Pelagodoxa_henryana))	Sclerosperma_profizianum)))	Calamus_caryotoides);
((Pelagodoxa_henryana	(((Hydriastele_microspadix	(Oenocarpus_bataua	Oenocarpus_minor))	((Heterospathe_cagayanensis	(Veitchia_spiralis	Kentiopsis_piersoniorum))	Prestoea_acuminata))	((Geonoma_undata	Manicaria_saccifera)	((Roystonea_regia	(Leopoldinia_pulchra	(((Chamaedorea_seifrizii	Dypsis_decaryi)	Dictyosperma_album)	(Attalea_speciosa	Elaeis_guineensis))))	((Iriartea_deltoidea	((((Reinhardtia_latisecta	Reinhardtia_paiewonskiana)	(Reinhardtia_gracilis	Reinhardtia_simplex))	Sclerosperma_profizianum)	(Podococcus_barteri	Orania_palindan)))	(Pseudophoenix_vinifera	(((Serenoa_repens	Phoenix_dactylifera)	Nypa_fruticans)	Sabal_domingensis)))))))	Calamus_caryotoides);
((Sabal_domingensis	((((((((Attalea_speciosa	Podococcus_barteri)	Leopoldinia_pulchra)	Dictyosperma_album)	(Sclerosperma_profizianum	Orania_palindan))	((Reinhardtia_latisecta	Reinhardtia_paiewonskiana)	(Reinhardtia_gracilis	Reinhardtia_simplex)))	Roystonea_regia)	(((Chamaedorea_seifrizii	Elaeis_guineensis)	(Dypsis_decaryi	Pseudophoenix_vinifera))	((Pelagodoxa_henryana	((Hydriastele_microspadix	(Oenocarpus_bataua	Oenocarpus_minor))	((Heterospathe_cagayanensis	(Veitchia_spiralis	Kentiopsis_piersoniorum))	Prestoea_acuminata)))	(((Nypa_fruticans	Iriartea_deltoidea)	Geonoma_undata)	Manicaria_saccifera))))	(Serenoa_repens	Phoenix_dactylifera)))	Calamus_caryotoides);
(((Nypa_fruticans	Iriartea_deltoidea)	(((Reinhardtia_latisecta	Reinhardtia_paiewonskiana)	(Reinhardtia_gracilis	Reinhardtia_simplex))	(((((Chamaedorea_seifrizii	Elaeis_guineensis)	Leopoldinia_pulchra)	Roystonea_regia)	((Pelagodoxa_henryana	((((Oenocarpus_bataua	Oenocarpus_minor)	((Dypsis_decaryi	Dictyosperma_album)	(Heterospathe_cagayanensis	(Veitchia_spiralis	Kentiopsis_piersoniorum))))	Prestoea_acuminata)	Hydriastele_microspadix))	(Geonoma_undata	Manicaria_saccifera)))	(Pseudophoenix_vinifera	(((Serenoa_repens	Phoenix_dactylifera)	Sabal_domingensis)	(Sclerosperma_profizianum	(Attalea_speciosa	(Podococcus_barteri	Orania_palindan))))))))	Calamus_caryotoides);
((Nypa_fruticans	((Reinhardtia_gracilis	Reinhardtia_simplex)	((((((Attalea_speciosa	((Chamaedorea_seifrizii	Elaeis_guineensis)	Leopoldinia_pulchra))	Roystonea_regia)	(((Hydriastele_microspadix	(((Dypsis_decaryi	Dictyosperma_album)	(Heterospathe_cagayanensis	(Veitchia_spiralis	Kentiopsis_piersoniorum)))	(Prestoea_acuminata	(Oenocarpus_bataua	Oenocarpus_minor))))	(Geonoma_undata	Manicaria_saccifera))	Pelagodoxa_henryana))	((Sclerosperma_profizianum	Orania_palindan)	(((Serenoa_repens	Phoenix_dactylifera)	Sabal_domingensis)	(Iriartea_deltoidea	Pseudophoenix_vinifera))))	Podococcus_barteri)	(Reinhardtia_latisecta	Reinhardtia_paiewonskiana))))	Calamus_caryotoides);
((Serenoa_repens	(Phoenix_dactylifera	((((Pseudophoenix_vinifera	(Iriartea_deltoidea	Nypa_fruticans))	(Roystonea_regia	(((Geonoma_undata	Manicaria_saccifera)	(((Pelagodoxa_henryana	(Hydriastele_microspadix	(Dictyosperma_album	(Heterospathe_cagayanensis	(Kentiopsis_piersoniorum	Veitchia_spiralis)))))	(Oenocarpus_bataua	Oenocarpus_minor))	Prestoea_acuminata))	((Leopoldinia_pulchra	(Chamaedorea_seifrizii	Elaeis_guineensis))	Dypsis_decaryi))))	(((Reinhardtia_latisecta	Reinhardtia_paiewonskiana)	(Reinhardtia_gracilis	Reinhardtia_simplex))	(((Podococcus_barteri	Orania_palindan)	Attalea_speciosa)	Sclerosperma_profizianum)))	Sabal_domingensis)))	Calamus_caryotoides);
(((Serenoa_repens	(Pseudophoenix_vinifera	(((Dypsis_decaryi	((Geonoma_undata	Manicaria_saccifera)	((((Hydriastele_microspadix	(Heterospathe_cagayanensis	(Kentiopsis_piersoniorum	Veitchia_spiralis)))	(Oenocarpus_bataua	Oenocarpus_minor))	Prestoea_acuminata)	Pelagodoxa_henryana)))	(Roystonea_regia	(Dictyosperma_album	(Leopoldinia_pulchra	(Chamaedorea_seifrizii	Elaeis_guineensis)))))	(((Reinhardtia_gracilis	(Reinhardtia_simplex	(Reinhardtia_latisecta	Reinhardtia_paiewonskiana)))	((Orania_palindan	Attalea_speciosa)	(Podococcus_barteri	Sclerosperma_profizianum)))	(Iriartea_deltoidea	(Sabal_domingensis	Phoenix_dactylifera))))))	Nypa_fruticans)	Calamus_caryotoides);
((Serenoa_repens	(Phoenix_dactylifera	(((((Sclerosperma_profizianum	(Pseudophoenix_vinifera	(Podococcus_barteri	Orania_palindan)))	(((Geonoma_undata	Manicaria_saccifera)	((((Heterospathe_cagayanensis	(Kentiopsis_piersoniorum	Veitchia_spiralis))	Prestoea_acuminata)	(((Dictyosperma_album	Dypsis_decaryi)	(Oenocarpus_bataua	Oenocarpus_minor))	Hydriastele_microspadix))	Pelagodoxa_henryana))	(Roystonea_regia	(Leopoldinia_pulchra	(Chamaedorea_seifrizii	Elaeis_guineensis)))))	(Iriartea_deltoidea	((Reinhardtia_latisecta	Reinhardtia_paiewonskiana)	(Reinhardtia_gracilis	Reinhardtia_simplex))))	(Nypa_fruticans	Attalea_speciosa))	Sabal_domingensis)))	Calamus_caryotoides);
((Pseudophoenix_vinifera	((((Nypa_fruticans	(Roystonea_regia	((((Dictyosperma_album	Dypsis_decaryi)	Leopoldinia_pulchra)	Elaeis_guineensis)	((((Hydriastele_microspadix	(Oenocarpus_bataua	Oenocarpus_minor))	(Pelagodoxa_henryana	(Heterospathe_cagayanensis	Kentiopsis_piersoniorum)))	(Veitchia_spiralis	(Geonoma_undata	Manicaria_saccifera)))	(Prestoea_acuminata	Chamaedorea_seifrizii)))))	((Podococcus_barteri	((Reinhardtia_latisecta	Reinhardtia_paiewonskiana)	(Reinhardtia_gracilis	Reinhardtia_simplex)))	(Sclerosperma_profizianum	(Attalea_speciosa	Orania_palindan))))	Iriartea_deltoidea)	(Sabal_domingensis	(Serenoa_repens	Phoenix_dactylifera))))	Calamus_caryotoides);
((Attalea_speciosa	((Pseudophoenix_vinifera	(Podococcus_barteri	Orania_palindan))	((((((Dypsis_decaryi	Chamaedorea_seifrizii)	Elaeis_guineensis)	Leopoldinia_pulchra)	Roystonea_regia)	((((Prestoea_acuminata	((Dictyosperma_album	(Veitchia_spiralis	(Heterospathe_cagayanensis	Kentiopsis_piersoniorum)))	(Hydriastele_microspadix	(Oenocarpus_bataua	Oenocarpus_minor))))	Pelagodoxa_henryana)	(Geonoma_undata	Manicaria_saccifera))	Sclerosperma_profizianum))	(((Reinhardtia_latisecta	Reinhardtia_paiewonskiana)	(Reinhardtia_gracilis	Reinhardtia_simplex))	((Serenoa_repens	(Nypa_fruticans	Iriartea_deltoidea))	(Sabal_domingensis	Phoenix_dactylifera))))))	Calamus_caryotoides);
((((Reinhardtia_simplex	((Reinhardtia_latisecta	Reinhardtia_paiewonskiana)	Reinhardtia_gracilis))	(Podococcus_barteri	Orania_palindan))	(((Pseudophoenix_vinifera	((((Leopoldinia_pulchra	Attalea_speciosa)	((Dypsis_decaryi	Dictyosperma_album)	(Elaeis_guineensis	Chamaedorea_seifrizii)))	Roystonea_regia)	(((((Prestoea_acuminata	Hydriastele_microspadix)	(Oenocarpus_bataua	Oenocarpus_minor))	(Veitchia_spiralis	(Heterospathe_cagayanensis	Kentiopsis_piersoniorum)))	(Sclerosperma_profizianum	Pelagodoxa_henryana))	(Geonoma_undata	Manicaria_saccifera))))	(Iriartea_deltoidea	(Nypa_fruticans	Sabal_domingensis)))	(Phoenix_dactylifera	Serenoa_repens)))	Calamus_caryotoides);
((Pseudophoenix_vinifera	(((Nypa_fruticans	Attalea_speciosa)	(Podococcus_barteri	Orania_palindan))	((((Leopoldinia_pulchra	(Elaeis_guineensis	Chamaedorea_seifrizii))	(Roystonea_regia	(((Prestoea_acuminata	((Oenocarpus_bataua	(Hydriastele_microspadix	Oenocarpus_minor))	((Dypsis_decaryi	Dictyosperma_album)	(Veitchia_spiralis	(Heterospathe_cagayanensis	Kentiopsis_piersoniorum)))))	Pelagodoxa_henryana)	(Geonoma_undata	Manicaria_saccifera))))	(Iriartea_deltoidea	Sclerosperma_profizianum))	(((Serenoa_repens	Phoenix_dactylifera)	Sabal_domingensis)	(Reinhardtia_simplex	((Reinhardtia_latisecta	Reinhardtia_paiewonskiana)	Reinhardtia_gracilis))))))	Calamus_caryotoides);
(((Serenoa_repens	Phoenix_dactylifera)	(Sabal_domingensis	(((Reinhardtia_simplex	((Reinhardtia_latisecta	Reinhardtia_paiewonskiana)	Reinhardtia_gracilis))	((Sclerosperma_profizianum	((Attalea_speciosa	Podococcus_barteri)	Orania_palindan))	((((Elaeis_guineensis	Chamaedorea_seifrizii)	Pseudophoenix_vinifera)	((Geonoma_undata	Manicaria_saccifera)	(((((Dypsis_decaryi	Dictyosperma_album)	(Veitchia_spiralis	(Heterospathe_cagayanensis	Kentiopsis_piersoniorum)))	Prestoea_acuminata)	((Oenocarpus_bataua	Oenocarpus_minor)	Hydriastele_microspadix))	Pelagodoxa_henryana)))	(Leopoldinia_pulchra	Roystonea_regia))))	(Nypa_fruticans	Iriartea_deltoidea))))	Calamus_caryotoides);
((Nypa_fruticans	((((Sabal_domingensis	(Serenoa_repens	Phoenix_dactylifera))	(Iriartea_deltoidea	((((Reinhardtia_latisecta	Reinhardtia_paiewonskiana)	Reinhardtia_gracilis)	Reinhardtia_simplex)	(Sclerosperma_profizianum	((Attalea_speciosa	Podococcus_barteri)	Orania_palindan)))))	(((Roystonea_regia	Geonoma_undata)	(Manicaria_saccifera	((((Dictyosperma_album	(Heterospathe_cagayanensis	Kentiopsis_piersoniorum))	Veitchia_spiralis)	(((Oenocarpus_bataua	Oenocarpus_minor)	Hydriastele_microspadix)	Prestoea_acuminata))	Pelagodoxa_henryana)))	((Leopoldinia_pulchra	Elaeis_guineensis)	(Dypsis_decaryi	Chamaedorea_seifrizii))))	Pseudophoenix_vinifera))	Calamus_caryotoides);
((Nypa_fruticans	((((Attalea_speciosa	Podococcus_barteri)	((Reinhardtia_latisecta	Reinhardtia_paiewonskiana)	(Reinhardtia_gracilis	Reinhardtia_simplex)))	(((Pseudophoenix_vinifera	(Sabal_domingensis	Phoenix_dactylifera))	(Iriartea_deltoidea	(Orania_palindan	Sclerosperma_profizianum)))	((Roystonea_regia	(Elaeis_guineensis	(Leopoldinia_pulchra	Chamaedorea_seifrizii)))	((Geonoma_undata	Manicaria_saccifera)	((((Dypsis_decaryi	Dictyosperma_album)	((Veitchia_spiralis	Kentiopsis_piersoniorum)	Heterospathe_cagayanensis))	(((Oenocarpus_bataua	Oenocarpus_minor)	Hydriastele_microspadix)	Prestoea_acuminata))	Pelagodoxa_henryana)))))	Serenoa_repens))	Calamus_caryotoides);
(((Leopoldinia_pulchra	(Attalea_speciosa	(Dypsis_decaryi	((Veitchia_spiralis	Chamaedorea_seifrizii)	Elaeis_guineensis))))	((((((Pelagodoxa_henryana	((Hydriastele_microspadix	(Oenocarpus_minor	Oenocarpus_bataua))	(Kentiopsis_piersoniorum	(Heterospathe_cagayanensis	Prestoea_acuminata))))	(Manicaria_saccifera	Geonoma_undata))	Pseudophoenix_vinifera)	((Phoenix_dactylifera	Sabal_domingensis)	(Roystonea_regia	(Serenoa_repens	Nypa_fruticans))))	((((Reinhardtia_latisecta	Reinhardtia_paiewonskiana)	Reinhardtia_simplex)	Reinhardtia_gracilis)	((Podococcus_barteri	Orania_palindan)	Sclerosperma_profizianum)))	(Dictyosperma_album	Iriartea_deltoidea)))	Calamus_caryotoides);
((Serenoa_repens	(Nypa_fruticans	(((Phoenix_dactylifera	Sabal_domingensis)	(((((Leopoldinia_pulchra	Pelagodoxa_henryana)	((Hydriastele_microspadix	(Oenocarpus_minor	Oenocarpus_bataua))	(Prestoea_acuminata	(Veitchia_spiralis	(Kentiopsis_piersoniorum	Heterospathe_cagayanensis)))))	(Manicaria_saccifera	Geonoma_undata))	(Roystonea_regia	(Chamaedorea_seifrizii	Elaeis_guineensis)))	(Attalea_speciosa	((Dypsis_decaryi	(Dictyosperma_album	Iriartea_deltoidea))	(((Reinhardtia_latisecta	Reinhardtia_paiewonskiana)	(Reinhardtia_simplex	Reinhardtia_gracilis))	(Orania_palindan	(Sclerosperma_profizianum	Podococcus_barteri)))))))	Pseudophoenix_vinifera)))	Calamus_caryotoides);
(((((Iriartea_deltoidea	((((Serenoa_repens	Phoenix_dactylifera)	Sabal_domingensis)	(Roystonea_regia	(((Chamaedorea_seifrizii	Elaeis_guineensis)	((Leopoldinia_pulchra	(Dypsis_decaryi	Dictyosperma_album))	Attalea_speciosa))	((Pelagodoxa_henryana	(Prestoea_acuminata	((Veitchia_spiralis	(Kentiopsis_piersoniorum	Heterospathe_cagayanensis))	((Oenocarpus_bataua	Oenocarpus_minor)	Hydriastele_microspadix))))	(Manicaria_saccifera	Geonoma_undata)))))	Nypa_fruticans))	Sclerosperma_profizianum)	(Orania_palindan	(Pseudophoenix_vinifera	Podococcus_barteri)))	((Reinhardtia_latisecta	Reinhardtia_paiewonskiana)	(Reinhardtia_simplex	Reinhardtia_gracilis)))	Calamus_caryotoides);
((((Reinhardtia_simplex	Reinhardtia_gracilis)	((Podococcus_barteri	((Roystonea_regia	((Leopoldinia_pulchra	((Dypsis_decaryi	Dictyosperma_album)	(Chamaedorea_seifrizii	Elaeis_guineensis)))	(((Attalea_speciosa	Pelagodoxa_henryana)	(Prestoea_acuminata	((Veitchia_spiralis	(Kentiopsis_piersoniorum	Heterospathe_cagayanensis))	((Oenocarpus_bataua	Oenocarpus_minor)	Hydriastele_microspadix))))	(Manicaria_saccifera	Geonoma_undata))))	(((Orania_palindan	Sclerosperma_profizianum)	(Iriartea_deltoidea	Pseudophoenix_vinifera))	((Serenoa_repens	Phoenix_dactylifera)	Sabal_domingensis))))	(Reinhardtia_latisecta	Reinhardtia_paiewonskiana)))	Nypa_fruticans)	Calamus_caryotoides);
((((Reinhardtia_simplex	Reinhardtia_gracilis)	((((Podococcus_barteri	Leopoldinia_pulchra)	(((Chamaedorea_seifrizii	Elaeis_guineensis)	Roystonea_regia)	(Prestoea_acuminata	((Pelagodoxa_henryana	((Dypsis_decaryi	Dictyosperma_album)	(Veitchia_spiralis	(Kentiopsis_piersoniorum	Heterospathe_cagayanensis))))	((Manicaria_saccifera	Geonoma_undata)	((Oenocarpus_bataua	Oenocarpus_minor)	Hydriastele_microspadix))))))	(Attalea_speciosa	(((Sclerosperma_profizianum	(Orania_palindan	Pseudophoenix_vinifera))	((Serenoa_repens	Phoenix_dactylifera)	Sabal_domingensis))	Iriartea_deltoidea)))	(Reinhardtia_latisecta	Reinhardtia_paiewonskiana)))	Nypa_fruticans)	Calamus_caryotoides);
(((Reinhardtia_simplex	(Reinhardtia_gracilis	(((((((((Dictyosperma_album	((Heterospathe_cagayanensis	Kentiopsis_piersoniorum)	Veitchia_spiralis))	((Oenocarpus_bataua	Oenocarpus_minor)	Hydriastele_microspadix))	Prestoea_acuminata)	Pelagodoxa_henryana)	Roystonea_regia)	(Manicaria_saccifera	Geonoma_undata))	((Dypsis_decaryi	(Leopoldinia_pulchra	Chamaedorea_seifrizii))	Elaeis_guineensis))	(((Podococcus_barteri	Orania_palindan)	Attalea_speciosa)	(Iriartea_deltoidea	((Pseudophoenix_vinifera	Sclerosperma_profizianum)	((Serenoa_repens	Phoenix_dactylifera)	Sabal_domingensis)))))	(Reinhardtia_latisecta	Reinhardtia_paiewonskiana))))	Nypa_fruticans)	Calamus_caryotoides);
(((Serenoa_repens	(Phoenix_dactylifera	(Sabal_domingensis	(((((Podococcus_barteri	Sclerosperma_profizianum)	(Pelagodoxa_henryana	(Orania_palindan	Attalea_speciosa)))	((Reinhardtia_latisecta	Reinhardtia_paiewonskiana)	(Reinhardtia_simplex	Reinhardtia_gracilis)))	((Roystonea_regia	Leopoldinia_pulchra)	((((((Heterospathe_cagayanensis	Kentiopsis_piersoniorum)	Veitchia_spiralis)	(Oenocarpus_bataua	(Oenocarpus_minor	Hydriastele_microspadix)))	Prestoea_acuminata)	(Manicaria_saccifera	Geonoma_undata))	((Dictyosperma_album	(Chamaedorea_seifrizii	Dypsis_decaryi))	Elaeis_guineensis))))	(Iriartea_deltoidea	Pseudophoenix_vinifera)))))	Nypa_fruticans)	Calamus_caryotoides);
((Attalea_speciosa	((Chamaedorea_seifrizii	(((((Nypa_fruticans	Serenoa_repens)	Roystonea_regia)	(Geonoma_undata	((Pelagodoxa_henryana	(((Kentiopsis_piersoniorum	(Veitchia_spiralis	Heterospathe_cagayanensis))	((Oenocarpus_bataua	Oenocarpus_minor)	Hydriastele_microspadix))	Prestoea_acuminata))	Manicaria_saccifera)))	(((Sclerosperma_profizianum	(Podococcus_barteri	Orania_palindan))	((Reinhardtia_latisecta	Reinhardtia_paiewonskiana)	(Reinhardtia_simplex	Reinhardtia_gracilis)))	((Pseudophoenix_vinifera	(Phoenix_dactylifera	Sabal_domingensis))	Iriartea_deltoidea)))	Leopoldinia_pulchra))	((Dictyosperma_album	Dypsis_decaryi)	Elaeis_guineensis)))	Calamus_caryotoides);
((Attalea_speciosa	(((Elaeis_guineensis	Chamaedorea_seifrizii)	(((((Manicaria_saccifera	(Pelagodoxa_henryana	(((Kentiopsis_piersoniorum	(Veitchia_spiralis	Heterospathe_cagayanensis))	(Oenocarpus_bataua	(Prestoea_acuminata	Oenocarpus_minor)))	Hydriastele_microspadix)))	Geonoma_undata)	((((Reinhardtia_latisecta	Reinhardtia_paiewonskiana)	(Reinhardtia_simplex	Reinhardtia_gracilis))	((Podococcus_barteri	(Pseudophoenix_vinifera	Orania_palindan))	Sclerosperma_profizianum))	((Nypa_fruticans	Iriartea_deltoidea)	((Serenoa_repens	Phoenix_dactylifera)	Sabal_domingensis))))	Roystonea_regia)	Leopoldinia_pulchra))	(Dictyosperma_album	Dypsis_decaryi)))	Calamus_caryotoides);
(((((Iriartea_deltoidea	Pseudophoenix_vinifera)	((Serenoa_repens	Phoenix_dactylifera)	Sabal_domingensis))	((((Manicaria_saccifera	(Pelagodoxa_henryana	((Prestoea_acuminata	((Dictyosperma_album	Dypsis_decaryi)	(Kentiopsis_piersoniorum	(Veitchia_spiralis	Heterospathe_cagayanensis))))	((Oenocarpus_bataua	Oenocarpus_minor)	Hydriastele_microspadix))))	Geonoma_undata)	(Roystonea_regia	((Chamaedorea_seifrizii	Elaeis_guineensis)	Leopoldinia_pulchra)))	(((Attalea_speciosa	(Podococcus_barteri	Orania_palindan))	Sclerosperma_profizianum)	((Reinhardtia_latisecta	Reinhardtia_paiewonskiana)	(Reinhardtia_simplex	Reinhardtia_gracilis)))))	Nypa_fruticans)	Calamus_caryotoides);
((((Reinhardtia_gracilis	(Reinhardtia_simplex	(Reinhardtia_paiewonskiana	Reinhardtia_latisecta)))	(((Phoenix_dactylifera	(Attalea_speciosa	Sabal_domingensis))	(Podococcus_barteri	Orania_palindan))	((Chamaedorea_seifrizii	Iriartea_deltoidea)	(((Elaeis_guineensis	Roystonea_regia)	((Leopoldinia_pulchra	(Manicaria_saccifera	Geonoma_undata))	((Sclerosperma_profizianum	Pelagodoxa_henryana)	(((Oenocarpus_minor	Oenocarpus_bataua)	Prestoea_acuminata)	(((Dypsis_decaryi	Dictyosperma_album)	(Heterospathe_cagayanensis	(Kentiopsis_piersoniorum	Veitchia_spiralis)))	Hydriastele_microspadix)))))	Pseudophoenix_vinifera))))	(Nypa_fruticans	Serenoa_repens))	Calamus_caryotoides);
((((Iriartea_deltoidea	((((Leopoldinia_pulchra	(Chamaedorea_seifrizii	Elaeis_guineensis))	Roystonea_regia)	((Manicaria_saccifera	Geonoma_undata)	(Pelagodoxa_henryana	((((Dypsis_decaryi	Dictyosperma_album)	(Heterospathe_cagayanensis	(Kentiopsis_piersoniorum	Veitchia_spiralis)))	Prestoea_acuminata)	(Hydriastele_microspadix	(Oenocarpus_minor	Oenocarpus_bataua))))))	(((Reinhardtia_paiewonskiana	Reinhardtia_latisecta)	(Reinhardtia_gracilis	Reinhardtia_simplex))	(Nypa_fruticans	Serenoa_repens))))	(Pseudophoenix_vinifera	(Phoenix_dactylifera	(Attalea_speciosa	Sabal_domingensis))))	(Sclerosperma_profizianum	(Podococcus_barteri	Orania_palindan)))	Calamus_caryotoides);
(((Nypa_fruticans	Serenoa_repens)	((Pseudophoenix_vinifera	(Sabal_domingensis	Phoenix_dactylifera))	((((Chamaedorea_seifrizii	Elaeis_guineensis)	Roystonea_regia)	(Leopoldinia_pulchra	((Manicaria_saccifera	Geonoma_undata)	(Pelagodoxa_henryana	((((Dictyosperma_album	(Heterospathe_cagayanensis	Kentiopsis_piersoniorum))	(Veitchia_spiralis	Prestoea_acuminata))	(Hydriastele_microspadix	(Oenocarpus_minor	Oenocarpus_bataua)))	Dypsis_decaryi)))))	((Sclerosperma_profizianum	((Podococcus_barteri	Attalea_speciosa)	Orania_palindan))	(((Reinhardtia_paiewonskiana	Reinhardtia_latisecta)	(Reinhardtia_gracilis	Reinhardtia_simplex))	Iriartea_deltoidea)))))	Calamus_caryotoides);
((Leopoldinia_pulchra	((Attalea_speciosa	((Dypsis_decaryi	Dictyosperma_album)	Elaeis_guineensis))	((((Iriartea_deltoidea	Chamaedorea_seifrizii)	(Manicaria_saccifera	((Pelagodoxa_henryana	((Hydriastele_microspadix	((Veitchia_spiralis	Heterospathe_cagayanensis)	Kentiopsis_piersoniorum))	(Prestoea_acuminata	(Oenocarpus_minor	Oenocarpus_bataua))))	Geonoma_undata)))	(((Pseudophoenix_vinifera	(Sabal_domingensis	Phoenix_dactylifera))	(Sclerosperma_profizianum	(Orania_palindan	Podococcus_barteri)))	((Reinhardtia_paiewonskiana	Reinhardtia_latisecta)	((Nypa_fruticans	Serenoa_repens)	(Reinhardtia_gracilis	Reinhardtia_simplex)))))	Roystonea_regia)))	Calamus_caryotoides);
((Nypa_fruticans	(((Sclerosperma_profizianum	(Attalea_speciosa	Orania_palindan))	(Pelagodoxa_henryana	(Podococcus_barteri	(Reinhardtia_simplex	(Reinhardtia_gracilis	(Reinhardtia_paiewonskiana	Reinhardtia_latisecta))))))	(((Dypsis_decaryi	((Elaeis_guineensis	(Dictyosperma_album	(Iriartea_deltoidea	Chamaedorea_seifrizii)))	(((((Veitchia_spiralis	Heterospathe_cagayanensis)	Kentiopsis_piersoniorum)	Hydriastele_microspadix)	(Prestoea_acuminata	(Oenocarpus_minor	Oenocarpus_bataua)))	(Geonoma_undata	Manicaria_saccifera))))	(Leopoldinia_pulchra	Roystonea_regia))	(Pseudophoenix_vinifera	(Sabal_domingensis	(Serenoa_repens	Phoenix_dactylifera))))))	Calamus_caryotoides);
((Nypa_fruticans	((((Reinhardtia_paiewonskiana	Reinhardtia_latisecta)	(Reinhardtia_simplex	Reinhardtia_gracilis))	((((((Dypsis_decaryi	Dictyosperma_album)	((Veitchia_spiralis	Heterospathe_cagayanensis)	Kentiopsis_piersoniorum))	(Prestoea_acuminata	(Hydriastele_microspadix	(Oenocarpus_minor	Oenocarpus_bataua))))	Pelagodoxa_henryana)	((Geonoma_undata	Manicaria_saccifera)	(((Elaeis_guineensis	Chamaedorea_seifrizii)	Roystonea_regia)	Leopoldinia_pulchra)))	(Iriartea_deltoidea	((Sclerosperma_profizianum	Orania_palindan)	(Pseudophoenix_vinifera	(Sabal_domingensis	(Serenoa_repens	Phoenix_dactylifera)))))))	(Attalea_speciosa	Podococcus_barteri)))	Calamus_caryotoides);
((Nypa_fruticans	((Pseudophoenix_vinifera	(Sabal_domingensis	(Serenoa_repens	Phoenix_dactylifera)))	(((((Attalea_speciosa	Orania_palindan)	Pelagodoxa_henryana)	(((Reinhardtia_paiewonskiana	Reinhardtia_latisecta)	(Reinhardtia_simplex	Reinhardtia_gracilis))	(Sclerosperma_profizianum	Podococcus_barteri)))	Iriartea_deltoidea)	(((Dypsis_decaryi	Elaeis_guineensis)	Leopoldinia_pulchra)	((Hydriastele_microspadix	(Geonoma_undata	Roystonea_regia))	(Manicaria_saccifera	(((Dictyosperma_album	(Heterospathe_cagayanensis	(Kentiopsis_piersoniorum	Veitchia_spiralis)))	(Oenocarpus_minor	Oenocarpus_bataua))	(Chamaedorea_seifrizii	Prestoea_acuminata))))))))	Calamus_caryotoides);
((Attalea_speciosa	(Orania_palindan	(Podococcus_barteri	((Pelagodoxa_henryana	Sclerosperma_profizianum)	(((Reinhardtia_paiewonskiana	Reinhardtia_latisecta)	(Reinhardtia_simplex	Reinhardtia_gracilis))	(((Pseudophoenix_vinifera	(Nypa_fruticans	(Chamaedorea_seifrizii	Iriartea_deltoidea)))	((((Dictyosperma_album	(Elaeis_guineensis	Leopoldinia_pulchra))	Dypsis_decaryi)	((Geonoma_undata	Manicaria_saccifera)	((((Veitchia_spiralis	Kentiopsis_piersoniorum)	Heterospathe_cagayanensis)	(Hydriastele_microspadix	(Oenocarpus_minor	Oenocarpus_bataua)))	Prestoea_acuminata)))	Roystonea_regia))	(Sabal_domingensis	(Serenoa_repens	Phoenix_dactylifera))))))))	Calamus_caryotoides);
((Nypa_fruticans	(((Elaeis_guineensis	Leopoldinia_pulchra)	(((Prestoea_acuminata	(Chamaedorea_seifrizii	Veitchia_spiralis))	(((((Dypsis_decaryi	Dictyosperma_album)	(Kentiopsis_piersoniorum	Heterospathe_cagayanensis))	(Hydriastele_microspadix	(Oenocarpus_minor	Oenocarpus_bataua)))	Geonoma_undata)	Manicaria_saccifera))	Roystonea_regia))	((Pseudophoenix_vinifera	(Sclerosperma_profizianum	(Sabal_domingensis	(Serenoa_repens	Phoenix_dactylifera))))	(((Attalea_speciosa	Orania_palindan)	Pelagodoxa_henryana)	(Podococcus_barteri	((Reinhardtia_paiewonskiana	Reinhardtia_latisecta)	(Reinhardtia_gracilis	(Reinhardtia_simplex	Iriartea_deltoidea))))))))	Calamus_caryotoides);
((Geonoma_undata	(((Pelagodoxa_henryana	((((Hydriastele_microspadix	(Oenocarpus_minor	Oenocarpus_bataua))	Nypa_fruticans)	((Veitchia_spiralis	Heterospathe_cagayanensis)	Kentiopsis_piersoniorum))	Prestoea_acuminata))	Manicaria_saccifera)	(((((Sabal_domingensis	(Serenoa_repens	Phoenix_dactylifera))	(Orania_palindan	(Sclerosperma_profizianum	Pseudophoenix_vinifera)))	(((Reinhardtia_paiewonskiana	Reinhardtia_latisecta)	Reinhardtia_gracilis)	Reinhardtia_simplex))	Roystonea_regia)	((Podococcus_barteri	Leopoldinia_pulchra)	((Attalea_speciosa	((Dypsis_decaryi	Dictyosperma_album)	Elaeis_guineensis))	(Chamaedorea_seifrizii	Iriartea_deltoidea))))))	Calamus_caryotoides);
((Sabal_domingensis	(((((Iriartea_deltoidea	Nypa_fruticans)	((Chamaedorea_seifrizii	(((Dypsis_decaryi	Dictyosperma_album)	(Attalea_speciosa	Leopoldinia_pulchra))	Elaeis_guineensis))	((Hydriastele_microspadix	(((Manicaria_saccifera	Geonoma_undata)	((Veitchia_spiralis	(Kentiopsis_piersoniorum	Heterospathe_cagayanensis))	((Oenocarpus_bataua	Oenocarpus_minor)	Prestoea_acuminata)))	Pelagodoxa_henryana))	Roystonea_regia)))	(((Reinhardtia_paiewonskiana	Reinhardtia_latisecta)	(Reinhardtia_gracilis	Reinhardtia_simplex))	((Podococcus_barteri	Orania_palindan)	Sclerosperma_profizianum)))	Pseudophoenix_vinifera)	(Serenoa_repens	Phoenix_dactylifera)))	Calamus_caryotoides);
((Nypa_fruticans	(((Reinhardtia_paiewonskiana	Reinhardtia_latisecta)	(Reinhardtia_gracilis	Reinhardtia_simplex))	(((((Attalea_speciosa	Orania_palindan)	Sclerosperma_profizianum)	((Iriartea_deltoidea	Pseudophoenix_vinifera)	((Serenoa_repens	Phoenix_dactylifera)	Sabal_domingensis)))	(((Pelagodoxa_henryana	((((Hydriastele_microspadix	(Oenocarpus_bataua	Oenocarpus_minor))	Veitchia_spiralis)	(Kentiopsis_piersoniorum	Heterospathe_cagayanensis))	Prestoea_acuminata))	(Geonoma_undata	Manicaria_saccifera))	(Roystonea_regia	(((Chamaedorea_seifrizii	Leopoldinia_pulchra)	(Dypsis_decaryi	Elaeis_guineensis))	Dictyosperma_album))))	Podococcus_barteri)))	Calamus_caryotoides);
((Attalea_speciosa	((((Reinhardtia_paiewonskiana	Reinhardtia_latisecta)	(Reinhardtia_gracilis	Reinhardtia_simplex))	(Pelagodoxa_henryana	((((((Hydriastele_microspadix	(Oenocarpus_bataua	Oenocarpus_minor))	(Veitchia_spiralis	(Heterospathe_cagayanensis	Kentiopsis_piersoniorum)))	Prestoea_acuminata)	(Geonoma_undata	Manicaria_saccifera))	(Roystonea_regia	((Chamaedorea_seifrizii	Leopoldinia_pulchra)	((Dictyosperma_album	Dypsis_decaryi)	Elaeis_guineensis))))	(((Nypa_fruticans	Iriartea_deltoidea)	Pseudophoenix_vinifera)	((Serenoa_repens	Phoenix_dactylifera)	Sabal_domingensis)))))	((Podococcus_barteri	Orania_palindan)	Sclerosperma_profizianum)))	Calamus_caryotoides);
((Geonoma_undata	(Manicaria_saccifera	(((((Pseudophoenix_vinifera	((Serenoa_repens	Phoenix_dactylifera)	(Dypsis_decaryi	Sabal_domingensis)))	(((Reinhardtia_paiewonskiana	Reinhardtia_latisecta)	(Reinhardtia_gracilis	Reinhardtia_simplex))	((Leopoldinia_pulchra	Podococcus_barteri)	(Orania_palindan	Sclerosperma_profizianum))))	(Chamaedorea_seifrizii	Iriartea_deltoidea))	(((Dictyosperma_album	Nypa_fruticans)	Roystonea_regia)	Elaeis_guineensis))	(Pelagodoxa_henryana	((Oenocarpus_bataua	(Oenocarpus_minor	Hydriastele_microspadix))	((Veitchia_spiralis	(Heterospathe_cagayanensis	Kentiopsis_piersoniorum))	(Attalea_speciosa	Prestoea_acuminata)))))))	Calamus_caryotoides);
(((Dypsis_decaryi	Leopoldinia_pulchra)	((Podococcus_barteri	((((Sabal_domingensis	(Serenoa_repens	Phoenix_dactylifera))	(Orania_palindan	Sclerosperma_profizianum))	(((Dictyosperma_album	Iriartea_deltoidea)	(((Pelagodoxa_henryana	((((Oenocarpus_bataua	Oenocarpus_minor)	(Veitchia_spiralis	(Heterospathe_cagayanensis	Kentiopsis_piersoniorum)))	Prestoea_acuminata)	Hydriastele_microspadix))	(Geonoma_undata	Manicaria_saccifera))	((Chamaedorea_seifrizii	Elaeis_guineensis)	Roystonea_regia)))	((Reinhardtia_paiewonskiana	Reinhardtia_latisecta)	(Nypa_fruticans	(Reinhardtia_gracilis	Reinhardtia_simplex)))))	Pseudophoenix_vinifera))	Attalea_speciosa))	Calamus_caryotoides);
(((Attalea_speciosa	((((Sabal_domingensis	(Serenoa_repens	Phoenix_dactylifera))	(Nypa_fruticans	((((Pelagodoxa_henryana	((((Hydriastele_microspadix	(Oenocarpus_bataua	Oenocarpus_minor))	((Dictyosperma_album	Heterospathe_cagayanensis)	Kentiopsis_piersoniorum))	Prestoea_acuminata)	Veitchia_spiralis))	(Geonoma_undata	Manicaria_saccifera))	(Pseudophoenix_vinifera	(Chamaedorea_seifrizii	Elaeis_guineensis)))	Roystonea_regia)))	(Iriartea_deltoidea	(((Podococcus_barteri	Sclerosperma_profizianum)	Orania_palindan)	((Reinhardtia_paiewonskiana	Reinhardtia_latisecta)	(Reinhardtia_gracilis	Reinhardtia_simplex)))))	Leopoldinia_pulchra))	Dypsis_decaryi)	Calamus_caryotoides);
((Pseudophoenix_vinifera	((Sabal_domingensis	Phoenix_dactylifera)	((((Serenoa_repens	(Nypa_fruticans	Attalea_speciosa))	((Roystonea_regia	Elaeis_guineensis)	((Pelagodoxa_henryana	(((Hydriastele_microspadix	(Oenocarpus_bataua	Oenocarpus_minor))	Prestoea_acuminata)	((Dictyosperma_album	(Veitchia_spiralis	(Heterospathe_cagayanensis	Kentiopsis_piersoniorum)))	Dypsis_decaryi)))	((Leopoldinia_pulchra	Geonoma_undata)	Manicaria_saccifera))))	(((Reinhardtia_paiewonskiana	Reinhardtia_latisecta)	(Reinhardtia_gracilis	Reinhardtia_simplex))	((Podococcus_barteri	Orania_palindan)	Sclerosperma_profizianum)))	(Chamaedorea_seifrizii	Iriartea_deltoidea))))	Calamus_caryotoides);
((((((((((Reinhardtia_paiewonskiana	Reinhardtia_latisecta)	(Reinhardtia_gracilis	Reinhardtia_simplex))	((Attalea_speciosa	(Podococcus_barteri	Orania_palindan))	Sclerosperma_profizianum))	(Sabal_domingensis	Phoenix_dactylifera))	(((Dypsis_decaryi	(Roystonea_regia	Elaeis_guineensis))	Leopoldinia_pulchra)	((Pelagodoxa_henryana	((Hydriastele_microspadix	(Oenocarpus_bataua	Oenocarpus_minor))	(Prestoea_acuminata	(Dictyosperma_album	(Veitchia_spiralis	(Heterospathe_cagayanensis	Kentiopsis_piersoniorum))))))	(Geonoma_undata	Manicaria_saccifera))))	(Chamaedorea_seifrizii	Iriartea_deltoidea))	Pseudophoenix_vinifera)	Serenoa_repens)	Nypa_fruticans)	Calamus_caryotoides);
((Reinhardtia_simplex	(((((Attalea_speciosa	(Podococcus_barteri	Orania_palindan))	Sclerosperma_profizianum)	(((Nypa_fruticans	Serenoa_repens)	Iriartea_deltoidea)	(((Roystonea_regia	(Chamaedorea_seifrizii	Elaeis_guineensis))	(Leopoldinia_pulchra	((Pelagodoxa_henryana	((Oenocarpus_bataua	(Oenocarpus_minor	Hydriastele_microspadix))	(Prestoea_acuminata	((Dictyosperma_album	Dypsis_decaryi)	(Heterospathe_cagayanensis	(Kentiopsis_piersoniorum	Veitchia_spiralis))))))	(Geonoma_undata	Manicaria_saccifera))))	(Pseudophoenix_vinifera	(Sabal_domingensis	Phoenix_dactylifera)))))	(Reinhardtia_paiewonskiana	Reinhardtia_latisecta))	Reinhardtia_gracilis))	Calamus_caryotoides);
((Sabal_domingensis	((Serenoa_repens	Phoenix_dactylifera)	(((Iriartea_deltoidea	((((Reinhardtia_paiewonskiana	Reinhardtia_latisecta)	(Reinhardtia_gracilis	Reinhardtia_simplex))	((Podococcus_barteri	Orania_palindan)	Sclerosperma_profizianum))	Pelagodoxa_henryana))	(((Attalea_speciosa	Nypa_fruticans)	Pseudophoenix_vinifera)	Hydriastele_microspadix))	((Leopoldinia_pulchra	(Chamaedorea_seifrizii	Elaeis_guineensis))	(Roystonea_regia	(((Oenocarpus_bataua	Oenocarpus_minor)	(Prestoea_acuminata	((Dictyosperma_album	Dypsis_decaryi)	(Heterospathe_cagayanensis	(Kentiopsis_piersoniorum	Veitchia_spiralis)))))	(Geonoma_undata	Manicaria_saccifera)))))))	Calamus_caryotoides);
((Nypa_fruticans	((Reinhardtia_gracilis	Reinhardtia_simplex)	((((Serenoa_repens	Phoenix_dactylifera)	Sabal_domingensis)	((((((((Pelagodoxa_henryana	(((Dictyosperma_album	(Heterospathe_cagayanensis	(Veitchia_spiralis	Kentiopsis_piersoniorum)))	(Hydriastele_microspadix	((Dypsis_decaryi	Oenocarpus_bataua)	Oenocarpus_minor)))	Prestoea_acuminata))	(Geonoma_undata	Manicaria_saccifera))	(Elaeis_guineensis	Chamaedorea_seifrizii))	(Podococcus_barteri	Leopoldinia_pulchra))	Roystonea_regia)	Iriartea_deltoidea)	Sclerosperma_profizianum)	((Attalea_speciosa	Orania_palindan)	Pseudophoenix_vinifera)))	(Reinhardtia_latisecta	Reinhardtia_paiewonskiana))))	Calamus_caryotoides);
((Geonoma_undata	(Manicaria_saccifera	(((((Reinhardtia_gracilis	(Reinhardtia_simplex	(Reinhardtia_latisecta	Reinhardtia_paiewonskiana)))	(((Serenoa_repens	Phoenix_dactylifera)	Sabal_domingensis)	((Attalea_speciosa	(Orania_palindan	Podococcus_barteri))	Pseudophoenix_vinifera)))	(((Roystonea_regia	Nypa_fruticans)	Leopoldinia_pulchra)	(Elaeis_guineensis	(Iriartea_deltoidea	Chamaedorea_seifrizii))))	Sclerosperma_profizianum)	(Pelagodoxa_henryana	(Prestoea_acuminata	((Heterospathe_cagayanensis	(Veitchia_spiralis	Kentiopsis_piersoniorum))	((Hydriastele_microspadix	(Oenocarpus_bataua	Oenocarpus_minor))	(Dypsis_decaryi	Dictyosperma_album))))))))	Calamus_caryotoides);
((Nypa_fruticans	(Roystonea_regia	((((Reinhardtia_gracilis	(Reinhardtia_simplex	(Reinhardtia_latisecta	Reinhardtia_paiewonskiana)))	Podococcus_barteri)	((Elaeis_guineensis	(Iriartea_deltoidea	Chamaedorea_seifrizii))	(((Serenoa_repens	Phoenix_dactylifera)	Sabal_domingensis)	((Leopoldinia_pulchra	Pseudophoenix_vinifera)	(Attalea_speciosa	Orania_palindan)))))	((Pelagodoxa_henryana	Sclerosperma_profizianum)	(Geonoma_undata	(Manicaria_saccifera	((((Dypsis_decaryi	Dictyosperma_album)	(Heterospathe_cagayanensis	(Veitchia_spiralis	Kentiopsis_piersoniorum)))	Hydriastele_microspadix)	(Prestoea_acuminata	(Oenocarpus_bataua	Oenocarpus_minor)))))))))	Calamus_caryotoides);
((Nypa_fruticans	(((((Reinhardtia_latisecta	Reinhardtia_paiewonskiana)	(Reinhardtia_gracilis	Reinhardtia_simplex))	Podococcus_barteri)	((Iriartea_deltoidea	((Serenoa_repens	Phoenix_dactylifera)	Sabal_domingensis))	((Attalea_speciosa	Orania_palindan)	Pseudophoenix_vinifera)))	(((((Pelagodoxa_henryana	Sclerosperma_profizianum)	((Hydriastele_microspadix	(Oenocarpus_bataua	Oenocarpus_minor))	(((Dypsis_decaryi	Dictyosperma_album)	(Heterospathe_cagayanensis	(Veitchia_spiralis	Kentiopsis_piersoniorum)))	Prestoea_acuminata)))	(Geonoma_undata	Manicaria_saccifera))	(Chamaedorea_seifrizii	Elaeis_guineensis))	(Leopoldinia_pulchra	Roystonea_regia))))	Calamus_caryotoides);
((Attalea_speciosa	((Podococcus_barteri	Orania_palindan)	(((((((Geonoma_undata	Manicaria_saccifera)	((Prestoea_acuminata	(Pelagodoxa_henryana	(((Hydriastele_microspadix	Oenocarpus_bataua)	Oenocarpus_minor)	(Heterospathe_cagayanensis	(Kentiopsis_piersoniorum	(Dypsis_decaryi	Dictyosperma_album))))))	Pseudophoenix_vinifera))	((((Veitchia_spiralis	Chamaedorea_seifrizii)	Elaeis_guineensis)	Leopoldinia_pulchra)	Roystonea_regia))	Sclerosperma_profizianum)	((Reinhardtia_latisecta	Reinhardtia_paiewonskiana)	(Reinhardtia_gracilis	Reinhardtia_simplex)))	((Serenoa_repens	Phoenix_dactylifera)	Sabal_domingensis))	(Iriartea_deltoidea	Nypa_fruticans))))	Calamus_caryotoides);
((Sabal_domingensis	(((Nypa_fruticans	Attalea_speciosa)	(((Serenoa_repens	Pseudophoenix_vinifera)	((((Reinhardtia_latisecta	Reinhardtia_paiewonskiana)	(Reinhardtia_gracilis	Reinhardtia_simplex))	(Sclerosperma_profizianum	(Podococcus_barteri	Orania_palindan)))	Iriartea_deltoidea))	(((Roystonea_regia	((Geonoma_undata	Manicaria_saccifera)	(Pelagodoxa_henryana	(Prestoea_acuminata	((Hydriastele_microspadix	(Oenocarpus_bataua	Oenocarpus_minor))	(Dictyosperma_album	(Veitchia_spiralis	(Heterospathe_cagayanensis	Kentiopsis_piersoniorum))))))))	Chamaedorea_seifrizii)	(Leopoldinia_pulchra	(Elaeis_guineensis	Dypsis_decaryi)))))	Phoenix_dactylifera))	Calamus_caryotoides);
(((Nypa_fruticans	Attalea_speciosa)	(((((Leopoldinia_pulchra	(Chamaedorea_seifrizii	Elaeis_guineensis))	Roystonea_regia)	((Geonoma_undata	Manicaria_saccifera)	(Pelagodoxa_henryana	(((Dictyosperma_album	(Heterospathe_cagayanensis	(Kentiopsis_piersoniorum	Veitchia_spiralis)))	Dypsis_decaryi)	(Prestoea_acuminata	(Hydriastele_microspadix	(Oenocarpus_bataua	Oenocarpus_minor)))))))	((Reinhardtia_gracilis	(Reinhardtia_simplex	(Reinhardtia_latisecta	Reinhardtia_paiewonskiana)))	(Sclerosperma_profizianum	(Podococcus_barteri	Orania_palindan))))	(((Sabal_domingensis	(Phoenix_dactylifera	Serenoa_repens))	Iriartea_deltoidea)	Pseudophoenix_vinifera)))	Calamus_caryotoides);
((Nypa_fruticans	(((((Geonoma_undata	Manicaria_saccifera)	(Pelagodoxa_henryana	(((Heterospathe_cagayanensis	(Kentiopsis_piersoniorum	Veitchia_spiralis))	(Dypsis_decaryi	Dictyosperma_album))	(Prestoea_acuminata	(Hydriastele_microspadix	(Oenocarpus_bataua	Oenocarpus_minor))))))	((Elaeis_guineensis	(Leopoldinia_pulchra	Chamaedorea_seifrizii))	Roystonea_regia))	(((Reinhardtia_latisecta	Reinhardtia_paiewonskiana)	(Reinhardtia_gracilis	Reinhardtia_simplex))	(Sclerosperma_profizianum	(Attalea_speciosa	(Podococcus_barteri	Orania_palindan)))))	((Sabal_domingensis	(Phoenix_dactylifera	Serenoa_repens))	(Iriartea_deltoidea	Pseudophoenix_vinifera))))	Calamus_caryotoides);
((Nypa_fruticans	((((Iriartea_deltoidea	Pseudophoenix_vinifera)	((((Geonoma_undata	Manicaria_saccifera)	(Prestoea_acuminata	(Veitchia_spiralis	((Hydriastele_microspadix	(Oenocarpus_bataua	Oenocarpus_minor))	(Pelagodoxa_henryana	(Kentiopsis_piersoniorum	((Dypsis_decaryi	Dictyosperma_album)	Heterospathe_cagayanensis)))))))	(Elaeis_guineensis	Chamaedorea_seifrizii))	(Leopoldinia_pulchra	Roystonea_regia)))	(((Reinhardtia_latisecta	Reinhardtia_paiewonskiana)	(Reinhardtia_gracilis	Reinhardtia_simplex))	(Sclerosperma_profizianum	(Attalea_speciosa	(Podococcus_barteri	Orania_palindan)))))	(Sabal_domingensis	(Phoenix_dactylifera	Serenoa_repens))))	Calamus_caryotoides);
((((((Podococcus_barteri	Sclerosperma_profizianum)	(Attalea_speciosa	Orania_palindan))	((Pseudophoenix_vinifera	(Sabal_domingensis	Phoenix_dactylifera))	(((Serenoa_repens	Nypa_fruticans)	Iriartea_deltoidea)	((((Geonoma_undata	Manicaria_saccifera)	((Prestoea_acuminata	((Hydriastele_microspadix	(Oenocarpus_bataua	Oenocarpus_minor))	((Veitchia_spiralis	Heterospathe_cagayanensis)	Kentiopsis_piersoniorum)))	Pelagodoxa_henryana))	((Dictyosperma_album	(Elaeis_guineensis	(Chamaedorea_seifrizii	Dypsis_decaryi)))	Leopoldinia_pulchra))	Roystonea_regia))))	(Reinhardtia_latisecta	Reinhardtia_paiewonskiana))	(Reinhardtia_gracilis	Reinhardtia_simplex))	Calamus_caryotoides);
(((Serenoa_repens	Phoenix_dactylifera)	(((((((Pelagodoxa_henryana	Sclerosperma_profizianum)	(Attalea_speciosa	(Orania_palindan	Podococcus_barteri)))	((Reinhardtia_paiewonskiana	Reinhardtia_latisecta)	(Reinhardtia_gracilis	Reinhardtia_simplex)))	((Dictyosperma_album	((Leopoldinia_pulchra	((Manicaria_saccifera	Geonoma_undata)	((Prestoea_acuminata	(Kentiopsis_piersoniorum	(Veitchia_spiralis	Heterospathe_cagayanensis)))	(Hydriastele_microspadix	(Oenocarpus_minor	Oenocarpus_bataua)))))	Dypsis_decaryi))	((Elaeis_guineensis	Chamaedorea_seifrizii)	Roystonea_regia)))	(Nypa_fruticans	Iriartea_deltoidea))	Pseudophoenix_vinifera)	Sabal_domingensis))	Calamus_caryotoides);
((Nypa_fruticans	((((Roystonea_regia	(Leopoldinia_pulchra	Chamaedorea_seifrizii))	(((Manicaria_saccifera	Geonoma_undata)	((Prestoea_acuminata	(Dypsis_decaryi	(Dictyosperma_album	((Heterospathe_cagayanensis	Veitchia_spiralis)	Kentiopsis_piersoniorum))))	(Oenocarpus_minor	Oenocarpus_bataua)))	(Elaeis_guineensis	Hydriastele_microspadix)))	(Iriartea_deltoidea	((Orania_palindan	Podococcus_barteri)	((Reinhardtia_gracilis	(Reinhardtia_simplex	(Reinhardtia_paiewonskiana	Reinhardtia_latisecta)))	(Pelagodoxa_henryana	Sclerosperma_profizianum)))))	(Pseudophoenix_vinifera	((Attalea_speciosa	Sabal_domingensis)	(Serenoa_repens	Phoenix_dactylifera)))))	Calamus_caryotoides);
(((Serenoa_repens	Phoenix_dactylifera)	((Sclerosperma_profizianum	((Pseudophoenix_vinifera	(Attalea_speciosa	Orania_palindan))	(Podococcus_barteri	((((Reinhardtia_paiewonskiana	Reinhardtia_latisecta)	(Reinhardtia_gracilis	Reinhardtia_simplex))	(Nypa_fruticans	Iriartea_deltoidea))	(Pelagodoxa_henryana	(Leopoldinia_pulchra	((Hydriastele_microspadix	Roystonea_regia)	(((Manicaria_saccifera	Geonoma_undata)	((Prestoea_acuminata	(Dypsis_decaryi	(Dictyosperma_album	(Heterospathe_cagayanensis	Kentiopsis_piersoniorum))))	(Veitchia_spiralis	(Oenocarpus_minor	Oenocarpus_bataua))))	(Elaeis_guineensis	Chamaedorea_seifrizii)))))))))	Sabal_domingensis))	Calamus_caryotoides);
((Phoenix_dactylifera	((((((Elaeis_guineensis	(Iriartea_deltoidea	Chamaedorea_seifrizii))	(Roystonea_regia	((Manicaria_saccifera	Geonoma_undata)	((Prestoea_acuminata	((Veitchia_spiralis	(Heterospathe_cagayanensis	Kentiopsis_piersoniorum))	(Dypsis_decaryi	Dictyosperma_album)))	(Hydriastele_microspadix	(Oenocarpus_minor	Oenocarpus_bataua))))))	((Sclerosperma_profizianum	((Reinhardtia_paiewonskiana	Reinhardtia_latisecta)	(Reinhardtia_gracilis	Reinhardtia_simplex)))	((Leopoldinia_pulchra	Podococcus_barteri)	Pelagodoxa_henryana)))	(Pseudophoenix_vinifera	(Attalea_speciosa	Orania_palindan)))	(Serenoa_repens	Nypa_fruticans))	Sabal_domingensis))	Calamus_caryotoides);
(((((((Reinhardtia_paiewonskiana	Reinhardtia_latisecta)	(Reinhardtia_gracilis	Reinhardtia_simplex))	(((Roystonea_regia	(Elaeis_guineensis	(Leopoldinia_pulchra	Chamaedorea_seifrizii)))	(Geonoma_undata	(((Prestoea_acuminata	((Veitchia_spiralis	(Heterospathe_cagayanensis	Kentiopsis_piersoniorum))	(Dypsis_decaryi	Dictyosperma_album)))	(Oenocarpus_bataua	(Oenocarpus_minor	Hydriastele_microspadix)))	Manicaria_saccifera)))	(Podococcus_barteri	(Sclerosperma_profizianum	Pelagodoxa_henryana))))	Iriartea_deltoidea)	(((Serenoa_repens	Pseudophoenix_vinifera)	(Attalea_speciosa	Orania_palindan))	(Phoenix_dactylifera	Sabal_domingensis)))	Nypa_fruticans)	Calamus_caryotoides);
((((Podococcus_barteri	((Reinhardtia_paiewonskiana	Reinhardtia_latisecta)	(Reinhardtia_gracilis	Reinhardtia_simplex)))	(((((Dypsis_decaryi	Dictyosperma_album)	(Attalea_speciosa	(Elaeis_guineensis	Leopoldinia_pulchra)))	Chamaedorea_seifrizii)	((Roystonea_regia	Geonoma_undata)	((Pelagodoxa_henryana	((Prestoea_acuminata	(Veitchia_spiralis	(Heterospathe_cagayanensis	Kentiopsis_piersoniorum)))	(Hydriastele_microspadix	(Oenocarpus_bataua	Oenocarpus_minor))))	Manicaria_saccifera)))	((((Serenoa_repens	Phoenix_dactylifera)	Sabal_domingensis)	(Sclerosperma_profizianum	(Orania_palindan	Pseudophoenix_vinifera)))	Iriartea_deltoidea)))	Nypa_fruticans)	Calamus_caryotoides);
((Leopoldinia_pulchra	((Elaeis_guineensis	Chamaedorea_seifrizii)	((((Geonoma_undata	((Pelagodoxa_henryana	((Prestoea_acuminata	(Veitchia_spiralis	(Heterospathe_cagayanensis	Kentiopsis_piersoniorum)))	(Hydriastele_microspadix	(Oenocarpus_bataua	Oenocarpus_minor))))	Manicaria_saccifera))	Roystonea_regia)	((((Sclerosperma_profizianum	(Orania_palindan	(Podococcus_barteri	Pseudophoenix_vinifera)))	((Reinhardtia_paiewonskiana	Reinhardtia_latisecta)	(Reinhardtia_gracilis	Reinhardtia_simplex)))	((Serenoa_repens	Phoenix_dactylifera)	Sabal_domingensis))	(Nypa_fruticans	Iriartea_deltoidea)))	((Dypsis_decaryi	Dictyosperma_album)	Attalea_speciosa))))	Calamus_caryotoides);
((((Dictyosperma_album	Elaeis_guineensis)	Attalea_speciosa)	((((Iriartea_deltoidea	(((Reinhardtia_paiewonskiana	Reinhardtia_latisecta)	(Nypa_fruticans	(Reinhardtia_gracilis	Reinhardtia_simplex)))	(Pseudophoenix_vinifera	((Sclerosperma_profizianum	Orania_palindan)	((Serenoa_repens	Phoenix_dactylifera)	Sabal_domingensis)))))	((Roystonea_regia	(Pelagodoxa_henryana	(((Prestoea_acuminata	Podococcus_barteri)	((Veitchia_spiralis	(Heterospathe_cagayanensis	Kentiopsis_piersoniorum))	(Oenocarpus_bataua	Oenocarpus_minor)))	Hydriastele_microspadix)))	(Manicaria_saccifera	Geonoma_undata)))	Leopoldinia_pulchra)	(Chamaedorea_seifrizii	Dypsis_decaryi)))	Calamus_caryotoides);
((Nypa_fruticans	(Reinhardtia_latisecta	(((Reinhardtia_gracilis	Reinhardtia_simplex)	(Podococcus_barteri	(((((Serenoa_repens	Phoenix_dactylifera)	Sabal_domingensis)	Sclerosperma_profizianum)	(Orania_palindan	Pseudophoenix_vinifera))	((Chamaedorea_seifrizii	Iriartea_deltoidea)	((((Pelagodoxa_henryana	(((Veitchia_spiralis	(Heterospathe_cagayanensis	Kentiopsis_piersoniorum))	(Hydriastele_microspadix	(Oenocarpus_bataua	Oenocarpus_minor)))	Prestoea_acuminata))	Manicaria_saccifera)	(Geonoma_undata	Roystonea_regia))	((((Dictyosperma_album	Elaeis_guineensis)	Dypsis_decaryi)	Attalea_speciosa)	Leopoldinia_pulchra))))))	Reinhardtia_paiewonskiana)))	Calamus_caryotoides);
((Nypa_fruticans	((Attalea_speciosa	(((Iriartea_deltoidea	Pseudophoenix_vinifera)	((Leopoldinia_pulchra	((Pelagodoxa_henryana	(((Kentiopsis_piersoniorum	Dictyosperma_album)	Dypsis_decaryi)	((Hydriastele_microspadix	(Oenocarpus_bataua	Oenocarpus_minor))	((Heterospathe_cagayanensis	Prestoea_acuminata)	Veitchia_spiralis))))	(Geonoma_undata	Manicaria_saccifera)))	(Roystonea_regia	(Chamaedorea_seifrizii	Elaeis_guineensis))))	(((Reinhardtia_paiewonskiana	Reinhardtia_latisecta)	(Reinhardtia_gracilis	Reinhardtia_simplex))	(Sclerosperma_profizianum	(Orania_palindan	Podococcus_barteri)))))	((Serenoa_repens	Phoenix_dactylifera)	Sabal_domingensis)))	Calamus_caryotoides);
((Attalea_speciosa	(((Podococcus_barteri	Sclerosperma_profizianum)	(((Reinhardtia_paiewonskiana	Reinhardtia_latisecta)	(Reinhardtia_simplex	Reinhardtia_gracilis))	(((Iriartea_deltoidea	Nypa_fruticans)	((Serenoa_repens	Phoenix_dactylifera)	Sabal_domingensis))	((((Chamaedorea_seifrizii	Elaeis_guineensis)	Leopoldinia_pulchra)	Roystonea_regia)	((Manicaria_saccifera	Geonoma_undata)	((((Prestoea_acuminata	((Veitchia_spiralis	(Dypsis_decaryi	Dictyosperma_album))	(Kentiopsis_piersoniorum	Heterospathe_cagayanensis)))	((Oenocarpus_bataua	Oenocarpus_minor)	Hydriastele_microspadix))	Pelagodoxa_henryana)	Pseudophoenix_vinifera))))))	Orania_palindan))	Calamus_caryotoides);
((Sabal_domingensis	(((((Chamaedorea_seifrizii	Iriartea_deltoidea)	(((Elaeis_guineensis	Leopoldinia_pulchra)	Roystonea_regia)	((Manicaria_saccifera	Geonoma_undata)	(((((Heterospathe_cagayanensis	(Kentiopsis_piersoniorum	Veitchia_spiralis))	(Dypsis_decaryi	Dictyosperma_album))	Prestoea_acuminata)	((Oenocarpus_bataua	Oenocarpus_minor)	Hydriastele_microspadix))	Pelagodoxa_henryana))))	((Nypa_fruticans	Attalea_speciosa)	((Reinhardtia_paiewonskiana	Reinhardtia_latisecta)	(Reinhardtia_simplex	Reinhardtia_gracilis))))	(Pseudophoenix_vinifera	((Podococcus_barteri	Orania_palindan)	Sclerosperma_profizianum)))	(Serenoa_repens	Phoenix_dactylifera)))	Calamus_caryotoides);
((Nypa_fruticans	((((Roystonea_regia	((Leopoldinia_pulchra	Dypsis_decaryi)	(Elaeis_guineensis	(Chamaedorea_seifrizii	Attalea_speciosa))))	(Manicaria_saccifera	(Geonoma_undata	(((((Heterospathe_cagayanensis	(Kentiopsis_piersoniorum	Veitchia_spiralis))	Dictyosperma_album)	((Oenocarpus_bataua	Oenocarpus_minor)	Hydriastele_microspadix))	Pelagodoxa_henryana)	Prestoea_acuminata))))	((((Reinhardtia_paiewonskiana	Reinhardtia_latisecta)	(Reinhardtia_simplex	Reinhardtia_gracilis))	((Podococcus_barteri	Orania_palindan)	Sclerosperma_profizianum))	(Iriartea_deltoidea	((Phoenix_dactylifera	Sabal_domingensis)	Pseudophoenix_vinifera))))	Serenoa_repens))	Calamus_caryotoides);
((Nypa_fruticans	((((Serenoa_repens	Phoenix_dactylifera)	Sabal_domingensis)	(((Chamaedorea_seifrizii	Iriartea_deltoidea)	(Pseudophoenix_vinifera	((Roystonea_regia	((((((Veitchia_spiralis	((Kentiopsis_piersoniorum	Dictyosperma_album)	Dypsis_decaryi))	(Heterospathe_cagayanensis	Prestoea_acuminata))	(Hydriastele_microspadix	(Oenocarpus_bataua	Oenocarpus_minor)))	Pelagodoxa_henryana)	(Manicaria_saccifera	Geonoma_undata))	Elaeis_guineensis))	Leopoldinia_pulchra)))	(Attalea_speciosa	((Podococcus_barteri	Orania_palindan)	Sclerosperma_profizianum))))	((Reinhardtia_paiewonskiana	Reinhardtia_latisecta)	(Reinhardtia_simplex	Reinhardtia_gracilis))))	Calamus_caryotoides);
((Nypa_fruticans	(((((Leopoldinia_pulchra	Chamaedorea_seifrizii)	Elaeis_guineensis)	(Roystonea_regia	(((((Heterospathe_cagayanensis	((Veitchia_spiralis	Kentiopsis_piersoniorum)	Dictyosperma_album))	Dypsis_decaryi)	(Prestoea_acuminata	(Hydriastele_microspadix	(Oenocarpus_bataua	Oenocarpus_minor))))	Pelagodoxa_henryana)	(Manicaria_saccifera	Geonoma_undata))))	(((((Serenoa_repens	Phoenix_dactylifera)	Sabal_domingensis)	(((Attalea_speciosa	Orania_palindan)	Pseudophoenix_vinifera)	Sclerosperma_profizianum))	Iriartea_deltoidea)	Podococcus_barteri))	((Reinhardtia_paiewonskiana	Reinhardtia_latisecta)	(Reinhardtia_simplex	Reinhardtia_gracilis))))	Calamus_caryotoides);
((Nypa_fruticans	(((Phoenix_dactylifera	Sabal_domingensis)	((Chamaedorea_seifrizii	((Dictyosperma_album	Dypsis_decaryi)	Elaeis_guineensis))	(((((Iriartea_deltoidea	Sclerosperma_profizianum)	((Reinhardtia_paiewonskiana	Reinhardtia_latisecta)	(Reinhardtia_simplex	Reinhardtia_gracilis)))	(Attalea_speciosa	Orania_palindan))	(Leopoldinia_pulchra	(Podococcus_barteri	Pseudophoenix_vinifera)))	((((Prestoea_acuminata	(((Oenocarpus_bataua	Oenocarpus_minor)	Hydriastele_microspadix)	(Veitchia_spiralis	(Kentiopsis_piersoniorum	Heterospathe_cagayanensis))))	Pelagodoxa_henryana)	(Manicaria_saccifera	Geonoma_undata))	Roystonea_regia))))	Serenoa_repens))	Calamus_caryotoides);
((Nypa_fruticans	(((((((Prestoea_acuminata	((Oenocarpus_bataua	Oenocarpus_minor)	(Dictyosperma_album	((Heterospathe_cagayanensis	Kentiopsis_piersoniorum)	Veitchia_spiralis))))	(Hydriastele_microspadix	Dypsis_decaryi))	Pelagodoxa_henryana)	(Manicaria_saccifera	Geonoma_undata))	(Chamaedorea_seifrizii	Elaeis_guineensis))	(Leopoldinia_pulchra	Roystonea_regia))	((Iriartea_deltoidea	(Pseudophoenix_vinifera	((Serenoa_repens	Phoenix_dactylifera)	Sabal_domingensis)))	(((Reinhardtia_paiewonskiana	Reinhardtia_latisecta)	(Reinhardtia_simplex	Reinhardtia_gracilis))	((Attalea_speciosa	(Orania_palindan	Podococcus_barteri))	Sclerosperma_profizianum)))))	Calamus_caryotoides);
((Nypa_fruticans	(((Serenoa_repens	Phoenix_dactylifera)	Sabal_domingensis)	((((Reinhardtia_paiewonskiana	Reinhardtia_latisecta)	(Reinhardtia_simplex	Reinhardtia_gracilis))	((Orania_palindan	Podococcus_barteri)	Sclerosperma_profizianum))	(((Chamaedorea_seifrizii	Iriartea_deltoidea)	(Elaeis_guineensis	(Attalea_speciosa	Leopoldinia_pulchra)))	((Pseudophoenix_vinifera	((Manicaria_saccifera	Geonoma_undata)	((Prestoea_acuminata	((Oenocarpus_bataua	Oenocarpus_minor)	((Dypsis_decaryi	Dictyosperma_album)	(Kentiopsis_piersoniorum	(Veitchia_spiralis	(Hydriastele_microspadix	Heterospathe_cagayanensis))))))	Pelagodoxa_henryana)))	Roystonea_regia)))))	Calamus_caryotoides);
((Nypa_fruticans	((Roystonea_regia	((Leopoldinia_pulchra	(Dypsis_decaryi	(Elaeis_guineensis	Chamaedorea_seifrizii)))	((Manicaria_saccifera	Geonoma_undata)	((Hydriastele_microspadix	((Prestoea_acuminata	(Oenocarpus_bataua	Oenocarpus_minor))	(Dictyosperma_album	((Heterospathe_cagayanensis	Kentiopsis_piersoniorum)	Veitchia_spiralis))))	Pelagodoxa_henryana))))	((Pseudophoenix_vinifera	((Serenoa_repens	Phoenix_dactylifera)	Sabal_domingensis))	(((Reinhardtia_paiewonskiana	Reinhardtia_latisecta)	(Reinhardtia_simplex	Reinhardtia_gracilis))	(Iriartea_deltoidea	((Attalea_speciosa	(Orania_palindan	Podococcus_barteri))	Sclerosperma_profizianum))))))	Calamus_caryotoides);
((Nypa_fruticans	((Reinhardtia_simplex	(Reinhardtia_gracilis	(((((Sclerosperma_profizianum	((Phoenix_dactylifera	Sabal_domingensis)	(Pseudophoenix_vinifera	(Attalea_speciosa	Orania_palindan))))	Iriartea_deltoidea)	Podococcus_barteri)	(Roystonea_regia	((Leopoldinia_pulchra	(Elaeis_guineensis	Chamaedorea_seifrizii))	((Manicaria_saccifera	Geonoma_undata)	(((Prestoea_acuminata	Hydriastele_microspadix)	((Oenocarpus_bataua	Oenocarpus_minor)	((Dypsis_decaryi	Dictyosperma_album)	((Heterospathe_cagayanensis	Kentiopsis_piersoniorum)	Veitchia_spiralis))))	Pelagodoxa_henryana)))))	(Reinhardtia_paiewonskiana	Reinhardtia_latisecta))))	Serenoa_repens))	Calamus_caryotoides);
(((Serenoa_repens	Nypa_fruticans)	((Reinhardtia_simplex	Reinhardtia_gracilis)	((Reinhardtia_paiewonskiana	Reinhardtia_latisecta)	(Podococcus_barteri	((((Elaeis_guineensis	Roystonea_regia)	((Pelagodoxa_henryana	((Manicaria_saccifera	Geonoma_undata)	((Dictyosperma_album	((Veitchia_spiralis	Heterospathe_cagayanensis)	Kentiopsis_piersoniorum))	(((Oenocarpus_minor	Oenocarpus_bataua)	Hydriastele_microspadix)	Prestoea_acuminata))))	Dypsis_decaryi))	Leopoldinia_pulchra)	(Sclerosperma_profizianum	(((Chamaedorea_seifrizii	Iriartea_deltoidea)	(Sabal_domingensis	Phoenix_dactylifera))	((Attalea_speciosa	Orania_palindan)	Pseudophoenix_vinifera))))))))	Calamus_caryotoides);
((Nypa_fruticans	((Sabal_domingensis	(Serenoa_repens	Phoenix_dactylifera))	(((((Reinhardtia_simplex	Reinhardtia_gracilis)	(Reinhardtia_paiewonskiana	Reinhardtia_latisecta))	(Podococcus_barteri	Orania_palindan))	Sclerosperma_profizianum)	((Roystonea_regia	(Pseudophoenix_vinifera	((Manicaria_saccifera	Geonoma_undata)	(Pelagodoxa_henryana	(Hydriastele_microspadix	((Prestoea_acuminata	(Oenocarpus_minor	Oenocarpus_bataua))	(Dictyosperma_album	((Veitchia_spiralis	Heterospathe_cagayanensis)	Kentiopsis_piersoniorum))))))))	((Chamaedorea_seifrizii	Iriartea_deltoidea)	(((Elaeis_guineensis	Dypsis_decaryi)	Attalea_speciosa)	Leopoldinia_pulchra))))))	Calamus_caryotoides);
(((Nypa_fruticans	Iriartea_deltoidea)	(((((Chamaedorea_seifrizii	Leopoldinia_pulchra)	(Elaeis_guineensis	Dypsis_decaryi))	(Roystonea_regia	((Manicaria_saccifera	Geonoma_undata)	(Pelagodoxa_henryana	(Hydriastele_microspadix	((Prestoea_acuminata	(Oenocarpus_minor	Oenocarpus_bataua))	(Dictyosperma_album	((Veitchia_spiralis	Heterospathe_cagayanensis)	Kentiopsis_piersoniorum))))))))	(Attalea_speciosa	((Reinhardtia_simplex	(Reinhardtia_gracilis	(Reinhardtia_paiewonskiana	Reinhardtia_latisecta)))	((Podococcus_barteri	Orania_palindan)	Sclerosperma_profizianum))))	((Sabal_domingensis	Phoenix_dactylifera)	(Serenoa_repens	Pseudophoenix_vinifera))))	Calamus_caryotoides);
((((Podococcus_barteri	((Reinhardtia_paiewonskiana	Reinhardtia_latisecta)	(Reinhardtia_simplex	Reinhardtia_gracilis)))	((((Attalea_speciosa	Orania_palindan)	Sclerosperma_profizianum)	((Sabal_domingensis	(Serenoa_repens	Phoenix_dactylifera))	(Iriartea_deltoidea	Pseudophoenix_vinifera)))	((((Elaeis_guineensis	Chamaedorea_seifrizii)	Leopoldinia_pulchra)	(Dictyosperma_album	Dypsis_decaryi))	(Roystonea_regia	((Manicaria_saccifera	Geonoma_undata)	(Pelagodoxa_henryana	((Hydriastele_microspadix	(Oenocarpus_minor	Oenocarpus_bataua))	((Heterospathe_cagayanensis	(Kentiopsis_piersoniorum	Veitchia_spiralis))	Prestoea_acuminata))))))))	Nypa_fruticans)	Calamus_caryotoides);
((((Reinhardtia_paiewonskiana	Reinhardtia_latisecta)	(Reinhardtia_simplex	Reinhardtia_gracilis))	((((Sabal_domingensis	(Serenoa_repens	Phoenix_dactylifera))	(Nypa_fruticans	Attalea_speciosa))	(((Podococcus_barteri	Sclerosperma_profizianum)	Orania_palindan)	(Iriartea_deltoidea	Pseudophoenix_vinifera)))	(Roystonea_regia	((Geonoma_undata	((Pelagodoxa_henryana	(Hydriastele_microspadix	((Dictyosperma_album	(Heterospathe_cagayanensis	(Kentiopsis_piersoniorum	Veitchia_spiralis)))	((Oenocarpus_minor	Oenocarpus_bataua)	Prestoea_acuminata))))	Manicaria_saccifera))	((Elaeis_guineensis	(Chamaedorea_seifrizii	Leopoldinia_pulchra))	Dypsis_decaryi)))))	Calamus_caryotoides);
((((Reinhardtia_simplex	Reinhardtia_gracilis)	((((((Roystonea_regia	(Elaeis_guineensis	(Chamaedorea_seifrizii	Leopoldinia_pulchra)))	((Manicaria_saccifera	(((Hydriastele_microspadix	(Oenocarpus_minor	Oenocarpus_bataua))	Prestoea_acuminata)	((Dictyosperma_album	Dypsis_decaryi)	(Heterospathe_cagayanensis	(Kentiopsis_piersoniorum	Veitchia_spiralis)))))	Geonoma_undata))	Pelagodoxa_henryana)	((((Sabal_domingensis	(Serenoa_repens	Phoenix_dactylifera))	(Sclerosperma_profizianum	(Attalea_speciosa	Orania_palindan)))	Pseudophoenix_vinifera)	Iriartea_deltoidea))	Podococcus_barteri)	(Reinhardtia_paiewonskiana	Reinhardtia_latisecta)))	Nypa_fruticans)	Calamus_caryotoides);
((Leopoldinia_pulchra	(Attalea_speciosa	((Dypsis_decaryi	Elaeis_guineensis)	(((((Sabal_domingensis	(Serenoa_repens	Phoenix_dactylifera))	(Pseudophoenix_vinifera	(((Prestoea_acuminata	((Iriartea_deltoidea	Dictyosperma_album)	(Heterospathe_cagayanensis	(Kentiopsis_piersoniorum	Veitchia_spiralis))))	(Geonoma_undata	(Nypa_fruticans	(Hydriastele_microspadix	(Oenocarpus_minor	Oenocarpus_bataua)))))	Manicaria_saccifera)))	((((Reinhardtia_paiewonskiana	Reinhardtia_latisecta)	(Reinhardtia_simplex	Reinhardtia_gracilis))	(Sclerosperma_profizianum	Pelagodoxa_henryana))	(Podococcus_barteri	Orania_palindan)))	Roystonea_regia)	Chamaedorea_seifrizii))))	Calamus_caryotoides);
((Nypa_fruticans	(((Reinhardtia_paiewonskiana	Reinhardtia_latisecta)	(Reinhardtia_gracilis	Reinhardtia_simplex))	((Orania_palindan	((Iriartea_deltoidea	(Sabal_domingensis	(Serenoa_repens	Phoenix_dactylifera)))	Pseudophoenix_vinifera))	((Attalea_speciosa	Podococcus_barteri)	((Sclerosperma_profizianum	Pelagodoxa_henryana)	((((((Kentiopsis_piersoniorum	Veitchia_spiralis)	Heterospathe_cagayanensis)	Prestoea_acuminata)	(Hydriastele_microspadix	(Oenocarpus_minor	Oenocarpus_bataua)))	Leopoldinia_pulchra)	((Geonoma_undata	(Dictyosperma_album	(Dypsis_decaryi	Manicaria_saccifera)))	(Roystonea_regia	(Chamaedorea_seifrizii	Elaeis_guineensis)))))))))	Calamus_caryotoides);
((Attalea_speciosa	(((Podococcus_barteri	Pseudophoenix_vinifera)	(((Sabal_domingensis	Phoenix_dactylifera)	((Serenoa_repens	(Nypa_fruticans	Iriartea_deltoidea))	((Reinhardtia_paiewonskiana	Reinhardtia_latisecta)	(Reinhardtia_gracilis	Reinhardtia_simplex))))	(Sclerosperma_profizianum	((Leopoldinia_pulchra	(Chamaedorea_seifrizii	Elaeis_guineensis))	((Pelagodoxa_henryana	(((Dypsis_decaryi	Dictyosperma_album)	((Kentiopsis_piersoniorum	Veitchia_spiralis)	Heterospathe_cagayanensis))	(Prestoea_acuminata	(Roystonea_regia	(Hydriastele_microspadix	(Oenocarpus_minor	Oenocarpus_bataua))))))	(Geonoma_undata	Manicaria_saccifera))))))	Orania_palindan))	Calamus_caryotoides);
(((Serenoa_repens	Nypa_fruticans)	((Reinhardtia_gracilis	Reinhardtia_simplex)	((((Sclerosperma_profizianum	(Orania_palindan	Pseudophoenix_vinifera))	(Sabal_domingensis	Phoenix_dactylifera))	((((((Dypsis_decaryi	Dictyosperma_album)	(Leopoldinia_pulchra	(Chamaedorea_seifrizii	Elaeis_guineensis)))	((Prestoea_acuminata	((Hydriastele_microspadix	(Oenocarpus_minor	Oenocarpus_bataua))	(Veitchia_spiralis	(Heterospathe_cagayanensis	Kentiopsis_piersoniorum))))	(Geonoma_undata	Manicaria_saccifera)))	Roystonea_regia)	(Pelagodoxa_henryana	Iriartea_deltoidea))	(Attalea_speciosa	Podococcus_barteri)))	(Reinhardtia_paiewonskiana	Reinhardtia_latisecta))))	Calamus_caryotoides);
((Pseudophoenix_vinifera	((Sabal_domingensis	(Phoenix_dactylifera	Serenoa_repens))	(((((Attalea_speciosa	(Podococcus_barteri	Orania_palindan))	Sclerosperma_profizianum)	(Pelagodoxa_henryana	((Reinhardtia_simplex	Reinhardtia_gracilis)	(Reinhardtia_latisecta	Reinhardtia_paiewonskiana))))	(((Dypsis_decaryi	Elaeis_guineensis)	(Leopoldinia_pulchra	Chamaedorea_seifrizii))	((Geonoma_undata	Roystonea_regia)	(((Prestoea_acuminata	(Dictyosperma_album	((Veitchia_spiralis	Heterospathe_cagayanensis)	Kentiopsis_piersoniorum)))	((Oenocarpus_bataua	Oenocarpus_minor)	Hydriastele_microspadix))	Manicaria_saccifera))))	(Iriartea_deltoidea	Nypa_fruticans))))	Calamus_caryotoides);
(((((Sabal_domingensis	(Phoenix_dactylifera	Serenoa_repens))	(Pseudophoenix_vinifera	((((Pelagodoxa_henryana	(Attalea_speciosa	Orania_palindan))	((Reinhardtia_simplex	Reinhardtia_gracilis)	(Reinhardtia_latisecta	Reinhardtia_paiewonskiana)))	(Sclerosperma_profizianum	Podococcus_barteri))	((Roystonea_regia	((Dictyosperma_album	(Elaeis_guineensis	(Leopoldinia_pulchra	Chamaedorea_seifrizii)))	Dypsis_decaryi))	(Geonoma_undata	(((Prestoea_acuminata	((Veitchia_spiralis	Heterospathe_cagayanensis)	Kentiopsis_piersoniorum))	((Oenocarpus_bataua	Oenocarpus_minor)	Hydriastele_microspadix))	Manicaria_saccifera))))))	Iriartea_deltoidea)	Nypa_fruticans)	Calamus_caryotoides);
((((((Reinhardtia_latisecta	Reinhardtia_paiewonskiana)	(((Elaeis_guineensis	(Iriartea_deltoidea	Chamaedorea_seifrizii))	(Roystonea_regia	((Manicaria_saccifera	Geonoma_undata)	(Pelagodoxa_henryana	((Prestoea_acuminata	((Dypsis_decaryi	Dictyosperma_album)	((Heterospathe_cagayanensis	Kentiopsis_piersoniorum)	Veitchia_spiralis)))	((Oenocarpus_bataua	Oenocarpus_minor)	Hydriastele_microspadix))))))	((Podococcus_barteri	Leopoldinia_pulchra)	(Pseudophoenix_vinifera	((Sabal_domingensis	Phoenix_dactylifera)	((Attalea_speciosa	Orania_palindan)	Sclerosperma_profizianum))))))	(Reinhardtia_simplex	Reinhardtia_gracilis))	Serenoa_repens)	Nypa_fruticans)	Calamus_caryotoides);
(((Serenoa_repens	(Sabal_domingensis	(((((Leopoldinia_pulchra	(Elaeis_guineensis	Chamaedorea_seifrizii))	(Roystonea_regia	((Manicaria_saccifera	Geonoma_undata)	(Pelagodoxa_henryana	((Prestoea_acuminata	((Dypsis_decaryi	Dictyosperma_album)	((Heterospathe_cagayanensis	Kentiopsis_piersoniorum)	Veitchia_spiralis)))	((Oenocarpus_bataua	Oenocarpus_minor)	Hydriastele_microspadix))))))	(((Iriartea_deltoidea	(Podococcus_barteri	Attalea_speciosa))	((Reinhardtia_simplex	Reinhardtia_gracilis)	(Reinhardtia_latisecta	Reinhardtia_paiewonskiana)))	Nypa_fruticans))	(Orania_palindan	Sclerosperma_profizianum))	Pseudophoenix_vinifera)))	Phoenix_dactylifera)	Calamus_caryotoides);
((Nypa_fruticans	((((Elaeis_guineensis	(Roystonea_regia	((Manicaria_saccifera	(Leopoldinia_pulchra	Geonoma_undata))	(Pelagodoxa_henryana	(Dictyosperma_album	((((Heterospathe_cagayanensis	Kentiopsis_piersoniorum)	Veitchia_spiralis)	(((Oenocarpus_bataua	Oenocarpus_minor)	Hydriastele_microspadix)	Prestoea_acuminata))	Dypsis_decaryi))))))	(Pseudophoenix_vinifera	((Orania_palindan	((Attalea_speciosa	Podococcus_barteri)	Sclerosperma_profizianum))	((Reinhardtia_simplex	Reinhardtia_gracilis)	(Reinhardtia_latisecta	Reinhardtia_paiewonskiana)))))	(Chamaedorea_seifrizii	Iriartea_deltoidea))	((Phoenix_dactylifera	Serenoa_repens)	Sabal_domingensis)))	Calamus_caryotoides);
((Nypa_fruticans	(Reinhardtia_latisecta	(Reinhardtia_paiewonskiana	(Reinhardtia_simplex	(Reinhardtia_gracilis	(((Pseudophoenix_vinifera	((Orania_palindan	Sclerosperma_profizianum)	(((Phoenix_dactylifera	Serenoa_repens)	Sabal_domingensis)	Iriartea_deltoidea)))	((Roystonea_regia	(((Dypsis_decaryi	Dictyosperma_album)	Elaeis_guineensis)	((Chamaedorea_seifrizii	Attalea_speciosa)	Leopoldinia_pulchra)))	(((((Heterospathe_cagayanensis	Kentiopsis_piersoniorum)	Veitchia_spiralis)	(((Oenocarpus_bataua	Oenocarpus_minor)	Hydriastele_microspadix)	Prestoea_acuminata))	(Manicaria_saccifera	Geonoma_undata))	Pelagodoxa_henryana)))	Podococcus_barteri))))))	Calamus_caryotoides);
((Nypa_fruticans	(Reinhardtia_simplex	((Reinhardtia_gracilis	((((Attalea_speciosa	Orania_palindan)	Sclerosperma_profizianum)	(Phoenix_dactylifera	Sabal_domingensis))	((Leopoldinia_pulchra	Podococcus_barteri)	((Roystonea_regia	(Elaeis_guineensis	(Dictyosperma_album	(Iriartea_deltoidea	Chamaedorea_seifrizii))))	((Dypsis_decaryi	(Serenoa_repens	Pseudophoenix_vinifera))	((Geonoma_undata	(Pelagodoxa_henryana	(((Kentiopsis_piersoniorum	(Veitchia_spiralis	Heterospathe_cagayanensis))	Prestoea_acuminata)	((Oenocarpus_bataua	Oenocarpus_minor)	Hydriastele_microspadix))))	Manicaria_saccifera))))))	(Reinhardtia_latisecta	Reinhardtia_paiewonskiana))))	Calamus_caryotoides);
(((Nypa_fruticans	Serenoa_repens)	((Phoenix_dactylifera	Sabal_domingensis)	((((((Pelagodoxa_henryana	(Hydriastele_microspadix	((Prestoea_acuminata	(Oenocarpus_bataua	Oenocarpus_minor))	(Dictyosperma_album	(Dypsis_decaryi	(Heterospathe_cagayanensis	(Kentiopsis_piersoniorum	Veitchia_spiralis)))))))	(Manicaria_saccifera	Geonoma_undata))	(Elaeis_guineensis	Chamaedorea_seifrizii))	(Leopoldinia_pulchra	Roystonea_regia))	(Pseudophoenix_vinifera	((Podococcus_barteri	Sclerosperma_profizianum)	((((Reinhardtia_latisecta	Reinhardtia_paiewonskiana)	Reinhardtia_simplex)	Reinhardtia_gracilis)	(Attalea_speciosa	Orania_palindan)))))	Iriartea_deltoidea)))	Calamus_caryotoides);
((Serenoa_repens	(Pseudophoenix_vinifera	(((((Podococcus_barteri	Sclerosperma_profizianum)	((Reinhardtia_latisecta	Reinhardtia_paiewonskiana)	(Reinhardtia_simplex	Reinhardtia_gracilis)))	((Nypa_fruticans	Iriartea_deltoidea)	((((Pelagodoxa_henryana	((Prestoea_acuminata	(Hydriastele_microspadix	(Oenocarpus_bataua	Oenocarpus_minor)))	(Heterospathe_cagayanensis	(Kentiopsis_piersoniorum	Veitchia_spiralis))))	(Manicaria_saccifera	Geonoma_undata))	Roystonea_regia)	((Dictyosperma_album	Dypsis_decaryi)	(Elaeis_guineensis	(Leopoldinia_pulchra	Chamaedorea_seifrizii))))))	(Phoenix_dactylifera	Sabal_domingensis))	(Attalea_speciosa	Orania_palindan))))	Calamus_caryotoides);
((Attalea_speciosa	(Orania_palindan	(Pseudophoenix_vinifera	((((Nypa_fruticans	Iriartea_deltoidea)	((((Reinhardtia_latisecta	Reinhardtia_paiewonskiana)	(Reinhardtia_simplex	Reinhardtia_gracilis))	Podococcus_barteri)	(((Leopoldinia_pulchra	(Dictyosperma_album	Dypsis_decaryi))	(Elaeis_guineensis	Chamaedorea_seifrizii))	(((Pelagodoxa_henryana	(((Oenocarpus_bataua	(Oenocarpus_minor	Prestoea_acuminata))	(Heterospathe_cagayanensis	(Kentiopsis_piersoniorum	Veitchia_spiralis)))	Hydriastele_microspadix))	(Manicaria_saccifera	Geonoma_undata))	Roystonea_regia))))	((Serenoa_repens	Phoenix_dactylifera)	Sabal_domingensis))	Sclerosperma_profizianum))))	Calamus_caryotoides);
((Nypa_fruticans	((Sabal_domingensis	(Serenoa_repens	Phoenix_dactylifera))	(((Elaeis_guineensis	(Chamaedorea_seifrizii	Leopoldinia_pulchra))	(Roystonea_regia	((Manicaria_saccifera	(Veitchia_spiralis	Geonoma_undata))	((Hydriastele_microspadix	(Oenocarpus_bataua	Oenocarpus_minor))	(((Dictyosperma_album	Dypsis_decaryi)	(Kentiopsis_piersoniorum	Heterospathe_cagayanensis))	Prestoea_acuminata)))))	(Iriartea_deltoidea	(((Reinhardtia_gracilis	Reinhardtia_simplex)	(Reinhardtia_latisecta	Reinhardtia_paiewonskiana))	(((Pelagodoxa_henryana	Sclerosperma_profizianum)	Attalea_speciosa)	((Pseudophoenix_vinifera	Orania_palindan)	Podococcus_barteri)))))))	Calamus_caryotoides);
((Nypa_fruticans	((Pseudophoenix_vinifera	((Attalea_speciosa	Sabal_domingensis)	(Serenoa_repens	Phoenix_dactylifera)))	(((Elaeis_guineensis	(Dypsis_decaryi	Chamaedorea_seifrizii))	(((Leopoldinia_pulchra	((Hydriastele_microspadix	(Oenocarpus_bataua	Oenocarpus_minor))	((Dictyosperma_album	(Veitchia_spiralis	(Kentiopsis_piersoniorum	Heterospathe_cagayanensis)))	Prestoea_acuminata)))	(Geonoma_undata	Roystonea_regia))	Manicaria_saccifera))	(Iriartea_deltoidea	(((Orania_palindan	Podococcus_barteri)	(Pelagodoxa_henryana	Sclerosperma_profizianum))	((Reinhardtia_gracilis	Reinhardtia_simplex)	(Reinhardtia_latisecta	Reinhardtia_paiewonskiana)))))))	Calamus_caryotoides);
((Nypa_fruticans	(((Reinhardtia_gracilis	Reinhardtia_simplex)	(Reinhardtia_latisecta	Reinhardtia_paiewonskiana))	(((Pseudophoenix_vinifera	(Orania_palindan	Podococcus_barteri))	(Sabal_domingensis	(Serenoa_repens	Phoenix_dactylifera)))	(((Roystonea_regia	(Chamaedorea_seifrizii	Elaeis_guineensis))	(((((Hydriastele_microspadix	(Oenocarpus_bataua	Oenocarpus_minor))	(Dypsis_decaryi	(Dictyosperma_album	(Veitchia_spiralis	(Kentiopsis_piersoniorum	Heterospathe_cagayanensis)))))	(Geonoma_undata	Manicaria_saccifera))	Leopoldinia_pulchra)	Prestoea_acuminata))	(Attalea_speciosa	((Pelagodoxa_henryana	Sclerosperma_profizianum)	Iriartea_deltoidea))))))	Calamus_caryotoides);
((Nypa_fruticans	(Sabal_domingensis	((Serenoa_repens	Phoenix_dactylifera)	((Iriartea_deltoidea	((Reinhardtia_gracilis	Reinhardtia_simplex)	(Reinhardtia_latisecta	Reinhardtia_paiewonskiana)))	(((Sclerosperma_profizianum	(((((Prestoea_acuminata	((Hydriastele_microspadix	(Oenocarpus_bataua	Oenocarpus_minor))	((Veitchia_spiralis	(Kentiopsis_piersoniorum	Heterospathe_cagayanensis))	(Dypsis_decaryi	Dictyosperma_album))))	Roystonea_regia)	(Leopoldinia_pulchra	(Chamaedorea_seifrizii	Elaeis_guineensis)))	(Geonoma_undata	Manicaria_saccifera))	Pelagodoxa_henryana))	Attalea_speciosa)	(Orania_palindan	(Podococcus_barteri	Pseudophoenix_vinifera)))))))	Calamus_caryotoides);
(((Serenoa_repens	((Podococcus_barteri	Pseudophoenix_vinifera)	((Attalea_speciosa	(Sabal_domingensis	Phoenix_dactylifera))	(((Roystonea_regia	((Geonoma_undata	Manicaria_saccifera)	(Pelagodoxa_henryana	(((Kentiopsis_piersoniorum	Heterospathe_cagayanensis)	(Veitchia_spiralis	(Dypsis_decaryi	Dictyosperma_album)))	(Prestoea_acuminata	(Hydriastele_microspadix	(Oenocarpus_bataua	Oenocarpus_minor)))))))	(Chamaedorea_seifrizii	(Leopoldinia_pulchra	Elaeis_guineensis)))	(((Reinhardtia_gracilis	Reinhardtia_simplex)	(Reinhardtia_latisecta	Reinhardtia_paiewonskiana))	(Orania_palindan	Sclerosperma_profizianum))))))	(Nypa_fruticans	Iriartea_deltoidea))	Calamus_caryotoides);
((Sabal_domingensis	(Phoenix_dactylifera	(((((Reinhardtia_gracilis	Reinhardtia_simplex)	(Reinhardtia_latisecta	Reinhardtia_paiewonskiana))	(((Attalea_speciosa	Orania_palindan)	Sclerosperma_profizianum)	Podococcus_barteri))	(((((Veitchia_spiralis	Geonoma_undata)	Manicaria_saccifera)	(Pelagodoxa_henryana	((((Dictyosperma_album	(Heterospathe_cagayanensis	Kentiopsis_piersoniorum))	Dypsis_decaryi)	Hydriastele_microspadix)	(Prestoea_acuminata	(Oenocarpus_bataua	Oenocarpus_minor)))))	(Roystonea_regia	Elaeis_guineensis))	(Chamaedorea_seifrizii	Leopoldinia_pulchra)))	((Nypa_fruticans	Iriartea_deltoidea)	(Serenoa_repens	Pseudophoenix_vinifera)))))	Calamus_caryotoides);
(((Nypa_fruticans	Serenoa_repens)	((Iriartea_deltoidea	(Pelagodoxa_henryana	((Podococcus_barteri	((Attalea_speciosa	Orania_palindan)	Sclerosperma_profizianum))	((Reinhardtia_gracilis	Reinhardtia_simplex)	(Reinhardtia_latisecta	Reinhardtia_paiewonskiana)))))	((((Geonoma_undata	Manicaria_saccifera)	((Hydriastele_microspadix	(Oenocarpus_bataua	Oenocarpus_minor))	((Dictyosperma_album	(Heterospathe_cagayanensis	(Veitchia_spiralis	Kentiopsis_piersoniorum)))	Prestoea_acuminata)))	(Roystonea_regia	(Leopoldinia_pulchra	((Elaeis_guineensis	Chamaedorea_seifrizii)	Dypsis_decaryi))))	(Pseudophoenix_vinifera	(Sabal_domingensis	Phoenix_dactylifera)))))	Calamus_caryotoides);
((((Podococcus_barteri	Orania_palindan)	((Nypa_fruticans	Serenoa_repens)	Attalea_speciosa))	((((Reinhardtia_gracilis	Reinhardtia_simplex)	(Reinhardtia_latisecta	Reinhardtia_paiewonskiana))	(Iriartea_deltoidea	(Pseudophoenix_vinifera	(Sabal_domingensis	Phoenix_dactylifera))))	((((Elaeis_guineensis	(Leopoldinia_pulchra	Chamaedorea_seifrizii))	(Dypsis_decaryi	((Geonoma_undata	Manicaria_saccifera)	(Prestoea_acuminata	((Hydriastele_microspadix	(Oenocarpus_bataua	Oenocarpus_minor))	(Dictyosperma_album	(Heterospathe_cagayanensis	(Veitchia_spiralis	Kentiopsis_piersoniorum))))))))	Roystonea_regia)	(Sclerosperma_profizianum	Pelagodoxa_henryana))))	Calamus_caryotoides);
((Leopoldinia_pulchra	(((Dictyosperma_album	Dypsis_decaryi)	((Chamaedorea_seifrizii	Elaeis_guineensis)	Attalea_speciosa))	(((((Reinhardtia_gracilis	Reinhardtia_simplex)	(Reinhardtia_latisecta	Reinhardtia_paiewonskiana))	((Podococcus_barteri	Orania_palindan)	(Sclerosperma_profizianum	Pelagodoxa_henryana)))	((((Geonoma_undata	(Iriartea_deltoidea	Nypa_fruticans))	(Pseudophoenix_vinifera	(Sabal_domingensis	(Serenoa_repens	Phoenix_dactylifera))))	Manicaria_saccifera)	(((Heterospathe_cagayanensis	(Veitchia_spiralis	Kentiopsis_piersoniorum))	(Hydriastele_microspadix	(Oenocarpus_bataua	Oenocarpus_minor)))	Prestoea_acuminata)))	Roystonea_regia)))	Calamus_caryotoides);
((Attalea_speciosa	((((((((((Heterospathe_cagayanensis	(Veitchia_spiralis	Kentiopsis_piersoniorum))	Geonoma_undata)	Manicaria_saccifera)	(Hydriastele_microspadix	(Oenocarpus_bataua	Oenocarpus_minor)))	Pelagodoxa_henryana)	Prestoea_acuminata)	(Roystonea_regia	((((Reinhardtia_gracilis	Reinhardtia_simplex)	(Reinhardtia_latisecta	Reinhardtia_paiewonskiana))	(Sclerosperma_profizianum	((Sabal_domingensis	(Serenoa_repens	Phoenix_dactylifera))	((Podococcus_barteri	Orania_palindan)	Pseudophoenix_vinifera))))	((Chamaedorea_seifrizii	Iriartea_deltoidea)	Nypa_fruticans))))	Leopoldinia_pulchra)	(Dictyosperma_album	Dypsis_decaryi))	Elaeis_guineensis))	Calamus_caryotoides);
((((((Reinhardtia_simplex	Reinhardtia_gracilis)	(Reinhardtia_latisecta	Reinhardtia_paiewonskiana))	((((Roystonea_regia	((Chamaedorea_seifrizii	Leopoldinia_pulchra)	Elaeis_guineensis))	(Manicaria_saccifera	((Pelagodoxa_henryana	((Oenocarpus_bataua	(Hydriastele_microspadix	Oenocarpus_minor))	(Prestoea_acuminata	((Dictyosperma_album	Dypsis_decaryi)	(Kentiopsis_piersoniorum	(Veitchia_spiralis	Heterospathe_cagayanensis))))))	Geonoma_undata)))	(Serenoa_repens	Pseudophoenix_vinifera))	(((Attalea_speciosa	Orania_palindan)	Sclerosperma_profizianum)	((Podococcus_barteri	Sabal_domingensis)	Phoenix_dactylifera))))	Iriartea_deltoidea)	Nypa_fruticans)	Calamus_caryotoides);
((((Reinhardtia_simplex	Reinhardtia_gracilis)	((Reinhardtia_latisecta	Reinhardtia_paiewonskiana)	((Sabal_domingensis	(Serenoa_repens	Phoenix_dactylifera))	((Orania_palindan	(((Sclerosperma_profizianum	((Pelagodoxa_henryana	((Oenocarpus_bataua	(Hydriastele_microspadix	Oenocarpus_minor))	(Prestoea_acuminata	((Dictyosperma_album	Dypsis_decaryi)	(Kentiopsis_piersoniorum	(Veitchia_spiralis	Heterospathe_cagayanensis))))))	(Geonoma_undata	Manicaria_saccifera)))	((Iriartea_deltoidea	Chamaedorea_seifrizii)	Elaeis_guineensis))	Roystonea_regia))	(Leopoldinia_pulchra	((Attalea_speciosa	Podococcus_barteri)	Pseudophoenix_vinifera))))))	Nypa_fruticans)	Calamus_caryotoides);
((Nypa_fruticans	((((Iriartea_deltoidea	(Sclerosperma_profizianum	(Attalea_speciosa	Orania_palindan)))	((Reinhardtia_simplex	Reinhardtia_gracilis)	(Reinhardtia_latisecta	Reinhardtia_paiewonskiana)))	((Pseudophoenix_vinifera	(Leopoldinia_pulchra	Podococcus_barteri))	(Roystonea_regia	((Elaeis_guineensis	((Pelagodoxa_henryana	((Hydriastele_microspadix	(Oenocarpus_minor	Oenocarpus_bataua))	(Prestoea_acuminata	((Dictyosperma_album	Dypsis_decaryi)	((Heterospathe_cagayanensis	Veitchia_spiralis)	Kentiopsis_piersoniorum)))))	(Geonoma_undata	Manicaria_saccifera)))	Chamaedorea_seifrizii))))	(Sabal_domingensis	(Serenoa_repens	Phoenix_dactylifera))))	Calamus_caryotoides);
((Attalea_speciosa	(Leopoldinia_pulchra	(((Dictyosperma_album	Dypsis_decaryi)	Chamaedorea_seifrizii)	(Elaeis_guineensis	((((Geonoma_undata	((Kentiopsis_piersoniorum	Heterospathe_cagayanensis)	Veitchia_spiralis))	(Prestoea_acuminata	(Oenocarpus_minor	Oenocarpus_bataua)))	((Hydriastele_microspadix	Roystonea_regia)	Manicaria_saccifera))	(((Nypa_fruticans	Iriartea_deltoidea)	(((Reinhardtia_simplex	Reinhardtia_gracilis)	(Reinhardtia_latisecta	Reinhardtia_paiewonskiana))	Podococcus_barteri))	(Pelagodoxa_henryana	((Sabal_domingensis	(Serenoa_repens	Phoenix_dactylifera))	(Pseudophoenix_vinifera	(Sclerosperma_profizianum	Orania_palindan))))))))))	Calamus_caryotoides);
((Pseudophoenix_vinifera	((((((Elaeis_guineensis	Chamaedorea_seifrizii)	(Geonoma_undata	(Manicaria_saccifera	((Pelagodoxa_henryana	((Dypsis_decaryi	(((Kentiopsis_piersoniorum	Heterospathe_cagayanensis)	Veitchia_spiralis)	Dictyosperma_album))	((Hydriastele_microspadix	(Oenocarpus_minor	Oenocarpus_bataua))	Prestoea_acuminata)))	Leopoldinia_pulchra))))	Roystonea_regia)	(Sabal_domingensis	(Serenoa_repens	Phoenix_dactylifera)))	(((Sclerosperma_profizianum	(Podococcus_barteri	Orania_palindan))	((Reinhardtia_latisecta	Reinhardtia_paiewonskiana)	(Reinhardtia_gracilis	Reinhardtia_simplex)))	Attalea_speciosa))	(Nypa_fruticans	Iriartea_deltoidea)))	Calamus_caryotoides);
((Pseudophoenix_vinifera	((((Sclerosperma_profizianum	(Attalea_speciosa	Orania_palindan))	((Leopoldinia_pulchra	(Elaeis_guineensis	(Dypsis_decaryi	Chamaedorea_seifrizii)))	((((Geonoma_undata	Manicaria_saccifera)	((((Kentiopsis_piersoniorum	Heterospathe_cagayanensis)	Veitchia_spiralis)	Dictyosperma_album)	((Hydriastele_microspadix	(Oenocarpus_minor	Oenocarpus_bataua))	Prestoea_acuminata)))	Pelagodoxa_henryana)	Roystonea_regia)))	((Sabal_domingensis	Phoenix_dactylifera)	(((Nypa_fruticans	Serenoa_repens)	Iriartea_deltoidea)	((Reinhardtia_latisecta	Reinhardtia_paiewonskiana)	(Reinhardtia_gracilis	Reinhardtia_simplex)))))	Podococcus_barteri))	Calamus_caryotoides);
((Nypa_fruticans	((((Sclerosperma_profizianum	Attalea_speciosa)	(Orania_palindan	Podococcus_barteri))	(Reinhardtia_simplex	((Reinhardtia_latisecta	Reinhardtia_paiewonskiana)	Reinhardtia_gracilis)))	((Iriartea_deltoidea	((Sabal_domingensis	(Serenoa_repens	Phoenix_dactylifera))	Pseudophoenix_vinifera))	(((Elaeis_guineensis	(Dypsis_decaryi	Chamaedorea_seifrizii))	((Geonoma_undata	Manicaria_saccifera)	((((((Kentiopsis_piersoniorum	Heterospathe_cagayanensis)	Veitchia_spiralis)	Dictyosperma_album)	(Hydriastele_microspadix	(Oenocarpus_minor	Oenocarpus_bataua)))	Prestoea_acuminata)	Pelagodoxa_henryana)))	(Leopoldinia_pulchra	Roystonea_regia)))))	Calamus_caryotoides);
((Nypa_fruticans	(((((Pseudophoenix_vinifera	(((Attalea_speciosa	(Orania_palindan	Podococcus_barteri))	Sclerosperma_profizianum)	(Sabal_domingensis	(Serenoa_repens	Phoenix_dactylifera))))	Iriartea_deltoidea)	((((Geonoma_undata	Roystonea_regia)	(((((Kentiopsis_piersoniorum	Heterospathe_cagayanensis)	Veitchia_spiralis)	(Hydriastele_microspadix	(Oenocarpus_minor	Oenocarpus_bataua)))	Prestoea_acuminata)	Manicaria_saccifera))	((Leopoldinia_pulchra	(Elaeis_guineensis	Chamaedorea_seifrizii))	(Dictyosperma_album	Dypsis_decaryi)))	Pelagodoxa_henryana))	(Reinhardtia_latisecta	Reinhardtia_paiewonskiana))	(Reinhardtia_gracilis	Reinhardtia_simplex)))	Calamus_caryotoides);
((Attalea_speciosa	((Iriartea_deltoidea	Nypa_fruticans)	(((Reinhardtia_latisecta	Reinhardtia_paiewonskiana)	(Reinhardtia_gracilis	Reinhardtia_simplex))	(((Sabal_domingensis	(Serenoa_repens	Phoenix_dactylifera))	((Pseudophoenix_vinifera	(Orania_palindan	Podococcus_barteri))	Sclerosperma_profizianum))	((((Manicaria_saccifera	(((Leopoldinia_pulchra	Elaeis_guineensis)	(Dictyosperma_album	Dypsis_decaryi))	Chamaedorea_seifrizii))	(Geonoma_undata	Roystonea_regia))	((((Kentiopsis_piersoniorum	Heterospathe_cagayanensis)	Veitchia_spiralis)	(Hydriastele_microspadix	(Oenocarpus_minor	Oenocarpus_bataua)))	Prestoea_acuminata))	Pelagodoxa_henryana)))))	Calamus_caryotoides);
(((((((Sabal_domingensis	Phoenix_dactylifera)	Pseudophoenix_vinifera)	(((Orania_palindan	Sclerosperma_profizianum)	(((Reinhardtia_latisecta	Reinhardtia_paiewonskiana)	(Reinhardtia_gracilis	Reinhardtia_simplex))	(Podococcus_barteri	Attalea_speciosa)))	(((Prestoea_acuminata	(Pelagodoxa_henryana	(((Dictyosperma_album	Dypsis_decaryi)	((Kentiopsis_piersoniorum	Heterospathe_cagayanensis)	Veitchia_spiralis))	(Hydriastele_microspadix	(Oenocarpus_minor	Oenocarpus_bataua)))))	((Geonoma_undata	Manicaria_saccifera)	Leopoldinia_pulchra))	(Roystonea_regia	(Elaeis_guineensis	Chamaedorea_seifrizii)))))	Iriartea_deltoidea)	Nypa_fruticans)	Serenoa_repens)	Calamus_caryotoides);
(((Serenoa_repens	Phoenix_dactylifera)	(Sabal_domingensis	(((Podococcus_barteri	((((((Pelagodoxa_henryana	((Prestoea_acuminata	((Dypsis_decaryi	Dictyosperma_album)	(Heterospathe_cagayanensis	(Veitchia_spiralis	Kentiopsis_piersoniorum))))	((Oenocarpus_minor	Oenocarpus_bataua)	Hydriastele_microspadix)))	(Geonoma_undata	Manicaria_saccifera))	((Iriartea_deltoidea	Chamaedorea_seifrizii)	Elaeis_guineensis))	Roystonea_regia)	Nypa_fruticans)	((Reinhardtia_latisecta	Reinhardtia_paiewonskiana)	(Reinhardtia_gracilis	Reinhardtia_simplex))))	((Attalea_speciosa	Orania_palindan)	Sclerosperma_profizianum))	(Leopoldinia_pulchra	Pseudophoenix_vinifera))))	Calamus_caryotoides);
((Nypa_fruticans	(((Reinhardtia_latisecta	Reinhardtia_paiewonskiana)	(Podococcus_barteri	(Reinhardtia_gracilis	Reinhardtia_simplex)))	((((Iriartea_deltoidea	Sclerosperma_profizianum)	(Pseudophoenix_vinifera	Orania_palindan))	((Serenoa_repens	Phoenix_dactylifera)	Sabal_domingensis))	((((Pelagodoxa_henryana	((Prestoea_acuminata	((Dypsis_decaryi	Dictyosperma_album)	(Heterospathe_cagayanensis	(Veitchia_spiralis	Kentiopsis_piersoniorum))))	((Oenocarpus_minor	Oenocarpus_bataua)	Hydriastele_microspadix)))	(Geonoma_undata	Manicaria_saccifera))	Chamaedorea_seifrizii)	(Roystonea_regia	(Elaeis_guineensis	(Attalea_speciosa	Leopoldinia_pulchra)))))))	Calamus_caryotoides);
((Nypa_fruticans	(Pseudophoenix_vinifera	((((Serenoa_repens	Phoenix_dactylifera)	Sabal_domingensis)	((((Pelagodoxa_henryana	((Prestoea_acuminata	(Kentiopsis_piersoniorum	(Heterospathe_cagayanensis	Veitchia_spiralis)))	((Oenocarpus_minor	Oenocarpus_bataua)	Hydriastele_microspadix)))	(Geonoma_undata	Manicaria_saccifera))	Roystonea_regia)	((Dypsis_decaryi	Dictyosperma_album)	(Elaeis_guineensis	(Chamaedorea_seifrizii	Leopoldinia_pulchra)))))	(Iriartea_deltoidea	(((Reinhardtia_latisecta	Reinhardtia_paiewonskiana)	(Reinhardtia_gracilis	Reinhardtia_simplex))	(Sclerosperma_profizianum	(Attalea_speciosa	(Orania_palindan	Podococcus_barteri))))))))	Calamus_caryotoides);
((Phoenix_dactylifera	(Sabal_domingensis	(((((Attalea_speciosa	Nypa_fruticans)	(Serenoa_repens	Pseudophoenix_vinifera))	((Pelagodoxa_henryana	((Prestoea_acuminata	(Dictyosperma_album	(Kentiopsis_piersoniorum	(Heterospathe_cagayanensis	Veitchia_spiralis))))	((Oenocarpus_minor	Oenocarpus_bataua)	Hydriastele_microspadix)))	((Roystonea_regia	(Geonoma_undata	Manicaria_saccifera))	(Chamaedorea_seifrizii	(Leopoldinia_pulchra	(Dypsis_decaryi	Elaeis_guineensis))))))	(((Reinhardtia_latisecta	Reinhardtia_paiewonskiana)	(Reinhardtia_gracilis	Reinhardtia_simplex))	(Sclerosperma_profizianum	(Orania_palindan	Podococcus_barteri))))	Iriartea_deltoidea)))	Calamus_caryotoides);
(((Hydriastele_microspadix	((((((Roystonea_regia	(Dictyosperma_album	((Kentiopsis_piersoniorum	Heterospathe_cagayanensis)	Veitchia_spiralis)))	Geonoma_undata)	(((Chamaedorea_seifrizii	(Leopoldinia_pulchra	(Dypsis_decaryi	Elaeis_guineensis)))	Prestoea_acuminata)	((Oenocarpus_minor	Oenocarpus_bataua)	Manicaria_saccifera)))	Pelagodoxa_henryana)	(Iriartea_deltoidea	(((Podococcus_barteri	Sclerosperma_profizianum)	Orania_palindan)	(((Reinhardtia_latisecta	Reinhardtia_paiewonskiana)	(Reinhardtia_gracilis	Reinhardtia_simplex))	(Sabal_domingensis	(Nypa_fruticans	(Phoenix_dactylifera	Serenoa_repens)))))))	Pseudophoenix_vinifera))	Attalea_speciosa)	Calamus_caryotoides);
((Pseudophoenix_vinifera	(((Roystonea_regia	Dictyosperma_album)	(((Geonoma_undata	Manicaria_saccifera)	((Hydriastele_microspadix	(Oenocarpus_minor	Oenocarpus_bataua))	(Prestoea_acuminata	Heterospathe_cagayanensis)))	((Kentiopsis_piersoniorum	(Veitchia_spiralis	(Chamaedorea_seifrizii	Elaeis_guineensis)))	(Leopoldinia_pulchra	Dypsis_decaryi))))	((((Podococcus_barteri	Orania_palindan)	Attalea_speciosa)	((Sclerosperma_profizianum	Pelagodoxa_henryana)	((Reinhardtia_latisecta	Reinhardtia_paiewonskiana)	(Reinhardtia_gracilis	Reinhardtia_simplex))))	((Sabal_domingensis	(Phoenix_dactylifera	Serenoa_repens))	(Nypa_fruticans	Iriartea_deltoidea)))))	Calamus_caryotoides);
((Attalea_speciosa	((Pseudophoenix_vinifera	(Sabal_domingensis	(Phoenix_dactylifera	Serenoa_repens)))	((((Podococcus_barteri	(Pelagodoxa_henryana	(((Geonoma_undata	(Manicaria_saccifera	((Hydriastele_microspadix	(Oenocarpus_minor	Oenocarpus_bataua))	(Dictyosperma_album	((Kentiopsis_piersoniorum	Veitchia_spiralis)	Heterospathe_cagayanensis)))))	Prestoea_acuminata)	(Roystonea_regia	(Elaeis_guineensis	((Chamaedorea_seifrizii	Leopoldinia_pulchra)	Dypsis_decaryi))))))	(((Nypa_fruticans	Reinhardtia_latisecta)	Reinhardtia_paiewonskiana)	(Reinhardtia_gracilis	Reinhardtia_simplex)))	Iriartea_deltoidea)	(Sclerosperma_profizianum	Orania_palindan))))	Calamus_caryotoides);
(((Dypsis_decaryi	Elaeis_guineensis)	(Attalea_speciosa	(Leopoldinia_pulchra	((Chamaedorea_seifrizii	Roystonea_regia)	((Geonoma_undata	(Manicaria_saccifera	(Pelagodoxa_henryana	(Prestoea_acuminata	((Hydriastele_microspadix	(Oenocarpus_minor	Oenocarpus_bataua))	(Dictyosperma_album	((Kentiopsis_piersoniorum	Veitchia_spiralis)	Heterospathe_cagayanensis)))))))	((((Serenoa_repens	Pseudophoenix_vinifera)	(Sabal_domingensis	Phoenix_dactylifera))	((Sclerosperma_profizianum	(Podococcus_barteri	Orania_palindan))	((Reinhardtia_latisecta	Reinhardtia_paiewonskiana)	(Reinhardtia_gracilis	Reinhardtia_simplex))))	(Iriartea_deltoidea	Nypa_fruticans)))))))	Calamus_caryotoides);
((((Dypsis_decaryi	Leopoldinia_pulchra)	((Roystonea_regia	((((Pelagodoxa_henryana	((Hydriastele_microspadix	(Oenocarpus_minor	Oenocarpus_bataua))	(Veitchia_spiralis	(Dictyosperma_album	(Kentiopsis_piersoniorum	Heterospathe_cagayanensis)))))	(Geonoma_undata	Manicaria_saccifera))	Prestoea_acuminata)	((((Chamaedorea_seifrizii	Iriartea_deltoidea)	Nypa_fruticans)	(Pseudophoenix_vinifera	(Sabal_domingensis	(Serenoa_repens	Phoenix_dactylifera))))	((Sclerosperma_profizianum	(Podococcus_barteri	Orania_palindan))	((Reinhardtia_latisecta	Reinhardtia_paiewonskiana)	(Reinhardtia_gracilis	Reinhardtia_simplex))))))	Elaeis_guineensis))	Attalea_speciosa)	Calamus_caryotoides);
((Geonoma_undata	((Manicaria_saccifera	(((Sabal_domingensis	(Serenoa_repens	Phoenix_dactylifera))	((Elaeis_guineensis	(Iriartea_deltoidea	Chamaedorea_seifrizii))	((Reinhardtia_gracilis	(Reinhardtia_simplex	(Reinhardtia_latisecta	Reinhardtia_paiewonskiana)))	((Leopoldinia_pulchra	(Nypa_fruticans	Roystonea_regia))	((Sclerosperma_profizianum	Orania_palindan)	(Podococcus_barteri	Attalea_speciosa))))))	(Pelagodoxa_henryana	(((Oenocarpus_bataua	(Hydriastele_microspadix	Oenocarpus_minor))	Prestoea_acuminata)	((Veitchia_spiralis	(Kentiopsis_piersoniorum	Heterospathe_cagayanensis))	Dictyosperma_album)))))	(Dypsis_decaryi	Pseudophoenix_vinifera)))	Calamus_caryotoides);
((Hydriastele_microspadix	((Oenocarpus_bataua	Oenocarpus_minor)	((((((Kentiopsis_piersoniorum	(Veitchia_spiralis	Heterospathe_cagayanensis))	((Reinhardtia_gracilis	Reinhardtia_simplex)	(Reinhardtia_paiewonskiana	Reinhardtia_latisecta)))	((Attalea_speciosa	Prestoea_acuminata)	(Sclerosperma_profizianum	Pelagodoxa_henryana)))	(((Elaeis_guineensis	(Iriartea_deltoidea	Chamaedorea_seifrizii))	(((Sabal_domingensis	((Dictyosperma_album	Dypsis_decaryi)	Phoenix_dactylifera))	(Pseudophoenix_vinifera	(Podococcus_barteri	Orania_palindan)))	Leopoldinia_pulchra))	Manicaria_saccifera))	Roystonea_regia)	((Nypa_fruticans	Serenoa_repens)	Geonoma_undata))))	Calamus_caryotoides);
((Nypa_fruticans	(Geonoma_undata	(((Prestoea_acuminata	(Pelagodoxa_henryana	(((Oenocarpus_bataua	Oenocarpus_minor)	Hydriastele_microspadix)	(((Attalea_speciosa	Leopoldinia_pulchra)	(Dictyosperma_album	Dypsis_decaryi))	(Heterospathe_cagayanensis	(Kentiopsis_piersoniorum	Veitchia_spiralis))))))	((((((Reinhardtia_gracilis	Reinhardtia_simplex)	(Reinhardtia_paiewonskiana	Reinhardtia_latisecta))	(Iriartea_deltoidea	((Sclerosperma_profizianum	((Serenoa_repens	Phoenix_dactylifera)	Sabal_domingensis))	(Pseudophoenix_vinifera	Orania_palindan))))	(Elaeis_guineensis	Chamaedorea_seifrizii))	Podococcus_barteri)	Manicaria_saccifera))	Roystonea_regia)))	Calamus_caryotoides);
((Sabal_domingensis	(((((Reinhardtia_gracilis	(Iriartea_deltoidea	Reinhardtia_simplex))	(Reinhardtia_paiewonskiana	Reinhardtia_latisecta))	((((Roystonea_regia	(Elaeis_guineensis	Chamaedorea_seifrizii))	(Geonoma_undata	(((Sclerosperma_profizianum	Pelagodoxa_henryana)	((Attalea_speciosa	Prestoea_acuminata)	(((Oenocarpus_bataua	Oenocarpus_minor)	Hydriastele_microspadix)	((Dictyosperma_album	Dypsis_decaryi)	(Heterospathe_cagayanensis	(Kentiopsis_piersoniorum	Veitchia_spiralis))))))	Manicaria_saccifera)))	(Leopoldinia_pulchra	(Podococcus_barteri	Pseudophoenix_vinifera)))	Orania_palindan))	(Serenoa_repens	Phoenix_dactylifera))	Nypa_fruticans))	Calamus_caryotoides);
((((((((Reinhardtia_gracilis	Reinhardtia_simplex)	(Reinhardtia_paiewonskiana	Reinhardtia_latisecta))	Sabal_domingensis)	(Serenoa_repens	Phoenix_dactylifera))	Iriartea_deltoidea)	(((Roystonea_regia	((Dypsis_decaryi	(Leopoldinia_pulchra	Chamaedorea_seifrizii))	Elaeis_guineensis))	(Geonoma_undata	(((Sclerosperma_profizianum	(Attalea_speciosa	Pelagodoxa_henryana))	(Prestoea_acuminata	(((Oenocarpus_bataua	Oenocarpus_minor)	Hydriastele_microspadix)	(Dictyosperma_album	(Veitchia_spiralis	(Heterospathe_cagayanensis	Kentiopsis_piersoniorum))))))	Manicaria_saccifera)))	((Orania_palindan	Podococcus_barteri)	Pseudophoenix_vinifera)))	Nypa_fruticans)	Calamus_caryotoides);
((((((Roystonea_regia	(Attalea_speciosa	((Leopoldinia_pulchra	(Elaeis_guineensis	Dypsis_decaryi))	Chamaedorea_seifrizii)))	((Pelagodoxa_henryana	((Prestoea_acuminata	(Oenocarpus_bataua	Oenocarpus_minor))	((Dictyosperma_album	(Veitchia_spiralis	(Heterospathe_cagayanensis	Kentiopsis_piersoniorum)))	Hydriastele_microspadix)))	(Manicaria_saccifera	Geonoma_undata)))	((Iriartea_deltoidea	(Pseudophoenix_vinifera	(Phoenix_dactylifera	Sabal_domingensis)))	((Sclerosperma_profizianum	(Orania_palindan	Podococcus_barteri))	((Reinhardtia_gracilis	Reinhardtia_simplex)	(Reinhardtia_paiewonskiana	Reinhardtia_latisecta)))))	Serenoa_repens)	Nypa_fruticans)	Calamus_caryotoides);
((Serenoa_repens	(Phoenix_dactylifera	(Sabal_domingensis	((Pseudophoenix_vinifera	((((((Chamaedorea_seifrizii	(Dypsis_decaryi	Elaeis_guineensis))	Roystonea_regia)	Hydriastele_microspadix)	Leopoldinia_pulchra)	(Geonoma_undata	(((Prestoea_acuminata	(Oenocarpus_bataua	Oenocarpus_minor))	(Dictyosperma_album	(Veitchia_spiralis	(Heterospathe_cagayanensis	Kentiopsis_piersoniorum))))	Manicaria_saccifera)))	((Sclerosperma_profizianum	(Attalea_speciosa	(Orania_palindan	Podococcus_barteri)))	(((Reinhardtia_gracilis	Reinhardtia_simplex)	(Reinhardtia_paiewonskiana	Reinhardtia_latisecta))	Pelagodoxa_henryana))))	(Nypa_fruticans	Iriartea_deltoidea)))))	Calamus_caryotoides);
((Sabal_domingensis	(((Sclerosperma_profizianum	Orania_palindan)	(((Reinhardtia_gracilis	Reinhardtia_simplex)	(Reinhardtia_paiewonskiana	Reinhardtia_latisecta))	(((Attalea_speciosa	((Pseudophoenix_vinifera	Dypsis_decaryi)	(Podococcus_barteri	Leopoldinia_pulchra)))	(((Manicaria_saccifera	Geonoma_undata)	(Pelagodoxa_henryana	((Elaeis_guineensis	Hydriastele_microspadix)	((Oenocarpus_bataua	Oenocarpus_minor)	((Dictyosperma_album	(Veitchia_spiralis	(Heterospathe_cagayanensis	Kentiopsis_piersoniorum)))	Prestoea_acuminata)))))	Roystonea_regia))	((Chamaedorea_seifrizii	Iriartea_deltoidea)	Nypa_fruticans))))	(Serenoa_repens	Phoenix_dactylifera)))	Calamus_caryotoides);
((Nypa_fruticans	(((Reinhardtia_paiewonskiana	Reinhardtia_latisecta)	(((((((Dypsis_decaryi	Dictyosperma_album)	Chamaedorea_seifrizii)	Elaeis_guineensis)	Leopoldinia_pulchra)	Roystonea_regia)	((Manicaria_saccifera	Geonoma_undata)	(Pelagodoxa_henryana	((((Oenocarpus_bataua	Oenocarpus_minor)	Hydriastele_microspadix)	(Veitchia_spiralis	(Heterospathe_cagayanensis	Kentiopsis_piersoniorum)))	Prestoea_acuminata))))	(Iriartea_deltoidea	((Sclerosperma_profizianum	(Attalea_speciosa	(Podococcus_barteri	Orania_palindan)))	(Pseudophoenix_vinifera	((Serenoa_repens	Phoenix_dactylifera)	Sabal_domingensis))))))	(Reinhardtia_gracilis	Reinhardtia_simplex)))	Calamus_caryotoides);
((Nypa_fruticans	((Reinhardtia_paiewonskiana	Reinhardtia_latisecta)	((((Podococcus_barteri	(((Elaeis_guineensis	Roystonea_regia)	((Manicaria_saccifera	Geonoma_undata)	(Pelagodoxa_henryana	((((Oenocarpus_bataua	Oenocarpus_minor)	Hydriastele_microspadix)	Prestoea_acuminata)	((Dypsis_decaryi	Dictyosperma_album)	((Veitchia_spiralis	Heterospathe_cagayanensis)	Kentiopsis_piersoniorum))))))	Leopoldinia_pulchra))	(Sclerosperma_profizianum	((Chamaedorea_seifrizii	Iriartea_deltoidea)	((Pseudophoenix_vinifera	(Attalea_speciosa	Orania_palindan))	((Serenoa_repens	Phoenix_dactylifera)	Sabal_domingensis)))))	Reinhardtia_gracilis)	Reinhardtia_simplex)))	Calamus_caryotoides);
((Attalea_speciosa	(Orania_palindan	((((((Nypa_fruticans	Iriartea_deltoidea)	((Serenoa_repens	Phoenix_dactylifera)	Sabal_domingensis))	(((Manicaria_saccifera	Geonoma_undata)	(Pelagodoxa_henryana	((((Oenocarpus_bataua	Oenocarpus_minor)	Prestoea_acuminata)	((Dypsis_decaryi	Dictyosperma_album)	((Veitchia_spiralis	Heterospathe_cagayanensis)	Kentiopsis_piersoniorum)))	Hydriastele_microspadix)))	((Chamaedorea_seifrizii	(Elaeis_guineensis	Leopoldinia_pulchra))	Roystonea_regia)))	((Reinhardtia_gracilis	Reinhardtia_simplex)	(Reinhardtia_paiewonskiana	Reinhardtia_latisecta)))	Sclerosperma_profizianum)	(Podococcus_barteri	Pseudophoenix_vinifera))))	Calamus_caryotoides);
((((((((Reinhardtia_latisecta	Reinhardtia_paiewonskiana)	(Reinhardtia_simplex	Reinhardtia_gracilis))	Sclerosperma_profizianum)	(Attalea_speciosa	(Orania_palindan	Podococcus_barteri)))	((Manicaria_saccifera	((Veitchia_spiralis	Geonoma_undata)	(Pelagodoxa_henryana	((Kentiopsis_piersoniorum	Heterospathe_cagayanensis)	(Prestoea_acuminata	(Hydriastele_microspadix	(Oenocarpus_bataua	Oenocarpus_minor)))))))	(Roystonea_regia	(Leopoldinia_pulchra	(Elaeis_guineensis	((Dypsis_decaryi	Dictyosperma_album)	Chamaedorea_seifrizii))))))	(Iriartea_deltoidea	((Sabal_domingensis	(Serenoa_repens	Phoenix_dactylifera))	Pseudophoenix_vinifera)))	Nypa_fruticans)	Calamus_caryotoides);
((Pseudophoenix_vinifera	(Orania_palindan	(((Manicaria_saccifera	((Leopoldinia_pulchra	Geonoma_undata)	((Sclerosperma_profizianum	Pelagodoxa_henryana)	(Prestoea_acuminata	(((Dypsis_decaryi	Dictyosperma_album)	(Hydriastele_microspadix	(Oenocarpus_bataua	Oenocarpus_minor)))	(Kentiopsis_piersoniorum	(Veitchia_spiralis	Heterospathe_cagayanensis)))))))	(Roystonea_regia	(Elaeis_guineensis	Chamaedorea_seifrizii)))	((((Podococcus_barteri	Attalea_speciosa)	Sabal_domingensis)	(Serenoa_repens	Phoenix_dactylifera))	(((Reinhardtia_latisecta	Reinhardtia_paiewonskiana)	(Reinhardtia_simplex	Reinhardtia_gracilis))	(Nypa_fruticans	Iriartea_deltoidea))))))	Calamus_caryotoides);
((Nypa_fruticans	((((((Elaeis_guineensis	Chamaedorea_seifrizii)	Roystonea_regia)	((Manicaria_saccifera	Geonoma_undata)	(((Hydriastele_microspadix	Prestoea_acuminata)	((Dypsis_decaryi	Oenocarpus_bataua)	Oenocarpus_minor))	(Dictyosperma_album	(Heterospathe_cagayanensis	(Kentiopsis_piersoniorum	Veitchia_spiralis))))))	Leopoldinia_pulchra)	((Iriartea_deltoidea	(Pseudophoenix_vinifera	(Orania_palindan	Podococcus_barteri)))	((Sclerosperma_profizianum	Attalea_speciosa)	(Pelagodoxa_henryana	((Reinhardtia_latisecta	Reinhardtia_paiewonskiana)	(Reinhardtia_simplex	Reinhardtia_gracilis))))))	(Sabal_domingensis	(Serenoa_repens	Phoenix_dactylifera))))	Calamus_caryotoides);
((Nypa_fruticans	((Reinhardtia_simplex	Reinhardtia_gracilis)	(((((Pelagodoxa_henryana	(((Elaeis_guineensis	Chamaedorea_seifrizii)	((Manicaria_saccifera	Geonoma_undata)	(Hydriastele_microspadix	((Prestoea_acuminata	(Dypsis_decaryi	(Dictyosperma_album	(Heterospathe_cagayanensis	(Kentiopsis_piersoniorum	Veitchia_spiralis)))))	(Oenocarpus_bataua	Oenocarpus_minor)))))	(Roystonea_regia	Leopoldinia_pulchra)))	(Podococcus_barteri	Attalea_speciosa))	Iriartea_deltoidea)	((Sabal_domingensis	(Serenoa_repens	Phoenix_dactylifera))	(Pseudophoenix_vinifera	(Sclerosperma_profizianum	Orania_palindan))))	(Reinhardtia_latisecta	Reinhardtia_paiewonskiana))))	Calamus_caryotoides);
((Nypa_fruticans	(((Reinhardtia_latisecta	Reinhardtia_paiewonskiana)	(Reinhardtia_gracilis	((((Roystonea_regia	(Elaeis_guineensis	(Iriartea_deltoidea	Chamaedorea_seifrizii)))	((Manicaria_saccifera	Geonoma_undata)	((Sclerosperma_profizianum	Pelagodoxa_henryana)	((((Oenocarpus_bataua	Oenocarpus_minor)	Hydriastele_microspadix)	((Heterospathe_cagayanensis	(Kentiopsis_piersoniorum	Veitchia_spiralis))	(Dypsis_decaryi	Dictyosperma_album)))	(Attalea_speciosa	Prestoea_acuminata)))))	(Podococcus_barteri	Leopoldinia_pulchra))	((Sabal_domingensis	(Serenoa_repens	Phoenix_dactylifera))	(Orania_palindan	Pseudophoenix_vinifera)))))	Reinhardtia_simplex))	Calamus_caryotoides);
((Attalea_speciosa	(Prestoea_acuminata	((Oenocarpus_bataua	Oenocarpus_minor)	((Heterospathe_cagayanensis	(Kentiopsis_piersoniorum	Veitchia_spiralis))	(Hydriastele_microspadix	((((((Elaeis_guineensis	(Iriartea_deltoidea	Chamaedorea_seifrizii))	((Sabal_domingensis	(Serenoa_repens	Phoenix_dactylifera))	Nypa_fruticans))	(((Reinhardtia_latisecta	Reinhardtia_paiewonskiana)	(Reinhardtia_simplex	Reinhardtia_gracilis))	(Orania_palindan	(Pseudophoenix_vinifera	(Podococcus_barteri	((Dypsis_decaryi	Dictyosperma_album)	Leopoldinia_pulchra))))))	Roystonea_regia)	(Manicaria_saccifera	Geonoma_undata))	(Sclerosperma_profizianum	Pelagodoxa_henryana)))))))	Calamus_caryotoides);
((Nypa_fruticans	((Iriartea_deltoidea	(((Reinhardtia_latisecta	Reinhardtia_paiewonskiana)	(Reinhardtia_simplex	Reinhardtia_gracilis))	Podococcus_barteri))	(((Orania_palindan	Sclerosperma_profizianum)	(Pseudophoenix_vinifera	(Sabal_domingensis	(Serenoa_repens	Phoenix_dactylifera))))	(((Geonoma_undata	Manicaria_saccifera)	(Pelagodoxa_henryana	(Prestoea_acuminata	((Hydriastele_microspadix	(Oenocarpus_bataua	Oenocarpus_minor))	(Dictyosperma_album	(Heterospathe_cagayanensis	(Kentiopsis_piersoniorum	Veitchia_spiralis)))))))	((Attalea_speciosa	(Dypsis_decaryi	((Chamaedorea_seifrizii	Leopoldinia_pulchra)	Elaeis_guineensis)))	Roystonea_regia)))))	Calamus_caryotoides);
((Nypa_fruticans	(Sabal_domingensis	((Serenoa_repens	Phoenix_dactylifera)	((((Manicaria_saccifera	(Geonoma_undata	(Prestoea_acuminata	((Hydriastele_microspadix	(Oenocarpus_bataua	Oenocarpus_minor))	(Heterospathe_cagayanensis	(Kentiopsis_piersoniorum	Veitchia_spiralis))))))	(Sclerosperma_profizianum	Pelagodoxa_henryana))	(((Chamaedorea_seifrizii	Elaeis_guineensis)	(((Dictyosperma_album	Dypsis_decaryi)	Leopoldinia_pulchra)	Attalea_speciosa))	Roystonea_regia))	(((Podococcus_barteri	Orania_palindan)	Pseudophoenix_vinifera)	(((Reinhardtia_latisecta	Reinhardtia_paiewonskiana)	(Reinhardtia_simplex	Reinhardtia_gracilis))	Iriartea_deltoidea))))))	Calamus_caryotoides);
(((((Chamaedorea_seifrizii	Elaeis_guineensis)	(Dictyosperma_album	Dypsis_decaryi))	(Leopoldinia_pulchra	((((Sabal_domingensis	Phoenix_dactylifera)	(Sclerosperma_profizianum	(Orania_palindan	(Serenoa_repens	Pseudophoenix_vinifera))))	((Pelagodoxa_henryana	(Podococcus_barteri	((Reinhardtia_latisecta	Reinhardtia_paiewonskiana)	(Reinhardtia_simplex	Reinhardtia_gracilis))))	(Nypa_fruticans	Iriartea_deltoidea)))	((Manicaria_saccifera	Geonoma_undata)	((Prestoea_acuminata	((Oenocarpus_bataua	Oenocarpus_minor)	(Heterospathe_cagayanensis	(Kentiopsis_piersoniorum	Veitchia_spiralis))))	(Roystonea_regia	Hydriastele_microspadix))))))	Attalea_speciosa)	Calamus_caryotoides);
((Nypa_fruticans	((Iriartea_deltoidea	(Attalea_speciosa	(((Sclerosperma_profizianum	((Pseudophoenix_vinifera	(Manicaria_saccifera	Geonoma_undata))	((Prestoea_acuminata	((Hydriastele_microspadix	(Oenocarpus_bataua	Oenocarpus_minor))	(Heterospathe_cagayanensis	(Kentiopsis_piersoniorum	Veitchia_spiralis))))	Pelagodoxa_henryana)))	(((Elaeis_guineensis	((Chamaedorea_seifrizii	Dictyosperma_album)	Dypsis_decaryi))	Leopoldinia_pulchra)	Roystonea_regia))	((Sabal_domingensis	(Serenoa_repens	Phoenix_dactylifera))	((Reinhardtia_latisecta	Reinhardtia_paiewonskiana)	(Reinhardtia_simplex	Reinhardtia_gracilis))))))	(Podococcus_barteri	Orania_palindan)))	Calamus_caryotoides);
((((Reinhardtia_gracilis	Reinhardtia_simplex)	((Reinhardtia_paiewonskiana	Reinhardtia_latisecta)	(((((Pelagodoxa_henryana	((Prestoea_acuminata	(Dypsis_decaryi	((Kentiopsis_piersoniorum	(Heterospathe_cagayanensis	Dictyosperma_album))	Veitchia_spiralis)))	(Oenocarpus_bataua	(Hydriastele_microspadix	Oenocarpus_minor))))	(Geonoma_undata	Manicaria_saccifera))	(Chamaedorea_seifrizii	Elaeis_guineensis))	(Roystonea_regia	Leopoldinia_pulchra))	((Iriartea_deltoidea	((Sclerosperma_profizianum	Pseudophoenix_vinifera)	((Sabal_domingensis	(Serenoa_repens	Phoenix_dactylifera))	(Orania_palindan	Attalea_speciosa))))	Podococcus_barteri))))	Nypa_fruticans)	Calamus_caryotoides);
((((Reinhardtia_gracilis	Reinhardtia_simplex)	((Reinhardtia_paiewonskiana	Reinhardtia_latisecta)	((Sclerosperma_profizianum	((Iriartea_deltoidea	(((((Prestoea_acuminata	(Oenocarpus_bataua	Oenocarpus_minor))	((((Veitchia_spiralis	Heterospathe_cagayanensis)	Kentiopsis_piersoniorum)	Dictyosperma_album)	Hydriastele_microspadix))	(Geonoma_undata	Manicaria_saccifera))	(((Leopoldinia_pulchra	(Dypsis_decaryi	Chamaedorea_seifrizii))	Elaeis_guineensis)	Roystonea_regia))	((Orania_palindan	Attalea_speciosa)	Pelagodoxa_henryana)))	(Podococcus_barteri	Pseudophoenix_vinifera)))	(Sabal_domingensis	(Serenoa_repens	Phoenix_dactylifera)))))	Nypa_fruticans)	Calamus_caryotoides);
((Attalea_speciosa	((((Sabal_domingensis	(Serenoa_repens	Phoenix_dactylifera))	((Nypa_fruticans	Pseudophoenix_vinifera)	Iriartea_deltoidea))	(((Prestoea_acuminata	((Hydriastele_microspadix	(Oenocarpus_bataua	Oenocarpus_minor))	(Veitchia_spiralis	(Heterospathe_cagayanensis	Kentiopsis_piersoniorum))))	(Geonoma_undata	Manicaria_saccifera))	(((Leopoldinia_pulchra	(Dypsis_decaryi	Chamaedorea_seifrizii))	(Dictyosperma_album	Elaeis_guineensis))	Roystonea_regia)))	(((Reinhardtia_simplex	(Reinhardtia_paiewonskiana	Reinhardtia_latisecta))	Reinhardtia_gracilis)	((Podococcus_barteri	Orania_palindan)	(Sclerosperma_profizianum	Pelagodoxa_henryana)))))	Calamus_caryotoides);
((Attalea_speciosa	((Podococcus_barteri	Orania_palindan)	((Iriartea_deltoidea	(Sclerosperma_profizianum	Pelagodoxa_henryana))	(((((Sabal_domingensis	(Serenoa_repens	Phoenix_dactylifera))	Pseudophoenix_vinifera)	Nypa_fruticans)	(((Prestoea_acuminata	((Hydriastele_microspadix	(Oenocarpus_bataua	Oenocarpus_minor))	(Veitchia_spiralis	(Heterospathe_cagayanensis	Kentiopsis_piersoniorum))))	(Geonoma_undata	Manicaria_saccifera))	(((Dictyosperma_album	Dypsis_decaryi)	(Elaeis_guineensis	(Chamaedorea_seifrizii	Leopoldinia_pulchra)))	Roystonea_regia)))	((Reinhardtia_paiewonskiana	Reinhardtia_latisecta)	(Reinhardtia_gracilis	Reinhardtia_simplex))))))	Calamus_caryotoides);
(((Reinhardtia_gracilis	((Reinhardtia_simplex	(Reinhardtia_paiewonskiana	Reinhardtia_latisecta))	(((((Pelagodoxa_henryana	(Prestoea_acuminata	((Hydriastele_microspadix	(Oenocarpus_bataua	Oenocarpus_minor))	(Veitchia_spiralis	(Heterospathe_cagayanensis	Kentiopsis_piersoniorum)))))	(Geonoma_undata	Manicaria_saccifera))	Sclerosperma_profizianum)	((Leopoldinia_pulchra	(((Dictyosperma_album	(Chamaedorea_seifrizii	Dypsis_decaryi))	Elaeis_guineensis)	Attalea_speciosa))	Roystonea_regia))	(Iriartea_deltoidea	(((Serenoa_repens	Pseudophoenix_vinifera)	(Podococcus_barteri	Orania_palindan))	(Sabal_domingensis	Phoenix_dactylifera))))))	Nypa_fruticans)	Calamus_caryotoides);
((((Hydriastele_microspadix	(Oenocarpus_bataua	Oenocarpus_minor))	((Dictyosperma_album	((Heterospathe_cagayanensis	Kentiopsis_piersoniorum)	Veitchia_spiralis))	(((Geonoma_undata	(Manicaria_saccifera	(((Leopoldinia_pulchra	Roystonea_regia)	((((Sclerosperma_profizianum	(Attalea_speciosa	Podococcus_barteri))	Orania_palindan)	((Sabal_domingensis	Phoenix_dactylifera)	(Chamaedorea_seifrizii	Iriartea_deltoidea)))	((Reinhardtia_paiewonskiana	Reinhardtia_latisecta)	(Reinhardtia_gracilis	Reinhardtia_simplex))))	((Dypsis_decaryi	(Serenoa_repens	Pseudophoenix_vinifera))	Elaeis_guineensis))))	Pelagodoxa_henryana)	Prestoea_acuminata)))	Nypa_fruticans)	Calamus_caryotoides);
(((((((Manicaria_saccifera	Geonoma_undata)	(Pelagodoxa_henryana	(Prestoea_acuminata	((Oenocarpus_bataua	Oenocarpus_minor)	(Hydriastele_microspadix	(Heterospathe_cagayanensis	(Kentiopsis_piersoniorum	Veitchia_spiralis)))))))	((((Serenoa_repens	Pseudophoenix_vinifera)	(Iriartea_deltoidea	((Orania_palindan	Sclerosperma_profizianum)	(Podococcus_barteri	((Reinhardtia_paiewonskiana	Reinhardtia_latisecta)	(Reinhardtia_gracilis	Reinhardtia_simplex))))))	(Nypa_fruticans	(Sabal_domingensis	Phoenix_dactylifera)))	Roystonea_regia))	(Chamaedorea_seifrizii	Leopoldinia_pulchra))	(Elaeis_guineensis	(Dypsis_decaryi	Dictyosperma_album)))	Attalea_speciosa)	Calamus_caryotoides);
(((((Podococcus_barteri	Orania_palindan)	Sclerosperma_profizianum)	((((Reinhardtia_paiewonskiana	Reinhardtia_latisecta)	(Reinhardtia_gracilis	Reinhardtia_simplex))	((Sabal_domingensis	Phoenix_dactylifera)	((((Dypsis_decaryi	Elaeis_guineensis)	Leopoldinia_pulchra)	(((Manicaria_saccifera	Geonoma_undata)	((Prestoea_acuminata	(Dictyosperma_album	((Veitchia_spiralis	Heterospathe_cagayanensis)	Kentiopsis_piersoniorum)))	((Oenocarpus_bataua	Oenocarpus_minor)	Hydriastele_microspadix)))	Roystonea_regia))	(((Chamaedorea_seifrizii	Nypa_fruticans)	Iriartea_deltoidea)	(Serenoa_repens	Pseudophoenix_vinifera)))))	Pelagodoxa_henryana))	Attalea_speciosa)	Calamus_caryotoides);
(((((Serenoa_repens	Pseudophoenix_vinifera)	((Sabal_domingensis	Phoenix_dactylifera)	(((((Manicaria_saccifera	Geonoma_undata)	((Prestoea_acuminata	(Oenocarpus_bataua	Oenocarpus_minor))	((Veitchia_spiralis	(Heterospathe_cagayanensis	Kentiopsis_piersoniorum))	Hydriastele_microspadix)))	(Roystonea_regia	(((Dictyosperma_album	Dypsis_decaryi)	Elaeis_guineensis)	(Chamaedorea_seifrizii	Leopoldinia_pulchra))))	((Sclerosperma_profizianum	Pelagodoxa_henryana)	((Reinhardtia_gracilis	(Reinhardtia_simplex	(Reinhardtia_paiewonskiana	Reinhardtia_latisecta)))	Podococcus_barteri)))	(Nypa_fruticans	Iriartea_deltoidea))))	Orania_palindan)	Attalea_speciosa)	Calamus_caryotoides);
(((Serenoa_repens	(Nypa_fruticans	Iriartea_deltoidea))	(((Reinhardtia_gracilis	(Reinhardtia_simplex	(Reinhardtia_paiewonskiana	Reinhardtia_latisecta)))	Podococcus_barteri)	(((((Pelagodoxa_henryana	(Hydriastele_microspadix	((Prestoea_acuminata	(Oenocarpus_bataua	Oenocarpus_minor))	(Veitchia_spiralis	(Heterospathe_cagayanensis	Kentiopsis_piersoniorum)))))	Manicaria_saccifera)	Geonoma_undata)	(Roystonea_regia	(((Attalea_speciosa	(Dypsis_decaryi	(Chamaedorea_seifrizii	Elaeis_guineensis)))	Dictyosperma_album)	Leopoldinia_pulchra)))	(((Sabal_domingensis	Phoenix_dactylifera)	(Orania_palindan	Pseudophoenix_vinifera))	Sclerosperma_profizianum))))	Calamus_caryotoides);
((((((Attalea_speciosa	Orania_palindan)	((Reinhardtia_gracilis	Reinhardtia_simplex)	(Reinhardtia_paiewonskiana	Reinhardtia_latisecta)))	(Podococcus_barteri	Leopoldinia_pulchra))	((Roystonea_regia	((((Dictyosperma_album	Kentiopsis_piersoniorum)	((Veitchia_spiralis	Chamaedorea_seifrizii)	Elaeis_guineensis))	((Dypsis_decaryi	Serenoa_repens)	Pseudophoenix_vinifera))	(((Sclerosperma_profizianum	Prestoea_acuminata)	((Geonoma_undata	Manicaria_saccifera)	Iriartea_deltoidea))	((Heterospathe_cagayanensis	((Oenocarpus_bataua	Oenocarpus_minor)	Hydriastele_microspadix))	Pelagodoxa_henryana))))	(Sabal_domingensis	Phoenix_dactylifera)))	Nypa_fruticans)	Calamus_caryotoides);
((Leopoldinia_pulchra	(((Dypsis_decaryi	Attalea_speciosa)	(Elaeis_guineensis	(Roystonea_regia	((((((Reinhardtia_gracilis	Reinhardtia_simplex)	(Reinhardtia_paiewonskiana	Reinhardtia_latisecta))	(Orania_palindan	Podococcus_barteri))	((Serenoa_repens	Pseudophoenix_vinifera)	(Sabal_domingensis	Phoenix_dactylifera)))	(Nypa_fruticans	Iriartea_deltoidea))	((Pelagodoxa_henryana	Sclerosperma_profizianum)	((Geonoma_undata	(((((Kentiopsis_piersoniorum	Veitchia_spiralis)	Heterospathe_cagayanensis)	Dictyosperma_album)	((Oenocarpus_bataua	Oenocarpus_minor)	Prestoea_acuminata))	Manicaria_saccifera))	Hydriastele_microspadix))))))	Chamaedorea_seifrizii))	Calamus_caryotoides);
((Attalea_speciosa	((((Roystonea_regia	((((((Reinhardtia_gracilis	Reinhardtia_simplex)	(Reinhardtia_paiewonskiana	Reinhardtia_latisecta))	(Sclerosperma_profizianum	(Orania_palindan	Podococcus_barteri)))	((Nypa_fruticans	Iriartea_deltoidea)	Pseudophoenix_vinifera))	(Sabal_domingensis	(Phoenix_dactylifera	Serenoa_repens)))	((Geonoma_undata	((((Hydriastele_microspadix	(Oenocarpus_bataua	Oenocarpus_minor))	((Kentiopsis_piersoniorum	Veitchia_spiralis)	Heterospathe_cagayanensis))	Pelagodoxa_henryana)	Prestoea_acuminata))	Manicaria_saccifera)))	(Dictyosperma_album	Dypsis_decaryi))	(Leopoldinia_pulchra	Chamaedorea_seifrizii))	Elaeis_guineensis))	Calamus_caryotoides);
((Nypa_fruticans	((Sabal_domingensis	(Phoenix_dactylifera	Serenoa_repens))	((((Pseudophoenix_vinifera	((Manicaria_saccifera	Geonoma_undata)	Iriartea_deltoidea))	((((Hydriastele_microspadix	(Oenocarpus_bataua	Oenocarpus_minor))	((Kentiopsis_piersoniorum	Veitchia_spiralis)	Heterospathe_cagayanensis))	Prestoea_acuminata)	Pelagodoxa_henryana))	(((Elaeis_guineensis	Chamaedorea_seifrizii)	(Attalea_speciosa	((Dypsis_decaryi	Dictyosperma_album)	Leopoldinia_pulchra)))	Roystonea_regia))	((Sclerosperma_profizianum	(Orania_palindan	Podococcus_barteri))	(Reinhardtia_gracilis	(Reinhardtia_simplex	(Reinhardtia_paiewonskiana	Reinhardtia_latisecta)))))))	Calamus_caryotoides);
((Leopoldinia_pulchra	(((((Sclerosperma_profizianum	(Orania_palindan	Podococcus_barteri))	((Reinhardtia_paiewonskiana	Reinhardtia_latisecta)	(Reinhardtia_gracilis	Reinhardtia_simplex)))	((Sabal_domingensis	(Phoenix_dactylifera	Serenoa_repens))	(((Pseudophoenix_vinifera	Iriartea_deltoidea)	((((Nypa_fruticans	(Hydriastele_microspadix	(Oenocarpus_bataua	Oenocarpus_minor)))	((Kentiopsis_piersoniorum	Veitchia_spiralis)	Heterospathe_cagayanensis))	Prestoea_acuminata)	Pelagodoxa_henryana))	(Manicaria_saccifera	Geonoma_undata))))	Roystonea_regia)	((Dictyosperma_album	(Dypsis_decaryi	Elaeis_guineensis))	(Attalea_speciosa	Chamaedorea_seifrizii))))	Calamus_caryotoides);
(((Dictyosperma_album	Dypsis_decaryi)	((Attalea_speciosa	((Chamaedorea_seifrizii	(((((((Reinhardtia_gracilis	(Reinhardtia_simplex	(Reinhardtia_paiewonskiana	Reinhardtia_latisecta)))	(Sclerosperma_profizianum	Podococcus_barteri))	(Pelagodoxa_henryana	Orania_palindan))	(Sabal_domingensis	(Phoenix_dactylifera	Serenoa_repens)))	(Iriartea_deltoidea	Nypa_fruticans))	((Pseudophoenix_vinifera	(((Oenocarpus_bataua	Oenocarpus_minor)	((Kentiopsis_piersoniorum	Veitchia_spiralis)	Heterospathe_cagayanensis))	(Hydriastele_microspadix	Prestoea_acuminata)))	(Manicaria_saccifera	Geonoma_undata)))	Roystonea_regia))	Leopoldinia_pulchra))	Elaeis_guineensis))	Calamus_caryotoides);
((Leopoldinia_pulchra	(Pseudophoenix_vinifera	((Sabal_domingensis	(Phoenix_dactylifera	Serenoa_repens))	(((Iriartea_deltoidea	Nypa_fruticans)	((((Attalea_speciosa	Chamaedorea_seifrizii)	(Dypsis_decaryi	Elaeis_guineensis))	Dictyosperma_album)	((Manicaria_saccifera	(Geonoma_undata	Roystonea_regia))	(Pelagodoxa_henryana	((((Oenocarpus_bataua	Oenocarpus_minor)	((Kentiopsis_piersoniorum	Veitchia_spiralis)	Heterospathe_cagayanensis))	Prestoea_acuminata)	Hydriastele_microspadix)))))	(((Reinhardtia_paiewonskiana	Reinhardtia_latisecta)	(Reinhardtia_gracilis	Reinhardtia_simplex))	(Sclerosperma_profizianum	(Podococcus_barteri	Orania_palindan)))))))	Calamus_caryotoides);
((Sabal_domingensis	((Phoenix_dactylifera	Serenoa_repens)	(((Reinhardtia_paiewonskiana	Reinhardtia_latisecta)	(Reinhardtia_gracilis	Reinhardtia_simplex))	(((Pseudophoenix_vinifera	(Attalea_speciosa	(Podococcus_barteri	Orania_palindan)))	(((Leopoldinia_pulchra	Elaeis_guineensis)	Roystonea_regia)	((Manicaria_saccifera	Geonoma_undata)	((Pelagodoxa_henryana	((Hydriastele_microspadix	(Oenocarpus_bataua	Oenocarpus_minor))	((Dictyosperma_album	Dypsis_decaryi)	((Veitchia_spiralis	Heterospathe_cagayanensis)	Kentiopsis_piersoniorum))))	(Sclerosperma_profizianum	Prestoea_acuminata)))))	(Chamaedorea_seifrizii	(Iriartea_deltoidea	Nypa_fruticans))))))	Calamus_caryotoides);
((((((((Elaeis_guineensis	(Leopoldinia_pulchra	Dypsis_decaryi))	Chamaedorea_seifrizii)	Roystonea_regia)	(Manicaria_saccifera	(Geonoma_undata	(Pelagodoxa_henryana	(Prestoea_acuminata	(((Oenocarpus_bataua	Oenocarpus_minor)	Hydriastele_microspadix)	(Dictyosperma_album	(Heterospathe_cagayanensis	(Kentiopsis_piersoniorum	Veitchia_spiralis)))))))))	((Attalea_speciosa	Podococcus_barteri)	((Sclerosperma_profizianum	Orania_palindan)	((Sabal_domingensis	Phoenix_dactylifera)	(Iriartea_deltoidea	(Serenoa_repens	Pseudophoenix_vinifera))))))	((Reinhardtia_paiewonskiana	Reinhardtia_latisecta)	(Reinhardtia_gracilis	Reinhardtia_simplex)))	Nypa_fruticans)	Calamus_caryotoides);
(((Serenoa_repens	Phoenix_dactylifera)	(((Nypa_fruticans	(((Sclerosperma_profizianum	(Attalea_speciosa	(Pseudophoenix_vinifera	(Podococcus_barteri	Orania_palindan))))	((Reinhardtia_paiewonskiana	Reinhardtia_latisecta)	(Reinhardtia_gracilis	Reinhardtia_simplex)))	Iriartea_deltoidea))	(((Pelagodoxa_henryana	(Prestoea_acuminata	(((Oenocarpus_bataua	Oenocarpus_minor)	Hydriastele_microspadix)	(Dypsis_decaryi	(Dictyosperma_album	(Heterospathe_cagayanensis	(Kentiopsis_piersoniorum	Veitchia_spiralis)))))))	(Manicaria_saccifera	Geonoma_undata))	((Elaeis_guineensis	(Chamaedorea_seifrizii	Leopoldinia_pulchra))	Roystonea_regia)))	Sabal_domingensis))	Calamus_caryotoides);
((Attalea_speciosa	((Chamaedorea_seifrizii	Leopoldinia_pulchra)	(Elaeis_guineensis	((((Nypa_fruticans	Iriartea_deltoidea)	Pseudophoenix_vinifera)	((((Reinhardtia_gracilis	Reinhardtia_simplex)	(Reinhardtia_latisecta	Reinhardtia_paiewonskiana))	((Serenoa_repens	Phoenix_dactylifera)	Sabal_domingensis))	((Podococcus_barteri	Orania_palindan)	Sclerosperma_profizianum)))	(((Geonoma_undata	Manicaria_saccifera)	(Pelagodoxa_henryana	(Prestoea_acuminata	(((Oenocarpus_bataua	Oenocarpus_minor)	Hydriastele_microspadix)	((Dictyosperma_album	Dypsis_decaryi)	(Kentiopsis_piersoniorum	(Veitchia_spiralis	Heterospathe_cagayanensis)))))))	Roystonea_regia)))))	Calamus_caryotoides);
(((Chamaedorea_seifrizii	Leopoldinia_pulchra)	((Dypsis_decaryi	Elaeis_guineensis)	((((Nypa_fruticans	Iriartea_deltoidea)	(((Reinhardtia_gracilis	Reinhardtia_simplex)	(Reinhardtia_latisecta	Reinhardtia_paiewonskiana))	Podococcus_barteri))	(Pseudophoenix_vinifera	(((Attalea_speciosa	Orania_palindan)	Sclerosperma_profizianum)	((Serenoa_repens	Phoenix_dactylifera)	Sabal_domingensis))))	(((Geonoma_undata	Manicaria_saccifera)	((Prestoea_acuminata	Pelagodoxa_henryana)	(((Oenocarpus_bataua	Oenocarpus_minor)	Hydriastele_microspadix)	(Dictyosperma_album	(Veitchia_spiralis	(Heterospathe_cagayanensis	Kentiopsis_piersoniorum))))))	Roystonea_regia))))	Calamus_caryotoides);
(((((((Reinhardtia_gracilis	Reinhardtia_simplex)	(Reinhardtia_latisecta	Reinhardtia_paiewonskiana))	((Attalea_speciosa	(Podococcus_barteri	Orania_palindan))	Sclerosperma_profizianum))	(((Serenoa_repens	Phoenix_dactylifera)	Sabal_domingensis)	(Pseudophoenix_vinifera	((Leopoldinia_pulchra	((Geonoma_undata	Manicaria_saccifera)	(Pelagodoxa_henryana	((Prestoea_acuminata	(Dictyosperma_album	((Heterospathe_cagayanensis	(Kentiopsis_piersoniorum	Veitchia_spiralis))	Dypsis_decaryi)))	((Oenocarpus_bataua	Oenocarpus_minor)	Hydriastele_microspadix)))))	(Roystonea_regia	(Chamaedorea_seifrizii	Elaeis_guineensis))))))	Iriartea_deltoidea)	Nypa_fruticans)	Calamus_caryotoides);
(((Roystonea_regia	((((Chamaedorea_seifrizii	Elaeis_guineensis)	Leopoldinia_pulchra)	((Geonoma_undata	Manicaria_saccifera)	(Pelagodoxa_henryana	((Prestoea_acuminata	(Heterospathe_cagayanensis	(Kentiopsis_piersoniorum	Veitchia_spiralis)))	(Dypsis_decaryi	(Dictyosperma_album	((Oenocarpus_bataua	Oenocarpus_minor)	Hydriastele_microspadix)))))))	(((Iriartea_deltoidea	(((Reinhardtia_gracilis	Reinhardtia_simplex)	(Reinhardtia_latisecta	Reinhardtia_paiewonskiana))	((Sclerosperma_profizianum	Podococcus_barteri)	(Attalea_speciosa	Orania_palindan))))	((Serenoa_repens	Phoenix_dactylifera)	Sabal_domingensis))	Pseudophoenix_vinifera)))	Nypa_fruticans)	Calamus_caryotoides);
((Geonoma_undata	(Manicaria_saccifera	((Pelagodoxa_henryana	((Prestoea_acuminata	(Dypsis_decaryi	(Dictyosperma_album	(Heterospathe_cagayanensis	(Kentiopsis_piersoniorum	Veitchia_spiralis)))))	((Oenocarpus_bataua	Oenocarpus_minor)	(Nypa_fruticans	Hydriastele_microspadix))))	(((Chamaedorea_seifrizii	Elaeis_guineensis)	Pseudophoenix_vinifera)	(((Iriartea_deltoidea	((((Reinhardtia_gracilis	Reinhardtia_simplex)	(Reinhardtia_latisecta	Reinhardtia_paiewonskiana))	(Sclerosperma_profizianum	(Attalea_speciosa	(Podococcus_barteri	Orania_palindan))))	Leopoldinia_pulchra))	((Serenoa_repens	Phoenix_dactylifera)	Sabal_domingensis))	Roystonea_regia)))))	Calamus_caryotoides);
((((((Podococcus_barteri	Orania_palindan)	Sclerosperma_profizianum)	(Pseudophoenix_vinifera	((Serenoa_repens	Phoenix_dactylifera)	Sabal_domingensis)))	((Nypa_fruticans	Iriartea_deltoidea)	((Roystonea_regia	(Attalea_speciosa	((Leopoldinia_pulchra	Chamaedorea_seifrizii)	Elaeis_guineensis)))	((Geonoma_undata	Manicaria_saccifera)	(Pelagodoxa_henryana	((Prestoea_acuminata	((((Dypsis_decaryi	Dictyosperma_album)	Veitchia_spiralis)	Kentiopsis_piersoniorum)	Heterospathe_cagayanensis))	((Oenocarpus_minor	Oenocarpus_bataua)	Hydriastele_microspadix)))))))	((Reinhardtia_gracilis	Reinhardtia_simplex)	(Reinhardtia_latisecta	Reinhardtia_paiewonskiana)))	Calamus_caryotoides);
((((Reinhardtia_gracilis	Reinhardtia_simplex)	((Reinhardtia_latisecta	Reinhardtia_paiewonskiana)	(((Pelagodoxa_henryana	Sclerosperma_profizianum)	(((Orania_palindan	((Attalea_speciosa	Podococcus_barteri)	Pseudophoenix_vinifera))	((Serenoa_repens	Phoenix_dactylifera)	Sabal_domingensis))	(Chamaedorea_seifrizii	Iriartea_deltoidea)))	((Roystonea_regia	(Dictyosperma_album	((Dypsis_decaryi	Leopoldinia_pulchra)	Elaeis_guineensis)))	((Oenocarpus_bataua	(Oenocarpus_minor	Hydriastele_microspadix))	((((Veitchia_spiralis	Geonoma_undata)	(Heterospathe_cagayanensis	Kentiopsis_piersoniorum))	Manicaria_saccifera)	Prestoea_acuminata))))))	Nypa_fruticans)	Calamus_caryotoides);
((((Reinhardtia_gracilis	Reinhardtia_simplex)	((Reinhardtia_latisecta	Reinhardtia_paiewonskiana)	(((Chamaedorea_seifrizii	Iriartea_deltoidea)	(((Serenoa_repens	Phoenix_dactylifera)	Sabal_domingensis)	((Attalea_speciosa	Sclerosperma_profizianum)	((Podococcus_barteri	Orania_palindan)	Pseudophoenix_vinifera))))	(((Elaeis_guineensis	(Pelagodoxa_henryana	(Hydriastele_microspadix	((((Oenocarpus_bataua	Oenocarpus_minor)	Veitchia_spiralis)	Prestoea_acuminata)	((Heterospathe_cagayanensis	Kentiopsis_piersoniorum)	Dictyosperma_album)))))	(Leopoldinia_pulchra	(Dypsis_decaryi	Manicaria_saccifera)))	(Roystonea_regia	Geonoma_undata)))))	Nypa_fruticans)	Calamus_caryotoides);
((((Sclerosperma_profizianum	(Orania_palindan	(Pseudophoenix_vinifera	Podococcus_barteri)))	((Serenoa_repens	Phoenix_dactylifera)	Sabal_domingensis))	(((Chamaedorea_seifrizii	(Roystonea_regia	(Attalea_speciosa	(Leopoldinia_pulchra	((Dypsis_decaryi	Dictyosperma_album)	Elaeis_guineensis)))))	((Pelagodoxa_henryana	((((Heterospathe_cagayanensis	Kentiopsis_piersoniorum)	Veitchia_spiralis)	Prestoea_acuminata)	(Hydriastele_microspadix	(Oenocarpus_bataua	Oenocarpus_minor))))	(Geonoma_undata	Manicaria_saccifera)))	((Nypa_fruticans	Iriartea_deltoidea)	((Reinhardtia_gracilis	Reinhardtia_simplex)	(Reinhardtia_latisecta	Reinhardtia_paiewonskiana)))))	Calamus_caryotoides);
((((((Leopoldinia_pulchra	(Chamaedorea_seifrizii	Elaeis_guineensis))	Roystonea_regia)	(Geonoma_undata	(Manicaria_saccifera	(Pelagodoxa_henryana	(((Oenocarpus_bataua	(Veitchia_spiralis	Oenocarpus_minor))	Hydriastele_microspadix)	(((Dypsis_decaryi	Dictyosperma_album)	(Heterospathe_cagayanensis	Kentiopsis_piersoniorum))	Prestoea_acuminata))))))	(((Pseudophoenix_vinifera	((Serenoa_repens	Phoenix_dactylifera)	Sabal_domingensis))	Iriartea_deltoidea)	((Podococcus_barteri	((Reinhardtia_gracilis	Reinhardtia_simplex)	(Reinhardtia_latisecta	Reinhardtia_paiewonskiana)))	(Sclerosperma_profizianum	(Attalea_speciosa	Orania_palindan)))))	Nypa_fruticans)	Calamus_caryotoides);
((((Reinhardtia_gracilis	Reinhardtia_simplex)	(((((((Serenoa_repens	Phoenix_dactylifera)	(Attalea_speciosa	Sabal_domingensis))	(Pseudophoenix_vinifera	(Orania_palindan	Podococcus_barteri)))	Sclerosperma_profizianum)	(((((Prestoea_acuminata	((Hydriastele_microspadix	(Oenocarpus_minor	Oenocarpus_bataua))	((Dypsis_decaryi	Dictyosperma_album)	(Heterospathe_cagayanensis	(Kentiopsis_piersoniorum	Veitchia_spiralis)))))	Pelagodoxa_henryana)	Manicaria_saccifera)	Geonoma_undata)	(Roystonea_regia	(Leopoldinia_pulchra	(Chamaedorea_seifrizii	Elaeis_guineensis)))))	Iriartea_deltoidea)	(Reinhardtia_paiewonskiana	Reinhardtia_latisecta)))	Nypa_fruticans)	Calamus_caryotoides);
(((((Iriartea_deltoidea	(((Serenoa_repens	Phoenix_dactylifera)	Sabal_domingensis)	Pseudophoenix_vinifera))	((Reinhardtia_gracilis	(Reinhardtia_simplex	(Reinhardtia_paiewonskiana	Reinhardtia_latisecta)))	(Sclerosperma_profizianum	(Attalea_speciosa	(Orania_palindan	Podococcus_barteri)))))	((((Prestoea_acuminata	((Hydriastele_microspadix	(Oenocarpus_minor	Oenocarpus_bataua))	(Heterospathe_cagayanensis	(Kentiopsis_piersoniorum	Veitchia_spiralis))))	Pelagodoxa_henryana)	(Leopoldinia_pulchra	(Geonoma_undata	Manicaria_saccifera)))	(Roystonea_regia	(Dictyosperma_album	((Dypsis_decaryi	Chamaedorea_seifrizii)	Elaeis_guineensis)))))	Nypa_fruticans)	Calamus_caryotoides);
((Attalea_speciosa	((Orania_palindan	Podococcus_barteri)	(((((Phoenix_dactylifera	Sabal_domingensis)	((Pseudophoenix_vinifera	(Serenoa_repens	Nypa_fruticans))	((((Dictyosperma_album	(Elaeis_guineensis	Dypsis_decaryi))	(Leopoldinia_pulchra	Chamaedorea_seifrizii))	Roystonea_regia)	(((Prestoea_acuminata	((Hydriastele_microspadix	(Oenocarpus_minor	Oenocarpus_bataua))	(Heterospathe_cagayanensis	(Kentiopsis_piersoniorum	Veitchia_spiralis))))	Pelagodoxa_henryana)	(Geonoma_undata	Manicaria_saccifera)))))	Iriartea_deltoidea)	((Reinhardtia_paiewonskiana	Reinhardtia_latisecta)	(Reinhardtia_gracilis	Reinhardtia_simplex)))	Sclerosperma_profizianum)))	Calamus_caryotoides);
((Serenoa_repens	(((((Phoenix_dactylifera	Sabal_domingensis)	((Reinhardtia_paiewonskiana	Reinhardtia_latisecta)	(Reinhardtia_gracilis	Reinhardtia_simplex)))	((Attalea_speciosa	(Orania_palindan	Podococcus_barteri))	(Nypa_fruticans	Iriartea_deltoidea)))	(((Elaeis_guineensis	Chamaedorea_seifrizii)	Roystonea_regia)	(Leopoldinia_pulchra	((((((Hydriastele_microspadix	(Oenocarpus_minor	Oenocarpus_bataua))	Dictyosperma_album)	((Heterospathe_cagayanensis	(Kentiopsis_piersoniorum	Veitchia_spiralis))	Dypsis_decaryi))	Prestoea_acuminata)	(Sclerosperma_profizianum	Pelagodoxa_henryana))	(Geonoma_undata	Manicaria_saccifera)))))	Pseudophoenix_vinifera))	Calamus_caryotoides);
((Serenoa_repens	(Phoenix_dactylifera	(Sabal_domingensis	((Nypa_fruticans	((Iriartea_deltoidea	((Sclerosperma_profizianum	Pelagodoxa_henryana)	(Podococcus_barteri	(Reinhardtia_paiewonskiana	(Reinhardtia_latisecta	(Reinhardtia_gracilis	Reinhardtia_simplex))))))	((Leopoldinia_pulchra	((Geonoma_undata	Manicaria_saccifera)	((((Oenocarpus_minor	Oenocarpus_bataua)	Prestoea_acuminata)	((Dictyosperma_album	Dypsis_decaryi)	(Heterospathe_cagayanensis	(Kentiopsis_piersoniorum	Veitchia_spiralis))))	Hydriastele_microspadix)))	((Elaeis_guineensis	Chamaedorea_seifrizii)	Roystonea_regia))))	(Pseudophoenix_vinifera	(Attalea_speciosa	Orania_palindan))))))	Calamus_caryotoides);
((Nypa_fruticans	((Reinhardtia_gracilis	Reinhardtia_simplex)	((Reinhardtia_paiewonskiana	Reinhardtia_latisecta)	((((Elaeis_guineensis	(Leopoldinia_pulchra	Chamaedorea_seifrizii))	Roystonea_regia)	((Geonoma_undata	Manicaria_saccifera)	(Pelagodoxa_henryana	(((Hydriastele_microspadix	(Oenocarpus_minor	Oenocarpus_bataua))	Prestoea_acuminata)	((Dictyosperma_album	Dypsis_decaryi)	(Heterospathe_cagayanensis	(Kentiopsis_piersoniorum	Veitchia_spiralis)))))))	((Attalea_speciosa	Podococcus_barteri)	((((Orania_palindan	Sclerosperma_profizianum)	(Serenoa_repens	Pseudophoenix_vinifera))	(Phoenix_dactylifera	Sabal_domingensis))	Iriartea_deltoidea))))))	Calamus_caryotoides);
((Nypa_fruticans	(Veitchia_spiralis	(((((Hydriastele_microspadix	(Oenocarpus_minor	Oenocarpus_bataua))	Prestoea_acuminata)	((Geonoma_undata	((((((Dictyosperma_album	Iriartea_deltoidea)	(Sclerosperma_profizianum	(((Serenoa_repens	Phoenix_dactylifera)	Sabal_domingensis)	(Pseudophoenix_vinifera	(Orania_palindan	Attalea_speciosa)))))	((Reinhardtia_simplex	Reinhardtia_gracilis)	(Reinhardtia_paiewonskiana	Reinhardtia_latisecta)))	(((Dypsis_decaryi	Elaeis_guineensis)	Chamaedorea_seifrizii)	Roystonea_regia))	(Podococcus_barteri	Leopoldinia_pulchra))	Pelagodoxa_henryana))	Manicaria_saccifera))	Heterospathe_cagayanensis)	Kentiopsis_piersoniorum)))	Calamus_caryotoides);
((Nypa_fruticans	(((((Orania_palindan	Pelagodoxa_henryana)	((Reinhardtia_simplex	Reinhardtia_gracilis)	(Reinhardtia_paiewonskiana	Reinhardtia_latisecta)))	Podococcus_barteri)	(Iriartea_deltoidea	(Sclerosperma_profizianum	(((Serenoa_repens	Phoenix_dactylifera)	Sabal_domingensis)	(Attalea_speciosa	Pseudophoenix_vinifera)))))	(((((Oenocarpus_minor	Oenocarpus_bataua)	Hydriastele_microspadix)	(Dictyosperma_album	((Heterospathe_cagayanensis	Veitchia_spiralis)	Kentiopsis_piersoniorum)))	Prestoea_acuminata)	((((Leopoldinia_pulchra	(Elaeis_guineensis	Dypsis_decaryi))	Chamaedorea_seifrizii)	Manicaria_saccifera)	(Geonoma_undata	Roystonea_regia)))))	Calamus_caryotoides);
((Geonoma_undata	(((((((((Attalea_speciosa	Nypa_fruticans)	(Podococcus_barteri	Orania_palindan))	(Iriartea_deltoidea	((Reinhardtia_simplex	Reinhardtia_gracilis)	(Reinhardtia_paiewonskiana	Reinhardtia_latisecta))))	(Sclerosperma_profizianum	((Phoenix_dactylifera	Sabal_domingensis)	(Serenoa_repens	Pseudophoenix_vinifera))))	(Elaeis_guineensis	Chamaedorea_seifrizii))	Leopoldinia_pulchra)	Roystonea_regia)	(Pelagodoxa_henryana	((((Oenocarpus_minor	Oenocarpus_bataua)	Hydriastele_microspadix)	(Dypsis_decaryi	(Dictyosperma_album	((Heterospathe_cagayanensis	Veitchia_spiralis)	Kentiopsis_piersoniorum))))	Prestoea_acuminata)))	Manicaria_saccifera))	Calamus_caryotoides);
((Nypa_fruticans	((Reinhardtia_simplex	Reinhardtia_gracilis)	(((Roystonea_regia	(((Manicaria_saccifera	((Pelagodoxa_henryana	((((Veitchia_spiralis	Heterospathe_cagayanensis)	Kentiopsis_piersoniorum)	Prestoea_acuminata)	(((Oenocarpus_minor	Oenocarpus_bataua)	(Dypsis_decaryi	Hydriastele_microspadix))	Dictyosperma_album)))	Geonoma_undata))	(Elaeis_guineensis	Chamaedorea_seifrizii))	Leopoldinia_pulchra))	(Iriartea_deltoidea	(Attalea_speciosa	(Sclerosperma_profizianum	(((Serenoa_repens	Phoenix_dactylifera)	Sabal_domingensis)	((Podococcus_barteri	Orania_palindan)	Pseudophoenix_vinifera))))))	(Reinhardtia_paiewonskiana	Reinhardtia_latisecta))))	Calamus_caryotoides);
((((Reinhardtia_gracilis	Reinhardtia_simplex)	(((((Iriartea_deltoidea	((Serenoa_repens	Phoenix_dactylifera)	Sabal_domingensis))	((Pseudophoenix_vinifera	Orania_palindan)	Sclerosperma_profizianum))	(((Geonoma_undata	Manicaria_saccifera)	((Pelagodoxa_henryana	((Oenocarpus_bataua	(Oenocarpus_minor	Hydriastele_microspadix))	(Kentiopsis_piersoniorum	(Veitchia_spiralis	Heterospathe_cagayanensis))))	Prestoea_acuminata))	(Roystonea_regia	((Leopoldinia_pulchra	(Dypsis_decaryi	Dictyosperma_album))	(Chamaedorea_seifrizii	Elaeis_guineensis)))))	(Attalea_speciosa	Podococcus_barteri))	(Reinhardtia_paiewonskiana	Reinhardtia_latisecta)))	Nypa_fruticans)	Calamus_caryotoides);
((((((((Serenoa_repens	Phoenix_dactylifera)	Sabal_domingensis)	(Iriartea_deltoidea	((Attalea_speciosa	Orania_palindan)	Sclerosperma_profizianum)))	Pseudophoenix_vinifera)	((((Roystonea_regia	Dictyosperma_album)	(Chamaedorea_seifrizii	Leopoldinia_pulchra))	(Dypsis_decaryi	(Geonoma_undata	(Manicaria_saccifera	(Elaeis_guineensis	(((Oenocarpus_bataua	(Oenocarpus_minor	Hydriastele_microspadix))	(Veitchia_spiralis	(Heterospathe_cagayanensis	Kentiopsis_piersoniorum)))	Prestoea_acuminata))))))	Pelagodoxa_henryana))	(Podococcus_barteri	((Reinhardtia_paiewonskiana	Reinhardtia_latisecta)	(Reinhardtia_gracilis	Reinhardtia_simplex))))	Nypa_fruticans)	Calamus_caryotoides);
((((Serenoa_repens	Pseudophoenix_vinifera)	(((Roystonea_regia	((Elaeis_guineensis	(((Chamaedorea_seifrizii	Veitchia_spiralis)	Dypsis_decaryi)	Leopoldinia_pulchra))	(((Dictyosperma_album	(Prestoea_acuminata	(Geonoma_undata	Manicaria_saccifera)))	(((Oenocarpus_bataua	Oenocarpus_minor)	Heterospathe_cagayanensis)	Hydriastele_microspadix))	Kentiopsis_piersoniorum)))	(((Podococcus_barteri	Attalea_speciosa)	Orania_palindan)	(((Reinhardtia_paiewonskiana	Reinhardtia_latisecta)	(Reinhardtia_gracilis	Reinhardtia_simplex))	(Sclerosperma_profizianum	Pelagodoxa_henryana))))	((Phoenix_dactylifera	Sabal_domingensis)	Iriartea_deltoidea)))	Nypa_fruticans)	Calamus_caryotoides);
((Serenoa_repens	(Phoenix_dactylifera	(Sabal_domingensis	(((Reinhardtia_paiewonskiana	Reinhardtia_latisecta)	(Reinhardtia_gracilis	Reinhardtia_simplex))	(((((Manicaria_saccifera	(((Attalea_speciosa	(Dictyosperma_album	Dypsis_decaryi))	(Chamaedorea_seifrizii	Elaeis_guineensis))	Leopoldinia_pulchra))	(((Geonoma_undata	(Veitchia_spiralis	Kentiopsis_piersoniorum))	Roystonea_regia)	(Pelagodoxa_henryana	(((Oenocarpus_minor	Oenocarpus_bataua)	Hydriastele_microspadix)	(Prestoea_acuminata	Heterospathe_cagayanensis)))))	Sclerosperma_profizianum)	(Iriartea_deltoidea	Nypa_fruticans))	(Pseudophoenix_vinifera	(Podococcus_barteri	Orania_palindan)))))))	Calamus_caryotoides);
((Attalea_speciosa	((Dypsis_decaryi	Elaeis_guineensis)	(Dictyosperma_album	(((((Manicaria_saccifera	(Geonoma_undata	Veitchia_spiralis))	(Pelagodoxa_henryana	(((Oenocarpus_minor	Oenocarpus_bataua)	Hydriastele_microspadix)	(Prestoea_acuminata	(Kentiopsis_piersoniorum	Heterospathe_cagayanensis)))))	Roystonea_regia)	(((Iriartea_deltoidea	Nypa_fruticans)	(Pseudophoenix_vinifera	((Serenoa_repens	Phoenix_dactylifera)	Sabal_domingensis)))	((Reinhardtia_paiewonskiana	(Reinhardtia_latisecta	(Reinhardtia_gracilis	Reinhardtia_simplex)))	(Sclerosperma_profizianum	(Podococcus_barteri	Orania_palindan)))))	(Chamaedorea_seifrizii	Leopoldinia_pulchra)))))	Calamus_caryotoides);
((Elaeis_guineensis	(Attalea_speciosa	(Dictyosperma_album	(Dypsis_decaryi	(Leopoldinia_pulchra	(((((Manicaria_saccifera	Geonoma_undata)	(Pelagodoxa_henryana	((((Kentiopsis_piersoniorum	Heterospathe_cagayanensis)	Veitchia_spiralis)	(Oenocarpus_minor	Oenocarpus_bataua))	(Hydriastele_microspadix	Prestoea_acuminata))))	(((Serenoa_repens	Pseudophoenix_vinifera)	(Phoenix_dactylifera	Sabal_domingensis))	((Sclerosperma_profizianum	(Podococcus_barteri	Orania_palindan))	((Reinhardtia_gracilis	Reinhardtia_simplex)	(Reinhardtia_paiewonskiana	Reinhardtia_latisecta)))))	Roystonea_regia)	((Chamaedorea_seifrizii	Iriartea_deltoidea)	Nypa_fruticans)))))))	Calamus_caryotoides);
(((Pseudophoenix_vinifera	((((((Reinhardtia_gracilis	Reinhardtia_simplex)	(Reinhardtia_paiewonskiana	Reinhardtia_latisecta))	((Serenoa_repens	Phoenix_dactylifera)	Sabal_domingensis))	Iriartea_deltoidea)	((((Manicaria_saccifera	Geonoma_undata)	(((((Chamaedorea_seifrizii	Dypsis_decaryi)	Dictyosperma_album)	((Kentiopsis_piersoniorum	Heterospathe_cagayanensis)	Veitchia_spiralis))	(Hydriastele_microspadix	(Oenocarpus_minor	Oenocarpus_bataua)))	Prestoea_acuminata))	(Roystonea_regia	(Elaeis_guineensis	Leopoldinia_pulchra)))	Pelagodoxa_henryana))	((Sclerosperma_profizianum	(Podococcus_barteri	Orania_palindan))	Attalea_speciosa)))	Nypa_fruticans)	Calamus_caryotoides);
(((Reinhardtia_gracilis	(Reinhardtia_simplex	((Reinhardtia_paiewonskiana	Reinhardtia_latisecta)	(((Serenoa_repens	Phoenix_dactylifera)	Sabal_domingensis)	((Pseudophoenix_vinifera	((Chamaedorea_seifrizii	Iriartea_deltoidea)	(Orania_palindan	Attalea_speciosa)))	(((Elaeis_guineensis	Leopoldinia_pulchra)	((((((Hydriastele_microspadix	Oenocarpus_bataua)	Oenocarpus_minor)	(((Dypsis_decaryi	Dictyosperma_album)	(Heterospathe_cagayanensis	(Veitchia_spiralis	Kentiopsis_piersoniorum)))	(Podococcus_barteri	Prestoea_acuminata)))	Pelagodoxa_henryana)	Roystonea_regia)	(Manicaria_saccifera	Geonoma_undata)))	Sclerosperma_profizianum))))))	Nypa_fruticans)	Calamus_caryotoides);
(((((Reinhardtia_paiewonskiana	Reinhardtia_latisecta)	(Podococcus_barteri	(((Roystonea_regia	Leopoldinia_pulchra)	((Elaeis_guineensis	((Manicaria_saccifera	Geonoma_undata)	(((((Oenocarpus_bataua	Oenocarpus_minor)	(Dictyosperma_album	(Veitchia_spiralis	(Kentiopsis_piersoniorum	Heterospathe_cagayanensis))))	Prestoea_acuminata)	Hydriastele_microspadix)	Pelagodoxa_henryana)))	Dypsis_decaryi))	((((Serenoa_repens	Pseudophoenix_vinifera)	(Sclerosperma_profizianum	(Orania_palindan	Attalea_speciosa)))	(Phoenix_dactylifera	Sabal_domingensis))	(Chamaedorea_seifrizii	Iriartea_deltoidea)))))	(Reinhardtia_gracilis	Reinhardtia_simplex))	Nypa_fruticans)	Calamus_caryotoides);
((Sclerosperma_profizianum	((Podococcus_barteri	Orania_palindan)	(((((Chamaedorea_seifrizii	Iriartea_deltoidea)	((Serenoa_repens	Phoenix_dactylifera)	Sabal_domingensis))	(((Elaeis_guineensis	Roystonea_regia)	((Manicaria_saccifera	Geonoma_undata)	(Leopoldinia_pulchra	((((Dypsis_decaryi	Dictyosperma_album)	((Veitchia_spiralis	Heterospathe_cagayanensis)	Kentiopsis_piersoniorum))	(Hydriastele_microspadix	(Oenocarpus_bataua	Oenocarpus_minor)))	Prestoea_acuminata))))	((Nypa_fruticans	Attalea_speciosa)	Pseudophoenix_vinifera)))	Pelagodoxa_henryana)	((Reinhardtia_gracilis	Reinhardtia_simplex)	(Reinhardtia_paiewonskiana	Reinhardtia_latisecta)))))	Calamus_caryotoides);
(((Iriartea_deltoidea	((Pseudophoenix_vinifera	(Sabal_domingensis	(Phoenix_dactylifera	Serenoa_repens)))	((Roystonea_regia	((Leopoldinia_pulchra	(Chamaedorea_seifrizii	Elaeis_guineensis))	((Geonoma_undata	Manicaria_saccifera)	(Pelagodoxa_henryana	(Prestoea_acuminata	((Hydriastele_microspadix	(Oenocarpus_bataua	Oenocarpus_minor))	((Dypsis_decaryi	Dictyosperma_album)	(Veitchia_spiralis	(Heterospathe_cagayanensis	Kentiopsis_piersoniorum)))))))))	((Sclerosperma_profizianum	(Attalea_speciosa	(Podococcus_barteri	Orania_palindan)))	((Reinhardtia_paiewonskiana	Reinhardtia_latisecta)	(Reinhardtia_gracilis	Reinhardtia_simplex))))))	Nypa_fruticans)	Calamus_caryotoides);
(((((Chamaedorea_seifrizii	Elaeis_guineensis)	((((Sclerosperma_profizianum	Pelagodoxa_henryana)	((Dypsis_decaryi	Pseudophoenix_vinifera)	((Geonoma_undata	Manicaria_saccifera)	(Prestoea_acuminata	((Hydriastele_microspadix	(Oenocarpus_bataua	Oenocarpus_minor))	(Veitchia_spiralis	(Heterospathe_cagayanensis	Kentiopsis_piersoniorum)))))))	((Attalea_speciosa	(Podococcus_barteri	Orania_palindan))	(((Reinhardtia_paiewonskiana	Reinhardtia_latisecta)	(Reinhardtia_gracilis	Reinhardtia_simplex))	(Sabal_domingensis	(Phoenix_dactylifera	Serenoa_repens)))))	((Dictyosperma_album	Iriartea_deltoidea)	Leopoldinia_pulchra)))	Roystonea_regia)	Nypa_fruticans)	Calamus_caryotoides);
(((((Roystonea_regia	(((Geonoma_undata	Manicaria_saccifera)	(Pelagodoxa_henryana	(Prestoea_acuminata	((Hydriastele_microspadix	(Oenocarpus_bataua	Oenocarpus_minor))	(Veitchia_spiralis	(Heterospathe_cagayanensis	Kentiopsis_piersoniorum))))))	(((Sclerosperma_profizianum	(Attalea_speciosa	(Podococcus_barteri	Orania_palindan)))	((Reinhardtia_paiewonskiana	Reinhardtia_latisecta)	(Reinhardtia_gracilis	Reinhardtia_simplex)))	((Iriartea_deltoidea	((Serenoa_repens	Nypa_fruticans)	Pseudophoenix_vinifera))	(Sabal_domingensis	Phoenix_dactylifera)))))	Leopoldinia_pulchra)	(Dictyosperma_album	(Chamaedorea_seifrizii	Dypsis_decaryi)))	Elaeis_guineensis)	Calamus_caryotoides);
((Pseudophoenix_vinifera	(((((Iriartea_deltoidea	((Manicaria_saccifera	(Pelagodoxa_henryana	((((Dictyosperma_album	Dypsis_decaryi)	(Veitchia_spiralis	(Heterospathe_cagayanensis	Kentiopsis_piersoniorum)))	(Hydriastele_microspadix	(Oenocarpus_bataua	Oenocarpus_minor)))	Prestoea_acuminata)))	(((Nypa_fruticans	Geonoma_undata)	Roystonea_regia)	((Podococcus_barteri	Leopoldinia_pulchra)	(Chamaedorea_seifrizii	Elaeis_guineensis)))))	(Sabal_domingensis	Phoenix_dactylifera))	(Sclerosperma_profizianum	((Reinhardtia_paiewonskiana	Reinhardtia_latisecta)	(Reinhardtia_gracilis	Reinhardtia_simplex))))	(Attalea_speciosa	Orania_palindan))	Serenoa_repens))	Calamus_caryotoides);
((Nypa_fruticans	(((Manicaria_saccifera	(((Geonoma_undata	Roystonea_regia)	(Pelagodoxa_henryana	((Prestoea_acuminata	Hydriastele_microspadix)	((Oenocarpus_bataua	Oenocarpus_minor)	(Veitchia_spiralis	(Heterospathe_cagayanensis	Kentiopsis_piersoniorum))))))	((Leopoldinia_pulchra	Chamaedorea_seifrizii)	((Dictyosperma_album	Dypsis_decaryi)	Elaeis_guineensis))))	((Iriartea_deltoidea	((((Reinhardtia_paiewonskiana	Reinhardtia_latisecta)	(Reinhardtia_gracilis	Reinhardtia_simplex))	(Orania_palindan	Podococcus_barteri))	Sclerosperma_profizianum))	Attalea_speciosa))	((Sabal_domingensis	Phoenix_dactylifera)	(Serenoa_repens	Pseudophoenix_vinifera))))	Calamus_caryotoides);
((Nypa_fruticans	((((((Leopoldinia_pulchra	Chamaedorea_seifrizii)	((Dictyosperma_album	Dypsis_decaryi)	Elaeis_guineensis))	(Hydriastele_microspadix	((Geonoma_undata	Manicaria_saccifera)	(Prestoea_acuminata	((Oenocarpus_bataua	Oenocarpus_minor)	(Veitchia_spiralis	(Heterospathe_cagayanensis	Kentiopsis_piersoniorum)))))))	Roystonea_regia)	((Iriartea_deltoidea	Pseudophoenix_vinifera)	(((Pelagodoxa_henryana	(Orania_palindan	Attalea_speciosa))	(Sclerosperma_profizianum	Podococcus_barteri))	(Reinhardtia_gracilis	(Reinhardtia_simplex	(Reinhardtia_paiewonskiana	Reinhardtia_latisecta))))))	(Sabal_domingensis	(Serenoa_repens	Phoenix_dactylifera))))	Calamus_caryotoides);
(((Dictyosperma_album	Dypsis_decaryi)	(Elaeis_guineensis	(Attalea_speciosa	(((Roystonea_regia	(((Chamaedorea_seifrizii	Iriartea_deltoidea)	(Phoenix_dactylifera	(Sabal_domingensis	((Serenoa_repens	Pseudophoenix_vinifera)	(Orania_palindan	Podococcus_barteri)))))	(Nypa_fruticans	((Reinhardtia_paiewonskiana	Reinhardtia_latisecta)	(Reinhardtia_simplex	Reinhardtia_gracilis)))))	(Sclerosperma_profizianum	(((((Hydriastele_microspadix	(Oenocarpus_bataua	Oenocarpus_minor))	(Veitchia_spiralis	(Heterospathe_cagayanensis	Kentiopsis_piersoniorum)))	Prestoea_acuminata)	Pelagodoxa_henryana)	(Geonoma_undata	Manicaria_saccifera))))	Leopoldinia_pulchra))))	Calamus_caryotoides);
((Nypa_fruticans	((((Reinhardtia_paiewonskiana	Reinhardtia_latisecta)	(Reinhardtia_simplex	Reinhardtia_gracilis))	(Orania_palindan	Podococcus_barteri))	(((Sabal_domingensis	(Phoenix_dactylifera	Serenoa_repens))	Pseudophoenix_vinifera)	((((((Sclerosperma_profizianum	Pelagodoxa_henryana)	(Oenocarpus_bataua	(Oenocarpus_minor	Hydriastele_microspadix)))	(Veitchia_spiralis	(Heterospathe_cagayanensis	Kentiopsis_piersoniorum)))	Prestoea_acuminata)	(Geonoma_undata	Manicaria_saccifera))	(((Chamaedorea_seifrizii	Iriartea_deltoidea)	(((Dictyosperma_album	Dypsis_decaryi)	Elaeis_guineensis)	(Leopoldinia_pulchra	Attalea_speciosa)))	Roystonea_regia)))))	Calamus_caryotoides);
((Pseudophoenix_vinifera	(((((Reinhardtia_paiewonskiana	Reinhardtia_latisecta)	(Reinhardtia_simplex	Reinhardtia_gracilis))	(Sclerosperma_profizianum	(Orania_palindan	Podococcus_barteri)))	((Nypa_fruticans	(Chamaedorea_seifrizii	Iriartea_deltoidea))	((((((Dictyosperma_album	Dypsis_decaryi)	Elaeis_guineensis)	Leopoldinia_pulchra)	Roystonea_regia)	(Geonoma_undata	Manicaria_saccifera))	(Pelagodoxa_henryana	((Oenocarpus_bataua	(Oenocarpus_minor	Hydriastele_microspadix))	((Veitchia_spiralis	(Heterospathe_cagayanensis	Kentiopsis_piersoniorum))	Prestoea_acuminata))))))	(Attalea_speciosa	(Sabal_domingensis	(Phoenix_dactylifera	Serenoa_repens)))))	Calamus_caryotoides);
(((((Elaeis_guineensis	(Dictyosperma_album	Dypsis_decaryi))	Chamaedorea_seifrizii)	Attalea_speciosa)	(Leopoldinia_pulchra	(((((Reinhardtia_paiewonskiana	(Nypa_fruticans	Reinhardtia_latisecta))	(Reinhardtia_simplex	Reinhardtia_gracilis))	((Sclerosperma_profizianum	((Sabal_domingensis	(Phoenix_dactylifera	Serenoa_repens))	(Pseudophoenix_vinifera	(Orania_palindan	Podococcus_barteri))))	Iriartea_deltoidea))	Roystonea_regia)	((Pelagodoxa_henryana	(((Hydriastele_microspadix	(Oenocarpus_bataua	Oenocarpus_minor))	(Veitchia_spiralis	(Heterospathe_cagayanensis	Kentiopsis_piersoniorum)))	Prestoea_acuminata))	(Manicaria_saccifera	Geonoma_undata)))))	Calamus_caryotoides);
((((Reinhardtia_gracilis	Reinhardtia_simplex)	(((((Attalea_speciosa	Sabal_domingensis)	(Serenoa_repens	Phoenix_dactylifera))	((Leopoldinia_pulchra	Pseudophoenix_vinifera)	(Orania_palindan	Sclerosperma_profizianum)))	((((Pelagodoxa_henryana	(((Oenocarpus_bataua	Oenocarpus_minor)	Prestoea_acuminata)	(((Dictyosperma_album	Dypsis_decaryi)	(Veitchia_spiralis	(Kentiopsis_piersoniorum	Heterospathe_cagayanensis)))	Hydriastele_microspadix)))	((Geonoma_undata	Manicaria_saccifera)	Iriartea_deltoidea))	(Roystonea_regia	(Chamaedorea_seifrizii	Elaeis_guineensis)))	Podococcus_barteri))	(Reinhardtia_latisecta	Reinhardtia_paiewonskiana)))	Nypa_fruticans)	Calamus_caryotoides);
(((((((Iriartea_deltoidea	((Reinhardtia_latisecta	Reinhardtia_paiewonskiana)	(Reinhardtia_gracilis	Reinhardtia_simplex)))	(Podococcus_barteri	((Attalea_speciosa	Leopoldinia_pulchra)	Pseudophoenix_vinifera)))	(Orania_palindan	Sclerosperma_profizianum))	((Chamaedorea_seifrizii	Roystonea_regia)	((Dypsis_decaryi	Elaeis_guineensis)	((Pelagodoxa_henryana	(((Hydriastele_microspadix	(Oenocarpus_bataua	Oenocarpus_minor))	Prestoea_acuminata)	(Dictyosperma_album	(Veitchia_spiralis	(Kentiopsis_piersoniorum	Heterospathe_cagayanensis)))))	(Geonoma_undata	Manicaria_saccifera)))))	(Sabal_domingensis	(Serenoa_repens	Phoenix_dactylifera)))	Nypa_fruticans)	Calamus_caryotoides);
((Geonoma_undata	((Hydriastele_microspadix	(Oenocarpus_bataua	Oenocarpus_minor))	(((((Roystonea_regia	Elaeis_guineensis)	((Reinhardtia_latisecta	Reinhardtia_paiewonskiana)	(Reinhardtia_simplex	((Reinhardtia_gracilis	(Nypa_fruticans	Iriartea_deltoidea))	((((Podococcus_barteri	Orania_palindan)	Pseudophoenix_vinifera)	Sclerosperma_profizianum)	(Sabal_domingensis	(Serenoa_repens	Phoenix_dactylifera)))))))	(Attalea_speciosa	(Prestoea_acuminata	Chamaedorea_seifrizii)))	Manicaria_saccifera)	(Pelagodoxa_henryana	((Leopoldinia_pulchra	(Dypsis_decaryi	Dictyosperma_album))	((Veitchia_spiralis	Heterospathe_cagayanensis)	Kentiopsis_piersoniorum))))))	Calamus_caryotoides);
(((Reinhardtia_gracilis	((Reinhardtia_latisecta	Reinhardtia_paiewonskiana)	Reinhardtia_simplex))	((Pelagodoxa_henryana	((Nypa_fruticans	(Chamaedorea_seifrizii	Iriartea_deltoidea))	((((Attalea_speciosa	Sabal_domingensis)	(Serenoa_repens	Phoenix_dactylifera))	Pseudophoenix_vinifera)	(((Elaeis_guineensis	Leopoldinia_pulchra)	Roystonea_regia)	(((Prestoea_acuminata	(Hydriastele_microspadix	(Oenocarpus_bataua	Oenocarpus_minor)))	(Veitchia_spiralis	(Kentiopsis_piersoniorum	((Dypsis_decaryi	Dictyosperma_album)	Heterospathe_cagayanensis))))	(Geonoma_undata	Manicaria_saccifera))))))	(Sclerosperma_profizianum	(Podococcus_barteri	Orania_palindan))))	Calamus_caryotoides);
(((Serenoa_repens	Nypa_fruticans)	(((((Attalea_speciosa	(Podococcus_barteri	Sclerosperma_profizianum))	((Reinhardtia_latisecta	Reinhardtia_paiewonskiana)	(Reinhardtia_simplex	Reinhardtia_gracilis)))	(Orania_palindan	Pelagodoxa_henryana))	((Chamaedorea_seifrizii	Leopoldinia_pulchra)	((Elaeis_guineensis	Roystonea_regia)	(((Prestoea_acuminata	(Hydriastele_microspadix	(Oenocarpus_bataua	Oenocarpus_minor)))	((Dypsis_decaryi	Dictyosperma_album)	((Heterospathe_cagayanensis	Kentiopsis_piersoniorum)	Veitchia_spiralis)))	(Geonoma_undata	Manicaria_saccifera)))))	(Iriartea_deltoidea	(Phoenix_dactylifera	(Sabal_domingensis	Pseudophoenix_vinifera)))))	Calamus_caryotoides);
((Nypa_fruticans	(Reinhardtia_gracilis	((((((Serenoa_repens	Phoenix_dactylifera)	Sabal_domingensis)	(Pseudophoenix_vinifera	Orania_palindan))	(Podococcus_barteri	((((Elaeis_guineensis	Roystonea_regia)	Chamaedorea_seifrizii)	(Dypsis_decaryi	(Leopoldinia_pulchra	(Geonoma_undata	(((Sclerosperma_profizianum	Pelagodoxa_henryana)	(((Hydriastele_microspadix	(Oenocarpus_bataua	Oenocarpus_minor))	((Heterospathe_cagayanensis	Kentiopsis_piersoniorum)	Veitchia_spiralis))	(Attalea_speciosa	Prestoea_acuminata)))	Manicaria_saccifera)))))	(Dictyosperma_album	Iriartea_deltoidea))))	(Reinhardtia_latisecta	Reinhardtia_paiewonskiana))	Reinhardtia_simplex)))	Calamus_caryotoides);
(((Serenoa_repens	Nypa_fruticans)	(Sabal_domingensis	(((Iriartea_deltoidea	(((Manicaria_saccifera	Geonoma_undata)	(((Pelagodoxa_henryana	(((Hydriastele_microspadix	(Oenocarpus_bataua	Oenocarpus_minor))	(Dictyosperma_album	(Kentiopsis_piersoniorum	(Veitchia_spiralis	Heterospathe_cagayanensis))))	(Attalea_speciosa	Prestoea_acuminata)))	Leopoldinia_pulchra)	(Roystonea_regia	(Elaeis_guineensis	(Dypsis_decaryi	Chamaedorea_seifrizii)))))	Pseudophoenix_vinifera))	(Sclerosperma_profizianum	(((Reinhardtia_latisecta	Reinhardtia_paiewonskiana)	(Reinhardtia_simplex	Reinhardtia_gracilis))	(Podococcus_barteri	Orania_palindan))))	Phoenix_dactylifera)))	Calamus_caryotoides);
((Nypa_fruticans	((Reinhardtia_simplex	Reinhardtia_gracilis)	((((((Elaeis_guineensis	Chamaedorea_seifrizii)	Leopoldinia_pulchra)	(((Manicaria_saccifera	Geonoma_undata)	(Pelagodoxa_henryana	(((Dypsis_decaryi	Dictyosperma_album)	((Heterospathe_cagayanensis	Veitchia_spiralis)	Kentiopsis_piersoniorum))	(Prestoea_acuminata	(Hydriastele_microspadix	(Oenocarpus_bataua	Oenocarpus_minor))))))	Roystonea_regia))	(Iriartea_deltoidea	Sclerosperma_profizianum))	(((Podococcus_barteri	Pseudophoenix_vinifera)	(Attalea_speciosa	Orania_palindan))	((Serenoa_repens	Phoenix_dactylifera)	Sabal_domingensis)))	(Reinhardtia_latisecta	Reinhardtia_paiewonskiana))))	Calamus_caryotoides);
((Nypa_fruticans	(((((Serenoa_repens	Phoenix_dactylifera)	Sabal_domingensis)	(((Chamaedorea_seifrizii	Iriartea_deltoidea)	(Pseudophoenix_vinifera	((((Dictyosperma_album	(Dypsis_decaryi	Elaeis_guineensis))	Leopoldinia_pulchra)	Roystonea_regia)	(((Manicaria_saccifera	Geonoma_undata)	((Oenocarpus_bataua	Oenocarpus_minor)	(Pelagodoxa_henryana	(Hydriastele_microspadix	((Heterospathe_cagayanensis	Veitchia_spiralis)	Kentiopsis_piersoniorum)))))	Prestoea_acuminata))))	((Podococcus_barteri	Sclerosperma_profizianum)	(Attalea_speciosa	Orania_palindan))))	(Reinhardtia_latisecta	Reinhardtia_paiewonskiana))	(Reinhardtia_simplex	Reinhardtia_gracilis)))	Calamus_caryotoides);
((Nypa_fruticans	(((((Sclerosperma_profizianum	(Attalea_speciosa	Orania_palindan))	((Reinhardtia_latisecta	Reinhardtia_paiewonskiana)	(Reinhardtia_simplex	Reinhardtia_gracilis)))	(Podococcus_barteri	Leopoldinia_pulchra))	(Roystonea_regia	((Pseudophoenix_vinifera	(((((Hydriastele_microspadix	(Oenocarpus_bataua	Oenocarpus_minor))	(Veitchia_spiralis	Prestoea_acuminata))	((Kentiopsis_piersoniorum	(Heterospathe_cagayanensis	Dictyosperma_album))	Dypsis_decaryi))	Pelagodoxa_henryana)	(Manicaria_saccifera	Geonoma_undata)))	(Elaeis_guineensis	(Chamaedorea_seifrizii	Iriartea_deltoidea)))))	((Serenoa_repens	Phoenix_dactylifera)	Sabal_domingensis)))	Calamus_caryotoides);
((Nypa_fruticans	(((((Serenoa_repens	Phoenix_dactylifera)	Sabal_domingensis)	Pseudophoenix_vinifera)	(Iriartea_deltoidea	((((Reinhardtia_simplex	Reinhardtia_gracilis)	(Reinhardtia_latisecta	Reinhardtia_paiewonskiana))	(Podococcus_barteri	Sclerosperma_profizianum))	(Orania_palindan	Attalea_speciosa))))	((((Geonoma_undata	Manicaria_saccifera)	(((Veitchia_spiralis	(Heterospathe_cagayanensis	Kentiopsis_piersoniorum))	(Prestoea_acuminata	(((Dictyosperma_album	Dypsis_decaryi)	(Oenocarpus_minor	Oenocarpus_bataua))	Hydriastele_microspadix)))	Pelagodoxa_henryana))	(Chamaedorea_seifrizii	Elaeis_guineensis))	(Leopoldinia_pulchra	Roystonea_regia))))	Calamus_caryotoides);
((Nypa_fruticans	(((((Phoenix_dactylifera	Sabal_domingensis)	(Serenoa_repens	Pseudophoenix_vinifera))	(Chamaedorea_seifrizii	Iriartea_deltoidea))	(Sclerosperma_profizianum	(((Podococcus_barteri	Orania_palindan)	Attalea_speciosa)	((Reinhardtia_simplex	Reinhardtia_gracilis)	(Reinhardtia_latisecta	Reinhardtia_paiewonskiana)))))	(((((Veitchia_spiralis	(Heterospathe_cagayanensis	Kentiopsis_piersoniorum))	((Oenocarpus_minor	Oenocarpus_bataua)	Hydriastele_microspadix))	Prestoea_acuminata)	(Manicaria_saccifera	((Elaeis_guineensis	(Dypsis_decaryi	(Dictyosperma_album	Leopoldinia_pulchra)))	(Geonoma_undata	Roystonea_regia))))	Pelagodoxa_henryana)))	Calamus_caryotoides);
(((Nypa_fruticans	Serenoa_repens)	(((((Sclerosperma_profizianum	(Orania_palindan	Attalea_speciosa))	((Reinhardtia_simplex	Reinhardtia_gracilis)	(Reinhardtia_latisecta	Reinhardtia_paiewonskiana)))	((Podococcus_barteri	Leopoldinia_pulchra)	Pseudophoenix_vinifera))	(Phoenix_dactylifera	Sabal_domingensis))	((Geonoma_undata	Roystonea_regia)	(((((Prestoea_acuminata	((Dypsis_decaryi	Dictyosperma_album)	((Heterospathe_cagayanensis	Kentiopsis_piersoniorum)	Veitchia_spiralis)))	((Oenocarpus_minor	Oenocarpus_bataua)	Hydriastele_microspadix))	Pelagodoxa_henryana)	Manicaria_saccifera)	((Chamaedorea_seifrizii	Iriartea_deltoidea)	Elaeis_guineensis)))))	Calamus_caryotoides);
((((Nypa_fruticans	Serenoa_repens)	Attalea_speciosa)	((Pseudophoenix_vinifera	(Phoenix_dactylifera	Sabal_domingensis))	(((Leopoldinia_pulchra	(Elaeis_guineensis	Chamaedorea_seifrizii))	((((((Oenocarpus_minor	Oenocarpus_bataua)	Hydriastele_microspadix)	((Dypsis_decaryi	Dictyosperma_album)	((Heterospathe_cagayanensis	Kentiopsis_piersoniorum)	Veitchia_spiralis)))	Prestoea_acuminata)	(Geonoma_undata	Manicaria_saccifera))	Roystonea_regia))	(Iriartea_deltoidea	(((Pelagodoxa_henryana	Sclerosperma_profizianum)	Orania_palindan)	(((Reinhardtia_simplex	Reinhardtia_gracilis)	(Reinhardtia_latisecta	Reinhardtia_paiewonskiana))	Podococcus_barteri))))))	Calamus_caryotoides);
((Leopoldinia_pulchra	(((Dypsis_decaryi	Dictyosperma_album)	(Attalea_speciosa	(Elaeis_guineensis	Chamaedorea_seifrizii)))	((((Pelagodoxa_henryana	(((Heterospathe_cagayanensis	(Kentiopsis_piersoniorum	Veitchia_spiralis))	(Prestoea_acuminata	(Oenocarpus_minor	Oenocarpus_bataua)))	Hydriastele_microspadix))	Roystonea_regia)	(Geonoma_undata	Manicaria_saccifera))	((Sclerosperma_profizianum	Orania_palindan)	(((Reinhardtia_gracilis	((Reinhardtia_latisecta	Reinhardtia_paiewonskiana)	Reinhardtia_simplex))	((Podococcus_barteri	Pseudophoenix_vinifera)	(Nypa_fruticans	Iriartea_deltoidea)))	((Serenoa_repens	Phoenix_dactylifera)	Sabal_domingensis))))))	Calamus_caryotoides);
((Nypa_fruticans	(((Roystonea_regia	(Elaeis_guineensis	Chamaedorea_seifrizii))	((Manicaria_saccifera	(Geonoma_undata	((Pelagodoxa_henryana	((Hydriastele_microspadix	(Oenocarpus_minor	Oenocarpus_bataua))	((Dictyosperma_album	(Heterospathe_cagayanensis	(Kentiopsis_piersoniorum	Veitchia_spiralis)))	Prestoea_acuminata)))	Dypsis_decaryi)))	Leopoldinia_pulchra))	((((Sclerosperma_profizianum	(Attalea_speciosa	Orania_palindan))	Podococcus_barteri)	((Reinhardtia_latisecta	Reinhardtia_paiewonskiana)	(Reinhardtia_simplex	Reinhardtia_gracilis)))	(Iriartea_deltoidea	((Serenoa_repens	Pseudophoenix_vinifera)	(Phoenix_dactylifera	Sabal_domingensis))))))	Calamus_caryotoides);
((Nypa_fruticans	((Roystonea_regia	((((Manicaria_saccifera	(Pseudophoenix_vinifera	(((Veitchia_spiralis	(Heterospathe_cagayanensis	Kentiopsis_piersoniorum))	(((Oenocarpus_minor	Oenocarpus_bataua)	(Dictyosperma_album	Dypsis_decaryi))	Hydriastele_microspadix))	Prestoea_acuminata)))	Geonoma_undata)	Pelagodoxa_henryana)	(Elaeis_guineensis	(Iriartea_deltoidea	Chamaedorea_seifrizii))))	(((Podococcus_barteri	Leopoldinia_pulchra)	((Sclerosperma_profizianum	(Attalea_speciosa	Orania_palindan))	((Reinhardtia_latisecta	Reinhardtia_paiewonskiana)	(Reinhardtia_simplex	Reinhardtia_gracilis))))	((Serenoa_repens	Phoenix_dactylifera)	Sabal_domingensis))))	Calamus_caryotoides);
((Sabal_domingensis	((((((Reinhardtia_simplex	(Reinhardtia_gracilis	(Reinhardtia_latisecta	Reinhardtia_paiewonskiana)))	(Podococcus_barteri	(Attalea_speciosa	Nypa_fruticans)))	(((Geonoma_undata	(Manicaria_saccifera	(Pelagodoxa_henryana	(((Veitchia_spiralis	(Heterospathe_cagayanensis	Kentiopsis_piersoniorum))	(Hydriastele_microspadix	(Oenocarpus_minor	Oenocarpus_bataua)))	Prestoea_acuminata))))	Roystonea_regia)	(((Dictyosperma_album	Dypsis_decaryi)	(Leopoldinia_pulchra	Chamaedorea_seifrizii))	Elaeis_guineensis)))	(Pseudophoenix_vinifera	Orania_palindan))	(Iriartea_deltoidea	Sclerosperma_profizianum))	(Serenoa_repens	Phoenix_dactylifera)))	Calamus_caryotoides);
((Nypa_fruticans	(((Reinhardtia_simplex	(Reinhardtia_gracilis	(Reinhardtia_latisecta	Reinhardtia_paiewonskiana)))	Podococcus_barteri)	((Iriartea_deltoidea	((Serenoa_repens	Pseudophoenix_vinifera)	((Orania_palindan	Sclerosperma_profizianum)	(Phoenix_dactylifera	Sabal_domingensis))))	((((Pelagodoxa_henryana	(((Veitchia_spiralis	(Heterospathe_cagayanensis	Kentiopsis_piersoniorum))	(Hydriastele_microspadix	(Oenocarpus_minor	Oenocarpus_bataua)))	Prestoea_acuminata))	(Geonoma_undata	Manicaria_saccifera))	Roystonea_regia)	((((Dictyosperma_album	Dypsis_decaryi)	Chamaedorea_seifrizii)	(Attalea_speciosa	Elaeis_guineensis))	Leopoldinia_pulchra)))))	Calamus_caryotoides);
((Nypa_fruticans	(((((((((Reinhardtia_latisecta	Reinhardtia_paiewonskiana)	(Reinhardtia_simplex	Reinhardtia_gracilis))	(Attalea_speciosa	Podococcus_barteri))	(Pseudophoenix_vinifera	((Orania_palindan	Sclerosperma_profizianum)	((Serenoa_repens	Phoenix_dactylifera)	Sabal_domingensis))))	((Chamaedorea_seifrizii	Leopoldinia_pulchra)	(Elaeis_guineensis	Dypsis_decaryi)))	((Pelagodoxa_henryana	(((Dictyosperma_album	((Veitchia_spiralis	Heterospathe_cagayanensis)	Kentiopsis_piersoniorum))	(Hydriastele_microspadix	(Oenocarpus_minor	Oenocarpus_bataua)))	Prestoea_acuminata))	Manicaria_saccifera))	Iriartea_deltoidea)	Roystonea_regia)	Geonoma_undata))	Calamus_caryotoides);
((Attalea_speciosa	((Orania_palindan	Podococcus_barteri)	(Sclerosperma_profizianum	((((((Pelagodoxa_henryana	((Hydriastele_microspadix	(Oenocarpus_minor	Oenocarpus_bataua))	(Prestoea_acuminata	(Kentiopsis_piersoniorum	(Heterospathe_cagayanensis	Veitchia_spiralis)))))	(Manicaria_saccifera	Geonoma_undata))	Roystonea_regia)	((((Elaeis_guineensis	Chamaedorea_seifrizii)	Dictyosperma_album)	Dypsis_decaryi)	Leopoldinia_pulchra))	((Nypa_fruticans	Iriartea_deltoidea)	((Serenoa_repens	Pseudophoenix_vinifera)	(Phoenix_dactylifera	Sabal_domingensis))))	((Reinhardtia_simplex	Reinhardtia_gracilis)	(Reinhardtia_paiewonskiana	Reinhardtia_latisecta))))))	Calamus_caryotoides);
((Serenoa_repens	(Phoenix_dactylifera	(Sabal_domingensis	((((Reinhardtia_simplex	Reinhardtia_gracilis)	(Reinhardtia_paiewonskiana	Reinhardtia_latisecta))	((Attalea_speciosa	(Orania_palindan	Podococcus_barteri))	Sclerosperma_profizianum))	(((Nypa_fruticans	Iriartea_deltoidea)	Pseudophoenix_vinifera)	((Leopoldinia_pulchra	Roystonea_regia)	((Elaeis_guineensis	Chamaedorea_seifrizii)	((Pelagodoxa_henryana	(Prestoea_acuminata	((Dypsis_decaryi	(Dictyosperma_album	(Heterospathe_cagayanensis	(Veitchia_spiralis	Kentiopsis_piersoniorum))))	(Hydriastele_microspadix	(Oenocarpus_minor	Oenocarpus_bataua)))))	(Manicaria_saccifera	Geonoma_undata)))))))))	Calamus_caryotoides);
((Attalea_speciosa	(Orania_palindan	(Pseudophoenix_vinifera	(((Serenoa_repens	Phoenix_dactylifera)	Sabal_domingensis)	(((((Chamaedorea_seifrizii	Nypa_fruticans)	Iriartea_deltoidea)	((((Dictyosperma_album	(Dypsis_decaryi	Elaeis_guineensis))	Leopoldinia_pulchra)	Roystonea_regia)	((Pelagodoxa_henryana	(Prestoea_acuminata	((Heterospathe_cagayanensis	(Veitchia_spiralis	Kentiopsis_piersoniorum))	(Oenocarpus_bataua	(Hydriastele_microspadix	Oenocarpus_minor)))))	(Manicaria_saccifera	Geonoma_undata))))	(Podococcus_barteri	((Reinhardtia_simplex	Reinhardtia_gracilis)	(Reinhardtia_paiewonskiana	Reinhardtia_latisecta))))	Sclerosperma_profizianum)))))	Calamus_caryotoides);
((Pseudophoenix_vinifera	((((Serenoa_repens	Phoenix_dactylifera)	Sabal_domingensis)	((Podococcus_barteri	((Reinhardtia_simplex	Reinhardtia_gracilis)	(Reinhardtia_paiewonskiana	Reinhardtia_latisecta)))	((((Elaeis_guineensis	(Chamaedorea_seifrizii	Leopoldinia_pulchra))	Roystonea_regia)	((Pelagodoxa_henryana	((Prestoea_acuminata	((Dictyosperma_album	Dypsis_decaryi)	(Heterospathe_cagayanensis	(Veitchia_spiralis	Kentiopsis_piersoniorum))))	((Oenocarpus_bataua	Oenocarpus_minor)	Hydriastele_microspadix)))	(Manicaria_saccifera	Geonoma_undata)))	(Nypa_fruticans	Iriartea_deltoidea))))	(Sclerosperma_profizianum	(Attalea_speciosa	Orania_palindan))))	Calamus_caryotoides);
((Geonoma_undata	(((Prestoea_acuminata	(Hydriastele_microspadix	((Dictyosperma_album	Dypsis_decaryi)	(Heterospathe_cagayanensis	(Veitchia_spiralis	Kentiopsis_piersoniorum)))))	(Oenocarpus_bataua	Oenocarpus_minor))	(((((((Phoenix_dactylifera	(Nypa_fruticans	Sabal_domingensis))	((Attalea_speciosa	(Podococcus_barteri	Orania_palindan))	(Serenoa_repens	Pseudophoenix_vinifera)))	((Reinhardtia_simplex	Reinhardtia_gracilis)	(Reinhardtia_paiewonskiana	Reinhardtia_latisecta)))	((Elaeis_guineensis	(Iriartea_deltoidea	Chamaedorea_seifrizii))	Roystonea_regia))	Leopoldinia_pulchra)	(Pelagodoxa_henryana	Sclerosperma_profizianum))	Manicaria_saccifera)))	Calamus_caryotoides);
((Nypa_fruticans	((Sclerosperma_profizianum	((Attalea_speciosa	(Podococcus_barteri	Orania_palindan))	(Iriartea_deltoidea	((Reinhardtia_simplex	Reinhardtia_gracilis)	(Reinhardtia_paiewonskiana	Reinhardtia_latisecta)))))	((((((Prestoea_acuminata	((Dictyosperma_album	(Veitchia_spiralis	(Kentiopsis_piersoniorum	Heterospathe_cagayanensis)))	(Oenocarpus_bataua	(Hydriastele_microspadix	Oenocarpus_minor))))	Pelagodoxa_henryana)	(Manicaria_saccifera	Geonoma_undata))	(Roystonea_regia	((Elaeis_guineensis	(Leopoldinia_pulchra	Chamaedorea_seifrizii))	Dypsis_decaryi)))	Pseudophoenix_vinifera)	((Serenoa_repens	Phoenix_dactylifera)	Sabal_domingensis))))	Calamus_caryotoides);
(((Serenoa_repens	Nypa_fruticans)	((((Elaeis_guineensis	Chamaedorea_seifrizii)	((Dypsis_decaryi	(Leopoldinia_pulchra	(((((Prestoea_acuminata	(Oenocarpus_bataua	Oenocarpus_minor))	((Dictyosperma_album	(Veitchia_spiralis	(Kentiopsis_piersoniorum	Heterospathe_cagayanensis)))	Hydriastele_microspadix))	Pelagodoxa_henryana)	Manicaria_saccifera)	Geonoma_undata)))	Roystonea_regia))	(Iriartea_deltoidea	(Podococcus_barteri	(((Reinhardtia_simplex	Reinhardtia_gracilis)	(Reinhardtia_paiewonskiana	Reinhardtia_latisecta))	((Orania_palindan	Attalea_speciosa)	Sclerosperma_profizianum)))))	((Phoenix_dactylifera	Sabal_domingensis)	Pseudophoenix_vinifera)))	Calamus_caryotoides);
((Pseudophoenix_vinifera	(((Attalea_speciosa	((((Elaeis_guineensis	Leopoldinia_pulchra)	((Manicaria_saccifera	Geonoma_undata)	((Prestoea_acuminata	(Hydriastele_microspadix	(Oenocarpus_bataua	Oenocarpus_minor)))	((Dypsis_decaryi	Dictyosperma_album)	((Veitchia_spiralis	Heterospathe_cagayanensis)	Kentiopsis_piersoniorum)))))	Roystonea_regia)	Pelagodoxa_henryana))	((Phoenix_dactylifera	Sabal_domingensis)	((((Serenoa_repens	Reinhardtia_simplex)	Reinhardtia_gracilis)	(Reinhardtia_paiewonskiana	Reinhardtia_latisecta))	((Nypa_fruticans	Chamaedorea_seifrizii)	Iriartea_deltoidea))))	((Podococcus_barteri	Orania_palindan)	Sclerosperma_profizianum)))	Calamus_caryotoides);
((Leopoldinia_pulchra	((((((Geonoma_undata	(((((Veitchia_spiralis	Heterospathe_cagayanensis)	Kentiopsis_piersoniorum)	((Oenocarpus_bataua	Oenocarpus_minor)	Hydriastele_microspadix))	Prestoea_acuminata)	Manicaria_saccifera))	(Sclerosperma_profizianum	Pelagodoxa_henryana))	((Reinhardtia_simplex	(Reinhardtia_gracilis	(Reinhardtia_paiewonskiana	Reinhardtia_latisecta)))	((((Phoenix_dactylifera	Sabal_domingensis)	(Serenoa_repens	Pseudophoenix_vinifera))	Iriartea_deltoidea)	((Nypa_fruticans	Attalea_speciosa)	(Podococcus_barteri	Orania_palindan)))))	Roystonea_regia)	(Dypsis_decaryi	Dictyosperma_album))	(Elaeis_guineensis	Chamaedorea_seifrizii)))	Calamus_caryotoides);
((Serenoa_repens	(Phoenix_dactylifera	(Sabal_domingensis	((((((Roystonea_regia	(Elaeis_guineensis	(Dypsis_decaryi	(Chamaedorea_seifrizii	Leopoldinia_pulchra))))	((Geonoma_undata	Manicaria_saccifera)	(((((Oenocarpus_bataua	Oenocarpus_minor)	Hydriastele_microspadix)	(Dictyosperma_album	((Veitchia_spiralis	Heterospathe_cagayanensis)	Kentiopsis_piersoniorum)))	Prestoea_acuminata)	Pelagodoxa_henryana)))	((Podococcus_barteri	(Nypa_fruticans	Attalea_speciosa))	(Reinhardtia_simplex	(Reinhardtia_gracilis	(Reinhardtia_paiewonskiana	Reinhardtia_latisecta)))))	Pseudophoenix_vinifera)	(Sclerosperma_profizianum	Orania_palindan))	Iriartea_deltoidea))))	Calamus_caryotoides);
(((Serenoa_repens	Pseudophoenix_vinifera)	((Sabal_domingensis	Phoenix_dactylifera)	((((Nypa_fruticans	Iriartea_deltoidea)	((((Prestoea_acuminata	(Chamaedorea_seifrizii	Elaeis_guineensis))	(((Geonoma_undata	((Hydriastele_microspadix	(Oenocarpus_minor	Oenocarpus_bataua))	Roystonea_regia))	Manicaria_saccifera)	(Leopoldinia_pulchra	((Dictyosperma_album	Dypsis_decaryi)	((Heterospathe_cagayanensis	Kentiopsis_piersoniorum)	Veitchia_spiralis)))))	Pelagodoxa_henryana)	((Podococcus_barteri	Orania_palindan)	((Reinhardtia_gracilis	Reinhardtia_simplex)	(Reinhardtia_latisecta	Reinhardtia_paiewonskiana)))))	Attalea_speciosa)	Sclerosperma_profizianum)))	Calamus_caryotoides);
(((Dypsis_decaryi	Elaeis_guineensis)	((Attalea_speciosa	(Dictyosperma_album	Leopoldinia_pulchra))	((((Chamaedorea_seifrizii	Prestoea_acuminata)	(Podococcus_barteri	Orania_palindan))	(((((Reinhardtia_gracilis	Reinhardtia_simplex)	(Reinhardtia_latisecta	Reinhardtia_paiewonskiana))	((Roystonea_regia	Geonoma_undata)	(Iriartea_deltoidea	Nypa_fruticans)))	((Manicaria_saccifera	(((Kentiopsis_piersoniorum	(Veitchia_spiralis	Heterospathe_cagayanensis))	(Hydriastele_microspadix	(Oenocarpus_minor	Oenocarpus_bataua)))	Pelagodoxa_henryana))	Sclerosperma_profizianum))	(Sabal_domingensis	(Phoenix_dactylifera	Serenoa_repens))))	Pseudophoenix_vinifera)))	Calamus_caryotoides);
((Nypa_fruticans	(Reinhardtia_gracilis	(Reinhardtia_simplex	((Reinhardtia_latisecta	Reinhardtia_paiewonskiana)	((Sclerosperma_profizianum	((Orania_palindan	Pseudophoenix_vinifera)	((Attalea_speciosa	Sabal_domingensis)	(Phoenix_dactylifera	Serenoa_repens))))	(((((Dypsis_decaryi	((Geonoma_undata	Manicaria_saccifera)	((Prestoea_acuminata	((Kentiopsis_piersoniorum	(Veitchia_spiralis	Heterospathe_cagayanensis))	(Oenocarpus_bataua	(Hydriastele_microspadix	Oenocarpus_minor))))	Pelagodoxa_henryana)))	Dictyosperma_album)	Roystonea_regia)	(Leopoldinia_pulchra	Podococcus_barteri))	(Elaeis_guineensis	(Chamaedorea_seifrizii	Iriartea_deltoidea))))))))	Calamus_caryotoides);
((Nypa_fruticans	((Sabal_domingensis	(Phoenix_dactylifera	Serenoa_repens))	(((Sclerosperma_profizianum	Pelagodoxa_henryana)	((((Manicaria_saccifera	(Elaeis_guineensis	(Leopoldinia_pulchra	(Roystonea_regia	(Geonoma_undata	Hydriastele_microspadix)))))	(((Dypsis_decaryi	Dictyosperma_album)	((Heterospathe_cagayanensis	Veitchia_spiralis)	Kentiopsis_piersoniorum))	((Oenocarpus_bataua	Oenocarpus_minor)	Prestoea_acuminata)))	(Pseudophoenix_vinifera	(Chamaedorea_seifrizii	Iriartea_deltoidea)))	Attalea_speciosa))	((Podococcus_barteri	Orania_palindan)	((Reinhardtia_gracilis	Reinhardtia_simplex)	(Reinhardtia_latisecta	Reinhardtia_paiewonskiana))))))	Calamus_caryotoides);
((Nypa_fruticans	((((Reinhardtia_latisecta	Reinhardtia_paiewonskiana)	(Reinhardtia_gracilis	Reinhardtia_simplex))	(Attalea_speciosa	Podococcus_barteri))	(((Sabal_domingensis	(Phoenix_dactylifera	Serenoa_repens))	((Pseudophoenix_vinifera	Orania_palindan)	(Sclerosperma_profizianum	Iriartea_deltoidea)))	((Chamaedorea_seifrizii	Elaeis_guineensis)	((Leopoldinia_pulchra	((Pelagodoxa_henryana	(((Oenocarpus_bataua	Oenocarpus_minor)	(Dictyosperma_album	(Veitchia_spiralis	(Kentiopsis_piersoniorum	Heterospathe_cagayanensis))))	Prestoea_acuminata))	(Manicaria_saccifera	(Roystonea_regia	(Geonoma_undata	Hydriastele_microspadix)))))	Dypsis_decaryi)))))	Calamus_caryotoides);
(((Phoenix_dactylifera	Serenoa_repens)	((Pseudophoenix_vinifera	(((((((Chamaedorea_seifrizii	Dypsis_decaryi)	Elaeis_guineensis)	Leopoldinia_pulchra)	((Geonoma_undata	Manicaria_saccifera)	(Pelagodoxa_henryana	((Prestoea_acuminata	(Dictyosperma_album	(Veitchia_spiralis	(Kentiopsis_piersoniorum	Heterospathe_cagayanensis))))	(Hydriastele_microspadix	(Oenocarpus_minor	Oenocarpus_bataua))))))	Roystonea_regia)	(((Reinhardtia_latisecta	Reinhardtia_paiewonskiana)	(Reinhardtia_simplex	Reinhardtia_gracilis))	(((Attalea_speciosa	Orania_palindan)	Sclerosperma_profizianum)	Podococcus_barteri)))	(Nypa_fruticans	Iriartea_deltoidea)))	Sabal_domingensis))	Calamus_caryotoides);
((((Prestoea_acuminata	((Dypsis_decaryi	Dictyosperma_album)	(Veitchia_spiralis	(Kentiopsis_piersoniorum	Heterospathe_cagayanensis))))	(Hydriastele_microspadix	(Oenocarpus_minor	Oenocarpus_bataua)))	((((((Chamaedorea_seifrizii	Elaeis_guineensis)	(((Leopoldinia_pulchra	(Podococcus_barteri	Pseudophoenix_vinifera))	(((Sabal_domingensis	(Phoenix_dactylifera	Serenoa_repens))	(Nypa_fruticans	Iriartea_deltoidea))	((Reinhardtia_latisecta	Reinhardtia_paiewonskiana)	(Reinhardtia_simplex	Reinhardtia_gracilis))))	(Attalea_speciosa	Orania_palindan)))	Roystonea_regia)	Sclerosperma_profizianum)	(Geonoma_undata	Manicaria_saccifera))	Pelagodoxa_henryana))	Calamus_caryotoides);
((Nypa_fruticans	(((Reinhardtia_latisecta	Reinhardtia_paiewonskiana)	(Reinhardtia_simplex	Reinhardtia_gracilis))	((((Geonoma_undata	Manicaria_saccifera)	(Prestoea_acuminata	((Dictyosperma_album	(Veitchia_spiralis	(Kentiopsis_piersoniorum	Heterospathe_cagayanensis)))	(Pelagodoxa_henryana	(Oenocarpus_bataua	(Hydriastele_microspadix	Oenocarpus_minor))))))	((Dypsis_decaryi	(Roystonea_regia	(Chamaedorea_seifrizii	Elaeis_guineensis)))	(Leopoldinia_pulchra	Podococcus_barteri)))	((Sclerosperma_profizianum	Iriartea_deltoidea)	((Sabal_domingensis	(Phoenix_dactylifera	Serenoa_repens))	((Attalea_speciosa	Orania_palindan)	Pseudophoenix_vinifera))))))	Calamus_caryotoides);
((Geonoma_undata	(Manicaria_saccifera	(((Hydriastele_microspadix	((Oenocarpus_bataua	Oenocarpus_minor)	((Veitchia_spiralis	(Kentiopsis_piersoniorum	Heterospathe_cagayanensis))	(Attalea_speciosa	Prestoea_acuminata))))	Pelagodoxa_henryana)	((((Leopoldinia_pulchra	Podococcus_barteri)	Roystonea_regia)	((Dictyosperma_album	(Chamaedorea_seifrizii	Dypsis_decaryi))	Elaeis_guineensis))	((Iriartea_deltoidea	(((Sabal_domingensis	(Phoenix_dactylifera	Serenoa_repens))	(Sclerosperma_profizianum	Orania_palindan))	Pseudophoenix_vinifera))	((Reinhardtia_latisecta	Reinhardtia_paiewonskiana)	(Nypa_fruticans	(Reinhardtia_simplex	Reinhardtia_gracilis))))))))	Calamus_caryotoides);
((Leopoldinia_pulchra	(((Roystonea_regia	(((Pseudophoenix_vinifera	(Sabal_domingensis	(Phoenix_dactylifera	Serenoa_repens)))	Iriartea_deltoidea)	(((Reinhardtia_latisecta	Reinhardtia_paiewonskiana)	(Reinhardtia_gracilis	Reinhardtia_simplex))	(Sclerosperma_profizianum	(Podococcus_barteri	Orania_palindan)))))	((((Veitchia_spiralis	Nypa_fruticans)	Geonoma_undata)	Manicaria_saccifera)	(((Hydriastele_microspadix	(Oenocarpus_minor	Oenocarpus_bataua))	((Kentiopsis_piersoniorum	Heterospathe_cagayanensis)	Prestoea_acuminata))	Pelagodoxa_henryana)))	(((Chamaedorea_seifrizii	(Dictyosperma_album	Dypsis_decaryi))	Attalea_speciosa)	Elaeis_guineensis)))	Calamus_caryotoides);
(((Reinhardtia_simplex	(((((Sclerosperma_profizianum	((Orania_palindan	Podococcus_barteri)	Pseudophoenix_vinifera))	(Sabal_domingensis	(Serenoa_repens	Phoenix_dactylifera)))	((((Chamaedorea_seifrizii	Iriartea_deltoidea)	Roystonea_regia)	((Elaeis_guineensis	((Attalea_speciosa	Dypsis_decaryi)	Leopoldinia_pulchra))	(Manicaria_saccifera	Geonoma_undata)))	(Pelagodoxa_henryana	((Hydriastele_microspadix	(Oenocarpus_minor	Oenocarpus_bataua))	(Prestoea_acuminata	(Dictyosperma_album	((Veitchia_spiralis	Heterospathe_cagayanensis)	Kentiopsis_piersoniorum)))))))	(Reinhardtia_latisecta	Reinhardtia_paiewonskiana))	Reinhardtia_gracilis))	Nypa_fruticans)	Calamus_caryotoides);
((((((Podococcus_barteri	((Reinhardtia_latisecta	Reinhardtia_paiewonskiana)	(Reinhardtia_gracilis	Reinhardtia_simplex)))	((Orania_palindan	(Serenoa_repens	Pseudophoenix_vinifera))	(Sclerosperma_profizianum	(Sabal_domingensis	Phoenix_dactylifera))))	((Manicaria_saccifera	(Geonoma_undata	(Pelagodoxa_henryana	((Prestoea_acuminata	(((Kentiopsis_piersoniorum	Heterospathe_cagayanensis)	Veitchia_spiralis)	(Oenocarpus_minor	Oenocarpus_bataua)))	Hydriastele_microspadix))))	((((Dictyosperma_album	(Chamaedorea_seifrizii	Dypsis_decaryi))	Leopoldinia_pulchra)	Elaeis_guineensis)	Roystonea_regia)))	(Attalea_speciosa	Iriartea_deltoidea))	Nypa_fruticans)	Calamus_caryotoides);
((((Podococcus_barteri	((Reinhardtia_latisecta	Reinhardtia_paiewonskiana)	(Reinhardtia_gracilis	Reinhardtia_simplex)))	((Sclerosperma_profizianum	((Iriartea_deltoidea	(Sabal_domingensis	(Serenoa_repens	Phoenix_dactylifera)))	((Attalea_speciosa	Orania_palindan)	Pseudophoenix_vinifera)))	(((Manicaria_saccifera	(Geonoma_undata	(Prestoea_acuminata	(((Kentiopsis_piersoniorum	Heterospathe_cagayanensis)	Veitchia_spiralis)	(Hydriastele_microspadix	(Oenocarpus_minor	Oenocarpus_bataua))))))	(((Dypsis_decaryi	Leopoldinia_pulchra)	(Dictyosperma_album	(Chamaedorea_seifrizii	Elaeis_guineensis)))	Roystonea_regia))	Pelagodoxa_henryana)))	Nypa_fruticans)	Calamus_caryotoides);
((((Reinhardtia_gracilis	Reinhardtia_simplex)	(((((Attalea_speciosa	Podococcus_barteri)	((Orania_palindan	Sclerosperma_profizianum)	((Sabal_domingensis	(Serenoa_repens	Phoenix_dactylifera))	Pseudophoenix_vinifera)))	(((Leopoldinia_pulchra	((((Prestoea_acuminata	((Dypsis_decaryi	Dictyosperma_album)	((Veitchia_spiralis	Heterospathe_cagayanensis)	Kentiopsis_piersoniorum)))	(Oenocarpus_minor	Oenocarpus_bataua))	Hydriastele_microspadix)	(Manicaria_saccifera	Geonoma_undata)))	(Elaeis_guineensis	Roystonea_regia))	Pelagodoxa_henryana))	(Chamaedorea_seifrizii	Iriartea_deltoidea))	(Reinhardtia_latisecta	Reinhardtia_paiewonskiana)))	Nypa_fruticans)	Calamus_caryotoides);
(((((Roystonea_regia	(Elaeis_guineensis	(Chamaedorea_seifrizii	Leopoldinia_pulchra)))	((Geonoma_undata	(Pelagodoxa_henryana	(((Oenocarpus_minor	Oenocarpus_bataua)	Prestoea_acuminata)	(Hydriastele_microspadix	((Dypsis_decaryi	Dictyosperma_album)	(Heterospathe_cagayanensis	(Kentiopsis_piersoniorum	Veitchia_spiralis)))))))	Manicaria_saccifera))	((((Reinhardtia_latisecta	Reinhardtia_paiewonskiana)	(Reinhardtia_gracilis	Reinhardtia_simplex))	(Attalea_speciosa	Podococcus_barteri))	(((Sabal_domingensis	(Serenoa_repens	Phoenix_dactylifera))	(Orania_palindan	Pseudophoenix_vinifera))	(Sclerosperma_profizianum	Iriartea_deltoidea))))	Nypa_fruticans)	Calamus_caryotoides);
((((Phoenix_dactylifera	((((((Sclerosperma_profizianum	(Pelagodoxa_henryana	((((Oenocarpus_minor	Oenocarpus_bataua)	Prestoea_acuminata)	(Dictyosperma_album	(Heterospathe_cagayanensis	(Kentiopsis_piersoniorum	Veitchia_spiralis))))	Hydriastele_microspadix)))	(Leopoldinia_pulchra	(Manicaria_saccifera	Geonoma_undata)))	(Roystonea_regia	(Elaeis_guineensis	Chamaedorea_seifrizii)))	((Attalea_speciosa	(Podococcus_barteri	Orania_palindan))	((Reinhardtia_latisecta	Reinhardtia_paiewonskiana)	(Reinhardtia_gracilis	Reinhardtia_simplex))))	(Dypsis_decaryi	Pseudophoenix_vinifera))	Iriartea_deltoidea))	Sabal_domingensis)	(Nypa_fruticans	Serenoa_repens))	Calamus_caryotoides);
(((((Dypsis_decaryi	(Pseudophoenix_vinifera	Leopoldinia_pulchra))	(Sabal_domingensis	(Serenoa_repens	Phoenix_dactylifera)))	(((Roystonea_regia	(Elaeis_guineensis	(Attalea_speciosa	Chamaedorea_seifrizii)))	(((Sclerosperma_profizianum	Pelagodoxa_henryana)	((((Oenocarpus_minor	Oenocarpus_bataua)	Prestoea_acuminata)	(Heterospathe_cagayanensis	(Kentiopsis_piersoniorum	Veitchia_spiralis)))	Hydriastele_microspadix))	(((Dictyosperma_album	Iriartea_deltoidea)	Geonoma_undata)	Manicaria_saccifera)))	(Reinhardtia_gracilis	(((Podococcus_barteri	Orania_palindan)	(Reinhardtia_latisecta	Reinhardtia_paiewonskiana))	Reinhardtia_simplex))))	Nypa_fruticans)	Calamus_caryotoides);
((Leopoldinia_pulchra	(((Sabal_domingensis	Phoenix_dactylifera)	(((((Serenoa_repens	Nypa_fruticans)	Geonoma_undata)	Manicaria_saccifera)	((((Oenocarpus_minor	Oenocarpus_bataua)	Prestoea_acuminata)	(Heterospathe_cagayanensis	(Kentiopsis_piersoniorum	(Hydriastele_microspadix	Veitchia_spiralis))))	(Roystonea_regia	(((Chamaedorea_seifrizii	Dypsis_decaryi)	Dictyosperma_album)	(Elaeis_guineensis	Attalea_speciosa)))))	((Pelagodoxa_henryana	(((Podococcus_barteri	Orania_palindan)	((Reinhardtia_latisecta	Reinhardtia_paiewonskiana)	(Reinhardtia_simplex	Reinhardtia_gracilis)))	Sclerosperma_profizianum))	Iriartea_deltoidea)))	Pseudophoenix_vinifera))	Calamus_caryotoides);
((Attalea_speciosa	((((Leopoldinia_pulchra	Chamaedorea_seifrizii)	(((Prestoea_acuminata	((Veitchia_spiralis	(Kentiopsis_piersoniorum	Heterospathe_cagayanensis))	(Hydriastele_microspadix	(Oenocarpus_minor	Oenocarpus_bataua))))	(Roystonea_regia	(Geonoma_undata	Manicaria_saccifera)))	(((((Podococcus_barteri	Orania_palindan)	Sclerosperma_profizianum)	(((Reinhardtia_latisecta	Reinhardtia_paiewonskiana)	(Reinhardtia_simplex	Reinhardtia_gracilis))	((Sabal_domingensis	(Serenoa_repens	Phoenix_dactylifera))	(Nypa_fruticans	Iriartea_deltoidea))))	Pseudophoenix_vinifera)	Pelagodoxa_henryana)))	(Dypsis_decaryi	Dictyosperma_album))	Elaeis_guineensis))	Calamus_caryotoides);
((Geonoma_undata	(Manicaria_saccifera	(((Chamaedorea_seifrizii	Elaeis_guineensis)	((((Nypa_fruticans	Iriartea_deltoidea)	(((Attalea_speciosa	Podococcus_barteri)	(Reinhardtia_gracilis	((Reinhardtia_latisecta	Reinhardtia_paiewonskiana)	Reinhardtia_simplex)))	((Sabal_domingensis	Phoenix_dactylifera)	((Orania_palindan	Sclerosperma_profizianum)	(Pseudophoenix_vinifera	Serenoa_repens)))))	Leopoldinia_pulchra)	Roystonea_regia))	(Pelagodoxa_henryana	((((Dypsis_decaryi	Dictyosperma_album)	(Kentiopsis_piersoniorum	Heterospathe_cagayanensis))	(Prestoea_acuminata	((Oenocarpus_minor	Oenocarpus_bataua)	Veitchia_spiralis)))	Hydriastele_microspadix)))))	Calamus_caryotoides);
((Nypa_fruticans	(Serenoa_repens	((Sabal_domingensis	((((((Reinhardtia_simplex	Reinhardtia_gracilis)	(Reinhardtia_latisecta	Reinhardtia_paiewonskiana))	((Attalea_speciosa	(Podococcus_barteri	Orania_palindan))	Sclerosperma_profizianum))	((((((Heterospathe_cagayanensis	(Veitchia_spiralis	Kentiopsis_piersoniorum))	Prestoea_acuminata)	(Hydriastele_microspadix	(Oenocarpus_minor	Oenocarpus_bataua)))	Pelagodoxa_henryana)	(Geonoma_undata	Manicaria_saccifera))	((Roystonea_regia	Leopoldinia_pulchra)	(Elaeis_guineensis	Chamaedorea_seifrizii))))	(Dypsis_decaryi	Pseudophoenix_vinifera))	(Dictyosperma_album	Iriartea_deltoidea)))	Phoenix_dactylifera)))	Calamus_caryotoides);
((Nypa_fruticans	(Serenoa_repens	(((((Reinhardtia_simplex	Reinhardtia_gracilis)	(Reinhardtia_latisecta	Reinhardtia_paiewonskiana))	(Podococcus_barteri	Orania_palindan))	(((Leopoldinia_pulchra	(Dypsis_decaryi	Pseudophoenix_vinifera))	((Dictyosperma_album	(Chamaedorea_seifrizii	Iriartea_deltoidea))	(Heterospathe_cagayanensis	(Veitchia_spiralis	Kentiopsis_piersoniorum))))	((((Attalea_speciosa	Prestoea_acuminata)	Elaeis_guineensis)	(Geonoma_undata	(Roystonea_regia	(Hydriastele_microspadix	(Oenocarpus_minor	Oenocarpus_bataua)))))	((Sclerosperma_profizianum	Pelagodoxa_henryana)	Manicaria_saccifera))))	(Phoenix_dactylifera	Sabal_domingensis))))	Calamus_caryotoides);
((Nypa_fruticans	(((Phoenix_dactylifera	Serenoa_repens)	Sabal_domingensis)	((Pseudophoenix_vinifera	((Pelagodoxa_henryana	(((Reinhardtia_simplex	Reinhardtia_gracilis)	(Reinhardtia_latisecta	Reinhardtia_paiewonskiana))	Iriartea_deltoidea))	(Sclerosperma_profizianum	(Attalea_speciosa	(Podococcus_barteri	Orania_palindan)))))	(((Manicaria_saccifera	Geonoma_undata)	(Prestoea_acuminata	((Hydriastele_microspadix	(Oenocarpus_minor	Oenocarpus_bataua))	(Heterospathe_cagayanensis	(Veitchia_spiralis	Kentiopsis_piersoniorum)))))	(((Leopoldinia_pulchra	((Dypsis_decaryi	Dictyosperma_album)	Elaeis_guineensis))	Chamaedorea_seifrizii)	Roystonea_regia)))))	Calamus_caryotoides);
((Pseudophoenix_vinifera	(Orania_palindan	(((((((Reinhardtia_simplex	Reinhardtia_gracilis)	(Reinhardtia_latisecta	Reinhardtia_paiewonskiana))	((Nypa_fruticans	Attalea_speciosa)	Podococcus_barteri))	(((Manicaria_saccifera	Geonoma_undata)	(Pelagodoxa_henryana	(Prestoea_acuminata	((Hydriastele_microspadix	(Oenocarpus_minor	Oenocarpus_bataua))	(Heterospathe_cagayanensis	(Veitchia_spiralis	Kentiopsis_piersoniorum))))))	((((Chamaedorea_seifrizii	Leopoldinia_pulchra)	(Dypsis_decaryi	Dictyosperma_album))	Elaeis_guineensis)	Roystonea_regia)))	Iriartea_deltoidea)	((Phoenix_dactylifera	Serenoa_repens)	Sabal_domingensis))	Sclerosperma_profizianum)))	Calamus_caryotoides);
((((((Pseudophoenix_vinifera	Orania_palindan)	Podococcus_barteri)	Sclerosperma_profizianum)	(((Reinhardtia_simplex	Reinhardtia_gracilis)	(Reinhardtia_latisecta	Reinhardtia_paiewonskiana))	((((Phoenix_dactylifera	Serenoa_repens)	Sabal_domingensis)	(((Manicaria_saccifera	((Leopoldinia_pulchra	Elaeis_guineensis)	(Prestoea_acuminata	((Hydriastele_microspadix	(Oenocarpus_minor	Oenocarpus_bataua))	((Dypsis_decaryi	Dictyosperma_album)	(Heterospathe_cagayanensis	(Veitchia_spiralis	Kentiopsis_piersoniorum)))))))	(Chamaedorea_seifrizii	(Geonoma_undata	Roystonea_regia)))	(Nypa_fruticans	Iriartea_deltoidea)))	Pelagodoxa_henryana)))	Attalea_speciosa)	Calamus_caryotoides);
(((Chamaedorea_seifrizii	Elaeis_guineensis)	(((((Pelagodoxa_henryana	(((Dypsis_decaryi	Dictyosperma_album)	(Heterospathe_cagayanensis	(Veitchia_spiralis	Kentiopsis_piersoniorum)))	(Prestoea_acuminata	(Hydriastele_microspadix	(Oenocarpus_minor	Oenocarpus_bataua)))))	(Geonoma_undata	Manicaria_saccifera))	((((Reinhardtia_simplex	Reinhardtia_gracilis)	(Reinhardtia_latisecta	Reinhardtia_paiewonskiana))	Podococcus_barteri)	((Nypa_fruticans	Iriartea_deltoidea)	(Sclerosperma_profizianum	((Pseudophoenix_vinifera	(Attalea_speciosa	Orania_palindan))	((Phoenix_dactylifera	Serenoa_repens)	Sabal_domingensis))))))	Roystonea_regia)	Leopoldinia_pulchra))	Calamus_caryotoides);
((Attalea_speciosa	(Orania_palindan	(((((((Dypsis_decaryi	Dictyosperma_album)	(Leopoldinia_pulchra	(Chamaedorea_seifrizii	Elaeis_guineensis)))	(Roystonea_regia	((Veitchia_spiralis	(Kentiopsis_piersoniorum	Heterospathe_cagayanensis))	(Prestoea_acuminata	(Hydriastele_microspadix	(Oenocarpus_minor	Oenocarpus_bataua))))))	(Geonoma_undata	Manicaria_saccifera))	(((Iriartea_deltoidea	Nypa_fruticans)	(Serenoa_repens	Pseudophoenix_vinifera))	(Phoenix_dactylifera	Sabal_domingensis)))	((Podococcus_barteri	Sclerosperma_profizianum)	((Reinhardtia_simplex	Reinhardtia_gracilis)	(Reinhardtia_latisecta	Reinhardtia_paiewonskiana))))	Pelagodoxa_henryana)))	Calamus_caryotoides);
((Nypa_fruticans	(((((((((Dypsis_decaryi	Dictyosperma_album)	(Veitchia_spiralis	(Kentiopsis_piersoniorum	Heterospathe_cagayanensis)))	(Prestoea_acuminata	Hydriastele_microspadix))	(Oenocarpus_minor	Oenocarpus_bataua))	Pelagodoxa_henryana)	(((Chamaedorea_seifrizii	(Leopoldinia_pulchra	Elaeis_guineensis))	Roystonea_regia)	(Geonoma_undata	Manicaria_saccifera)))	(((Attalea_speciosa	Orania_palindan)	Pseudophoenix_vinifera)	((Serenoa_repens	Phoenix_dactylifera)	Sabal_domingensis)))	(Iriartea_deltoidea	(Podococcus_barteri	Sclerosperma_profizianum)))	((Reinhardtia_simplex	Reinhardtia_gracilis)	(Reinhardtia_latisecta	Reinhardtia_paiewonskiana))))	Calamus_caryotoides);
((Nypa_fruticans	((((Sclerosperma_profizianum	Orania_palindan)	((Iriartea_deltoidea	(Serenoa_repens	Pseudophoenix_vinifera))	(Phoenix_dactylifera	Sabal_domingensis)))	(Roystonea_regia	(((Manicaria_saccifera	Geonoma_undata)	(((Prestoea_acuminata	(Hydriastele_microspadix	(Oenocarpus_minor	Oenocarpus_bataua)))	(Veitchia_spiralis	(Kentiopsis_piersoniorum	Heterospathe_cagayanensis)))	Pelagodoxa_henryana))	(((Chamaedorea_seifrizii	Elaeis_guineensis)	Leopoldinia_pulchra)	(Dypsis_decaryi	Dictyosperma_album)))))	(((Reinhardtia_simplex	Reinhardtia_gracilis)	(Reinhardtia_latisecta	Reinhardtia_paiewonskiana))	(Attalea_speciosa	Podococcus_barteri))))	Calamus_caryotoides);
((Nypa_fruticans	(((Roystonea_regia	(((Manicaria_saccifera	Geonoma_undata)	((((Attalea_speciosa	Prestoea_acuminata)	(Oenocarpus_minor	Oenocarpus_bataua))	(Hydriastele_microspadix	((Dypsis_decaryi	Dictyosperma_album)	(Veitchia_spiralis	(Kentiopsis_piersoniorum	Heterospathe_cagayanensis)))))	Pelagodoxa_henryana))	((Chamaedorea_seifrizii	Elaeis_guineensis)	Leopoldinia_pulchra)))	((Orania_palindan	Pseudophoenix_vinifera)	((Serenoa_repens	Phoenix_dactylifera)	Sabal_domingensis)))	(Iriartea_deltoidea	(((Reinhardtia_simplex	Reinhardtia_gracilis)	(Reinhardtia_latisecta	Reinhardtia_paiewonskiana))	(Sclerosperma_profizianum	Podococcus_barteri)))))	Calamus_caryotoides);
((Nypa_fruticans	(Iriartea_deltoidea	(((Serenoa_repens	Phoenix_dactylifera)	Sabal_domingensis)	((((Reinhardtia_simplex	Reinhardtia_gracilis)	(Reinhardtia_latisecta	Reinhardtia_paiewonskiana))	(Attalea_speciosa	(Pseudophoenix_vinifera	(Podococcus_barteri	Orania_palindan))))	(((Elaeis_guineensis	Chamaedorea_seifrizii)	(((Sclerosperma_profizianum	Pelagodoxa_henryana)	((Heterospathe_cagayanensis	Prestoea_acuminata)	(Hydriastele_microspadix	(Dictyosperma_album	(Dypsis_decaryi	(Oenocarpus_bataua	Oenocarpus_minor))))))	(((Kentiopsis_piersoniorum	Veitchia_spiralis)	Geonoma_undata)	Manicaria_saccifera)))	(Leopoldinia_pulchra	Roystonea_regia))))))	Calamus_caryotoides);
(((Serenoa_repens	Nypa_fruticans)	((Phoenix_dactylifera	Sabal_domingensis)	(((Podococcus_barteri	Orania_palindan)	((Reinhardtia_simplex	Reinhardtia_gracilis)	(Reinhardtia_latisecta	Reinhardtia_paiewonskiana)))	(Iriartea_deltoidea	((((((Dictyosperma_album	((Kentiopsis_piersoniorum	Veitchia_spiralis)	Pseudophoenix_vinifera))	(Geonoma_undata	Manicaria_saccifera))	(((Oenocarpus_bataua	Oenocarpus_minor)	Hydriastele_microspadix)	(Heterospathe_cagayanensis	Prestoea_acuminata)))	((((Attalea_speciosa	Dypsis_decaryi)	Elaeis_guineensis)	Chamaedorea_seifrizii)	Leopoldinia_pulchra))	Roystonea_regia)	(Sclerosperma_profizianum	Pelagodoxa_henryana))))))	Calamus_caryotoides);
((Nypa_fruticans	(((Podococcus_barteri	Orania_palindan)	((Reinhardtia_simplex	Reinhardtia_gracilis)	(Reinhardtia_latisecta	Reinhardtia_paiewonskiana)))	((((((Attalea_speciosa	Leopoldinia_pulchra)	Dypsis_decaryi)	(Elaeis_guineensis	Chamaedorea_seifrizii))	((Dictyosperma_album	((Kentiopsis_piersoniorum	Veitchia_spiralis)	Pseudophoenix_vinifera))	(((((Oenocarpus_bataua	Oenocarpus_minor)	Hydriastele_microspadix)	(Heterospathe_cagayanensis	Prestoea_acuminata))	(Pelagodoxa_henryana	Sclerosperma_profizianum))	(Geonoma_undata	Manicaria_saccifera))))	(Iriartea_deltoidea	Roystonea_regia))	((Serenoa_repens	Phoenix_dactylifera)	Sabal_domingensis))))	Calamus_caryotoides);
(((Serenoa_repens	Pseudophoenix_vinifera)	((((Sclerosperma_profizianum	Iriartea_deltoidea)	(Phoenix_dactylifera	Sabal_domingensis))	(((((Elaeis_guineensis	(Leopoldinia_pulchra	Chamaedorea_seifrizii))	(Roystonea_regia	((((Pelagodoxa_henryana	Attalea_speciosa)	Prestoea_acuminata)	((Oenocarpus_bataua	Oenocarpus_minor)	Hydriastele_microspadix))	((Dypsis_decaryi	Dictyosperma_album)	((Kentiopsis_piersoniorum	Veitchia_spiralis)	Heterospathe_cagayanensis)))))	(Geonoma_undata	Manicaria_saccifera))	Podococcus_barteri)	((Nypa_fruticans	(Reinhardtia_simplex	Reinhardtia_gracilis))	(Reinhardtia_latisecta	Reinhardtia_paiewonskiana))))	Orania_palindan))	Calamus_caryotoides);
((((((Serenoa_repens	Phoenix_dactylifera)	Sabal_domingensis)	Pseudophoenix_vinifera)	(Podococcus_barteri	Orania_palindan))	((((Reinhardtia_simplex	Reinhardtia_gracilis)	(Reinhardtia_latisecta	Reinhardtia_paiewonskiana))	(((Pelagodoxa_henryana	Sclerosperma_profizianum)	((Prestoea_acuminata	((Oenocarpus_bataua	(Oenocarpus_minor	Hydriastele_microspadix))	(Dictyosperma_album	((Kentiopsis_piersoniorum	Veitchia_spiralis)	Heterospathe_cagayanensis))))	(Geonoma_undata	Manicaria_saccifera)))	(Roystonea_regia	(Attalea_speciosa	((Dypsis_decaryi	(Elaeis_guineensis	Chamaedorea_seifrizii))	Leopoldinia_pulchra)))))	(Nypa_fruticans	Iriartea_deltoidea)))	Calamus_caryotoides);
(((((((Sclerosperma_profizianum	Orania_palindan)	(Iriartea_deltoidea	(Pelagodoxa_henryana	Podococcus_barteri)))	((Reinhardtia_simplex	Reinhardtia_gracilis)	(Reinhardtia_latisecta	Reinhardtia_paiewonskiana)))	(((Serenoa_repens	Phoenix_dactylifera)	Sabal_domingensis)	Pseudophoenix_vinifera))	((((Dypsis_decaryi	Dictyosperma_album)	(Attalea_speciosa	Leopoldinia_pulchra))	(Elaeis_guineensis	Chamaedorea_seifrizii))	(Manicaria_saccifera	(((Prestoea_acuminata	(Veitchia_spiralis	(Heterospathe_cagayanensis	Kentiopsis_piersoniorum)))	((Oenocarpus_bataua	Oenocarpus_minor)	Hydriastele_microspadix))	(Geonoma_undata	Roystonea_regia)))))	Nypa_fruticans)	Calamus_caryotoides);
((((((Reinhardtia_simplex	Reinhardtia_gracilis)	(Reinhardtia_latisecta	Reinhardtia_paiewonskiana))	(((Serenoa_repens	Phoenix_dactylifera)	((Attalea_speciosa	Podococcus_barteri)	Sabal_domingensis))	(((Pelagodoxa_henryana	((Dypsis_decaryi	((Geonoma_undata	Roystonea_regia)	((Manicaria_saccifera	(Prestoea_acuminata	((Dictyosperma_album	(Veitchia_spiralis	(Heterospathe_cagayanensis	Kentiopsis_piersoniorum)))	((Oenocarpus_bataua	Oenocarpus_minor)	Hydriastele_microspadix))))	(Elaeis_guineensis	Chamaedorea_seifrizii))))	Leopoldinia_pulchra))	Pseudophoenix_vinifera)	Iriartea_deltoidea)))	(Sclerosperma_profizianum	Orania_palindan))	Nypa_fruticans)	Calamus_caryotoides);
((Nypa_fruticans	((Iriartea_deltoidea	(Serenoa_repens	Pseudophoenix_vinifera))	((Phoenix_dactylifera	Sabal_domingensis)	((Roystonea_regia	(Leopoldinia_pulchra	((Elaeis_guineensis	Chamaedorea_seifrizii)	(Geonoma_undata	(Manicaria_saccifera	((Prestoea_acuminata	((((Dypsis_decaryi	Dictyosperma_album)	Heterospathe_cagayanensis)	Kentiopsis_piersoniorum)	(Oenocarpus_bataua	(Oenocarpus_minor	Hydriastele_microspadix))))	Veitchia_spiralis))))))	((((Reinhardtia_simplex	Reinhardtia_gracilis)	(Reinhardtia_latisecta	Reinhardtia_paiewonskiana))	(Attalea_speciosa	(Podococcus_barteri	Orania_palindan)))	(Sclerosperma_profizianum	Pelagodoxa_henryana))))))	Calamus_caryotoides);
((Attalea_speciosa	(((Pseudophoenix_vinifera	(Podococcus_barteri	Orania_palindan))	(Sclerosperma_profizianum	((Reinhardtia_simplex	Reinhardtia_gracilis)	(Reinhardtia_latisecta	Reinhardtia_paiewonskiana))))	(((Nypa_fruticans	Iriartea_deltoidea)	((Serenoa_repens	Phoenix_dactylifera)	Sabal_domingensis))	(Pelagodoxa_henryana	(Roystonea_regia	(((Elaeis_guineensis	Chamaedorea_seifrizii)	(Dypsis_decaryi	Leopoldinia_pulchra))	((((((Heterospathe_cagayanensis	Kentiopsis_piersoniorum)	Veitchia_spiralis)	Dictyosperma_album)	Prestoea_acuminata)	((Oenocarpus_bataua	Oenocarpus_minor)	Hydriastele_microspadix))	(Geonoma_undata	Manicaria_saccifera))))))))	Calamus_caryotoides);
((Nypa_fruticans	(((Serenoa_repens	Phoenix_dactylifera)	Sabal_domingensis)	((((Sclerosperma_profizianum	((Attalea_speciosa	Pelagodoxa_henryana)	(((Geonoma_undata	Manicaria_saccifera)	((Prestoea_acuminata	(Dypsis_decaryi	(((Heterospathe_cagayanensis	Kentiopsis_piersoniorum)	Veitchia_spiralis)	Dictyosperma_album)))	((Oenocarpus_bataua	Oenocarpus_minor)	Hydriastele_microspadix)))	(Leopoldinia_pulchra	(Roystonea_regia	(Elaeis_guineensis	Chamaedorea_seifrizii))))))	Iriartea_deltoidea)	((Reinhardtia_simplex	Reinhardtia_gracilis)	(Reinhardtia_latisecta	Reinhardtia_paiewonskiana)))	(Pseudophoenix_vinifera	(Podococcus_barteri	Orania_palindan)))))	Calamus_caryotoides);
(((((Dypsis_decaryi	Dictyosperma_album)	(Leopoldinia_pulchra	(Roystonea_regia	((Sclerosperma_profizianum	((Manicaria_saccifera	Geonoma_undata)	(Pelagodoxa_henryana	(Prestoea_acuminata	(((Kentiopsis_piersoniorum	Heterospathe_cagayanensis)	Veitchia_spiralis)	(Hydriastele_microspadix	(Oenocarpus_minor	Oenocarpus_bataua)))))))	((((Nypa_fruticans	Reinhardtia_latisecta)	Reinhardtia_paiewonskiana)	(Reinhardtia_gracilis	Reinhardtia_simplex))	(((Podococcus_barteri	(Orania_palindan	(Serenoa_repens	Pseudophoenix_vinifera)))	(Sabal_domingensis	Phoenix_dactylifera))	Iriartea_deltoidea))))))	Attalea_speciosa)	(Chamaedorea_seifrizii	Elaeis_guineensis))	Calamus_caryotoides);
(((Chamaedorea_seifrizii	((Dypsis_decaryi	Elaeis_guineensis)	(Dictyosperma_album	(Leopoldinia_pulchra	(Roystonea_regia	(((Manicaria_saccifera	Geonoma_undata)	((Prestoea_acuminata	(Oenocarpus_minor	Oenocarpus_bataua))	(((Kentiopsis_piersoniorum	Heterospathe_cagayanensis)	Veitchia_spiralis)	Hydriastele_microspadix)))	(Pelagodoxa_henryana	(((Serenoa_repens	Pseudophoenix_vinifera)	(Sabal_domingensis	Phoenix_dactylifera))	((Nypa_fruticans	Iriartea_deltoidea)	((Sclerosperma_profizianum	(Orania_palindan	Podococcus_barteri))	((Reinhardtia_latisecta	Reinhardtia_paiewonskiana)	(Reinhardtia_gracilis	Reinhardtia_simplex))))))))))))	Attalea_speciosa)	Calamus_caryotoides);
((((Chamaedorea_seifrizii	Iriartea_deltoidea)	Nypa_fruticans)	((Sabal_domingensis	Phoenix_dactylifera)	((Leopoldinia_pulchra	((Sclerosperma_profizianum	(Attalea_speciosa	(Orania_palindan	Podococcus_barteri)))	((Reinhardtia_latisecta	Reinhardtia_paiewonskiana)	(Reinhardtia_gracilis	Reinhardtia_simplex))))	(Roystonea_regia	((Elaeis_guineensis	(Serenoa_repens	Pseudophoenix_vinifera))	((Manicaria_saccifera	Geonoma_undata)	(Pelagodoxa_henryana	(Hydriastele_microspadix	((Prestoea_acuminata	(Oenocarpus_minor	Oenocarpus_bataua))	((Dypsis_decaryi	Dictyosperma_album)	((Veitchia_spiralis	Heterospathe_cagayanensis)	Kentiopsis_piersoniorum)))))))))))	Calamus_caryotoides);
(((Iriartea_deltoidea	(Nypa_fruticans	Serenoa_repens))	((Sabal_domingensis	Phoenix_dactylifera)	((((Attalea_speciosa	(Orania_palindan	Podococcus_barteri))	(((Reinhardtia_latisecta	Reinhardtia_paiewonskiana)	(Reinhardtia_gracilis	Reinhardtia_simplex))	Sclerosperma_profizianum))	Pseudophoenix_vinifera)	(((Leopoldinia_pulchra	((Chamaedorea_seifrizii	Dypsis_decaryi)	Elaeis_guineensis))	((Manicaria_saccifera	Geonoma_undata)	(Pelagodoxa_henryana	((Prestoea_acuminata	(Hydriastele_microspadix	(Oenocarpus_minor	Oenocarpus_bataua)))	(Dictyosperma_album	((Veitchia_spiralis	Heterospathe_cagayanensis)	Kentiopsis_piersoniorum))))))	Roystonea_regia))))	Calamus_caryotoides);
((Attalea_speciosa	((Orania_palindan	Podococcus_barteri)	(((((Roystonea_regia	(Leopoldinia_pulchra	((Chamaedorea_seifrizii	Elaeis_guineensis)	(Dypsis_decaryi	Dictyosperma_album))))	(((Prestoea_acuminata	(Oenocarpus_minor	Oenocarpus_bataua))	(((Veitchia_spiralis	Heterospathe_cagayanensis)	Kentiopsis_piersoniorum)	Hydriastele_microspadix))	(Manicaria_saccifera	Geonoma_undata)))	((Iriartea_deltoidea	Nypa_fruticans)	((Serenoa_repens	Pseudophoenix_vinifera)	(Sabal_domingensis	Phoenix_dactylifera))))	(Pelagodoxa_henryana	((Reinhardtia_latisecta	Reinhardtia_paiewonskiana)	(Reinhardtia_gracilis	Reinhardtia_simplex))))	Sclerosperma_profizianum)))	Calamus_caryotoides);
(((Serenoa_repens	((((((Reinhardtia_latisecta	Reinhardtia_paiewonskiana)	(Reinhardtia_gracilis	Reinhardtia_simplex))	(Sclerosperma_profizianum	(Orania_palindan	Podococcus_barteri)))	(Pseudophoenix_vinifera	(Iriartea_deltoidea	((Leopoldinia_pulchra	(Chamaedorea_seifrizii	(Attalea_speciosa	(Dypsis_decaryi	(Dictyosperma_album	Elaeis_guineensis)))))	(((Pelagodoxa_henryana	((Prestoea_acuminata	((Veitchia_spiralis	(Heterospathe_cagayanensis	Kentiopsis_piersoniorum))	(Oenocarpus_minor	Oenocarpus_bataua)))	Hydriastele_microspadix))	(Manicaria_saccifera	Geonoma_undata))	Roystonea_regia)))))	Sabal_domingensis)	Phoenix_dactylifera))	Nypa_fruticans)	Calamus_caryotoides);
(((((Dictyosperma_album	Elaeis_guineensis)	Dypsis_decaryi)	((Chamaedorea_seifrizii	(((((Sabal_domingensis	(Phoenix_dactylifera	Serenoa_repens))	(Nypa_fruticans	Iriartea_deltoidea))	(((Pelagodoxa_henryana	Orania_palindan)	(((Reinhardtia_latisecta	Reinhardtia_paiewonskiana)	(Reinhardtia_gracilis	Reinhardtia_simplex))	Podococcus_barteri))	Sclerosperma_profizianum))	Pseudophoenix_vinifera)	((Manicaria_saccifera	(Prestoea_acuminata	((Veitchia_spiralis	(Heterospathe_cagayanensis	Kentiopsis_piersoniorum))	(Hydriastele_microspadix	(Oenocarpus_minor	Oenocarpus_bataua)))))	(Geonoma_undata	Roystonea_regia))))	Leopoldinia_pulchra))	Attalea_speciosa)	Calamus_caryotoides);
(((((((Chamaedorea_seifrizii	(((((Sabal_domingensis	(Phoenix_dactylifera	Serenoa_repens))	((((Reinhardtia_latisecta	Reinhardtia_paiewonskiana)	(Reinhardtia_gracilis	Reinhardtia_simplex))	Podococcus_barteri)	(Orania_palindan	Sclerosperma_profizianum)))	(Nypa_fruticans	Iriartea_deltoidea))	(Pseudophoenix_vinifera	((Geonoma_undata	Manicaria_saccifera)	(Pelagodoxa_henryana	((Hydriastele_microspadix	(Oenocarpus_minor	Oenocarpus_bataua))	(Prestoea_acuminata	(Veitchia_spiralis	(Heterospathe_cagayanensis	Kentiopsis_piersoniorum))))))))	Roystonea_regia))	Leopoldinia_pulchra)	Attalea_speciosa)	Dypsis_decaryi)	Dictyosperma_album)	Elaeis_guineensis)	Calamus_caryotoides);
((Nypa_fruticans	((((((Podococcus_barteri	Leopoldinia_pulchra)	((Elaeis_guineensis	Chamaedorea_seifrizii)	((Geonoma_undata	Manicaria_saccifera)	((Hydriastele_microspadix	(Oenocarpus_minor	Oenocarpus_bataua))	(Prestoea_acuminata	((Dypsis_decaryi	Dictyosperma_album)	(Veitchia_spiralis	(Heterospathe_cagayanensis	Kentiopsis_piersoniorum))))))))	Roystonea_regia)	Pelagodoxa_henryana)	(((((Attalea_speciosa	Sabal_domingensis)	(Phoenix_dactylifera	Serenoa_repens))	(Orania_palindan	Sclerosperma_profizianum))	Pseudophoenix_vinifera)	(Reinhardtia_simplex	((Reinhardtia_latisecta	Reinhardtia_paiewonskiana)	Reinhardtia_gracilis))))	Iriartea_deltoidea))	Calamus_caryotoides);
(((((((Pelagodoxa_henryana	((Veitchia_spiralis	(Heterospathe_cagayanensis	Kentiopsis_piersoniorum))	((Hydriastele_microspadix	(Oenocarpus_minor	Oenocarpus_bataua))	Prestoea_acuminata)))	(((Chamaedorea_seifrizii	Roystonea_regia)	((Dypsis_decaryi	Dictyosperma_album)	(Elaeis_guineensis	Leopoldinia_pulchra)))	(Geonoma_undata	Manicaria_saccifera)))	(Serenoa_repens	Pseudophoenix_vinifera))	((((Attalea_speciosa	Orania_palindan)	(Sclerosperma_profizianum	Podococcus_barteri))	(Iriartea_deltoidea	((Reinhardtia_latisecta	Reinhardtia_paiewonskiana)	(Reinhardtia_gracilis	Reinhardtia_simplex))))	Nypa_fruticans))	Phoenix_dactylifera)	Sabal_domingensis)	Calamus_caryotoides);
((Nypa_fruticans	(Iriartea_deltoidea	((Sabal_domingensis	(Serenoa_repens	Phoenix_dactylifera))	((((Geonoma_undata	Manicaria_saccifera)	(((Hydriastele_microspadix	((Dypsis_decaryi	Dictyosperma_album)	(Kentiopsis_piersoniorum	(Heterospathe_cagayanensis	Veitchia_spiralis))))	((Oenocarpus_bataua	Oenocarpus_minor)	Prestoea_acuminata))	(Pseudophoenix_vinifera	Leopoldinia_pulchra)))	((Chamaedorea_seifrizii	Elaeis_guineensis)	Roystonea_regia))	(((Reinhardtia_paiewonskiana	Reinhardtia_latisecta)	(Reinhardtia_gracilis	Reinhardtia_simplex))	((Sclerosperma_profizianum	(Podococcus_barteri	Orania_palindan))	(Attalea_speciosa	Pelagodoxa_henryana)))))))	Calamus_caryotoides);
(((((((Prestoea_acuminata	Chamaedorea_seifrizii)	((Leopoldinia_pulchra	(Dypsis_decaryi	Dictyosperma_album))	Elaeis_guineensis))	(Roystonea_regia	((Manicaria_saccifera	(((Heterospathe_cagayanensis	Kentiopsis_piersoniorum)	Veitchia_spiralis)	((Oenocarpus_bataua	Oenocarpus_minor)	Hydriastele_microspadix)))	Geonoma_undata)))	(Attalea_speciosa	((Serenoa_repens	Pseudophoenix_vinifera)	(Sabal_domingensis	Phoenix_dactylifera))))	(((Reinhardtia_paiewonskiana	Reinhardtia_latisecta)	(Reinhardtia_gracilis	Reinhardtia_simplex))	((Podococcus_barteri	Orania_palindan)	(Sclerosperma_profizianum	Pelagodoxa_henryana))))	(Nypa_fruticans	Iriartea_deltoidea))	Calamus_caryotoides);
((((Sabal_domingensis	(Phoenix_dactylifera	Serenoa_repens))	(((((Reinhardtia_paiewonskiana	Reinhardtia_latisecta)	(Reinhardtia_gracilis	(Iriartea_deltoidea	Reinhardtia_simplex)))	((Sclerosperma_profizianum	(Podococcus_barteri	Orania_palindan))	Pelagodoxa_henryana))	Pseudophoenix_vinifera)	((((Prestoea_acuminata	(((Oenocarpus_bataua	Oenocarpus_minor)	Hydriastele_microspadix)	Veitchia_spiralis))	(Heterospathe_cagayanensis	Kentiopsis_piersoniorum))	(Geonoma_undata	Manicaria_saccifera))	((((Attalea_speciosa	Leopoldinia_pulchra)	(Dypsis_decaryi	Dictyosperma_album))	(Chamaedorea_seifrizii	Elaeis_guineensis))	Roystonea_regia))))	Nypa_fruticans)	Calamus_caryotoides);
((Reinhardtia_simplex	(((((Sclerosperma_profizianum	(Attalea_speciosa	Orania_palindan))	(Iriartea_deltoidea	((Roystonea_regia	(((Pseudophoenix_vinifera	Manicaria_saccifera)	((Pelagodoxa_henryana	((((Oenocarpus_bataua	Oenocarpus_minor)	Hydriastele_microspadix)	Prestoea_acuminata)	(Dictyosperma_album	(Veitchia_spiralis	(Heterospathe_cagayanensis	Kentiopsis_piersoniorum)))))	Geonoma_undata))	(((Dypsis_decaryi	Chamaedorea_seifrizii)	Elaeis_guineensis)	Leopoldinia_pulchra)))	(Nypa_fruticans	(Sabal_domingensis	(Phoenix_dactylifera	Serenoa_repens))))))	Podococcus_barteri)	(Reinhardtia_paiewonskiana	Reinhardtia_latisecta))	Reinhardtia_gracilis))	Calamus_caryotoides);
((Nypa_fruticans	((Iriartea_deltoidea	(Pseudophoenix_vinifera	(Sabal_domingensis	(Phoenix_dactylifera	Serenoa_repens))))	((((Attalea_speciosa	Podococcus_barteri)	((Reinhardtia_paiewonskiana	Reinhardtia_latisecta)	(Reinhardtia_gracilis	Reinhardtia_simplex)))	(Orania_palindan	(Pelagodoxa_henryana	Sclerosperma_profizianum)))	(((((Dictyosperma_album	(Veitchia_spiralis	(Heterospathe_cagayanensis	Kentiopsis_piersoniorum)))	((Oenocarpus_bataua	Oenocarpus_minor)	Hydriastele_microspadix))	Prestoea_acuminata)	(Geonoma_undata	Manicaria_saccifera))	((Roystonea_regia	((Dypsis_decaryi	Chamaedorea_seifrizii)	Elaeis_guineensis))	Leopoldinia_pulchra)))))	Calamus_caryotoides);
((Nypa_fruticans	(((Dypsis_decaryi	Sabal_domingensis)	(Phoenix_dactylifera	Serenoa_repens))	((((Reinhardtia_paiewonskiana	Reinhardtia_latisecta)	(Reinhardtia_gracilis	Reinhardtia_simplex))	(((Attalea_speciosa	Podococcus_barteri)	Orania_palindan)	((Dictyosperma_album	Iriartea_deltoidea)	(Pelagodoxa_henryana	Sclerosperma_profizianum))))	(((Chamaedorea_seifrizii	Elaeis_guineensis)	(Pseudophoenix_vinifera	(((((Heterospathe_cagayanensis	Kentiopsis_piersoniorum)	Veitchia_spiralis)	((Oenocarpus_bataua	Oenocarpus_minor)	Hydriastele_microspadix))	Prestoea_acuminata)	(Geonoma_undata	Manicaria_saccifera))))	(Roystonea_regia	Leopoldinia_pulchra)))))	Calamus_caryotoides);
((Nypa_fruticans	(((Serenoa_repens	Pseudophoenix_vinifera)	(Sabal_domingensis	Phoenix_dactylifera))	((((Sclerosperma_profizianum	(Attalea_speciosa	(Podococcus_barteri	Orania_palindan)))	(Pelagodoxa_henryana	Iriartea_deltoidea))	((Reinhardtia_paiewonskiana	Reinhardtia_latisecta)	(Reinhardtia_gracilis	Reinhardtia_simplex)))	((((((Heterospathe_cagayanensis	Kentiopsis_piersoniorum)	Veitchia_spiralis)	((Oenocarpus_bataua	Oenocarpus_minor)	Hydriastele_microspadix))	Prestoea_acuminata)	(Geonoma_undata	Manicaria_saccifera))	(Roystonea_regia	((Chamaedorea_seifrizii	Elaeis_guineensis)	(Leopoldinia_pulchra	(Dypsis_decaryi	Dictyosperma_album))))))))	Calamus_caryotoides);
((Serenoa_repens	(Phoenix_dactylifera	(((((Reinhardtia_paiewonskiana	Reinhardtia_latisecta)	(Reinhardtia_gracilis	Reinhardtia_simplex))	((Podococcus_barteri	Orania_palindan)	Sclerosperma_profizianum))	((((Nypa_fruticans	(Hydriastele_microspadix	Roystonea_regia))	(Pelagodoxa_henryana	(Pseudophoenix_vinifera	(((((Heterospathe_cagayanensis	Kentiopsis_piersoniorum)	Veitchia_spiralis)	(Oenocarpus_bataua	Oenocarpus_minor))	(Chamaedorea_seifrizii	Prestoea_acuminata))	(Geonoma_undata	Manicaria_saccifera)))))	(Leopoldinia_pulchra	((Dypsis_decaryi	Dictyosperma_album)	(Attalea_speciosa	Elaeis_guineensis))))	Iriartea_deltoidea))	Sabal_domingensis)))	Calamus_caryotoides);
((Nypa_fruticans	(((Sabal_domingensis	(Serenoa_repens	Phoenix_dactylifera))	Pseudophoenix_vinifera)	((Attalea_speciosa	(Iriartea_deltoidea	(((Reinhardtia_paiewonskiana	Reinhardtia_latisecta)	(Reinhardtia_gracilis	Reinhardtia_simplex))	((Podococcus_barteri	Orania_palindan)	Sclerosperma_profizianum))))	(((((Oenocarpus_bataua	Oenocarpus_minor)	((Hydriastele_microspadix	(Dictyosperma_album	((Veitchia_spiralis	Heterospathe_cagayanensis)	Kentiopsis_piersoniorum)))	Pelagodoxa_henryana))	((Leopoldinia_pulchra	Geonoma_undata)	Manicaria_saccifera))	Prestoea_acuminata)	(Roystonea_regia	((Dypsis_decaryi	Chamaedorea_seifrizii)	Elaeis_guineensis))))))	Calamus_caryotoides);
((Sabal_domingensis	((Serenoa_repens	Phoenix_dactylifera)	(Pseudophoenix_vinifera	((((Reinhardtia_paiewonskiana	Reinhardtia_latisecta)	(Reinhardtia_gracilis	Reinhardtia_simplex))	((Attalea_speciosa	(Podococcus_barteri	Orania_palindan))	(Pelagodoxa_henryana	Sclerosperma_profizianum)))	((Iriartea_deltoidea	Nypa_fruticans)	((((Dypsis_decaryi	Dictyosperma_album)	((Leopoldinia_pulchra	Chamaedorea_seifrizii)	Elaeis_guineensis))	Roystonea_regia)	(((Prestoea_acuminata	((Heterospathe_cagayanensis	Veitchia_spiralis)	Kentiopsis_piersoniorum))	(Hydriastele_microspadix	(Oenocarpus_bataua	Oenocarpus_minor)))	(Geonoma_undata	Manicaria_saccifera))))))))	Calamus_caryotoides);
((((Pseudophoenix_vinifera	((Iriartea_deltoidea	(((Reinhardtia_gracilis	Reinhardtia_simplex)	(Reinhardtia_paiewonskiana	Reinhardtia_latisecta))	(Pelagodoxa_henryana	((Orania_palindan	Podococcus_barteri)	Sclerosperma_profizianum))))	((Chamaedorea_seifrizii	(((Dypsis_decaryi	Dictyosperma_album)	Elaeis_guineensis)	(Attalea_speciosa	Leopoldinia_pulchra)))	((Geonoma_undata	Roystonea_regia)	(Manicaria_saccifera	(((Heterospathe_cagayanensis	Kentiopsis_piersoniorum)	Veitchia_spiralis)	(((Oenocarpus_minor	Oenocarpus_bataua)	Hydriastele_microspadix)	Prestoea_acuminata)))))))	((Serenoa_repens	Phoenix_dactylifera)	Sabal_domingensis))	Nypa_fruticans)	Calamus_caryotoides);
(((((Chamaedorea_seifrizii	Iriartea_deltoidea)	(((Pelagodoxa_henryana	Sclerosperma_profizianum)	((Reinhardtia_gracilis	Reinhardtia_simplex)	(Reinhardtia_paiewonskiana	Reinhardtia_latisecta)))	((Pseudophoenix_vinifera	(Orania_palindan	Podococcus_barteri))	Attalea_speciosa)))	(((Elaeis_guineensis	(Geonoma_undata	(Manicaria_saccifera	(Prestoea_acuminata	(((Dypsis_decaryi	Dictyosperma_album)	((Heterospathe_cagayanensis	Kentiopsis_piersoniorum)	Veitchia_spiralis))	((Oenocarpus_minor	Oenocarpus_bataua)	Hydriastele_microspadix))))))	(Roystonea_regia	Leopoldinia_pulchra))	((Serenoa_repens	Phoenix_dactylifera)	Sabal_domingensis)))	Nypa_fruticans)	Calamus_caryotoides);
((Attalea_speciosa	((((((Nypa_fruticans	Iriartea_deltoidea)	(((Geonoma_undata	Manicaria_saccifera)	((((Oenocarpus_minor	Oenocarpus_bataua)	Hydriastele_microspadix)	((Heterospathe_cagayanensis	Kentiopsis_piersoniorum)	Veitchia_spiralis))	Prestoea_acuminata))	(Roystonea_regia	((Dypsis_decaryi	Dictyosperma_album)	(Chamaedorea_seifrizii	(Elaeis_guineensis	Leopoldinia_pulchra))))))	(Pseudophoenix_vinifera	((Serenoa_repens	Phoenix_dactylifera)	Sabal_domingensis)))	(Pelagodoxa_henryana	Sclerosperma_profizianum))	(Reinhardtia_gracilis	(Reinhardtia_simplex	(Reinhardtia_paiewonskiana	Reinhardtia_latisecta))))	(Orania_palindan	Podococcus_barteri)))	Calamus_caryotoides);
(((Elaeis_guineensis	Dictyosperma_album)	(((Dypsis_decaryi	(Chamaedorea_seifrizii	Leopoldinia_pulchra))	(((((Phoenix_dactylifera	Sabal_domingensis)	(((Reinhardtia_paiewonskiana	Reinhardtia_latisecta)	(Reinhardtia_gracilis	Reinhardtia_simplex))	(Iriartea_deltoidea	Nypa_fruticans)))	((Orania_palindan	(Podococcus_barteri	Sclerosperma_profizianum))	(Serenoa_repens	Pseudophoenix_vinifera)))	((Geonoma_undata	Manicaria_saccifera)	(Pelagodoxa_henryana	((((Oenocarpus_minor	Oenocarpus_bataua)	Hydriastele_microspadix)	((Heterospathe_cagayanensis	Kentiopsis_piersoniorum)	Veitchia_spiralis))	Prestoea_acuminata))))	Roystonea_regia))	Attalea_speciosa))	Calamus_caryotoides);
((Nypa_fruticans	(Serenoa_repens	(((Phoenix_dactylifera	Sabal_domingensis)	(Elaeis_guineensis	Chamaedorea_seifrizii))	(((Manicaria_saccifera	((((Dypsis_decaryi	Dictyosperma_album)	(Veitchia_spiralis	(Heterospathe_cagayanensis	Kentiopsis_piersoniorum)))	(Prestoea_acuminata	(Oenocarpus_minor	Oenocarpus_bataua)))	Geonoma_undata))	Hydriastele_microspadix)	((Roystonea_regia	(Leopoldinia_pulchra	Pseudophoenix_vinifera))	(Iriartea_deltoidea	(((Attalea_speciosa	Orania_palindan)	Sclerosperma_profizianum)	((Podococcus_barteri	((Reinhardtia_paiewonskiana	Reinhardtia_latisecta)	(Reinhardtia_gracilis	Reinhardtia_simplex)))	Pelagodoxa_henryana))))))))	Calamus_caryotoides);
(((Attalea_speciosa	Elaeis_guineensis)	((Leopoldinia_pulchra	(Dypsis_decaryi	Dictyosperma_album))	((((Pseudophoenix_vinifera	((Sabal_domingensis	(Serenoa_repens	Phoenix_dactylifera))	(((Podococcus_barteri	((Reinhardtia_paiewonskiana	Reinhardtia_latisecta)	(Reinhardtia_gracilis	Reinhardtia_simplex)))	(Orania_palindan	Pelagodoxa_henryana))	Sclerosperma_profizianum)))	(Nypa_fruticans	Iriartea_deltoidea))	Chamaedorea_seifrizii)	((Manicaria_saccifera	((((Heterospathe_cagayanensis	Kentiopsis_piersoniorum)	Veitchia_spiralis)	Prestoea_acuminata)	((Oenocarpus_minor	Oenocarpus_bataua)	Hydriastele_microspadix)))	(Geonoma_undata	Roystonea_regia)))))	Calamus_caryotoides);
(((((((Sabal_domingensis	Phoenix_dactylifera)	Pseudophoenix_vinifera)	(((((Geonoma_undata	Manicaria_saccifera)	(((Kentiopsis_piersoniorum	(Veitchia_spiralis	Heterospathe_cagayanensis))	Prestoea_acuminata)	((Oenocarpus_minor	Oenocarpus_bataua)	Hydriastele_microspadix)))	Roystonea_regia)	(Elaeis_guineensis	(Leopoldinia_pulchra	(Dypsis_decaryi	Dictyosperma_album))))	((((Reinhardtia_paiewonskiana	Reinhardtia_latisecta)	(Reinhardtia_gracilis	Reinhardtia_simplex))	Attalea_speciosa)	((Sclerosperma_profizianum	Pelagodoxa_henryana)	(Podococcus_barteri	Orania_palindan)))))	(Chamaedorea_seifrizii	Iriartea_deltoidea))	Serenoa_repens)	Nypa_fruticans)	Calamus_caryotoides);
(((Dypsis_decaryi	Dictyosperma_album)	((((Chamaedorea_seifrizii	Roystonea_regia)	(((Geonoma_undata	Manicaria_saccifera)	(Pelagodoxa_henryana	((((Oenocarpus_minor	Oenocarpus_bataua)	Hydriastele_microspadix)	(Kentiopsis_piersoniorum	(Veitchia_spiralis	Heterospathe_cagayanensis)))	Prestoea_acuminata)))	((((Reinhardtia_paiewonskiana	Reinhardtia_latisecta)	(Reinhardtia_gracilis	Reinhardtia_simplex))	Podococcus_barteri)	((Nypa_fruticans	Iriartea_deltoidea)	((Orania_palindan	Sclerosperma_profizianum)	((Sabal_domingensis	(Serenoa_repens	Phoenix_dactylifera))	Pseudophoenix_vinifera))))))	Leopoldinia_pulchra)	(Attalea_speciosa	Elaeis_guineensis)))	Calamus_caryotoides);
((Pseudophoenix_vinifera	(((((Reinhardtia_paiewonskiana	Reinhardtia_latisecta)	(Reinhardtia_gracilis	Reinhardtia_simplex))	((Podococcus_barteri	Orania_palindan)	Sclerosperma_profizianum))	((Serenoa_repens	(Attalea_speciosa	Nypa_fruticans))	(((Elaeis_guineensis	(Dypsis_decaryi	Chamaedorea_seifrizii))	Roystonea_regia)	(((Geonoma_undata	Manicaria_saccifera)	((Pelagodoxa_henryana	(((Oenocarpus_minor	Oenocarpus_bataua)	Hydriastele_microspadix)	(Dictyosperma_album	(Kentiopsis_piersoniorum	(Veitchia_spiralis	Heterospathe_cagayanensis)))))	Prestoea_acuminata))	Leopoldinia_pulchra))))	(Iriartea_deltoidea	(Sabal_domingensis	Phoenix_dactylifera))))	Calamus_caryotoides);
(((((((Reinhardtia_paiewonskiana	Reinhardtia_latisecta)	(Reinhardtia_gracilis	Reinhardtia_simplex))	Iriartea_deltoidea)	(((Roystonea_regia	Leopoldinia_pulchra)	(((Pseudophoenix_vinifera	(Geonoma_undata	Manicaria_saccifera))	(Pelagodoxa_henryana	(((((Dictyosperma_album	(Kentiopsis_piersoniorum	(Veitchia_spiralis	Heterospathe_cagayanensis)))	Dypsis_decaryi)	(Oenocarpus_minor	Oenocarpus_bataua))	Prestoea_acuminata)	Hydriastele_microspadix)))	(Elaeis_guineensis	Chamaedorea_seifrizii)))	((Attalea_speciosa	(Podococcus_barteri	Orania_palindan))	Sclerosperma_profizianum)))	(Sabal_domingensis	(Serenoa_repens	Phoenix_dactylifera)))	Nypa_fruticans)	Calamus_caryotoides);
((Serenoa_repens	(Phoenix_dactylifera	(((((Sclerosperma_profizianum	(Podococcus_barteri	Orania_palindan))	((Reinhardtia_paiewonskiana	Reinhardtia_latisecta)	(Reinhardtia_simplex	Reinhardtia_gracilis)))	(((Nypa_fruticans	Attalea_speciosa)	((Roystonea_regia	Leopoldinia_pulchra)	((Chamaedorea_seifrizii	Elaeis_guineensis)	((Manicaria_saccifera	Geonoma_undata)	(Pelagodoxa_henryana	(Prestoea_acuminata	(((Dypsis_decaryi	Dictyosperma_album)	(Veitchia_spiralis	(Heterospathe_cagayanensis	Kentiopsis_piersoniorum)))	(Oenocarpus_bataua	(Oenocarpus_minor	Hydriastele_microspadix)))))))))	Iriartea_deltoidea))	Pseudophoenix_vinifera)	Sabal_domingensis)))	Calamus_caryotoides);
(((Dypsis_decaryi	Dictyosperma_album)	((Attalea_speciosa	Leopoldinia_pulchra)	(((((Manicaria_saccifera	Geonoma_undata)	(Pelagodoxa_henryana	(Hydriastele_microspadix	((Prestoea_acuminata	(Oenocarpus_bataua	Oenocarpus_minor))	(Veitchia_spiralis	(Heterospathe_cagayanensis	Kentiopsis_piersoniorum))))))	(((Sclerosperma_profizianum	(Podococcus_barteri	Orania_palindan))	((Reinhardtia_paiewonskiana	Reinhardtia_latisecta)	(Reinhardtia_simplex	Reinhardtia_gracilis)))	((Pseudophoenix_vinifera	(Nypa_fruticans	Iriartea_deltoidea))	(Sabal_domingensis	(Serenoa_repens	Phoenix_dactylifera)))))	Roystonea_regia)	(Chamaedorea_seifrizii	Elaeis_guineensis))))	Calamus_caryotoides);
(((Dictyosperma_album	Elaeis_guineensis)	((((((((Reinhardtia_paiewonskiana	Reinhardtia_latisecta)	(Reinhardtia_simplex	Reinhardtia_gracilis))	Podococcus_barteri)	(Nypa_fruticans	Iriartea_deltoidea))	(Pseudophoenix_vinifera	((Sabal_domingensis	(Serenoa_repens	Phoenix_dactylifera))	(Sclerosperma_profizianum	Orania_palindan))))	(((Manicaria_saccifera	Geonoma_undata)	(((Hydriastele_microspadix	(Oenocarpus_bataua	Oenocarpus_minor))	((Veitchia_spiralis	(Heterospathe_cagayanensis	Kentiopsis_piersoniorum))	Pelagodoxa_henryana))	Prestoea_acuminata))	Roystonea_regia))	(Leopoldinia_pulchra	Dypsis_decaryi))	(Attalea_speciosa	Chamaedorea_seifrizii)))	Calamus_caryotoides);
((Nypa_fruticans	((Reinhardtia_simplex	Reinhardtia_gracilis)	(((Podococcus_barteri	((Attalea_speciosa	Orania_palindan)	(((Chamaedorea_seifrizii	Iriartea_deltoidea)	Pseudophoenix_vinifera)	((Sabal_domingensis	(Serenoa_repens	Phoenix_dactylifera))	Sclerosperma_profizianum))))	((Manicaria_saccifera	((((Geonoma_undata	(Hydriastele_microspadix	(Oenocarpus_bataua	Oenocarpus_minor)))	(Dypsis_decaryi	(Dictyosperma_album	(Heterospathe_cagayanensis	(Kentiopsis_piersoniorum	Veitchia_spiralis)))))	(Leopoldinia_pulchra	Pelagodoxa_henryana))	Prestoea_acuminata))	(Elaeis_guineensis	Roystonea_regia)))	(Reinhardtia_paiewonskiana	Reinhardtia_latisecta))))	Calamus_caryotoides);
((Nypa_fruticans	(Reinhardtia_latisecta	((Reinhardtia_simplex	(Reinhardtia_gracilis	(((Chamaedorea_seifrizii	Iriartea_deltoidea)	((Pseudophoenix_vinifera	(Attalea_speciosa	(Podococcus_barteri	Orania_palindan)))	((Sabal_domingensis	(Serenoa_repens	Phoenix_dactylifera))	Sclerosperma_profizianum)))	((((Geonoma_undata	Manicaria_saccifera)	((Hydriastele_microspadix	(Oenocarpus_bataua	Oenocarpus_minor))	((Pelagodoxa_henryana	Prestoea_acuminata)	(Dypsis_decaryi	(Dictyosperma_album	(Heterospathe_cagayanensis	(Kentiopsis_piersoniorum	Veitchia_spiralis)))))))	(Elaeis_guineensis	Roystonea_regia))	Leopoldinia_pulchra))))	Reinhardtia_paiewonskiana)))	Calamus_caryotoides);
((Nypa_fruticans	((((Sabal_domingensis	(Serenoa_repens	Phoenix_dactylifera))	(((Leopoldinia_pulchra	(Dictyosperma_album	((Geonoma_undata	Manicaria_saccifera)	(((Hydriastele_microspadix	(Oenocarpus_bataua	Oenocarpus_minor))	(Prestoea_acuminata	(Heterospathe_cagayanensis	(Kentiopsis_piersoniorum	Veitchia_spiralis))))	Pelagodoxa_henryana))))	(((Dypsis_decaryi	Chamaedorea_seifrizii)	Elaeis_guineensis)	Roystonea_regia))	((Podococcus_barteri	Sclerosperma_profizianum)	(((Reinhardtia_paiewonskiana	Reinhardtia_latisecta)	(Reinhardtia_simplex	Reinhardtia_gracilis))	(Orania_palindan	Attalea_speciosa)))))	Iriartea_deltoidea)	Pseudophoenix_vinifera))	Calamus_caryotoides);
((Nypa_fruticans	((((Iriartea_deltoidea	Pseudophoenix_vinifera)	(Reinhardtia_gracilis	((Reinhardtia_paiewonskiana	Reinhardtia_latisecta)	Reinhardtia_simplex)))	(((Roystonea_regia	((Geonoma_undata	Manicaria_saccifera)	(((Prestoea_acuminata	((Oenocarpus_bataua	Oenocarpus_minor)	(Heterospathe_cagayanensis	(Kentiopsis_piersoniorum	Veitchia_spiralis))))	Hydriastele_microspadix)	Pelagodoxa_henryana)))	(((Elaeis_guineensis	Dictyosperma_album)	(Chamaedorea_seifrizii	Attalea_speciosa))	(Dypsis_decaryi	Leopoldinia_pulchra)))	(Orania_palindan	Sclerosperma_profizianum)))	((Podococcus_barteri	Sabal_domingensis)	(Serenoa_repens	Phoenix_dactylifera))))	Calamus_caryotoides);
((Nypa_fruticans	(((Reinhardtia_gracilis	Reinhardtia_simplex)	(Reinhardtia_paiewonskiana	Reinhardtia_latisecta))	(((Iriartea_deltoidea	Pseudophoenix_vinifera)	(Roystonea_regia	(((Geonoma_undata	Manicaria_saccifera)	((Prestoea_acuminata	((Hydriastele_microspadix	(Oenocarpus_bataua	Oenocarpus_minor))	(Heterospathe_cagayanensis	(Kentiopsis_piersoniorum	Veitchia_spiralis))))	Pelagodoxa_henryana))	(Elaeis_guineensis	((Dictyosperma_album	Dypsis_decaryi)	(Chamaedorea_seifrizii	Leopoldinia_pulchra))))))	((Sabal_domingensis	(Serenoa_repens	Phoenix_dactylifera))	((Attalea_speciosa	Orania_palindan)	(Sclerosperma_profizianum	Podococcus_barteri))))))	Calamus_caryotoides);
((Nypa_fruticans	(Elaeis_guineensis	(Roystonea_regia	((((Chamaedorea_seifrizii	Iriartea_deltoidea)	(((Sabal_domingensis	(Serenoa_repens	Phoenix_dactylifera))	(Orania_palindan	Sclerosperma_profizianum))	(Pseudophoenix_vinifera	Leopoldinia_pulchra)))	(Dypsis_decaryi	((Geonoma_undata	Manicaria_saccifera)	((Prestoea_acuminata	((Hydriastele_microspadix	(Oenocarpus_bataua	Oenocarpus_minor))	(Dictyosperma_album	(Heterospathe_cagayanensis	(Kentiopsis_piersoniorum	Veitchia_spiralis)))))	Pelagodoxa_henryana))))	((Attalea_speciosa	Podococcus_barteri)	((Reinhardtia_gracilis	Reinhardtia_simplex)	(Reinhardtia_paiewonskiana	Reinhardtia_latisecta)))))))	Calamus_caryotoides);
((Nypa_fruticans	((Reinhardtia_gracilis	Reinhardtia_simplex)	((Reinhardtia_paiewonskiana	Reinhardtia_latisecta)	(((((Chamaedorea_seifrizii	Elaeis_guineensis)	Roystonea_regia)	Leopoldinia_pulchra)	((Sclerosperma_profizianum	Pelagodoxa_henryana)	((Geonoma_undata	Manicaria_saccifera)	(((Dypsis_decaryi	(Veitchia_spiralis	Dictyosperma_album))	(Heterospathe_cagayanensis	Kentiopsis_piersoniorum))	((Hydriastele_microspadix	(Oenocarpus_bataua	Oenocarpus_minor))	Prestoea_acuminata)))))	((((Attalea_speciosa	Sabal_domingensis)	(Serenoa_repens	Phoenix_dactylifera))	Iriartea_deltoidea)	((Pseudophoenix_vinifera	Podococcus_barteri)	Orania_palindan))))))	Calamus_caryotoides);
((Serenoa_repens	(Phoenix_dactylifera	((((Nypa_fruticans	Iriartea_deltoidea)	((Reinhardtia_gracilis	Reinhardtia_simplex)	(Reinhardtia_paiewonskiana	Reinhardtia_latisecta)))	(((((((Dypsis_decaryi	(Leopoldinia_pulchra	(Chamaedorea_seifrizii	Elaeis_guineensis)))	(Manicaria_saccifera	(Geonoma_undata	Roystonea_regia)))	(Prestoea_acuminata	((Oenocarpus_bataua	Oenocarpus_minor)	(Hydriastele_microspadix	(Dictyosperma_album	((Heterospathe_cagayanensis	Veitchia_spiralis)	Kentiopsis_piersoniorum))))))	Pelagodoxa_henryana)	Attalea_speciosa)	Sclerosperma_profizianum)	(Orania_palindan	(Pseudophoenix_vinifera	Podococcus_barteri))))	Sabal_domingensis)))	Calamus_caryotoides);
((Serenoa_repens	(Phoenix_dactylifera	((((Podococcus_barteri	Orania_palindan)	Pseudophoenix_vinifera)	(((Nypa_fruticans	Iriartea_deltoidea)	((Reinhardtia_gracilis	Reinhardtia_simplex)	(Reinhardtia_paiewonskiana	Reinhardtia_latisecta)))	((((Geonoma_undata	Roystonea_regia)	(Manicaria_saccifera	(Prestoea_acuminata	((Hydriastele_microspadix	(Oenocarpus_minor	Oenocarpus_bataua))	((Dypsis_decaryi	Dictyosperma_album)	((Heterospathe_cagayanensis	Veitchia_spiralis)	Kentiopsis_piersoniorum))))))	((Chamaedorea_seifrizii	Elaeis_guineensis)	Leopoldinia_pulchra))	(Attalea_speciosa	(Sclerosperma_profizianum	Pelagodoxa_henryana)))))	Sabal_domingensis)))	Calamus_caryotoides);
((Sabal_domingensis	(Phoenix_dactylifera	(((Nypa_fruticans	(Chamaedorea_seifrizii	Iriartea_deltoidea))	((Reinhardtia_gracilis	Reinhardtia_simplex)	(Reinhardtia_paiewonskiana	Reinhardtia_latisecta)))	(((Attalea_speciosa	(Podococcus_barteri	Orania_palindan))	(Serenoa_repens	Pseudophoenix_vinifera))	((((Geonoma_undata	Manicaria_saccifera)	(((Dypsis_decaryi	Dictyosperma_album)	((Heterospathe_cagayanensis	Veitchia_spiralis)	Kentiopsis_piersoniorum))	(((Sclerosperma_profizianum	Pelagodoxa_henryana)	Prestoea_acuminata)	(Hydriastele_microspadix	(Oenocarpus_minor	Oenocarpus_bataua)))))	Elaeis_guineensis)	(Leopoldinia_pulchra	Roystonea_regia))))))	Calamus_caryotoides);
((((Leopoldinia_pulchra	(((((Pseudophoenix_vinifera	(Nypa_fruticans	Iriartea_deltoidea))	(Sabal_domingensis	(Serenoa_repens	Phoenix_dactylifera)))	((Podococcus_barteri	Orania_palindan)	((Reinhardtia_gracilis	Reinhardtia_simplex)	(Reinhardtia_paiewonskiana	Reinhardtia_latisecta))))	(Sclerosperma_profizianum	((((Prestoea_acuminata	(Oenocarpus_minor	Oenocarpus_bataua))	(((Dypsis_decaryi	Dictyosperma_album)	(Veitchia_spiralis	(Kentiopsis_piersoniorum	Heterospathe_cagayanensis)))	Hydriastele_microspadix))	Pelagodoxa_henryana)	(Geonoma_undata	Manicaria_saccifera))))	Roystonea_regia))	(Attalea_speciosa	Chamaedorea_seifrizii))	Elaeis_guineensis)	Calamus_caryotoides);
((Nypa_fruticans	(Reinhardtia_simplex	(((Reinhardtia_paiewonskiana	Reinhardtia_latisecta)	((Pseudophoenix_vinifera	((Sabal_domingensis	(Serenoa_repens	Phoenix_dactylifera))	(Sclerosperma_profizianum	Orania_palindan)))	(Iriartea_deltoidea	((Attalea_speciosa	Podococcus_barteri)	(((Leopoldinia_pulchra	Roystonea_regia)	(((((Dypsis_decaryi	(Dictyosperma_album	((Veitchia_spiralis	Heterospathe_cagayanensis)	Kentiopsis_piersoniorum)))	(Hydriastele_microspadix	(Oenocarpus_minor	Oenocarpus_bataua)))	Prestoea_acuminata)	(Geonoma_undata	Manicaria_saccifera))	(Chamaedorea_seifrizii	Elaeis_guineensis)))	Pelagodoxa_henryana)))))	Reinhardtia_gracilis)))	Calamus_caryotoides);
((Nypa_fruticans	(Sabal_domingensis	((Serenoa_repens	Phoenix_dactylifera)	(((Reinhardtia_gracilis	Reinhardtia_simplex)	(Reinhardtia_paiewonskiana	Reinhardtia_latisecta))	((Pseudophoenix_vinifera	(Podococcus_barteri	Orania_palindan))	((Sclerosperma_profizianum	((((Geonoma_undata	Manicaria_saccifera)	((Elaeis_guineensis	(Chamaedorea_seifrizii	Prestoea_acuminata))	Roystonea_regia))	(((Veitchia_spiralis	(Heterospathe_cagayanensis	Kentiopsis_piersoniorum))	(Leopoldinia_pulchra	(Dypsis_decaryi	Dictyosperma_album)))	(Hydriastele_microspadix	(Oenocarpus_minor	Oenocarpus_bataua))))	(Attalea_speciosa	Pelagodoxa_henryana)))	Iriartea_deltoidea))))))	Calamus_caryotoides);
((Serenoa_repens	(Phoenix_dactylifera	((Pseudophoenix_vinifera	((Orania_palindan	Sclerosperma_profizianum)	((((Chamaedorea_seifrizii	Nypa_fruticans)	Iriartea_deltoidea)	((((Geonoma_undata	Elaeis_guineensis)	((((((Heterospathe_cagayanensis	Kentiopsis_piersoniorum)	Veitchia_spiralis)	(Dypsis_decaryi	(Hydriastele_microspadix	Dictyosperma_album)))	(Prestoea_acuminata	(Oenocarpus_minor	Oenocarpus_bataua)))	Pelagodoxa_henryana)	Manicaria_saccifera))	Roystonea_regia)	Leopoldinia_pulchra))	((Podococcus_barteri	Attalea_speciosa)	((Reinhardtia_gracilis	Reinhardtia_simplex)	(Reinhardtia_paiewonskiana	Reinhardtia_latisecta))))))	Sabal_domingensis)))	Calamus_caryotoides);
((Serenoa_repens	(Phoenix_dactylifera	(((Sclerosperma_profizianum	((((Dypsis_decaryi	Leopoldinia_pulchra)	((Elaeis_guineensis	(Dictyosperma_album	((Geonoma_undata	(((Kentiopsis_piersoniorum	(Veitchia_spiralis	Heterospathe_cagayanensis))	(Prestoea_acuminata	(Oenocarpus_bataua	(Hydriastele_microspadix	Oenocarpus_minor))))	Pelagodoxa_henryana))	Manicaria_saccifera)))	Roystonea_regia))	((Reinhardtia_gracilis	Reinhardtia_simplex)	(Reinhardtia_paiewonskiana	Reinhardtia_latisecta)))	((Chamaedorea_seifrizii	Iriartea_deltoidea)	Nypa_fruticans)))	((Attalea_speciosa	(Podococcus_barteri	Orania_palindan))	Pseudophoenix_vinifera))	Sabal_domingensis)))	Calamus_caryotoides);
(((Serenoa_repens	Phoenix_dactylifera)	(((Sclerosperma_profizianum	(Pelagodoxa_henryana	((((Chamaedorea_seifrizii	Iriartea_deltoidea)	Nypa_fruticans)	((Reinhardtia_gracilis	Reinhardtia_simplex)	(Reinhardtia_paiewonskiana	Reinhardtia_latisecta)))	((Roystonea_regia	((((Kentiopsis_piersoniorum	Heterospathe_cagayanensis)	Veitchia_spiralis)	(Prestoea_acuminata	(Oenocarpus_bataua	Oenocarpus_minor)))	(Geonoma_undata	Manicaria_saccifera)))	((Leopoldinia_pulchra	(Hydriastele_microspadix	Elaeis_guineensis))	(Dictyosperma_album	Dypsis_decaryi))))))	((Attalea_speciosa	(Podococcus_barteri	Orania_palindan))	Pseudophoenix_vinifera))	Sabal_domingensis))	Calamus_caryotoides);
(((Dictyosperma_album	Dypsis_decaryi)	((Leopoldinia_pulchra	(Roystonea_regia	((((Pseudophoenix_vinifera	(Sabal_domingensis	(Serenoa_repens	Phoenix_dactylifera)))	((Sclerosperma_profizianum	(Podococcus_barteri	Orania_palindan))	((Reinhardtia_gracilis	Reinhardtia_simplex)	(Reinhardtia_paiewonskiana	Reinhardtia_latisecta))))	((Chamaedorea_seifrizii	Iriartea_deltoidea)	Nypa_fruticans))	((((Kentiopsis_piersoniorum	Veitchia_spiralis)	((Heterospathe_cagayanensis	Prestoea_acuminata)	(Oenocarpus_bataua	Oenocarpus_minor)))	(Hydriastele_microspadix	Pelagodoxa_henryana))	(Geonoma_undata	Manicaria_saccifera)))))	(Elaeis_guineensis	Attalea_speciosa)))	Calamus_caryotoides);
(((Leopoldinia_pulchra	Chamaedorea_seifrizii)	(((Dictyosperma_album	Dypsis_decaryi)	Elaeis_guineensis)	(((((Reinhardtia_paiewonskiana	Reinhardtia_latisecta)	(Reinhardtia_simplex	Reinhardtia_gracilis))	(Pelagodoxa_henryana	Podococcus_barteri))	(((Sclerosperma_profizianum	(Attalea_speciosa	Orania_palindan))	(Iriartea_deltoidea	Pseudophoenix_vinifera))	(Sabal_domingensis	(Serenoa_repens	Phoenix_dactylifera))))	(((Nypa_fruticans	Geonoma_undata)	Roystonea_regia)	(((Hydriastele_microspadix	(Oenocarpus_minor	Oenocarpus_bataua))	((Kentiopsis_piersoniorum	(Heterospathe_cagayanensis	Veitchia_spiralis))	Prestoea_acuminata))	Manicaria_saccifera)))))	Calamus_caryotoides);
((Attalea_speciosa	((Podococcus_barteri	Orania_palindan)	((((((Geonoma_undata	Manicaria_saccifera)	(((Roystonea_regia	Hydriastele_microspadix)	(Oenocarpus_minor	Oenocarpus_bataua))	((Kentiopsis_piersoniorum	(Heterospathe_cagayanensis	Veitchia_spiralis))	Prestoea_acuminata)))	(((Chamaedorea_seifrizii	Elaeis_guineensis)	(Dictyosperma_album	Dypsis_decaryi))	Leopoldinia_pulchra))	((Iriartea_deltoidea	Nypa_fruticans)	(Pseudophoenix_vinifera	(Sabal_domingensis	(Serenoa_repens	Phoenix_dactylifera)))))	(Pelagodoxa_henryana	((Reinhardtia_paiewonskiana	Reinhardtia_latisecta)	(Reinhardtia_simplex	Reinhardtia_gracilis))))	Sclerosperma_profizianum)))	Calamus_caryotoides);
(((((((Sclerosperma_profizianum	Pelagodoxa_henryana)	(Roystonea_regia	((((Prestoea_acuminata	(Hydriastele_microspadix	(Oenocarpus_minor	Oenocarpus_bataua)))	(Geonoma_undata	((Kentiopsis_piersoniorum	Heterospathe_cagayanensis)	Veitchia_spiralis)))	(Pseudophoenix_vinifera	Manicaria_saccifera))	((Elaeis_guineensis	(Dictyosperma_album	Dypsis_decaryi))	(Attalea_speciosa	Leopoldinia_pulchra)))))	(Podococcus_barteri	Orania_palindan))	(Sabal_domingensis	(Serenoa_repens	Phoenix_dactylifera)))	((Chamaedorea_seifrizii	Iriartea_deltoidea)	Nypa_fruticans))	((Reinhardtia_paiewonskiana	Reinhardtia_latisecta)	(Reinhardtia_simplex	Reinhardtia_gracilis)))	Calamus_caryotoides);
(((Geonoma_undata	((Sabal_domingensis	(Serenoa_repens	Phoenix_dactylifera))	(((((((Reinhardtia_paiewonskiana	Reinhardtia_latisecta)	(Reinhardtia_simplex	Reinhardtia_gracilis))	((Podococcus_barteri	Orania_palindan)	(Sclerosperma_profizianum	Pelagodoxa_henryana)))	(((Attalea_speciosa	Prestoea_acuminata)	(Oenocarpus_minor	Oenocarpus_bataua))	(Heterospathe_cagayanensis	(Veitchia_spiralis	Kentiopsis_piersoniorum))))	(((Dypsis_decaryi	Pseudophoenix_vinifera)	Leopoldinia_pulchra)	Manicaria_saccifera))	(Elaeis_guineensis	(Dictyosperma_album	(Chamaedorea_seifrizii	Iriartea_deltoidea))))	(Roystonea_regia	Hydriastele_microspadix))))	Nypa_fruticans)	Calamus_caryotoides);
((Phoenix_dactylifera	(((Pseudophoenix_vinifera	(((Roystonea_regia	((((Prestoea_acuminata	((Heterospathe_cagayanensis	(Veitchia_spiralis	Kentiopsis_piersoniorum))	(Hydriastele_microspadix	(Oenocarpus_minor	Oenocarpus_bataua))))	Geonoma_undata)	Manicaria_saccifera)	((Dypsis_decaryi	Elaeis_guineensis)	(Dictyosperma_album	Leopoldinia_pulchra))))	((Chamaedorea_seifrizii	Iriartea_deltoidea)	Nypa_fruticans))	((((Reinhardtia_paiewonskiana	Reinhardtia_latisecta)	(Reinhardtia_simplex	Reinhardtia_gracilis))	(Attalea_speciosa	(Podococcus_barteri	Orania_palindan)))	(Sclerosperma_profizianum	Pelagodoxa_henryana))))	Sabal_domingensis)	Serenoa_repens))	Calamus_caryotoides);
((Nypa_fruticans	(Pseudophoenix_vinifera	((Chamaedorea_seifrizii	Iriartea_deltoidea)	((Sabal_domingensis	(Serenoa_repens	Phoenix_dactylifera))	((Roystonea_regia	(((Prestoea_acuminata	((Veitchia_spiralis	(Kentiopsis_piersoniorum	Heterospathe_cagayanensis))	(Hydriastele_microspadix	(Oenocarpus_minor	Oenocarpus_bataua))))	(Geonoma_undata	Manicaria_saccifera))	(Elaeis_guineensis	((Dypsis_decaryi	Dictyosperma_album)	Leopoldinia_pulchra))))	((((Reinhardtia_paiewonskiana	Reinhardtia_latisecta)	(Reinhardtia_simplex	Reinhardtia_gracilis))	(Sclerosperma_profizianum	(Attalea_speciosa	(Podococcus_barteri	Orania_palindan))))	Pelagodoxa_henryana))))))	Calamus_caryotoides);
((Pseudophoenix_vinifera	(((Serenoa_repens	Phoenix_dactylifera)	(((Roystonea_regia	((Dypsis_decaryi	Leopoldinia_pulchra)	(Elaeis_guineensis	(Chamaedorea_seifrizii	Attalea_speciosa))))	((Prestoea_acuminata	((Dictyosperma_album	(Heterospathe_cagayanensis	(Veitchia_spiralis	Kentiopsis_piersoniorum)))	(Hydriastele_microspadix	(Oenocarpus_minor	Oenocarpus_bataua))))	(Geonoma_undata	Manicaria_saccifera)))	((Iriartea_deltoidea	Nypa_fruticans)	(((Reinhardtia_gracilis	((Reinhardtia_paiewonskiana	Reinhardtia_latisecta)	Reinhardtia_simplex))	(Podococcus_barteri	Orania_palindan))	(Sclerosperma_profizianum	Pelagodoxa_henryana)))))	Sabal_domingensis))	Calamus_caryotoides);
((Serenoa_repens	(Pseudophoenix_vinifera	(((((((Sclerosperma_profizianum	Pelagodoxa_henryana)	((Dictyosperma_album	Dypsis_decaryi)	(Prestoea_acuminata	((Heterospathe_cagayanensis	(Veitchia_spiralis	Kentiopsis_piersoniorum))	(Hydriastele_microspadix	(Oenocarpus_minor	Oenocarpus_bataua))))))	(Geonoma_undata	Manicaria_saccifera))	Leopoldinia_pulchra)	((Elaeis_guineensis	Chamaedorea_seifrizii)	Roystonea_regia))	((((Reinhardtia_paiewonskiana	Reinhardtia_latisecta)	(Reinhardtia_simplex	Reinhardtia_gracilis))	Iriartea_deltoidea)	(Phoenix_dactylifera	Sabal_domingensis)))	((Nypa_fruticans	Attalea_speciosa)	(Podococcus_barteri	Orania_palindan)))))	Calamus_caryotoides);
((Serenoa_repens	(Nypa_fruticans	(Phoenix_dactylifera	(Sabal_domingensis	((((Pelagodoxa_henryana	Sclerosperma_profizianum)	(Iriartea_deltoidea	((Reinhardtia_paiewonskiana	Reinhardtia_latisecta)	(Reinhardtia_simplex	Reinhardtia_gracilis))))	((Attalea_speciosa	Orania_palindan)	Podococcus_barteri))	((Pseudophoenix_vinifera	((Prestoea_acuminata	((Heterospathe_cagayanensis	(Veitchia_spiralis	Kentiopsis_piersoniorum))	((Oenocarpus_bataua	Oenocarpus_minor)	Hydriastele_microspadix)))	(Geonoma_undata	Manicaria_saccifera)))	(Roystonea_regia	(((Dictyosperma_album	Dypsis_decaryi)	Elaeis_guineensis)	(Leopoldinia_pulchra	Chamaedorea_seifrizii)))))))))	Calamus_caryotoides);
((Nypa_fruticans	((Reinhardtia_simplex	Reinhardtia_gracilis)	(((((Serenoa_repens	Phoenix_dactylifera)	Sabal_domingensis)	((Sclerosperma_profizianum	Iriartea_deltoidea)	(((Pelagodoxa_henryana	((((Oenocarpus_bataua	Oenocarpus_minor)	((Dictyosperma_album	Dypsis_decaryi)	(Heterospathe_cagayanensis	(Veitchia_spiralis	Kentiopsis_piersoniorum))))	Prestoea_acuminata)	Hydriastele_microspadix))	(Geonoma_undata	Manicaria_saccifera))	(Roystonea_regia	(Elaeis_guineensis	(Leopoldinia_pulchra	Chamaedorea_seifrizii))))))	(Pseudophoenix_vinifera	(Attalea_speciosa	(Orania_palindan	Podococcus_barteri))))	(Reinhardtia_paiewonskiana	Reinhardtia_latisecta))))	Calamus_caryotoides);
((((Reinhardtia_gracilis	((Reinhardtia_latisecta	Reinhardtia_paiewonskiana)	Reinhardtia_simplex))	((((Roystonea_regia	(Geonoma_undata	Manicaria_saccifera))	((Dypsis_decaryi	((Prestoea_acuminata	Chamaedorea_seifrizii)	Elaeis_guineensis))	Leopoldinia_pulchra))	(Pelagodoxa_henryana	((Dictyosperma_album	(Veitchia_spiralis	(Heterospathe_cagayanensis	Kentiopsis_piersoniorum)))	((Oenocarpus_bataua	Oenocarpus_minor)	Hydriastele_microspadix))))	((((Iriartea_deltoidea	Sabal_domingensis)	(Serenoa_repens	Phoenix_dactylifera))	Pseudophoenix_vinifera)	(Sclerosperma_profizianum	(Attalea_speciosa	(Orania_palindan	Podococcus_barteri))))))	Nypa_fruticans)	Calamus_caryotoides);
((Serenoa_repens	(Pseudophoenix_vinifera	((((Attalea_speciosa	(Roystonea_regia	(((Pelagodoxa_henryana	((((Oenocarpus_bataua	Oenocarpus_minor)	Hydriastele_microspadix)	((Heterospathe_cagayanensis	Veitchia_spiralis)	Kentiopsis_piersoniorum))	Prestoea_acuminata))	(Geonoma_undata	Manicaria_saccifera))	(((Dictyosperma_album	Leopoldinia_pulchra)	Chamaedorea_seifrizii)	(Dypsis_decaryi	Elaeis_guineensis)))))	((Sabal_domingensis	Phoenix_dactylifera)	((Reinhardtia_latisecta	Reinhardtia_paiewonskiana)	(Reinhardtia_simplex	Reinhardtia_gracilis))))	((Sclerosperma_profizianum	Orania_palindan)	Podococcus_barteri))	(Nypa_fruticans	Iriartea_deltoidea))))	Calamus_caryotoides);
((((Pseudophoenix_vinifera	(Iriartea_deltoidea	(Sabal_domingensis	(Serenoa_repens	Phoenix_dactylifera))))	(((((((((Oenocarpus_bataua	Oenocarpus_minor)	Hydriastele_microspadix)	((Heterospathe_cagayanensis	Veitchia_spiralis)	Kentiopsis_piersoniorum))	Prestoea_acuminata)	(Geonoma_undata	Manicaria_saccifera))	Pelagodoxa_henryana)	((Elaeis_guineensis	((Chamaedorea_seifrizii	Dictyosperma_album)	Dypsis_decaryi))	Roystonea_regia))	Leopoldinia_pulchra)	(Attalea_speciosa	(((Reinhardtia_latisecta	Reinhardtia_paiewonskiana)	(Reinhardtia_simplex	Reinhardtia_gracilis))	((Orania_palindan	Podococcus_barteri)	Sclerosperma_profizianum)))))	Nypa_fruticans)	Calamus_caryotoides);
((((((Iriartea_deltoidea	Chamaedorea_seifrizii)	(Elaeis_guineensis	(Sabal_domingensis	Phoenix_dactylifera)))	(((((Pelagodoxa_henryana	(((Oenocarpus_bataua	(Oenocarpus_minor	Hydriastele_microspadix))	((Dictyosperma_album	Dypsis_decaryi)	(Heterospathe_cagayanensis	(Veitchia_spiralis	Kentiopsis_piersoniorum))))	Prestoea_acuminata))	(Geonoma_undata	Manicaria_saccifera))	Roystonea_regia)	Leopoldinia_pulchra)	((Podococcus_barteri	((Reinhardtia_latisecta	Reinhardtia_paiewonskiana)	(Reinhardtia_simplex	Reinhardtia_gracilis)))	(Sclerosperma_profizianum	(Attalea_speciosa	Orania_palindan)))))	(Serenoa_repens	Pseudophoenix_vinifera))	Nypa_fruticans)	Calamus_caryotoides);
((((Reinhardtia_simplex	Reinhardtia_gracilis)	((((Leopoldinia_pulchra	Roystonea_regia)	((Elaeis_guineensis	Chamaedorea_seifrizii)	(Geonoma_undata	(Manicaria_saccifera	((Pelagodoxa_henryana	((((Dictyosperma_album	Dypsis_decaryi)	(Heterospathe_cagayanensis	(Veitchia_spiralis	Kentiopsis_piersoniorum)))	Hydriastele_microspadix)	(Oenocarpus_bataua	Oenocarpus_minor)))	Prestoea_acuminata)))))	(((Sclerosperma_profizianum	Orania_palindan)	(((Serenoa_repens	Pseudophoenix_vinifera)	Iriartea_deltoidea)	(Sabal_domingensis	Phoenix_dactylifera)))	(Podococcus_barteri	Attalea_speciosa)))	(Reinhardtia_latisecta	Reinhardtia_paiewonskiana)))	Nypa_fruticans)	Calamus_caryotoides);
((Elaeis_guineensis	((Attalea_speciosa	(Leopoldinia_pulchra	(Dictyosperma_album	(Dypsis_decaryi	Chamaedorea_seifrizii))))	(Roystonea_regia	(((Pelagodoxa_henryana	((Prestoea_acuminata	((Heterospathe_cagayanensis	(Veitchia_spiralis	Kentiopsis_piersoniorum))	(Oenocarpus_bataua	Oenocarpus_minor)))	Hydriastele_microspadix))	(Geonoma_undata	Manicaria_saccifera))	((Iriartea_deltoidea	((Sabal_domingensis	Phoenix_dactylifera)	(Sclerosperma_profizianum	(Pseudophoenix_vinifera	Orania_palindan))))	(Podococcus_barteri	((Reinhardtia_latisecta	Reinhardtia_paiewonskiana)	((Serenoa_repens	Nypa_fruticans)	(Reinhardtia_simplex	Reinhardtia_gracilis)))))))))	Calamus_caryotoides);
((Nypa_fruticans	((((Iriartea_deltoidea	(((Reinhardtia_latisecta	Reinhardtia_paiewonskiana)	(Reinhardtia_simplex	Reinhardtia_gracilis))	((Podococcus_barteri	Sclerosperma_profizianum)	(Attalea_speciosa	Orania_palindan))))	(Pseudophoenix_vinifera	(((Leopoldinia_pulchra	(Elaeis_guineensis	Chamaedorea_seifrizii))	Roystonea_regia)	((Pelagodoxa_henryana	(((Prestoea_acuminata	Hydriastele_microspadix)	((((Dypsis_decaryi	Dictyosperma_album)	Heterospathe_cagayanensis)	Kentiopsis_piersoniorum)	Veitchia_spiralis))	(Oenocarpus_bataua	Oenocarpus_minor)))	(Geonoma_undata	Manicaria_saccifera)))))	(Sabal_domingensis	Phoenix_dactylifera))	Serenoa_repens))	Calamus_caryotoides);
((Nypa_fruticans	(((Chamaedorea_seifrizii	Iriartea_deltoidea)	(Pseudophoenix_vinifera	(Sabal_domingensis	(Serenoa_repens	Phoenix_dactylifera))))	((((Reinhardtia_latisecta	Reinhardtia_paiewonskiana)	(Reinhardtia_simplex	Reinhardtia_gracilis))	((Orania_palindan	(Attalea_speciosa	Podococcus_barteri))	Sclerosperma_profizianum))	((Leopoldinia_pulchra	Roystonea_regia)	(Elaeis_guineensis	((Pelagodoxa_henryana	(((Prestoea_acuminata	((Dypsis_decaryi	Dictyosperma_album)	(Veitchia_spiralis	(Kentiopsis_piersoniorum	Heterospathe_cagayanensis))))	(Oenocarpus_bataua	Oenocarpus_minor))	Hydriastele_microspadix))	(Geonoma_undata	Manicaria_saccifera)))))))	Calamus_caryotoides);
((Nypa_fruticans	(((Dypsis_decaryi	Sabal_domingensis)	(Serenoa_repens	Phoenix_dactylifera))	(((Reinhardtia_simplex	(Reinhardtia_gracilis	(Reinhardtia_latisecta	Reinhardtia_paiewonskiana)))	(Iriartea_deltoidea	(((Podococcus_barteri	Orania_palindan)	Attalea_speciosa)	Sclerosperma_profizianum)))	((Pseudophoenix_vinifera	Leopoldinia_pulchra)	(Roystonea_regia	((Chamaedorea_seifrizii	Elaeis_guineensis)	((Pelagodoxa_henryana	((((Dictyosperma_album	(Veitchia_spiralis	(Kentiopsis_piersoniorum	Heterospathe_cagayanensis)))	Prestoea_acuminata)	(Oenocarpus_bataua	Oenocarpus_minor))	Hydriastele_microspadix))	(Geonoma_undata	Manicaria_saccifera))))))))	Calamus_caryotoides);
((Nypa_fruticans	(((Pseudophoenix_vinifera	((Orania_palindan	Sclerosperma_profizianum)	((Phoenix_dactylifera	Serenoa_repens)	Sabal_domingensis)))	Iriartea_deltoidea)	(((((((Dictyosperma_album	(Veitchia_spiralis	(Kentiopsis_piersoniorum	Heterospathe_cagayanensis)))	Prestoea_acuminata)	(Oenocarpus_bataua	(Hydriastele_microspadix	Oenocarpus_minor)))	(Geonoma_undata	Manicaria_saccifera))	((Leopoldinia_pulchra	Chamaedorea_seifrizii)	(Dypsis_decaryi	Elaeis_guineensis)))	Roystonea_regia)	((Pelagodoxa_henryana	((Reinhardtia_simplex	Reinhardtia_gracilis)	((Reinhardtia_latisecta	Reinhardtia_paiewonskiana)	Podococcus_barteri)))	Attalea_speciosa))))	Calamus_caryotoides);
((Nypa_fruticans	(Geonoma_undata	((((((Sclerosperma_profizianum	Orania_palindan)	((Chamaedorea_seifrizii	Iriartea_deltoidea)	(Sabal_domingensis	(Serenoa_repens	Phoenix_dactylifera))))	Pseudophoenix_vinifera)	(((Reinhardtia_paiewonskiana	Reinhardtia_latisecta)	(Reinhardtia_gracilis	Reinhardtia_simplex))	(Pelagodoxa_henryana	(Attalea_speciosa	Podococcus_barteri))))	(((Elaeis_guineensis	Leopoldinia_pulchra)	((((Dypsis_decaryi	Dictyosperma_album)	(Heterospathe_cagayanensis	(Kentiopsis_piersoniorum	Veitchia_spiralis)))	((Oenocarpus_minor	Oenocarpus_bataua)	Hydriastele_microspadix))	Prestoea_acuminata))	Manicaria_saccifera))	Roystonea_regia)))	Calamus_caryotoides);
((Nypa_fruticans	(Reinhardtia_latisecta	(((Podococcus_barteri	Reinhardtia_paiewonskiana)	(Reinhardtia_gracilis	Reinhardtia_simplex))	((((Roystonea_regia	(Chamaedorea_seifrizii	Elaeis_guineensis))	((((((Dypsis_decaryi	Dictyosperma_album)	(Heterospathe_cagayanensis	(Kentiopsis_piersoniorum	Veitchia_spiralis)))	((Oenocarpus_minor	Oenocarpus_bataua)	Hydriastele_microspadix))	Prestoea_acuminata)	(Geonoma_undata	Manicaria_saccifera))	Leopoldinia_pulchra))	Pelagodoxa_henryana)	(((Sclerosperma_profizianum	(Attalea_speciosa	Orania_palindan))	(Sabal_domingensis	(Serenoa_repens	Phoenix_dactylifera)))	(Iriartea_deltoidea	Pseudophoenix_vinifera))))))	Calamus_caryotoides);
((Sabal_domingensis	((Serenoa_repens	Phoenix_dactylifera)	(((((Dypsis_decaryi	(Roystonea_regia	(Chamaedorea_seifrizii	Elaeis_guineensis)))	Dictyosperma_album)	(((Pelagodoxa_henryana	(((Heterospathe_cagayanensis	(Kentiopsis_piersoniorum	Veitchia_spiralis))	((Oenocarpus_minor	Oenocarpus_bataua)	Hydriastele_microspadix))	Prestoea_acuminata))	(Geonoma_undata	Manicaria_saccifera))	Leopoldinia_pulchra))	(((Nypa_fruticans	Iriartea_deltoidea)	Podococcus_barteri)	((Reinhardtia_latisecta	Reinhardtia_paiewonskiana)	(Reinhardtia_gracilis	Reinhardtia_simplex))))	(Sclerosperma_profizianum	((Attalea_speciosa	Orania_palindan)	Pseudophoenix_vinifera)))))	Calamus_caryotoides);
((Nypa_fruticans	((Reinhardtia_latisecta	Reinhardtia_paiewonskiana)	((Reinhardtia_simplex	Reinhardtia_gracilis)	((Iriartea_deltoidea	((Sclerosperma_profizianum	(Orania_palindan	Pseudophoenix_vinifera))	(Sabal_domingensis	(Serenoa_repens	Phoenix_dactylifera))))	(Podococcus_barteri	(((Chamaedorea_seifrizii	Leopoldinia_pulchra)	(Attalea_speciosa	Elaeis_guineensis))	(Roystonea_regia	((Pelagodoxa_henryana	((((Dypsis_decaryi	Dictyosperma_album)	Veitchia_spiralis)	(Kentiopsis_piersoniorum	Heterospathe_cagayanensis))	(Prestoea_acuminata	((Oenocarpus_minor	Oenocarpus_bataua)	Hydriastele_microspadix))))	(Geonoma_undata	Manicaria_saccifera)))))))))	Calamus_caryotoides);
((Nypa_fruticans	((((Attalea_speciosa	Podococcus_barteri)	(((((Chamaedorea_seifrizii	Elaeis_guineensis)	(Leopoldinia_pulchra	(Dypsis_decaryi	Dictyosperma_album)))	Roystonea_regia)	((Pelagodoxa_henryana	(((Oenocarpus_minor	Oenocarpus_bataua)	Hydriastele_microspadix)	(Prestoea_acuminata	((Kentiopsis_piersoniorum	Veitchia_spiralis)	Heterospathe_cagayanensis))))	(Geonoma_undata	Manicaria_saccifera)))	(Iriartea_deltoidea	(((Orania_palindan	Pseudophoenix_vinifera)	Sclerosperma_profizianum)	(Sabal_domingensis	Phoenix_dactylifera)))))	((Reinhardtia_latisecta	Reinhardtia_paiewonskiana)	(Reinhardtia_simplex	Reinhardtia_gracilis)))	Serenoa_repens))	Calamus_caryotoides);
(((Attalea_speciosa	Nypa_fruticans)	((Sabal_domingensis	(Serenoa_repens	Phoenix_dactylifera))	((((Podococcus_barteri	Orania_palindan)	Sclerosperma_profizianum)	((Reinhardtia_latisecta	Reinhardtia_paiewonskiana)	(Reinhardtia_simplex	Reinhardtia_gracilis)))	((((((Geonoma_undata	((((Oenocarpus_minor	Oenocarpus_bataua)	Hydriastele_microspadix)	(Prestoea_acuminata	((Kentiopsis_piersoniorum	Veitchia_spiralis)	Heterospathe_cagayanensis)))	Manicaria_saccifera))	Pelagodoxa_henryana)	Dypsis_decaryi)	(Pseudophoenix_vinifera	Leopoldinia_pulchra))	(Elaeis_guineensis	Roystonea_regia))	(Dictyosperma_album	(Chamaedorea_seifrizii	Iriartea_deltoidea))))))	Calamus_caryotoides);
((Nypa_fruticans	(((Reinhardtia_latisecta	Reinhardtia_paiewonskiana)	(Reinhardtia_simplex	Reinhardtia_gracilis))	((((Geonoma_undata	Roystonea_regia)	((Dypsis_decaryi	Leopoldinia_pulchra)	(Chamaedorea_seifrizii	(Dictyosperma_album	(Attalea_speciosa	Elaeis_guineensis)))))	(((((Oenocarpus_bataua	Oenocarpus_minor)	Hydriastele_microspadix)	(Prestoea_acuminata	((Kentiopsis_piersoniorum	Veitchia_spiralis)	Heterospathe_cagayanensis)))	Pelagodoxa_henryana)	Manicaria_saccifera))	((((Podococcus_barteri	Orania_palindan)	Sclerosperma_profizianum)	(Iriartea_deltoidea	(Sabal_domingensis	(Serenoa_repens	Phoenix_dactylifera))))	Pseudophoenix_vinifera))))	Calamus_caryotoides);
((Serenoa_repens	(Phoenix_dactylifera	((Pseudophoenix_vinifera	((Roystonea_regia	((Geonoma_undata	((((((Oenocarpus_bataua	Oenocarpus_minor)	Hydriastele_microspadix)	((Dypsis_decaryi	Dictyosperma_album)	((Kentiopsis_piersoniorum	Veitchia_spiralis)	Heterospathe_cagayanensis)))	Prestoea_acuminata)	Pelagodoxa_henryana)	Manicaria_saccifera))	((Chamaedorea_seifrizii	Elaeis_guineensis)	Leopoldinia_pulchra)))	((Nypa_fruticans	Iriartea_deltoidea)	((Attalea_speciosa	((Podococcus_barteri	Orania_palindan)	Sclerosperma_profizianum))	((Reinhardtia_latisecta	Reinhardtia_paiewonskiana)	(Reinhardtia_simplex	Reinhardtia_gracilis))))))	Sabal_domingensis)))	Calamus_caryotoides);
((Sabal_domingensis	((Serenoa_repens	Phoenix_dactylifera)	((Pseudophoenix_vinifera	((((((((((Oenocarpus_bataua	Oenocarpus_minor)	Hydriastele_microspadix)	((Dypsis_decaryi	Dictyosperma_album)	(Kentiopsis_piersoniorum	(Veitchia_spiralis	Heterospathe_cagayanensis))))	Prestoea_acuminata)	Pelagodoxa_henryana)	(Manicaria_saccifera	Geonoma_undata))	Leopoldinia_pulchra)	(Roystonea_regia	(Chamaedorea_seifrizii	Elaeis_guineensis)))	(Nypa_fruticans	Iriartea_deltoidea))	(((Reinhardtia_simplex	Reinhardtia_gracilis)	(Reinhardtia_latisecta	Reinhardtia_paiewonskiana))	Podococcus_barteri)))	(Sclerosperma_profizianum	(Attalea_speciosa	Orania_palindan)))))	Calamus_caryotoides);
(((Pseudophoenix_vinifera	((((((((Oenocarpus_bataua	Oenocarpus_minor)	(Pelagodoxa_henryana	(Hydriastele_microspadix	((Dypsis_decaryi	Dictyosperma_album)	(Kentiopsis_piersoniorum	(Veitchia_spiralis	Heterospathe_cagayanensis))))))	Prestoea_acuminata)	(Manicaria_saccifera	Geonoma_undata))	Roystonea_regia)	(Leopoldinia_pulchra	(Chamaedorea_seifrizii	Elaeis_guineensis)))	(Iriartea_deltoidea	(((Reinhardtia_simplex	Reinhardtia_gracilis)	(Reinhardtia_latisecta	Reinhardtia_paiewonskiana))	((Attalea_speciosa	Podococcus_barteri)	(Sclerosperma_profizianum	Orania_palindan)))))	((Serenoa_repens	Phoenix_dactylifera)	Sabal_domingensis)))	Nypa_fruticans)	Calamus_caryotoides);
(((Serenoa_repens	Phoenix_dactylifera)	(Sabal_domingensis	((((((Attalea_speciosa	(Sclerosperma_profizianum	Pelagodoxa_henryana))	(Podococcus_barteri	Orania_palindan))	((Reinhardtia_gracilis	Reinhardtia_simplex)	(Reinhardtia_paiewonskiana	Reinhardtia_latisecta)))	(Iriartea_deltoidea	Nypa_fruticans))	(Roystonea_regia	((Leopoldinia_pulchra	(Chamaedorea_seifrizii	Elaeis_guineensis))	(Prestoea_acuminata	((Manicaria_saccifera	(Geonoma_undata	(Hydriastele_microspadix	(Oenocarpus_bataua	Oenocarpus_minor))))	((Dypsis_decaryi	Dictyosperma_album)	(Kentiopsis_piersoniorum	(Heterospathe_cagayanensis	Veitchia_spiralis))))))))	Pseudophoenix_vinifera)))	Calamus_caryotoides);
((Hydriastele_microspadix	((((Dypsis_decaryi	Dictyosperma_album)	((Kentiopsis_piersoniorum	Heterospathe_cagayanensis)	Veitchia_spiralis))	(Prestoea_acuminata	(((((((((Sclerosperma_profizianum	Podococcus_barteri)	Orania_palindan)	((Reinhardtia_gracilis	Reinhardtia_simplex)	(Reinhardtia_paiewonskiana	Reinhardtia_latisecta)))	Iriartea_deltoidea)	(Nypa_fruticans	(((Serenoa_repens	Phoenix_dactylifera)	Sabal_domingensis)	Attalea_speciosa)))	(Leopoldinia_pulchra	(Roystonea_regia	(Chamaedorea_seifrizii	Elaeis_guineensis))))	Pseudophoenix_vinifera)	(Manicaria_saccifera	Geonoma_undata))	Pelagodoxa_henryana)))	(Oenocarpus_bataua	Oenocarpus_minor)))	Calamus_caryotoides);
((Nypa_fruticans	(Geonoma_undata	((((Leopoldinia_pulchra	((Dypsis_decaryi	Dictyosperma_album)	Elaeis_guineensis))	(Manicaria_saccifera	(Roystonea_regia	(Prestoea_acuminata	(((Oenocarpus_bataua	Oenocarpus_minor)	Hydriastele_microspadix)	(Kentiopsis_piersoniorum	(Heterospathe_cagayanensis	Veitchia_spiralis)))))))	(((Chamaedorea_seifrizii	Iriartea_deltoidea)	(Pseudophoenix_vinifera	Serenoa_repens))	(Pelagodoxa_henryana	(((Reinhardtia_gracilis	Reinhardtia_simplex)	(Reinhardtia_paiewonskiana	Reinhardtia_latisecta))	((Orania_palindan	Podococcus_barteri)	Sclerosperma_profizianum)))))	(Attalea_speciosa	(Phoenix_dactylifera	Sabal_domingensis)))))	Calamus_caryotoides);
((Attalea_speciosa	(Leopoldinia_pulchra	((((((((Oenocarpus_bataua	Oenocarpus_minor)	Hydriastele_microspadix)	(Veitchia_spiralis	(Kentiopsis_piersoniorum	Heterospathe_cagayanensis)))	Prestoea_acuminata)	Pelagodoxa_henryana)	(Geonoma_undata	Manicaria_saccifera))	(Roystonea_regia	((((Serenoa_repens	Phoenix_dactylifera)	Sabal_domingensis)	(Pseudophoenix_vinifera	(Nypa_fruticans	Iriartea_deltoidea)))	(((Reinhardtia_gracilis	Reinhardtia_simplex)	(Reinhardtia_paiewonskiana	Reinhardtia_latisecta))	((Orania_palindan	Podococcus_barteri)	Sclerosperma_profizianum)))))	((Dypsis_decaryi	Dictyosperma_album)	(Chamaedorea_seifrizii	Elaeis_guineensis)))))	Calamus_caryotoides);
((((Dictyosperma_album	(Chamaedorea_seifrizii	Leopoldinia_pulchra))	(((((Reinhardtia_gracilis	Reinhardtia_simplex)	(Reinhardtia_paiewonskiana	Reinhardtia_latisecta))	((Orania_palindan	Podococcus_barteri)	Sclerosperma_profizianum))	(((Serenoa_repens	Phoenix_dactylifera)	Sabal_domingensis)	(Pseudophoenix_vinifera	Iriartea_deltoidea)))	(((((((Oenocarpus_bataua	Oenocarpus_minor)	Hydriastele_microspadix)	(Veitchia_spiralis	Kentiopsis_piersoniorum))	(Heterospathe_cagayanensis	Prestoea_acuminata))	Pelagodoxa_henryana)	(Geonoma_undata	Manicaria_saccifera))	(Nypa_fruticans	Roystonea_regia))))	(Attalea_speciosa	(Dypsis_decaryi	Elaeis_guineensis)))	Calamus_caryotoides);
((Attalea_speciosa	((Orania_palindan	Podococcus_barteri)	(Pseudophoenix_vinifera	((((Phoenix_dactylifera	Sabal_domingensis)	((Nypa_fruticans	Serenoa_repens)	Iriartea_deltoidea))	(((Manicaria_saccifera	((((Oenocarpus_bataua	Oenocarpus_minor)	(Heterospathe_cagayanensis	(Veitchia_spiralis	Kentiopsis_piersoniorum)))	Prestoea_acuminata)	(Hydriastele_microspadix	(Geonoma_undata	Roystonea_regia))))	((Dypsis_decaryi	Elaeis_guineensis)	(Dictyosperma_album	(Chamaedorea_seifrizii	Leopoldinia_pulchra))))	(Sclerosperma_profizianum	Pelagodoxa_henryana)))	((Reinhardtia_gracilis	Reinhardtia_simplex)	(Reinhardtia_paiewonskiana	Reinhardtia_latisecta))))))	Calamus_caryotoides);
((Nypa_fruticans	(Reinhardtia_latisecta	((Reinhardtia_gracilis	((((Chamaedorea_seifrizii	Iriartea_deltoidea)	(((Orania_palindan	Podococcus_barteri)	Pseudophoenix_vinifera)	((Phoenix_dactylifera	Serenoa_repens)	(Attalea_speciosa	Sabal_domingensis))))	((((Manicaria_saccifera	(((Hydriastele_microspadix	(Oenocarpus_bataua	Oenocarpus_minor))	((Dictyosperma_album	Dypsis_decaryi)	(Heterospathe_cagayanensis	(Veitchia_spiralis	Kentiopsis_piersoniorum))))	Prestoea_acuminata))	(Geonoma_undata	Roystonea_regia))	(Elaeis_guineensis	Leopoldinia_pulchra))	(Sclerosperma_profizianum	Pelagodoxa_henryana)))	Reinhardtia_simplex))	Reinhardtia_paiewonskiana)))	Calamus_caryotoides);
((Attalea_speciosa	(Leopoldinia_pulchra	((((Geonoma_undata	Manicaria_saccifera)	((((Hydriastele_microspadix	(Oenocarpus_bataua	Oenocarpus_minor))	(Heterospathe_cagayanensis	Kentiopsis_piersoniorum))	Prestoea_acuminata)	Veitchia_spiralis))	((((Pelagodoxa_henryana	(Podococcus_barteri	(Orania_palindan	Sclerosperma_profizianum)))	((Reinhardtia_simplex	Reinhardtia_gracilis)	(Reinhardtia_paiewonskiana	Reinhardtia_latisecta)))	((Iriartea_deltoidea	Nypa_fruticans)	((Sabal_domingensis	(Phoenix_dactylifera	Serenoa_repens))	Pseudophoenix_vinifera)))	Roystonea_regia))	((Dictyosperma_album	Dypsis_decaryi)	(Chamaedorea_seifrizii	Elaeis_guineensis)))))	Calamus_caryotoides);
(((Serenoa_repens	Nypa_fruticans)	(((((Iriartea_deltoidea	Chamaedorea_seifrizii)	Elaeis_guineensis)	(Roystonea_regia	Leopoldinia_pulchra))	((Geonoma_undata	Manicaria_saccifera)	(Pelagodoxa_henryana	(Hydriastele_microspadix	(((Dictyosperma_album	Dypsis_decaryi)	((Kentiopsis_piersoniorum	Heterospathe_cagayanensis)	Veitchia_spiralis))	((Oenocarpus_bataua	Oenocarpus_minor)	(Attalea_speciosa	Prestoea_acuminata)))))))	(((Sabal_domingensis	Phoenix_dactylifera)	Pseudophoenix_vinifera)	((Sclerosperma_profizianum	(Podococcus_barteri	Orania_palindan))	(Reinhardtia_simplex	(Reinhardtia_gracilis	(Reinhardtia_paiewonskiana	Reinhardtia_latisecta)))))))	Calamus_caryotoides);
((Nypa_fruticans	(Attalea_speciosa	(((((Elaeis_guineensis	(Dictyosperma_album	(Chamaedorea_seifrizii	Leopoldinia_pulchra)))	Dypsis_decaryi)	(Roystonea_regia	((Geonoma_undata	Manicaria_saccifera)	(Pelagodoxa_henryana	(((Veitchia_spiralis	Heterospathe_cagayanensis)	Kentiopsis_piersoniorum)	((Oenocarpus_bataua	(Hydriastele_microspadix	Oenocarpus_minor))	Prestoea_acuminata))))))	(Iriartea_deltoidea	((Podococcus_barteri	Orania_palindan)	(Reinhardtia_simplex	(Reinhardtia_gracilis	(Reinhardtia_paiewonskiana	Reinhardtia_latisecta))))))	(Sclerosperma_profizianum	((Sabal_domingensis	(Serenoa_repens	Phoenix_dactylifera))	Pseudophoenix_vinifera)))))	Calamus_caryotoides);
((((Reinhardtia_gracilis	Reinhardtia_simplex)	(((Iriartea_deltoidea	((Pseudophoenix_vinifera	(Dypsis_decaryi	Serenoa_repens))	((Phoenix_dactylifera	Sabal_domingensis)	(Sclerosperma_profizianum	(Attalea_speciosa	Orania_palindan)))))	((((Geonoma_undata	Manicaria_saccifera)	(Pelagodoxa_henryana	(((Veitchia_spiralis	Prestoea_acuminata)	(Dictyosperma_album	(Kentiopsis_piersoniorum	Heterospathe_cagayanensis)))	(Hydriastele_microspadix	(Oenocarpus_bataua	Oenocarpus_minor)))))	((Podococcus_barteri	Leopoldinia_pulchra)	Roystonea_regia))	(Elaeis_guineensis	Chamaedorea_seifrizii)))	(Reinhardtia_latisecta	Reinhardtia_paiewonskiana)))	Nypa_fruticans)	Calamus_caryotoides);
((((Leopoldinia_pulchra	((Roystonea_regia	(Elaeis_guineensis	Chamaedorea_seifrizii))	((Geonoma_undata	Manicaria_saccifera)	((Pelagodoxa_henryana	((Dypsis_decaryi	Hydriastele_microspadix)	(Dictyosperma_album	(Veitchia_spiralis	(Kentiopsis_piersoniorum	Heterospathe_cagayanensis)))))	((Oenocarpus_bataua	Oenocarpus_minor)	Prestoea_acuminata)))))	(((Attalea_speciosa	Podococcus_barteri)	((Reinhardtia_latisecta	Reinhardtia_paiewonskiana)	(Reinhardtia_simplex	Reinhardtia_gracilis)))	((Sclerosperma_profizianum	Orania_palindan)	((Iriartea_deltoidea	((Serenoa_repens	Phoenix_dactylifera)	Sabal_domingensis))	Pseudophoenix_vinifera))))	Nypa_fruticans)	Calamus_caryotoides);
((((Reinhardtia_simplex	Reinhardtia_gracilis)	(((((((Attalea_speciosa	Serenoa_repens)	Phoenix_dactylifera)	(Dypsis_decaryi	Sabal_domingensis))	Orania_palindan)	(Sclerosperma_profizianum	Pseudophoenix_vinifera))	((Roystonea_regia	(Podococcus_barteri	Leopoldinia_pulchra))	(Pelagodoxa_henryana	((Elaeis_guineensis	((Geonoma_undata	Manicaria_saccifera)	((Hydriastele_microspadix	(Oenocarpus_bataua	Oenocarpus_minor))	(Prestoea_acuminata	(Dictyosperma_album	((Heterospathe_cagayanensis	Kentiopsis_piersoniorum)	(Chamaedorea_seifrizii	Veitchia_spiralis)))))))	Iriartea_deltoidea))))	(Reinhardtia_latisecta	Reinhardtia_paiewonskiana)))	Nypa_fruticans)	Calamus_caryotoides);
((Pseudophoenix_vinifera	((Sclerosperma_profizianum	((Phoenix_dactylifera	Sabal_domingensis)	(((((Geonoma_undata	Manicaria_saccifera)	(Pelagodoxa_henryana	(Hydriastele_microspadix	((((Veitchia_spiralis	Heterospathe_cagayanensis)	Kentiopsis_piersoniorum)	(Dypsis_decaryi	Dictyosperma_album))	((Oenocarpus_bataua	Oenocarpus_minor)	Prestoea_acuminata)))))	(((Elaeis_guineensis	Leopoldinia_pulchra)	Chamaedorea_seifrizii)	Roystonea_regia))	((Reinhardtia_latisecta	Reinhardtia_paiewonskiana)	(Reinhardtia_simplex	Reinhardtia_gracilis)))	((Serenoa_repens	Nypa_fruticans)	Iriartea_deltoidea))))	(Attalea_speciosa	(Podococcus_barteri	Orania_palindan))))	Calamus_caryotoides);
((Attalea_speciosa	((Podococcus_barteri	Orania_palindan)	(Pseudophoenix_vinifera	(Sclerosperma_profizianum	(((Serenoa_repens	Phoenix_dactylifera)	Sabal_domingensis)	((Nypa_fruticans	Iriartea_deltoidea)	(((Reinhardtia_latisecta	Reinhardtia_paiewonskiana)	(Reinhardtia_simplex	Reinhardtia_gracilis))	(((Geonoma_undata	Roystonea_regia)	(Manicaria_saccifera	(Prestoea_acuminata	((((Veitchia_spiralis	Heterospathe_cagayanensis)	Kentiopsis_piersoniorum)	(Hydriastele_microspadix	(Oenocarpus_bataua	Oenocarpus_minor)))	Pelagodoxa_henryana))))	(Chamaedorea_seifrizii	(Dictyosperma_album	((Elaeis_guineensis	Leopoldinia_pulchra)	Dypsis_decaryi)))))))))))	Calamus_caryotoides);
((Serenoa_repens	(Phoenix_dactylifera	(Sabal_domingensis	((((Reinhardtia_latisecta	Reinhardtia_paiewonskiana)	(Reinhardtia_simplex	Reinhardtia_gracilis))	(((Podococcus_barteri	Pseudophoenix_vinifera)	(Nypa_fruticans	Iriartea_deltoidea))	((((Manicaria_saccifera	(((Kentiopsis_piersoniorum	Heterospathe_cagayanensis)	Veitchia_spiralis)	(Prestoea_acuminata	(Hydriastele_microspadix	(Oenocarpus_bataua	Oenocarpus_minor)))))	Pelagodoxa_henryana)	(Geonoma_undata	Roystonea_regia))	((Elaeis_guineensis	Chamaedorea_seifrizii)	((Dictyosperma_album	Dypsis_decaryi)	Leopoldinia_pulchra)))))	(Sclerosperma_profizianum	(Attalea_speciosa	Orania_palindan))))))	Calamus_caryotoides);
((((Reinhardtia_simplex	Reinhardtia_gracilis)	(((((Serenoa_repens	Phoenix_dactylifera)	(Podococcus_barteri	Sabal_domingensis))	((Pseudophoenix_vinifera	(((Elaeis_guineensis	Chamaedorea_seifrizii)	Roystonea_regia)	(Leopoldinia_pulchra	((Geonoma_undata	Manicaria_saccifera)	(Pelagodoxa_henryana	(((Dypsis_decaryi	(Dictyosperma_album	((Veitchia_spiralis	Heterospathe_cagayanensis)	Kentiopsis_piersoniorum)))	(Hydriastele_microspadix	(Oenocarpus_bataua	Oenocarpus_minor)))	Prestoea_acuminata))))))	(Sclerosperma_profizianum	(Attalea_speciosa	Orania_palindan))))	Iriartea_deltoidea)	(Reinhardtia_latisecta	Reinhardtia_paiewonskiana)))	Nypa_fruticans)	Calamus_caryotoides);
(((Pseudophoenix_vinifera	(((Sclerosperma_profizianum	(Podococcus_barteri	Orania_palindan))	(Attalea_speciosa	((Reinhardtia_latisecta	Reinhardtia_paiewonskiana)	(Reinhardtia_simplex	Reinhardtia_gracilis))))	(((Serenoa_repens	Phoenix_dactylifera)	Sabal_domingensis)	((Chamaedorea_seifrizii	Iriartea_deltoidea)	((((Dypsis_decaryi	Dictyosperma_album)	(Elaeis_guineensis	Leopoldinia_pulchra))	Roystonea_regia)	((((((Heterospathe_cagayanensis	Kentiopsis_piersoniorum)	(Oenocarpus_bataua	(Hydriastele_microspadix	(Oenocarpus_minor	Veitchia_spiralis))))	Prestoea_acuminata)	Manicaria_saccifera)	Geonoma_undata)	Pelagodoxa_henryana))))))	Nypa_fruticans)	Calamus_caryotoides);
((Reinhardtia_simplex	(Reinhardtia_gracilis	(((((Serenoa_repens	Phoenix_dactylifera)	Sabal_domingensis)	((Nypa_fruticans	Iriartea_deltoidea)	(Pseudophoenix_vinifera	(Roystonea_regia	((Chamaedorea_seifrizii	Elaeis_guineensis)	(((Leopoldinia_pulchra	Pelagodoxa_henryana)	((((Dypsis_decaryi	Dictyosperma_album)	((Veitchia_spiralis	Heterospathe_cagayanensis)	Kentiopsis_piersoniorum))	((Oenocarpus_bataua	Oenocarpus_minor)	Hydriastele_microspadix))	Prestoea_acuminata))	(Geonoma_undata	Manicaria_saccifera)))))))	(Sclerosperma_profizianum	(Attalea_speciosa	(Podococcus_barteri	Orania_palindan))))	(Reinhardtia_latisecta	Reinhardtia_paiewonskiana))))	Calamus_caryotoides);
(((Nypa_fruticans	Iriartea_deltoidea)	(((((Serenoa_repens	Phoenix_dactylifera)	Sabal_domingensis)	(Sclerosperma_profizianum	Orania_palindan))	((((Elaeis_guineensis	(Attalea_speciosa	Leopoldinia_pulchra))	Chamaedorea_seifrizii)	Roystonea_regia)	(Pseudophoenix_vinifera	((Pelagodoxa_henryana	(((Dypsis_decaryi	Dictyosperma_album)	((Veitchia_spiralis	Heterospathe_cagayanensis)	Kentiopsis_piersoniorum))	(((Oenocarpus_bataua	Oenocarpus_minor)	Hydriastele_microspadix)	Prestoea_acuminata)))	(Geonoma_undata	Manicaria_saccifera)))))	(Podococcus_barteri	((Reinhardtia_latisecta	Reinhardtia_paiewonskiana)	(Reinhardtia_simplex	Reinhardtia_gracilis)))))	Calamus_caryotoides);
