# Supplementary material for: Data supporting the nuclear phylogenomics of the palm subfamily Arecoideae (Arecaceae)
Source: Data Brief. 2016 Mar 2;7:532–6. doi: 10.1016/j.dib.2016.02.063 (PMC4796708; doi:10.1016/j.dib.2016.02.063)
Supplement: Supplementary file 5 — Supplementary material [file mmc5.zip › RAxML_bootstrap.Sabal_703.raxml.tre]

(((((Pseudophoenix_vinifera	Iriartea_deltoidea)	(Orania_palindan	Sclerosperma_profizianum))	((((((Geonoma_undata	((Oenocarpus_minor	Oenocarpus_bataua)	Prestoea_acuminata))	((Leopoldinia_pulchra	(Veitchia_spiralis	(Kentiopsis_piersoniorum	(((Dypsis_decaryi	(Dictyosperma_album	Reinhardtia_gracilis))	Hydriastele_microspadix)	Heterospathe_cagayanensis))))	Manicaria_saccifera))	(Podococcus_barteri	Pelagodoxa_henryana))	(Roystonea_regia	((Reinhardtia_simplex	(Reinhardtia_paiewonskiana	Reinhardtia_latisecta))	(Attalea_speciosa	(Bactris_major	(Elaeis_guineensis	Elaeis_oleifera))))))	(Phoenix_dactylifera	Sabal_domingensis))	Nypa_fruticans))	Burretiokentia_grandiflora)	Calamus_caryotoides);
((Pseudophoenix_vinifera	((((Phoenix_dactylifera	Sabal_domingensis)	(Burretiokentia_grandiflora	(Iriartea_deltoidea	Nypa_fruticans)))	(((Roystonea_regia	((Reinhardtia_simplex	(Reinhardtia_paiewonskiana	Reinhardtia_latisecta))	(Attalea_speciosa	(Bactris_major	(Elaeis_guineensis	Elaeis_oleifera)))))	Pelagodoxa_henryana)	(((((Kentiopsis_piersoniorum	Heterospathe_cagayanensis)	((Dypsis_decaryi	Hydriastele_microspadix)	(Dictyosperma_album	Reinhardtia_gracilis)))	((Veitchia_spiralis	Prestoea_acuminata)	(Oenocarpus_minor	Oenocarpus_bataua)))	Manicaria_saccifera)	(Leopoldinia_pulchra	Geonoma_undata))))	(Orania_palindan	(Podococcus_barteri	Sclerosperma_profizianum))))	Calamus_caryotoides);
((((((Podococcus_barteri	((Roystonea_regia	((Reinhardtia_simplex	(Reinhardtia_paiewonskiana	Reinhardtia_latisecta))	(Attalea_speciosa	(Bactris_major	(Elaeis_guineensis	Elaeis_oleifera)))))	(((Manicaria_saccifera	((Prestoea_acuminata	Veitchia_spiralis)	(((Dypsis_decaryi	Hydriastele_microspadix)	(Heterospathe_cagayanensis	Kentiopsis_piersoniorum))	(Dictyosperma_album	Reinhardtia_gracilis))))	Pelagodoxa_henryana)	((Oenocarpus_minor	Oenocarpus_bataua)	(Leopoldinia_pulchra	Geonoma_undata)))))	(Phoenix_dactylifera	Sabal_domingensis))	((Iriartea_deltoidea	Nypa_fruticans)	(Orania_palindan	Sclerosperma_profizianum)))	Pseudophoenix_vinifera)	Burretiokentia_grandiflora)	Calamus_caryotoides);
(((((((Phoenix_dactylifera	Sabal_domingensis)	(Iriartea_deltoidea	Nypa_fruticans))	(((Roystonea_regia	((Attalea_speciosa	(Elaeis_guineensis	Elaeis_oleifera))	Bactris_major))	(Reinhardtia_simplex	(Reinhardtia_paiewonskiana	Reinhardtia_latisecta)))	((Manicaria_saccifera	((((Prestoea_acuminata	Veitchia_spiralis)	((Heterospathe_cagayanensis	(Dictyosperma_album	Reinhardtia_gracilis))	(Dypsis_decaryi	Hydriastele_microspadix)))	Pelagodoxa_henryana)	Leopoldinia_pulchra))	(Geonoma_undata	((Oenocarpus_minor	Oenocarpus_bataua)	Kentiopsis_piersoniorum)))))	(Podococcus_barteri	(Orania_palindan	Sclerosperma_profizianum)))	Pseudophoenix_vinifera)	Burretiokentia_grandiflora)	Calamus_caryotoides);
(((((((Podococcus_barteri	(((Heterospathe_cagayanensis	Pelagodoxa_henryana)	((Attalea_speciosa	((Elaeis_guineensis	Elaeis_oleifera)	Bactris_major))	((Reinhardtia_simplex	(Reinhardtia_paiewonskiana	Reinhardtia_latisecta))	Roystonea_regia)))	((Manicaria_saccifera	(Veitchia_spiralis	((Dypsis_decaryi	Hydriastele_microspadix)	(Dictyosperma_album	Reinhardtia_gracilis))))	(Leopoldinia_pulchra	((Prestoea_acuminata	(Oenocarpus_minor	Oenocarpus_bataua))	(Kentiopsis_piersoniorum	Geonoma_undata))))))	(Phoenix_dactylifera	Sabal_domingensis))	(Iriartea_deltoidea	Nypa_fruticans))	(Orania_palindan	Sclerosperma_profizianum))	Pseudophoenix_vinifera)	Burretiokentia_grandiflora)	Calamus_caryotoides);
((((Orania_palindan	((((Manicaria_saccifera	((Prestoea_acuminata	(Oenocarpus_minor	Oenocarpus_bataua))	(((Kentiopsis_piersoniorum	(Hydriastele_microspadix	((Dictyosperma_album	Reinhardtia_gracilis)	Dypsis_decaryi)))	(Heterospathe_cagayanensis	Pelagodoxa_henryana))	Veitchia_spiralis)))	(Leopoldinia_pulchra	Geonoma_undata))	(Podococcus_barteri	(Roystonea_regia	(((Elaeis_guineensis	Elaeis_oleifera)	(Bactris_major	Attalea_speciosa))	(Reinhardtia_simplex	(Reinhardtia_paiewonskiana	Reinhardtia_latisecta))))))	(Nypa_fruticans	(Phoenix_dactylifera	((Burretiokentia_grandiflora	Iriartea_deltoidea)	Sabal_domingensis)))))	Pseudophoenix_vinifera)	Sclerosperma_profizianum)	Calamus_caryotoides);
((((Orania_palindan	((((Leopoldinia_pulchra	Geonoma_undata)	(Roystonea_regia	(((Elaeis_guineensis	Elaeis_oleifera)	(Burretiokentia_grandiflora	(Bactris_major	Attalea_speciosa)))	(Reinhardtia_simplex	(Reinhardtia_paiewonskiana	Reinhardtia_latisecta)))))	((Pelagodoxa_henryana	Podococcus_barteri)	(Manicaria_saccifera	((Prestoea_acuminata	(Oenocarpus_minor	Oenocarpus_bataua))	(Kentiopsis_piersoniorum	(Heterospathe_cagayanensis	(Veitchia_spiralis	((Hydriastele_microspadix	Dypsis_decaryi)	(Dictyosperma_album	Reinhardtia_gracilis)))))))))	((Iriartea_deltoidea	Nypa_fruticans)	(Phoenix_dactylifera	Sabal_domingensis))))	Pseudophoenix_vinifera)	Sclerosperma_profizianum)	Calamus_caryotoides);
((Burretiokentia_grandiflora	((((Reinhardtia_simplex	(Reinhardtia_paiewonskiana	Reinhardtia_latisecta))	(Roystonea_regia	(Attalea_speciosa	((Elaeis_guineensis	Elaeis_oleifera)	Bactris_major))))	(Geonoma_undata	(((Leopoldinia_pulchra	Pelagodoxa_henryana)	(((((Hydriastele_microspadix	Dypsis_decaryi)	Heterospathe_cagayanensis)	((Dictyosperma_album	Reinhardtia_gracilis)	Kentiopsis_piersoniorum))	Veitchia_spiralis)	Manicaria_saccifera))	(Prestoea_acuminata	(Oenocarpus_minor	Oenocarpus_bataua)))))	((Nypa_fruticans	(Phoenix_dactylifera	Sabal_domingensis))	(((Podococcus_barteri	Sclerosperma_profizianum)	Orania_palindan)	(Iriartea_deltoidea	Pseudophoenix_vinifera)))))	Calamus_caryotoides);
((Burretiokentia_grandiflora	(((Nypa_fruticans	((Phoenix_dactylifera	Sabal_domingensis)	((Geonoma_undata	((((Leopoldinia_pulchra	Podococcus_barteri)	(((Dypsis_decaryi	(Dictyosperma_album	Reinhardtia_gracilis))	Hydriastele_microspadix)	(((Kentiopsis_piersoniorum	(Prestoea_acuminata	(Oenocarpus_minor	Oenocarpus_bataua)))	Veitchia_spiralis)	Heterospathe_cagayanensis)))	Manicaria_saccifera)	Pelagodoxa_henryana))	((Reinhardtia_latisecta	(Reinhardtia_simplex	Reinhardtia_paiewonskiana))	((Iriartea_deltoidea	Roystonea_regia)	((Elaeis_guineensis	Elaeis_oleifera)	(Bactris_major	Attalea_speciosa)))))))	(Sclerosperma_profizianum	Orania_palindan))	Pseudophoenix_vinifera))	Calamus_caryotoides);
((((Orania_palindan	((Burretiokentia_grandiflora	((Leopoldinia_pulchra	Geonoma_undata)	((((Heterospathe_cagayanensis	(Hydriastele_microspadix	((Kentiopsis_piersoniorum	(Dictyosperma_album	Reinhardtia_gracilis))	Dypsis_decaryi)))	((Oenocarpus_minor	Oenocarpus_bataua)	(Veitchia_spiralis	Prestoea_acuminata)))	Manicaria_saccifera)	(Podococcus_barteri	Pelagodoxa_henryana))))	(((Elaeis_guineensis	Elaeis_oleifera)	(Bactris_major	Attalea_speciosa))	((Reinhardtia_latisecta	(Reinhardtia_simplex	Reinhardtia_paiewonskiana))	Roystonea_regia))))	(Sabal_domingensis	(Pseudophoenix_vinifera	((Iriartea_deltoidea	Nypa_fruticans)	Phoenix_dactylifera))))	Sclerosperma_profizianum)	Calamus_caryotoides);
(((((Sabal_domingensis	((Phoenix_dactylifera	((((Leopoldinia_pulchra	Geonoma_undata)	(Pelagodoxa_henryana	(Reinhardtia_simplex	(Reinhardtia_latisecta	Reinhardtia_paiewonskiana))))	((Manicaria_saccifera	((Kentiopsis_piersoniorum	(Prestoea_acuminata	(Oenocarpus_bataua	Oenocarpus_minor)))	((((Hydriastele_microspadix	Dypsis_decaryi)	(Reinhardtia_gracilis	Dictyosperma_album))	Veitchia_spiralis)	Heterospathe_cagayanensis)))	((Bactris_major	Attalea_speciosa)	(Elaeis_guineensis	Elaeis_oleifera))))	Roystonea_regia))	(Iriartea_deltoidea	Nypa_fruticans)))	(Podococcus_barteri	(Sclerosperma_profizianum	Orania_palindan)))	Burretiokentia_grandiflora)	Pseudophoenix_vinifera)	Calamus_caryotoides);
((Burretiokentia_grandiflora	(((((((((Manicaria_saccifera	((Kentiopsis_piersoniorum	(Prestoea_acuminata	(Oenocarpus_bataua	Oenocarpus_minor)))	((Veitchia_spiralis	((Reinhardtia_gracilis	Hydriastele_microspadix)	(Dictyosperma_album	Dypsis_decaryi)))	Heterospathe_cagayanensis)))	(Leopoldinia_pulchra	Geonoma_undata))	(Pelagodoxa_henryana	(Reinhardtia_simplex	(Reinhardtia_latisecta	Reinhardtia_paiewonskiana))))	(Roystonea_regia	((Bactris_major	Attalea_speciosa)	(Elaeis_guineensis	Elaeis_oleifera))))	(Podococcus_barteri	Phoenix_dactylifera))	Sabal_domingensis)	(Sclerosperma_profizianum	Orania_palindan))	(Iriartea_deltoidea	Nypa_fruticans))	Pseudophoenix_vinifera))	Calamus_caryotoides);
(((((Nypa_fruticans	(Phoenix_dactylifera	Sabal_domingensis))	((Bactris_major	(Attalea_speciosa	(Elaeis_guineensis	Elaeis_oleifera)))	((Pelagodoxa_henryana	(Reinhardtia_simplex	(Reinhardtia_latisecta	Reinhardtia_paiewonskiana)))	((Podococcus_barteri	(Leopoldinia_pulchra	Roystonea_regia))	((Prestoea_acuminata	(((Oenocarpus_bataua	Oenocarpus_minor)	Geonoma_undata)	Kentiopsis_piersoniorum))	(Manicaria_saccifera	((Heterospathe_cagayanensis	(Veitchia_spiralis	((Reinhardtia_gracilis	Dictyosperma_album)	Dypsis_decaryi)))	Hydriastele_microspadix)))))))	((Pseudophoenix_vinifera	Iriartea_deltoidea)	(Sclerosperma_profizianum	Orania_palindan)))	Burretiokentia_grandiflora)	Calamus_caryotoides);
((Pseudophoenix_vinifera	(Iriartea_deltoidea	((Podococcus_barteri	(Sclerosperma_profizianum	Orania_palindan))	(Leopoldinia_pulchra	(((Prestoea_acuminata	((Oenocarpus_bataua	Oenocarpus_minor)	(Geonoma_undata	Kentiopsis_piersoniorum)))	(Manicaria_saccifera	(Pelagodoxa_henryana	(Veitchia_spiralis	((Hydriastele_microspadix	Dypsis_decaryi)	((Reinhardtia_gracilis	Dictyosperma_album)	Heterospathe_cagayanensis))))))	((Nypa_fruticans	(Phoenix_dactylifera	Sabal_domingensis))	((((Burretiokentia_grandiflora	Attalea_speciosa)	((Elaeis_guineensis	Elaeis_oleifera)	Bactris_major))	(Reinhardtia_simplex	(Reinhardtia_latisecta	Reinhardtia_paiewonskiana)))	Roystonea_regia)))))))	Calamus_caryotoides);
(((((Sclerosperma_profizianum	Orania_palindan)	Pseudophoenix_vinifera)	((Podococcus_barteri	((Iriartea_deltoidea	Nypa_fruticans)	(Phoenix_dactylifera	Sabal_domingensis)))	((((Reinhardtia_simplex	(Reinhardtia_latisecta	Reinhardtia_paiewonskiana))	(Attalea_speciosa	((Elaeis_guineensis	Elaeis_oleifera)	Bactris_major)))	Roystonea_regia)	(Pelagodoxa_henryana	((Manicaria_saccifera	(((Oenocarpus_bataua	Oenocarpus_minor)	(Prestoea_acuminata	Veitchia_spiralis))	(Kentiopsis_piersoniorum	(Heterospathe_cagayanensis	((Reinhardtia_gracilis	Dictyosperma_album)	(Hydriastele_microspadix	Dypsis_decaryi))))))	(Geonoma_undata	Leopoldinia_pulchra))))))	Burretiokentia_grandiflora)	Calamus_caryotoides);
(((Pseudophoenix_vinifera	((((((Pelagodoxa_henryana	(Reinhardtia_simplex	(Reinhardtia_latisecta	Reinhardtia_paiewonskiana)))	((Attalea_speciosa	((Elaeis_guineensis	Elaeis_oleifera)	Bactris_major))	(Reinhardtia_gracilis	Roystonea_regia)))	(Leopoldinia_pulchra	Geonoma_undata))	(Manicaria_saccifera	((Heterospathe_cagayanensis	((Hydriastele_microspadix	Dypsis_decaryi)	(Veitchia_spiralis	Dictyosperma_album)))	((Prestoea_acuminata	(Oenocarpus_bataua	Oenocarpus_minor))	Kentiopsis_piersoniorum))))	(Podococcus_barteri	(Sclerosperma_profizianum	Orania_palindan)))	((Iriartea_deltoidea	Nypa_fruticans)	(Phoenix_dactylifera	Sabal_domingensis))))	Burretiokentia_grandiflora)	Calamus_caryotoides);
(((((((Pelagodoxa_henryana	Podococcus_barteri)	(((Veitchia_spiralis	((((Reinhardtia_gracilis	Dictyosperma_album)	Kentiopsis_piersoniorum)	Heterospathe_cagayanensis)	(Hydriastele_microspadix	Dypsis_decaryi)))	(Prestoea_acuminata	(Oenocarpus_bataua	Oenocarpus_minor)))	((Leopoldinia_pulchra	Geonoma_undata)	Manicaria_saccifera)))	(Pseudophoenix_vinifera	(Iriartea_deltoidea	(Sclerosperma_profizianum	Orania_palindan))))	(((Reinhardtia_simplex	(Reinhardtia_latisecta	Reinhardtia_paiewonskiana))	(Attalea_speciosa	((Elaeis_guineensis	Elaeis_oleifera)	Bactris_major)))	Roystonea_regia))	(Nypa_fruticans	(Phoenix_dactylifera	Sabal_domingensis)))	Burretiokentia_grandiflora)	Calamus_caryotoides);
((((((Pelagodoxa_henryana	Pseudophoenix_vinifera)	((Sclerosperma_profizianum	Podococcus_barteri)	((((Leopoldinia_pulchra	Geonoma_undata)	((Manicaria_saccifera	(Prestoea_acuminata	(((Veitchia_spiralis	((Reinhardtia_gracilis	Dictyosperma_album)	(Hydriastele_microspadix	Dypsis_decaryi)))	Heterospathe_cagayanensis)	Kentiopsis_piersoniorum)))	(Oenocarpus_bataua	Oenocarpus_minor)))	Orania_palindan)	(Nypa_fruticans	Iriartea_deltoidea))))	(((Reinhardtia_simplex	(Reinhardtia_latisecta	Reinhardtia_paiewonskiana))	((Elaeis_guineensis	Elaeis_oleifera)	(Bactris_major	Attalea_speciosa)))	Roystonea_regia))	(Phoenix_dactylifera	Sabal_domingensis))	Burretiokentia_grandiflora)	Calamus_caryotoides);
(((((Podococcus_barteri	(Pelagodoxa_henryana	(((Manicaria_saccifera	(Leopoldinia_pulchra	Geonoma_undata))	(Heterospathe_cagayanensis	(Kentiopsis_piersoniorum	(((Reinhardtia_gracilis	Dictyosperma_album)	(Hydriastele_microspadix	Dypsis_decaryi))	((Oenocarpus_bataua	Oenocarpus_minor)	(Veitchia_spiralis	Prestoea_acuminata))))))	(((Reinhardtia_simplex	(Reinhardtia_latisecta	Reinhardtia_paiewonskiana))	((Elaeis_guineensis	Elaeis_oleifera)	(Bactris_major	Attalea_speciosa)))	Roystonea_regia))))	(Phoenix_dactylifera	Sabal_domingensis))	(Nypa_fruticans	(Pseudophoenix_vinifera	((Sclerosperma_profizianum	Orania_palindan)	Iriartea_deltoidea))))	Burretiokentia_grandiflora)	Calamus_caryotoides);
(((((((Phoenix_dactylifera	Sabal_domingensis)	(Iriartea_deltoidea	Nypa_fruticans))	((Pelagodoxa_henryana	((Reinhardtia_simplex	(Reinhardtia_latisecta	Reinhardtia_paiewonskiana))	(((Elaeis_guineensis	Elaeis_oleifera)	(Bactris_major	Attalea_speciosa))	Roystonea_regia)))	((((((Veitchia_spiralis	(Prestoea_acuminata	(Oenocarpus_bataua	Oenocarpus_minor)))	Heterospathe_cagayanensis)	((Reinhardtia_gracilis	Dictyosperma_album)	(Hydriastele_microspadix	Dypsis_decaryi)))	Kentiopsis_piersoniorum)	Manicaria_saccifera)	(Leopoldinia_pulchra	Geonoma_undata))))	(Podococcus_barteri	(Sclerosperma_profizianum	Orania_palindan)))	Pseudophoenix_vinifera)	Burretiokentia_grandiflora)	Calamus_caryotoides);
((Sclerosperma_profizianum	((((Phoenix_dactylifera	Sabal_domingensis)	((Nypa_fruticans	Podococcus_barteri)	(((((Reinhardtia_paiewonskiana	Reinhardtia_latisecta)	Reinhardtia_simplex)	(Roystonea_regia	((Elaeis_guineensis	Elaeis_oleifera)	(Attalea_speciosa	Bactris_major))))	(Geonoma_undata	Leopoldinia_pulchra))	(Pelagodoxa_henryana	(Manicaria_saccifera	(((Burretiokentia_grandiflora	Prestoea_acuminata)	(Oenocarpus_minor	Oenocarpus_bataua))	(Veitchia_spiralis	((Heterospathe_cagayanensis	Kentiopsis_piersoniorum)	((Hydriastele_microspadix	Dypsis_decaryi)	(Dictyosperma_album	Reinhardtia_gracilis))))))))))	(Iriartea_deltoidea	Pseudophoenix_vinifera))	Orania_palindan))	Calamus_caryotoides);
((Burretiokentia_grandiflora	((((Phoenix_dactylifera	Sabal_domingensis)	((((Reinhardtia_paiewonskiana	Reinhardtia_latisecta)	Reinhardtia_simplex)	(Roystonea_regia	((Elaeis_guineensis	Elaeis_oleifera)	(Attalea_speciosa	Bactris_major))))	((Pelagodoxa_henryana	(((Geonoma_undata	Leopoldinia_pulchra)	((((Dypsis_decaryi	(Dictyosperma_album	Reinhardtia_gracilis))	(Veitchia_spiralis	Hydriastele_microspadix))	Kentiopsis_piersoniorum)	Heterospathe_cagayanensis))	Manicaria_saccifera))	(Prestoea_acuminata	(Oenocarpus_minor	Oenocarpus_bataua)))))	((Nypa_fruticans	Iriartea_deltoidea)	(Sclerosperma_profizianum	(Orania_palindan	Podococcus_barteri))))	Pseudophoenix_vinifera))	Calamus_caryotoides);
((((Sclerosperma_profizianum	Orania_palindan)	(Iriartea_deltoidea	(Sabal_domingensis	((Burretiokentia_grandiflora	((((Elaeis_guineensis	Elaeis_oleifera)	(Attalea_speciosa	Bactris_major))	(((Reinhardtia_paiewonskiana	Reinhardtia_latisecta)	Reinhardtia_simplex)	Roystonea_regia))	((((Prestoea_acuminata	(Oenocarpus_minor	Oenocarpus_bataua))	(Geonoma_undata	Leopoldinia_pulchra))	((((((Dypsis_decaryi	Hydriastele_microspadix)	Kentiopsis_piersoniorum)	(Dictyosperma_album	Reinhardtia_gracilis))	Heterospathe_cagayanensis)	Veitchia_spiralis)	Manicaria_saccifera))	(Podococcus_barteri	(Nypa_fruticans	Pelagodoxa_henryana)))))	Phoenix_dactylifera))))	Pseudophoenix_vinifera)	Calamus_caryotoides);
(((((Sclerosperma_profizianum	Orania_palindan)	((Phoenix_dactylifera	Sabal_domingensis)	(((((Elaeis_guineensis	Elaeis_oleifera)	(Attalea_speciosa	Bactris_major))	((Reinhardtia_latisecta	(Reinhardtia_simplex	Reinhardtia_paiewonskiana))	(Iriartea_deltoidea	Roystonea_regia)))	(((Prestoea_acuminata	((Kentiopsis_piersoniorum	Geonoma_undata)	(Oenocarpus_minor	Oenocarpus_bataua)))	Leopoldinia_pulchra)	(((Dypsis_decaryi	(Dictyosperma_album	Reinhardtia_gracilis))	(Veitchia_spiralis	(Heterospathe_cagayanensis	Hydriastele_microspadix)))	(Pelagodoxa_henryana	Manicaria_saccifera))))	(Podococcus_barteri	Nypa_fruticans))))	Pseudophoenix_vinifera)	Burretiokentia_grandiflora)	Calamus_caryotoides);
(((((Phoenix_dactylifera	Sabal_domingensis)	(((Roystonea_regia	(((Elaeis_guineensis	Elaeis_oleifera)	(Attalea_speciosa	Bactris_major))	(Reinhardtia_simplex	(Reinhardtia_paiewonskiana	Reinhardtia_latisecta))))	((Geonoma_undata	(Kentiopsis_piersoniorum	(Prestoea_acuminata	(Oenocarpus_minor	Oenocarpus_bataua))))	((Veitchia_spiralis	(((Dictyosperma_album	Reinhardtia_gracilis)	(Hydriastele_microspadix	Dypsis_decaryi))	Heterospathe_cagayanensis))	Manicaria_saccifera)))	(Leopoldinia_pulchra	(Podococcus_barteri	Pelagodoxa_henryana))))	((Nypa_fruticans	Iriartea_deltoidea)	(Pseudophoenix_vinifera	(Sclerosperma_profizianum	Orania_palindan))))	Burretiokentia_grandiflora)	Calamus_caryotoides);
(((((Podococcus_barteri	(((((Elaeis_guineensis	Elaeis_oleifera)	((Burretiokentia_grandiflora	Attalea_speciosa)	Bactris_major))	(Reinhardtia_simplex	(Reinhardtia_paiewonskiana	Reinhardtia_latisecta)))	Roystonea_regia)	(((((Oenocarpus_minor	Oenocarpus_bataua)	((Leopoldinia_pulchra	Geonoma_undata)	Kentiopsis_piersoniorum))	((Veitchia_spiralis	((Hydriastele_microspadix	((Dictyosperma_album	Reinhardtia_gracilis)	Dypsis_decaryi))	Heterospathe_cagayanensis))	Manicaria_saccifera))	Prestoea_acuminata)	Pelagodoxa_henryana)))	(Phoenix_dactylifera	Sabal_domingensis))	((Nypa_fruticans	Iriartea_deltoidea)	(Sclerosperma_profizianum	Orania_palindan)))	Pseudophoenix_vinifera)	Calamus_caryotoides);
(((((((Nypa_fruticans	((Reinhardtia_gracilis	Phoenix_dactylifera)	Sabal_domingensis))	(((Attalea_speciosa	(Bactris_major	(Elaeis_guineensis	Elaeis_oleifera)))	(Reinhardtia_simplex	(Reinhardtia_paiewonskiana	Reinhardtia_latisecta)))	Roystonea_regia))	(((Manicaria_saccifera	((Kentiopsis_piersoniorum	(Heterospathe_cagayanensis	((Hydriastele_microspadix	(Dictyosperma_album	Dypsis_decaryi))	Veitchia_spiralis)))	(Prestoea_acuminata	(Oenocarpus_minor	Oenocarpus_bataua))))	(Podococcus_barteri	Pelagodoxa_henryana))	(Geonoma_undata	Leopoldinia_pulchra)))	(Iriartea_deltoidea	(Sclerosperma_profizianum	Orania_palindan)))	Pseudophoenix_vinifera)	Burretiokentia_grandiflora)	Calamus_caryotoides);
((((Sclerosperma_profizianum	Orania_palindan)	(((((((Attalea_speciosa	(Bactris_major	(Elaeis_guineensis	Elaeis_oleifera)))	((Iriartea_deltoidea	Burretiokentia_grandiflora)	Roystonea_regia))	(Pelagodoxa_henryana	(Reinhardtia_simplex	(Reinhardtia_paiewonskiana	Reinhardtia_latisecta))))	((Prestoea_acuminata	(Oenocarpus_minor	Oenocarpus_bataua))	(Manicaria_saccifera	((Geonoma_undata	Leopoldinia_pulchra)	(((Kentiopsis_piersoniorum	((Reinhardtia_gracilis	Dictyosperma_album)	(Dypsis_decaryi	Hydriastele_microspadix)))	Heterospathe_cagayanensis)	Veitchia_spiralis)))))	(Phoenix_dactylifera	Sabal_domingensis))	Podococcus_barteri)	Nypa_fruticans))	Pseudophoenix_vinifera)	Calamus_caryotoides);
((((Pseudophoenix_vinifera	((Nypa_fruticans	Iriartea_deltoidea)	(Sclerosperma_profizianum	Orania_palindan)))	((((((((((Heterospathe_cagayanensis	((Prestoea_acuminata	(Oenocarpus_minor	Oenocarpus_bataua))	Veitchia_spiralis))	(Dypsis_decaryi	Hydriastele_microspadix))	Dictyosperma_album)	Kentiopsis_piersoniorum)	Manicaria_saccifera)	Geonoma_undata)	Leopoldinia_pulchra)	((Pelagodoxa_henryana	(Reinhardtia_simplex	(Reinhardtia_paiewonskiana	Reinhardtia_latisecta)))	(((Elaeis_guineensis	Elaeis_oleifera)	(Attalea_speciosa	Bactris_major))	(Reinhardtia_gracilis	Roystonea_regia))))	(Phoenix_dactylifera	Sabal_domingensis))	Podococcus_barteri))	Burretiokentia_grandiflora)	Calamus_caryotoides);
((((Pseudophoenix_vinifera	((Nypa_fruticans	Iriartea_deltoidea)	(Sclerosperma_profizianum	Orania_palindan)))	(((((((Kentiopsis_piersoniorum	(Prestoea_acuminata	(Oenocarpus_minor	Oenocarpus_bataua)))	((Heterospathe_cagayanensis	((Dypsis_decaryi	Hydriastele_microspadix)	(Reinhardtia_gracilis	Dictyosperma_album)))	Veitchia_spiralis))	Manicaria_saccifera)	((Leopoldinia_pulchra	Geonoma_undata)	(Pelagodoxa_henryana	(Reinhardtia_simplex	(Reinhardtia_paiewonskiana	Reinhardtia_latisecta)))))	((Attalea_speciosa	(Bactris_major	(Elaeis_guineensis	Elaeis_oleifera)))	Roystonea_regia))	(Phoenix_dactylifera	Sabal_domingensis))	Podococcus_barteri))	Burretiokentia_grandiflora)	Calamus_caryotoides);
((((Sabal_domingensis	Phoenix_dactylifera)	(((Nypa_fruticans	(Attalea_speciosa	(Bactris_major	(Elaeis_guineensis	Elaeis_oleifera))))	(((Roystonea_regia	Podococcus_barteri)	((Manicaria_saccifera	(Veitchia_spiralis	((Heterospathe_cagayanensis	(Kentiopsis_piersoniorum	(Reinhardtia_gracilis	Dictyosperma_album)))	(Hydriastele_microspadix	Dypsis_decaryi))))	(Leopoldinia_pulchra	((Prestoea_acuminata	(Oenocarpus_bataua	Oenocarpus_minor))	Geonoma_undata))))	Pelagodoxa_henryana))	((Reinhardtia_latisecta	(Reinhardtia_simplex	Reinhardtia_paiewonskiana))	(Iriartea_deltoidea	(Pseudophoenix_vinifera	(Orania_palindan	Sclerosperma_profizianum))))))	Burretiokentia_grandiflora)	Calamus_caryotoides);
((((((Attalea_speciosa	(Bactris_major	(Elaeis_guineensis	Elaeis_oleifera)))	((Roystonea_regia	(Pelagodoxa_henryana	(Reinhardtia_latisecta	(Reinhardtia_simplex	Reinhardtia_paiewonskiana))))	((Manicaria_saccifera	(Veitchia_spiralis	((Heterospathe_cagayanensis	(((Geonoma_undata	((Oenocarpus_bataua	Oenocarpus_minor)	Kentiopsis_piersoniorum))	(Reinhardtia_gracilis	Dictyosperma_album))	Prestoea_acuminata))	(Hydriastele_microspadix	Dypsis_decaryi))))	Leopoldinia_pulchra)))	((Podococcus_barteri	Nypa_fruticans)	(Sabal_domingensis	Phoenix_dactylifera)))	(Iriartea_deltoidea	(Pseudophoenix_vinifera	(Orania_palindan	Sclerosperma_profizianum))))	Burretiokentia_grandiflora)	Calamus_caryotoides);
(((((((Manicaria_saccifera	((((Hydriastele_microspadix	Dypsis_decaryi)	(Veitchia_spiralis	(Prestoea_acuminata	((Oenocarpus_bataua	Oenocarpus_minor)	Kentiopsis_piersoniorum))))	(Heterospathe_cagayanensis	(Reinhardtia_gracilis	Dictyosperma_album)))	(Geonoma_undata	Leopoldinia_pulchra)))	(Attalea_speciosa	(Bactris_major	(Elaeis_guineensis	Elaeis_oleifera))))	(Roystonea_regia	(Pelagodoxa_henryana	(Reinhardtia_simplex	(Reinhardtia_paiewonskiana	Reinhardtia_latisecta)))))	((Podococcus_barteri	Nypa_fruticans)	(Sabal_domingensis	Phoenix_dactylifera)))	(Iriartea_deltoidea	(Pseudophoenix_vinifera	(Orania_palindan	Sclerosperma_profizianum))))	Burretiokentia_grandiflora)	Calamus_caryotoides);
((Pseudophoenix_vinifera	((Nypa_fruticans	((Sabal_domingensis	Phoenix_dactylifera)	(Podococcus_barteri	((((Iriartea_deltoidea	Burretiokentia_grandiflora)	(((Elaeis_guineensis	Elaeis_oleifera)	(Attalea_speciosa	Bactris_major))	(Reinhardtia_simplex	(Reinhardtia_paiewonskiana	Reinhardtia_latisecta))))	Roystonea_regia)	(((Pelagodoxa_henryana	(((((Dypsis_decaryi	(Reinhardtia_gracilis	Dictyosperma_album))	Hydriastele_microspadix)	Heterospathe_cagayanensis)	(Veitchia_spiralis	(Prestoea_acuminata	(Oenocarpus_bataua	Oenocarpus_minor))))	Kentiopsis_piersoniorum))	(Geonoma_undata	Manicaria_saccifera))	Leopoldinia_pulchra)))))	(Orania_palindan	Sclerosperma_profizianum)))	Calamus_caryotoides);
((Pseudophoenix_vinifera	(Iriartea_deltoidea	(((Nypa_fruticans	(Sabal_domingensis	(Reinhardtia_gracilis	Phoenix_dactylifera)))	(Podococcus_barteri	((Roystonea_regia	((Burretiokentia_grandiflora	((Elaeis_guineensis	Elaeis_oleifera)	(Attalea_speciosa	Bactris_major)))	(Reinhardtia_simplex	(Reinhardtia_paiewonskiana	Reinhardtia_latisecta))))	((((((Hydriastele_microspadix	((Kentiopsis_piersoniorum	Heterospathe_cagayanensis)	(Dypsis_decaryi	Dictyosperma_album)))	Veitchia_spiralis)	(Prestoea_acuminata	(Oenocarpus_bataua	Oenocarpus_minor)))	Manicaria_saccifera)	Pelagodoxa_henryana)	(Leopoldinia_pulchra	Geonoma_undata)))))	(Orania_palindan	Sclerosperma_profizianum))))	Calamus_caryotoides);
((Burretiokentia_grandiflora	(((Nypa_fruticans	(Sabal_domingensis	(Reinhardtia_gracilis	Phoenix_dactylifera)))	(Roystonea_regia	(((Elaeis_guineensis	Elaeis_oleifera)	(Attalea_speciosa	Bactris_major))	(Reinhardtia_simplex	(Reinhardtia_paiewonskiana	Reinhardtia_latisecta)))))	(((Leopoldinia_pulchra	Geonoma_undata)	((((((Dypsis_decaryi	Dictyosperma_album)	((Veitchia_spiralis	Heterospathe_cagayanensis)	Hydriastele_microspadix))	Kentiopsis_piersoniorum)	(Prestoea_acuminata	(Oenocarpus_bataua	Oenocarpus_minor)))	Manicaria_saccifera)	(Podococcus_barteri	Pelagodoxa_henryana)))	((Orania_palindan	Sclerosperma_profizianum)	(Pseudophoenix_vinifera	Iriartea_deltoidea)))))	Calamus_caryotoides);
((Pseudophoenix_vinifera	(Burretiokentia_grandiflora	(((Iriartea_deltoidea	Nypa_fruticans)	(((Orania_palindan	Sclerosperma_profizianum)	Podococcus_barteri)	(Sabal_domingensis	Phoenix_dactylifera)))	((Manicaria_saccifera	((Leopoldinia_pulchra	((Kentiopsis_piersoniorum	Geonoma_undata)	(Prestoea_acuminata	(Oenocarpus_bataua	Oenocarpus_minor))))	(((Heterospathe_cagayanensis	((Reinhardtia_gracilis	Hydriastele_microspadix)	(Dypsis_decaryi	Dictyosperma_album)))	Veitchia_spiralis)	Pelagodoxa_henryana)))	((Roystonea_regia	(Reinhardtia_latisecta	(Reinhardtia_simplex	Reinhardtia_paiewonskiana)))	((Elaeis_guineensis	Elaeis_oleifera)	(Attalea_speciosa	Bactris_major)))))))	Calamus_caryotoides);
((Pseudophoenix_vinifera	(((Sabal_domingensis	Phoenix_dactylifera)	((Burretiokentia_grandiflora	Iriartea_deltoidea)	Nypa_fruticans))	((Attalea_speciosa	(Bactris_major	(Elaeis_guineensis	Elaeis_oleifera)))	((((Orania_palindan	Sclerosperma_profizianum)	(((Pelagodoxa_henryana	Podococcus_barteri)	(Manicaria_saccifera	(((((Dypsis_decaryi	Hydriastele_microspadix)	(Reinhardtia_gracilis	Dictyosperma_album))	Kentiopsis_piersoniorum)	(Veitchia_spiralis	Heterospathe_cagayanensis))	(Prestoea_acuminata	(Oenocarpus_bataua	Oenocarpus_minor)))))	(Leopoldinia_pulchra	Geonoma_undata)))	Roystonea_regia)	(Reinhardtia_simplex	(Reinhardtia_paiewonskiana	Reinhardtia_latisecta))))))	Calamus_caryotoides);
(((Pseudophoenix_vinifera	(((Orania_palindan	Sclerosperma_profizianum)	((((Leopoldinia_pulchra	Geonoma_undata)	(((Sabal_domingensis	Phoenix_dactylifera)	Roystonea_regia)	((Reinhardtia_simplex	(Reinhardtia_paiewonskiana	Reinhardtia_latisecta))	(Nypa_fruticans	(Attalea_speciosa	(Bactris_major	(Elaeis_guineensis	Elaeis_oleifera)))))))	(Pelagodoxa_henryana	(Manicaria_saccifera	((((Kentiopsis_piersoniorum	(Prestoea_acuminata	(Oenocarpus_bataua	Oenocarpus_minor)))	Heterospathe_cagayanensis)	((Dypsis_decaryi	(Reinhardtia_gracilis	Dictyosperma_album))	Hydriastele_microspadix))	Veitchia_spiralis))))	Podococcus_barteri))	Iriartea_deltoidea))	Burretiokentia_grandiflora)	Calamus_caryotoides);
(((Pseudophoenix_vinifera	((((Roystonea_regia	(((Elaeis_guineensis	Elaeis_oleifera)	(Attalea_speciosa	Bactris_major))	(Reinhardtia_simplex	(Reinhardtia_paiewonskiana	Reinhardtia_latisecta))))	((Leopoldinia_pulchra	Geonoma_undata)	(Pelagodoxa_henryana	((Manicaria_saccifera	Veitchia_spiralis)	(Kentiopsis_piersoniorum	(Heterospathe_cagayanensis	((Oenocarpus_bataua	Oenocarpus_minor)	(((Prestoea_acuminata	Dypsis_decaryi)	(Reinhardtia_gracilis	Dictyosperma_album))	Hydriastele_microspadix))))))))	(Orania_palindan	(Podococcus_barteri	Sclerosperma_profizianum)))	((Nypa_fruticans	Sabal_domingensis)	(Iriartea_deltoidea	Phoenix_dactylifera))))	Burretiokentia_grandiflora)	Calamus_caryotoides);
(((((Elaeis_oleifera	Elaeis_guineensis)	(Bactris_major	Attalea_speciosa))	((((((Orania_palindan	Sclerosperma_profizianum)	Podococcus_barteri)	(Geonoma_undata	(Manicaria_saccifera	((Kentiopsis_piersoniorum	(((Dictyosperma_album	Reinhardtia_gracilis)	Dypsis_decaryi)	Hydriastele_microspadix))	((Leopoldinia_pulchra	Heterospathe_cagayanensis)	((Prestoea_acuminata	(Oenocarpus_minor	Oenocarpus_bataua))	Veitchia_spiralis))))))	(Pelagodoxa_henryana	Pseudophoenix_vinifera))	(((Iriartea_deltoidea	Nypa_fruticans)	Roystonea_regia)	(Reinhardtia_latisecta	(Reinhardtia_simplex	Reinhardtia_paiewonskiana))))	(Sabal_domingensis	Phoenix_dactylifera)))	Burretiokentia_grandiflora)	Calamus_caryotoides);
((((((((Roystonea_regia	(Reinhardtia_simplex	(Reinhardtia_paiewonskiana	Reinhardtia_latisecta)))	(Attalea_speciosa	((Elaeis_oleifera	Elaeis_guineensis)	Bactris_major)))	(((((Orania_palindan	Sclerosperma_profizianum)	Podococcus_barteri)	(Prestoea_acuminata	(Oenocarpus_minor	Oenocarpus_bataua)))	((Veitchia_spiralis	((Hydriastele_microspadix	((Dictyosperma_album	Reinhardtia_gracilis)	Dypsis_decaryi))	(Heterospathe_cagayanensis	Kentiopsis_piersoniorum)))	(Leopoldinia_pulchra	Geonoma_undata)))	Manicaria_saccifera))	(Pelagodoxa_henryana	Pseudophoenix_vinifera))	(Iriartea_deltoidea	Nypa_fruticans))	(Sabal_domingensis	Phoenix_dactylifera))	Burretiokentia_grandiflora)	Calamus_caryotoides);
((((((Podococcus_barteri	((Pelagodoxa_henryana	(((Iriartea_deltoidea	Roystonea_regia)	(Reinhardtia_simplex	(Reinhardtia_paiewonskiana	Reinhardtia_latisecta)))	(Attalea_speciosa	((Elaeis_oleifera	Elaeis_guineensis)	Bactris_major))))	((Leopoldinia_pulchra	(((Dictyosperma_album	Reinhardtia_gracilis)	Dypsis_decaryi)	((Heterospathe_cagayanensis	(Veitchia_spiralis	((Geonoma_undata	Kentiopsis_piersoniorum)	(Prestoea_acuminata	(Oenocarpus_minor	Oenocarpus_bataua)))))	Hydriastele_microspadix)))	(Nypa_fruticans	Manicaria_saccifera))))	(Sabal_domingensis	Phoenix_dactylifera))	(Orania_palindan	Sclerosperma_profizianum))	Pseudophoenix_vinifera)	Burretiokentia_grandiflora)	Calamus_caryotoides);
((((((Sclerosperma_profizianum	(Pseudophoenix_vinifera	Iriartea_deltoidea))	Orania_palindan)	(Sabal_domingensis	Phoenix_dactylifera))	((((Leopoldinia_pulchra	Geonoma_undata)	((((Dypsis_decaryi	((((Dictyosperma_album	Reinhardtia_gracilis)	Kentiopsis_piersoniorum)	Heterospathe_cagayanensis)	Hydriastele_microspadix))	Veitchia_spiralis)	(Prestoea_acuminata	(Oenocarpus_minor	Oenocarpus_bataua)))	Manicaria_saccifera))	(Roystonea_regia	((Reinhardtia_simplex	(Reinhardtia_paiewonskiana	Reinhardtia_latisecta))	(Attalea_speciosa	((Elaeis_oleifera	Elaeis_guineensis)	Bactris_major)))))	(Pelagodoxa_henryana	(Nypa_fruticans	Podococcus_barteri))))	Burretiokentia_grandiflora)	Calamus_caryotoides);
(((((Pseudophoenix_vinifera	Iriartea_deltoidea)	(Orania_palindan	Sclerosperma_profizianum))	(((((Dypsis_decaryi	Hydriastele_microspadix)	((Dictyosperma_album	Reinhardtia_gracilis)	Heterospathe_cagayanensis))	Veitchia_spiralis)	((Kentiopsis_piersoniorum	((Prestoea_acuminata	(Oenocarpus_minor	Oenocarpus_bataua))	(((Leopoldinia_pulchra	Geonoma_undata)	((Attalea_speciosa	((Elaeis_oleifera	Elaeis_guineensis)	Bactris_major))	(Roystonea_regia	(Reinhardtia_simplex	(Reinhardtia_paiewonskiana	Reinhardtia_latisecta)))))	Pelagodoxa_henryana)))	Manicaria_saccifera))	(Podococcus_barteri	(Nypa_fruticans	(Sabal_domingensis	Phoenix_dactylifera)))))	Burretiokentia_grandiflora)	Calamus_caryotoides);
(((Pseudophoenix_vinifera	((((Roystonea_regia	((Reinhardtia_simplex	(Reinhardtia_paiewonskiana	Reinhardtia_latisecta))	((Elaeis_oleifera	Elaeis_guineensis)	(Bactris_major	Attalea_speciosa))))	((Podococcus_barteri	Pelagodoxa_henryana)	((Leopoldinia_pulchra	Geonoma_undata)	(Manicaria_saccifera	(((Hydriastele_microspadix	(Veitchia_spiralis	Heterospathe_cagayanensis))	(Dypsis_decaryi	(Dictyosperma_album	Reinhardtia_gracilis)))	(Kentiopsis_piersoniorum	(Prestoea_acuminata	(Oenocarpus_minor	Oenocarpus_bataua))))))))	((Iriartea_deltoidea	Nypa_fruticans)	(Sabal_domingensis	Phoenix_dactylifera)))	(Orania_palindan	Sclerosperma_profizianum)))	Burretiokentia_grandiflora)	Calamus_caryotoides);
(((Nypa_fruticans	(Sabal_domingensis	Phoenix_dactylifera))	((Pseudophoenix_vinifera	((Orania_palindan	Sclerosperma_profizianum)	Podococcus_barteri))	((Pelagodoxa_henryana	((Reinhardtia_simplex	(Reinhardtia_paiewonskiana	Reinhardtia_latisecta))	((Roystonea_regia	((Elaeis_oleifera	Elaeis_guineensis)	Bactris_major))	Attalea_speciosa)))	((Manicaria_saccifera	((Iriartea_deltoidea	Burretiokentia_grandiflora)	((Prestoea_acuminata	(Oenocarpus_minor	Oenocarpus_bataua))	Veitchia_spiralis)))	(((Kentiopsis_piersoniorum	((Hydriastele_microspadix	Dypsis_decaryi)	(Dictyosperma_album	Reinhardtia_gracilis)))	Heterospathe_cagayanensis)	(Leopoldinia_pulchra	Geonoma_undata))))))	Calamus_caryotoides);
((((Podococcus_barteri	((((Manicaria_saccifera	((Prestoea_acuminata	(Oenocarpus_minor	Oenocarpus_bataua))	(Kentiopsis_piersoniorum	((Veitchia_spiralis	((Hydriastele_microspadix	Dypsis_decaryi)	(Dictyosperma_album	Reinhardtia_gracilis)))	Heterospathe_cagayanensis))))	Pelagodoxa_henryana)	(Leopoldinia_pulchra	Geonoma_undata))	((Reinhardtia_simplex	(Reinhardtia_paiewonskiana	Reinhardtia_latisecta))	(Roystonea_regia	((Elaeis_oleifera	Elaeis_guineensis)	(Bactris_major	Attalea_speciosa))))))	((Iriartea_deltoidea	((Orania_palindan	Sclerosperma_profizianum)	Pseudophoenix_vinifera))	(Nypa_fruticans	(Sabal_domingensis	Phoenix_dactylifera))))	Burretiokentia_grandiflora)	Calamus_caryotoides);
((((Pseudophoenix_vinifera	Iriartea_deltoidea)	(((Orania_palindan	Roystonea_regia)	Nypa_fruticans)	((((Pelagodoxa_henryana	(Reinhardtia_simplex	(Reinhardtia_paiewonskiana	Reinhardtia_latisecta)))	(((Elaeis_oleifera	Elaeis_guineensis)	(Bactris_major	Attalea_speciosa))	Burretiokentia_grandiflora))	(Sabal_domingensis	Phoenix_dactylifera))	((Podococcus_barteri	(Prestoea_acuminata	(Oenocarpus_minor	Oenocarpus_bataua)))	(Manicaria_saccifera	((((Heterospathe_cagayanensis	Kentiopsis_piersoniorum)	((Hydriastele_microspadix	Dypsis_decaryi)	(Dictyosperma_album	Reinhardtia_gracilis)))	Veitchia_spiralis)	(Leopoldinia_pulchra	Geonoma_undata)))))))	Sclerosperma_profizianum)	Calamus_caryotoides);
(((Nypa_fruticans	((((Orania_palindan	Sclerosperma_profizianum)	Podococcus_barteri)	Pseudophoenix_vinifera)	((Geonoma_undata	((Prestoea_acuminata	(Oenocarpus_minor	Oenocarpus_bataua))	(Pelagodoxa_henryana	(Manicaria_saccifera	(((Heterospathe_cagayanensis	Kentiopsis_piersoniorum)	((Hydriastele_microspadix	Dypsis_decaryi)	(Dictyosperma_album	Reinhardtia_gracilis)))	Veitchia_spiralis)))))	(Leopoldinia_pulchra	(Roystonea_regia	(Iriartea_deltoidea	((Reinhardtia_simplex	(Reinhardtia_paiewonskiana	Reinhardtia_latisecta))	((Burretiokentia_grandiflora	(Bactris_major	Attalea_speciosa))	(Elaeis_oleifera	Elaeis_guineensis)))))))))	(Sabal_domingensis	Phoenix_dactylifera))	Calamus_caryotoides);
((((Sclerosperma_profizianum	Orania_palindan)	((Nypa_fruticans	Iriartea_deltoidea)	Pseudophoenix_vinifera))	((Podococcus_barteri	(((Pelagodoxa_henryana	(Manicaria_saccifera	((Dypsis_decaryi	(Reinhardtia_gracilis	Dictyosperma_album))	(((Heterospathe_cagayanensis	(Prestoea_acuminata	Veitchia_spiralis))	Hydriastele_microspadix)	((Oenocarpus_minor	Oenocarpus_bataua)	Kentiopsis_piersoniorum)))))	(Geonoma_undata	Leopoldinia_pulchra))	(Roystonea_regia	((Reinhardtia_simplex	(Reinhardtia_paiewonskiana	Reinhardtia_latisecta))	(Burretiokentia_grandiflora	((Attalea_speciosa	Bactris_major)	(Elaeis_guineensis	Elaeis_oleifera)))))))	(Sabal_domingensis	Phoenix_dactylifera)))	Calamus_caryotoides);
((((Orania_palindan	(((Nypa_fruticans	Iriartea_deltoidea)	((((Geonoma_undata	Leopoldinia_pulchra)	(Roystonea_regia	((Pelagodoxa_henryana	(Reinhardtia_simplex	(Reinhardtia_paiewonskiana	Reinhardtia_latisecta)))	((Attalea_speciosa	Bactris_major)	(Elaeis_guineensis	Elaeis_oleifera)))))	(Manicaria_saccifera	((((Hydriastele_microspadix	Dypsis_decaryi)	(Reinhardtia_gracilis	Dictyosperma_album))	(Heterospathe_cagayanensis	(Prestoea_acuminata	((Oenocarpus_minor	Oenocarpus_bataua)	Kentiopsis_piersoniorum))))	Veitchia_spiralis)))	(Sabal_domingensis	Phoenix_dactylifera)))	(Sclerosperma_profizianum	Podococcus_barteri)))	Pseudophoenix_vinifera)	Burretiokentia_grandiflora)	Calamus_caryotoides);
((((Sclerosperma_profizianum	Orania_palindan)	((((Burretiokentia_grandiflora	(Nypa_fruticans	Iriartea_deltoidea))	(Sabal_domingensis	Phoenix_dactylifera))	(((Pelagodoxa_henryana	(Manicaria_saccifera	((((Reinhardtia_gracilis	Dictyosperma_album)	Dypsis_decaryi)	(Hydriastele_microspadix	(Heterospathe_cagayanensis	Kentiopsis_piersoniorum)))	((Prestoea_acuminata	(Oenocarpus_minor	Oenocarpus_bataua))	Veitchia_spiralis))))	(Geonoma_undata	Leopoldinia_pulchra))	(Roystonea_regia	((Reinhardtia_simplex	(Reinhardtia_paiewonskiana	Reinhardtia_latisecta))	(Attalea_speciosa	(Bactris_major	(Elaeis_guineensis	Elaeis_oleifera)))))))	Podococcus_barteri))	Pseudophoenix_vinifera)	Calamus_caryotoides);
(((((Sclerosperma_profizianum	Orania_palindan)	Podococcus_barteri)	((((Roystonea_regia	((Reinhardtia_simplex	(Reinhardtia_paiewonskiana	Reinhardtia_latisecta))	((Elaeis_guineensis	Elaeis_oleifera)	(Attalea_speciosa	Bactris_major))))	(((Manicaria_saccifera	(((((Dypsis_decaryi	(Reinhardtia_gracilis	Hydriastele_microspadix))	Dictyosperma_album)	Heterospathe_cagayanensis)	(Prestoea_acuminata	((Oenocarpus_minor	Oenocarpus_bataua)	Kentiopsis_piersoniorum)))	Veitchia_spiralis))	(Geonoma_undata	Leopoldinia_pulchra))	Pelagodoxa_henryana))	((Phoenix_dactylifera	(Iriartea_deltoidea	Burretiokentia_grandiflora))	Sabal_domingensis))	Nypa_fruticans))	Pseudophoenix_vinifera)	Calamus_caryotoides);
((Sclerosperma_profizianum	((Pseudophoenix_vinifera	(((((Roystonea_regia	((Elaeis_guineensis	Elaeis_oleifera)	(Attalea_speciosa	Bactris_major)))	(Reinhardtia_simplex	(Reinhardtia_paiewonskiana	Reinhardtia_latisecta)))	Burretiokentia_grandiflora)	(Phoenix_dactylifera	Sabal_domingensis))	(((Manicaria_saccifera	((Podococcus_barteri	Pelagodoxa_henryana)	(Veitchia_spiralis	((Kentiopsis_piersoniorum	Heterospathe_cagayanensis)	(Hydriastele_microspadix	(Dypsis_decaryi	(Reinhardtia_gracilis	Dictyosperma_album)))))))	(Oenocarpus_minor	Oenocarpus_bataua))	(Prestoea_acuminata	(Geonoma_undata	Leopoldinia_pulchra)))))	((Nypa_fruticans	Iriartea_deltoidea)	Orania_palindan)))	Calamus_caryotoides);
((Pseudophoenix_vinifera	(((Orania_palindan	((((Burretiokentia_grandiflora	Manicaria_saccifera)	((Veitchia_spiralis	((Kentiopsis_piersoniorum	Heterospathe_cagayanensis)	(Hydriastele_microspadix	(Dypsis_decaryi	(Reinhardtia_gracilis	Dictyosperma_album)))))	(Prestoea_acuminata	(Oenocarpus_minor	Oenocarpus_bataua))))	(Geonoma_undata	Leopoldinia_pulchra))	(Roystonea_regia	(((Elaeis_guineensis	Elaeis_oleifera)	(Attalea_speciosa	Bactris_major))	(Pelagodoxa_henryana	(Reinhardtia_simplex	(Reinhardtia_paiewonskiana	Reinhardtia_latisecta)))))))	((Nypa_fruticans	Iriartea_deltoidea)	(Phoenix_dactylifera	Sabal_domingensis)))	(Sclerosperma_profizianum	Podococcus_barteri)))	Calamus_caryotoides);
(((Pseudophoenix_vinifera	((Iriartea_deltoidea	(((Roystonea_regia	(Phoenix_dactylifera	Sabal_domingensis))	((Manicaria_saccifera	(Podococcus_barteri	(((((Veitchia_spiralis	Heterospathe_cagayanensis)	(Hydriastele_microspadix	Dypsis_decaryi))	((Kentiopsis_piersoniorum	Geonoma_undata)	(Reinhardtia_gracilis	Dictyosperma_album)))	(Prestoea_acuminata	(Oenocarpus_minor	Oenocarpus_bataua)))	Leopoldinia_pulchra)))	(((Elaeis_guineensis	Elaeis_oleifera)	(Attalea_speciosa	Bactris_major))	Nypa_fruticans)))	(Pelagodoxa_henryana	(Reinhardtia_latisecta	(Reinhardtia_simplex	Reinhardtia_paiewonskiana)))))	(Orania_palindan	Sclerosperma_profizianum)))	Burretiokentia_grandiflora)	Calamus_caryotoides);
(((Pseudophoenix_vinifera	(((((((Iriartea_deltoidea	Nypa_fruticans)	(Phoenix_dactylifera	Sabal_domingensis))	((Elaeis_guineensis	Elaeis_oleifera)	(Attalea_speciosa	Bactris_major)))	(Reinhardtia_simplex	(Reinhardtia_paiewonskiana	Reinhardtia_latisecta)))	(Manicaria_saccifera	(((Leopoldinia_pulchra	Geonoma_undata)	((Heterospathe_cagayanensis	(Hydriastele_microspadix	(Veitchia_spiralis	(Prestoea_acuminata	(Oenocarpus_minor	Oenocarpus_bataua)))))	(Kentiopsis_piersoniorum	(Dypsis_decaryi	(Reinhardtia_gracilis	Dictyosperma_album)))))	(Pelagodoxa_henryana	Podococcus_barteri))))	Roystonea_regia)	(Orania_palindan	Sclerosperma_profizianum)))	Burretiokentia_grandiflora)	Calamus_caryotoides);
((((((Iriartea_deltoidea	Nypa_fruticans)	(Phoenix_dactylifera	Sabal_domingensis))	(((Pelagodoxa_henryana	(Reinhardtia_simplex	(Reinhardtia_paiewonskiana	Reinhardtia_latisecta)))	(Roystonea_regia	(Leopoldinia_pulchra	Geonoma_undata)))	((Manicaria_saccifera	((Veitchia_spiralis	(Prestoea_acuminata	(Kentiopsis_piersoniorum	(Oenocarpus_minor	Oenocarpus_bataua))))	(((Reinhardtia_gracilis	Dictyosperma_album)	(Hydriastele_microspadix	Dypsis_decaryi))	Heterospathe_cagayanensis)))	((Elaeis_guineensis	Elaeis_oleifera)	(Attalea_speciosa	Bactris_major)))))	(Podococcus_barteri	(Pseudophoenix_vinifera	(Orania_palindan	Sclerosperma_profizianum))))	Burretiokentia_grandiflora)	Calamus_caryotoides);
(((((Iriartea_deltoidea	Nypa_fruticans)	(Phoenix_dactylifera	Sabal_domingensis))	((Roystonea_regia	(((Burretiokentia_grandiflora	((Geonoma_undata	Manicaria_saccifera)	((((Heterospathe_cagayanensis	Dypsis_decaryi)	((Veitchia_spiralis	Hydriastele_microspadix)	(Reinhardtia_gracilis	Dictyosperma_album)))	Kentiopsis_piersoniorum)	((Oenocarpus_minor	Oenocarpus_bataua)	Prestoea_acuminata))))	(Pelagodoxa_henryana	(Reinhardtia_simplex	(Reinhardtia_paiewonskiana	Reinhardtia_latisecta))))	Leopoldinia_pulchra))	((Elaeis_guineensis	Elaeis_oleifera)	(Attalea_speciosa	Bactris_major))))	(Podococcus_barteri	(Pseudophoenix_vinifera	(Orania_palindan	Sclerosperma_profizianum))))	Calamus_caryotoides);
(((Pseudophoenix_vinifera	((Sclerosperma_profizianum	Orania_palindan)	(Iriartea_deltoidea	(((((((Bactris_major	Attalea_speciosa)	(Elaeis_guineensis	Elaeis_oleifera))	Roystonea_regia)	((Reinhardtia_paiewonskiana	Reinhardtia_latisecta)	Reinhardtia_simplex))	Nypa_fruticans)	(Sabal_domingensis	Phoenix_dactylifera))	((((Leopoldinia_pulchra	Geonoma_undata)	Podococcus_barteri)	((Kentiopsis_piersoniorum	(((Reinhardtia_gracilis	Dictyosperma_album)	(Hydriastele_microspadix	Dypsis_decaryi))	(Veitchia_spiralis	(Pelagodoxa_henryana	Heterospathe_cagayanensis))))	(Prestoea_acuminata	(Oenocarpus_minor	Oenocarpus_bataua))))	Manicaria_saccifera)))))	Burretiokentia_grandiflora)	Calamus_caryotoides);
(((Pseudophoenix_vinifera	((Nypa_fruticans	(Iriartea_deltoidea	(Sclerosperma_profizianum	Orania_palindan)))	(((((((Geonoma_undata	Kentiopsis_piersoniorum)	(Prestoea_acuminata	(Oenocarpus_minor	Oenocarpus_bataua)))	(((Leopoldinia_pulchra	Veitchia_spiralis)	Heterospathe_cagayanensis)	(((Reinhardtia_gracilis	Hydriastele_microspadix)	Dypsis_decaryi)	Dictyosperma_album)))	Manicaria_saccifera)	(((Attalea_speciosa	((Elaeis_guineensis	Elaeis_oleifera)	Bactris_major))	Roystonea_regia)	(Pelagodoxa_henryana	((Reinhardtia_paiewonskiana	Reinhardtia_latisecta)	Reinhardtia_simplex))))	(Sabal_domingensis	Phoenix_dactylifera))	Podococcus_barteri)))	Burretiokentia_grandiflora)	Calamus_caryotoides);
(((Pseudophoenix_vinifera	((Veitchia_spiralis	((Kentiopsis_piersoniorum	Heterospathe_cagayanensis)	(Hydriastele_microspadix	((Reinhardtia_gracilis	Dictyosperma_album)	Dypsis_decaryi))))	(((Podococcus_barteri	(Nypa_fruticans	Pelagodoxa_henryana))	(((Iriartea_deltoidea	(Sclerosperma_profizianum	Orania_palindan))	((Prestoea_acuminata	(Oenocarpus_minor	Oenocarpus_bataua))	Geonoma_undata))	(((((Reinhardtia_paiewonskiana	Reinhardtia_latisecta)	Reinhardtia_simplex)	(((Elaeis_guineensis	Elaeis_oleifera)	(Bactris_major	Attalea_speciosa))	Roystonea_regia))	(Sabal_domingensis	Phoenix_dactylifera))	Leopoldinia_pulchra)))	Manicaria_saccifera)))	Burretiokentia_grandiflora)	Calamus_caryotoides);
(((Pseudophoenix_vinifera	((Leopoldinia_pulchra	((Prestoea_acuminata	(Oenocarpus_minor	Oenocarpus_bataua))	Geonoma_undata))	((((((Elaeis_guineensis	Elaeis_oleifera)	(Bactris_major	Attalea_speciosa))	((Iriartea_deltoidea	Roystonea_regia)	((Reinhardtia_paiewonskiana	Reinhardtia_latisecta)	Reinhardtia_simplex)))	(Nypa_fruticans	(Sabal_domingensis	Phoenix_dactylifera)))	(((Veitchia_spiralis	((Kentiopsis_piersoniorum	Heterospathe_cagayanensis)	(Hydriastele_microspadix	((Reinhardtia_gracilis	Dictyosperma_album)	Dypsis_decaryi))))	((Sclerosperma_profizianum	Podococcus_barteri)	Manicaria_saccifera))	Pelagodoxa_henryana))	Orania_palindan)))	Burretiokentia_grandiflora)	Calamus_caryotoides);
(((Pseudophoenix_vinifera	((((Nypa_fruticans	(Podococcus_barteri	Pelagodoxa_henryana))	(((Leopoldinia_pulchra	Geonoma_undata)	(Sabal_domingensis	(Reinhardtia_gracilis	Phoenix_dactylifera)))	((Roystonea_regia	((Reinhardtia_paiewonskiana	Reinhardtia_latisecta)	Reinhardtia_simplex))	((Elaeis_guineensis	Elaeis_oleifera)	(Bactris_major	Attalea_speciosa)))))	((Prestoea_acuminata	(Veitchia_spiralis	(((Hydriastele_microspadix	((Oenocarpus_minor	Oenocarpus_bataua)	Kentiopsis_piersoniorum))	Heterospathe_cagayanensis)	(Dictyosperma_album	Dypsis_decaryi))))	Manicaria_saccifera))	(Iriartea_deltoidea	(Sclerosperma_profizianum	Orania_palindan))))	Burretiokentia_grandiflora)	Calamus_caryotoides);
(((Pseudophoenix_vinifera	((((((((Elaeis_guineensis	Elaeis_oleifera)	(Bactris_major	Attalea_speciosa))	((Reinhardtia_paiewonskiana	Reinhardtia_latisecta)	Reinhardtia_simplex))	(Reinhardtia_gracilis	Roystonea_regia))	(Pelagodoxa_henryana	(((Prestoea_acuminata	((Oenocarpus_minor	Oenocarpus_bataua)	Kentiopsis_piersoniorum))	((Heterospathe_cagayanensis	(Dictyosperma_album	(Hydriastele_microspadix	Dypsis_decaryi)))	Veitchia_spiralis))	((Leopoldinia_pulchra	Geonoma_undata)	Manicaria_saccifera))))	(Sabal_domingensis	Phoenix_dactylifera))	(Nypa_fruticans	Iriartea_deltoidea))	(Podococcus_barteri	(Sclerosperma_profizianum	Orania_palindan))))	Burretiokentia_grandiflora)	Calamus_caryotoides);
(((Pseudophoenix_vinifera	((((Sabal_domingensis	Phoenix_dactylifera)	(Nypa_fruticans	Iriartea_deltoidea))	((((Reinhardtia_paiewonskiana	Reinhardtia_latisecta)	Reinhardtia_simplex)	(Roystonea_regia	((Elaeis_guineensis	Elaeis_oleifera)	(Bactris_major	Attalea_speciosa))))	((Pelagodoxa_henryana	((Veitchia_spiralis	(Prestoea_acuminata	(Oenocarpus_minor	Oenocarpus_bataua)))	((Leopoldinia_pulchra	Geonoma_undata)	(Kentiopsis_piersoniorum	(Heterospathe_cagayanensis	((Hydriastele_microspadix	Dypsis_decaryi)	(Reinhardtia_gracilis	Dictyosperma_album)))))))	Manicaria_saccifera)))	(Podococcus_barteri	(Sclerosperma_profizianum	Orania_palindan))))	Burretiokentia_grandiflora)	Calamus_caryotoides);
(((Sclerosperma_profizianum	((Phoenix_dactylifera	(((((Reinhardtia_paiewonskiana	Reinhardtia_latisecta)	Reinhardtia_simplex)	((Burretiokentia_grandiflora	Iriartea_deltoidea)	Roystonea_regia))	((Elaeis_guineensis	Elaeis_oleifera)	(Bactris_major	Attalea_speciosa)))	(((Podococcus_barteri	Pelagodoxa_henryana)	(((Prestoea_acuminata	(Oenocarpus_minor	Oenocarpus_bataua))	((Heterospathe_cagayanensis	Kentiopsis_piersoniorum)	(Hydriastele_microspadix	(Veitchia_spiralis	(Dypsis_decaryi	(Reinhardtia_gracilis	Dictyosperma_album))))))	Manicaria_saccifera))	(Leopoldinia_pulchra	Geonoma_undata))))	(Nypa_fruticans	Sabal_domingensis)))	(Pseudophoenix_vinifera	Orania_palindan))	Calamus_caryotoides);
((Sabal_domingensis	(Phoenix_dactylifera	((((((((Prestoea_acuminata	Veitchia_spiralis)	(((Hydriastele_microspadix	Kentiopsis_piersoniorum)	Heterospathe_cagayanensis)	(Dypsis_decaryi	(Reinhardtia_gracilis	Dictyosperma_album))))	(Oenocarpus_minor	Oenocarpus_bataua))	(Leopoldinia_pulchra	Geonoma_undata))	Manicaria_saccifera)	(Roystonea_regia	((Pelagodoxa_henryana	((Reinhardtia_paiewonskiana	Reinhardtia_latisecta)	Reinhardtia_simplex))	(((Elaeis_guineensis	Elaeis_oleifera)	(Bactris_major	Burretiokentia_grandiflora))	Attalea_speciosa))))	(Nypa_fruticans	Podococcus_barteri))	((Sclerosperma_profizianum	Orania_palindan)	(Pseudophoenix_vinifera	Iriartea_deltoidea)))))	Calamus_caryotoides);
(((((((Roystonea_regia	(((Reinhardtia_paiewonskiana	Reinhardtia_latisecta)	Reinhardtia_simplex)	(((Elaeis_guineensis	Elaeis_oleifera)	Bactris_major)	Attalea_speciosa)))	((((Leopoldinia_pulchra	Geonoma_undata)	Manicaria_saccifera)	(Pelagodoxa_henryana	(Veitchia_spiralis	((Heterospathe_cagayanensis	((Reinhardtia_gracilis	Dictyosperma_album)	(Hydriastele_microspadix	Dypsis_decaryi)))	Kentiopsis_piersoniorum))))	(Prestoea_acuminata	(Oenocarpus_minor	Oenocarpus_bataua))))	Podococcus_barteri)	((Sclerosperma_profizianum	Orania_palindan)	(Pseudophoenix_vinifera	Iriartea_deltoidea)))	(Nypa_fruticans	(Sabal_domingensis	Phoenix_dactylifera)))	Burretiokentia_grandiflora)	Calamus_caryotoides);
((((Sclerosperma_profizianum	Pseudophoenix_vinifera)	Orania_palindan)	(Podococcus_barteri	(((Burretiokentia_grandiflora	((Bactris_major	Attalea_speciosa)	(Elaeis_guineensis	Elaeis_oleifera)))	((Iriartea_deltoidea	Nypa_fruticans)	(Phoenix_dactylifera	Sabal_domingensis)))	(((Manicaria_saccifera	(Leopoldinia_pulchra	Geonoma_undata))	((Prestoea_acuminata	(Oenocarpus_bataua	Oenocarpus_minor))	(Veitchia_spiralis	((Heterospathe_cagayanensis	(Kentiopsis_piersoniorum	(Reinhardtia_gracilis	Dictyosperma_album)))	(Dypsis_decaryi	Hydriastele_microspadix)))))	(((Reinhardtia_simplex	(Reinhardtia_latisecta	Reinhardtia_paiewonskiana))	Pelagodoxa_henryana)	Roystonea_regia)))))	Calamus_caryotoides);
((Pseudophoenix_vinifera	((((((Oenocarpus_bataua	Oenocarpus_minor)	(Manicaria_saccifera	(Veitchia_spiralis	((Dypsis_decaryi	(Reinhardtia_gracilis	Dictyosperma_album))	((Heterospathe_cagayanensis	Kentiopsis_piersoniorum)	Hydriastele_microspadix)))))	(Leopoldinia_pulchra	(Geonoma_undata	Prestoea_acuminata)))	((Nypa_fruticans	Roystonea_regia)	(((Burretiokentia_grandiflora	Attalea_speciosa)	((Elaeis_guineensis	Elaeis_oleifera)	Bactris_major))	((Reinhardtia_simplex	(Reinhardtia_latisecta	Reinhardtia_paiewonskiana))	Pelagodoxa_henryana))))	(Phoenix_dactylifera	(Iriartea_deltoidea	Sabal_domingensis)))	(Orania_palindan	(Podococcus_barteri	Sclerosperma_profizianum))))	Calamus_caryotoides);
(((((Hydriastele_microspadix	Veitchia_spiralis)	Heterospathe_cagayanensis)	(Dypsis_decaryi	(Reinhardtia_gracilis	Dictyosperma_album)))	((Manicaria_saccifera	(((Pseudophoenix_vinifera	(Sclerosperma_profizianum	Orania_palindan))	Podococcus_barteri)	(((Phoenix_dactylifera	Sabal_domingensis)	(Burretiokentia_grandiflora	(Iriartea_deltoidea	Nypa_fruticans)))	(Pelagodoxa_henryana	((Reinhardtia_simplex	(Reinhardtia_latisecta	Reinhardtia_paiewonskiana))	((Attalea_speciosa	((Elaeis_guineensis	Elaeis_oleifera)	Bactris_major))	Roystonea_regia))))))	(Leopoldinia_pulchra	((Prestoea_acuminata	(Oenocarpus_bataua	Oenocarpus_minor))	(Geonoma_undata	Kentiopsis_piersoniorum)))))	Calamus_caryotoides);
(((((Sclerosperma_profizianum	Orania_palindan)	(Iriartea_deltoidea	Pseudophoenix_vinifera))	(((Phoenix_dactylifera	Sabal_domingensis)	(Podococcus_barteri	Nypa_fruticans))	((Pelagodoxa_henryana	(((((Hydriastele_microspadix	Dypsis_decaryi)	(Veitchia_spiralis	(Heterospathe_cagayanensis	((Geonoma_undata	Kentiopsis_piersoniorum)	(Reinhardtia_gracilis	Dictyosperma_album)))))	(Prestoea_acuminata	(Oenocarpus_bataua	Oenocarpus_minor)))	Leopoldinia_pulchra)	Manicaria_saccifera))	(((Elaeis_guineensis	Elaeis_oleifera)	(Bactris_major	Attalea_speciosa))	(Roystonea_regia	(Reinhardtia_simplex	(Reinhardtia_latisecta	Reinhardtia_paiewonskiana)))))))	Burretiokentia_grandiflora)	Calamus_caryotoides);
(((((Sclerosperma_profizianum	Orania_palindan)	(Iriartea_deltoidea	Pseudophoenix_vinifera))	((Phoenix_dactylifera	Sabal_domingensis)	((Pelagodoxa_henryana	(Podococcus_barteri	Nypa_fruticans))	((((Leopoldinia_pulchra	(((Geonoma_undata	Kentiopsis_piersoniorum)	(Heterospathe_cagayanensis	(((Reinhardtia_gracilis	Dictyosperma_album)	Dypsis_decaryi)	Hydriastele_microspadix)))	Veitchia_spiralis))	Manicaria_saccifera)	(Prestoea_acuminata	(Oenocarpus_bataua	Oenocarpus_minor)))	(((Elaeis_guineensis	Elaeis_oleifera)	(Bactris_major	Attalea_speciosa))	(Roystonea_regia	(Reinhardtia_simplex	(Reinhardtia_latisecta	Reinhardtia_paiewonskiana))))))))	Burretiokentia_grandiflora)	Calamus_caryotoides);
(((((Sclerosperma_profizianum	Orania_palindan)	((Iriartea_deltoidea	Nypa_fruticans)	((Phoenix_dactylifera	Sabal_domingensis)	(((Leopoldinia_pulchra	(Podococcus_barteri	Pelagodoxa_henryana))	(Manicaria_saccifera	(((((Geonoma_undata	Kentiopsis_piersoniorum)	Heterospathe_cagayanensis)	(Reinhardtia_gracilis	Dictyosperma_album))	(Dypsis_decaryi	Hydriastele_microspadix))	(Veitchia_spiralis	(Prestoea_acuminata	(Oenocarpus_bataua	Oenocarpus_minor))))))	((Attalea_speciosa	((Elaeis_guineensis	Elaeis_oleifera)	Bactris_major))	(Roystonea_regia	(Reinhardtia_simplex	(Reinhardtia_latisecta	Reinhardtia_paiewonskiana))))))))	Pseudophoenix_vinifera)	Burretiokentia_grandiflora)	Calamus_caryotoides);
((Sclerosperma_profizianum	((Pseudophoenix_vinifera	Orania_palindan)	(Iriartea_deltoidea	((Phoenix_dactylifera	Sabal_domingensis)	((Burretiokentia_grandiflora	(((Manicaria_saccifera	(((Kentiopsis_piersoniorum	(((Reinhardtia_gracilis	Dictyosperma_album)	(Dypsis_decaryi	Hydriastele_microspadix))	Heterospathe_cagayanensis))	Veitchia_spiralis)	(Prestoea_acuminata	(Oenocarpus_bataua	Oenocarpus_minor))))	(((Elaeis_guineensis	Elaeis_oleifera)	(Bactris_major	Attalea_speciosa))	(Roystonea_regia	(Reinhardtia_simplex	(Reinhardtia_latisecta	Reinhardtia_paiewonskiana)))))	(Leopoldinia_pulchra	Geonoma_undata)))	(Nypa_fruticans	(Podococcus_barteri	Pelagodoxa_henryana)))))))	Calamus_caryotoides);
(((Pseudophoenix_vinifera	(((Podococcus_barteri	(((Pelagodoxa_henryana	((((Elaeis_guineensis	Elaeis_oleifera)	(Bactris_major	Attalea_speciosa))	(Iriartea_deltoidea	Roystonea_regia))	(Reinhardtia_simplex	(Reinhardtia_latisecta	Reinhardtia_paiewonskiana))))	(Leopoldinia_pulchra	Geonoma_undata))	(((((Dypsis_decaryi	Hydriastele_microspadix)	(Kentiopsis_piersoniorum	((Reinhardtia_gracilis	Dictyosperma_album)	Heterospathe_cagayanensis)))	Veitchia_spiralis)	Manicaria_saccifera)	(Prestoea_acuminata	(Oenocarpus_bataua	Oenocarpus_minor)))))	((Phoenix_dactylifera	Sabal_domingensis)	Nypa_fruticans))	(Sclerosperma_profizianum	Orania_palindan)))	Burretiokentia_grandiflora)	Calamus_caryotoides);
(((Pseudophoenix_vinifera	(Sclerosperma_profizianum	Orania_palindan))	((Iriartea_deltoidea	((Reinhardtia_gracilis	Phoenix_dactylifera)	Sabal_domingensis))	((((Leopoldinia_pulchra	Geonoma_undata)	(((((Heterospathe_cagayanensis	Hydriastele_microspadix)	Dypsis_decaryi)	(Dictyosperma_album	Kentiopsis_piersoniorum))	(Prestoea_acuminata	Veitchia_spiralis))	(Oenocarpus_bataua	Oenocarpus_minor)))	(Roystonea_regia	(Burretiokentia_grandiflora	((Manicaria_saccifera	(Attalea_speciosa	((Elaeis_guineensis	Elaeis_oleifera)	Bactris_major)))	(Pelagodoxa_henryana	(Reinhardtia_simplex	(Reinhardtia_latisecta	Reinhardtia_paiewonskiana)))))))	(Podococcus_barteri	Nypa_fruticans))))	Calamus_caryotoides);
((((Iriartea_deltoidea	(Pseudophoenix_vinifera	(Sclerosperma_profizianum	Orania_palindan)))	(((((Prestoea_acuminata	(Oenocarpus_bataua	Oenocarpus_minor))	((Leopoldinia_pulchra	(Geonoma_undata	Kentiopsis_piersoniorum))	(((Hydriastele_microspadix	Heterospathe_cagayanensis)	(Dictyosperma_album	Dypsis_decaryi))	Veitchia_spiralis)))	Manicaria_saccifera)	(Nypa_fruticans	(Pelagodoxa_henryana	Podococcus_barteri)))	(Burretiokentia_grandiflora	(((Reinhardtia_gracilis	Roystonea_regia)	((Elaeis_guineensis	Elaeis_oleifera)	(Bactris_major	Attalea_speciosa)))	(Reinhardtia_simplex	(Reinhardtia_latisecta	Reinhardtia_paiewonskiana))))))	(Phoenix_dactylifera	Sabal_domingensis))	Calamus_caryotoides);
(((Pseudophoenix_vinifera	(((((((Pelagodoxa_henryana	((Reinhardtia_latisecta	Reinhardtia_paiewonskiana)	Reinhardtia_simplex))	Podococcus_barteri)	(Geonoma_undata	Leopoldinia_pulchra))	(Roystonea_regia	(Manicaria_saccifera	(((Oenocarpus_bataua	Oenocarpus_minor)	Prestoea_acuminata)	(Veitchia_spiralis	(Kentiopsis_piersoniorum	(((Reinhardtia_gracilis	Dictyosperma_album)	(Dypsis_decaryi	Hydriastele_microspadix))	Heterospathe_cagayanensis)))))))	((Bactris_major	Attalea_speciosa)	(Elaeis_oleifera	Elaeis_guineensis)))	(Sabal_domingensis	Phoenix_dactylifera))	((Iriartea_deltoidea	Nypa_fruticans)	(Sclerosperma_profizianum	Orania_palindan))))	Burretiokentia_grandiflora)	Calamus_caryotoides);
((((Sclerosperma_profizianum	Orania_palindan)	((((((((Oenocarpus_bataua	Oenocarpus_minor)	Prestoea_acuminata)	(Manicaria_saccifera	(Pelagodoxa_henryana	(Veitchia_spiralis	(((Kentiopsis_piersoniorum	Heterospathe_cagayanensis)	Hydriastele_microspadix)	(Dypsis_decaryi	(Reinhardtia_gracilis	Dictyosperma_album)))))))	(Geonoma_undata	Leopoldinia_pulchra))	(((Reinhardtia_latisecta	Reinhardtia_paiewonskiana)	Reinhardtia_simplex)	(Roystonea_regia	((Burretiokentia_grandiflora	(Bactris_major	(Elaeis_oleifera	Elaeis_guineensis)))	Attalea_speciosa))))	Podococcus_barteri)	(Sabal_domingensis	Phoenix_dactylifera))	(Iriartea_deltoidea	Nypa_fruticans)))	Pseudophoenix_vinifera)	Calamus_caryotoides);
((((Sabal_domingensis	Phoenix_dactylifera)	(Roystonea_regia	(((Orania_palindan	((Oenocarpus_bataua	Oenocarpus_minor)	Prestoea_acuminata))	(Manicaria_saccifera	((Geonoma_undata	Leopoldinia_pulchra)	((Veitchia_spiralis	(Hydriastele_microspadix	(Heterospathe_cagayanensis	(Dypsis_decaryi	(Reinhardtia_gracilis	Dictyosperma_album)))))	Kentiopsis_piersoniorum))))	((((Podococcus_barteri	(Bactris_major	(Elaeis_oleifera	Elaeis_guineensis)))	Attalea_speciosa)	((Iriartea_deltoidea	Nypa_fruticans)	(Pseudophoenix_vinifera	Sclerosperma_profizianum)))	(Pelagodoxa_henryana	(Reinhardtia_latisecta	(Reinhardtia_paiewonskiana	Reinhardtia_simplex)))))))	Burretiokentia_grandiflora)	Calamus_caryotoides);
(((Pseudophoenix_vinifera	((((((Geonoma_undata	Leopoldinia_pulchra)	((((Reinhardtia_simplex	(Reinhardtia_latisecta	Reinhardtia_paiewonskiana))	Roystonea_regia)	((Bactris_major	(Elaeis_oleifera	Elaeis_guineensis))	Attalea_speciosa))	Pelagodoxa_henryana))	(Nypa_fruticans	(Iriartea_deltoidea	((Oenocarpus_bataua	Oenocarpus_minor)	Prestoea_acuminata))))	(Manicaria_saccifera	(Veitchia_spiralis	(((Hydriastele_microspadix	Dypsis_decaryi)	(Heterospathe_cagayanensis	Kentiopsis_piersoniorum))	(Reinhardtia_gracilis	Dictyosperma_album)))))	(Sabal_domingensis	Phoenix_dactylifera))	(Podococcus_barteri	(Sclerosperma_profizianum	Orania_palindan))))	Burretiokentia_grandiflora)	Calamus_caryotoides);
((Pseudophoenix_vinifera	((((Pelagodoxa_henryana	(((Geonoma_undata	Leopoldinia_pulchra)	Manicaria_saccifera)	((Veitchia_spiralis	(Burretiokentia_grandiflora	(((Hydriastele_microspadix	Dypsis_decaryi)	(Reinhardtia_gracilis	Dictyosperma_album))	(Heterospathe_cagayanensis	Kentiopsis_piersoniorum))))	((Oenocarpus_bataua	Oenocarpus_minor)	Prestoea_acuminata))))	(((Reinhardtia_simplex	(Reinhardtia_latisecta	Reinhardtia_paiewonskiana))	Roystonea_regia)	((Bactris_major	(Elaeis_oleifera	Elaeis_guineensis))	Attalea_speciosa)))	((Iriartea_deltoidea	Nypa_fruticans)	(Sabal_domingensis	Phoenix_dactylifera)))	(Orania_palindan	(Podococcus_barteri	Sclerosperma_profizianum))))	Calamus_caryotoides);
(((Pseudophoenix_vinifera	(((Podococcus_barteri	(Orania_palindan	Sclerosperma_profizianum))	(((Leopoldinia_pulchra	Geonoma_undata)	(Manicaria_saccifera	((((Hydriastele_microspadix	Dypsis_decaryi)	(Heterospathe_cagayanensis	Kentiopsis_piersoniorum))	(Reinhardtia_gracilis	Dictyosperma_album))	((Prestoea_acuminata	(Oenocarpus_bataua	Oenocarpus_minor))	Veitchia_spiralis))))	(Roystonea_regia	(((Elaeis_oleifera	Elaeis_guineensis)	(Attalea_speciosa	Bactris_major))	(Pelagodoxa_henryana	(Reinhardtia_simplex	(Reinhardtia_latisecta	Reinhardtia_paiewonskiana)))))))	((Iriartea_deltoidea	Nypa_fruticans)	(Sabal_domingensis	Phoenix_dactylifera))))	Burretiokentia_grandiflora)	Calamus_caryotoides);
(((Pseudophoenix_vinifera	(((Podococcus_barteri	Sclerosperma_profizianum)	(((Nypa_fruticans	(((Leopoldinia_pulchra	Geonoma_undata)	Manicaria_saccifera)	(((Heterospathe_cagayanensis	(Hydriastele_microspadix	Dypsis_decaryi))	(Reinhardtia_gracilis	Dictyosperma_album))	(Kentiopsis_piersoniorum	((Iriartea_deltoidea	(Prestoea_acuminata	(Oenocarpus_bataua	Oenocarpus_minor)))	Veitchia_spiralis)))))	Pelagodoxa_henryana)	(Roystonea_regia	(((Elaeis_oleifera	Elaeis_guineensis)	(Attalea_speciosa	Bactris_major))	(Reinhardtia_simplex	(Reinhardtia_latisecta	Reinhardtia_paiewonskiana))))))	(Orania_palindan	(Sabal_domingensis	Phoenix_dactylifera))))	Burretiokentia_grandiflora)	Calamus_caryotoides);
((Pseudophoenix_vinifera	(((Iriartea_deltoidea	Nypa_fruticans)	(((Geonoma_undata	(((Podococcus_barteri	((((Pelagodoxa_henryana	Heterospathe_cagayanensis)	Kentiopsis_piersoniorum)	(Hydriastele_microspadix	(Dypsis_decaryi	(Reinhardtia_gracilis	Dictyosperma_album))))	Veitchia_spiralis))	Manicaria_saccifera)	(Leopoldinia_pulchra	(Prestoea_acuminata	(Oenocarpus_bataua	Oenocarpus_minor)))))	(((((Elaeis_oleifera	Elaeis_guineensis)	(Attalea_speciosa	Bactris_major))	Roystonea_regia)	(Reinhardtia_simplex	(Reinhardtia_latisecta	Reinhardtia_paiewonskiana)))	Burretiokentia_grandiflora))	(Sabal_domingensis	Phoenix_dactylifera)))	(Orania_palindan	Sclerosperma_profizianum)))	Calamus_caryotoides);
((((((((Elaeis_oleifera	Elaeis_guineensis)	(Attalea_speciosa	Bactris_major))	Roystonea_regia)	(Reinhardtia_latisecta	(Reinhardtia_paiewonskiana	Reinhardtia_simplex)))	(Leopoldinia_pulchra	(Geonoma_undata	((((((Hydriastele_microspadix	Dypsis_decaryi)	(Heterospathe_cagayanensis	((Reinhardtia_gracilis	Dictyosperma_album)	Kentiopsis_piersoniorum)))	Veitchia_spiralis)	Manicaria_saccifera)	(Prestoea_acuminata	(Oenocarpus_bataua	Oenocarpus_minor)))	(Podococcus_barteri	Pelagodoxa_henryana)))))	((Orania_palindan	Pseudophoenix_vinifera)	((Sabal_domingensis	(Sclerosperma_profizianum	Phoenix_dactylifera))	(Iriartea_deltoidea	Nypa_fruticans))))	Burretiokentia_grandiflora)	Calamus_caryotoides);
((((Iriartea_deltoidea	((Sclerosperma_profizianum	Orania_palindan)	Pseudophoenix_vinifera))	(Podococcus_barteri	((((Attalea_speciosa	(Bactris_major	(Elaeis_oleifera	Elaeis_guineensis)))	(Roystonea_regia	(Reinhardtia_simplex	(Reinhardtia_latisecta	Reinhardtia_paiewonskiana))))	((((Leopoldinia_pulchra	Geonoma_undata)	(((Kentiopsis_piersoniorum	(Hydriastele_microspadix	Dypsis_decaryi))	(Heterospathe_cagayanensis	(Reinhardtia_gracilis	Dictyosperma_album)))	Veitchia_spiralis))	(Pelagodoxa_henryana	Manicaria_saccifera))	(Prestoea_acuminata	(Oenocarpus_bataua	Oenocarpus_minor))))	((Sabal_domingensis	Phoenix_dactylifera)	Nypa_fruticans))))	Burretiokentia_grandiflora)	Calamus_caryotoides);
(((Pseudophoenix_vinifera	((((Nypa_fruticans	Iriartea_deltoidea)	(Phoenix_dactylifera	(((Roystonea_regia	((Elaeis_oleifera	Elaeis_guineensis)	(Attalea_speciosa	Bactris_major)))	(Reinhardtia_simplex	(Reinhardtia_latisecta	Reinhardtia_paiewonskiana)))	((Pelagodoxa_henryana	(((Kentiopsis_piersoniorum	(((Prestoea_acuminata	Veitchia_spiralis)	Heterospathe_cagayanensis)	(Hydriastele_microspadix	((Reinhardtia_gracilis	Dictyosperma_album)	Dypsis_decaryi))))	(Oenocarpus_minor	Oenocarpus_bataua))	Manicaria_saccifera))	(Leopoldinia_pulchra	Geonoma_undata)))))	Sabal_domingensis)	((Podococcus_barteri	Sclerosperma_profizianum)	Orania_palindan)))	Burretiokentia_grandiflora)	Calamus_caryotoides);
(((Pseudophoenix_vinifera	(((Nypa_fruticans	Iriartea_deltoidea)	((Sabal_domingensis	Phoenix_dactylifera)	(Podococcus_barteri	((((Prestoea_acuminata	(Geonoma_undata	(Kentiopsis_piersoniorum	(Oenocarpus_minor	Oenocarpus_bataua))))	(((Manicaria_saccifera	Veitchia_spiralis)	(Leopoldinia_pulchra	Heterospathe_cagayanensis))	((Hydriastele_microspadix	Dypsis_decaryi)	(Reinhardtia_gracilis	Dictyosperma_album))))	Pelagodoxa_henryana)	((Roystonea_regia	(Attalea_speciosa	(Bactris_major	(Elaeis_oleifera	Elaeis_guineensis))))	(Reinhardtia_simplex	(Reinhardtia_latisecta	Reinhardtia_paiewonskiana)))))))	(Sclerosperma_profizianum	Orania_palindan)))	Burretiokentia_grandiflora)	Calamus_caryotoides);
((Phoenix_dactylifera	(((Iriartea_deltoidea	((Orania_palindan	Sclerosperma_profizianum)	Pseudophoenix_vinifera))	(Nypa_fruticans	(((Pelagodoxa_henryana	(Roystonea_regia	((Attalea_speciosa	((Bactris_major	(Elaeis_oleifera	Elaeis_guineensis))	Burretiokentia_grandiflora))	(Reinhardtia_simplex	(Reinhardtia_latisecta	(Reinhardtia_gracilis	Reinhardtia_paiewonskiana))))))	((Leopoldinia_pulchra	(Geonoma_undata	(Prestoea_acuminata	(Oenocarpus_minor	Oenocarpus_bataua))))	((Veitchia_spiralis	((Heterospathe_cagayanensis	((Dictyosperma_album	Dypsis_decaryi)	Hydriastele_microspadix))	Kentiopsis_piersoniorum))	Manicaria_saccifera)))	Podococcus_barteri)))	Sabal_domingensis))	Calamus_caryotoides);
((Phoenix_dactylifera	(((Iriartea_deltoidea	((Orania_palindan	Sclerosperma_profizianum)	Pseudophoenix_vinifera))	((Burretiokentia_grandiflora	((Leopoldinia_pulchra	Geonoma_undata)	((Podococcus_barteri	(Nypa_fruticans	Pelagodoxa_henryana))	((Prestoea_acuminata	(Oenocarpus_minor	Oenocarpus_bataua))	((Veitchia_spiralis	((Heterospathe_cagayanensis	Hydriastele_microspadix)	(((Reinhardtia_gracilis	Dictyosperma_album)	Dypsis_decaryi)	Kentiopsis_piersoniorum)))	Manicaria_saccifera)))))	((Roystonea_regia	((Attalea_speciosa	(Elaeis_oleifera	Elaeis_guineensis))	Bactris_major))	(Reinhardtia_simplex	(Reinhardtia_latisecta	Reinhardtia_paiewonskiana)))))	Sabal_domingensis))	Calamus_caryotoides);
(((Iriartea_deltoidea	((Orania_palindan	Sclerosperma_profizianum)	Pseudophoenix_vinifera))	(Podococcus_barteri	((Roystonea_regia	(((((Elaeis_oleifera	Elaeis_guineensis)	(Bactris_major	Attalea_speciosa))	((Manicaria_saccifera	(Leopoldinia_pulchra	Geonoma_undata))	((Veitchia_spiralis	((Dypsis_decaryi	Hydriastele_microspadix)	(Heterospathe_cagayanensis	(Kentiopsis_piersoniorum	(Reinhardtia_gracilis	Dictyosperma_album)))))	(Prestoea_acuminata	(Oenocarpus_minor	Oenocarpus_bataua)))))	Burretiokentia_grandiflora)	(Pelagodoxa_henryana	(Reinhardtia_simplex	(Reinhardtia_latisecta	Reinhardtia_paiewonskiana)))))	(Nypa_fruticans	(Sabal_domingensis	Phoenix_dactylifera)))))	Calamus_caryotoides);
((Burretiokentia_grandiflora	((Nypa_fruticans	(Iriartea_deltoidea	((Orania_palindan	Sclerosperma_profizianum)	Pseudophoenix_vinifera)))	(Podococcus_barteri	(((Roystonea_regia	((Attalea_speciosa	((Elaeis_oleifera	Elaeis_guineensis)	Bactris_major))	(Reinhardtia_simplex	(Reinhardtia_latisecta	Reinhardtia_paiewonskiana))))	((Pelagodoxa_henryana	(Manicaria_saccifera	((Kentiopsis_piersoniorum	(Prestoea_acuminata	(Oenocarpus_minor	Oenocarpus_bataua)))	(Heterospathe_cagayanensis	(Veitchia_spiralis	((Dypsis_decaryi	Hydriastele_microspadix)	(Reinhardtia_gracilis	Dictyosperma_album)))))))	(Leopoldinia_pulchra	Geonoma_undata)))	(Sabal_domingensis	Phoenix_dactylifera)))))	Calamus_caryotoides);
((Burretiokentia_grandiflora	((Iriartea_deltoidea	((Orania_palindan	Sclerosperma_profizianum)	Pseudophoenix_vinifera))	((((Podococcus_barteri	Nypa_fruticans)	((Reinhardtia_simplex	(Reinhardtia_latisecta	Reinhardtia_paiewonskiana))	(Roystonea_regia	((Elaeis_oleifera	Elaeis_guineensis)	(Bactris_major	Attalea_speciosa)))))	(Sabal_domingensis	Phoenix_dactylifera))	(((Heterospathe_cagayanensis	Pelagodoxa_henryana)	((Kentiopsis_piersoniorum	(Prestoea_acuminata	(Oenocarpus_minor	Oenocarpus_bataua)))	(((Reinhardtia_gracilis	Dictyosperma_album)	(Dypsis_decaryi	Hydriastele_microspadix))	Veitchia_spiralis)))	(Manicaria_saccifera	(Leopoldinia_pulchra	Geonoma_undata))))))	Calamus_caryotoides);
((Sabal_domingensis	(Phoenix_dactylifera	((((Iriartea_deltoidea	Roystonea_regia)	((Elaeis_oleifera	Elaeis_guineensis)	(Bactris_major	Attalea_speciosa)))	((Burretiokentia_grandiflora	Reinhardtia_simplex)	(Reinhardtia_latisecta	Reinhardtia_paiewonskiana)))	(Nypa_fruticans	((((((Oenocarpus_minor	Oenocarpus_bataua)	(Veitchia_spiralis	(Heterospathe_cagayanensis	(((Kentiopsis_piersoniorum	Prestoea_acuminata)	(Dypsis_decaryi	(Reinhardtia_gracilis	Dictyosperma_album)))	Hydriastele_microspadix))))	Manicaria_saccifera)	(Pelagodoxa_henryana	Pseudophoenix_vinifera))	(Podococcus_barteri	(Orania_palindan	Sclerosperma_profizianum)))	(Leopoldinia_pulchra	Geonoma_undata))))))	Calamus_caryotoides);
(((((((Burretiokentia_grandiflora	(Iriartea_deltoidea	Nypa_fruticans))	(Sabal_domingensis	Phoenix_dactylifera))	(((((Prestoea_acuminata	(Oenocarpus_minor	Oenocarpus_bataua))	(((((Reinhardtia_gracilis	Dictyosperma_album)	Veitchia_spiralis)	((Hydriastele_microspadix	Dypsis_decaryi)	Heterospathe_cagayanensis))	Kentiopsis_piersoniorum)	Manicaria_saccifera))	Pelagodoxa_henryana)	(Leopoldinia_pulchra	Geonoma_undata))	(Roystonea_regia	(((Elaeis_oleifera	Elaeis_guineensis)	(Bactris_major	Attalea_speciosa))	((Reinhardtia_paiewonskiana	Reinhardtia_latisecta)	Reinhardtia_simplex)))))	(Sclerosperma_profizianum	Podococcus_barteri))	Orania_palindan)	Pseudophoenix_vinifera)	Calamus_caryotoides);
(((((((Iriartea_deltoidea	Nypa_fruticans)	(Sabal_domingensis	Phoenix_dactylifera))	((Roystonea_regia	(((Elaeis_oleifera	Elaeis_guineensis)	(Bactris_major	Attalea_speciosa))	(Reinhardtia_latisecta	(Reinhardtia_simplex	Reinhardtia_paiewonskiana))))	((((Pelagodoxa_henryana	Manicaria_saccifera)	((Prestoea_acuminata	(Oenocarpus_minor	Oenocarpus_bataua))	((((((Reinhardtia_gracilis	Dictyosperma_album)	Dypsis_decaryi)	Hydriastele_microspadix)	Heterospathe_cagayanensis)	Veitchia_spiralis)	Kentiopsis_piersoniorum)))	Podococcus_barteri)	(Leopoldinia_pulchra	Geonoma_undata))))	(Sclerosperma_profizianum	Orania_palindan))	Pseudophoenix_vinifera)	Burretiokentia_grandiflora)	Calamus_caryotoides);
(((Sabal_domingensis	Phoenix_dactylifera)	(((Pseudophoenix_vinifera	(Sclerosperma_profizianum	Orania_palindan))	(Iriartea_deltoidea	Nypa_fruticans))	((Roystonea_regia	((Attalea_speciosa	Bactris_major)	(((Reinhardtia_paiewonskiana	Reinhardtia_latisecta)	Reinhardtia_simplex)	(((Podococcus_barteri	Pelagodoxa_henryana)	(Manicaria_saccifera	((Prestoea_acuminata	(Oenocarpus_bataua	Oenocarpus_minor))	(Veitchia_spiralis	(((Burretiokentia_grandiflora	Heterospathe_cagayanensis)	Kentiopsis_piersoniorum)	((Dypsis_decaryi	Hydriastele_microspadix)	(Reinhardtia_gracilis	Dictyosperma_album)))))))	(Leopoldinia_pulchra	Geonoma_undata)))))	(Elaeis_oleifera	Elaeis_guineensis))))	Calamus_caryotoides);
((((((Pseudophoenix_vinifera	(Sclerosperma_profizianum	Orania_palindan))	Iriartea_deltoidea)	(((((Attalea_speciosa	Bactris_major)	(Elaeis_oleifera	Elaeis_guineensis))	(((Reinhardtia_paiewonskiana	Reinhardtia_latisecta)	Reinhardtia_simplex)	Roystonea_regia))	(((Pelagodoxa_henryana	Manicaria_saccifera)	(Veitchia_spiralis	((Heterospathe_cagayanensis	(Reinhardtia_gracilis	Dictyosperma_album))	((Dypsis_decaryi	Hydriastele_microspadix)	((Prestoea_acuminata	(Oenocarpus_bataua	Oenocarpus_minor))	Kentiopsis_piersoniorum)))))	(Leopoldinia_pulchra	Geonoma_undata)))	Podococcus_barteri))	(Nypa_fruticans	(Sabal_domingensis	Phoenix_dactylifera)))	Burretiokentia_grandiflora)	Calamus_caryotoides);
((((Sclerosperma_profizianum	(Pseudophoenix_vinifera	Orania_palindan))	(((Iriartea_deltoidea	Nypa_fruticans)	(Sabal_domingensis	Phoenix_dactylifera))	(((Geonoma_undata	Leopoldinia_pulchra)	(((Attalea_speciosa	Bactris_major)	(Elaeis_oleifera	Elaeis_guineensis))	(((Reinhardtia_paiewonskiana	Reinhardtia_latisecta)	Reinhardtia_simplex)	Roystonea_regia)))	((Podococcus_barteri	Pelagodoxa_henryana)	((((Prestoea_acuminata	(Oenocarpus_bataua	Oenocarpus_minor))	Veitchia_spiralis)	((((Reinhardtia_gracilis	Dictyosperma_album)	(Dypsis_decaryi	Hydriastele_microspadix))	Heterospathe_cagayanensis)	Kentiopsis_piersoniorum))	Manicaria_saccifera)))))	Burretiokentia_grandiflora)	Calamus_caryotoides);
(((((((Sabal_domingensis	Phoenix_dactylifera)	(((Roystonea_regia	(Reinhardtia_latisecta	(Reinhardtia_simplex	Reinhardtia_paiewonskiana)))	((Attalea_speciosa	Bactris_major)	(Elaeis_oleifera	Elaeis_guineensis)))	((Nypa_fruticans	(Podococcus_barteri	Pelagodoxa_henryana))	((((Oenocarpus_bataua	Oenocarpus_minor)	(Leopoldinia_pulchra	Geonoma_undata))	((Prestoea_acuminata	Veitchia_spiralis)	((Heterospathe_cagayanensis	Kentiopsis_piersoniorum)	(((Reinhardtia_gracilis	Dictyosperma_album)	Dypsis_decaryi)	Hydriastele_microspadix))))	Manicaria_saccifera))))	Iriartea_deltoidea)	(Orania_palindan	Sclerosperma_profizianum))	Pseudophoenix_vinifera)	Burretiokentia_grandiflora)	Calamus_caryotoides);
(((((Pseudophoenix_vinifera	Sclerosperma_profizianum)	Iriartea_deltoidea)	Orania_palindan)	((Nypa_fruticans	(Sabal_domingensis	Phoenix_dactylifera))	(((Roystonea_regia	((Reinhardtia_simplex	(Reinhardtia_paiewonskiana	Reinhardtia_latisecta))	(Burretiokentia_grandiflora	(Attalea_speciosa	(Bactris_major	(Elaeis_oleifera	Elaeis_guineensis))))))	((Pelagodoxa_henryana	((Manicaria_saccifera	(Veitchia_spiralis	(((Kentiopsis_piersoniorum	Heterospathe_cagayanensis)	Hydriastele_microspadix)	((Reinhardtia_gracilis	Dictyosperma_album)	Dypsis_decaryi))))	(Prestoea_acuminata	(Oenocarpus_bataua	Oenocarpus_minor))))	(Leopoldinia_pulchra	Geonoma_undata)))	Podococcus_barteri)))	Calamus_caryotoides);
(((((Iriartea_deltoidea	Nypa_fruticans)	(Sabal_domingensis	Phoenix_dactylifera))	((Roystonea_regia	(((Elaeis_oleifera	Elaeis_guineensis)	(Attalea_speciosa	Bactris_major))	(Reinhardtia_simplex	(Reinhardtia_paiewonskiana	Reinhardtia_latisecta))))	((((((Prestoea_acuminata	(Oenocarpus_bataua	Oenocarpus_minor))	Veitchia_spiralis)	((Heterospathe_cagayanensis	((Reinhardtia_gracilis	Dictyosperma_album)	(Hydriastele_microspadix	Dypsis_decaryi)))	Kentiopsis_piersoniorum))	(Burretiokentia_grandiflora	Manicaria_saccifera))	Pelagodoxa_henryana)	(Leopoldinia_pulchra	Geonoma_undata))))	((Podococcus_barteri	Sclerosperma_profizianum)	(Pseudophoenix_vinifera	Orania_palindan)))	Calamus_caryotoides);
((Phoenix_dactylifera	((((Pseudophoenix_vinifera	Burretiokentia_grandiflora)	((Attalea_speciosa	(Bactris_major	(Elaeis_oleifera	Elaeis_guineensis)))	(((Leopoldinia_pulchra	Geonoma_undata)	(((Podococcus_barteri	(Sclerosperma_profizianum	Orania_palindan))	Roystonea_regia)	((((Veitchia_spiralis	(((((Reinhardtia_gracilis	Dictyosperma_album)	Dypsis_decaryi)	Hydriastele_microspadix)	Heterospathe_cagayanensis)	Kentiopsis_piersoniorum))	Manicaria_saccifera)	Pelagodoxa_henryana)	(Prestoea_acuminata	(Oenocarpus_bataua	Oenocarpus_minor)))))	(Reinhardtia_simplex	(Reinhardtia_paiewonskiana	Reinhardtia_latisecta)))))	(Iriartea_deltoidea	Nypa_fruticans))	Sabal_domingensis))	Calamus_caryotoides);
((Podococcus_barteri	((Pseudophoenix_vinifera	(Sclerosperma_profizianum	Orania_palindan))	(((Sabal_domingensis	Phoenix_dactylifera)	(Iriartea_deltoidea	Nypa_fruticans))	(((Elaeis_oleifera	Elaeis_guineensis)	(Attalea_speciosa	Bactris_major))	(Roystonea_regia	((Reinhardtia_simplex	(Reinhardtia_paiewonskiana	Reinhardtia_latisecta))	((Leopoldinia_pulchra	Geonoma_undata)	((Pelagodoxa_henryana	(((Prestoea_acuminata	(Oenocarpus_bataua	Oenocarpus_minor))	Kentiopsis_piersoniorum)	((Veitchia_spiralis	((Reinhardtia_gracilis	Dictyosperma_album)	(Dypsis_decaryi	(Burretiokentia_grandiflora	Hydriastele_microspadix))))	Heterospathe_cagayanensis)))	Manicaria_saccifera))))))))	Calamus_caryotoides);
((Burretiokentia_grandiflora	(((Sclerosperma_profizianum	Orania_palindan)	(Pseudophoenix_vinifera	Iriartea_deltoidea))	(((((Roystonea_regia	(Reinhardtia_simplex	(Reinhardtia_paiewonskiana	Reinhardtia_latisecta)))	((Elaeis_oleifera	Elaeis_guineensis)	(Attalea_speciosa	Bactris_major)))	(Geonoma_undata	(Pelagodoxa_henryana	((((Prestoea_acuminata	(Oenocarpus_bataua	Oenocarpus_minor))	Kentiopsis_piersoniorum)	((Veitchia_spiralis	(((Reinhardtia_gracilis	Dictyosperma_album)	Dypsis_decaryi)	Hydriastele_microspadix))	Heterospathe_cagayanensis))	Manicaria_saccifera))))	Leopoldinia_pulchra)	((Sabal_domingensis	Phoenix_dactylifera)	(Nypa_fruticans	Podococcus_barteri)))))	Calamus_caryotoides);
(((((Sclerosperma_profizianum	Orania_palindan)	Pseudophoenix_vinifera)	Iriartea_deltoidea)	(Sabal_domingensis	(((((Pelagodoxa_henryana	((((Oenocarpus_bataua	Oenocarpus_minor)	(Kentiopsis_piersoniorum	Prestoea_acuminata))	((Veitchia_spiralis	((Dypsis_decaryi	Hydriastele_microspadix)	(Reinhardtia_gracilis	Dictyosperma_album)))	Heterospathe_cagayanensis))	Manicaria_saccifera))	((Podococcus_barteri	Nypa_fruticans)	((Roystonea_regia	Geonoma_undata)	Leopoldinia_pulchra)))	(Reinhardtia_simplex	(Reinhardtia_paiewonskiana	Reinhardtia_latisecta)))	((Elaeis_oleifera	Elaeis_guineensis)	(Attalea_speciosa	(Burretiokentia_grandiflora	Bactris_major))))	Phoenix_dactylifera)))	Calamus_caryotoides);
((((((Orania_palindan	(Podococcus_barteri	Sclerosperma_profizianum))	Pseudophoenix_vinifera)	Iriartea_deltoidea)	((Nypa_fruticans	(Phoenix_dactylifera	Sabal_domingensis))	((Pelagodoxa_henryana	((Reinhardtia_simplex	(Reinhardtia_latisecta	Reinhardtia_paiewonskiana))	((Attalea_speciosa	(Bactris_major	(Elaeis_guineensis	Elaeis_oleifera)))	Roystonea_regia)))	((((Veitchia_spiralis	(((Heterospathe_cagayanensis	Kentiopsis_piersoniorum)	Hydriastele_microspadix)	(Dypsis_decaryi	(Reinhardtia_gracilis	Dictyosperma_album))))	(Geonoma_undata	Leopoldinia_pulchra))	((Oenocarpus_bataua	Oenocarpus_minor)	Prestoea_acuminata))	Manicaria_saccifera))))	Burretiokentia_grandiflora)	Calamus_caryotoides);
(((Sabal_domingensis	((((((Leopoldinia_pulchra	(Geonoma_undata	((Oenocarpus_bataua	Oenocarpus_minor)	Prestoea_acuminata)))	((Manicaria_saccifera	(Veitchia_spiralis	((Hydriastele_microspadix	(Dypsis_decaryi	(Reinhardtia_gracilis	Dictyosperma_album)))	(Heterospathe_cagayanensis	Kentiopsis_piersoniorum))))	Pelagodoxa_henryana))	(((Reinhardtia_simplex	(Reinhardtia_latisecta	Reinhardtia_paiewonskiana))	(Attalea_speciosa	(Bactris_major	(Elaeis_guineensis	Elaeis_oleifera))))	Roystonea_regia))	((Orania_palindan	Sclerosperma_profizianum)	(Pseudophoenix_vinifera	Iriartea_deltoidea)))	(Podococcus_barteri	Nypa_fruticans))	Phoenix_dactylifera))	Burretiokentia_grandiflora)	Calamus_caryotoides);
((((((Orania_palindan	Sclerosperma_profizianum)	Pseudophoenix_vinifera)	(Nypa_fruticans	Iriartea_deltoidea))	((Podococcus_barteri	(Sabal_domingensis	Phoenix_dactylifera))	((Manicaria_saccifera	(Pelagodoxa_henryana	((Veitchia_spiralis	((Hydriastele_microspadix	(Dypsis_decaryi	Dictyosperma_album))	Heterospathe_cagayanensis))	(Leopoldinia_pulchra	((Kentiopsis_piersoniorum	Geonoma_undata)	((Oenocarpus_bataua	Oenocarpus_minor)	Prestoea_acuminata))))))	(((Elaeis_guineensis	Elaeis_oleifera)	(Attalea_speciosa	Bactris_major))	((Reinhardtia_gracilis	Roystonea_regia)	(Reinhardtia_simplex	(Reinhardtia_latisecta	Reinhardtia_paiewonskiana)))))))	Burretiokentia_grandiflora)	Calamus_caryotoides);
(((((((Podococcus_barteri	(Sabal_domingensis	Phoenix_dactylifera))	(((Manicaria_saccifera	(Leopoldinia_pulchra	(Pelagodoxa_henryana	(((Kentiopsis_piersoniorum	((Oenocarpus_bataua	Oenocarpus_minor)	Prestoea_acuminata))	((Veitchia_spiralis	(Dypsis_decaryi	(Reinhardtia_gracilis	Dictyosperma_album)))	Hydriastele_microspadix))	Heterospathe_cagayanensis))))	Geonoma_undata)	((Reinhardtia_simplex	(Reinhardtia_latisecta	Reinhardtia_paiewonskiana))	(((Elaeis_guineensis	Elaeis_oleifera)	(Attalea_speciosa	Bactris_major))	Roystonea_regia))))	(Orania_palindan	Sclerosperma_profizianum))	(Nypa_fruticans	Iriartea_deltoidea))	Pseudophoenix_vinifera)	Burretiokentia_grandiflora)	Calamus_caryotoides);
(((((Pseudophoenix_vinifera	(Orania_palindan	Sclerosperma_profizianum))	(Nypa_fruticans	Iriartea_deltoidea))	((Podococcus_barteri	(Sabal_domingensis	Phoenix_dactylifera))	(((Pelagodoxa_henryana	(Manicaria_saccifera	(((Veitchia_spiralis	Prestoea_acuminata)	(Oenocarpus_bataua	Oenocarpus_minor))	((Heterospathe_cagayanensis	(Hydriastele_microspadix	(Dypsis_decaryi	(Reinhardtia_gracilis	Dictyosperma_album))))	Kentiopsis_piersoniorum))))	(Leopoldinia_pulchra	Geonoma_undata))	((Reinhardtia_simplex	(Reinhardtia_latisecta	Reinhardtia_paiewonskiana))	((Attalea_speciosa	(Bactris_major	(Elaeis_guineensis	Elaeis_oleifera)))	Roystonea_regia)))))	Burretiokentia_grandiflora)	Calamus_caryotoides);
((Pseudophoenix_vinifera	((Iriartea_deltoidea	((Podococcus_barteri	(((((Burretiokentia_grandiflora	Roystonea_regia)	((Elaeis_guineensis	Elaeis_oleifera)	(Attalea_speciosa	Bactris_major)))	(Reinhardtia_simplex	(Reinhardtia_latisecta	Reinhardtia_paiewonskiana)))	(Sabal_domingensis	Phoenix_dactylifera))	Nypa_fruticans))	(Pelagodoxa_henryana	(((Leopoldinia_pulchra	Geonoma_undata)	Manicaria_saccifera)	(Veitchia_spiralis	((Dypsis_decaryi	(Reinhardtia_gracilis	Dictyosperma_album))	(Heterospathe_cagayanensis	(Hydriastele_microspadix	((Prestoea_acuminata	(Oenocarpus_bataua	Oenocarpus_minor))	Kentiopsis_piersoniorum)))))))))	(Orania_palindan	Sclerosperma_profizianum)))	Calamus_caryotoides);
((Pseudophoenix_vinifera	(((Nypa_fruticans	Iriartea_deltoidea)	((((((Elaeis_guineensis	Elaeis_oleifera)	(Attalea_speciosa	(Burretiokentia_grandiflora	Bactris_major)))	(Reinhardtia_latisecta	(Reinhardtia_paiewonskiana	Reinhardtia_simplex)))	Roystonea_regia)	(Sabal_domingensis	Phoenix_dactylifera))	(((Podococcus_barteri	Pelagodoxa_henryana)	(Manicaria_saccifera	((Veitchia_spiralis	(((((Oenocarpus_bataua	Oenocarpus_minor)	Kentiopsis_piersoniorum)	Heterospathe_cagayanensis)	(Reinhardtia_gracilis	Dictyosperma_album))	(Hydriastele_microspadix	Dypsis_decaryi)))	Prestoea_acuminata)))	(Leopoldinia_pulchra	Geonoma_undata))))	(Orania_palindan	Sclerosperma_profizianum)))	Calamus_caryotoides);
(((Pseudophoenix_vinifera	(((Pelagodoxa_henryana	(((((Iriartea_deltoidea	Nypa_fruticans)	(Sabal_domingensis	Phoenix_dactylifera))	(((Elaeis_guineensis	Elaeis_oleifera)	(Attalea_speciosa	Bactris_major))	((Reinhardtia_simplex	(Reinhardtia_latisecta	Reinhardtia_paiewonskiana))	Roystonea_regia)))	Podococcus_barteri)	(Leopoldinia_pulchra	Geonoma_undata)))	(Manicaria_saccifera	(((Prestoea_acuminata	(Oenocarpus_bataua	Oenocarpus_minor))	Veitchia_spiralis)	((Heterospathe_cagayanensis	(Reinhardtia_gracilis	Dictyosperma_album))	((Hydriastele_microspadix	Dypsis_decaryi)	Kentiopsis_piersoniorum)))))	(Orania_palindan	Sclerosperma_profizianum)))	Burretiokentia_grandiflora)	Calamus_caryotoides);
((Sabal_domingensis	(Phoenix_dactylifera	(((Nypa_fruticans	((Elaeis_guineensis	Elaeis_oleifera)	(Attalea_speciosa	Bactris_major)))	((Reinhardtia_simplex	(Reinhardtia_latisecta	Reinhardtia_paiewonskiana))	Roystonea_regia))	(((Manicaria_saccifera	(Veitchia_spiralis	((Reinhardtia_gracilis	Dictyosperma_album)	(Hydriastele_microspadix	Dypsis_decaryi))))	(((Burretiokentia_grandiflora	Iriartea_deltoidea)	Heterospathe_cagayanensis)	(Pelagodoxa_henryana	Pseudophoenix_vinifera)))	((Sclerosperma_profizianum	Podococcus_barteri)	((Leopoldinia_pulchra	(Prestoea_acuminata	((Oenocarpus_bataua	Oenocarpus_minor)	(Geonoma_undata	Kentiopsis_piersoniorum))))	Orania_palindan))))))	Calamus_caryotoides);
(((Pseudophoenix_vinifera	(Sclerosperma_profizianum	Orania_palindan))	(((Nypa_fruticans	Podococcus_barteri)	(Sabal_domingensis	Phoenix_dactylifera))	((Roystonea_regia	((Burretiokentia_grandiflora	Iriartea_deltoidea)	((Attalea_speciosa	(Bactris_major	(Elaeis_guineensis	Elaeis_oleifera)))	(Reinhardtia_simplex	(Reinhardtia_latisecta	Reinhardtia_paiewonskiana)))))	((Geonoma_undata	Leopoldinia_pulchra)	((Manicaria_saccifera	Pelagodoxa_henryana)	(Veitchia_spiralis	((((Reinhardtia_gracilis	Dictyosperma_album)	Dypsis_decaryi)	Hydriastele_microspadix)	(((Prestoea_acuminata	(Oenocarpus_bataua	Oenocarpus_minor))	Kentiopsis_piersoniorum)	Heterospathe_cagayanensis))))))))	Calamus_caryotoides);
((Pseudophoenix_vinifera	(((Phoenix_dactylifera	Sabal_domingensis)	(Nypa_fruticans	Iriartea_deltoidea))	(((Roystonea_regia	(((Reinhardtia_simplex	(Reinhardtia_latisecta	Reinhardtia_paiewonskiana))	(Attalea_speciosa	((Elaeis_guineensis	Elaeis_oleifera)	Bactris_major)))	Burretiokentia_grandiflora))	(((Podococcus_barteri	Pelagodoxa_henryana)	((((Reinhardtia_gracilis	Dictyosperma_album)	((Heterospathe_cagayanensis	(Kentiopsis_piersoniorum	Veitchia_spiralis))	(Hydriastele_microspadix	Dypsis_decaryi)))	Manicaria_saccifera)	((Oenocarpus_minor	Oenocarpus_bataua)	Prestoea_acuminata)))	(Leopoldinia_pulchra	Geonoma_undata)))	(Sclerosperma_profizianum	Orania_palindan))))	Calamus_caryotoides);
((Pseudophoenix_vinifera	(((((Roystonea_regia	((Reinhardtia_latisecta	(Reinhardtia_paiewonskiana	Reinhardtia_simplex))	((Burretiokentia_grandiflora	((Elaeis_guineensis	Elaeis_oleifera)	Bactris_major))	Attalea_speciosa)))	((Pelagodoxa_henryana	((((Hydriastele_microspadix	Dypsis_decaryi)	((Reinhardtia_gracilis	Dictyosperma_album)	(Heterospathe_cagayanensis	Kentiopsis_piersoniorum)))	(Veitchia_spiralis	((Oenocarpus_minor	Oenocarpus_bataua)	Prestoea_acuminata)))	Manicaria_saccifera))	(Leopoldinia_pulchra	Geonoma_undata)))	Podococcus_barteri)	((Phoenix_dactylifera	Sabal_domingensis)	(Nypa_fruticans	Iriartea_deltoidea)))	(Sclerosperma_profizianum	Orania_palindan)))	Calamus_caryotoides);
(((Pseudophoenix_vinifera	((((((Reinhardtia_simplex	(Reinhardtia_latisecta	Reinhardtia_paiewonskiana))	(((Elaeis_guineensis	Elaeis_oleifera)	Bactris_major)	Attalea_speciosa))	Roystonea_regia)	((Podococcus_barteri	Pelagodoxa_henryana)	(Manicaria_saccifera	(((Leopoldinia_pulchra	Geonoma_undata)	((((Heterospathe_cagayanensis	Dictyosperma_album)	Kentiopsis_piersoniorum)	(Dypsis_decaryi	Hydriastele_microspadix))	Veitchia_spiralis))	((Oenocarpus_minor	Oenocarpus_bataua)	Prestoea_acuminata)))))	(((Reinhardtia_gracilis	Phoenix_dactylifera)	Sabal_domingensis)	(Nypa_fruticans	Iriartea_deltoidea)))	(Sclerosperma_profizianum	Orania_palindan)))	Burretiokentia_grandiflora)	Calamus_caryotoides);
((Pseudophoenix_vinifera	(((((Elaeis_guineensis	Elaeis_oleifera)	(Bactris_major	Attalea_speciosa))	(Roystonea_regia	((Manicaria_saccifera	(((((Dictyosperma_album	Kentiopsis_piersoniorum)	(Dypsis_decaryi	Hydriastele_microspadix))	Heterospathe_cagayanensis)	Veitchia_spiralis)	(Leopoldinia_pulchra	(Geonoma_undata	((Oenocarpus_minor	Oenocarpus_bataua)	Prestoea_acuminata)))))	(Pelagodoxa_henryana	(Reinhardtia_simplex	(Reinhardtia_latisecta	Reinhardtia_paiewonskiana))))))	(((Reinhardtia_gracilis	Phoenix_dactylifera)	Sabal_domingensis)	(Nypa_fruticans	(Burretiokentia_grandiflora	Iriartea_deltoidea))))	(Podococcus_barteri	(Sclerosperma_profizianum	Orania_palindan))))	Calamus_caryotoides);
(((Pseudophoenix_vinifera	((((Phoenix_dactylifera	Sabal_domingensis)	(Nypa_fruticans	Iriartea_deltoidea))	((Pelagodoxa_henryana	((Manicaria_saccifera	(Leopoldinia_pulchra	Geonoma_undata))	((Veitchia_spiralis	((Reinhardtia_gracilis	Dictyosperma_album)	((Dypsis_decaryi	Hydriastele_microspadix)	(Heterospathe_cagayanensis	Kentiopsis_piersoniorum))))	((Oenocarpus_minor	Oenocarpus_bataua)	Prestoea_acuminata))))	((((Elaeis_guineensis	Elaeis_oleifera)	(Bactris_major	Attalea_speciosa))	(Reinhardtia_simplex	(Reinhardtia_latisecta	Reinhardtia_paiewonskiana)))	Roystonea_regia)))	(Podococcus_barteri	(Sclerosperma_profizianum	Orania_palindan))))	Burretiokentia_grandiflora)	Calamus_caryotoides);
(((Pseudophoenix_vinifera	((Podococcus_barteri	((((Pelagodoxa_henryana	(Manicaria_saccifera	((Veitchia_spiralis	((((Reinhardtia_gracilis	Dictyosperma_album)	(Dypsis_decaryi	Hydriastele_microspadix))	Heterospathe_cagayanensis)	Kentiopsis_piersoniorum))	((Oenocarpus_minor	Oenocarpus_bataua)	Prestoea_acuminata))))	(Leopoldinia_pulchra	Geonoma_undata))	((((Elaeis_guineensis	Elaeis_oleifera)	(Bactris_major	Attalea_speciosa))	(Reinhardtia_simplex	(Reinhardtia_latisecta	Reinhardtia_paiewonskiana)))	Roystonea_regia))	((Phoenix_dactylifera	Sabal_domingensis)	Nypa_fruticans)))	(Iriartea_deltoidea	(Sclerosperma_profizianum	Orania_palindan))))	Burretiokentia_grandiflora)	Calamus_caryotoides);
((((Orania_palindan	(Iriartea_deltoidea	(Podococcus_barteri	(((Pelagodoxa_henryana	((Manicaria_saccifera	((Veitchia_spiralis	((((Reinhardtia_gracilis	Dictyosperma_album)	(Dypsis_decaryi	Hydriastele_microspadix))	Heterospathe_cagayanensis)	Kentiopsis_piersoniorum))	((Oenocarpus_minor	Oenocarpus_bataua)	Prestoea_acuminata)))	(Leopoldinia_pulchra	Geonoma_undata)))	(((Attalea_speciosa	((Elaeis_guineensis	Elaeis_oleifera)	Bactris_major))	((Reinhardtia_simplex	(Reinhardtia_latisecta	Reinhardtia_paiewonskiana))	Burretiokentia_grandiflora))	Roystonea_regia))	((Phoenix_dactylifera	Sabal_domingensis)	Nypa_fruticans)))))	Pseudophoenix_vinifera)	Sclerosperma_profizianum)	Calamus_caryotoides);
((((((((Podococcus_barteri	(Pelagodoxa_henryana	(Manicaria_saccifera	((Veitchia_spiralis	((((Reinhardtia_gracilis	Dictyosperma_album)	(Dypsis_decaryi	Hydriastele_microspadix))	Heterospathe_cagayanensis)	Kentiopsis_piersoniorum))	((Oenocarpus_minor	Oenocarpus_bataua)	Prestoea_acuminata)))))	Geonoma_undata)	(((Attalea_speciosa	((Elaeis_guineensis	Elaeis_oleifera)	Bactris_major))	(Reinhardtia_simplex	(Reinhardtia_latisecta	Reinhardtia_paiewonskiana)))	Roystonea_regia))	Leopoldinia_pulchra)	((Phoenix_dactylifera	Sabal_domingensis)	(Iriartea_deltoidea	Nypa_fruticans)))	(Pseudophoenix_vinifera	(Sclerosperma_profizianum	Orania_palindan)))	Burretiokentia_grandiflora)	Calamus_caryotoides);
((Pseudophoenix_vinifera	(((((((Attalea_speciosa	((Elaeis_guineensis	Elaeis_oleifera)	Bactris_major))	(Reinhardtia_simplex	(Reinhardtia_latisecta	Reinhardtia_paiewonskiana)))	Roystonea_regia)	(Geonoma_undata	Leopoldinia_pulchra))	(Pelagodoxa_henryana	(((Veitchia_spiralis	((Dypsis_decaryi	Hydriastele_microspadix)	(Heterospathe_cagayanensis	((Reinhardtia_gracilis	Dictyosperma_album)	Kentiopsis_piersoniorum))))	Manicaria_saccifera)	((Oenocarpus_minor	Oenocarpus_bataua)	Prestoea_acuminata))))	((Burretiokentia_grandiflora	(Phoenix_dactylifera	Sabal_domingensis))	(Iriartea_deltoidea	Nypa_fruticans)))	(Orania_palindan	(Podococcus_barteri	Sclerosperma_profizianum))))	Calamus_caryotoides);
(((((Nypa_fruticans	Podococcus_barteri)	(((Attalea_speciosa	((Elaeis_guineensis	Elaeis_oleifera)	Bactris_major))	((Reinhardtia_latisecta	(Reinhardtia_paiewonskiana	Reinhardtia_simplex))	Roystonea_regia))	((((Orania_palindan	Sclerosperma_profizianum)	Pseudophoenix_vinifera)	Iriartea_deltoidea)	((Pelagodoxa_henryana	(((Kentiopsis_piersoniorum	((Oenocarpus_minor	Oenocarpus_bataua)	Prestoea_acuminata))	(((Veitchia_spiralis	Heterospathe_cagayanensis)	(Dypsis_decaryi	Hydriastele_microspadix))	(Reinhardtia_gracilis	Dictyosperma_album)))	Manicaria_saccifera))	(Geonoma_undata	Leopoldinia_pulchra)))))	(Phoenix_dactylifera	Sabal_domingensis))	Burretiokentia_grandiflora)	Calamus_caryotoides);
((((((((Roystonea_regia	(Attalea_speciosa	((Elaeis_oleifera	Elaeis_guineensis)	Bactris_major)))	(Reinhardtia_simplex	(Reinhardtia_latisecta	Reinhardtia_paiewonskiana)))	((Pelagodoxa_henryana	(((Prestoea_acuminata	(Oenocarpus_bataua	Oenocarpus_minor))	(Veitchia_spiralis	((Heterospathe_cagayanensis	Kentiopsis_piersoniorum)	((Dypsis_decaryi	Hydriastele_microspadix)	(Reinhardtia_gracilis	Dictyosperma_album)))))	Manicaria_saccifera))	(Geonoma_undata	Leopoldinia_pulchra)))	(Podococcus_barteri	(Sabal_domingensis	Phoenix_dactylifera)))	Nypa_fruticans)	((Iriartea_deltoidea	Pseudophoenix_vinifera)	(Sclerosperma_profizianum	Orania_palindan)))	Burretiokentia_grandiflora)	Calamus_caryotoides);
(((((Elaeis_oleifera	Elaeis_guineensis)	(Bactris_major	Attalea_speciosa))	(((Nypa_fruticans	Iriartea_deltoidea)	(Sabal_domingensis	Phoenix_dactylifera))	((Podococcus_barteri	(((((((Prestoea_acuminata	(Oenocarpus_bataua	Oenocarpus_minor))	Veitchia_spiralis)	((Heterospathe_cagayanensis	Kentiopsis_piersoniorum)	((Dypsis_decaryi	Hydriastele_microspadix)	(Reinhardtia_gracilis	Dictyosperma_album))))	Manicaria_saccifera)	(Pseudophoenix_vinifera	(Sclerosperma_profizianum	Orania_palindan)))	Roystonea_regia)	(Geonoma_undata	Leopoldinia_pulchra)))	(Pelagodoxa_henryana	(Reinhardtia_simplex	(Reinhardtia_latisecta	Reinhardtia_paiewonskiana))))))	Burretiokentia_grandiflora)	Calamus_caryotoides);
((Sabal_domingensis	(Phoenix_dactylifera	(((((Reinhardtia_simplex	(Reinhardtia_latisecta	Reinhardtia_paiewonskiana))	(Roystonea_regia	((Elaeis_oleifera	Elaeis_guineensis)	(Bactris_major	Attalea_speciosa))))	((Pelagodoxa_henryana	((((Prestoea_acuminata	(Oenocarpus_bataua	Oenocarpus_minor))	Veitchia_spiralis)	(Kentiopsis_piersoniorum	(Heterospathe_cagayanensis	((Dypsis_decaryi	(Reinhardtia_gracilis	Dictyosperma_album))	Hydriastele_microspadix))))	Manicaria_saccifera))	(Geonoma_undata	Leopoldinia_pulchra)))	(Podococcus_barteri	(Pseudophoenix_vinifera	(Sclerosperma_profizianum	Orania_palindan))))	(Nypa_fruticans	(Burretiokentia_grandiflora	Iriartea_deltoidea)))))	Calamus_caryotoides);
(((((Nypa_fruticans	Iriartea_deltoidea)	((Podococcus_barteri	(Orania_palindan	Sclerosperma_profizianum))	Pseudophoenix_vinifera))	((Sabal_domingensis	Phoenix_dactylifera)	((((Attalea_speciosa	((Elaeis_oleifera	Elaeis_guineensis)	Bactris_major))	Roystonea_regia)	(Reinhardtia_latisecta	(Reinhardtia_paiewonskiana	Reinhardtia_simplex)))	(((((Prestoea_acuminata	(Oenocarpus_bataua	Oenocarpus_minor))	Veitchia_spiralis)	((Leopoldinia_pulchra	Geonoma_undata)	(Kentiopsis_piersoniorum	(Heterospathe_cagayanensis	((Dypsis_decaryi	(Reinhardtia_gracilis	Dictyosperma_album))	Hydriastele_microspadix)))))	Manicaria_saccifera)	Pelagodoxa_henryana))))	Burretiokentia_grandiflora)	Calamus_caryotoides);
(((((Iriartea_deltoidea	Pseudophoenix_vinifera)	(Sclerosperma_profizianum	Orania_palindan))	(Podococcus_barteri	(((((((Oenocarpus_bataua	Oenocarpus_minor)	((Prestoea_acuminata	Veitchia_spiralis)	((Hydriastele_microspadix	Dypsis_decaryi)	(Heterospathe_cagayanensis	(Kentiopsis_piersoniorum	(Reinhardtia_gracilis	Dictyosperma_album))))))	Manicaria_saccifera)	Pelagodoxa_henryana)	(Leopoldinia_pulchra	Geonoma_undata))	(((Elaeis_oleifera	Elaeis_guineensis)	(Bactris_major	Attalea_speciosa))	(Roystonea_regia	(Reinhardtia_simplex	(Reinhardtia_latisecta	Reinhardtia_paiewonskiana)))))	((Nypa_fruticans	Sabal_domingensis)	Phoenix_dactylifera))))	Burretiokentia_grandiflora)	Calamus_caryotoides);
((((((Podococcus_barteri	((Prestoea_acuminata	(Sabal_domingensis	Phoenix_dactylifera))	((((((Oenocarpus_bataua	Oenocarpus_minor)	(Veitchia_spiralis	((Reinhardtia_gracilis	Dictyosperma_album)	(Heterospathe_cagayanensis	(Kentiopsis_piersoniorum	(Hydriastele_microspadix	Dypsis_decaryi))))))	Manicaria_saccifera)	Pelagodoxa_henryana)	(Leopoldinia_pulchra	Geonoma_undata))	((Reinhardtia_simplex	(Reinhardtia_latisecta	Reinhardtia_paiewonskiana))	(((Elaeis_oleifera	Elaeis_guineensis)	(Bactris_major	Attalea_speciosa))	Roystonea_regia)))))	(Nypa_fruticans	Iriartea_deltoidea))	(Sclerosperma_profizianum	Orania_palindan))	Pseudophoenix_vinifera)	Burretiokentia_grandiflora)	Calamus_caryotoides);
(((((Podococcus_barteri	((Sabal_domingensis	Phoenix_dactylifera)	((Pelagodoxa_henryana	(((Reinhardtia_simplex	(Reinhardtia_latisecta	Reinhardtia_paiewonskiana))	((Attalea_speciosa	((Elaeis_oleifera	Elaeis_guineensis)	Bactris_major))	Roystonea_regia))	(Leopoldinia_pulchra	Geonoma_undata)))	((((Prestoea_acuminata	(Oenocarpus_bataua	Oenocarpus_minor))	Veitchia_spiralis)	((((Reinhardtia_gracilis	Dictyosperma_album)	Kentiopsis_piersoniorum)	Heterospathe_cagayanensis)	(Hydriastele_microspadix	Dypsis_decaryi)))	(Burretiokentia_grandiflora	Manicaria_saccifera)))))	(Nypa_fruticans	Iriartea_deltoidea))	(Sclerosperma_profizianum	Orania_palindan))	Pseudophoenix_vinifera)	Calamus_caryotoides);
((Orania_palindan	(((((((Elaeis_oleifera	Elaeis_guineensis)	((Attalea_speciosa	Burretiokentia_grandiflora)	Bactris_major))	(Roystonea_regia	(Reinhardtia_simplex	(Reinhardtia_latisecta	Reinhardtia_paiewonskiana))))	((Pelagodoxa_henryana	((Veitchia_spiralis	(((Reinhardtia_gracilis	Dictyosperma_album)	(Hydriastele_microspadix	Dypsis_decaryi))	(Heterospathe_cagayanensis	((Prestoea_acuminata	(Oenocarpus_bataua	Oenocarpus_minor))	Kentiopsis_piersoniorum))))	Manicaria_saccifera))	(Leopoldinia_pulchra	Geonoma_undata)))	((Nypa_fruticans	Iriartea_deltoidea)	(Sclerosperma_profizianum	Pseudophoenix_vinifera)))	Podococcus_barteri)	(Sabal_domingensis	Phoenix_dactylifera)))	Calamus_caryotoides);
((Burretiokentia_grandiflora	(Pseudophoenix_vinifera	((((Nypa_fruticans	(Sabal_domingensis	Phoenix_dactylifera))	Podococcus_barteri)	(((Reinhardtia_latisecta	(Reinhardtia_paiewonskiana	Reinhardtia_simplex))	((Attalea_speciosa	(Bactris_major	(Elaeis_oleifera	Elaeis_guineensis)))	Roystonea_regia))	((Pelagodoxa_henryana	(((Prestoea_acuminata	(Oenocarpus_bataua	Oenocarpus_minor))	(Kentiopsis_piersoniorum	((Reinhardtia_gracilis	Dictyosperma_album)	((Hydriastele_microspadix	Dypsis_decaryi)	(Heterospathe_cagayanensis	Veitchia_spiralis)))))	Manicaria_saccifera))	(Leopoldinia_pulchra	Geonoma_undata))))	((Sclerosperma_profizianum	Orania_palindan)	Iriartea_deltoidea))))	Calamus_caryotoides);
((Burretiokentia_grandiflora	(((Pseudophoenix_vinifera	Iriartea_deltoidea)	(Sclerosperma_profizianum	Orania_palindan))	(((Nypa_fruticans	(Sabal_domingensis	Phoenix_dactylifera))	Podococcus_barteri)	((Roystonea_regia	((Reinhardtia_simplex	(Reinhardtia_latisecta	Reinhardtia_paiewonskiana))	((Elaeis_oleifera	Elaeis_guineensis)	(Attalea_speciosa	Bactris_major))))	((Leopoldinia_pulchra	Geonoma_undata)	(((((Kentiopsis_piersoniorum	((Hydriastele_microspadix	(Reinhardtia_gracilis	Dictyosperma_album))	Dypsis_decaryi))	Heterospathe_cagayanensis)	(Prestoea_acuminata	Veitchia_spiralis))	(Pelagodoxa_henryana	Manicaria_saccifera))	(Oenocarpus_bataua	Oenocarpus_minor)))))))	Calamus_caryotoides);
(((((((Sabal_domingensis	(Sclerosperma_profizianum	Phoenix_dactylifera))	(Iriartea_deltoidea	Nypa_fruticans))	(((Bactris_major	(Elaeis_oleifera	Elaeis_guineensis))	Attalea_speciosa)	(((Reinhardtia_simplex	(Reinhardtia_paiewonskiana	Reinhardtia_latisecta))	Pelagodoxa_henryana)	(Podococcus_barteri	(((Reinhardtia_gracilis	Roystonea_regia)	(Manicaria_saccifera	(((Oenocarpus_minor	Oenocarpus_bataua)	Prestoea_acuminata)	((Dictyosperma_album	((Hydriastele_microspadix	Dypsis_decaryi)	(Kentiopsis_piersoniorum	Heterospathe_cagayanensis)))	Veitchia_spiralis))))	(Leopoldinia_pulchra	Geonoma_undata))))))	Orania_palindan)	Pseudophoenix_vinifera)	Burretiokentia_grandiflora)	Calamus_caryotoides);
((((((Sabal_domingensis	Phoenix_dactylifera)	(Iriartea_deltoidea	Nypa_fruticans))	(((Elaeis_oleifera	Elaeis_guineensis)	(Attalea_speciosa	Bactris_major))	((((Reinhardtia_simplex	(Reinhardtia_paiewonskiana	Reinhardtia_latisecta))	Pelagodoxa_henryana)	(Leopoldinia_pulchra	Geonoma_undata))	(Roystonea_regia	(Podococcus_barteri	(((Sclerosperma_profizianum	Orania_palindan)	(Oenocarpus_minor	Oenocarpus_bataua))	((((Heterospathe_cagayanensis	(Reinhardtia_gracilis	Dictyosperma_album))	((Hydriastele_microspadix	Dypsis_decaryi)	Kentiopsis_piersoniorum))	(Prestoea_acuminata	Veitchia_spiralis))	Manicaria_saccifera)))))))	Pseudophoenix_vinifera)	Burretiokentia_grandiflora)	Calamus_caryotoides);
(((((((Podococcus_barteri	(Sabal_domingensis	Phoenix_dactylifera))	(Iriartea_deltoidea	Nypa_fruticans))	((((Elaeis_oleifera	Elaeis_guineensis)	(Attalea_speciosa	Bactris_major))	(((Reinhardtia_simplex	(Reinhardtia_paiewonskiana	Reinhardtia_latisecta))	Pelagodoxa_henryana)	(((((Veitchia_spiralis	(((Oenocarpus_minor	Oenocarpus_bataua)	Prestoea_acuminata)	Kentiopsis_piersoniorum))	Heterospathe_cagayanensis)	(Hydriastele_microspadix	Dypsis_decaryi))	(Reinhardtia_gracilis	Dictyosperma_album))	((Leopoldinia_pulchra	Geonoma_undata)	Manicaria_saccifera))))	Roystonea_regia))	(Sclerosperma_profizianum	Orania_palindan))	Pseudophoenix_vinifera)	Burretiokentia_grandiflora)	Calamus_caryotoides);
(((((((Podococcus_barteri	((((Elaeis_oleifera	Elaeis_guineensis)	(Attalea_speciosa	Bactris_major))	((Reinhardtia_latisecta	(Reinhardtia_simplex	(Reinhardtia_gracilis	Reinhardtia_paiewonskiana)))	Roystonea_regia))	(((Leopoldinia_pulchra	Geonoma_undata)	(Manicaria_saccifera	((((Prestoea_acuminata	(Kentiopsis_piersoniorum	(Oenocarpus_minor	Oenocarpus_bataua)))	Heterospathe_cagayanensis)	((Dypsis_decaryi	Dictyosperma_album)	Hydriastele_microspadix))	Veitchia_spiralis)))	Pelagodoxa_henryana)))	(Sabal_domingensis	Phoenix_dactylifera))	(Iriartea_deltoidea	Nypa_fruticans))	(Sclerosperma_profizianum	Orania_palindan))	Pseudophoenix_vinifera)	Burretiokentia_grandiflora)	Calamus_caryotoides);
((((((((Sclerosperma_profizianum	Podococcus_barteri)	(((Elaeis_oleifera	Elaeis_guineensis)	(Attalea_speciosa	Bactris_major))	(Roystonea_regia	((Pelagodoxa_henryana	(Reinhardtia_latisecta	(Reinhardtia_simplex	Reinhardtia_paiewonskiana)))	((((Prestoea_acuminata	(Oenocarpus_minor	Oenocarpus_bataua))	(((Heterospathe_cagayanensis	Kentiopsis_piersoniorum)	((Dypsis_decaryi	(Reinhardtia_gracilis	Dictyosperma_album))	Hydriastele_microspadix))	Veitchia_spiralis))	Manicaria_saccifera)	(Leopoldinia_pulchra	Geonoma_undata))))))	(Sabal_domingensis	Phoenix_dactylifera))	(Iriartea_deltoidea	Nypa_fruticans))	Orania_palindan)	Pseudophoenix_vinifera)	Burretiokentia_grandiflora)	Calamus_caryotoides);
((((((((Attalea_speciosa	(Bactris_major	(Elaeis_oleifera	Elaeis_guineensis)))	((Pelagodoxa_henryana	(Reinhardtia_simplex	(Reinhardtia_paiewonskiana	Reinhardtia_latisecta)))	(((Prestoea_acuminata	(Oenocarpus_minor	Oenocarpus_bataua))	((((Heterospathe_cagayanensis	Kentiopsis_piersoniorum)	((Dypsis_decaryi	(Reinhardtia_gracilis	Dictyosperma_album))	Hydriastele_microspadix))	Veitchia_spiralis)	Manicaria_saccifera))	((Roystonea_regia	Podococcus_barteri)	(Leopoldinia_pulchra	Geonoma_undata)))))	(Sabal_domingensis	Phoenix_dactylifera))	(Iriartea_deltoidea	Nypa_fruticans))	(Sclerosperma_profizianum	Orania_palindan))	Pseudophoenix_vinifera)	Burretiokentia_grandiflora)	Calamus_caryotoides);
(((((((Iriartea_deltoidea	Nypa_fruticans)	(Sabal_domingensis	(Reinhardtia_gracilis	Phoenix_dactylifera)))	((((Elaeis_oleifera	Elaeis_guineensis)	(Attalea_speciosa	Bactris_major))	Burretiokentia_grandiflora)	((Reinhardtia_simplex	(Reinhardtia_paiewonskiana	Reinhardtia_latisecta))	(((Leopoldinia_pulchra	Geonoma_undata)	(Pelagodoxa_henryana	(((Prestoea_acuminata	(Oenocarpus_minor	Oenocarpus_bataua))	(((Heterospathe_cagayanensis	(Kentiopsis_piersoniorum	Dictyosperma_album))	(Dypsis_decaryi	Hydriastele_microspadix))	Veitchia_spiralis))	Manicaria_saccifera)))	Roystonea_regia))))	Podococcus_barteri)	(Sclerosperma_profizianum	Orania_palindan))	Pseudophoenix_vinifera)	Calamus_caryotoides);
(((((Roystonea_regia	((Elaeis_oleifera	Elaeis_guineensis)	(Attalea_speciosa	Bactris_major)))	(Reinhardtia_simplex	(Reinhardtia_paiewonskiana	Reinhardtia_latisecta)))	(((((Sclerosperma_profizianum	Orania_palindan)	Iriartea_deltoidea)	Pseudophoenix_vinifera)	(Sabal_domingensis	Phoenix_dactylifera))	((Leopoldinia_pulchra	Geonoma_undata)	((((Prestoea_acuminata	(Kentiopsis_piersoniorum	(Oenocarpus_minor	Oenocarpus_bataua)))	(Heterospathe_cagayanensis	(Veitchia_spiralis	(Hydriastele_microspadix	((Reinhardtia_gracilis	Dictyosperma_album)	Dypsis_decaryi)))))	Manicaria_saccifera)	(Nypa_fruticans	(Podococcus_barteri	Pelagodoxa_henryana))))))	Burretiokentia_grandiflora)	Calamus_caryotoides);
(((Pseudophoenix_vinifera	(((Sabal_domingensis	Phoenix_dactylifera)	((Nypa_fruticans	(Podococcus_barteri	Pelagodoxa_henryana))	((((((Veitchia_spiralis	(Prestoea_acuminata	(Oenocarpus_minor	Oenocarpus_bataua)))	(((Kentiopsis_piersoniorum	(Reinhardtia_gracilis	Dictyosperma_album))	(Hydriastele_microspadix	Dypsis_decaryi))	Heterospathe_cagayanensis))	Manicaria_saccifera)	(Roystonea_regia	Geonoma_undata))	(Attalea_speciosa	(Bactris_major	(Elaeis_oleifera	(Leopoldinia_pulchra	Elaeis_guineensis)))))	(Reinhardtia_simplex	(Reinhardtia_paiewonskiana	Reinhardtia_latisecta)))))	((Sclerosperma_profizianum	Orania_palindan)	Iriartea_deltoidea)))	Burretiokentia_grandiflora)	Calamus_caryotoides);
(((Pseudophoenix_vinifera	((((((Roystonea_regia	((Elaeis_oleifera	Elaeis_guineensis)	(Attalea_speciosa	Bactris_major)))	(Reinhardtia_simplex	(Reinhardtia_paiewonskiana	Reinhardtia_latisecta)))	(((Heterospathe_cagayanensis	Pelagodoxa_henryana)	(((Prestoea_acuminata	(Kentiopsis_piersoniorum	(Oenocarpus_minor	Oenocarpus_bataua)))	(((Hydriastele_microspadix	Dypsis_decaryi)	(Reinhardtia_gracilis	Dictyosperma_album))	Veitchia_spiralis))	Manicaria_saccifera))	(Leopoldinia_pulchra	Geonoma_undata)))	Podococcus_barteri)	(Sabal_domingensis	Phoenix_dactylifera))	(Nypa_fruticans	((Sclerosperma_profizianum	Orania_palindan)	Iriartea_deltoidea))))	Burretiokentia_grandiflora)	Calamus_caryotoides);
((Burretiokentia_grandiflora	(Iriartea_deltoidea	(((Sabal_domingensis	Phoenix_dactylifera)	(((((Attalea_speciosa	Bactris_major)	(Elaeis_guineensis	Elaeis_oleifera))	Roystonea_regia)	((Reinhardtia_gracilis	Reinhardtia_simplex)	(Reinhardtia_paiewonskiana	Reinhardtia_latisecta)))	(((Podococcus_barteri	Pelagodoxa_henryana)	(Pseudophoenix_vinifera	(Orania_palindan	Sclerosperma_profizianum)))	((Leopoldinia_pulchra	Geonoma_undata)	(Manicaria_saccifera	((Prestoea_acuminata	(Kentiopsis_piersoniorum	(Oenocarpus_minor	Oenocarpus_bataua)))	(((Veitchia_spiralis	Hydriastele_microspadix)	(Dictyosperma_album	Dypsis_decaryi))	Heterospathe_cagayanensis)))))))	Nypa_fruticans)))	Calamus_caryotoides);
((Burretiokentia_grandiflora	(Pseudophoenix_vinifera	((((Sabal_domingensis	(Reinhardtia_gracilis	Phoenix_dactylifera))	(((Nypa_fruticans	Podococcus_barteri)	Pelagodoxa_henryana)	(((((Attalea_speciosa	Bactris_major)	(Elaeis_guineensis	Elaeis_oleifera))	(Reinhardtia_simplex	(Reinhardtia_paiewonskiana	Reinhardtia_latisecta)))	Roystonea_regia)	(((Leopoldinia_pulchra	Prestoea_acuminata)	(((Oenocarpus_minor	Oenocarpus_bataua)	Kentiopsis_piersoniorum)	Geonoma_undata))	((Veitchia_spiralis	((Heterospathe_cagayanensis	(Hydriastele_microspadix	Dypsis_decaryi))	Dictyosperma_album))	Manicaria_saccifera)))))	Iriartea_deltoidea)	(Orania_palindan	Sclerosperma_profizianum))))	Calamus_caryotoides);
((Burretiokentia_grandiflora	((Podococcus_barteri	Pseudophoenix_vinifera)	(((Manicaria_saccifera	((Prestoea_acuminata	(Oenocarpus_minor	Oenocarpus_bataua))	((Geonoma_undata	Leopoldinia_pulchra)	(Veitchia_spiralis	((Hydriastele_microspadix	Dypsis_decaryi)	(Kentiopsis_piersoniorum	(Heterospathe_cagayanensis	Dictyosperma_album)))))))	(((Sabal_domingensis	(Reinhardtia_gracilis	Phoenix_dactylifera))	(Iriartea_deltoidea	Nypa_fruticans))	((Pelagodoxa_henryana	(Reinhardtia_simplex	(Reinhardtia_paiewonskiana	Reinhardtia_latisecta)))	(Roystonea_regia	((Attalea_speciosa	Bactris_major)	(Elaeis_guineensis	Elaeis_oleifera))))))	(Orania_palindan	Sclerosperma_profizianum))))	Calamus_caryotoides);
((Burretiokentia_grandiflora	(((Iriartea_deltoidea	Pseudophoenix_vinifera)	(Orania_palindan	Sclerosperma_profizianum))	((Nypa_fruticans	(((Pelagodoxa_henryana	(Reinhardtia_simplex	(Reinhardtia_paiewonskiana	Reinhardtia_latisecta)))	(Attalea_speciosa	(Bactris_major	(Elaeis_guineensis	Elaeis_oleifera))))	((((((Veitchia_spiralis	((Hydriastele_microspadix	Dypsis_decaryi)	(Reinhardtia_gracilis	Dictyosperma_album)))	Heterospathe_cagayanensis)	Kentiopsis_piersoniorum)	(Prestoea_acuminata	(Oenocarpus_minor	Oenocarpus_bataua)))	Manicaria_saccifera)	((Geonoma_undata	Leopoldinia_pulchra)	Roystonea_regia))))	((Sabal_domingensis	Phoenix_dactylifera)	Podococcus_barteri))))	Calamus_caryotoides);
((Sclerosperma_profizianum	((((Nypa_fruticans	(Sabal_domingensis	Phoenix_dactylifera))	(((Pelagodoxa_henryana	(((((Veitchia_spiralis	((Leopoldinia_pulchra	Heterospathe_cagayanensis)	Kentiopsis_piersoniorum))	((Hydriastele_microspadix	Dypsis_decaryi)	(Reinhardtia_gracilis	Dictyosperma_album)))	(Prestoea_acuminata	(Oenocarpus_minor	Oenocarpus_bataua)))	Manicaria_saccifera)	Geonoma_undata))	((Burretiokentia_grandiflora	(((Elaeis_guineensis	Elaeis_oleifera)	Bactris_major)	Attalea_speciosa))	(Roystonea_regia	(Reinhardtia_latisecta	(Reinhardtia_simplex	Reinhardtia_paiewonskiana)))))	(Iriartea_deltoidea	Pseudophoenix_vinifera)))	Podococcus_barteri)	Orania_palindan))	Calamus_caryotoides);
((Sclerosperma_profizianum	((((Iriartea_deltoidea	Nypa_fruticans)	((((Burretiokentia_grandiflora	(((Elaeis_guineensis	Elaeis_oleifera)	(Bactris_major	Attalea_speciosa))	(Roystonea_regia	(Reinhardtia_simplex	(Reinhardtia_paiewonskiana	Reinhardtia_latisecta)))))	((((((Heterospathe_cagayanensis	Kentiopsis_piersoniorum)	Hydriastele_microspadix)	(Dypsis_decaryi	(Reinhardtia_gracilis	Dictyosperma_album)))	Veitchia_spiralis)	(Leopoldinia_pulchra	(Geonoma_undata	(Prestoea_acuminata	(Oenocarpus_minor	Oenocarpus_bataua)))))	Manicaria_saccifera))	Pelagodoxa_henryana)	(Sabal_domingensis	Phoenix_dactylifera)))	Podococcus_barteri)	(Pseudophoenix_vinifera	Orania_palindan)))	Calamus_caryotoides);
((Pseudophoenix_vinifera	((((((Iriartea_deltoidea	Nypa_fruticans)	(Sabal_domingensis	Phoenix_dactylifera))	((Attalea_speciosa	((Elaeis_guineensis	Elaeis_oleifera)	Bactris_major))	(Roystonea_regia	(Reinhardtia_simplex	(Reinhardtia_paiewonskiana	Reinhardtia_latisecta)))))	Burretiokentia_grandiflora)	((Leopoldinia_pulchra	(Geonoma_undata	(Prestoea_acuminata	(Oenocarpus_minor	Oenocarpus_bataua))))	((((Heterospathe_cagayanensis	Kentiopsis_piersoniorum)	((Hydriastele_microspadix	Dypsis_decaryi)	(Reinhardtia_gracilis	Dictyosperma_album)))	Veitchia_spiralis)	(Pelagodoxa_henryana	Manicaria_saccifera))))	(Podococcus_barteri	(Sclerosperma_profizianum	Orania_palindan))))	Calamus_caryotoides);
(((Pseudophoenix_vinifera	(Iriartea_deltoidea	(Sclerosperma_profizianum	Orania_palindan)))	((((Sabal_domingensis	Phoenix_dactylifera)	Nypa_fruticans)	Podococcus_barteri)	((((Leopoldinia_pulchra	Geonoma_undata)	(((Heterospathe_cagayanensis	(Veitchia_spiralis	((Prestoea_acuminata	(Oenocarpus_minor	Oenocarpus_bataua))	Kentiopsis_piersoniorum)))	((Dypsis_decaryi	(Reinhardtia_gracilis	Dictyosperma_album))	Hydriastele_microspadix))	Manicaria_saccifera))	((Pelagodoxa_henryana	(Reinhardtia_simplex	(Reinhardtia_paiewonskiana	Reinhardtia_latisecta)))	(((Elaeis_guineensis	Elaeis_oleifera)	(Bactris_major	Attalea_speciosa))	Roystonea_regia)))	Burretiokentia_grandiflora)))	Calamus_caryotoides);
((((Pseudophoenix_vinifera	((Nypa_fruticans	Iriartea_deltoidea)	(Sclerosperma_profizianum	Orania_palindan)))	(((Sabal_domingensis	Phoenix_dactylifera)	Podococcus_barteri)	((((Leopoldinia_pulchra	Geonoma_undata)	(((Prestoea_acuminata	(Oenocarpus_minor	Oenocarpus_bataua))	((Heterospathe_cagayanensis	((Veitchia_spiralis	(Dypsis_decaryi	(Reinhardtia_gracilis	Dictyosperma_album)))	Hydriastele_microspadix))	Kentiopsis_piersoniorum))	Manicaria_saccifera))	(Pelagodoxa_henryana	(Reinhardtia_simplex	(Reinhardtia_paiewonskiana	Reinhardtia_latisecta))))	(((Elaeis_guineensis	Elaeis_oleifera)	(Bactris_major	Attalea_speciosa))	Roystonea_regia))))	Burretiokentia_grandiflora)	Calamus_caryotoides);
((Sabal_domingensis	(Phoenix_dactylifera	(((((((Reinhardtia_simplex	(Reinhardtia_paiewonskiana	Reinhardtia_latisecta))	((Attalea_speciosa	((Elaeis_guineensis	Elaeis_oleifera)	Bactris_major))	Roystonea_regia))	(Pelagodoxa_henryana	((Leopoldinia_pulchra	Geonoma_undata)	((Oenocarpus_minor	Oenocarpus_bataua)	(((Kentiopsis_piersoniorum	(Heterospathe_cagayanensis	((Dypsis_decaryi	Hydriastele_microspadix)	(Reinhardtia_gracilis	Dictyosperma_album))))	Veitchia_spiralis)	Manicaria_saccifera)))))	Burretiokentia_grandiflora)	(Podococcus_barteri	(Orania_palindan	(Pseudophoenix_vinifera	(Iriartea_deltoidea	Sclerosperma_profizianum)))))	Nypa_fruticans)	Prestoea_acuminata)))	Calamus_caryotoides);
(((Pseudophoenix_vinifera	(((((Reinhardtia_simplex	(Reinhardtia_paiewonskiana	Reinhardtia_latisecta))	(Roystonea_regia	((Elaeis_oleifera	Elaeis_guineensis)	(Attalea_speciosa	Bactris_major))))	(Iriartea_deltoidea	(Phoenix_dactylifera	Sabal_domingensis)))	((Leopoldinia_pulchra	Geonoma_undata)	((Pelagodoxa_henryana	(Nypa_fruticans	Podococcus_barteri))	(Manicaria_saccifera	(Veitchia_spiralis	((Hydriastele_microspadix	Dypsis_decaryi)	((Reinhardtia_gracilis	Dictyosperma_album)	(Heterospathe_cagayanensis	((Prestoea_acuminata	(Oenocarpus_bataua	Oenocarpus_minor))	Kentiopsis_piersoniorum)))))))))	(Orania_palindan	Sclerosperma_profizianum)))	Burretiokentia_grandiflora)	Calamus_caryotoides);
((((((Reinhardtia_simplex	(Reinhardtia_paiewonskiana	Reinhardtia_latisecta))	(Roystonea_regia	((Elaeis_oleifera	Elaeis_guineensis)	(Attalea_speciosa	Bactris_major))))	(Leopoldinia_pulchra	(((((Orania_palindan	Sclerosperma_profizianum)	Podococcus_barteri)	((Veitchia_spiralis	(((Reinhardtia_gracilis	Dictyosperma_album)	(Hydriastele_microspadix	Dypsis_decaryi))	Heterospathe_cagayanensis))	Manicaria_saccifera))	(((Prestoea_acuminata	(Oenocarpus_bataua	Oenocarpus_minor))	Kentiopsis_piersoniorum)	Geonoma_undata))	Pelagodoxa_henryana)))	(Pseudophoenix_vinifera	((Iriartea_deltoidea	Nypa_fruticans)	(Phoenix_dactylifera	Sabal_domingensis))))	Burretiokentia_grandiflora)	Calamus_caryotoides);
((Burretiokentia_grandiflora	(((((((((Elaeis_oleifera	Elaeis_guineensis)	(Attalea_speciosa	Bactris_major))	((Reinhardtia_simplex	(Reinhardtia_paiewonskiana	Reinhardtia_latisecta))	Roystonea_regia))	(((((Oenocarpus_bataua	Oenocarpus_minor)	Prestoea_acuminata)	Veitchia_spiralis)	(Kentiopsis_piersoniorum	((Heterospathe_cagayanensis	(Reinhardtia_gracilis	Dictyosperma_album))	(Hydriastele_microspadix	Dypsis_decaryi))))	(Leopoldinia_pulchra	(Manicaria_saccifera	Pelagodoxa_henryana))))	Geonoma_undata)	(Phoenix_dactylifera	Sabal_domingensis))	(Iriartea_deltoidea	Nypa_fruticans))	(Orania_palindan	(Sclerosperma_profizianum	Podococcus_barteri)))	Pseudophoenix_vinifera))	Calamus_caryotoides);
((Burretiokentia_grandiflora	((((Iriartea_deltoidea	(Orania_palindan	Sclerosperma_profizianum))	Roystonea_regia)	((((((Elaeis_oleifera	Elaeis_guineensis)	(Attalea_speciosa	Bactris_major))	(Reinhardtia_simplex	(Reinhardtia_paiewonskiana	Reinhardtia_latisecta)))	(Phoenix_dactylifera	Sabal_domingensis))	(Pelagodoxa_henryana	(((((Oenocarpus_bataua	Oenocarpus_minor)	Prestoea_acuminata)	((((((Reinhardtia_gracilis	Dictyosperma_album)	Dypsis_decaryi)	Hydriastele_microspadix)	(Heterospathe_cagayanensis	Kentiopsis_piersoniorum))	Veitchia_spiralis)	Manicaria_saccifera))	Podococcus_barteri)	(Geonoma_undata	Leopoldinia_pulchra))))	Nypa_fruticans))	Pseudophoenix_vinifera))	Calamus_caryotoides);
((Burretiokentia_grandiflora	(((Orania_palindan	Sclerosperma_profizianum)	(((Iriartea_deltoidea	Nypa_fruticans)	(Phoenix_dactylifera	Sabal_domingensis))	((((Podococcus_barteri	Pelagodoxa_henryana)	(((((Kentiopsis_piersoniorum	Hydriastele_microspadix)	Heterospathe_cagayanensis)	((Reinhardtia_gracilis	Dictyosperma_album)	Dypsis_decaryi))	Veitchia_spiralis)	Manicaria_saccifera))	((Geonoma_undata	((Oenocarpus_bataua	Oenocarpus_minor)	Prestoea_acuminata))	Leopoldinia_pulchra))	(((Elaeis_oleifera	Elaeis_guineensis)	(Attalea_speciosa	Bactris_major))	((Reinhardtia_latisecta	(Reinhardtia_simplex	Reinhardtia_paiewonskiana))	Roystonea_regia)))))	Pseudophoenix_vinifera))	Calamus_caryotoides);
((Burretiokentia_grandiflora	(Pseudophoenix_vinifera	(((Manicaria_saccifera	(((((Hydriastele_microspadix	Dypsis_decaryi)	(Heterospathe_cagayanensis	(Veitchia_spiralis	(Reinhardtia_gracilis	Dictyosperma_album))))	Kentiopsis_piersoniorum)	((Oenocarpus_bataua	Oenocarpus_minor)	Prestoea_acuminata))	Geonoma_undata))	(Leopoldinia_pulchra	(((Elaeis_oleifera	Elaeis_guineensis)	(Attalea_speciosa	Bactris_major))	((Pelagodoxa_henryana	(Reinhardtia_simplex	(Reinhardtia_paiewonskiana	Reinhardtia_latisecta)))	Roystonea_regia))))	((Podococcus_barteri	(Orania_palindan	Sclerosperma_profizianum))	((Iriartea_deltoidea	Nypa_fruticans)	(Phoenix_dactylifera	Sabal_domingensis))))))	Calamus_caryotoides);
((((Geonoma_undata	Leopoldinia_pulchra)	((Pelagodoxa_henryana	(Manicaria_saccifera	(((Heterospathe_cagayanensis	((Hydriastele_microspadix	Veitchia_spiralis)	(Dictyosperma_album	Dypsis_decaryi)))	Kentiopsis_piersoniorum)	((Oenocarpus_bataua	Oenocarpus_minor)	Prestoea_acuminata))))	(Roystonea_regia	((Attalea_speciosa	(Bactris_major	(Elaeis_oleifera	Elaeis_guineensis)))	(Reinhardtia_simplex	((Reinhardtia_gracilis	Reinhardtia_paiewonskiana)	Reinhardtia_latisecta))))))	((Podococcus_barteri	(Orania_palindan	Sclerosperma_profizianum))	((Iriartea_deltoidea	(Burretiokentia_grandiflora	Pseudophoenix_vinifera))	(Nypa_fruticans	(Phoenix_dactylifera	Sabal_domingensis)))))	Calamus_caryotoides);
(((Pseudophoenix_vinifera	((((Manicaria_saccifera	((((Reinhardtia_gracilis	Dictyosperma_album)	(Hydriastele_microspadix	Dypsis_decaryi))	(((Kentiopsis_piersoniorum	(Oenocarpus_bataua	Oenocarpus_minor))	Prestoea_acuminata)	Veitchia_spiralis))	Heterospathe_cagayanensis))	(((((Reinhardtia_simplex	(Reinhardtia_paiewonskiana	Reinhardtia_latisecta))	((Elaeis_oleifera	Elaeis_guineensis)	(Attalea_speciosa	Bactris_major)))	Roystonea_regia)	(Geonoma_undata	Leopoldinia_pulchra))	Pelagodoxa_henryana))	((Iriartea_deltoidea	Nypa_fruticans)	(Phoenix_dactylifera	Sabal_domingensis)))	(Podococcus_barteri	(Orania_palindan	Sclerosperma_profizianum))))	Burretiokentia_grandiflora)	Calamus_caryotoides);
(((Pseudophoenix_vinifera	(((Iriartea_deltoidea	Nypa_fruticans)	(Podococcus_barteri	(((((Reinhardtia_simplex	(Reinhardtia_paiewonskiana	Reinhardtia_latisecta))	(Attalea_speciosa	(Bactris_major	(Elaeis_oleifera	Elaeis_guineensis))))	Roystonea_regia)	((((Leopoldinia_pulchra	((Geonoma_undata	Kentiopsis_piersoniorum)	((Oenocarpus_bataua	Oenocarpus_minor)	Prestoea_acuminata)))	(Veitchia_spiralis	(Heterospathe_cagayanensis	((Dypsis_decaryi	(Reinhardtia_gracilis	Dictyosperma_album))	Hydriastele_microspadix))))	Manicaria_saccifera)	Pelagodoxa_henryana))	(Phoenix_dactylifera	Sabal_domingensis))))	(Orania_palindan	Sclerosperma_profizianum)))	Burretiokentia_grandiflora)	Calamus_caryotoides);
(((Pseudophoenix_vinifera	(((Sclerosperma_profizianum	Podococcus_barteri)	((((((Reinhardtia_simplex	(Reinhardtia_paiewonskiana	Reinhardtia_latisecta))	(Attalea_speciosa	(Bactris_major	(Elaeis_oleifera	Elaeis_guineensis))))	(Iriartea_deltoidea	Roystonea_regia))	Pelagodoxa_henryana)	(((Veitchia_spiralis	((Oenocarpus_bataua	Oenocarpus_minor)	Prestoea_acuminata))	((Kentiopsis_piersoniorum	Heterospathe_cagayanensis)	((Reinhardtia_gracilis	Dictyosperma_album)	(Dypsis_decaryi	Hydriastele_microspadix))))	((Leopoldinia_pulchra	Geonoma_undata)	Manicaria_saccifera)))	(Nypa_fruticans	(Phoenix_dactylifera	Sabal_domingensis))))	Orania_palindan))	Burretiokentia_grandiflora)	Calamus_caryotoides);
(((((Pelagodoxa_henryana	Pseudophoenix_vinifera)	(((((Reinhardtia_paiewonskiana	Reinhardtia_latisecta)	Reinhardtia_simplex)	((Attalea_speciosa	((Elaeis_guineensis	Elaeis_oleifera)	Bactris_major))	Roystonea_regia))	((Nypa_fruticans	Iriartea_deltoidea)	((((Leopoldinia_pulchra	Geonoma_undata)	(((Hydriastele_microspadix	((Dictyosperma_album	Reinhardtia_gracilis)	Kentiopsis_piersoniorum))	(Heterospathe_cagayanensis	Dypsis_decaryi))	Veitchia_spiralis))	Manicaria_saccifera)	(Prestoea_acuminata	(Oenocarpus_minor	Oenocarpus_bataua)))))	(Phoenix_dactylifera	Sabal_domingensis)))	(Podococcus_barteri	(Sclerosperma_profizianum	Orania_palindan)))	Burretiokentia_grandiflora)	Calamus_caryotoides);
(((((Iriartea_deltoidea	Nypa_fruticans)	(Phoenix_dactylifera	Sabal_domingensis))	(Podococcus_barteri	(Pseudophoenix_vinifera	(Sclerosperma_profizianum	Orania_palindan))))	((Roystonea_regia	((Reinhardtia_latisecta	(Reinhardtia_simplex	Reinhardtia_paiewonskiana))	((Elaeis_guineensis	Elaeis_oleifera)	(Bactris_major	Attalea_speciosa))))	(((Pelagodoxa_henryana	((Burretiokentia_grandiflora	Manicaria_saccifera)	((Prestoea_acuminata	(Oenocarpus_minor	Oenocarpus_bataua))	(((((Dictyosperma_album	Reinhardtia_gracilis)	(Dypsis_decaryi	Hydriastele_microspadix))	Veitchia_spiralis)	Heterospathe_cagayanensis)	Kentiopsis_piersoniorum))))	Geonoma_undata)	Leopoldinia_pulchra)))	Calamus_caryotoides);
(((Orania_palindan	((Sclerosperma_profizianum	Pseudophoenix_vinifera)	Iriartea_deltoidea))	((Phoenix_dactylifera	Sabal_domingensis)	(((((((Elaeis_guineensis	Elaeis_oleifera)	(Bactris_major	Attalea_speciosa))	(Roystonea_regia	(Reinhardtia_simplex	(Reinhardtia_paiewonskiana	Reinhardtia_latisecta))))	(Geonoma_undata	(Pelagodoxa_henryana	(Manicaria_saccifera	(((Oenocarpus_minor	Oenocarpus_bataua)	(Veitchia_spiralis	Prestoea_acuminata))	(Kentiopsis_piersoniorum	(Heterospathe_cagayanensis	((Dypsis_decaryi	(Reinhardtia_gracilis	Hydriastele_microspadix))	Dictyosperma_album))))))))	(Podococcus_barteri	Nypa_fruticans))	Leopoldinia_pulchra)	Burretiokentia_grandiflora)))	Calamus_caryotoides);
((((Pseudophoenix_vinifera	((Nypa_fruticans	Iriartea_deltoidea)	(Sclerosperma_profizianum	Orania_palindan)))	((Phoenix_dactylifera	Sabal_domingensis)	((((Elaeis_guineensis	Elaeis_oleifera)	(Bactris_major	Attalea_speciosa))	(Roystonea_regia	(Reinhardtia_simplex	(Reinhardtia_paiewonskiana	Reinhardtia_latisecta))))	(((Leopoldinia_pulchra	Geonoma_undata)	(Pelagodoxa_henryana	(Manicaria_saccifera	(((Oenocarpus_minor	Oenocarpus_bataua)	(Veitchia_spiralis	Prestoea_acuminata))	(Kentiopsis_piersoniorum	(Heterospathe_cagayanensis	((Dypsis_decaryi	Hydriastele_microspadix)	(Reinhardtia_gracilis	Dictyosperma_album))))))))	Podococcus_barteri))))	Burretiokentia_grandiflora)	Calamus_caryotoides);
((((Nypa_fruticans	(Phoenix_dactylifera	Sabal_domingensis))	((Roystonea_regia	((((Elaeis_guineensis	Elaeis_oleifera)	(Bactris_major	Attalea_speciosa))	Burretiokentia_grandiflora)	(Reinhardtia_simplex	(Reinhardtia_paiewonskiana	Reinhardtia_latisecta))))	((Leopoldinia_pulchra	Geonoma_undata)	((Podococcus_barteri	Pelagodoxa_henryana)	(Manicaria_saccifera	(((Oenocarpus_minor	Oenocarpus_bataua)	(Veitchia_spiralis	Prestoea_acuminata))	(Kentiopsis_piersoniorum	(Heterospathe_cagayanensis	((Dypsis_decaryi	Hydriastele_microspadix)	(Reinhardtia_gracilis	Dictyosperma_album))))))))))	((Pseudophoenix_vinifera	(Sclerosperma_profizianum	Iriartea_deltoidea))	Orania_palindan))	Calamus_caryotoides);
((Pseudophoenix_vinifera	((((Iriartea_deltoidea	Nypa_fruticans)	(Phoenix_dactylifera	Sabal_domingensis))	((Roystonea_regia	(((Elaeis_guineensis	Elaeis_oleifera)	((Burretiokentia_grandiflora	Bactris_major)	Attalea_speciosa))	(Reinhardtia_simplex	(Reinhardtia_paiewonskiana	Reinhardtia_latisecta))))	((Leopoldinia_pulchra	Geonoma_undata)	(Pelagodoxa_henryana	(Manicaria_saccifera	(((Oenocarpus_minor	Oenocarpus_bataua)	(Veitchia_spiralis	Prestoea_acuminata))	(Kentiopsis_piersoniorum	(Heterospathe_cagayanensis	((Dypsis_decaryi	Hydriastele_microspadix)	(Reinhardtia_gracilis	Dictyosperma_album))))))))))	(Orania_palindan	(Podococcus_barteri	Sclerosperma_profizianum))))	Calamus_caryotoides);
(((Pseudophoenix_vinifera	(((Phoenix_dactylifera	Sabal_domingensis)	(Iriartea_deltoidea	Nypa_fruticans))	(((Roystonea_regia	(((Elaeis_guineensis	Elaeis_oleifera)	(Bactris_major	Attalea_speciosa))	(Reinhardtia_simplex	(Reinhardtia_paiewonskiana	Reinhardtia_latisecta))))	((Pelagodoxa_henryana	((Heterospathe_cagayanensis	((Dypsis_decaryi	Hydriastele_microspadix)	(Reinhardtia_gracilis	Dictyosperma_album)))	(Manicaria_saccifera	Veitchia_spiralis)))	(Prestoea_acuminata	((Oenocarpus_minor	Oenocarpus_bataua)	((Leopoldinia_pulchra	Geonoma_undata)	Kentiopsis_piersoniorum)))))	((Orania_palindan	Sclerosperma_profizianum)	Podococcus_barteri))))	Burretiokentia_grandiflora)	Calamus_caryotoides);
(((Pseudophoenix_vinifera	(Podococcus_barteri	((Phoenix_dactylifera	Sabal_domingensis)	((Leopoldinia_pulchra	(((Pelagodoxa_henryana	(Reinhardtia_simplex	(Reinhardtia_paiewonskiana	Reinhardtia_latisecta)))	(Roystonea_regia	((Elaeis_guineensis	Elaeis_oleifera)	(Bactris_major	Attalea_speciosa))))	(((Prestoea_acuminata	(Oenocarpus_minor	Oenocarpus_bataua))	(Veitchia_spiralis	((Heterospathe_cagayanensis	(Dypsis_decaryi	Hydriastele_microspadix))	(Kentiopsis_piersoniorum	(Reinhardtia_gracilis	Dictyosperma_album)))))	(Manicaria_saccifera	Geonoma_undata))))	(Nypa_fruticans	(Iriartea_deltoidea	(Orania_palindan	Sclerosperma_profizianum)))))))	Burretiokentia_grandiflora)	Calamus_caryotoides);
(((Pseudophoenix_vinifera	((Sclerosperma_profizianum	Podococcus_barteri)	(Orania_palindan	((Nypa_fruticans	Iriartea_deltoidea)	((Phoenix_dactylifera	Sabal_domingensis)	(((Pelagodoxa_henryana	(Reinhardtia_latisecta	(Reinhardtia_simplex	Reinhardtia_paiewonskiana)))	(Geonoma_undata	Leopoldinia_pulchra))	((((Prestoea_acuminata	(Oenocarpus_minor	Oenocarpus_bataua))	(((Veitchia_spiralis	((Dypsis_decaryi	Hydriastele_microspadix)	(Reinhardtia_gracilis	Dictyosperma_album)))	Heterospathe_cagayanensis)	Kentiopsis_piersoniorum))	Manicaria_saccifera)	(Roystonea_regia	((Elaeis_guineensis	Elaeis_oleifera)	(Bactris_major	Attalea_speciosa))))))))))	Burretiokentia_grandiflora)	Calamus_caryotoides);
(((Pseudophoenix_vinifera	((Podococcus_barteri	((Phoenix_dactylifera	Sabal_domingensis)	(Pelagodoxa_henryana	((((Prestoea_acuminata	(Oenocarpus_minor	Oenocarpus_bataua))	(((Veitchia_spiralis	((Dypsis_decaryi	Hydriastele_microspadix)	(Reinhardtia_gracilis	Dictyosperma_album)))	Heterospathe_cagayanensis)	Kentiopsis_piersoniorum))	((Leopoldinia_pulchra	Geonoma_undata)	Manicaria_saccifera))	((Reinhardtia_simplex	(Reinhardtia_paiewonskiana	Reinhardtia_latisecta))	(Roystonea_regia	((Elaeis_guineensis	Elaeis_oleifera)	(Bactris_major	Attalea_speciosa))))))))	((Sclerosperma_profizianum	Orania_palindan)	(Nypa_fruticans	Iriartea_deltoidea))))	Burretiokentia_grandiflora)	Calamus_caryotoides);
((((Iriartea_deltoidea	(Sclerosperma_profizianum	Orania_palindan))	((Pelagodoxa_henryana	(Manicaria_saccifera	((Prestoea_acuminata	(Kentiopsis_piersoniorum	(Oenocarpus_minor	Oenocarpus_bataua)))	((Dypsis_decaryi	Hydriastele_microspadix)	((Heterospathe_cagayanensis	Veitchia_spiralis)	(Reinhardtia_gracilis	Dictyosperma_album))))))	((Nypa_fruticans	Podococcus_barteri)	((Roystonea_regia	((Reinhardtia_simplex	(Reinhardtia_latisecta	Reinhardtia_paiewonskiana))	((Bactris_major	(Elaeis_oleifera	Elaeis_guineensis))	(Burretiokentia_grandiflora	Attalea_speciosa))))	((Sabal_domingensis	Phoenix_dactylifera)	(Geonoma_undata	Leopoldinia_pulchra))))))	Pseudophoenix_vinifera)	Calamus_caryotoides);
((Phoenix_dactylifera	((((((Sclerosperma_profizianum	Orania_palindan)	Pseudophoenix_vinifera)	((Leopoldinia_pulchra	(((Prestoea_acuminata	(Oenocarpus_minor	Oenocarpus_bataua))	(((Reinhardtia_gracilis	Dictyosperma_album)	((Heterospathe_cagayanensis	Kentiopsis_piersoniorum)	(Dypsis_decaryi	Hydriastele_microspadix)))	Veitchia_spiralis))	Manicaria_saccifera))	(Podococcus_barteri	Pelagodoxa_henryana)))	Geonoma_undata)	(((Attalea_speciosa	Bactris_major)	(Elaeis_oleifera	Elaeis_guineensis))	(((Burretiokentia_grandiflora	(Iriartea_deltoidea	Nypa_fruticans))	Roystonea_regia)	(Reinhardtia_latisecta	(Reinhardtia_paiewonskiana	Reinhardtia_simplex)))))	Sabal_domingensis))	Calamus_caryotoides);
(((Pseudophoenix_vinifera	(((((Sabal_domingensis	Phoenix_dactylifera)	(Iriartea_deltoidea	Nypa_fruticans))	(((((((((Reinhardtia_gracilis	Dictyosperma_album)	Kentiopsis_piersoniorum)	Heterospathe_cagayanensis)	(Dypsis_decaryi	Hydriastele_microspadix))	Veitchia_spiralis)	(((Prestoea_acuminata	(Oenocarpus_minor	Oenocarpus_bataua))	Geonoma_undata)	Leopoldinia_pulchra))	Manicaria_saccifera)	((Pelagodoxa_henryana	(Reinhardtia_simplex	(Reinhardtia_latisecta	Reinhardtia_paiewonskiana)))	Roystonea_regia))	((Attalea_speciosa	Bactris_major)	(Elaeis_oleifera	Elaeis_guineensis))))	Podococcus_barteri)	(Sclerosperma_profizianum	Orania_palindan)))	Burretiokentia_grandiflora)	Calamus_caryotoides);
(((Pseudophoenix_vinifera	((((Sabal_domingensis	Phoenix_dactylifera)	Nypa_fruticans)	(((((Attalea_speciosa	Bactris_major)	(Elaeis_oleifera	Elaeis_guineensis))	(Reinhardtia_simplex	(Reinhardtia_latisecta	Reinhardtia_paiewonskiana)))	(Iriartea_deltoidea	Roystonea_regia))	((((Prestoea_acuminata	(Oenocarpus_minor	Oenocarpus_bataua))	(((((Reinhardtia_gracilis	Dictyosperma_album)	(Dypsis_decaryi	Hydriastele_microspadix))	Heterospathe_cagayanensis)	Kentiopsis_piersoniorum)	Veitchia_spiralis))	(Pelagodoxa_henryana	Manicaria_saccifera))	(Geonoma_undata	Leopoldinia_pulchra))))	(Podococcus_barteri	(Sclerosperma_profizianum	Orania_palindan))))	Burretiokentia_grandiflora)	Calamus_caryotoides);
((((Sabal_domingensis	Phoenix_dactylifera)	(Nypa_fruticans	(Podococcus_barteri	((Sclerosperma_profizianum	Orania_palindan)	(Pseudophoenix_vinifera	((((Attalea_speciosa	(Bactris_major	(Elaeis_oleifera	Elaeis_guineensis)))	(Reinhardtia_simplex	(Reinhardtia_latisecta	Reinhardtia_paiewonskiana)))	(Iriartea_deltoidea	Roystonea_regia))	(((((((Reinhardtia_gracilis	Dictyosperma_album)	(Kentiopsis_piersoniorum	(Prestoea_acuminata	(Oenocarpus_minor	Oenocarpus_bataua))))	Heterospathe_cagayanensis)	(Dypsis_decaryi	Hydriastele_microspadix))	Veitchia_spiralis)	(Pelagodoxa_henryana	Manicaria_saccifera))	(Geonoma_undata	Leopoldinia_pulchra))))))))	Burretiokentia_grandiflora)	Calamus_caryotoides);
(((Pseudophoenix_vinifera	((Orania_palindan	Sclerosperma_profizianum)	(((((Reinhardtia_simplex	(Reinhardtia_latisecta	(Iriartea_deltoidea	Reinhardtia_paiewonskiana)))	((Elaeis_oleifera	Elaeis_guineensis)	(Attalea_speciosa	Bactris_major)))	Roystonea_regia)	((((Nypa_fruticans	Pelagodoxa_henryana)	Podococcus_barteri)	((((Oenocarpus_minor	Oenocarpus_bataua)	(Veitchia_spiralis	Prestoea_acuminata))	(Heterospathe_cagayanensis	(((Reinhardtia_gracilis	Dictyosperma_album)	Kentiopsis_piersoniorum)	(Dypsis_decaryi	Hydriastele_microspadix))))	Manicaria_saccifera))	(Geonoma_undata	Leopoldinia_pulchra)))	(Sabal_domingensis	Phoenix_dactylifera))))	Burretiokentia_grandiflora)	Calamus_caryotoides);
((((Pseudophoenix_vinifera	((Iriartea_deltoidea	Nypa_fruticans)	(Orania_palindan	Sclerosperma_profizianum)))	(((((Reinhardtia_simplex	(Reinhardtia_latisecta	Reinhardtia_paiewonskiana))	((Attalea_speciosa	(Bactris_major	(Elaeis_oleifera	Elaeis_guineensis)))	Roystonea_regia))	(((((Veitchia_spiralis	(Prestoea_acuminata	(Oenocarpus_minor	Oenocarpus_bataua)))	((Heterospathe_cagayanensis	(Hydriastele_microspadix	(Dypsis_decaryi	(Reinhardtia_gracilis	Dictyosperma_album))))	Kentiopsis_piersoniorum))	Manicaria_saccifera)	Pelagodoxa_henryana)	(Geonoma_undata	Leopoldinia_pulchra)))	Podococcus_barteri)	(Sabal_domingensis	Phoenix_dactylifera)))	Burretiokentia_grandiflora)	Calamus_caryotoides);
((((((Iriartea_deltoidea	Nypa_fruticans)	(Sabal_domingensis	Phoenix_dactylifera))	((Pelagodoxa_henryana	(((((Veitchia_spiralis	(Prestoea_acuminata	(Oenocarpus_minor	Oenocarpus_bataua)))	((Heterospathe_cagayanensis	(Kentiopsis_piersoniorum	(Reinhardtia_gracilis	Dictyosperma_album)))	(Hydriastele_microspadix	Dypsis_decaryi)))	Manicaria_saccifera)	((Sclerosperma_profizianum	Podococcus_barteri)	Orania_palindan))	(Geonoma_undata	Leopoldinia_pulchra)))	((Reinhardtia_simplex	(Reinhardtia_latisecta	Reinhardtia_paiewonskiana))	(((Elaeis_oleifera	Elaeis_guineensis)	(Attalea_speciosa	Bactris_major))	Roystonea_regia))))	Pseudophoenix_vinifera)	Burretiokentia_grandiflora)	Calamus_caryotoides);
((((((Iriartea_deltoidea	Nypa_fruticans)	(((((Leopoldinia_pulchra	(Pelagodoxa_henryana	(((Prestoea_acuminata	(Oenocarpus_minor	Oenocarpus_bataua))	((Veitchia_spiralis	(Heterospathe_cagayanensis	((Reinhardtia_gracilis	Dictyosperma_album)	(Hydriastele_microspadix	Dypsis_decaryi))))	Kentiopsis_piersoniorum))	Manicaria_saccifera)))	Geonoma_undata)	(((Elaeis_oleifera	Elaeis_guineensis)	(Attalea_speciosa	Bactris_major))	(Roystonea_regia	(Reinhardtia_latisecta	(Reinhardtia_paiewonskiana	Reinhardtia_simplex)))))	Podococcus_barteri)	(Sabal_domingensis	Phoenix_dactylifera)))	(Sclerosperma_profizianum	Orania_palindan))	Pseudophoenix_vinifera)	Burretiokentia_grandiflora)	Calamus_caryotoides);
((Sabal_domingensis	((Reinhardtia_gracilis	Phoenix_dactylifera)	((((Iriartea_deltoidea	(Sclerosperma_profizianum	Orania_palindan))	Pseudophoenix_vinifera)	(((Elaeis_oleifera	Elaeis_guineensis)	(Attalea_speciosa	Bactris_major))	(((Reinhardtia_simplex	(Reinhardtia_latisecta	Reinhardtia_paiewonskiana))	Burretiokentia_grandiflora)	(Roystonea_regia	((Leopoldinia_pulchra	((Heterospathe_cagayanensis	(Podococcus_barteri	Pelagodoxa_henryana))	((Veitchia_spiralis	(Dictyosperma_album	(Hydriastele_microspadix	Dypsis_decaryi)))	Manicaria_saccifera)))	((Prestoea_acuminata	(Oenocarpus_minor	Oenocarpus_bataua))	(Kentiopsis_piersoniorum	Geonoma_undata)))))))	Nypa_fruticans)))	Calamus_caryotoides);
((((((Nypa_fruticans	Iriartea_deltoidea)	((((Bactris_major	(Elaeis_guineensis	Elaeis_oleifera))	Attalea_speciosa)	((Roystonea_regia	(Podococcus_barteri	(((Veitchia_spiralis	(Kentiopsis_piersoniorum	(Heterospathe_cagayanensis	((Dypsis_decaryi	(Reinhardtia_gracilis	Dictyosperma_album))	Hydriastele_microspadix))))	(Prestoea_acuminata	(Oenocarpus_minor	Oenocarpus_bataua)))	(Manicaria_saccifera	(Geonoma_undata	Leopoldinia_pulchra)))))	(Pelagodoxa_henryana	(Reinhardtia_simplex	(Reinhardtia_paiewonskiana	Reinhardtia_latisecta)))))	(Sabal_domingensis	Phoenix_dactylifera)))	(Sclerosperma_profizianum	Orania_palindan))	Pseudophoenix_vinifera)	Burretiokentia_grandiflora)	Calamus_caryotoides);
((Sclerosperma_profizianum	(((Pseudophoenix_vinifera	Nypa_fruticans)	Orania_palindan)	((((((Burretiokentia_grandiflora	Iriartea_deltoidea)	Roystonea_regia)	((Reinhardtia_simplex	(Reinhardtia_paiewonskiana	Reinhardtia_latisecta))	((Elaeis_guineensis	Elaeis_oleifera)	(Attalea_speciosa	Bactris_major))))	((Prestoea_acuminata	(Oenocarpus_minor	Oenocarpus_bataua))	(((Geonoma_undata	Leopoldinia_pulchra)	Manicaria_saccifera)	(Veitchia_spiralis	((Kentiopsis_piersoniorum	(Pelagodoxa_henryana	Heterospathe_cagayanensis))	(Hydriastele_microspadix	(Dypsis_decaryi	(Reinhardtia_gracilis	Dictyosperma_album))))))))	Podococcus_barteri)	(Sabal_domingensis	Phoenix_dactylifera))))	Calamus_caryotoides);
((((Pseudophoenix_vinifera	(Sclerosperma_profizianum	Orania_palindan))	((((Reinhardtia_simplex	(Reinhardtia_paiewonskiana	Reinhardtia_latisecta))	(((Elaeis_guineensis	Elaeis_oleifera)	(Attalea_speciosa	Bactris_major))	Roystonea_regia))	((Iriartea_deltoidea	Nypa_fruticans)	(Sabal_domingensis	Phoenix_dactylifera)))	(((((Oenocarpus_minor	Oenocarpus_bataua)	((Prestoea_acuminata	Veitchia_spiralis)	(Kentiopsis_piersoniorum	(Heterospathe_cagayanensis	(Hydriastele_microspadix	(Dypsis_decaryi	(Reinhardtia_gracilis	Dictyosperma_album)))))))	Manicaria_saccifera)	(Podococcus_barteri	Pelagodoxa_henryana))	(Leopoldinia_pulchra	Geonoma_undata))))	Burretiokentia_grandiflora)	Calamus_caryotoides);
((((Iriartea_deltoidea	(Orania_palindan	((Podococcus_barteri	Sclerosperma_profizianum)	(((((((Prestoea_acuminata	Veitchia_spiralis)	(Oenocarpus_minor	Oenocarpus_bataua))	((Reinhardtia_gracilis	Dictyosperma_album)	(Heterospathe_cagayanensis	((Hydriastele_microspadix	Dypsis_decaryi)	Kentiopsis_piersoniorum))))	Manicaria_saccifera)	Pelagodoxa_henryana)	(Roystonea_regia	((Reinhardtia_simplex	(Reinhardtia_paiewonskiana	Reinhardtia_latisecta))	((Sabal_domingensis	Phoenix_dactylifera)	(Nypa_fruticans	((Elaeis_guineensis	Elaeis_oleifera)	(Attalea_speciosa	Bactris_major)))))))	(Leopoldinia_pulchra	Geonoma_undata)))))	Pseudophoenix_vinifera)	Burretiokentia_grandiflora)	Calamus_caryotoides);
(((Phoenix_dactylifera	(((((Roystonea_regia	(Attalea_speciosa	(Bactris_major	(Elaeis_guineensis	Elaeis_oleifera))))	((Pelagodoxa_henryana	(Reinhardtia_simplex	(Reinhardtia_paiewonskiana	Reinhardtia_latisecta)))	((Leopoldinia_pulchra	Geonoma_undata)	(((Kentiopsis_piersoniorum	(Prestoea_acuminata	(Oenocarpus_minor	Oenocarpus_bataua)))	(Heterospathe_cagayanensis	(Hydriastele_microspadix	(Veitchia_spiralis	((Reinhardtia_gracilis	Dictyosperma_album)	Dypsis_decaryi)))))	Manicaria_saccifera))))	((Nypa_fruticans	Iriartea_deltoidea)	(Pseudophoenix_vinifera	(Sclerosperma_profizianum	Orania_palindan))))	Podococcus_barteri)	Sabal_domingensis))	Burretiokentia_grandiflora)	Calamus_caryotoides);
(((Pseudophoenix_vinifera	((Iriartea_deltoidea	(Sclerosperma_profizianum	Orania_palindan))	((Sabal_domingensis	Phoenix_dactylifera)	(((Elaeis_guineensis	Elaeis_oleifera)	(Attalea_speciosa	Bactris_major))	(Nypa_fruticans	((Pelagodoxa_henryana	(Reinhardtia_simplex	(Reinhardtia_paiewonskiana	Reinhardtia_latisecta)))	(Roystonea_regia	(Leopoldinia_pulchra	(Podococcus_barteri	(Manicaria_saccifera	((((Kentiopsis_piersoniorum	Geonoma_undata)	(Oenocarpus_minor	Oenocarpus_bataua))	Prestoea_acuminata)	(((Hydriastele_microspadix	Dypsis_decaryi)	(Veitchia_spiralis	(Reinhardtia_gracilis	Dictyosperma_album)))	Heterospathe_cagayanensis))))))))))))	Burretiokentia_grandiflora)	Calamus_caryotoides);
(((Sclerosperma_profizianum	Orania_palindan)	(((((Leopoldinia_pulchra	((((Kentiopsis_piersoniorum	Geonoma_undata)	(Oenocarpus_minor	Oenocarpus_bataua))	Prestoea_acuminata)	(((Hydriastele_microspadix	Veitchia_spiralis)	((Reinhardtia_gracilis	Dictyosperma_album)	Heterospathe_cagayanensis))	Dypsis_decaryi)))	Manicaria_saccifera)	Pelagodoxa_henryana)	(((Sabal_domingensis	Phoenix_dactylifera)	(Nypa_fruticans	(Iriartea_deltoidea	Burretiokentia_grandiflora)))	(((Elaeis_guineensis	Elaeis_oleifera)	(Attalea_speciosa	Bactris_major))	(Roystonea_regia	(Reinhardtia_simplex	(Reinhardtia_paiewonskiana	Reinhardtia_latisecta))))))	(Pseudophoenix_vinifera	Podococcus_barteri)))	Calamus_caryotoides);
(((Podococcus_barteri	(Pseudophoenix_vinifera	(Sclerosperma_profizianum	Orania_palindan)))	(((Sabal_domingensis	Phoenix_dactylifera)	(Nypa_fruticans	Iriartea_deltoidea))	(((((Leopoldinia_pulchra	Geonoma_undata)	((Prestoea_acuminata	(Oenocarpus_minor	Oenocarpus_bataua))	(Veitchia_spiralis	(((Reinhardtia_gracilis	Dictyosperma_album)	Dypsis_decaryi)	((Hydriastele_microspadix	Kentiopsis_piersoniorum)	Heterospathe_cagayanensis)))))	Manicaria_saccifera)	Pelagodoxa_henryana)	(((Elaeis_guineensis	Elaeis_oleifera)	(Burretiokentia_grandiflora	(Attalea_speciosa	Bactris_major)))	(Roystonea_regia	(Reinhardtia_simplex	(Reinhardtia_paiewonskiana	Reinhardtia_latisecta)))))))	Calamus_caryotoides);
(((Pseudophoenix_vinifera	(Sclerosperma_profizianum	Orania_palindan))	((Sabal_domingensis	Phoenix_dactylifera)	(((((((Veitchia_spiralis	((Oenocarpus_minor	Oenocarpus_bataua)	Prestoea_acuminata))	(((Reinhardtia_gracilis	Dictyosperma_album)	(Hydriastele_microspadix	Dypsis_decaryi))	(Kentiopsis_piersoniorum	Heterospathe_cagayanensis)))	Manicaria_saccifera)	(Podococcus_barteri	Pelagodoxa_henryana))	(Leopoldinia_pulchra	Geonoma_undata))	((Reinhardtia_simplex	(Reinhardtia_paiewonskiana	Reinhardtia_latisecta))	((Attalea_speciosa	(Bactris_major	(Elaeis_guineensis	Elaeis_oleifera)))	Roystonea_regia)))	(Burretiokentia_grandiflora	(Nypa_fruticans	Iriartea_deltoidea)))))	Calamus_caryotoides);
((Pseudophoenix_vinifera	((((Sabal_domingensis	Phoenix_dactylifera)	(Nypa_fruticans	Iriartea_deltoidea))	((((((Heterospathe_cagayanensis	Pelagodoxa_henryana)	Leopoldinia_pulchra)	(Hydriastele_microspadix	((Veitchia_spiralis	(Reinhardtia_gracilis	Dictyosperma_album))	Dypsis_decaryi)))	(Geonoma_undata	(((Oenocarpus_minor	Oenocarpus_bataua)	Prestoea_acuminata)	Kentiopsis_piersoniorum)))	Manicaria_saccifera)	(((Elaeis_guineensis	Elaeis_oleifera)	((Burretiokentia_grandiflora	Attalea_speciosa)	Bactris_major))	(Roystonea_regia	(Reinhardtia_simplex	(Reinhardtia_paiewonskiana	Reinhardtia_latisecta))))))	(Podococcus_barteri	(Sclerosperma_profizianum	Orania_palindan))))	Calamus_caryotoides);
((Burretiokentia_grandiflora	((Iriartea_deltoidea	((Orania_palindan	Sclerosperma_profizianum)	Pseudophoenix_vinifera))	((Roystonea_regia	(((Nypa_fruticans	(Sabal_domingensis	Phoenix_dactylifera))	((Attalea_speciosa	Bactris_major)	(Elaeis_oleifera	Elaeis_guineensis)))	(Reinhardtia_simplex	(Reinhardtia_paiewonskiana	Reinhardtia_latisecta))))	((Leopoldinia_pulchra	Geonoma_undata)	(((Pelagodoxa_henryana	Podococcus_barteri)	Manicaria_saccifera)	((Veitchia_spiralis	(Heterospathe_cagayanensis	(Kentiopsis_piersoniorum	(Hydriastele_microspadix	(Dypsis_decaryi	(Reinhardtia_gracilis	Dictyosperma_album))))))	(Prestoea_acuminata	(Oenocarpus_minor	Oenocarpus_bataua))))))))	Calamus_caryotoides);
(((Orania_palindan	Sclerosperma_profizianum)	(((Iriartea_deltoidea	Nypa_fruticans)	((((Leopoldinia_pulchra	((Kentiopsis_piersoniorum	(Prestoea_acuminata	(Oenocarpus_minor	Oenocarpus_bataua)))	Geonoma_undata))	((Pelagodoxa_henryana	Podococcus_barteri)	((Veitchia_spiralis	(Heterospathe_cagayanensis	((Hydriastele_microspadix	Dypsis_decaryi)	(Reinhardtia_gracilis	Dictyosperma_album))))	Manicaria_saccifera)))	((Roystonea_regia	(Burretiokentia_grandiflora	(Attalea_speciosa	(Bactris_major	(Elaeis_oleifera	Elaeis_guineensis)))))	(Reinhardtia_simplex	(Reinhardtia_paiewonskiana	Reinhardtia_latisecta))))	(Sabal_domingensis	Phoenix_dactylifera)))	Pseudophoenix_vinifera))	Calamus_caryotoides);
((Sclerosperma_profizianum	((Pseudophoenix_vinifera	Iriartea_deltoidea)	(Orania_palindan	(((Nypa_fruticans	(Sabal_domingensis	Phoenix_dactylifera))	(((Roystonea_regia	((Elaeis_oleifera	Elaeis_guineensis)	(Attalea_speciosa	Bactris_major)))	((Leopoldinia_pulchra	(Geonoma_undata	Kentiopsis_piersoniorum))	(Reinhardtia_simplex	(Reinhardtia_paiewonskiana	Reinhardtia_latisecta))))	(Pelagodoxa_henryana	(((Burretiokentia_grandiflora	(Prestoea_acuminata	(Oenocarpus_minor	Oenocarpus_bataua)))	(Veitchia_spiralis	(Heterospathe_cagayanensis	((Hydriastele_microspadix	(Reinhardtia_gracilis	Dypsis_decaryi))	Dictyosperma_album))))	Manicaria_saccifera))))	Podococcus_barteri))))	Calamus_caryotoides);
((((((Podococcus_barteri	((((Veitchia_spiralis	(Heterospathe_cagayanensis	(((Prestoea_acuminata	(Oenocarpus_minor	Oenocarpus_bataua))	Kentiopsis_piersoniorum)	(Hydriastele_microspadix	(Dypsis_decaryi	(Reinhardtia_gracilis	Dictyosperma_album))))))	Manicaria_saccifera)	((Roystonea_regia	((Elaeis_oleifera	Elaeis_guineensis)	(Attalea_speciosa	Bactris_major)))	(Reinhardtia_latisecta	(Reinhardtia_simplex	Reinhardtia_paiewonskiana))))	((Leopoldinia_pulchra	Geonoma_undata)	Pelagodoxa_henryana)))	((Iriartea_deltoidea	Nypa_fruticans)	(Sabal_domingensis	Phoenix_dactylifera)))	(Sclerosperma_profizianum	Orania_palindan))	Pseudophoenix_vinifera)	Burretiokentia_grandiflora)	Calamus_caryotoides);
((((((((Roystonea_regia	((Attalea_speciosa	(Bactris_major	(Elaeis_oleifera	Elaeis_guineensis)))	(Reinhardtia_simplex	(Reinhardtia_paiewonskiana	Reinhardtia_latisecta))))	(Kentiopsis_piersoniorum	Geonoma_undata))	(((((Hydriastele_microspadix	Dypsis_decaryi)	(Reinhardtia_gracilis	Dictyosperma_album))	(Veitchia_spiralis	(Prestoea_acuminata	(Oenocarpus_minor	Oenocarpus_bataua))))	(Heterospathe_cagayanensis	(Leopoldinia_pulchra	Pelagodoxa_henryana)))	Manicaria_saccifera))	((Iriartea_deltoidea	Nypa_fruticans)	(Sabal_domingensis	Phoenix_dactylifera)))	(Podococcus_barteri	(Sclerosperma_profizianum	Orania_palindan)))	Pseudophoenix_vinifera)	Burretiokentia_grandiflora)	Calamus_caryotoides);
((((((Leopoldinia_pulchra	((Prestoea_acuminata	(Oenocarpus_minor	Oenocarpus_bataua))	Geonoma_undata))	(((((Heterospathe_cagayanensis	(Hydriastele_microspadix	Dypsis_decaryi))	(Reinhardtia_gracilis	Dictyosperma_album))	Kentiopsis_piersoniorum)	Veitchia_spiralis)	Manicaria_saccifera))	((Pelagodoxa_henryana	(Reinhardtia_simplex	(Reinhardtia_paiewonskiana	Reinhardtia_latisecta)))	((Podococcus_barteri	Roystonea_regia)	((Sabal_domingensis	Phoenix_dactylifera)	((Elaeis_oleifera	Elaeis_guineensis)	(Attalea_speciosa	Bactris_major))))))	((Iriartea_deltoidea	Nypa_fruticans)	((Sclerosperma_profizianum	Orania_palindan)	Pseudophoenix_vinifera)))	Burretiokentia_grandiflora)	Calamus_caryotoides);
((((((Podococcus_barteri	(Nypa_fruticans	(Sabal_domingensis	Phoenix_dactylifera)))	(((Pelagodoxa_henryana	(Reinhardtia_simplex	(Reinhardtia_paiewonskiana	Reinhardtia_latisecta)))	(Roystonea_regia	(Attalea_speciosa	(Bactris_major	(Elaeis_oleifera	Elaeis_guineensis)))))	(((Prestoea_acuminata	(Oenocarpus_minor	Oenocarpus_bataua))	(((Kentiopsis_piersoniorum	(((Hydriastele_microspadix	Dypsis_decaryi)	(Reinhardtia_gracilis	Dictyosperma_album))	Heterospathe_cagayanensis))	Veitchia_spiralis)	Manicaria_saccifera))	(Leopoldinia_pulchra	Geonoma_undata))))	((Iriartea_deltoidea	Orania_palindan)	Sclerosperma_profizianum))	Pseudophoenix_vinifera)	Burretiokentia_grandiflora)	Calamus_caryotoides);
((((((Sclerosperma_profizianum	Orania_palindan)	Iriartea_deltoidea)	Pseudophoenix_vinifera)	((Sabal_domingensis	Phoenix_dactylifera)	((((Roystonea_regia	Podococcus_barteri)	(((Kentiopsis_piersoniorum	(Prestoea_acuminata	(Oenocarpus_minor	Oenocarpus_bataua)))	(((((Dypsis_decaryi	(Reinhardtia_gracilis	Dictyosperma_album))	Hydriastele_microspadix)	Heterospathe_cagayanensis)	Veitchia_spiralis)	Manicaria_saccifera))	(Leopoldinia_pulchra	Geonoma_undata)))	(Pelagodoxa_henryana	(Reinhardtia_latisecta	(Reinhardtia_simplex	Reinhardtia_paiewonskiana))))	(Nypa_fruticans	(Attalea_speciosa	(Bactris_major	(Elaeis_oleifera	Elaeis_guineensis)))))))	Burretiokentia_grandiflora)	Calamus_caryotoides);
(((((((Iriartea_deltoidea	Sclerosperma_profizianum)	Orania_palindan)	Pseudophoenix_vinifera)	(Nypa_fruticans	(Sabal_domingensis	(Reinhardtia_gracilis	Phoenix_dactylifera))))	(((Podococcus_barteri	((Prestoea_acuminata	(Oenocarpus_minor	Oenocarpus_bataua))	((Leopoldinia_pulchra	Geonoma_undata)	((((Kentiopsis_piersoniorum	((Dypsis_decaryi	Dictyosperma_album)	Hydriastele_microspadix))	Heterospathe_cagayanensis)	Veitchia_spiralis)	Manicaria_saccifera))))	(Pelagodoxa_henryana	(Reinhardtia_simplex	(Reinhardtia_paiewonskiana	Reinhardtia_latisecta))))	(Roystonea_regia	(Attalea_speciosa	(Bactris_major	(Elaeis_oleifera	Elaeis_guineensis))))))	Burretiokentia_grandiflora)	Calamus_caryotoides);
(((((((Sclerosperma_profizianum	Orania_palindan)	Pseudophoenix_vinifera)	Iriartea_deltoidea)	Nypa_fruticans)	((((Prestoea_acuminata	(Oenocarpus_minor	Oenocarpus_bataua))	(Sabal_domingensis	Phoenix_dactylifera))	(((((Heterospathe_cagayanensis	(Kentiopsis_piersoniorum	(Dypsis_decaryi	Hydriastele_microspadix)))	(Reinhardtia_gracilis	Dictyosperma_album))	Veitchia_spiralis)	Manicaria_saccifera)	((Pelagodoxa_henryana	((Roystonea_regia	(Attalea_speciosa	(Bactris_major	(Elaeis_oleifera	Elaeis_guineensis))))	(Reinhardtia_simplex	(Reinhardtia_paiewonskiana	Reinhardtia_latisecta))))	(Leopoldinia_pulchra	Geonoma_undata))))	Podococcus_barteri))	Burretiokentia_grandiflora)	Calamus_caryotoides);
(((Pseudophoenix_vinifera	Iriartea_deltoidea)	((Sclerosperma_profizianum	Orania_palindan)	((Nypa_fruticans	((Sabal_domingensis	Phoenix_dactylifera)	(((Reinhardtia_simplex	(Reinhardtia_latisecta	Reinhardtia_paiewonskiana))	((Bactris_major	(Elaeis_oleifera	Elaeis_guineensis))	(Burretiokentia_grandiflora	Attalea_speciosa)))	Roystonea_regia)))	(Podococcus_barteri	((Pelagodoxa_henryana	((((Oenocarpus_minor	Oenocarpus_bataua)	(Prestoea_acuminata	Kentiopsis_piersoniorum))	((((Dictyosperma_album	Reinhardtia_gracilis)	(Hydriastele_microspadix	Dypsis_decaryi))	Veitchia_spiralis)	Heterospathe_cagayanensis))	Manicaria_saccifera))	(Leopoldinia_pulchra	Geonoma_undata))))))	Calamus_caryotoides);
((Pseudophoenix_vinifera	((Podococcus_barteri	(Sclerosperma_profizianum	Orania_palindan))	(((Nypa_fruticans	(Phoenix_dactylifera	Sabal_domingensis))	(((Reinhardtia_simplex	(Reinhardtia_latisecta	Reinhardtia_paiewonskiana))	((Bactris_major	(Elaeis_oleifera	Elaeis_guineensis))	Attalea_speciosa))	((Burretiokentia_grandiflora	Iriartea_deltoidea)	Roystonea_regia)))	((Pelagodoxa_henryana	(Leopoldinia_pulchra	((((Kentiopsis_piersoniorum	(Heterospathe_cagayanensis	(((Dictyosperma_album	Reinhardtia_gracilis)	Dypsis_decaryi)	Hydriastele_microspadix)))	Veitchia_spiralis)	(Prestoea_acuminata	(Oenocarpus_minor	Oenocarpus_bataua)))	Manicaria_saccifera)))	Geonoma_undata))))	Calamus_caryotoides);
((Sclerosperma_profizianum	(((Podococcus_barteri	((Phoenix_dactylifera	Sabal_domingensis)	(((Pelagodoxa_henryana	(((((Kentiopsis_piersoniorum	(((Dictyosperma_album	Reinhardtia_gracilis)	Burretiokentia_grandiflora)	Dypsis_decaryi))	Veitchia_spiralis)	Hydriastele_microspadix)	Heterospathe_cagayanensis)	(Prestoea_acuminata	(Oenocarpus_minor	Oenocarpus_bataua))))	Manicaria_saccifera)	(((Reinhardtia_simplex	(Reinhardtia_latisecta	Reinhardtia_paiewonskiana))	(Roystonea_regia	((Elaeis_oleifera	Elaeis_guineensis)	(Attalea_speciosa	Bactris_major))))	(Leopoldinia_pulchra	Geonoma_undata)))))	Nypa_fruticans)	(Orania_palindan	(Iriartea_deltoidea	Pseudophoenix_vinifera))))	Calamus_caryotoides);
((Phoenix_dactylifera	(Sabal_domingensis	((((Leopoldinia_pulchra	Pelagodoxa_henryana)	((Geonoma_undata	(((((Dypsis_decaryi	Hydriastele_microspadix)	Heterospathe_cagayanensis)	(((Burretiokentia_grandiflora	(Dictyosperma_album	Reinhardtia_gracilis))	Kentiopsis_piersoniorum)	Veitchia_spiralis))	(Prestoea_acuminata	(Oenocarpus_minor	Oenocarpus_bataua)))	Manicaria_saccifera))	((Reinhardtia_simplex	(Reinhardtia_latisecta	Reinhardtia_paiewonskiana))	(Roystonea_regia	((Elaeis_oleifera	Elaeis_guineensis)	(Attalea_speciosa	Bactris_major))))))	(((Iriartea_deltoidea	Pseudophoenix_vinifera)	(Sclerosperma_profizianum	Orania_palindan))	Podococcus_barteri))	Nypa_fruticans)))	Calamus_caryotoides);
(((Sclerosperma_profizianum	(Orania_palindan	(Pseudophoenix_vinifera	(((Phoenix_dactylifera	Sabal_domingensis)	(Iriartea_deltoidea	Nypa_fruticans))	(((Prestoea_acuminata	(Oenocarpus_minor	Oenocarpus_bataua))	((((Veitchia_spiralis	((Dypsis_decaryi	Hydriastele_microspadix)	(Dictyosperma_album	Reinhardtia_gracilis)))	Kentiopsis_piersoniorum)	(Burretiokentia_grandiflora	(Pelagodoxa_henryana	Heterospathe_cagayanensis)))	Manicaria_saccifera))	((((Reinhardtia_latisecta	(Reinhardtia_paiewonskiana	Reinhardtia_simplex))	Roystonea_regia)	(Attalea_speciosa	(Bactris_major	(Elaeis_oleifera	Elaeis_guineensis))))	(Geonoma_undata	Podococcus_barteri)))))))	Leopoldinia_pulchra)	Calamus_caryotoides);
((Sclerosperma_profizianum	(Orania_palindan	(Pseudophoenix_vinifera	((((Phoenix_dactylifera	Sabal_domingensis)	((Burretiokentia_grandiflora	Iriartea_deltoidea)	Nypa_fruticans))	(((Geonoma_undata	(Leopoldinia_pulchra	Pelagodoxa_henryana))	(Roystonea_regia	((Attalea_speciosa	(Bactris_major	(Elaeis_oleifera	Elaeis_guineensis)))	(Reinhardtia_simplex	(Reinhardtia_latisecta	Reinhardtia_paiewonskiana)))))	(((((Dypsis_decaryi	Hydriastele_microspadix)	(Kentiopsis_piersoniorum	(Heterospathe_cagayanensis	(Dictyosperma_album	Reinhardtia_gracilis))))	Veitchia_spiralis)	(Prestoea_acuminata	(Oenocarpus_minor	Oenocarpus_bataua)))	Manicaria_saccifera)))	Podococcus_barteri))))	Calamus_caryotoides);
(((Pseudophoenix_vinifera	(((Iriartea_deltoidea	Nypa_fruticans)	((Phoenix_dactylifera	Sabal_domingensis)	(Podococcus_barteri	(((((Elaeis_oleifera	Elaeis_guineensis)	(Attalea_speciosa	Bactris_major))	((Reinhardtia_latisecta	(Reinhardtia_paiewonskiana	Reinhardtia_simplex))	Roystonea_regia))	((Kentiopsis_piersoniorum	Geonoma_undata)	Leopoldinia_pulchra))	((Heterospathe_cagayanensis	Pelagodoxa_henryana)	((((Prestoea_acuminata	(Oenocarpus_minor	Oenocarpus_bataua))	Veitchia_spiralis)	((Dypsis_decaryi	Hydriastele_microspadix)	(Dictyosperma_album	Reinhardtia_gracilis)))	Manicaria_saccifera))))))	(Orania_palindan	Sclerosperma_profizianum)))	Burretiokentia_grandiflora)	Calamus_caryotoides);
((((Podococcus_barteri	((((Reinhardtia_simplex	(Reinhardtia_latisecta	Reinhardtia_paiewonskiana))	((Reinhardtia_gracilis	Roystonea_regia)	((Elaeis_oleifera	Elaeis_guineensis)	(Attalea_speciosa	Bactris_major))))	(((Kentiopsis_piersoniorum	Geonoma_undata)	(Prestoea_acuminata	(Oenocarpus_minor	Oenocarpus_bataua)))	(((Leopoldinia_pulchra	Pelagodoxa_henryana)	(Veitchia_spiralis	((Dypsis_decaryi	Dictyosperma_album)	(Hydriastele_microspadix	Heterospathe_cagayanensis))))	Manicaria_saccifera)))	(Phoenix_dactylifera	Sabal_domingensis)))	(((Orania_palindan	Sclerosperma_profizianum)	Pseudophoenix_vinifera)	(Iriartea_deltoidea	Nypa_fruticans)))	Burretiokentia_grandiflora)	Calamus_caryotoides);
((((((Iriartea_deltoidea	Nypa_fruticans)	(Phoenix_dactylifera	Sabal_domingensis))	(Podococcus_barteri	(((((Geonoma_undata	Roystonea_regia)	((Sclerosperma_profizianum	Orania_palindan)	((Prestoea_acuminata	(Oenocarpus_minor	Oenocarpus_bataua))	((((Veitchia_spiralis	Dictyosperma_album)	((Dypsis_decaryi	Hydriastele_microspadix)	Kentiopsis_piersoniorum))	Heterospathe_cagayanensis)	Manicaria_saccifera))))	Leopoldinia_pulchra)	(Pelagodoxa_henryana	(Reinhardtia_simplex	(Reinhardtia_latisecta	(Reinhardtia_gracilis	Reinhardtia_paiewonskiana)))))	((Elaeis_oleifera	Elaeis_guineensis)	(Attalea_speciosa	Bactris_major)))))	Pseudophoenix_vinifera)	Burretiokentia_grandiflora)	Calamus_caryotoides);
((((((Burretiokentia_grandiflora	(((Pelagodoxa_henryana	((Manicaria_saccifera	(((((Reinhardtia_gracilis	Dictyosperma_album)	(Dypsis_decaryi	Hydriastele_microspadix))	Veitchia_spiralis)	Heterospathe_cagayanensis)	Kentiopsis_piersoniorum))	(Prestoea_acuminata	(Oenocarpus_minor	Oenocarpus_bataua))))	(Leopoldinia_pulchra	Geonoma_undata))	((Reinhardtia_simplex	(Reinhardtia_latisecta	Reinhardtia_paiewonskiana))	(Roystonea_regia	(Attalea_speciosa	(Bactris_major	(Elaeis_oleifera	Elaeis_guineensis)))))))	((Phoenix_dactylifera	Sabal_domingensis)	Podococcus_barteri))	(Iriartea_deltoidea	Nypa_fruticans))	(Sclerosperma_profizianum	Orania_palindan))	Pseudophoenix_vinifera)	Calamus_caryotoides);
(((Pseudophoenix_vinifera	((((Sabal_domingensis	Phoenix_dactylifera)	(Iriartea_deltoidea	Nypa_fruticans))	((Attalea_speciosa	(Bactris_major	(Elaeis_guineensis	Elaeis_oleifera)))	(Roystonea_regia	(Reinhardtia_simplex	(Reinhardtia_latisecta	Reinhardtia_paiewonskiana)))))	((Podococcus_barteri	(Sclerosperma_profizianum	Orania_palindan))	((Geonoma_undata	Leopoldinia_pulchra)	(Manicaria_saccifera	(Pelagodoxa_henryana	(Veitchia_spiralis	(((((Prestoea_acuminata	(Oenocarpus_minor	Oenocarpus_bataua))	Kentiopsis_piersoniorum)	Heterospathe_cagayanensis)	Hydriastele_microspadix)	(Dypsis_decaryi	(Reinhardtia_gracilis	Dictyosperma_album))))))))))	Burretiokentia_grandiflora)	Calamus_caryotoides);
(((Pseudophoenix_vinifera	((((Sabal_domingensis	Phoenix_dactylifera)	(Iriartea_deltoidea	Nypa_fruticans))	(((Elaeis_guineensis	Elaeis_oleifera)	(Attalea_speciosa	Bactris_major))	(Roystonea_regia	(Reinhardtia_simplex	(Reinhardtia_latisecta	Reinhardtia_paiewonskiana)))))	((Podococcus_barteri	(Sclerosperma_profizianum	Orania_palindan))	((((((Veitchia_spiralis	((Oenocarpus_minor	Oenocarpus_bataua)	Prestoea_acuminata))	((Hydriastele_microspadix	Dypsis_decaryi)	(Reinhardtia_gracilis	Dictyosperma_album)))	Heterospathe_cagayanensis)	Kentiopsis_piersoniorum)	((Geonoma_undata	Leopoldinia_pulchra)	Manicaria_saccifera))	Pelagodoxa_henryana))))	Burretiokentia_grandiflora)	Calamus_caryotoides);
(((Pseudophoenix_vinifera	((((Sabal_domingensis	Phoenix_dactylifera)	(Iriartea_deltoidea	Nypa_fruticans))	(((Pelagodoxa_henryana	(Manicaria_saccifera	((((Hydriastele_microspadix	(Kentiopsis_piersoniorum	(Reinhardtia_gracilis	Dictyosperma_album)))	(Heterospathe_cagayanensis	Dypsis_decaryi))	Veitchia_spiralis)	((Oenocarpus_minor	Oenocarpus_bataua)	Prestoea_acuminata))))	(Geonoma_undata	Leopoldinia_pulchra))	(Roystonea_regia	((Reinhardtia_simplex	(Reinhardtia_latisecta	Reinhardtia_paiewonskiana))	((Elaeis_guineensis	Elaeis_oleifera)	(Attalea_speciosa	Bactris_major))))))	(Podococcus_barteri	(Sclerosperma_profizianum	Orania_palindan))))	Burretiokentia_grandiflora)	Calamus_caryotoides);
(((Pseudophoenix_vinifera	(((((Oenocarpus_minor	Oenocarpus_bataua)	Prestoea_acuminata)	(Sabal_domingensis	Phoenix_dactylifera))	(Iriartea_deltoidea	Nypa_fruticans))	(((Pelagodoxa_henryana	(Manicaria_saccifera	(((Heterospathe_cagayanensis	(Kentiopsis_piersoniorum	((Dypsis_decaryi	(Reinhardtia_gracilis	Dictyosperma_album))	Hydriastele_microspadix)))	Veitchia_spiralis)	(Geonoma_undata	Leopoldinia_pulchra))))	(Roystonea_regia	((Reinhardtia_latisecta	(Reinhardtia_paiewonskiana	Reinhardtia_simplex))	(Attalea_speciosa	(Bactris_major	(Elaeis_guineensis	Elaeis_oleifera))))))	(Orania_palindan	(Podococcus_barteri	Sclerosperma_profizianum)))))	Burretiokentia_grandiflora)	Calamus_caryotoides);
(((Pseudophoenix_vinifera	Burretiokentia_grandiflora)	(((Nypa_fruticans	((Attalea_speciosa	(Bactris_major	(Elaeis_guineensis	Elaeis_oleifera)))	((Reinhardtia_simplex	(Reinhardtia_latisecta	Reinhardtia_paiewonskiana))	(((((Pelagodoxa_henryana	(Manicaria_saccifera	(((((Dypsis_decaryi	Hydriastele_microspadix)	(Reinhardtia_gracilis	Dictyosperma_album))	Veitchia_spiralis)	Heterospathe_cagayanensis)	Kentiopsis_piersoniorum)))	((((Oenocarpus_minor	Oenocarpus_bataua)	Prestoea_acuminata)	Geonoma_undata)	Leopoldinia_pulchra))	Podococcus_barteri)	(Sclerosperma_profizianum	Orania_palindan))	Roystonea_regia))))	(Sabal_domingensis	Phoenix_dactylifera))	Iriartea_deltoidea))	Calamus_caryotoides);
((((((Sclerosperma_profizianum	Orania_palindan)	Podococcus_barteri)	(((Roystonea_regia	((((Iriartea_deltoidea	Nypa_fruticans)	(Sabal_domingensis	Phoenix_dactylifera))	((Elaeis_guineensis	Elaeis_oleifera)	(Attalea_speciosa	Bactris_major)))	(Reinhardtia_simplex	(Reinhardtia_latisecta	Reinhardtia_paiewonskiana))))	(Pelagodoxa_henryana	(Manicaria_saccifera	(((Veitchia_spiralis	(((Reinhardtia_gracilis	Dictyosperma_album)	Dypsis_decaryi)	Hydriastele_microspadix))	Heterospathe_cagayanensis)	(((Oenocarpus_minor	Oenocarpus_bataua)	Prestoea_acuminata)	Kentiopsis_piersoniorum)))))	(Geonoma_undata	Leopoldinia_pulchra)))	Pseudophoenix_vinifera)	Burretiokentia_grandiflora)	Calamus_caryotoides);
(((Pseudophoenix_vinifera	((Podococcus_barteri	(((Iriartea_deltoidea	Nypa_fruticans)	(Sabal_domingensis	Phoenix_dactylifera))	(((Pelagodoxa_henryana	(Manicaria_saccifera	((Veitchia_spiralis	((Oenocarpus_minor	Oenocarpus_bataua)	Prestoea_acuminata))	((Heterospathe_cagayanensis	Kentiopsis_piersoniorum)	((Dypsis_decaryi	Hydriastele_microspadix)	(Reinhardtia_gracilis	Dictyosperma_album))))))	(Geonoma_undata	Leopoldinia_pulchra))	(((Attalea_speciosa	(Bactris_major	(Elaeis_guineensis	Elaeis_oleifera)))	(Reinhardtia_simplex	(Reinhardtia_latisecta	Reinhardtia_paiewonskiana)))	Roystonea_regia))))	(Sclerosperma_profizianum	Orania_palindan)))	Burretiokentia_grandiflora)	Calamus_caryotoides);
((((Iriartea_deltoidea	(Pseudophoenix_vinifera	(Orania_palindan	Sclerosperma_profizianum)))	(Podococcus_barteri	((Nypa_fruticans	(Sabal_domingensis	Phoenix_dactylifera))	(((Elaeis_guineensis	Elaeis_oleifera)	(Attalea_speciosa	Bactris_major))	((Reinhardtia_latisecta	(Reinhardtia_paiewonskiana	Reinhardtia_simplex))	(((Manicaria_saccifera	((((Veitchia_spiralis	((Oenocarpus_minor	Oenocarpus_bataua)	Prestoea_acuminata))	((Reinhardtia_gracilis	Dictyosperma_album)	(Dypsis_decaryi	Hydriastele_microspadix)))	Kentiopsis_piersoniorum)	(Pelagodoxa_henryana	Heterospathe_cagayanensis)))	(Geonoma_undata	Leopoldinia_pulchra))	Roystonea_regia))))))	Burretiokentia_grandiflora)	Calamus_caryotoides);
((((((((((Nypa_fruticans	Iriartea_deltoidea)	(Pseudophoenix_vinifera	(Orania_palindan	Sclerosperma_profizianum)))	(Sabal_domingensis	Phoenix_dactylifera))	((Pelagodoxa_henryana	Podococcus_barteri)	(Manicaria_saccifera	((Veitchia_spiralis	((Oenocarpus_minor	Oenocarpus_bataua)	Prestoea_acuminata))	((Heterospathe_cagayanensis	(Kentiopsis_piersoniorum	(Dypsis_decaryi	Hydriastele_microspadix)))	(Reinhardtia_gracilis	Dictyosperma_album))))))	(Geonoma_undata	Leopoldinia_pulchra))	(Attalea_speciosa	(Bactris_major	(Elaeis_guineensis	Elaeis_oleifera))))	(Reinhardtia_latisecta	(Reinhardtia_paiewonskiana	Reinhardtia_simplex)))	Roystonea_regia)	Burretiokentia_grandiflora)	Calamus_caryotoides);
((((((Nypa_fruticans	Iriartea_deltoidea)	(Pseudophoenix_vinifera	(Orania_palindan	Sclerosperma_profizianum)))	((((Attalea_speciosa	(Bactris_major	(Elaeis_guineensis	Elaeis_oleifera)))	(Pelagodoxa_henryana	(Reinhardtia_simplex	(Reinhardtia_latisecta	Reinhardtia_paiewonskiana))))	(((Manicaria_saccifera	((((Dypsis_decaryi	Hydriastele_microspadix)	(Heterospathe_cagayanensis	((Reinhardtia_gracilis	Dictyosperma_album)	Kentiopsis_piersoniorum)))	Veitchia_spiralis)	((Oenocarpus_minor	Oenocarpus_bataua)	Prestoea_acuminata)))	(Geonoma_undata	Leopoldinia_pulchra))	Roystonea_regia))	(Sabal_domingensis	Phoenix_dactylifera)))	Podococcus_barteri)	Burretiokentia_grandiflora)	Calamus_caryotoides);
(((((((Pelagodoxa_henryana	(Manicaria_saccifera	((Heterospathe_cagayanensis	((Dypsis_decaryi	Hydriastele_microspadix)	((Reinhardtia_gracilis	Dictyosperma_album)	Kentiopsis_piersoniorum)))	(Leopoldinia_pulchra	((Prestoea_acuminata	(Oenocarpus_bataua	Oenocarpus_minor))	Veitchia_spiralis)))))	Geonoma_undata)	(((Elaeis_guineensis	Elaeis_oleifera)	(Bactris_major	Attalea_speciosa))	(Roystonea_regia	(Reinhardtia_simplex	(Reinhardtia_paiewonskiana	Reinhardtia_latisecta)))))	((Sabal_domingensis	Phoenix_dactylifera)	(Podococcus_barteri	((Orania_palindan	Sclerosperma_profizianum)	Pseudophoenix_vinifera))))	(Nypa_fruticans	Iriartea_deltoidea))	Burretiokentia_grandiflora)	Calamus_caryotoides);
((((((((((Elaeis_guineensis	Elaeis_oleifera)	(Bactris_major	Attalea_speciosa))	(Roystonea_regia	(Reinhardtia_simplex	(Reinhardtia_paiewonskiana	Reinhardtia_latisecta))))	((Leopoldinia_pulchra	Geonoma_undata)	(Pelagodoxa_henryana	(Manicaria_saccifera	((Prestoea_acuminata	(Oenocarpus_bataua	Oenocarpus_minor))	(((Veitchia_spiralis	((Dypsis_decaryi	Hydriastele_microspadix)	(Reinhardtia_gracilis	Dictyosperma_album)))	Heterospathe_cagayanensis)	Kentiopsis_piersoniorum))))))	(Nypa_fruticans	(Sabal_domingensis	Phoenix_dactylifera)))	(Orania_palindan	(Podococcus_barteri	Sclerosperma_profizianum)))	Iriartea_deltoidea)	Pseudophoenix_vinifera)	Burretiokentia_grandiflora)	Calamus_caryotoides);
((Sabal_domingensis	(Phoenix_dactylifera	(((Orania_palindan	Sclerosperma_profizianum)	(Iriartea_deltoidea	Pseudophoenix_vinifera))	(((Roystonea_regia	(Podococcus_barteri	(((Leopoldinia_pulchra	Geonoma_undata)	Manicaria_saccifera)	((Prestoea_acuminata	(Oenocarpus_bataua	Oenocarpus_minor))	(Veitchia_spiralis	((Dypsis_decaryi	Hydriastele_microspadix)	(Heterospathe_cagayanensis	((Reinhardtia_gracilis	Dictyosperma_album)	Kentiopsis_piersoniorum))))))))	(Pelagodoxa_henryana	(Reinhardtia_simplex	(Reinhardtia_paiewonskiana	Reinhardtia_latisecta))))	((Nypa_fruticans	((Elaeis_guineensis	Elaeis_oleifera)	(Bactris_major	Attalea_speciosa)))	Burretiokentia_grandiflora)))))	Calamus_caryotoides);
((Burretiokentia_grandiflora	(Pseudophoenix_vinifera	(((Sabal_domingensis	Phoenix_dactylifera)	((Iriartea_deltoidea	Nypa_fruticans)	(Podococcus_barteri	(Orania_palindan	Sclerosperma_profizianum))))	(((Roystonea_regia	((Elaeis_guineensis	Elaeis_oleifera)	(Bactris_major	Attalea_speciosa)))	(Reinhardtia_simplex	(Reinhardtia_paiewonskiana	Reinhardtia_latisecta)))	((Leopoldinia_pulchra	Geonoma_undata)	(Manicaria_saccifera	(((Prestoea_acuminata	(Oenocarpus_bataua	Oenocarpus_minor))	(Veitchia_spiralis	((Kentiopsis_piersoniorum	Heterospathe_cagayanensis)	((Dypsis_decaryi	Hydriastele_microspadix)	(Reinhardtia_gracilis	Dictyosperma_album)))))	Pelagodoxa_henryana)))))))	Calamus_caryotoides);
((Burretiokentia_grandiflora	(((Leopoldinia_pulchra	Geonoma_undata)	(((Sabal_domingensis	(Prestoea_acuminata	Phoenix_dactylifera))	((Roystonea_regia	((Elaeis_guineensis	Elaeis_oleifera)	(Bactris_major	Attalea_speciosa)))	(Reinhardtia_simplex	(Reinhardtia_paiewonskiana	Reinhardtia_latisecta))))	(((Podococcus_barteri	(Reinhardtia_gracilis	Pelagodoxa_henryana))	Nypa_fruticans)	((Oenocarpus_bataua	Oenocarpus_minor)	(Manicaria_saccifera	((Kentiopsis_piersoniorum	((Hydriastele_microspadix	Veitchia_spiralis)	Heterospathe_cagayanensis))	(Dypsis_decaryi	Dictyosperma_album)))))))	(Iriartea_deltoidea	(Pseudophoenix_vinifera	(Orania_palindan	Sclerosperma_profizianum)))))	Calamus_caryotoides);
((Burretiokentia_grandiflora	(Pseudophoenix_vinifera	((((Leopoldinia_pulchra	Pelagodoxa_henryana)	(((Prestoea_acuminata	(Oenocarpus_bataua	Oenocarpus_minor))	(Veitchia_spiralis	((Heterospathe_cagayanensis	((Reinhardtia_gracilis	Dictyosperma_album)	Kentiopsis_piersoniorum))	(Hydriastele_microspadix	Dypsis_decaryi))))	(Manicaria_saccifera	Geonoma_undata)))	(((Iriartea_deltoidea	Nypa_fruticans)	(Sabal_domingensis	Phoenix_dactylifera))	((Roystonea_regia	((Elaeis_guineensis	Elaeis_oleifera)	(Bactris_major	Attalea_speciosa)))	(Reinhardtia_simplex	(Reinhardtia_paiewonskiana	Reinhardtia_latisecta)))))	(Podococcus_barteri	(Orania_palindan	Sclerosperma_profizianum)))))	Calamus_caryotoides);
((Burretiokentia_grandiflora	((Pelagodoxa_henryana	Pseudophoenix_vinifera)	((Podococcus_barteri	(Orania_palindan	Sclerosperma_profizianum))	((((Geonoma_undata	Leopoldinia_pulchra)	((((Heterospathe_cagayanensis	((Oenocarpus_bataua	Oenocarpus_minor)	Kentiopsis_piersoniorum))	Prestoea_acuminata)	((Reinhardtia_gracilis	Dictyosperma_album)	((Hydriastele_microspadix	Dypsis_decaryi)	Veitchia_spiralis)))	Manicaria_saccifera))	((Reinhardtia_simplex	(Reinhardtia_paiewonskiana	Reinhardtia_latisecta))	(Roystonea_regia	((Elaeis_guineensis	Elaeis_oleifera)	(Bactris_major	Attalea_speciosa)))))	((Iriartea_deltoidea	Nypa_fruticans)	(Sabal_domingensis	Phoenix_dactylifera))))))	Calamus_caryotoides);
((Burretiokentia_grandiflora	((((Podococcus_barteri	(Pseudophoenix_vinifera	(Orania_palindan	Sclerosperma_profizianum)))	(((((Prestoea_acuminata	(Oenocarpus_bataua	Oenocarpus_minor))	Kentiopsis_piersoniorum)	Geonoma_undata)	Leopoldinia_pulchra)	((Pelagodoxa_henryana	((Heterospathe_cagayanensis	(Hydriastele_microspadix	(Dypsis_decaryi	(Reinhardtia_gracilis	Dictyosperma_album))))	Veitchia_spiralis))	Manicaria_saccifera)))	((Reinhardtia_simplex	(Reinhardtia_paiewonskiana	Reinhardtia_latisecta))	(Roystonea_regia	(Attalea_speciosa	((Elaeis_guineensis	Elaeis_oleifera)	Bactris_major)))))	((Iriartea_deltoidea	Nypa_fruticans)	(Sabal_domingensis	Phoenix_dactylifera))))	Calamus_caryotoides);
((Sclerosperma_profizianum	((((((Geonoma_undata	Leopoldinia_pulchra)	((((Kentiopsis_piersoniorum	(Heterospathe_cagayanensis	((Hydriastele_microspadix	Dypsis_decaryi)	(Reinhardtia_gracilis	Dictyosperma_album))))	Veitchia_spiralis)	Manicaria_saccifera)	(Prestoea_acuminata	(Oenocarpus_bataua	Oenocarpus_minor))))	((Pelagodoxa_henryana	(Reinhardtia_simplex	(Reinhardtia_paiewonskiana	Reinhardtia_latisecta)))	(Roystonea_regia	(Attalea_speciosa	((Elaeis_guineensis	Elaeis_oleifera)	Bactris_major)))))	(Nypa_fruticans	(Sabal_domingensis	((Iriartea_deltoidea	Burretiokentia_grandiflora)	Phoenix_dactylifera))))	Podococcus_barteri)	(Orania_palindan	Pseudophoenix_vinifera)))	Calamus_caryotoides);
((((Iriartea_deltoidea	Nypa_fruticans)	((((((Prestoea_acuminata	(Oenocarpus_bataua	Oenocarpus_minor))	(((Heterospathe_cagayanensis	Kentiopsis_piersoniorum)	((Hydriastele_microspadix	Dypsis_decaryi)	(Reinhardtia_gracilis	Dictyosperma_album)))	Veitchia_spiralis))	((Geonoma_undata	Leopoldinia_pulchra)	(Pelagodoxa_henryana	Podococcus_barteri)))	Manicaria_saccifera)	(((Reinhardtia_simplex	(Reinhardtia_paiewonskiana	Reinhardtia_latisecta))	((Elaeis_guineensis	Elaeis_oleifera)	(Burretiokentia_grandiflora	(Bactris_major	Attalea_speciosa))))	Roystonea_regia))	(Sabal_domingensis	Phoenix_dactylifera)))	(Pseudophoenix_vinifera	(Orania_palindan	Sclerosperma_profizianum)))	Calamus_caryotoides);
((((((Reinhardtia_simplex	(Reinhardtia_paiewonskiana	Reinhardtia_latisecta))	(Roystonea_regia	((Elaeis_oleifera	Elaeis_guineensis)	(Bactris_major	Attalea_speciosa))))	((Sabal_domingensis	Phoenix_dactylifera)	(Nypa_fruticans	Iriartea_deltoidea)))	(((((Leopoldinia_pulchra	((Kentiopsis_piersoniorum	Geonoma_undata)	(Oenocarpus_bataua	Oenocarpus_minor)))	((Prestoea_acuminata	Veitchia_spiralis)	((Hydriastele_microspadix	Dypsis_decaryi)	(Reinhardtia_gracilis	Dictyosperma_album))))	(Heterospathe_cagayanensis	Pelagodoxa_henryana))	Manicaria_saccifera)	(Podococcus_barteri	(Pseudophoenix_vinifera	(Sclerosperma_profizianum	Orania_palindan)))))	Burretiokentia_grandiflora)	Calamus_caryotoides);
((Pseudophoenix_vinifera	((Sclerosperma_profizianum	Orania_palindan)	((Roystonea_regia	(Geonoma_undata	((((Sabal_domingensis	Phoenix_dactylifera)	(Burretiokentia_grandiflora	(Nypa_fruticans	Iriartea_deltoidea)))	(Attalea_speciosa	((Elaeis_oleifera	Elaeis_guineensis)	Bactris_major)))	(Pelagodoxa_henryana	(Reinhardtia_simplex	(Reinhardtia_paiewonskiana	Reinhardtia_latisecta))))))	((((Oenocarpus_bataua	Oenocarpus_minor)	(Manicaria_saccifera	((Prestoea_acuminata	Veitchia_spiralis)	((Hydriastele_microspadix	(Dypsis_decaryi	(Reinhardtia_gracilis	Dictyosperma_album)))	(Heterospathe_cagayanensis	Kentiopsis_piersoniorum)))))	Podococcus_barteri)	Leopoldinia_pulchra))))	Calamus_caryotoides);
(((((((Leopoldinia_pulchra	(Geonoma_undata	(Prestoea_acuminata	(Oenocarpus_bataua	Oenocarpus_minor))))	(Manicaria_saccifera	(Veitchia_spiralis	(((Hydriastele_microspadix	Dypsis_decaryi)	Kentiopsis_piersoniorum)	(Heterospathe_cagayanensis	(Reinhardtia_gracilis	Dictyosperma_album))))))	((Pelagodoxa_henryana	(Reinhardtia_simplex	(Reinhardtia_paiewonskiana	Reinhardtia_latisecta)))	(Roystonea_regia	((Sabal_domingensis	Phoenix_dactylifera)	(Attalea_speciosa	((Elaeis_oleifera	Elaeis_guineensis)	Bactris_major))))))	Podococcus_barteri)	((Pseudophoenix_vinifera	(Nypa_fruticans	Iriartea_deltoidea))	(Orania_palindan	Sclerosperma_profizianum)))	Burretiokentia_grandiflora)	Calamus_caryotoides);
((((((Nypa_fruticans	(Sabal_domingensis	Phoenix_dactylifera))	(((Roystonea_regia	(((Elaeis_oleifera	Elaeis_guineensis)	(Bactris_major	Attalea_speciosa))	(Reinhardtia_simplex	(Reinhardtia_paiewonskiana	Reinhardtia_latisecta))))	(((Manicaria_saccifera	((Prestoea_acuminata	(Oenocarpus_bataua	Oenocarpus_minor))	(((Veitchia_spiralis	((Hydriastele_microspadix	Dypsis_decaryi)	(Reinhardtia_gracilis	Dictyosperma_album)))	Heterospathe_cagayanensis)	Kentiopsis_piersoniorum)))	(Pelagodoxa_henryana	Podococcus_barteri))	(Leopoldinia_pulchra	Geonoma_undata)))	(Iriartea_deltoidea	Burretiokentia_grandiflora)))	Pseudophoenix_vinifera)	Orania_palindan)	Sclerosperma_profizianum)	Calamus_caryotoides);
(((((((Sclerosperma_profizianum	Orania_palindan)	Pseudophoenix_vinifera)	Iriartea_deltoidea)	(((Attalea_speciosa	((Elaeis_oleifera	Elaeis_guineensis)	Bactris_major))	((Reinhardtia_latisecta	(Reinhardtia_simplex	Reinhardtia_paiewonskiana))	Roystonea_regia))	(((Manicaria_saccifera	(((Prestoea_acuminata	(Oenocarpus_bataua	Oenocarpus_minor))	Veitchia_spiralis)	((Kentiopsis_piersoniorum	Heterospathe_cagayanensis)	((Reinhardtia_gracilis	Dictyosperma_album)	(Hydriastele_microspadix	Dypsis_decaryi)))))	(Pelagodoxa_henryana	(Nypa_fruticans	Podococcus_barteri)))	(Leopoldinia_pulchra	Geonoma_undata))))	(Sabal_domingensis	Phoenix_dactylifera))	Burretiokentia_grandiflora)	Calamus_caryotoides);
(((Pseudophoenix_vinifera	((((((((Attalea_speciosa	((Elaeis_oleifera	Elaeis_guineensis)	Bactris_major))	((Reinhardtia_simplex	(Reinhardtia_paiewonskiana	Reinhardtia_latisecta))	Roystonea_regia))	((((Manicaria_saccifera	((Veitchia_spiralis	(Hydriastele_microspadix	(Dypsis_decaryi	(Reinhardtia_gracilis	Dictyosperma_album))))	Kentiopsis_piersoniorum))	(Prestoea_acuminata	(Oenocarpus_bataua	Oenocarpus_minor)))	(Heterospathe_cagayanensis	Pelagodoxa_henryana))	(Leopoldinia_pulchra	Geonoma_undata)))	Podococcus_barteri)	(Sabal_domingensis	Phoenix_dactylifera))	(Iriartea_deltoidea	Nypa_fruticans))	Orania_palindan)	Sclerosperma_profizianum))	Burretiokentia_grandiflora)	Calamus_caryotoides);
(((Pseudophoenix_vinifera	((Orania_palindan	Sclerosperma_profizianum)	(((((Roystonea_regia	(Reinhardtia_gracilis	(Reinhardtia_simplex	(Reinhardtia_paiewonskiana	Reinhardtia_latisecta))))	((Elaeis_oleifera	Elaeis_guineensis)	(Bactris_major	Attalea_speciosa)))	((Leopoldinia_pulchra	Geonoma_undata)	((Podococcus_barteri	Pelagodoxa_henryana)	(((Kentiopsis_piersoniorum	(Prestoea_acuminata	(Oenocarpus_bataua	Oenocarpus_minor)))	(Heterospathe_cagayanensis	(Veitchia_spiralis	((Dypsis_decaryi	Dictyosperma_album)	Hydriastele_microspadix))))	Manicaria_saccifera))))	(Sabal_domingensis	Phoenix_dactylifera))	(Iriartea_deltoidea	Nypa_fruticans))))	Burretiokentia_grandiflora)	Calamus_caryotoides);
(((Pseudophoenix_vinifera	((Orania_palindan	Sclerosperma_profizianum)	((Podococcus_barteri	(((((Elaeis_oleifera	Elaeis_guineensis)	(Reinhardtia_gracilis	(Bactris_major	Attalea_speciosa)))	(Roystonea_regia	((Leopoldinia_pulchra	Geonoma_undata)	(Pelagodoxa_henryana	((Veitchia_spiralis	((Heterospathe_cagayanensis	(Hydriastele_microspadix	(Dypsis_decaryi	Dictyosperma_album)))	(Prestoea_acuminata	((Oenocarpus_bataua	Oenocarpus_minor)	Kentiopsis_piersoniorum))))	Manicaria_saccifera)))))	(Reinhardtia_latisecta	(Reinhardtia_simplex	Reinhardtia_paiewonskiana)))	(Sabal_domingensis	Phoenix_dactylifera)))	(Iriartea_deltoidea	Nypa_fruticans))))	Burretiokentia_grandiflora)	Calamus_caryotoides);
((((((Iriartea_deltoidea	Nypa_fruticans)	Pseudophoenix_vinifera)	(Orania_palindan	Sclerosperma_profizianum))	((Sabal_domingensis	Phoenix_dactylifera)	(((Leopoldinia_pulchra	Geonoma_undata)	(((Podococcus_barteri	Pelagodoxa_henryana)	((Hydriastele_microspadix	(Dypsis_decaryi	Dictyosperma_album))	(Heterospathe_cagayanensis	((Prestoea_acuminata	((Oenocarpus_bataua	Oenocarpus_minor)	Kentiopsis_piersoniorum))	Veitchia_spiralis))))	Manicaria_saccifera))	((Attalea_speciosa	((Elaeis_oleifera	Elaeis_guineensis)	Bactris_major))	(Roystonea_regia	(((Reinhardtia_latisecta	Reinhardtia_paiewonskiana)	Reinhardtia_simplex)	Reinhardtia_gracilis))))))	Burretiokentia_grandiflora)	Calamus_caryotoides);
(((((Iriartea_deltoidea	Pseudophoenix_vinifera)	(Orania_palindan	Sclerosperma_profizianum))	((Sabal_domingensis	Phoenix_dactylifera)	(((Podococcus_barteri	(Nypa_fruticans	(Reinhardtia_gracilis	Pelagodoxa_henryana)))	((((Prestoea_acuminata	Veitchia_spiralis)	(((Dictyosperma_album	(Hydriastele_microspadix	Dypsis_decaryi))	Kentiopsis_piersoniorum)	Heterospathe_cagayanensis))	Manicaria_saccifera)	((Leopoldinia_pulchra	Geonoma_undata)	(Oenocarpus_bataua	Oenocarpus_minor))))	(((Elaeis_oleifera	Elaeis_guineensis)	(Bactris_major	Attalea_speciosa))	(Roystonea_regia	((Reinhardtia_latisecta	Reinhardtia_paiewonskiana)	Reinhardtia_simplex))))))	Burretiokentia_grandiflora)	Calamus_caryotoides);
((Sclerosperma_profizianum	((Pseudophoenix_vinifera	(((((((Bactris_major	Attalea_speciosa)	(Elaeis_oleifera	Elaeis_guineensis))	((Reinhardtia_simplex	(Reinhardtia_latisecta	Reinhardtia_paiewonskiana))	Burretiokentia_grandiflora))	Roystonea_regia)	((Pelagodoxa_henryana	(((Prestoea_acuminata	((Oenocarpus_bataua	Oenocarpus_minor)	Kentiopsis_piersoniorum))	((Reinhardtia_gracilis	Dictyosperma_album)	((Veitchia_spiralis	Heterospathe_cagayanensis)	(Dypsis_decaryi	Hydriastele_microspadix))))	Manicaria_saccifera))	(Leopoldinia_pulchra	Geonoma_undata)))	Podococcus_barteri)	((Iriartea_deltoidea	Nypa_fruticans)	(Sabal_domingensis	Phoenix_dactylifera))))	Orania_palindan))	Calamus_caryotoides);
(((Pseudophoenix_vinifera	(((Sabal_domingensis	Phoenix_dactylifera)	(Podococcus_barteri	(((((Bactris_major	Attalea_speciosa)	(Elaeis_oleifera	Elaeis_guineensis))	(Reinhardtia_simplex	(Reinhardtia_latisecta	Reinhardtia_paiewonskiana)))	Roystonea_regia)	((Pelagodoxa_henryana	(((Reinhardtia_gracilis	Dictyosperma_album)	((Veitchia_spiralis	(Heterospathe_cagayanensis	(Prestoea_acuminata	((Oenocarpus_bataua	Oenocarpus_minor)	Kentiopsis_piersoniorum))))	(Dypsis_decaryi	Hydriastele_microspadix)))	Manicaria_saccifera))	(Leopoldinia_pulchra	Geonoma_undata)))))	((Nypa_fruticans	Iriartea_deltoidea)	(Sclerosperma_profizianum	Orania_palindan))))	Burretiokentia_grandiflora)	Calamus_caryotoides);
((Pseudophoenix_vinifera	(((Sabal_domingensis	Phoenix_dactylifera)	(Podococcus_barteri	(((((((Reinhardtia_gracilis	Dictyosperma_album)	Dypsis_decaryi)	(Hydriastele_microspadix	(Heterospathe_cagayanensis	Kentiopsis_piersoniorum)))	((Prestoea_acuminata	Veitchia_spiralis)	(Oenocarpus_bataua	Oenocarpus_minor)))	((Leopoldinia_pulchra	Geonoma_undata)	Manicaria_saccifera))	Roystonea_regia)	(((Burretiokentia_grandiflora	(Bactris_major	Attalea_speciosa))	(Elaeis_oleifera	Elaeis_guineensis))	(Pelagodoxa_henryana	(Reinhardtia_simplex	(Reinhardtia_latisecta	Reinhardtia_paiewonskiana)))))))	((Nypa_fruticans	Iriartea_deltoidea)	(Sclerosperma_profizianum	Orania_palindan))))	Calamus_caryotoides);
(((((Sabal_domingensis	Phoenix_dactylifera)	(((Leopoldinia_pulchra	Geonoma_undata)	(((Prestoea_acuminata	((Oenocarpus_minor	Oenocarpus_bataua)	Kentiopsis_piersoniorum))	((Veitchia_spiralis	((Dictyosperma_album	Dypsis_decaryi)	Hydriastele_microspadix))	Heterospathe_cagayanensis))	(Manicaria_saccifera	(Pelagodoxa_henryana	Podococcus_barteri))))	(((Bactris_major	Attalea_speciosa)	(Elaeis_oleifera	Elaeis_guineensis))	((Reinhardtia_simplex	(Reinhardtia_latisecta	(Reinhardtia_gracilis	Reinhardtia_paiewonskiana)))	Roystonea_regia))))	((Nypa_fruticans	Iriartea_deltoidea)	((Sclerosperma_profizianum	Orania_palindan)	Pseudophoenix_vinifera)))	Burretiokentia_grandiflora)	Calamus_caryotoides);
(((((Podococcus_barteri	Sclerosperma_profizianum)	(((((Leopoldinia_pulchra	Geonoma_undata)	(((Bactris_major	Attalea_speciosa)	(Elaeis_oleifera	Elaeis_guineensis))	((Reinhardtia_simplex	(Reinhardtia_latisecta	Reinhardtia_paiewonskiana))	(Reinhardtia_gracilis	Roystonea_regia))))	((Iriartea_deltoidea	Nypa_fruticans)	(Sabal_domingensis	Phoenix_dactylifera)))	(Pelagodoxa_henryana	(((Prestoea_acuminata	(Oenocarpus_bataua	Oenocarpus_minor))	(Veitchia_spiralis	(Kentiopsis_piersoniorum	((Dypsis_decaryi	Hydriastele_microspadix)	(Heterospathe_cagayanensis	Dictyosperma_album)))))	Manicaria_saccifera)))	Orania_palindan))	Pseudophoenix_vinifera)	Burretiokentia_grandiflora)	Calamus_caryotoides);
(((Podococcus_barteri	(Pseudophoenix_vinifera	(Orania_palindan	Sclerosperma_profizianum)))	(((((Manicaria_saccifera	(((Veitchia_spiralis	((Oenocarpus_bataua	Oenocarpus_minor)	Prestoea_acuminata))	((Dictyosperma_album	Kentiopsis_piersoniorum)	Heterospathe_cagayanensis))	(Dypsis_decaryi	Hydriastele_microspadix)))	Pelagodoxa_henryana)	(Leopoldinia_pulchra	Geonoma_undata))	(Burretiokentia_grandiflora	((Roystonea_regia	((Bactris_major	Attalea_speciosa)	(Elaeis_oleifera	Elaeis_guineensis)))	(Reinhardtia_simplex	(Reinhardtia_latisecta	(Reinhardtia_gracilis	Reinhardtia_paiewonskiana))))))	((Iriartea_deltoidea	Nypa_fruticans)	(Sabal_domingensis	Phoenix_dactylifera))))	Calamus_caryotoides);
(((Pseudophoenix_vinifera	(((Iriartea_deltoidea	Nypa_fruticans)	((((((((Hydriastele_microspadix	((Reinhardtia_gracilis	Dictyosperma_album)	(Veitchia_spiralis	Dypsis_decaryi)))	Kentiopsis_piersoniorum)	Heterospathe_cagayanensis)	(Leopoldinia_pulchra	Geonoma_undata))	Manicaria_saccifera)	(Prestoea_acuminata	(Oenocarpus_bataua	Oenocarpus_minor)))	((Roystonea_regia	((Bactris_major	Attalea_speciosa)	(Elaeis_oleifera	Elaeis_guineensis)))	(Pelagodoxa_henryana	(Reinhardtia_simplex	(Reinhardtia_latisecta	Reinhardtia_paiewonskiana)))))	(Sabal_domingensis	Phoenix_dactylifera)))	(Orania_palindan	(Podococcus_barteri	Sclerosperma_profizianum))))	Burretiokentia_grandiflora)	Calamus_caryotoides);
(((((Iriartea_deltoidea	Pseudophoenix_vinifera)	(Orania_palindan	Sclerosperma_profizianum))	(((Leopoldinia_pulchra	(Kentiopsis_piersoniorum	Geonoma_undata))	(((Podococcus_barteri	Pelagodoxa_henryana)	(Reinhardtia_simplex	(Reinhardtia_latisecta	Reinhardtia_paiewonskiana)))	((((Bactris_major	Attalea_speciosa)	(Elaeis_oleifera	Elaeis_guineensis))	(Nypa_fruticans	(Sabal_domingensis	Phoenix_dactylifera)))	Roystonea_regia)))	((((Dypsis_decaryi	(Reinhardtia_gracilis	Dictyosperma_album))	(Heterospathe_cagayanensis	Hydriastele_microspadix))	(Veitchia_spiralis	Manicaria_saccifera))	(Prestoea_acuminata	(Oenocarpus_bataua	Oenocarpus_minor)))))	Burretiokentia_grandiflora)	Calamus_caryotoides);
(((((Nypa_fruticans	(Sabal_domingensis	Phoenix_dactylifera))	((Iriartea_deltoidea	Pseudophoenix_vinifera)	(Orania_palindan	Sclerosperma_profizianum)))	((((Pelagodoxa_henryana	(((((Hydriastele_microspadix	((Reinhardtia_gracilis	Dictyosperma_album)	Dypsis_decaryi))	(Heterospathe_cagayanensis	Kentiopsis_piersoniorum))	Veitchia_spiralis)	(Prestoea_acuminata	(Oenocarpus_bataua	Oenocarpus_minor)))	Manicaria_saccifera))	(Leopoldinia_pulchra	Geonoma_undata))	((((Bactris_major	Attalea_speciosa)	(Elaeis_oleifera	Elaeis_guineensis))	(Reinhardtia_latisecta	(Reinhardtia_paiewonskiana	Reinhardtia_simplex)))	Roystonea_regia))	Podococcus_barteri))	Burretiokentia_grandiflora)	Calamus_caryotoides);
((((Nypa_fruticans	((((Manicaria_saccifera	((((Veitchia_spiralis	((Hydriastele_microspadix	Dypsis_decaryi)	(Reinhardtia_gracilis	Dictyosperma_album)))	Heterospathe_cagayanensis)	(Leopoldinia_pulchra	(((Prestoea_acuminata	Kentiopsis_piersoniorum)	Geonoma_undata)	(Oenocarpus_bataua	Oenocarpus_minor))))	Podococcus_barteri))	((Attalea_speciosa	(Bactris_major	(Elaeis_guineensis	Elaeis_oleifera)))	Roystonea_regia))	(Pelagodoxa_henryana	(Reinhardtia_simplex	(Reinhardtia_latisecta	Reinhardtia_paiewonskiana))))	(Sabal_domingensis	Phoenix_dactylifera)))	((Iriartea_deltoidea	Pseudophoenix_vinifera)	(Orania_palindan	Sclerosperma_profizianum)))	Burretiokentia_grandiflora)	Calamus_caryotoides);
((Burretiokentia_grandiflora	((((Podococcus_barteri	((((Kentiopsis_piersoniorum	Geonoma_undata)	((Oenocarpus_minor	Oenocarpus_bataua)	Prestoea_acuminata))	(Pelagodoxa_henryana	((Manicaria_saccifera	Leopoldinia_pulchra)	((Heterospathe_cagayanensis	((Dypsis_decaryi	Hydriastele_microspadix)	(Reinhardtia_gracilis	Dictyosperma_album)))	Veitchia_spiralis))))	(Roystonea_regia	((Reinhardtia_simplex	(Reinhardtia_paiewonskiana	Reinhardtia_latisecta))	(Attalea_speciosa	((Elaeis_oleifera	Elaeis_guineensis)	Bactris_major))))))	(Sabal_domingensis	Phoenix_dactylifera))	((Iriartea_deltoidea	Nypa_fruticans)	(Orania_palindan	Sclerosperma_profizianum)))	Pseudophoenix_vinifera))	Calamus_caryotoides);
((Burretiokentia_grandiflora	((Sabal_domingensis	(Phoenix_dactylifera	((Nypa_fruticans	(((Orania_palindan	(Iriartea_deltoidea	Sclerosperma_profizianum))	(Leopoldinia_pulchra	(Geonoma_undata	(((Oenocarpus_minor	Oenocarpus_bataua)	Prestoea_acuminata)	Kentiopsis_piersoniorum))))	(((Podococcus_barteri	Pelagodoxa_henryana)	(Heterospathe_cagayanensis	((Dypsis_decaryi	Hydriastele_microspadix)	(Veitchia_spiralis	(Reinhardtia_gracilis	Dictyosperma_album)))))	Manicaria_saccifera)))	(Roystonea_regia	((Reinhardtia_simplex	(Reinhardtia_paiewonskiana	Reinhardtia_latisecta))	(Attalea_speciosa	((Elaeis_oleifera	Elaeis_guineensis)	Bactris_major)))))))	Pseudophoenix_vinifera))	Calamus_caryotoides);
((Sabal_domingensis	(Phoenix_dactylifera	(Burretiokentia_grandiflora	(((Iriartea_deltoidea	Nypa_fruticans)	(((Pelagodoxa_henryana	(Manicaria_saccifera	((((Dypsis_decaryi	Heterospathe_cagayanensis)	((Reinhardtia_gracilis	Dictyosperma_album)	Hydriastele_microspadix))	(((Oenocarpus_minor	Oenocarpus_bataua)	Prestoea_acuminata)	Veitchia_spiralis))	((Kentiopsis_piersoniorum	Geonoma_undata)	Leopoldinia_pulchra))))	((Reinhardtia_simplex	(Reinhardtia_paiewonskiana	Reinhardtia_latisecta))	((Attalea_speciosa	((Elaeis_oleifera	Elaeis_guineensis)	Bactris_major))	Roystonea_regia)))	((Sclerosperma_profizianum	Podococcus_barteri)	Orania_palindan)))	Pseudophoenix_vinifera))))	Calamus_caryotoides);
(((Pseudophoenix_vinifera	((((Iriartea_deltoidea	Nypa_fruticans)	(Sabal_domingensis	Phoenix_dactylifera))	((((Podococcus_barteri	Pelagodoxa_henryana)	(Reinhardtia_simplex	((Reinhardtia_gracilis	Reinhardtia_paiewonskiana)	Reinhardtia_latisecta)))	((((Leopoldinia_pulchra	Manicaria_saccifera)	((Kentiopsis_piersoniorum	((Oenocarpus_minor	Oenocarpus_bataua)	Prestoea_acuminata))	((Heterospathe_cagayanensis	((Dictyosperma_album	Dypsis_decaryi)	Hydriastele_microspadix))	Veitchia_spiralis)))	Geonoma_undata)	Roystonea_regia))	(((Elaeis_oleifera	Elaeis_guineensis)	Bactris_major)	Attalea_speciosa)))	(Sclerosperma_profizianum	Orania_palindan)))	Burretiokentia_grandiflora)	Calamus_caryotoides);
((Pseudophoenix_vinifera	((((Sabal_domingensis	Phoenix_dactylifera)	((((((((((Dictyosperma_album	Dypsis_decaryi)	Hydriastele_microspadix)	Heterospathe_cagayanensis)	Kentiopsis_piersoniorum)	Veitchia_spiralis)	(Reinhardtia_gracilis	Pelagodoxa_henryana))	Manicaria_saccifera)	((((Oenocarpus_minor	Oenocarpus_bataua)	Prestoea_acuminata)	Geonoma_undata)	Leopoldinia_pulchra))	(Roystonea_regia	(((Elaeis_oleifera	Elaeis_guineensis)	(Bactris_major	Attalea_speciosa))	(Burretiokentia_grandiflora	(Reinhardtia_simplex	(Reinhardtia_paiewonskiana	Reinhardtia_latisecta))))))	(Nypa_fruticans	Podococcus_barteri)))	Iriartea_deltoidea)	(Sclerosperma_profizianum	Orania_palindan)))	Calamus_caryotoides);
((((Iriartea_deltoidea	(Sclerosperma_profizianum	(((Nypa_fruticans	Podococcus_barteri)	((Sabal_domingensis	Phoenix_dactylifera)	Orania_palindan))	((((((Veitchia_spiralis	((((Reinhardtia_gracilis	Dictyosperma_album)	(Dypsis_decaryi	Hydriastele_microspadix))	(Pelagodoxa_henryana	Heterospathe_cagayanensis))	Kentiopsis_piersoniorum))	Prestoea_acuminata)	(Oenocarpus_minor	Oenocarpus_bataua))	Manicaria_saccifera)	(Leopoldinia_pulchra	Geonoma_undata))	((Roystonea_regia	((Elaeis_oleifera	Elaeis_guineensis)	(Bactris_major	Attalea_speciosa)))	(Reinhardtia_simplex	(Reinhardtia_paiewonskiana	Reinhardtia_latisecta)))))))	Pseudophoenix_vinifera)	Burretiokentia_grandiflora)	Calamus_caryotoides);
((((((Nypa_fruticans	Iriartea_deltoidea)	(Sabal_domingensis	(Reinhardtia_gracilis	Phoenix_dactylifera)))	(((Sclerosperma_profizianum	Orania_palindan)	Podococcus_barteri)	(((((Veitchia_spiralis	((Oenocarpus_minor	Oenocarpus_bataua)	Prestoea_acuminata))	((((Dypsis_decaryi	Hydriastele_microspadix)	Dictyosperma_album)	Kentiopsis_piersoniorum)	Heterospathe_cagayanensis))	Manicaria_saccifera)	Pelagodoxa_henryana)	((Roystonea_regia	(((Elaeis_oleifera	Elaeis_guineensis)	(Bactris_major	Attalea_speciosa))	(Reinhardtia_simplex	(Reinhardtia_paiewonskiana	Reinhardtia_latisecta))))	(Leopoldinia_pulchra	Geonoma_undata)))))	Pseudophoenix_vinifera)	Burretiokentia_grandiflora)	Calamus_caryotoides);
(((((Iriartea_deltoidea	(Sclerosperma_profizianum	Orania_palindan))	((Podococcus_barteri	((Sabal_domingensis	Phoenix_dactylifera)	(((Attalea_speciosa	((Elaeis_oleifera	Elaeis_guineensis)	Bactris_major))	(Reinhardtia_simplex	(Reinhardtia_paiewonskiana	Reinhardtia_latisecta)))	((((Leopoldinia_pulchra	Geonoma_undata)	Manicaria_saccifera)	(Pelagodoxa_henryana	((((Dypsis_decaryi	Hydriastele_microspadix)	Dictyosperma_album)	(Heterospathe_cagayanensis	((Oenocarpus_minor	Oenocarpus_bataua)	Kentiopsis_piersoniorum)))	(Prestoea_acuminata	Veitchia_spiralis))))	(Reinhardtia_gracilis	Roystonea_regia)))))	Nypa_fruticans))	Pseudophoenix_vinifera)	Burretiokentia_grandiflora)	Calamus_caryotoides);
(((((((((Heterospathe_cagayanensis	(Podococcus_barteri	Pelagodoxa_henryana))	Sclerosperma_profizianum)	((Kentiopsis_piersoniorum	((Dypsis_decaryi	Veitchia_spiralis)	((Reinhardtia_gracilis	Dictyosperma_album)	Hydriastele_microspadix)))	((Oenocarpus_minor	Oenocarpus_bataua)	Prestoea_acuminata)))	(((Leopoldinia_pulchra	Geonoma_undata)	Orania_palindan)	Manicaria_saccifera))	((Roystonea_regia	Iriartea_deltoidea)	((Attalea_speciosa	((Elaeis_oleifera	Elaeis_guineensis)	Bactris_major))	(Reinhardtia_simplex	(Reinhardtia_paiewonskiana	Reinhardtia_latisecta)))))	(Nypa_fruticans	(Sabal_domingensis	Phoenix_dactylifera)))	Pseudophoenix_vinifera)	Burretiokentia_grandiflora)	Calamus_caryotoides);
((((Pseudophoenix_vinifera	(Sclerosperma_profizianum	Orania_palindan))	((Leopoldinia_pulchra	Geonoma_undata)	((Pelagodoxa_henryana	(Nypa_fruticans	Podococcus_barteri))	(Manicaria_saccifera	((((Veitchia_spiralis	(Hydriastele_microspadix	(Dypsis_decaryi	(Reinhardtia_gracilis	Dictyosperma_album))))	Heterospathe_cagayanensis)	Kentiopsis_piersoniorum)	((Oenocarpus_minor	Oenocarpus_bataua)	Prestoea_acuminata))))))	(((((Sabal_domingensis	Phoenix_dactylifera)	((Elaeis_oleifera	Elaeis_guineensis)	(Bactris_major	Attalea_speciosa)))	(Reinhardtia_simplex	(Reinhardtia_paiewonskiana	Reinhardtia_latisecta)))	(Iriartea_deltoidea	Burretiokentia_grandiflora))	Roystonea_regia))	Calamus_caryotoides);
((Burretiokentia_grandiflora	(((Sclerosperma_profizianum	Iriartea_deltoidea)	(Pseudophoenix_vinifera	Orania_palindan))	(((Podococcus_barteri	Nypa_fruticans)	(((Pelagodoxa_henryana	(((Veitchia_spiralis	((Hydriastele_microspadix	((Reinhardtia_gracilis	Dictyosperma_album)	Dypsis_decaryi))	(Kentiopsis_piersoniorum	Heterospathe_cagayanensis)))	(Prestoea_acuminata	(Oenocarpus_bataua	Oenocarpus_minor)))	Manicaria_saccifera))	(Leopoldinia_pulchra	Geonoma_undata))	(((Elaeis_oleifera	Elaeis_guineensis)	(Attalea_speciosa	Bactris_major))	(Roystonea_regia	(Reinhardtia_simplex	(Reinhardtia_paiewonskiana	Reinhardtia_latisecta))))))	(Phoenix_dactylifera	Sabal_domingensis))))	Calamus_caryotoides);
((Burretiokentia_grandiflora	(Pseudophoenix_vinifera	(((Sclerosperma_profizianum	Orania_palindan)	Iriartea_deltoidea)	(((((((Elaeis_oleifera	Elaeis_guineensis)	(Attalea_speciosa	Bactris_major))	(Roystonea_regia	(Reinhardtia_simplex	(Reinhardtia_paiewonskiana	Reinhardtia_latisecta))))	(Nypa_fruticans	(Phoenix_dactylifera	Sabal_domingensis)))	(Podococcus_barteri	Pelagodoxa_henryana))	(Leopoldinia_pulchra	Geonoma_undata))	(((Veitchia_spiralis	((Kentiopsis_piersoniorum	(Heterospathe_cagayanensis	(Hydriastele_microspadix	Dypsis_decaryi)))	(Reinhardtia_gracilis	Dictyosperma_album)))	(Prestoea_acuminata	(Oenocarpus_bataua	Oenocarpus_minor)))	Manicaria_saccifera)))))	Calamus_caryotoides);
((Burretiokentia_grandiflora	(((((Iriartea_deltoidea	Nypa_fruticans)	(Phoenix_dactylifera	Sabal_domingensis))	((Orania_palindan	Sclerosperma_profizianum)	Pseudophoenix_vinifera))	((((Pelagodoxa_henryana	Manicaria_saccifera)	((((Reinhardtia_gracilis	Dictyosperma_album)	Veitchia_spiralis)	(Kentiopsis_piersoniorum	(Heterospathe_cagayanensis	(Hydriastele_microspadix	Dypsis_decaryi))))	(Prestoea_acuminata	(Oenocarpus_bataua	Oenocarpus_minor))))	(Leopoldinia_pulchra	Geonoma_undata))	((Attalea_speciosa	(Bactris_major	(Elaeis_oleifera	Elaeis_guineensis)))	(Roystonea_regia	(Reinhardtia_simplex	(Reinhardtia_paiewonskiana	Reinhardtia_latisecta))))))	Podococcus_barteri))	Calamus_caryotoides);
(((Pseudophoenix_vinifera	((Podococcus_barteri	(Orania_palindan	Sclerosperma_profizianum))	(((Pelagodoxa_henryana	(((Reinhardtia_simplex	(Reinhardtia_paiewonskiana	Reinhardtia_latisecta))	Roystonea_regia)	((Elaeis_oleifera	Elaeis_guineensis)	(Attalea_speciosa	Bactris_major))))	((Geonoma_undata	(((((Hydriastele_microspadix	Dypsis_decaryi)	(Reinhardtia_gracilis	Dictyosperma_album))	(Kentiopsis_piersoniorum	((Prestoea_acuminata	Veitchia_spiralis)	Heterospathe_cagayanensis)))	(Oenocarpus_bataua	Oenocarpus_minor))	Leopoldinia_pulchra))	Manicaria_saccifera))	((Iriartea_deltoidea	Nypa_fruticans)	(Phoenix_dactylifera	Sabal_domingensis)))))	Burretiokentia_grandiflora)	Calamus_caryotoides);
((Pseudophoenix_vinifera	((Podococcus_barteri	(Orania_palindan	Sclerosperma_profizianum))	((((Leopoldinia_pulchra	Geonoma_undata)	(Pelagodoxa_henryana	(Manicaria_saccifera	(Veitchia_spiralis	(((Kentiopsis_piersoniorum	(Prestoea_acuminata	(Oenocarpus_bataua	Oenocarpus_minor)))	Heterospathe_cagayanensis)	((Hydriastele_microspadix	Dypsis_decaryi)	(Dictyosperma_album	Reinhardtia_gracilis)))))))	((Reinhardtia_simplex	(Reinhardtia_paiewonskiana	Reinhardtia_latisecta))	(Roystonea_regia	((Elaeis_oleifera	Elaeis_guineensis)	(Attalea_speciosa	Bactris_major)))))	((Burretiokentia_grandiflora	(Iriartea_deltoidea	Nypa_fruticans))	(Phoenix_dactylifera	Sabal_domingensis)))))	Calamus_caryotoides);
(((Pseudophoenix_vinifera	((Orania_palindan	Sclerosperma_profizianum)	((Iriartea_deltoidea	Nypa_fruticans)	((Podococcus_barteri	(((Leopoldinia_pulchra	Geonoma_undata)	(Manicaria_saccifera	(((Prestoea_acuminata	Veitchia_spiralis)	(Oenocarpus_bataua	Oenocarpus_minor))	(Heterospathe_cagayanensis	(Hydriastele_microspadix	(Kentiopsis_piersoniorum	((Reinhardtia_gracilis	Dictyosperma_album)	Dypsis_decaryi)))))))	((Pelagodoxa_henryana	(Reinhardtia_simplex	(Reinhardtia_paiewonskiana	Reinhardtia_latisecta)))	(Roystonea_regia	((Elaeis_oleifera	Elaeis_guineensis)	(Attalea_speciosa	Bactris_major))))))	(Phoenix_dactylifera	Sabal_domingensis)))))	Burretiokentia_grandiflora)	Calamus_caryotoides);
(((((((Iriartea_deltoidea	Nypa_fruticans)	(Sclerosperma_profizianum	Orania_palindan))	Pseudophoenix_vinifera)	Sabal_domingensis)	(((((Podococcus_barteri	((Leopoldinia_pulchra	Geonoma_undata)	(Prestoea_acuminata	(((((Kentiopsis_piersoniorum	Heterospathe_cagayanensis)	((Reinhardtia_gracilis	Dictyosperma_album)	(Hydriastele_microspadix	Dypsis_decaryi)))	Veitchia_spiralis)	(Manicaria_saccifera	Pelagodoxa_henryana))	(Oenocarpus_bataua	Oenocarpus_minor)))))	Roystonea_regia)	(Reinhardtia_latisecta	(Reinhardtia_simplex	Reinhardtia_paiewonskiana)))	((Elaeis_oleifera	Elaeis_guineensis)	(Attalea_speciosa	Bactris_major)))	Phoenix_dactylifera))	Burretiokentia_grandiflora)	Calamus_caryotoides);
((((Sclerosperma_profizianum	Iriartea_deltoidea)	(Orania_palindan	((Nypa_fruticans	(Sabal_domingensis	Phoenix_dactylifera))	((Podococcus_barteri	(((Reinhardtia_latisecta	(Reinhardtia_simplex	Reinhardtia_paiewonskiana))	Roystonea_regia)	((Elaeis_oleifera	Elaeis_guineensis)	(Attalea_speciosa	Bactris_major))))	((Pelagodoxa_henryana	((((Burretiokentia_grandiflora	Prestoea_acuminata)	(Oenocarpus_bataua	Oenocarpus_minor))	(Veitchia_spiralis	(Kentiopsis_piersoniorum	(((Reinhardtia_gracilis	Dictyosperma_album)	(Hydriastele_microspadix	Dypsis_decaryi))	Heterospathe_cagayanensis))))	Manicaria_saccifera))	(Leopoldinia_pulchra	Geonoma_undata))))))	Pseudophoenix_vinifera)	Calamus_caryotoides);
((((Nypa_fruticans	Iriartea_deltoidea)	((Sclerosperma_profizianum	Orania_palindan)	(((Phoenix_dactylifera	(Burretiokentia_grandiflora	Sabal_domingensis))	(((Roystonea_regia	(Reinhardtia_simplex	(Reinhardtia_paiewonskiana	Reinhardtia_latisecta)))	((Elaeis_oleifera	Elaeis_guineensis)	(Attalea_speciosa	Bactris_major)))	((Pelagodoxa_henryana	(((Veitchia_spiralis	(Hydriastele_microspadix	Dypsis_decaryi))	(Heterospathe_cagayanensis	((Reinhardtia_gracilis	Dictyosperma_album)	Kentiopsis_piersoniorum)))	Manicaria_saccifera))	(Leopoldinia_pulchra	((Prestoea_acuminata	(Oenocarpus_bataua	Oenocarpus_minor))	Geonoma_undata)))))	Podococcus_barteri)))	Pseudophoenix_vinifera)	Calamus_caryotoides);
((((((Nypa_fruticans	Iriartea_deltoidea)	(((Phoenix_dactylifera	Sabal_domingensis)	(((Roystonea_regia	(Reinhardtia_simplex	(Reinhardtia_paiewonskiana	Reinhardtia_latisecta)))	((Elaeis_oleifera	Elaeis_guineensis)	(Attalea_speciosa	Bactris_major)))	((Pelagodoxa_henryana	((((Heterospathe_cagayanensis	((Reinhardtia_gracilis	Dictyosperma_album)	Veitchia_spiralis))	(Hydriastele_microspadix	Dypsis_decaryi))	((Prestoea_acuminata	(Oenocarpus_bataua	Oenocarpus_minor))	Kentiopsis_piersoniorum))	Manicaria_saccifera))	(Leopoldinia_pulchra	Geonoma_undata))))	Podococcus_barteri))	(Sclerosperma_profizianum	Orania_palindan))	Pseudophoenix_vinifera)	Burretiokentia_grandiflora)	Calamus_caryotoides);
((Burretiokentia_grandiflora	((((Prestoea_acuminata	((Oenocarpus_minor	Oenocarpus_bataua)	(Leopoldinia_pulchra	Geonoma_undata)))	(Pelagodoxa_henryana	((Veitchia_spiralis	((Heterospathe_cagayanensis	Kentiopsis_piersoniorum)	((Dypsis_decaryi	(Reinhardtia_gracilis	Dictyosperma_album))	Hydriastele_microspadix)))	Manicaria_saccifera)))	(Podococcus_barteri	((((Nypa_fruticans	((Elaeis_guineensis	Elaeis_oleifera)	(Attalea_speciosa	Bactris_major)))	(Reinhardtia_simplex	(Reinhardtia_paiewonskiana	Reinhardtia_latisecta)))	(Sabal_domingensis	Phoenix_dactylifera))	Roystonea_regia)))	(Iriartea_deltoidea	(Pseudophoenix_vinifera	(Sclerosperma_profizianum	Orania_palindan)))))	Calamus_caryotoides);
((Pseudophoenix_vinifera	(((((Oenocarpus_minor	Oenocarpus_bataua)	(Leopoldinia_pulchra	Geonoma_undata))	(Prestoea_acuminata	((Podococcus_barteri	Pelagodoxa_henryana)	((Veitchia_spiralis	((Heterospathe_cagayanensis	Kentiopsis_piersoniorum)	((Dypsis_decaryi	(Reinhardtia_gracilis	Dictyosperma_album))	Hydriastele_microspadix)))	Manicaria_saccifera))))	(((Nypa_fruticans	(Iriartea_deltoidea	Burretiokentia_grandiflora))	((Reinhardtia_simplex	(Reinhardtia_paiewonskiana	Reinhardtia_latisecta))	((Sabal_domingensis	Phoenix_dactylifera)	((Elaeis_guineensis	Elaeis_oleifera)	(Attalea_speciosa	Bactris_major)))))	Roystonea_regia))	(Sclerosperma_profizianum	Orania_palindan)))	Calamus_caryotoides);
(((Leopoldinia_pulchra	Geonoma_undata)	(((((((Elaeis_guineensis	Elaeis_oleifera)	(Attalea_speciosa	Bactris_major))	(Pelagodoxa_henryana	(Reinhardtia_simplex	(Reinhardtia_paiewonskiana	Reinhardtia_latisecta))))	(((Iriartea_deltoidea	Burretiokentia_grandiflora)	Nypa_fruticans)	(Sabal_domingensis	Phoenix_dactylifera)))	Pseudophoenix_vinifera)	Roystonea_regia)	((Sclerosperma_profizianum	Orania_palindan)	((Manicaria_saccifera	((Veitchia_spiralis	(Kentiopsis_piersoniorum	(((Dypsis_decaryi	Hydriastele_microspadix)	(Reinhardtia_gracilis	Dictyosperma_album))	Heterospathe_cagayanensis)))	(Prestoea_acuminata	(Oenocarpus_minor	Oenocarpus_bataua))))	Podococcus_barteri))))	Calamus_caryotoides);
((Burretiokentia_grandiflora	(Pseudophoenix_vinifera	((Sabal_domingensis	Phoenix_dactylifera)	(((Orania_palindan	((((((Dypsis_decaryi	Hydriastele_microspadix)	(Reinhardtia_gracilis	Dictyosperma_album))	Kentiopsis_piersoniorum)	Heterospathe_cagayanensis)	((Prestoea_acuminata	Veitchia_spiralis)	(Oenocarpus_minor	Oenocarpus_bataua)))	(Manicaria_saccifera	(Leopoldinia_pulchra	Geonoma_undata))))	((Roystonea_regia	(((Elaeis_guineensis	Elaeis_oleifera)	Bactris_major)	Attalea_speciosa))	(Pelagodoxa_henryana	(Reinhardtia_simplex	(Reinhardtia_paiewonskiana	Reinhardtia_latisecta)))))	((Sclerosperma_profizianum	Podococcus_barteri)	(Iriartea_deltoidea	Nypa_fruticans))))))	Calamus_caryotoides);
((Burretiokentia_grandiflora	(Pseudophoenix_vinifera	((Orania_palindan	Sclerosperma_profizianum)	((Podococcus_barteri	((((Veitchia_spiralis	(Heterospathe_cagayanensis	(((Dypsis_decaryi	Hydriastele_microspadix)	(Reinhardtia_gracilis	Dictyosperma_album))	Kentiopsis_piersoniorum)))	Manicaria_saccifera)	(Leopoldinia_pulchra	(Geonoma_undata	(Prestoea_acuminata	(Oenocarpus_minor	Oenocarpus_bataua)))))	(Pelagodoxa_henryana	(((Elaeis_guineensis	Elaeis_oleifera)	(Bactris_major	Attalea_speciosa))	((Reinhardtia_simplex	(Reinhardtia_paiewonskiana	Reinhardtia_latisecta))	(Iriartea_deltoidea	Roystonea_regia))))))	(Nypa_fruticans	(Sabal_domingensis	Phoenix_dactylifera))))))	Calamus_caryotoides);
((Burretiokentia_grandiflora	(Pseudophoenix_vinifera	((Podococcus_barteri	(Orania_palindan	Sclerosperma_profizianum))	(((((Elaeis_guineensis	Elaeis_oleifera)	(Bactris_major	Attalea_speciosa))	((Reinhardtia_simplex	(Reinhardtia_paiewonskiana	Reinhardtia_latisecta))	(Iriartea_deltoidea	Roystonea_regia)))	(Pelagodoxa_henryana	(Manicaria_saccifera	((Veitchia_spiralis	(Heterospathe_cagayanensis	(((Dypsis_decaryi	Hydriastele_microspadix)	(Reinhardtia_gracilis	Dictyosperma_album))	((Prestoea_acuminata	(Oenocarpus_minor	Oenocarpus_bataua))	Kentiopsis_piersoniorum))))	(Leopoldinia_pulchra	Geonoma_undata)))))	(Nypa_fruticans	(Sabal_domingensis	Phoenix_dactylifera))))))	Calamus_caryotoides);
(((Orania_palindan	Sclerosperma_profizianum)	(Pseudophoenix_vinifera	((Nypa_fruticans	Iriartea_deltoidea)	((Sabal_domingensis	Phoenix_dactylifera)	((((Attalea_speciosa	((Elaeis_guineensis	Elaeis_oleifera)	Bactris_major))	((Pelagodoxa_henryana	(Reinhardtia_simplex	(Reinhardtia_paiewonskiana	Reinhardtia_latisecta)))	Burretiokentia_grandiflora))	(((Manicaria_saccifera	(Leopoldinia_pulchra	Geonoma_undata))	(((Heterospathe_cagayanensis	((Dypsis_decaryi	Hydriastele_microspadix)	(Reinhardtia_gracilis	Dictyosperma_album)))	Veitchia_spiralis)	((Prestoea_acuminata	(Oenocarpus_minor	Oenocarpus_bataua))	Kentiopsis_piersoniorum)))	Roystonea_regia))	Podococcus_barteri)))))	Calamus_caryotoides);
((((((((Prestoea_acuminata	(Oenocarpus_minor	Oenocarpus_bataua))	(((Kentiopsis_piersoniorum	(Heterospathe_cagayanensis	((Dypsis_decaryi	Hydriastele_microspadix)	(Reinhardtia_gracilis	Dictyosperma_album))))	Veitchia_spiralis)	(Manicaria_saccifera	Geonoma_undata)))	(((Reinhardtia_simplex	(Reinhardtia_paiewonskiana	Reinhardtia_latisecta))	(Roystonea_regia	(Attalea_speciosa	((Elaeis_guineensis	Elaeis_oleifera)	Bactris_major))))	((Nypa_fruticans	Iriartea_deltoidea)	(Sabal_domingensis	Phoenix_dactylifera))))	Podococcus_barteri)	Leopoldinia_pulchra)	((Pelagodoxa_henryana	Pseudophoenix_vinifera)	(Orania_palindan	Sclerosperma_profizianum)))	Burretiokentia_grandiflora)	Calamus_caryotoides);
(((((Nypa_fruticans	Iriartea_deltoidea)	(Sabal_domingensis	Phoenix_dactylifera))	(((((Leopoldinia_pulchra	Geonoma_undata)	(Sclerosperma_profizianum	((Pelagodoxa_henryana	Pseudophoenix_vinifera)	(((Prestoea_acuminata	(Oenocarpus_minor	Oenocarpus_bataua))	(((Heterospathe_cagayanensis	((Dypsis_decaryi	Hydriastele_microspadix)	Kentiopsis_piersoniorum))	(Reinhardtia_gracilis	Dictyosperma_album))	Veitchia_spiralis))	Manicaria_saccifera))))	Orania_palindan)	((Reinhardtia_simplex	(Reinhardtia_paiewonskiana	Reinhardtia_latisecta))	(Roystonea_regia	((Elaeis_guineensis	Elaeis_oleifera)	(Bactris_major	Attalea_speciosa)))))	Podococcus_barteri))	Burretiokentia_grandiflora)	Calamus_caryotoides);
(((((((Nypa_fruticans	(((Leopoldinia_pulchra	Geonoma_undata)	(Pelagodoxa_henryana	(((Prestoea_acuminata	(Oenocarpus_minor	Oenocarpus_bataua))	((Hydriastele_microspadix	(Dypsis_decaryi	(Reinhardtia_gracilis	Dictyosperma_album)))	((Heterospathe_cagayanensis	Kentiopsis_piersoniorum)	Veitchia_spiralis)))	Manicaria_saccifera)))	(((Reinhardtia_simplex	(Reinhardtia_paiewonskiana	Reinhardtia_latisecta))	(Iriartea_deltoidea	Roystonea_regia))	((Elaeis_guineensis	Elaeis_oleifera)	(Bactris_major	Attalea_speciosa)))))	(Sabal_domingensis	Phoenix_dactylifera))	(Podococcus_barteri	Sclerosperma_profizianum))	Orania_palindan)	Pseudophoenix_vinifera)	Burretiokentia_grandiflora)	Calamus_caryotoides);
(((Pseudophoenix_vinifera	((Podococcus_barteri	(Orania_palindan	Sclerosperma_profizianum))	((((Elaeis_oleifera	Elaeis_guineensis)	(Attalea_speciosa	Bactris_major))	(((Reinhardtia_simplex	(Reinhardtia_latisecta	Reinhardtia_paiewonskiana))	Pelagodoxa_henryana)	(Roystonea_regia	(((((Oenocarpus_bataua	Oenocarpus_minor)	Prestoea_acuminata)	(Veitchia_spiralis	((Heterospathe_cagayanensis	Kentiopsis_piersoniorum)	((Hydriastele_microspadix	Dypsis_decaryi)	(Reinhardtia_gracilis	Dictyosperma_album)))))	Manicaria_saccifera)	(Geonoma_undata	Leopoldinia_pulchra)))))	((Sabal_domingensis	Phoenix_dactylifera)	(Iriartea_deltoidea	Nypa_fruticans)))))	Burretiokentia_grandiflora)	Calamus_caryotoides);
(((Pseudophoenix_vinifera	((Iriartea_deltoidea	Nypa_fruticans)	((((((Elaeis_oleifera	Elaeis_guineensis)	(Attalea_speciosa	Bactris_major))	(Roystonea_regia	(Reinhardtia_simplex	(Reinhardtia_latisecta	Reinhardtia_paiewonskiana))))	((Pelagodoxa_henryana	(((Veitchia_spiralis	((Kentiopsis_piersoniorum	(Oenocarpus_bataua	Oenocarpus_minor))	Prestoea_acuminata))	(Heterospathe_cagayanensis	(Hydriastele_microspadix	((Reinhardtia_gracilis	Dictyosperma_album)	Dypsis_decaryi))))	Manicaria_saccifera))	(Geonoma_undata	Leopoldinia_pulchra)))	((Sabal_domingensis	Phoenix_dactylifera)	(Podococcus_barteri	Sclerosperma_profizianum)))	Orania_palindan)))	Burretiokentia_grandiflora)	Calamus_caryotoides);
(((Pseudophoenix_vinifera	((((((((Elaeis_oleifera	Elaeis_guineensis)	(Attalea_speciosa	Bactris_major))	(Roystonea_regia	(Reinhardtia_latisecta	(Reinhardtia_paiewonskiana	Reinhardtia_simplex))))	(Geonoma_undata	Leopoldinia_pulchra))	((Podococcus_barteri	Pelagodoxa_henryana)	(((Kentiopsis_piersoniorum	((Oenocarpus_bataua	Oenocarpus_minor)	Prestoea_acuminata))	(Heterospathe_cagayanensis	(((Reinhardtia_gracilis	Dictyosperma_album)	Dypsis_decaryi)	(Veitchia_spiralis	Hydriastele_microspadix))))	Manicaria_saccifera)))	(Sabal_domingensis	Phoenix_dactylifera))	(Iriartea_deltoidea	Nypa_fruticans))	(Sclerosperma_profizianum	Orania_palindan)))	Burretiokentia_grandiflora)	Calamus_caryotoides);
((((((((Attalea_speciosa	(Bactris_major	(Elaeis_oleifera	Elaeis_guineensis)))	(Roystonea_regia	(Reinhardtia_simplex	(Reinhardtia_latisecta	Reinhardtia_paiewonskiana))))	((Geonoma_undata	Leopoldinia_pulchra)	(Pelagodoxa_henryana	(((Kentiopsis_piersoniorum	((Oenocarpus_bataua	Oenocarpus_minor)	Prestoea_acuminata))	((Heterospathe_cagayanensis	Veitchia_spiralis)	((Hydriastele_microspadix	Dypsis_decaryi)	(Reinhardtia_gracilis	Dictyosperma_album))))	Manicaria_saccifera))))	Podococcus_barteri)	(Sabal_domingensis	Phoenix_dactylifera))	((Iriartea_deltoidea	Nypa_fruticans)	((Orania_palindan	Sclerosperma_profizianum)	Pseudophoenix_vinifera)))	Burretiokentia_grandiflora)	Calamus_caryotoides);
((((((Sabal_domingensis	Phoenix_dactylifera)	(((Attalea_speciosa	(Bactris_major	(Elaeis_oleifera	Elaeis_guineensis)))	(Roystonea_regia	(Reinhardtia_simplex	(Reinhardtia_latisecta	Reinhardtia_paiewonskiana))))	((Geonoma_undata	Leopoldinia_pulchra)	((Pelagodoxa_henryana	Manicaria_saccifera)	(((Oenocarpus_bataua	Oenocarpus_minor)	Prestoea_acuminata)	((((Veitchia_spiralis	Hydriastele_microspadix)	((Reinhardtia_gracilis	Dictyosperma_album)	Dypsis_decaryi))	Heterospathe_cagayanensis)	Kentiopsis_piersoniorum))))))	(Nypa_fruticans	Podococcus_barteri))	(Iriartea_deltoidea	((Orania_palindan	Sclerosperma_profizianum)	Pseudophoenix_vinifera)))	Burretiokentia_grandiflora)	Calamus_caryotoides);
(((Pseudophoenix_vinifera	((Sabal_domingensis	Phoenix_dactylifera)	(((((((Geonoma_undata	Leopoldinia_pulchra)	(Pelagodoxa_henryana	((((Oenocarpus_bataua	Oenocarpus_minor)	Prestoea_acuminata)	(((Reinhardtia_gracilis	Dictyosperma_album)	((Kentiopsis_piersoniorum	Heterospathe_cagayanensis)	(Dypsis_decaryi	Hydriastele_microspadix)))	Veitchia_spiralis))	Manicaria_saccifera)))	(Attalea_speciosa	(Bactris_major	(Elaeis_oleifera	Elaeis_guineensis))))	(Reinhardtia_simplex	(Reinhardtia_latisecta	Reinhardtia_paiewonskiana)))	Roystonea_regia)	(Podococcus_barteri	(Orania_palindan	Sclerosperma_profizianum)))	(Iriartea_deltoidea	Nypa_fruticans))))	Burretiokentia_grandiflora)	Calamus_caryotoides);
((Sabal_domingensis	(Phoenix_dactylifera	(((Roystonea_regia	(Attalea_speciosa	(Bactris_major	(Elaeis_oleifera	Elaeis_guineensis))))	(Reinhardtia_simplex	(Reinhardtia_latisecta	Reinhardtia_paiewonskiana)))	(((Geonoma_undata	((Pelagodoxa_henryana	(((Oenocarpus_bataua	Oenocarpus_minor)	Prestoea_acuminata)	(((((Dypsis_decaryi	(Reinhardtia_gracilis	Dictyosperma_album))	Hydriastele_microspadix)	Veitchia_spiralis)	Kentiopsis_piersoniorum)	Heterospathe_cagayanensis)))	Manicaria_saccifera))	Leopoldinia_pulchra)	(((Iriartea_deltoidea	Nypa_fruticans)	Burretiokentia_grandiflora)	(Podococcus_barteri	(Pseudophoenix_vinifera	(Orania_palindan	Sclerosperma_profizianum))))))))	Calamus_caryotoides);
((Pseudophoenix_vinifera	(Iriartea_deltoidea	((((Nypa_fruticans	(Sabal_domingensis	Phoenix_dactylifera))	((Roystonea_regia	(Attalea_speciosa	(Bactris_major	(Elaeis_oleifera	Elaeis_guineensis))))	(Reinhardtia_simplex	(Reinhardtia_latisecta	Reinhardtia_paiewonskiana))))	(((Geonoma_undata	Kentiopsis_piersoniorum)	((Oenocarpus_bataua	Oenocarpus_minor)	Prestoea_acuminata))	((Heterospathe_cagayanensis	(Podococcus_barteri	Pelagodoxa_henryana))	((Veitchia_spiralis	Manicaria_saccifera)	(Leopoldinia_pulchra	((Dypsis_decaryi	Hydriastele_microspadix)	(Burretiokentia_grandiflora	(Reinhardtia_gracilis	Dictyosperma_album))))))))	(Orania_palindan	Sclerosperma_profizianum))))	Calamus_caryotoides);
(((Pseudophoenix_vinifera	(((Nypa_fruticans	Iriartea_deltoidea)	(((Orania_palindan	Sclerosperma_profizianum)	(Podococcus_barteri	(Leopoldinia_pulchra	((((Hydriastele_microspadix	((Reinhardtia_gracilis	Dictyosperma_album)	Dypsis_decaryi))	Veitchia_spiralis)	Heterospathe_cagayanensis)	((Geonoma_undata	Kentiopsis_piersoniorum)	((Oenocarpus_bataua	Oenocarpus_minor)	Prestoea_acuminata))))))	Manicaria_saccifera))	((Sabal_domingensis	Phoenix_dactylifera)	(Pelagodoxa_henryana	((((Elaeis_oleifera	Elaeis_guineensis)	(Attalea_speciosa	Bactris_major))	Roystonea_regia)	(Reinhardtia_simplex	(Reinhardtia_latisecta	Reinhardtia_paiewonskiana)))))))	Burretiokentia_grandiflora)	Calamus_caryotoides);
((((Pseudophoenix_vinifera	(Orania_palindan	Sclerosperma_profizianum))	(((Roystonea_regia	((((Sabal_domingensis	Phoenix_dactylifera)	((Elaeis_oleifera	Elaeis_guineensis)	(Attalea_speciosa	Bactris_major)))	(Nypa_fruticans	Iriartea_deltoidea))	(Reinhardtia_simplex	(Reinhardtia_latisecta	Reinhardtia_paiewonskiana))))	((((Geonoma_undata	Kentiopsis_piersoniorum)	((Oenocarpus_bataua	Oenocarpus_minor)	Prestoea_acuminata))	Leopoldinia_pulchra)	(((Veitchia_spiralis	Heterospathe_cagayanensis)	((Hydriastele_microspadix	Dypsis_decaryi)	(Reinhardtia_gracilis	Dictyosperma_album)))	(Pelagodoxa_henryana	Manicaria_saccifera))))	Podococcus_barteri))	Burretiokentia_grandiflora)	Calamus_caryotoides);
(((Phoenix_dactylifera	Sabal_domingensis)	((((((Veitchia_spiralis	((Kentiopsis_piersoniorum	((Dypsis_decaryi	(Reinhardtia_gracilis	Dictyosperma_album))	Hydriastele_microspadix))	Heterospathe_cagayanensis))	Manicaria_saccifera)	(Prestoea_acuminata	(Oenocarpus_bataua	Oenocarpus_minor)))	(Geonoma_undata	Leopoldinia_pulchra))	((Pelagodoxa_henryana	(Reinhardtia_simplex	(Reinhardtia_paiewonskiana	Reinhardtia_latisecta)))	(((Burretiokentia_grandiflora	(Bactris_major	Attalea_speciosa))	(Elaeis_oleifera	Elaeis_guineensis))	Roystonea_regia)))	((Iriartea_deltoidea	Nypa_fruticans)	(Podococcus_barteri	(Pseudophoenix_vinifera	(Orania_palindan	Sclerosperma_profizianum))))))	Calamus_caryotoides);
((Sclerosperma_profizianum	(Pseudophoenix_vinifera	((Orania_palindan	(Iriartea_deltoidea	Nypa_fruticans))	(((Phoenix_dactylifera	Sabal_domingensis)	((Roystonea_regia	(((((Veitchia_spiralis	(((Dypsis_decaryi	(Reinhardtia_gracilis	Dictyosperma_album))	(Burretiokentia_grandiflora	Hydriastele_microspadix))	Heterospathe_cagayanensis))	Kentiopsis_piersoniorum)	((Geonoma_undata	Leopoldinia_pulchra)	Manicaria_saccifera))	(Prestoea_acuminata	(Oenocarpus_bataua	Oenocarpus_minor)))	(Pelagodoxa_henryana	(Reinhardtia_simplex	(Reinhardtia_paiewonskiana	Reinhardtia_latisecta)))))	((Bactris_major	Attalea_speciosa)	(Elaeis_oleifera	Elaeis_guineensis))))	Podococcus_barteri))))	Calamus_caryotoides);
(((Pseudophoenix_vinifera	((((Iriartea_deltoidea	Nypa_fruticans)	(Phoenix_dactylifera	Sabal_domingensis))	((Pelagodoxa_henryana	(Reinhardtia_simplex	((Reinhardtia_gracilis	Reinhardtia_paiewonskiana)	Reinhardtia_latisecta)))	((((Leopoldinia_pulchra	(Veitchia_spiralis	((Heterospathe_cagayanensis	Dictyosperma_album)	(Hydriastele_microspadix	Dypsis_decaryi))))	((Kentiopsis_piersoniorum	Geonoma_undata)	(Prestoea_acuminata	(Oenocarpus_bataua	Oenocarpus_minor))))	Manicaria_saccifera)	(Roystonea_regia	((Bactris_major	Attalea_speciosa)	(Elaeis_oleifera	Elaeis_guineensis))))))	(Podococcus_barteri	(Sclerosperma_profizianum	Orania_palindan))))	Burretiokentia_grandiflora)	Calamus_caryotoides);
(((Pseudophoenix_vinifera	(((Iriartea_deltoidea	Nypa_fruticans)	(Phoenix_dactylifera	Sabal_domingensis))	(((Pelagodoxa_henryana	((((((Heterospathe_cagayanensis	(Hydriastele_microspadix	Dictyosperma_album))	Dypsis_decaryi)	Veitchia_spiralis)	(((Kentiopsis_piersoniorum	Geonoma_undata)	(Oenocarpus_bataua	Oenocarpus_minor))	Prestoea_acuminata))	Leopoldinia_pulchra)	Manicaria_saccifera))	((Reinhardtia_simplex	(Reinhardtia_paiewonskiana	Reinhardtia_latisecta))	((Reinhardtia_gracilis	Roystonea_regia)	((Bactris_major	Attalea_speciosa)	(Elaeis_oleifera	Elaeis_guineensis)))))	(Podococcus_barteri	(Sclerosperma_profizianum	Orania_palindan)))))	Burretiokentia_grandiflora)	Calamus_caryotoides);
(((((Iriartea_deltoidea	Nypa_fruticans)	(Phoenix_dactylifera	Sabal_domingensis))	((((((((((Heterospathe_cagayanensis	((Reinhardtia_gracilis	Dictyosperma_album)	Dypsis_decaryi))	Veitchia_spiralis)	Hydriastele_microspadix)	((((Oenocarpus_bataua	Oenocarpus_minor)	Prestoea_acuminata)	Geonoma_undata)	Kentiopsis_piersoniorum))	Leopoldinia_pulchra)	Manicaria_saccifera)	Roystonea_regia)	(Pelagodoxa_henryana	(Reinhardtia_simplex	(Reinhardtia_paiewonskiana	Reinhardtia_latisecta))))	((Bactris_major	Attalea_speciosa)	(Elaeis_oleifera	Elaeis_guineensis)))	(Podococcus_barteri	(Pseudophoenix_vinifera	(Sclerosperma_profizianum	Orania_palindan)))))	Burretiokentia_grandiflora)	Calamus_caryotoides);
(((Pseudophoenix_vinifera	(Sclerosperma_profizianum	Orania_palindan))	(Podococcus_barteri	((((Roystonea_regia	((((Bactris_major	Attalea_speciosa)	(Elaeis_oleifera	Elaeis_guineensis))	Burretiokentia_grandiflora)	(Reinhardtia_simplex	(Reinhardtia_paiewonskiana	Reinhardtia_latisecta))))	(((Manicaria_saccifera	((Veitchia_spiralis	((Oenocarpus_bataua	Oenocarpus_minor)	Prestoea_acuminata))	((Hydriastele_microspadix	Kentiopsis_piersoniorum)	(Heterospathe_cagayanensis	((Reinhardtia_gracilis	Dictyosperma_album)	Dypsis_decaryi)))))	Pelagodoxa_henryana)	(Geonoma_undata	Leopoldinia_pulchra)))	(Iriartea_deltoidea	Nypa_fruticans))	(Phoenix_dactylifera	Sabal_domingensis))))	Calamus_caryotoides);
(((Sclerosperma_profizianum	Orania_palindan)	(((((Manicaria_saccifera	(Podococcus_barteri	(Leopoldinia_pulchra	((((Geonoma_undata	Kentiopsis_piersoniorum)	(Oenocarpus_bataua	Oenocarpus_minor))	Prestoea_acuminata)	(Veitchia_spiralis	((Hydriastele_microspadix	(Reinhardtia_gracilis	Dictyosperma_album))	(Heterospathe_cagayanensis	Dypsis_decaryi)))))))	((((Reinhardtia_simplex	(Reinhardtia_paiewonskiana	Reinhardtia_latisecta))	((Attalea_speciosa	((Elaeis_oleifera	Elaeis_guineensis)	Bactris_major))	Roystonea_regia))	Burretiokentia_grandiflora)	Nypa_fruticans))	Pelagodoxa_henryana)	(Phoenix_dactylifera	Sabal_domingensis))	(Pseudophoenix_vinifera	Iriartea_deltoidea)))	Calamus_caryotoides);
(((((Elaeis_oleifera	Elaeis_guineensis)	(Bactris_major	Attalea_speciosa))	(((Phoenix_dactylifera	Sabal_domingensis)	((Nypa_fruticans	Iriartea_deltoidea)	((Sclerosperma_profizianum	Orania_palindan)	Pseudophoenix_vinifera)))	((Manicaria_saccifera	(((Podococcus_barteri	Leopoldinia_pulchra)	(((Geonoma_undata	Kentiopsis_piersoniorum)	((Oenocarpus_bataua	Oenocarpus_minor)	Prestoea_acuminata))	(((Reinhardtia_gracilis	Dictyosperma_album)	Dypsis_decaryi)	(Hydriastele_microspadix	(Heterospathe_cagayanensis	Veitchia_spiralis)))))	Roystonea_regia))	(Pelagodoxa_henryana	(Reinhardtia_simplex	(Reinhardtia_paiewonskiana	Reinhardtia_latisecta))))))	Burretiokentia_grandiflora)	Calamus_caryotoides);
(((Pseudophoenix_vinifera	((((Phoenix_dactylifera	Sabal_domingensis)	(Nypa_fruticans	Iriartea_deltoidea))	(((Elaeis_oleifera	Elaeis_guineensis)	(Bactris_major	Attalea_speciosa))	((Roystonea_regia	(Manicaria_saccifera	(((Kentiopsis_piersoniorum	((Oenocarpus_bataua	Oenocarpus_minor)	Prestoea_acuminata))	((Veitchia_spiralis	((Hydriastele_microspadix	Dypsis_decaryi)	(Reinhardtia_gracilis	Dictyosperma_album)))	Heterospathe_cagayanensis))	(Geonoma_undata	Leopoldinia_pulchra))))	(Pelagodoxa_henryana	(Reinhardtia_simplex	(Reinhardtia_paiewonskiana	Reinhardtia_latisecta))))))	(Podococcus_barteri	(Sclerosperma_profizianum	Orania_palindan))))	Burretiokentia_grandiflora)	Calamus_caryotoides);
((Sabal_domingensis	(((((Pseudophoenix_vinifera	Orania_palindan)	(Nypa_fruticans	Iriartea_deltoidea))	((Attalea_speciosa	((Elaeis_oleifera	Elaeis_guineensis)	Bactris_major))	((Pelagodoxa_henryana	(Reinhardtia_simplex	(Reinhardtia_paiewonskiana	Reinhardtia_latisecta)))	((Burretiokentia_grandiflora	(Manicaria_saccifera	((Veitchia_spiralis	((Oenocarpus_bataua	Oenocarpus_minor)	Prestoea_acuminata))	((((Dypsis_decaryi	(Reinhardtia_gracilis	Dictyosperma_album))	Hydriastele_microspadix)	(Kentiopsis_piersoniorum	Heterospathe_cagayanensis))	(Geonoma_undata	Leopoldinia_pulchra)))))	Roystonea_regia))))	(Podococcus_barteri	Sclerosperma_profizianum))	Phoenix_dactylifera))	Calamus_caryotoides);
(((Podococcus_barteri	((((Geonoma_undata	Leopoldinia_pulchra)	((Manicaria_saccifera	((((Reinhardtia_gracilis	Dictyosperma_album)	Veitchia_spiralis)	((Hydriastele_microspadix	Dypsis_decaryi)	(Kentiopsis_piersoniorum	Heterospathe_cagayanensis)))	((Oenocarpus_bataua	Oenocarpus_minor)	Prestoea_acuminata)))	((Pelagodoxa_henryana	(Reinhardtia_simplex	(Reinhardtia_paiewonskiana	Reinhardtia_latisecta)))	(Roystonea_regia	((Elaeis_oleifera	Elaeis_guineensis)	(Attalea_speciosa	Bactris_major))))))	(Nypa_fruticans	(Sabal_domingensis	Phoenix_dactylifera)))	(Iriartea_deltoidea	((Orania_palindan	Sclerosperma_profizianum)	Pseudophoenix_vinifera))))	Burretiokentia_grandiflora)	Calamus_caryotoides);
(((Geonoma_undata	((Nypa_fruticans	((((Elaeis_oleifera	Elaeis_guineensis)	(Attalea_speciosa	Bactris_major))	(Roystonea_regia	((Reinhardtia_latisecta	(Reinhardtia_simplex	Reinhardtia_paiewonskiana))	(Burretiokentia_grandiflora	Iriartea_deltoidea))))	(Sabal_domingensis	Phoenix_dactylifera)))	((Pseudophoenix_vinifera	Pelagodoxa_henryana)	(Leopoldinia_pulchra	(Manicaria_saccifera	((Veitchia_spiralis	((Kentiopsis_piersoniorum	((Reinhardtia_gracilis	Dictyosperma_album)	Heterospathe_cagayanensis))	(Hydriastele_microspadix	Dypsis_decaryi)))	((Oenocarpus_bataua	Oenocarpus_minor)	Prestoea_acuminata)))))))	(Podococcus_barteri	(Orania_palindan	Sclerosperma_profizianum)))	Calamus_caryotoides);
(((((((Pelagodoxa_henryana	(Manicaria_saccifera	(((Dypsis_decaryi	(Prestoea_acuminata	Veitchia_spiralis))	(Hydriastele_microspadix	((Heterospathe_cagayanensis	(Reinhardtia_gracilis	Dictyosperma_album))	Kentiopsis_piersoniorum)))	(Oenocarpus_bataua	Oenocarpus_minor))))	(Leopoldinia_pulchra	Geonoma_undata))	(Roystonea_regia	((Reinhardtia_simplex	(Reinhardtia_paiewonskiana	Reinhardtia_latisecta))	((Elaeis_oleifera	Elaeis_guineensis)	(Burretiokentia_grandiflora	(Attalea_speciosa	Bactris_major))))))	(Sabal_domingensis	Phoenix_dactylifera))	(Nypa_fruticans	Podococcus_barteri))	(Pseudophoenix_vinifera	((Sclerosperma_profizianum	Iriartea_deltoidea)	Orania_palindan)))	Calamus_caryotoides);
((((((Sabal_domingensis	(Reinhardtia_gracilis	Phoenix_dactylifera))	(Iriartea_deltoidea	Nypa_fruticans))	((((((Orania_palindan	Sclerosperma_profizianum)	Podococcus_barteri)	Roystonea_regia)	((Leopoldinia_pulchra	Geonoma_undata)	(Pelagodoxa_henryana	(Manicaria_saccifera	((Dictyosperma_album	(Hydriastele_microspadix	Dypsis_decaryi))	(Heterospathe_cagayanensis	((((Oenocarpus_bataua	Oenocarpus_minor)	Prestoea_acuminata)	Kentiopsis_piersoniorum)	Veitchia_spiralis)))))))	(Reinhardtia_simplex	(Reinhardtia_paiewonskiana	Reinhardtia_latisecta)))	((Elaeis_oleifera	Elaeis_guineensis)	(Attalea_speciosa	Bactris_major))))	Pseudophoenix_vinifera)	Burretiokentia_grandiflora)	Calamus_caryotoides);
((((((Sabal_domingensis	Phoenix_dactylifera)	(Burretiokentia_grandiflora	(Iriartea_deltoidea	Nypa_fruticans)))	(Podococcus_barteri	(((Leopoldinia_pulchra	Geonoma_undata)	(Pelagodoxa_henryana	(Manicaria_saccifera	((((Kentiopsis_piersoniorum	Dictyosperma_album)	(Hydriastele_microspadix	Dypsis_decaryi))	(Heterospathe_cagayanensis	Veitchia_spiralis))	((Oenocarpus_bataua	Oenocarpus_minor)	Prestoea_acuminata)))))	((Reinhardtia_simplex	((Reinhardtia_gracilis	Reinhardtia_paiewonskiana)	Reinhardtia_latisecta))	(Roystonea_regia	(Attalea_speciosa	(Bactris_major	(Elaeis_oleifera	Elaeis_guineensis))))))))	(Orania_palindan	Sclerosperma_profizianum))	Pseudophoenix_vinifera)	Calamus_caryotoides);
((((Orania_palindan	(Pseudophoenix_vinifera	Sclerosperma_profizianum))	(((((Sabal_domingensis	Phoenix_dactylifera)	(Iriartea_deltoidea	Nypa_fruticans))	(Roystonea_regia	((Reinhardtia_simplex	(Reinhardtia_paiewonskiana	Reinhardtia_latisecta))	((Elaeis_oleifera	Elaeis_guineensis)	(Attalea_speciosa	Bactris_major)))))	(Leopoldinia_pulchra	(((Oenocarpus_bataua	Oenocarpus_minor)	Prestoea_acuminata)	(Kentiopsis_piersoniorum	Geonoma_undata))))	((Manicaria_saccifera	(((Heterospathe_cagayanensis	Veitchia_spiralis)	((Reinhardtia_gracilis	Hydriastele_microspadix)	Dypsis_decaryi))	Dictyosperma_album))	(Podococcus_barteri	Pelagodoxa_henryana))))	Burretiokentia_grandiflora)	Calamus_caryotoides);
((Orania_palindan	((Sabal_domingensis	Phoenix_dactylifera)	((Nypa_fruticans	(((Roystonea_regia	(Burretiokentia_grandiflora	((Reinhardtia_simplex	(Reinhardtia_paiewonskiana	Reinhardtia_latisecta))	((Elaeis_oleifera	Elaeis_guineensis)	(Attalea_speciosa	Bactris_major)))))	(((((Oenocarpus_bataua	Oenocarpus_minor)	Prestoea_acuminata)	(((Hydriastele_microspadix	Dypsis_decaryi)	(Kentiopsis_piersoniorum	(Heterospathe_cagayanensis	(Reinhardtia_gracilis	Dictyosperma_album))))	Veitchia_spiralis))	((Leopoldinia_pulchra	Geonoma_undata)	Manicaria_saccifera))	Pelagodoxa_henryana))	Podococcus_barteri))	((Iriartea_deltoidea	Pseudophoenix_vinifera)	Sclerosperma_profizianum))))	Calamus_caryotoides);
(((((Orania_palindan	Sclerosperma_profizianum)	Podococcus_barteri)	(((((Reinhardtia_simplex	(Reinhardtia_paiewonskiana	Reinhardtia_latisecta))	((Attalea_speciosa	(Bactris_major	(Elaeis_oleifera	Elaeis_guineensis)))	Burretiokentia_grandiflora))	Roystonea_regia)	(Pelagodoxa_henryana	(Manicaria_saccifera	((((Hydriastele_microspadix	((Kentiopsis_piersoniorum	(Reinhardtia_gracilis	Dictyosperma_album))	Heterospathe_cagayanensis))	Dypsis_decaryi)	Veitchia_spiralis)	(Leopoldinia_pulchra	(((Oenocarpus_bataua	Oenocarpus_minor)	Prestoea_acuminata)	Geonoma_undata))))))	((Iriartea_deltoidea	Nypa_fruticans)	(Sabal_domingensis	Phoenix_dactylifera))))	Pseudophoenix_vinifera)	Calamus_caryotoides);
(((((Orania_palindan	Sclerosperma_profizianum)	(((Iriartea_deltoidea	Nypa_fruticans)	((Pelagodoxa_henryana	(Manicaria_saccifera	(Podococcus_barteri	((Leopoldinia_pulchra	(Prestoea_acuminata	((Kentiopsis_piersoniorum	Geonoma_undata)	(Oenocarpus_bataua	Oenocarpus_minor))))	((((Hydriastele_microspadix	Dypsis_decaryi)	Heterospathe_cagayanensis)	(Reinhardtia_gracilis	Dictyosperma_album))	Veitchia_spiralis)))))	((Reinhardtia_simplex	(Reinhardtia_paiewonskiana	Reinhardtia_latisecta))	((Attalea_speciosa	(Bactris_major	(Elaeis_oleifera	Elaeis_guineensis)))	Roystonea_regia))))	(Sabal_domingensis	Phoenix_dactylifera)))	Pseudophoenix_vinifera)	Burretiokentia_grandiflora)	Calamus_caryotoides);
(((((((Reinhardtia_latisecta	(Reinhardtia_simplex	Reinhardtia_paiewonskiana))	Roystonea_regia)	((Nypa_fruticans	(Attalea_speciosa	(Bactris_major	(Elaeis_oleifera	Elaeis_guineensis))))	(Sabal_domingensis	Phoenix_dactylifera)))	(((((((Oenocarpus_bataua	Oenocarpus_minor)	Prestoea_acuminata)	Kentiopsis_piersoniorum)	(((Veitchia_spiralis	(Dypsis_decaryi	(Reinhardtia_gracilis	Dictyosperma_album)))	Hydriastele_microspadix)	Heterospathe_cagayanensis))	(Podococcus_barteri	Pelagodoxa_henryana))	Manicaria_saccifera)	(Leopoldinia_pulchra	Geonoma_undata)))	(Pseudophoenix_vinifera	(Iriartea_deltoidea	(Orania_palindan	Sclerosperma_profizianum))))	Burretiokentia_grandiflora)	Calamus_caryotoides);
(((((((Podococcus_barteri	(Leopoldinia_pulchra	Geonoma_undata))	((Pelagodoxa_henryana	((((Hydriastele_microspadix	Dypsis_decaryi)	(Heterospathe_cagayanensis	(Reinhardtia_gracilis	Dictyosperma_album)))	Veitchia_spiralis)	(Kentiopsis_piersoniorum	(Prestoea_acuminata	(Oenocarpus_bataua	Oenocarpus_minor)))))	Manicaria_saccifera))	(((Elaeis_oleifera	Elaeis_guineensis)	(Attalea_speciosa	Bactris_major))	((Reinhardtia_latisecta	(Reinhardtia_paiewonskiana	Reinhardtia_simplex))	Roystonea_regia)))	(Nypa_fruticans	(Phoenix_dactylifera	Sabal_domingensis)))	((Sclerosperma_profizianum	Orania_palindan)	(Iriartea_deltoidea	Pseudophoenix_vinifera)))	Burretiokentia_grandiflora)	Calamus_caryotoides);
(((((((Elaeis_oleifera	Elaeis_guineensis)	(Attalea_speciosa	Bactris_major))	((((((Veitchia_spiralis	((Hydriastele_microspadix	Dypsis_decaryi)	(((Reinhardtia_gracilis	Dictyosperma_album)	Heterospathe_cagayanensis)	Kentiopsis_piersoniorum)))	(Leopoldinia_pulchra	((Prestoea_acuminata	(Oenocarpus_bataua	Oenocarpus_minor))	Geonoma_undata)))	Podococcus_barteri)	Roystonea_regia)	Manicaria_saccifera)	(Pelagodoxa_henryana	(Reinhardtia_simplex	(Reinhardtia_latisecta	Reinhardtia_paiewonskiana)))))	(Nypa_fruticans	(Phoenix_dactylifera	Sabal_domingensis)))	((Sclerosperma_profizianum	Orania_palindan)	(Iriartea_deltoidea	Pseudophoenix_vinifera)))	Burretiokentia_grandiflora)	Calamus_caryotoides);
((((((Roystonea_regia	((Reinhardtia_simplex	(Reinhardtia_latisecta	Reinhardtia_paiewonskiana))	((Elaeis_oleifera	Elaeis_guineensis)	(Attalea_speciosa	Bactris_major))))	(((Veitchia_spiralis	(((Hydriastele_microspadix	Dypsis_decaryi)	Kentiopsis_piersoniorum)	(Heterospathe_cagayanensis	(Reinhardtia_gracilis	Dictyosperma_album))))	(((Prestoea_acuminata	(Oenocarpus_bataua	Oenocarpus_minor))	((Pelagodoxa_henryana	Podococcus_barteri)	Nypa_fruticans))	Manicaria_saccifera))	(Geonoma_undata	Leopoldinia_pulchra)))	(Phoenix_dactylifera	Sabal_domingensis))	(((Sclerosperma_profizianum	Orania_palindan)	Iriartea_deltoidea)	Pseudophoenix_vinifera))	Burretiokentia_grandiflora)	Calamus_caryotoides);
((((((((Reinhardtia_simplex	(Reinhardtia_latisecta	Reinhardtia_paiewonskiana))	(((Elaeis_oleifera	Elaeis_guineensis)	(Attalea_speciosa	Bactris_major))	Roystonea_regia))	((Pelagodoxa_henryana	((((Hydriastele_microspadix	(Heterospathe_cagayanensis	(Kentiopsis_piersoniorum	Veitchia_spiralis)))	(Dypsis_decaryi	(Reinhardtia_gracilis	Dictyosperma_album)))	Manicaria_saccifera)	(Prestoea_acuminata	(Oenocarpus_bataua	Oenocarpus_minor))))	(Geonoma_undata	Leopoldinia_pulchra)))	(Podococcus_barteri	Nypa_fruticans))	(Phoenix_dactylifera	Sabal_domingensis))	(((Sclerosperma_profizianum	Orania_palindan)	Iriartea_deltoidea)	Pseudophoenix_vinifera))	Burretiokentia_grandiflora)	Calamus_caryotoides);
(((((Iriartea_deltoidea	Nypa_fruticans)	(Phoenix_dactylifera	Sabal_domingensis))	((((((Leopoldinia_pulchra	Geonoma_undata)	((Podococcus_barteri	(Sclerosperma_profizianum	Orania_palindan))	Pseudophoenix_vinifera))	((((((Kentiopsis_piersoniorum	Heterospathe_cagayanensis)	Hydriastele_microspadix)	(Dypsis_decaryi	(Reinhardtia_gracilis	Dictyosperma_album)))	(Veitchia_spiralis	(Prestoea_acuminata	(Oenocarpus_bataua	Oenocarpus_minor))))	Manicaria_saccifera)	Pelagodoxa_henryana))	Roystonea_regia)	(Reinhardtia_simplex	(Reinhardtia_latisecta	Reinhardtia_paiewonskiana)))	((Elaeis_oleifera	Elaeis_guineensis)	(Attalea_speciosa	Bactris_major))))	Burretiokentia_grandiflora)	Calamus_caryotoides);
((Pseudophoenix_vinifera	(((((((Prestoea_acuminata	(Oenocarpus_bataua	Oenocarpus_minor))	(((((Kentiopsis_piersoniorum	(Hydriastele_microspadix	Dypsis_decaryi))	Heterospathe_cagayanensis)	(Reinhardtia_gracilis	Dictyosperma_album))	Veitchia_spiralis)	Manicaria_saccifera))	Pelagodoxa_henryana)	(((Burretiokentia_grandiflora	(Iriartea_deltoidea	Nypa_fruticans))	(Phoenix_dactylifera	Sabal_domingensis))	((Attalea_speciosa	(Bactris_major	(Elaeis_oleifera	Elaeis_guineensis)))	(Roystonea_regia	(Reinhardtia_simplex	(Reinhardtia_latisecta	Reinhardtia_paiewonskiana))))))	(Leopoldinia_pulchra	Geonoma_undata))	Podococcus_barteri)	(Sclerosperma_profizianum	Orania_palindan)))	Calamus_caryotoides);
((((Pseudophoenix_vinifera	(Iriartea_deltoidea	(Sclerosperma_profizianum	Orania_palindan)))	((((((Prestoea_acuminata	(Oenocarpus_bataua	Oenocarpus_minor))	(((((Kentiopsis_piersoniorum	(Hydriastele_microspadix	Dypsis_decaryi))	Heterospathe_cagayanensis)	(Reinhardtia_gracilis	Dictyosperma_album))	Veitchia_spiralis)	Manicaria_saccifera))	Pelagodoxa_henryana)	(Roystonea_regia	((Reinhardtia_simplex	(Reinhardtia_latisecta	Reinhardtia_paiewonskiana))	(Attalea_speciosa	(Bactris_major	(Elaeis_oleifera	Elaeis_guineensis))))))	(Leopoldinia_pulchra	Geonoma_undata))	(Podococcus_barteri	(Nypa_fruticans	(Phoenix_dactylifera	Sabal_domingensis)))))	Burretiokentia_grandiflora)	Calamus_caryotoides);
(((((Pseudophoenix_vinifera	(Nypa_fruticans	Iriartea_deltoidea))	(Orania_palindan	Sclerosperma_profizianum))	((((((Elaeis_oleifera	Elaeis_guineensis)	(Attalea_speciosa	Bactris_major))	(Reinhardtia_simplex	(Reinhardtia_latisecta	Reinhardtia_paiewonskiana)))	Roystonea_regia)	((Pelagodoxa_henryana	((Prestoea_acuminata	(Oenocarpus_bataua	Oenocarpus_minor))	((((Dypsis_decaryi	(Reinhardtia_gracilis	Dictyosperma_album))	(Hydriastele_microspadix	(Kentiopsis_piersoniorum	Heterospathe_cagayanensis)))	Veitchia_spiralis)	Manicaria_saccifera)))	(Leopoldinia_pulchra	Geonoma_undata)))	((Phoenix_dactylifera	Sabal_domingensis)	Podococcus_barteri)))	Burretiokentia_grandiflora)	Calamus_caryotoides);
(((((((((((Elaeis_oleifera	Elaeis_guineensis)	(Attalea_speciosa	Bactris_major))	(Reinhardtia_simplex	(Reinhardtia_latisecta	Reinhardtia_paiewonskiana)))	Roystonea_regia)	(Leopoldinia_pulchra	((Podococcus_barteri	Pelagodoxa_henryana)	(Geonoma_undata	((((Dypsis_decaryi	(Reinhardtia_gracilis	Dictyosperma_album))	(Hydriastele_microspadix	(((Prestoea_acuminata	(Oenocarpus_bataua	Oenocarpus_minor))	Kentiopsis_piersoniorum)	Heterospathe_cagayanensis)))	Veitchia_spiralis)	Manicaria_saccifera)))))	(Phoenix_dactylifera	Sabal_domingensis))	(Nypa_fruticans	Iriartea_deltoidea))	(Orania_palindan	Sclerosperma_profizianum))	Pseudophoenix_vinifera)	Burretiokentia_grandiflora)	Calamus_caryotoides);
(((((((Elaeis_oleifera	Elaeis_guineensis)	(Attalea_speciosa	Bactris_major))	((Reinhardtia_simplex	(Reinhardtia_latisecta	Reinhardtia_paiewonskiana))	Roystonea_regia))	((Iriartea_deltoidea	((Orania_palindan	Sclerosperma_profizianum)	Pseudophoenix_vinifera))	(((Podococcus_barteri	Pelagodoxa_henryana)	(((Geonoma_undata	((Oenocarpus_bataua	Oenocarpus_minor)	Kentiopsis_piersoniorum))	Prestoea_acuminata)	(((Leopoldinia_pulchra	(Veitchia_spiralis	Heterospathe_cagayanensis))	(Dypsis_decaryi	(Reinhardtia_gracilis	Dictyosperma_album)))	Hydriastele_microspadix)))	Manicaria_saccifera)))	(Nypa_fruticans	(Phoenix_dactylifera	Sabal_domingensis)))	Burretiokentia_grandiflora)	Calamus_caryotoides);
((((((Sabal_domingensis	Phoenix_dactylifera)	((Orania_palindan	(Podococcus_barteri	Sclerosperma_profizianum))	(((Geonoma_undata	Leopoldinia_pulchra)	(Pelagodoxa_henryana	(Manicaria_saccifera	((Veitchia_spiralis	(Kentiopsis_piersoniorum	(Heterospathe_cagayanensis	((Dypsis_decaryi	(Reinhardtia_gracilis	Dictyosperma_album))	Hydriastele_microspadix))))	(Prestoea_acuminata	(Oenocarpus_minor	Oenocarpus_bataua))))))	((Reinhardtia_simplex	(Reinhardtia_latisecta	Reinhardtia_paiewonskiana))	(Roystonea_regia	((Bactris_major	(Elaeis_oleifera	Elaeis_guineensis))	Attalea_speciosa))))))	(Iriartea_deltoidea	Nypa_fruticans))	Pseudophoenix_vinifera)	Burretiokentia_grandiflora)	Calamus_caryotoides);
(((((Podococcus_barteri	(((Reinhardtia_simplex	(Reinhardtia_latisecta	Reinhardtia_paiewonskiana))	(Roystonea_regia	((Bactris_major	(Elaeis_oleifera	Elaeis_guineensis))	Attalea_speciosa)))	((Geonoma_undata	Leopoldinia_pulchra)	(Pelagodoxa_henryana	(Manicaria_saccifera	((Veitchia_spiralis	(Kentiopsis_piersoniorum	((Dypsis_decaryi	Hydriastele_microspadix)	(Heterospathe_cagayanensis	(Reinhardtia_gracilis	Dictyosperma_album)))))	(Prestoea_acuminata	(Oenocarpus_minor	Oenocarpus_bataua))))))))	(Sabal_domingensis	Phoenix_dactylifera))	((Orania_palindan	Sclerosperma_profizianum)	(Pseudophoenix_vinifera	(Iriartea_deltoidea	Nypa_fruticans))))	Burretiokentia_grandiflora)	Calamus_caryotoides);
((Pseudophoenix_vinifera	((((((Pelagodoxa_henryana	(Reinhardtia_simplex	(Reinhardtia_latisecta	Reinhardtia_paiewonskiana)))	((Manicaria_saccifera	(((Kentiopsis_piersoniorum	((((Dypsis_decaryi	Hydriastele_microspadix)	Burretiokentia_grandiflora)	((Reinhardtia_gracilis	Dictyosperma_album)	Veitchia_spiralis))	Heterospathe_cagayanensis))	Geonoma_undata)	(Prestoea_acuminata	(Oenocarpus_minor	Oenocarpus_bataua))))	Roystonea_regia))	(Nypa_fruticans	((Leopoldinia_pulchra	(Attalea_speciosa	Bactris_major))	(Elaeis_oleifera	Elaeis_guineensis))))	(Sabal_domingensis	Phoenix_dactylifera))	(Podococcus_barteri	(Orania_palindan	Sclerosperma_profizianum)))	Iriartea_deltoidea))	Calamus_caryotoides);
(((Pseudophoenix_vinifera	((Orania_palindan	(Podococcus_barteri	Sclerosperma_profizianum))	((Sabal_domingensis	Phoenix_dactylifera)	((Nypa_fruticans	Iriartea_deltoidea)	(((Pelagodoxa_henryana	(Reinhardtia_simplex	(Reinhardtia_latisecta	Reinhardtia_paiewonskiana)))	((Geonoma_undata	Roystonea_regia)	(((((Kentiopsis_piersoniorum	(Heterospathe_cagayanensis	((Dictyosperma_album	(Reinhardtia_gracilis	Dypsis_decaryi))	Hydriastele_microspadix)))	Veitchia_spiralis)	Manicaria_saccifera)	(Prestoea_acuminata	(Oenocarpus_minor	Oenocarpus_bataua)))	Leopoldinia_pulchra)))	((Bactris_major	(Elaeis_oleifera	Elaeis_guineensis))	Attalea_speciosa))))))	Burretiokentia_grandiflora)	Calamus_caryotoides);
(((((Sabal_domingensis	Phoenix_dactylifera)	((((Reinhardtia_gracilis	Roystonea_regia)	(Reinhardtia_latisecta	(Reinhardtia_paiewonskiana	Reinhardtia_simplex)))	((Elaeis_oleifera	Elaeis_guineensis)	(Attalea_speciosa	Bactris_major)))	(((Podococcus_barteri	(Pelagodoxa_henryana	Nypa_fruticans))	(((((Hydriastele_microspadix	(Dictyosperma_album	Dypsis_decaryi))	Veitchia_spiralis)	Heterospathe_cagayanensis)	((Prestoea_acuminata	(Oenocarpus_minor	Oenocarpus_bataua))	Kentiopsis_piersoniorum))	Manicaria_saccifera))	(Geonoma_undata	Leopoldinia_pulchra))))	(Pseudophoenix_vinifera	(Iriartea_deltoidea	(Orania_palindan	Sclerosperma_profizianum))))	Burretiokentia_grandiflora)	Calamus_caryotoides);
((((((((Pelagodoxa_henryana	(((((Heterospathe_cagayanensis	Veitchia_spiralis)	Kentiopsis_piersoniorum)	(Reinhardtia_gracilis	Dictyosperma_album))	(Hydriastele_microspadix	Dypsis_decaryi))	(Prestoea_acuminata	(Oenocarpus_minor	Oenocarpus_bataua))))	Manicaria_saccifera)	(Geonoma_undata	Leopoldinia_pulchra))	(((Nypa_fruticans	(Sabal_domingensis	Phoenix_dactylifera))	((Reinhardtia_simplex	(Reinhardtia_latisecta	Reinhardtia_paiewonskiana))	((Elaeis_oleifera	Elaeis_guineensis)	(Attalea_speciosa	Bactris_major))))	Roystonea_regia))	Podococcus_barteri)	((Orania_palindan	Sclerosperma_profizianum)	(Pseudophoenix_vinifera	Iriartea_deltoidea)))	Burretiokentia_grandiflora)	Calamus_caryotoides);
(((Pseudophoenix_vinifera	(((((Pelagodoxa_henryana	((((Hydriastele_microspadix	Dypsis_decaryi)	((Reinhardtia_gracilis	Dictyosperma_album)	(Heterospathe_cagayanensis	(Prestoea_acuminata	((Oenocarpus_minor	Oenocarpus_bataua)	Kentiopsis_piersoniorum)))))	Veitchia_spiralis)	Manicaria_saccifera))	(Geonoma_undata	Leopoldinia_pulchra))	(((Attalea_speciosa	Bactris_major)	(Elaeis_oleifera	Elaeis_guineensis))	((Reinhardtia_simplex	(Reinhardtia_latisecta	Reinhardtia_paiewonskiana))	Roystonea_regia)))	((Nypa_fruticans	Iriartea_deltoidea)	(Sabal_domingensis	Phoenix_dactylifera)))	(Podococcus_barteri	(Orania_palindan	Sclerosperma_profizianum))))	Burretiokentia_grandiflora)	Calamus_caryotoides);
(((((Nypa_fruticans	(Sabal_domingensis	(Burretiokentia_grandiflora	Phoenix_dactylifera)))	(((((((((Reinhardtia_gracilis	Dictyosperma_album)	(Hydriastele_microspadix	Dypsis_decaryi))	Kentiopsis_piersoniorum)	Heterospathe_cagayanensis)	Veitchia_spiralis)	(Prestoea_acuminata	(Oenocarpus_minor	Oenocarpus_bataua)))	Manicaria_saccifera)	(Geonoma_undata	Leopoldinia_pulchra))	(Pelagodoxa_henryana	(Roystonea_regia	(((Attalea_speciosa	Bactris_major)	(Elaeis_oleifera	Elaeis_guineensis))	(Reinhardtia_simplex	(Reinhardtia_latisecta	Reinhardtia_paiewonskiana)))))))	Podococcus_barteri)	(Orania_palindan	((Sclerosperma_profizianum	Iriartea_deltoidea)	Pseudophoenix_vinifera)))	Calamus_caryotoides);
((((Sabal_domingensis	Phoenix_dactylifera)	((((((Veitchia_spiralis	(Prestoea_acuminata	(Oenocarpus_minor	Oenocarpus_bataua)))	((((Reinhardtia_gracilis	Dictyosperma_album)	(Hydriastele_microspadix	Dypsis_decaryi))	Kentiopsis_piersoniorum)	Heterospathe_cagayanensis))	(((Nypa_fruticans	Podococcus_barteri)	Pelagodoxa_henryana)	Manicaria_saccifera))	(Geonoma_undata	Leopoldinia_pulchra))	(((Attalea_speciosa	(Bactris_major	(Elaeis_oleifera	Elaeis_guineensis)))	(Reinhardtia_simplex	(Reinhardtia_latisecta	Reinhardtia_paiewonskiana)))	Roystonea_regia))	((Sclerosperma_profizianum	Orania_palindan)	(Iriartea_deltoidea	Pseudophoenix_vinifera))))	Burretiokentia_grandiflora)	Calamus_caryotoides);
(((((Sclerosperma_profizianum	Orania_palindan)	(((Sabal_domingensis	Phoenix_dactylifera)	(Podococcus_barteri	(((((Elaeis_oleifera	Elaeis_guineensis)	(Attalea_speciosa	Bactris_major))	((Reinhardtia_simplex	(Reinhardtia_latisecta	Reinhardtia_paiewonskiana))	Roystonea_regia))	(Geonoma_undata	((((Veitchia_spiralis	(Prestoea_acuminata	(Oenocarpus_minor	Oenocarpus_bataua)))	((Kentiopsis_piersoniorum	Heterospathe_cagayanensis)	(Hydriastele_microspadix	((Reinhardtia_gracilis	Dictyosperma_album)	Dypsis_decaryi))))	Manicaria_saccifera)	Pelagodoxa_henryana)))	Leopoldinia_pulchra)))	(Nypa_fruticans	Iriartea_deltoidea)))	Pseudophoenix_vinifera)	Burretiokentia_grandiflora)	Calamus_caryotoides);
((Burretiokentia_grandiflora	(((Podococcus_barteri	Sclerosperma_profizianum)	(((((Reinhardtia_latisecta	(Reinhardtia_paiewonskiana	Reinhardtia_simplex))	Pelagodoxa_henryana)	(Iriartea_deltoidea	Roystonea_regia))	((((Elaeis_guineensis	Elaeis_oleifera)	Bactris_major)	Attalea_speciosa)	((Sabal_domingensis	Phoenix_dactylifera)	Nypa_fruticans)))	(Prestoea_acuminata	((Orania_palindan	(Manicaria_saccifera	(Leopoldinia_pulchra	Geonoma_undata)))	((Oenocarpus_minor	Oenocarpus_bataua)	(Veitchia_spiralis	((Kentiopsis_piersoniorum	((Dypsis_decaryi	Hydriastele_microspadix)	(Reinhardtia_gracilis	Dictyosperma_album)))	Heterospathe_cagayanensis)))))))	Pseudophoenix_vinifera))	Calamus_caryotoides);
(((Orania_palindan	((Iriartea_deltoidea	Nypa_fruticans)	((Podococcus_barteri	Sclerosperma_profizianum)	((Sabal_domingensis	Phoenix_dactylifera)	(((Burretiokentia_grandiflora	Geonoma_undata)	((((Leopoldinia_pulchra	Heterospathe_cagayanensis)	((Veitchia_spiralis	(Prestoea_acuminata	(Kentiopsis_piersoniorum	(Oenocarpus_minor	Oenocarpus_bataua))))	Hydriastele_microspadix))	((Reinhardtia_gracilis	Dictyosperma_album)	Dypsis_decaryi))	Manicaria_saccifera))	(Pelagodoxa_henryana	(((Reinhardtia_simplex	(Reinhardtia_latisecta	Reinhardtia_paiewonskiana))	((Elaeis_guineensis	Elaeis_oleifera)	(Bactris_major	Attalea_speciosa)))	Roystonea_regia)))))))	Pseudophoenix_vinifera)	Calamus_caryotoides);
((((Sclerosperma_profizianum	Orania_palindan)	((((Sabal_domingensis	(Reinhardtia_gracilis	Phoenix_dactylifera))	((((Pelagodoxa_henryana	(((Dictyosperma_album	((Heterospathe_cagayanensis	(Prestoea_acuminata	(Kentiopsis_piersoniorum	(Oenocarpus_minor	Oenocarpus_bataua))))	(Hydriastele_microspadix	Dypsis_decaryi)))	Veitchia_spiralis)	Manicaria_saccifera))	Geonoma_undata)	Leopoldinia_pulchra)	(((Reinhardtia_simplex	(Reinhardtia_latisecta	Reinhardtia_paiewonskiana))	(Attalea_speciosa	((Elaeis_guineensis	Elaeis_oleifera)	Bactris_major)))	((Burretiokentia_grandiflora	Iriartea_deltoidea)	Roystonea_regia))))	Podococcus_barteri)	Nypa_fruticans))	Pseudophoenix_vinifera)	Calamus_caryotoides);
(((((Sclerosperma_profizianum	Orania_palindan)	((((Sabal_domingensis	Phoenix_dactylifera)	(((((((Dypsis_decaryi	(Reinhardtia_gracilis	Dictyosperma_album))	Hydriastele_microspadix)	Heterospathe_cagayanensis)	(Veitchia_spiralis	((Oenocarpus_minor	Oenocarpus_bataua)	Prestoea_acuminata)))	Kentiopsis_piersoniorum)	Manicaria_saccifera)	((Pelagodoxa_henryana	(Reinhardtia_simplex	(Reinhardtia_latisecta	Reinhardtia_paiewonskiana)))	((Leopoldinia_pulchra	Geonoma_undata)	((Attalea_speciosa	((Elaeis_guineensis	Elaeis_oleifera)	Bactris_major))	Roystonea_regia)))))	Podococcus_barteri)	(Iriartea_deltoidea	Nypa_fruticans)))	Pseudophoenix_vinifera)	Burretiokentia_grandiflora)	Calamus_caryotoides);
(((((Sclerosperma_profizianum	Orania_palindan)	(((Sabal_domingensis	Phoenix_dactylifera)	(Iriartea_deltoidea	Nypa_fruticans))	((((((Hydriastele_microspadix	(Dypsis_decaryi	(Reinhardtia_gracilis	Dictyosperma_album)))	Heterospathe_cagayanensis)	Veitchia_spiralis)	((Kentiopsis_piersoniorum	(Oenocarpus_minor	Oenocarpus_bataua))	Prestoea_acuminata))	Manicaria_saccifera)	((Pelagodoxa_henryana	(Reinhardtia_simplex	(Reinhardtia_latisecta	Reinhardtia_paiewonskiana)))	((Attalea_speciosa	((Elaeis_guineensis	Elaeis_oleifera)	Bactris_major))	(Podococcus_barteri	(Roystonea_regia	(Leopoldinia_pulchra	Geonoma_undata))))))))	Pseudophoenix_vinifera)	Burretiokentia_grandiflora)	Calamus_caryotoides);
(((((Podococcus_barteri	(Sclerosperma_profizianum	Orania_palindan))	(((Leopoldinia_pulchra	Geonoma_undata)	((Veitchia_spiralis	(((Kentiopsis_piersoniorum	(Prestoea_acuminata	(Oenocarpus_minor	Oenocarpus_bataua)))	Heterospathe_cagayanensis)	((Reinhardtia_gracilis	Dictyosperma_album)	(Hydriastele_microspadix	Dypsis_decaryi))))	Manicaria_saccifera))	(((Pelagodoxa_henryana	(Reinhardtia_simplex	(Reinhardtia_latisecta	Reinhardtia_paiewonskiana)))	((Attalea_speciosa	((Elaeis_guineensis	Elaeis_oleifera)	Bactris_major))	((Iriartea_deltoidea	Nypa_fruticans)	(Sabal_domingensis	Phoenix_dactylifera))))	Roystonea_regia)))	Pseudophoenix_vinifera)	Burretiokentia_grandiflora)	Calamus_caryotoides);
(((((Podococcus_barteri	(Nypa_fruticans	(Sabal_domingensis	Phoenix_dactylifera)))	((((Heterospathe_cagayanensis	Pelagodoxa_henryana)	((((Hydriastele_microspadix	Dypsis_decaryi)	(Reinhardtia_gracilis	Dictyosperma_album))	Veitchia_spiralis)	Manicaria_saccifera))	(Leopoldinia_pulchra	((Kentiopsis_piersoniorum	(Prestoea_acuminata	(Oenocarpus_minor	Oenocarpus_bataua)))	Geonoma_undata)))	(Roystonea_regia	((Burretiokentia_grandiflora	Iriartea_deltoidea)	(((Elaeis_guineensis	Elaeis_oleifera)	(Bactris_major	Attalea_speciosa))	(Reinhardtia_simplex	(Reinhardtia_latisecta	Reinhardtia_paiewonskiana)))))))	(Sclerosperma_profizianum	Orania_palindan))	Pseudophoenix_vinifera)	Calamus_caryotoides);
((((Sclerosperma_profizianum	Orania_palindan)	Pseudophoenix_vinifera)	(((((((Leopoldinia_pulchra	Geonoma_undata)	(Veitchia_spiralis	(((Kentiopsis_piersoniorum	Heterospathe_cagayanensis)	((Reinhardtia_gracilis	Dictyosperma_album)	Dypsis_decaryi))	Hydriastele_microspadix)))	Manicaria_saccifera)	Pelagodoxa_henryana)	(Roystonea_regia	((Elaeis_guineensis	Elaeis_oleifera)	(((Burretiokentia_grandiflora	Iriartea_deltoidea)	(Bactris_major	Attalea_speciosa))	(Reinhardtia_simplex	(Reinhardtia_latisecta	Reinhardtia_paiewonskiana))))))	(((Prestoea_acuminata	(Oenocarpus_minor	Oenocarpus_bataua))	(Sabal_domingensis	Phoenix_dactylifera))	Podococcus_barteri))	Nypa_fruticans))	Calamus_caryotoides);
(((((Orania_palindan	(((Nypa_fruticans	(((Roystonea_regia	((Reinhardtia_simplex	(Reinhardtia_latisecta	Reinhardtia_paiewonskiana))	(((Elaeis_guineensis	Elaeis_oleifera)	Bactris_major)	Attalea_speciosa)))	(Podococcus_barteri	(((((Prestoea_acuminata	(Kentiopsis_piersoniorum	(Oenocarpus_minor	Oenocarpus_bataua)))	Veitchia_spiralis)	((((Reinhardtia_gracilis	Dictyosperma_album)	Dypsis_decaryi)	Hydriastele_microspadix)	Heterospathe_cagayanensis))	Manicaria_saccifera)	Pelagodoxa_henryana)))	(Leopoldinia_pulchra	Geonoma_undata)))	(Sabal_domingensis	Phoenix_dactylifera))	Iriartea_deltoidea))	Sclerosperma_profizianum)	Pseudophoenix_vinifera)	Burretiokentia_grandiflora)	Calamus_caryotoides);
((((((Reinhardtia_simplex	(Reinhardtia_latisecta	Reinhardtia_paiewonskiana))	(((Elaeis_guineensis	Elaeis_oleifera)	(Bactris_major	Attalea_speciosa))	Roystonea_regia))	(((((Kentiopsis_piersoniorum	((Oenocarpus_minor	Oenocarpus_bataua)	Prestoea_acuminata))	((Dictyosperma_album	(Dypsis_decaryi	Hydriastele_microspadix))	(Heterospathe_cagayanensis	Veitchia_spiralis)))	Manicaria_saccifera)	Pelagodoxa_henryana)	(Leopoldinia_pulchra	Geonoma_undata)))	(((Podococcus_barteri	(Orania_palindan	Sclerosperma_profizianum))	Pseudophoenix_vinifera)	((Iriartea_deltoidea	Nypa_fruticans)	(Sabal_domingensis	(Reinhardtia_gracilis	Phoenix_dactylifera)))))	Burretiokentia_grandiflora)	Calamus_caryotoides);
((((Podococcus_barteri	(((Manicaria_saccifera	((Leopoldinia_pulchra	((Geonoma_undata	Kentiopsis_piersoniorum)	(Prestoea_acuminata	(Oenocarpus_bataua	Oenocarpus_minor))))	(Veitchia_spiralis	(Hydriastele_microspadix	(Dypsis_decaryi	(Reinhardtia_gracilis	Dictyosperma_album))))))	((Heterospathe_cagayanensis	Pelagodoxa_henryana)	((Roystonea_regia	((Reinhardtia_paiewonskiana	Reinhardtia_latisecta)	Reinhardtia_simplex))	(Attalea_speciosa	((Elaeis_guineensis	Elaeis_oleifera)	Bactris_major)))))	((Pseudophoenix_vinifera	(Sclerosperma_profizianum	Orania_palindan))	(Nypa_fruticans	Iriartea_deltoidea))))	(Phoenix_dactylifera	Sabal_domingensis))	Burretiokentia_grandiflora)	Calamus_caryotoides);
(((((Orania_palindan	(Podococcus_barteri	Sclerosperma_profizianum))	(((Manicaria_saccifera	((Prestoea_acuminata	(Oenocarpus_bataua	Oenocarpus_minor))	(((Veitchia_spiralis	((Reinhardtia_gracilis	Dictyosperma_album)	(Hydriastele_microspadix	Dypsis_decaryi)))	Heterospathe_cagayanensis)	Kentiopsis_piersoniorum)))	((Geonoma_undata	(((Roystonea_regia	((Reinhardtia_paiewonskiana	Reinhardtia_latisecta)	Reinhardtia_simplex))	((Elaeis_guineensis	Elaeis_oleifera)	(Bactris_major	Attalea_speciosa)))	Leopoldinia_pulchra))	Pelagodoxa_henryana))	((Nypa_fruticans	Iriartea_deltoidea)	(Phoenix_dactylifera	Sabal_domingensis))))	Pseudophoenix_vinifera)	Burretiokentia_grandiflora)	Calamus_caryotoides);
((((Podococcus_barteri	((((Leopoldinia_pulchra	Geonoma_undata)	(Pelagodoxa_henryana	(Manicaria_saccifera	((Prestoea_acuminata	(Oenocarpus_bataua	Oenocarpus_minor))	(Heterospathe_cagayanensis	((Veitchia_spiralis	((Reinhardtia_gracilis	Dictyosperma_album)	(Hydriastele_microspadix	Dypsis_decaryi)))	Kentiopsis_piersoniorum))))))	((Roystonea_regia	((Reinhardtia_paiewonskiana	Reinhardtia_latisecta)	Reinhardtia_simplex))	((Elaeis_guineensis	Elaeis_oleifera)	(Bactris_major	Attalea_speciosa))))	(Nypa_fruticans	(Phoenix_dactylifera	Sabal_domingensis))))	(Iriartea_deltoidea	((Orania_palindan	Sclerosperma_profizianum)	Pseudophoenix_vinifera)))	Burretiokentia_grandiflora)	Calamus_caryotoides);
((((Nypa_fruticans	(Phoenix_dactylifera	Sabal_domingensis))	((((Elaeis_guineensis	Elaeis_oleifera)	(Bactris_major	Attalea_speciosa))	(Roystonea_regia	((Reinhardtia_paiewonskiana	Reinhardtia_latisecta)	Reinhardtia_simplex)))	(((Pelagodoxa_henryana	(((Kentiopsis_piersoniorum	(Prestoea_acuminata	(Oenocarpus_bataua	Oenocarpus_minor)))	((Veitchia_spiralis	((Reinhardtia_gracilis	Dictyosperma_album)	(Hydriastele_microspadix	Dypsis_decaryi)))	Heterospathe_cagayanensis))	(Leopoldinia_pulchra	Geonoma_undata)))	(Podococcus_barteri	(Orania_palindan	Sclerosperma_profizianum)))	(Manicaria_saccifera	(Pseudophoenix_vinifera	Iriartea_deltoidea)))))	Burretiokentia_grandiflora)	Calamus_caryotoides);
((((((Iriartea_deltoidea	Nypa_fruticans)	(Phoenix_dactylifera	Sabal_domingensis))	((((Reinhardtia_paiewonskiana	Reinhardtia_latisecta)	Reinhardtia_simplex)	(((Elaeis_guineensis	Elaeis_oleifera)	(Bactris_major	Attalea_speciosa))	Roystonea_regia))	((((Manicaria_saccifera	(((Hydriastele_microspadix	Dypsis_decaryi)	(Veitchia_spiralis	Heterospathe_cagayanensis))	(Reinhardtia_gracilis	Dictyosperma_album)))	(Podococcus_barteri	Pelagodoxa_henryana))	(((Geonoma_undata	Kentiopsis_piersoniorum)	(Prestoea_acuminata	(Oenocarpus_bataua	Oenocarpus_minor)))	(Orania_palindan	Sclerosperma_profizianum)))	Leopoldinia_pulchra)))	Pseudophoenix_vinifera)	Burretiokentia_grandiflora)	Calamus_caryotoides);
(((((Phoenix_dactylifera	Sabal_domingensis)	(Iriartea_deltoidea	Nypa_fruticans))	((Attalea_speciosa	((Elaeis_guineensis	Elaeis_oleifera)	Bactris_major))	((((Podococcus_barteri	(Pseudophoenix_vinifera	(Orania_palindan	Sclerosperma_profizianum)))	Geonoma_undata)	((Pelagodoxa_henryana	Leopoldinia_pulchra)	(((Prestoea_acuminata	(Oenocarpus_bataua	Oenocarpus_minor))	(Kentiopsis_piersoniorum	((Heterospathe_cagayanensis	(((Reinhardtia_gracilis	Hydriastele_microspadix)	Dypsis_decaryi)	Dictyosperma_album))	Veitchia_spiralis)))	Manicaria_saccifera)))	(Roystonea_regia	((Reinhardtia_paiewonskiana	Reinhardtia_latisecta)	Reinhardtia_simplex)))))	Burretiokentia_grandiflora)	Calamus_caryotoides);
((Pseudophoenix_vinifera	((Orania_palindan	Sclerosperma_profizianum)	((((Pelagodoxa_henryana	((Reinhardtia_paiewonskiana	Reinhardtia_latisecta)	Reinhardtia_simplex))	(((Phoenix_dactylifera	Sabal_domingensis)	((Burretiokentia_grandiflora	Iriartea_deltoidea)	Nypa_fruticans))	(Attalea_speciosa	((Elaeis_guineensis	Elaeis_oleifera)	Bactris_major))))	((Leopoldinia_pulchra	(Roystonea_regia	Geonoma_undata))	(((Prestoea_acuminata	(Oenocarpus_bataua	Oenocarpus_minor))	((Heterospathe_cagayanensis	((Kentiopsis_piersoniorum	(Dypsis_decaryi	(Reinhardtia_gracilis	Dictyosperma_album)))	Hydriastele_microspadix))	Veitchia_spiralis))	Manicaria_saccifera)))	Podococcus_barteri)))	Calamus_caryotoides);
((((((((Sclerosperma_profizianum	Pseudophoenix_vinifera)	Orania_palindan)	Iriartea_deltoidea)	Nypa_fruticans)	(((Roystonea_regia	((Prestoea_acuminata	(Oenocarpus_bataua	Oenocarpus_minor))	(((((Reinhardtia_gracilis	Dictyosperma_album)	(Dypsis_decaryi	Hydriastele_microspadix))	Heterospathe_cagayanensis)	Veitchia_spiralis)	Manicaria_saccifera)))	(((Leopoldinia_pulchra	(Kentiopsis_piersoniorum	Geonoma_undata))	(Pelagodoxa_henryana	((Reinhardtia_paiewonskiana	Reinhardtia_latisecta)	Reinhardtia_simplex)))	((Elaeis_guineensis	Elaeis_oleifera)	(Bactris_major	Attalea_speciosa))))	(Phoenix_dactylifera	Sabal_domingensis)))	Podococcus_barteri)	Burretiokentia_grandiflora)	Calamus_caryotoides);
(((((Sclerosperma_profizianum	(Roystonea_regia	(((Prestoea_acuminata	((Leopoldinia_pulchra	(Kentiopsis_piersoniorum	Geonoma_undata))	(Oenocarpus_bataua	Oenocarpus_minor)))	((Podococcus_barteri	Pelagodoxa_henryana)	(((((Reinhardtia_gracilis	Dictyosperma_album)	(Dypsis_decaryi	Hydriastele_microspadix))	Heterospathe_cagayanensis)	Veitchia_spiralis)	Manicaria_saccifera)))	((((Reinhardtia_paiewonskiana	Reinhardtia_latisecta)	Reinhardtia_simplex)	(Attalea_speciosa	((Elaeis_guineensis	Elaeis_oleifera)	Bactris_major)))	(Phoenix_dactylifera	Sabal_domingensis)))))	((Burretiokentia_grandiflora	Iriartea_deltoidea)	Nypa_fruticans))	Orania_palindan)	Pseudophoenix_vinifera)	Calamus_caryotoides);
((((((Phoenix_dactylifera	Sabal_domingensis)	((Iriartea_deltoidea	Nypa_fruticans)	((((((((Kentiopsis_piersoniorum	Geonoma_undata)	((Oenocarpus_bataua	Oenocarpus_minor)	Prestoea_acuminata))	((((Reinhardtia_gracilis	Dictyosperma_album)	(Dypsis_decaryi	Hydriastele_microspadix))	Heterospathe_cagayanensis)	Veitchia_spiralis))	Leopoldinia_pulchra)	Roystonea_regia)	(Pelagodoxa_henryana	((Reinhardtia_paiewonskiana	Reinhardtia_latisecta)	Reinhardtia_simplex)))	Manicaria_saccifera)	(Attalea_speciosa	((Elaeis_guineensis	Elaeis_oleifera)	Bactris_major)))))	(Podococcus_barteri	(Orania_palindan	Sclerosperma_profizianum)))	Pseudophoenix_vinifera)	Burretiokentia_grandiflora)	Calamus_caryotoides);
((((Nypa_fruticans	((Podococcus_barteri	((Prestoea_acuminata	Sabal_domingensis)	Phoenix_dactylifera))	((((Roystonea_regia	(Reinhardtia_latisecta	(Reinhardtia_simplex	Reinhardtia_paiewonskiana)))	((Elaeis_guineensis	Elaeis_oleifera)	(Attalea_speciosa	Bactris_major)))	(Leopoldinia_pulchra	Geonoma_undata))	((((Veitchia_spiralis	((Kentiopsis_piersoniorum	(Hydriastele_microspadix	(Dypsis_decaryi	(Reinhardtia_gracilis	Dictyosperma_album))))	Heterospathe_cagayanensis))	(Oenocarpus_minor	Oenocarpus_bataua))	Manicaria_saccifera)	Pelagodoxa_henryana))))	(Pseudophoenix_vinifera	(Orania_palindan	Sclerosperma_profizianum)))	(Iriartea_deltoidea	Burretiokentia_grandiflora))	Calamus_caryotoides);
((Pseudophoenix_vinifera	((Podococcus_barteri	(Orania_palindan	Sclerosperma_profizianum))	(((Nypa_fruticans	Iriartea_deltoidea)	(Sabal_domingensis	Phoenix_dactylifera))	((Roystonea_regia	((Reinhardtia_simplex	(Reinhardtia_paiewonskiana	Reinhardtia_latisecta))	(Burretiokentia_grandiflora	((Elaeis_guineensis	Elaeis_oleifera)	(Attalea_speciosa	Bactris_major)))))	(((((((Kentiopsis_piersoniorum	(Prestoea_acuminata	(Oenocarpus_minor	Oenocarpus_bataua)))	Heterospathe_cagayanensis)	((Hydriastele_microspadix	Dypsis_decaryi)	(Reinhardtia_gracilis	Dictyosperma_album)))	Veitchia_spiralis)	Manicaria_saccifera)	Pelagodoxa_henryana)	(Leopoldinia_pulchra	Geonoma_undata))))))	Calamus_caryotoides);
(((Pseudophoenix_vinifera	((Orania_palindan	Sclerosperma_profizianum)	((Nypa_fruticans	Iriartea_deltoidea)	((Podococcus_barteri	(Pelagodoxa_henryana	(((Prestoea_acuminata	(Oenocarpus_minor	Oenocarpus_bataua))	((((Heterospathe_cagayanensis	Kentiopsis_piersoniorum)	(Hydriastele_microspadix	(Dypsis_decaryi	(Reinhardtia_gracilis	Dictyosperma_album))))	Veitchia_spiralis)	Manicaria_saccifera))	(Leopoldinia_pulchra	Geonoma_undata))))	((Roystonea_regia	((Reinhardtia_simplex	(Reinhardtia_paiewonskiana	Reinhardtia_latisecta))	((Elaeis_guineensis	Elaeis_oleifera)	(Attalea_speciosa	Bactris_major))))	(Sabal_domingensis	Phoenix_dactylifera))))))	Burretiokentia_grandiflora)	Calamus_caryotoides);
(((Pseudophoenix_vinifera	(((Reinhardtia_simplex	(Reinhardtia_paiewonskiana	Reinhardtia_latisecta))	((((((((Heterospathe_cagayanensis	Kentiopsis_piersoniorum)	(Hydriastele_microspadix	(Dypsis_decaryi	(Reinhardtia_gracilis	Dictyosperma_album))))	Veitchia_spiralis)	(Prestoea_acuminata	(Oenocarpus_minor	Oenocarpus_bataua)))	(Podococcus_barteri	Pelagodoxa_henryana))	((Sabal_domingensis	Phoenix_dactylifera)	(Manicaria_saccifera	(Leopoldinia_pulchra	Geonoma_undata))))	(Nypa_fruticans	((Elaeis_guineensis	Elaeis_oleifera)	(Attalea_speciosa	Bactris_major))))	Roystonea_regia))	((Orania_palindan	Sclerosperma_profizianum)	Iriartea_deltoidea)))	Burretiokentia_grandiflora)	Calamus_caryotoides);
(((((((Elaeis_guineensis	Elaeis_oleifera)	((Attalea_speciosa	Bactris_major)	Burretiokentia_grandiflora))	(Reinhardtia_simplex	(Reinhardtia_paiewonskiana	Reinhardtia_latisecta)))	Roystonea_regia)	((Leopoldinia_pulchra	Geonoma_undata)	((Manicaria_saccifera	((((Heterospathe_cagayanensis	(((Reinhardtia_gracilis	Dictyosperma_album)	Veitchia_spiralis)	(Hydriastele_microspadix	Dypsis_decaryi)))	Kentiopsis_piersoniorum)	Prestoea_acuminata)	(Oenocarpus_minor	Oenocarpus_bataua)))	Pelagodoxa_henryana)))	(((Iriartea_deltoidea	Nypa_fruticans)	(Sabal_domingensis	Phoenix_dactylifera))	(Pseudophoenix_vinifera	(Orania_palindan	(Podococcus_barteri	Sclerosperma_profizianum)))))	Calamus_caryotoides);
(((((((((Elaeis_guineensis	Elaeis_oleifera)	(Attalea_speciosa	Bactris_major))	((Reinhardtia_latisecta	(Reinhardtia_simplex	Reinhardtia_paiewonskiana))	Roystonea_regia))	(Leopoldinia_pulchra	Geonoma_undata))	(Manicaria_saccifera	((Prestoea_acuminata	(Kentiopsis_piersoniorum	(Oenocarpus_minor	Oenocarpus_bataua)))	((((Reinhardtia_gracilis	Dictyosperma_album)	Veitchia_spiralis)	(Hydriastele_microspadix	Dypsis_decaryi))	Heterospathe_cagayanensis))))	((Iriartea_deltoidea	Nypa_fruticans)	(Sabal_domingensis	Phoenix_dactylifera)))	((Pelagodoxa_henryana	Pseudophoenix_vinifera)	((Sclerosperma_profizianum	Orania_palindan)	Podococcus_barteri)))	Burretiokentia_grandiflora)	Calamus_caryotoides);
(((Pseudophoenix_vinifera	(Sclerosperma_profizianum	Orania_palindan))	((Podococcus_barteri	(((Roystonea_regia	((Reinhardtia_gracilis	Reinhardtia_simplex)	(Reinhardtia_paiewonskiana	Reinhardtia_latisecta)))	((Elaeis_guineensis	Elaeis_oleifera)	(Attalea_speciosa	Bactris_major)))	((Burretiokentia_grandiflora	(Iriartea_deltoidea	Nypa_fruticans))	((Prestoea_acuminata	Sabal_domingensis)	Phoenix_dactylifera))))	((Manicaria_saccifera	(((Dictyosperma_album	(Kentiopsis_piersoniorum	Heterospathe_cagayanensis))	(Hydriastele_microspadix	Dypsis_decaryi))	Veitchia_spiralis))	(Pelagodoxa_henryana	((Leopoldinia_pulchra	Geonoma_undata)	(Oenocarpus_minor	Oenocarpus_bataua))))))	Calamus_caryotoides);
((((((Iriartea_deltoidea	Nypa_fruticans)	(Sclerosperma_profizianum	Orania_palindan))	((Sabal_domingensis	Phoenix_dactylifera)	((((Roystonea_regia	(Attalea_speciosa	(Bactris_major	(Elaeis_guineensis	(Reinhardtia_gracilis	Elaeis_oleifera)))))	(Reinhardtia_simplex	(Reinhardtia_paiewonskiana	Reinhardtia_latisecta)))	((Leopoldinia_pulchra	Geonoma_undata)	(Pelagodoxa_henryana	(Manicaria_saccifera	((((Dictyosperma_album	(Hydriastele_microspadix	Dypsis_decaryi))	Heterospathe_cagayanensis)	Kentiopsis_piersoniorum)	((Oenocarpus_minor	Oenocarpus_bataua)	(Prestoea_acuminata	Veitchia_spiralis)))))))	Podococcus_barteri)))	Pseudophoenix_vinifera)	Burretiokentia_grandiflora)	Calamus_caryotoides);
(((Pseudophoenix_vinifera	((Sclerosperma_profizianum	Orania_palindan)	((((Podococcus_barteri	Nypa_fruticans)	(Phoenix_dactylifera	(((((Reinhardtia_simplex	(Reinhardtia_paiewonskiana	Reinhardtia_latisecta))	((Attalea_speciosa	Bactris_major)	(Elaeis_guineensis	Elaeis_oleifera)))	Roystonea_regia)	((Leopoldinia_pulchra	Geonoma_undata)	(Manicaria_saccifera	(((Oenocarpus_minor	Oenocarpus_bataua)	Prestoea_acuminata)	(((((Veitchia_spiralis	Heterospathe_cagayanensis)	(Reinhardtia_gracilis	Dictyosperma_album))	Hydriastele_microspadix)	Dypsis_decaryi)	Kentiopsis_piersoniorum)))))	Pelagodoxa_henryana)))	Sabal_domingensis)	Iriartea_deltoidea)))	Burretiokentia_grandiflora)	Calamus_caryotoides);
(((Pseudophoenix_vinifera	(((Podococcus_barteri	Sclerosperma_profizianum)	Orania_palindan)	((Iriartea_deltoidea	Nypa_fruticans)	((Sabal_domingensis	Phoenix_dactylifera)	((((Reinhardtia_simplex	(Reinhardtia_paiewonskiana	Reinhardtia_latisecta))	(Attalea_speciosa	(Bactris_major	(Elaeis_guineensis	Elaeis_oleifera))))	Roystonea_regia)	((Leopoldinia_pulchra	Geonoma_undata)	(Pelagodoxa_henryana	(Manicaria_saccifera	(((Oenocarpus_minor	Oenocarpus_bataua)	Prestoea_acuminata)	(((Heterospathe_cagayanensis	(((Reinhardtia_gracilis	Dictyosperma_album)	Dypsis_decaryi)	Hydriastele_microspadix))	Kentiopsis_piersoniorum)	Veitchia_spiralis))))))))))	Burretiokentia_grandiflora)	Calamus_caryotoides);
(((Podococcus_barteri	((((Nypa_fruticans	Iriartea_deltoidea)	Sclerosperma_profizianum)	Pseudophoenix_vinifera)	Orania_palindan))	((Sabal_domingensis	Phoenix_dactylifera)	(((Leopoldinia_pulchra	Geonoma_undata)	((Roystonea_regia	(Attalea_speciosa	((Elaeis_oleifera	Elaeis_guineensis)	Bactris_major)))	((Reinhardtia_latisecta	Reinhardtia_paiewonskiana)	Reinhardtia_simplex)))	(Pelagodoxa_henryana	(Manicaria_saccifera	((Prestoea_acuminata	(Oenocarpus_bataua	Oenocarpus_minor))	(((((Dypsis_decaryi	Hydriastele_microspadix)	(Reinhardtia_gracilis	Dictyosperma_album))	Veitchia_spiralis)	(Burretiokentia_grandiflora	Heterospathe_cagayanensis))	Kentiopsis_piersoniorum)))))))	Calamus_caryotoides);
((((Pseudophoenix_vinifera	((Sclerosperma_profizianum	Orania_palindan)	Iriartea_deltoidea))	((Nypa_fruticans	(Sabal_domingensis	Phoenix_dactylifera))	((Attalea_speciosa	((Elaeis_oleifera	Elaeis_guineensis)	Bactris_major))	((Pelagodoxa_henryana	(Reinhardtia_latisecta	(Reinhardtia_paiewonskiana	Reinhardtia_simplex)))	(Roystonea_regia	(Prestoea_acuminata	(Manicaria_saccifera	(Podococcus_barteri	((Oenocarpus_bataua	Oenocarpus_minor)	((Leopoldinia_pulchra	Geonoma_undata)	(Kentiopsis_piersoniorum	((Dypsis_decaryi	Hydriastele_microspadix)	((Heterospathe_cagayanensis	Veitchia_spiralis)	(Reinhardtia_gracilis	Dictyosperma_album))))))))))))))	Burretiokentia_grandiflora)	Calamus_caryotoides);
(((Pseudophoenix_vinifera	(((((((Prestoea_acuminata	(Oenocarpus_bataua	Oenocarpus_minor))	(Manicaria_saccifera	((((Heterospathe_cagayanensis	Kentiopsis_piersoniorum)	Hydriastele_microspadix)	((Reinhardtia_gracilis	Dictyosperma_album)	Dypsis_decaryi))	Veitchia_spiralis)))	(Leopoldinia_pulchra	Geonoma_undata))	((Reinhardtia_simplex	(Reinhardtia_latisecta	Reinhardtia_paiewonskiana))	(Roystonea_regia	((Elaeis_oleifera	Elaeis_guineensis)	(Bactris_major	Attalea_speciosa)))))	Pelagodoxa_henryana)	((Podococcus_barteri	Sclerosperma_profizianum)	Orania_palindan))	((Iriartea_deltoidea	Nypa_fruticans)	(Sabal_domingensis	Phoenix_dactylifera))))	Burretiokentia_grandiflora)	Calamus_caryotoides);
(((Pseudophoenix_vinifera	(Iriartea_deltoidea	(((((Leopoldinia_pulchra	((Manicaria_saccifera	((((Hydriastele_microspadix	Dypsis_decaryi)	(Reinhardtia_gracilis	Dictyosperma_album))	(Heterospathe_cagayanensis	Kentiopsis_piersoniorum))	Veitchia_spiralis))	(Prestoea_acuminata	((Orania_palindan	Geonoma_undata)	(Oenocarpus_bataua	Oenocarpus_minor)))))	(((Elaeis_oleifera	Elaeis_guineensis)	(Bactris_major	Attalea_speciosa))	((Reinhardtia_simplex	(Reinhardtia_latisecta	Reinhardtia_paiewonskiana))	Roystonea_regia)))	((Podococcus_barteri	Nypa_fruticans)	Pelagodoxa_henryana))	(Sabal_domingensis	Phoenix_dactylifera))	Sclerosperma_profizianum)))	Burretiokentia_grandiflora)	Calamus_caryotoides);
(((Pseudophoenix_vinifera	((Iriartea_deltoidea	(Nypa_fruticans	((((Elaeis_oleifera	Elaeis_guineensis)	(Bactris_major	Attalea_speciosa))	((Roystonea_regia	((((Geonoma_undata	Kentiopsis_piersoniorum)	(Prestoea_acuminata	(Oenocarpus_bataua	Oenocarpus_minor)))	(Manicaria_saccifera	((Veitchia_spiralis	((Reinhardtia_gracilis	Dictyosperma_album)	(Heterospathe_cagayanensis	(Hydriastele_microspadix	Dypsis_decaryi))))	Leopoldinia_pulchra)))	Podococcus_barteri))	(Pelagodoxa_henryana	(Reinhardtia_simplex	(Reinhardtia_latisecta	Reinhardtia_paiewonskiana)))))	(Sabal_domingensis	Phoenix_dactylifera))))	(Sclerosperma_profizianum	Orania_palindan)))	Burretiokentia_grandiflora)	Calamus_caryotoides);
(((((Nypa_fruticans	(Sabal_domingensis	Phoenix_dactylifera))	(((Elaeis_oleifera	Elaeis_guineensis)	(Bactris_major	Attalea_speciosa))	((Roystonea_regia	((Podococcus_barteri	((Prestoea_acuminata	(Oenocarpus_bataua	Oenocarpus_minor))	(Sclerosperma_profizianum	Orania_palindan)))	(Manicaria_saccifera	((Veitchia_spiralis	(Heterospathe_cagayanensis	((Dypsis_decaryi	(Reinhardtia_gracilis	Dictyosperma_album))	((Geonoma_undata	Kentiopsis_piersoniorum)	Hydriastele_microspadix))))	Leopoldinia_pulchra))))	(Pelagodoxa_henryana	(Reinhardtia_simplex	(Reinhardtia_latisecta	Reinhardtia_paiewonskiana))))))	(Iriartea_deltoidea	Pseudophoenix_vinifera))	Burretiokentia_grandiflora)	Calamus_caryotoides);
(((((((Iriartea_deltoidea	Nypa_fruticans)	(Sabal_domingensis	Phoenix_dactylifera))	((Roystonea_regia	((Reinhardtia_simplex	(Reinhardtia_latisecta	Reinhardtia_paiewonskiana))	((Elaeis_oleifera	Elaeis_guineensis)	(Bactris_major	Attalea_speciosa))))	(((Pelagodoxa_henryana	(Veitchia_spiralis	(Heterospathe_cagayanensis	((Dypsis_decaryi	Hydriastele_microspadix)	(Reinhardtia_gracilis	Dictyosperma_album)))))	Manicaria_saccifera)	(Leopoldinia_pulchra	(Geonoma_undata	(Kentiopsis_piersoniorum	(Prestoea_acuminata	(Oenocarpus_bataua	Oenocarpus_minor))))))))	((Sclerosperma_profizianum	Orania_palindan)	Podococcus_barteri))	Pseudophoenix_vinifera)	Burretiokentia_grandiflora)	Calamus_caryotoides);
((((((((Iriartea_deltoidea	Nypa_fruticans)	(Sabal_domingensis	Phoenix_dactylifera))	(Roystonea_regia	((Reinhardtia_simplex	(Reinhardtia_latisecta	Reinhardtia_paiewonskiana))	((Elaeis_oleifera	Elaeis_guineensis)	(Bactris_major	Attalea_speciosa)))))	((((Podococcus_barteri	Pelagodoxa_henryana)	(Heterospathe_cagayanensis	(((Dypsis_decaryi	Hydriastele_microspadix)	(Kentiopsis_piersoniorum	(Reinhardtia_gracilis	Dictyosperma_album)))	((Prestoea_acuminata	(Leopoldinia_pulchra	(Oenocarpus_bataua	Oenocarpus_minor)))	Veitchia_spiralis))))	Geonoma_undata)	Manicaria_saccifera))	(Sclerosperma_profizianum	Orania_palindan))	Pseudophoenix_vinifera)	Burretiokentia_grandiflora)	Calamus_caryotoides);
(((((((Iriartea_deltoidea	Nypa_fruticans)	(Sabal_domingensis	Phoenix_dactylifera))	((((Reinhardtia_simplex	((Reinhardtia_gracilis	Reinhardtia_latisecta)	Reinhardtia_paiewonskiana))	(Attalea_speciosa	((Elaeis_oleifera	Elaeis_guineensis)	Bactris_major)))	Roystonea_regia)	((((Oenocarpus_bataua	Oenocarpus_minor)	Prestoea_acuminata)	((Manicaria_saccifera	Pelagodoxa_henryana)	(((Dictyosperma_album	Heterospathe_cagayanensis)	((Dypsis_decaryi	Hydriastele_microspadix)	Kentiopsis_piersoniorum))	Veitchia_spiralis)))	(Leopoldinia_pulchra	Geonoma_undata))))	(Podococcus_barteri	(Sclerosperma_profizianum	Orania_palindan)))	Pseudophoenix_vinifera)	Burretiokentia_grandiflora)	Calamus_caryotoides);
(((((Podococcus_barteri	(((Leopoldinia_pulchra	(Geonoma_undata	Kentiopsis_piersoniorum))	(((Elaeis_oleifera	Elaeis_guineensis)	(Bactris_major	Attalea_speciosa))	(Roystonea_regia	(Reinhardtia_simplex	(Reinhardtia_latisecta	Reinhardtia_paiewonskiana)))))	(Manicaria_saccifera	((((((Oenocarpus_bataua	Oenocarpus_minor)	Prestoea_acuminata)	Veitchia_spiralis)	(Pelagodoxa_henryana	Heterospathe_cagayanensis))	Hydriastele_microspadix)	((Reinhardtia_gracilis	Dictyosperma_album)	Dypsis_decaryi)))))	(Sabal_domingensis	Phoenix_dactylifera))	(((Orania_palindan	Sclerosperma_profizianum)	Pseudophoenix_vinifera)	(Iriartea_deltoidea	Nypa_fruticans)))	Burretiokentia_grandiflora)	Calamus_caryotoides);
(((((((Iriartea_deltoidea	Nypa_fruticans)	(Phoenix_dactylifera	Sabal_domingensis))	((Attalea_speciosa	(Bactris_major	(Elaeis_oleifera	Elaeis_guineensis)))	(((Reinhardtia_simplex	(Reinhardtia_paiewonskiana	Reinhardtia_latisecta))	Pelagodoxa_henryana)	(((Leopoldinia_pulchra	Geonoma_undata)	(((((Oenocarpus_bataua	Oenocarpus_minor)	Prestoea_acuminata)	Veitchia_spiralis)	((((Reinhardtia_gracilis	Dictyosperma_album)	(Hydriastele_microspadix	Dypsis_decaryi))	Kentiopsis_piersoniorum)	Heterospathe_cagayanensis))	Manicaria_saccifera))	Roystonea_regia))))	(Podococcus_barteri	(Orania_palindan	Sclerosperma_profizianum)))	Pseudophoenix_vinifera)	Burretiokentia_grandiflora)	Calamus_caryotoides);
(((((((Iriartea_deltoidea	Nypa_fruticans)	(Phoenix_dactylifera	Sabal_domingensis))	((((Roystonea_regia	((Elaeis_oleifera	Elaeis_guineensis)	(Attalea_speciosa	Bactris_major)))	(Reinhardtia_simplex	(Reinhardtia_paiewonskiana	Reinhardtia_latisecta)))	Pelagodoxa_henryana)	((Leopoldinia_pulchra	Geonoma_undata)	(((Kentiopsis_piersoniorum	((Oenocarpus_bataua	Oenocarpus_minor)	Prestoea_acuminata))	(Veitchia_spiralis	((Heterospathe_cagayanensis	(Reinhardtia_gracilis	Dictyosperma_album))	(Hydriastele_microspadix	Dypsis_decaryi))))	Manicaria_saccifera))))	(Podococcus_barteri	(Orania_palindan	Sclerosperma_profizianum)))	Pseudophoenix_vinifera)	Burretiokentia_grandiflora)	Calamus_caryotoides);
((((((Iriartea_deltoidea	Nypa_fruticans)	((Podococcus_barteri	(((Roystonea_regia	((Elaeis_oleifera	Elaeis_guineensis)	(Attalea_speciosa	Bactris_major)))	(Pelagodoxa_henryana	(Reinhardtia_simplex	(Reinhardtia_paiewonskiana	Reinhardtia_latisecta))))	(((Leopoldinia_pulchra	(Prestoea_acuminata	(Geonoma_undata	(Oenocarpus_bataua	Oenocarpus_minor))))	(Veitchia_spiralis	((Heterospathe_cagayanensis	(Dictyosperma_album	(Hydriastele_microspadix	Dypsis_decaryi)))	Kentiopsis_piersoniorum)))	Manicaria_saccifera)))	((Reinhardtia_gracilis	Phoenix_dactylifera)	Sabal_domingensis)))	(Orania_palindan	Sclerosperma_profizianum))	Pseudophoenix_vinifera)	Burretiokentia_grandiflora)	Calamus_caryotoides);
(((((Iriartea_deltoidea	((Phoenix_dactylifera	Sabal_domingensis)	(((Roystonea_regia	((Elaeis_oleifera	Elaeis_guineensis)	(Attalea_speciosa	Bactris_major)))	(Reinhardtia_simplex	(Reinhardtia_paiewonskiana	Reinhardtia_latisecta)))	(Nypa_fruticans	(((Podococcus_barteri	Pelagodoxa_henryana)	(((Prestoea_acuminata	(Oenocarpus_bataua	Oenocarpus_minor))	(((Veitchia_spiralis	Heterospathe_cagayanensis)	((Reinhardtia_gracilis	Dictyosperma_album)	(Hydriastele_microspadix	Dypsis_decaryi)))	Kentiopsis_piersoniorum))	Manicaria_saccifera))	(Leopoldinia_pulchra	Geonoma_undata))))))	(Orania_palindan	Sclerosperma_profizianum))	Pseudophoenix_vinifera)	Burretiokentia_grandiflora)	Calamus_caryotoides);
((((((Nypa_fruticans	Iriartea_deltoidea)	((Phoenix_dactylifera	Sabal_domingensis)	(((Roystonea_regia	((Elaeis_oleifera	Elaeis_guineensis)	(Attalea_speciosa	Bactris_major)))	(Reinhardtia_simplex	(Reinhardtia_paiewonskiana	Reinhardtia_latisecta)))	((((Veitchia_spiralis	(((Dypsis_decaryi	(Reinhardtia_gracilis	Dictyosperma_album))	(Hydriastele_microspadix	Heterospathe_cagayanensis))	(Prestoea_acuminata	(Kentiopsis_piersoniorum	(Oenocarpus_bataua	Oenocarpus_minor)))))	(Podococcus_barteri	Pelagodoxa_henryana))	Manicaria_saccifera)	(Leopoldinia_pulchra	Geonoma_undata)))))	(Orania_palindan	Sclerosperma_profizianum))	Pseudophoenix_vinifera)	Burretiokentia_grandiflora)	Calamus_caryotoides);
((Burretiokentia_grandiflora	(Pseudophoenix_vinifera	((Nypa_fruticans	((Orania_palindan	Sclerosperma_profizianum)	Iriartea_deltoidea))	((Phoenix_dactylifera	Sabal_domingensis)	(((Roystonea_regia	((Elaeis_oleifera	Elaeis_guineensis)	(Attalea_speciosa	Bactris_major)))	(Reinhardtia_simplex	(Reinhardtia_paiewonskiana	Reinhardtia_latisecta)))	(((Podococcus_barteri	(((Prestoea_acuminata	Veitchia_spiralis)	(((Dypsis_decaryi	(Reinhardtia_gracilis	Dictyosperma_album))	Hydriastele_microspadix)	(Kentiopsis_piersoniorum	Heterospathe_cagayanensis)))	Pelagodoxa_henryana))	Manicaria_saccifera)	((Leopoldinia_pulchra	Geonoma_undata)	(Oenocarpus_bataua	Oenocarpus_minor))))))))	Calamus_caryotoides);
((Burretiokentia_grandiflora	(Pseudophoenix_vinifera	(((Podococcus_barteri	(Orania_palindan	Sclerosperma_profizianum))	((Nypa_fruticans	(Phoenix_dactylifera	Sabal_domingensis))	((((Veitchia_spiralis	(((Heterospathe_cagayanensis	(Reinhardtia_gracilis	Dictyosperma_album))	Kentiopsis_piersoniorum)	(Dypsis_decaryi	Hydriastele_microspadix)))	(Leopoldinia_pulchra	(Prestoea_acuminata	(Geonoma_undata	(Oenocarpus_bataua	Oenocarpus_minor)))))	Manicaria_saccifera)	((((Elaeis_oleifera	Elaeis_guineensis)	(Attalea_speciosa	Bactris_major))	Roystonea_regia)	(Pelagodoxa_henryana	(Reinhardtia_simplex	(Reinhardtia_paiewonskiana	Reinhardtia_latisecta)))))))	Iriartea_deltoidea)))	Calamus_caryotoides);
((Pseudophoenix_vinifera	(Iriartea_deltoidea	((Orania_palindan	Sclerosperma_profizianum)	(Podococcus_barteri	((Nypa_fruticans	(Phoenix_dactylifera	Sabal_domingensis))	((Burretiokentia_grandiflora	((Leopoldinia_pulchra	(Prestoea_acuminata	(Geonoma_undata	(Oenocarpus_bataua	Oenocarpus_minor))))	((((Veitchia_spiralis	(((Reinhardtia_gracilis	Dictyosperma_album)	Kentiopsis_piersoniorum)	Heterospathe_cagayanensis))	(Hydriastele_microspadix	Dypsis_decaryi))	Manicaria_saccifera)	Pelagodoxa_henryana)))	((((Elaeis_oleifera	Elaeis_guineensis)	(Attalea_speciosa	Bactris_major))	Roystonea_regia)	(Reinhardtia_simplex	(Reinhardtia_paiewonskiana	Reinhardtia_latisecta)))))))))	Calamus_caryotoides);
((Sabal_domingensis	(((Iriartea_deltoidea	Pseudophoenix_vinifera)	(Orania_palindan	Sclerosperma_profizianum))	((((Burretiokentia_grandiflora	((Bactris_major	(Elaeis_oleifera	Elaeis_guineensis))	Attalea_speciosa))	((Roystonea_regia	((Leopoldinia_pulchra	Geonoma_undata)	((((Prestoea_acuminata	(Oenocarpus_bataua	Oenocarpus_minor))	(((Kentiopsis_piersoniorum	(Hydriastele_microspadix	Dypsis_decaryi))	(Heterospathe_cagayanensis	(Reinhardtia_gracilis	Dictyosperma_album)))	Veitchia_spiralis))	Manicaria_saccifera)	(Podococcus_barteri	Pelagodoxa_henryana))))	(Reinhardtia_simplex	(Reinhardtia_paiewonskiana	Reinhardtia_latisecta))))	Nypa_fruticans)	Phoenix_dactylifera)))	Calamus_caryotoides);
((((Orania_palindan	(((((((Elaeis_oleifera	Elaeis_guineensis)	(Attalea_speciosa	Bactris_major))	((Sabal_domingensis	Phoenix_dactylifera)	Nypa_fruticans))	Roystonea_regia)	((Leopoldinia_pulchra	Pelagodoxa_henryana)	(Reinhardtia_simplex	(Reinhardtia_paiewonskiana	Reinhardtia_latisecta))))	(((Iriartea_deltoidea	(Prestoea_acuminata	(Oenocarpus_bataua	Oenocarpus_minor)))	((Kentiopsis_piersoniorum	(Heterospathe_cagayanensis	((Hydriastele_microspadix	Dypsis_decaryi)	(Reinhardtia_gracilis	Dictyosperma_album))))	Veitchia_spiralis))	(Geonoma_undata	Manicaria_saccifera)))	(Podococcus_barteri	Sclerosperma_profizianum)))	Pseudophoenix_vinifera)	Burretiokentia_grandiflora)	Calamus_caryotoides);
(((Pseudophoenix_vinifera	(Iriartea_deltoidea	((Orania_palindan	Sclerosperma_profizianum)	((Sabal_domingensis	Phoenix_dactylifera)	((Nypa_fruticans	Podococcus_barteri)	((((Reinhardtia_latisecta	(Reinhardtia_paiewonskiana	Reinhardtia_simplex))	Pelagodoxa_henryana)	(Roystonea_regia	((Bactris_major	Attalea_speciosa)	(Elaeis_oleifera	Elaeis_guineensis))))	(((Kentiopsis_piersoniorum	Geonoma_undata)	(Oenocarpus_minor	(Oenocarpus_bataua	Prestoea_acuminata)))	(((Veitchia_spiralis	(((Reinhardtia_gracilis	Dictyosperma_album)	Heterospathe_cagayanensis)	(Hydriastele_microspadix	Dypsis_decaryi)))	Manicaria_saccifera)	Leopoldinia_pulchra))))))))	Burretiokentia_grandiflora)	Calamus_caryotoides);
((((((((((Bactris_major	Attalea_speciosa)	(Elaeis_oleifera	Elaeis_guineensis))	Roystonea_regia)	(Reinhardtia_simplex	(Reinhardtia_latisecta	Reinhardtia_paiewonskiana)))	((Geonoma_undata	((Oenocarpus_minor	Oenocarpus_bataua)	Prestoea_acuminata))	(((Leopoldinia_pulchra	Manicaria_saccifera)	(Kentiopsis_piersoniorum	(((Heterospathe_cagayanensis	Hydriastele_microspadix)	Veitchia_spiralis)	((Reinhardtia_gracilis	Dictyosperma_album)	Dypsis_decaryi))))	Pelagodoxa_henryana)))	(Sabal_domingensis	Phoenix_dactylifera))	Podococcus_barteri)	((Pseudophoenix_vinifera	(Nypa_fruticans	Iriartea_deltoidea))	(Orania_palindan	Sclerosperma_profizianum)))	Burretiokentia_grandiflora)	Calamus_caryotoides);
(((((((((Bactris_major	Attalea_speciosa)	(Elaeis_oleifera	Elaeis_guineensis))	Roystonea_regia)	(Reinhardtia_simplex	(Reinhardtia_latisecta	Reinhardtia_paiewonskiana)))	(Manicaria_saccifera	(((Pelagodoxa_henryana	Heterospathe_cagayanensis)	(Veitchia_spiralis	((Kentiopsis_piersoniorum	(Reinhardtia_gracilis	Dictyosperma_album))	(Hydriastele_microspadix	Dypsis_decaryi))))	((Leopoldinia_pulchra	(Geonoma_undata	((Oenocarpus_minor	Oenocarpus_bataua)	Prestoea_acuminata)))	Podococcus_barteri))))	(Nypa_fruticans	(Sabal_domingensis	Phoenix_dactylifera)))	((Pseudophoenix_vinifera	Iriartea_deltoidea)	(Orania_palindan	Sclerosperma_profizianum)))	Burretiokentia_grandiflora)	Calamus_caryotoides);
((Pseudophoenix_vinifera	((((Manicaria_saccifera	((Pelagodoxa_henryana	Podococcus_barteri)	((((Dypsis_decaryi	(Reinhardtia_gracilis	Dictyosperma_album))	Hydriastele_microspadix)	(Heterospathe_cagayanensis	Veitchia_spiralis))	Kentiopsis_piersoniorum)))	(Leopoldinia_pulchra	(Prestoea_acuminata	(Geonoma_undata	(Oenocarpus_minor	Oenocarpus_bataua)))))	(Roystonea_regia	((Reinhardtia_latisecta	(Reinhardtia_paiewonskiana	Reinhardtia_simplex))	(Burretiokentia_grandiflora	(((Sabal_domingensis	Phoenix_dactylifera)	(Iriartea_deltoidea	Nypa_fruticans))	((Bactris_major	Attalea_speciosa)	(Elaeis_oleifera	Elaeis_guineensis)))))))	(Orania_palindan	Sclerosperma_profizianum)))	Calamus_caryotoides);
((Pseudophoenix_vinifera	((((Sabal_domingensis	Phoenix_dactylifera)	Podococcus_barteri)	((Roystonea_regia	((Iriartea_deltoidea	Nypa_fruticans)	(Burretiokentia_grandiflora	(((Bactris_major	Attalea_speciosa)	(Elaeis_oleifera	Elaeis_guineensis))	(Reinhardtia_simplex	(Reinhardtia_latisecta	Reinhardtia_paiewonskiana))))))	((((Veitchia_spiralis	(((Dypsis_decaryi	Hydriastele_microspadix)	(Heterospathe_cagayanensis	(Reinhardtia_gracilis	Dictyosperma_album)))	Kentiopsis_piersoniorum))	Manicaria_saccifera)	Pelagodoxa_henryana)	(Leopoldinia_pulchra	(Geonoma_undata	((Oenocarpus_minor	Oenocarpus_bataua)	Prestoea_acuminata))))))	(Orania_palindan	Sclerosperma_profizianum)))	Calamus_caryotoides);
((Burretiokentia_grandiflora	((((((((Bactris_major	Attalea_speciosa)	(Elaeis_oleifera	Elaeis_guineensis))	((Reinhardtia_simplex	(Reinhardtia_latisecta	Reinhardtia_paiewonskiana))	Roystonea_regia))	(Geonoma_undata	(((((Veitchia_spiralis	((Oenocarpus_minor	Oenocarpus_bataua)	Prestoea_acuminata))	(((Kentiopsis_piersoniorum	(Reinhardtia_gracilis	Dictyosperma_album))	Heterospathe_cagayanensis)	(Dypsis_decaryi	Hydriastele_microspadix)))	Pelagodoxa_henryana)	Manicaria_saccifera)	Leopoldinia_pulchra)))	(Sabal_domingensis	Phoenix_dactylifera))	(Podococcus_barteri	(Orania_palindan	Sclerosperma_profizianum)))	(Iriartea_deltoidea	Nypa_fruticans))	Pseudophoenix_vinifera))	Calamus_caryotoides);
(((Pelagodoxa_henryana	Pseudophoenix_vinifera)	((Podococcus_barteri	(Orania_palindan	Sclerosperma_profizianum))	((((((((Veitchia_spiralis	((Oenocarpus_minor	Oenocarpus_bataua)	Prestoea_acuminata))	Heterospathe_cagayanensis)	((Reinhardtia_gracilis	Dictyosperma_album)	(Dypsis_decaryi	Hydriastele_microspadix)))	Kentiopsis_piersoniorum)	Manicaria_saccifera)	(((Burretiokentia_grandiflora	(Iriartea_deltoidea	Nypa_fruticans))	(Sabal_domingensis	Phoenix_dactylifera))	((Reinhardtia_simplex	(Reinhardtia_latisecta	Reinhardtia_paiewonskiana))	(Roystonea_regia	((Bactris_major	Attalea_speciosa)	(Elaeis_oleifera	Elaeis_guineensis))))))	Geonoma_undata)	Leopoldinia_pulchra)))	Calamus_caryotoides);
(((((Iriartea_deltoidea	Nypa_fruticans)	(Pseudophoenix_vinifera	(Orania_palindan	Sclerosperma_profizianum)))	(((Sabal_domingensis	Phoenix_dactylifera)	(((Roystonea_regia	((Bactris_major	Attalea_speciosa)	(Elaeis_oleifera	Elaeis_guineensis)))	(Reinhardtia_simplex	(Reinhardtia_latisecta	Reinhardtia_paiewonskiana)))	((Manicaria_saccifera	(Pelagodoxa_henryana	(Leopoldinia_pulchra	((((Dypsis_decaryi	Dictyosperma_album)	(Reinhardtia_gracilis	Hydriastele_microspadix))	Heterospathe_cagayanensis)	Veitchia_spiralis))))	(Geonoma_undata	(((Oenocarpus_minor	Oenocarpus_bataua)	Prestoea_acuminata)	Kentiopsis_piersoniorum)))))	Podococcus_barteri))	Burretiokentia_grandiflora)	Calamus_caryotoides);
((Orania_palindan	((Sclerosperma_profizianum	(((Leopoldinia_pulchra	Geonoma_undata)	((((Reinhardtia_simplex	(Reinhardtia_latisecta	Reinhardtia_paiewonskiana))	(((Iriartea_deltoidea	Burretiokentia_grandiflora)	(Sabal_domingensis	Phoenix_dactylifera))	(Nypa_fruticans	(Attalea_speciosa	((Elaeis_oleifera	Elaeis_guineensis)	Bactris_major)))))	Roystonea_regia)	((Manicaria_saccifera	((Kentiopsis_piersoniorum	(Heterospathe_cagayanensis	((Dypsis_decaryi	Hydriastele_microspadix)	(Reinhardtia_gracilis	Dictyosperma_album))))	(((Oenocarpus_minor	Oenocarpus_bataua)	Prestoea_acuminata)	Veitchia_spiralis)))	Pelagodoxa_henryana)))	Podococcus_barteri))	Pseudophoenix_vinifera))	Calamus_caryotoides);
(((((((Leopoldinia_pulchra	Geonoma_undata)	((Sabal_domingensis	Phoenix_dactylifera)	((((Elaeis_oleifera	Elaeis_guineensis)	(Bactris_major	Attalea_speciosa))	(Reinhardtia_simplex	(Reinhardtia_latisecta	Reinhardtia_paiewonskiana)))	((Nypa_fruticans	Iriartea_deltoidea)	Burretiokentia_grandiflora))))	((Manicaria_saccifera	(((Oenocarpus_minor	Oenocarpus_bataua)	Prestoea_acuminata)	((((Kentiopsis_piersoniorum	((Reinhardtia_gracilis	Dictyosperma_album)	Dypsis_decaryi))	Heterospathe_cagayanensis)	Hydriastele_microspadix)	Veitchia_spiralis)))	(Podococcus_barteri	Pelagodoxa_henryana)))	Roystonea_regia)	(Sclerosperma_profizianum	Orania_palindan))	Pseudophoenix_vinifera)	Calamus_caryotoides);
((Burretiokentia_grandiflora	((Manicaria_saccifera	(Podococcus_barteri	((Leopoldinia_pulchra	((Prestoea_acuminata	(Oenocarpus_bataua	Oenocarpus_minor))	Geonoma_undata))	(((Kentiopsis_piersoniorum	(Hydriastele_microspadix	(Dypsis_decaryi	(Reinhardtia_gracilis	Dictyosperma_album))))	Heterospathe_cagayanensis)	Veitchia_spiralis))))	(Pelagodoxa_henryana	((((Roystonea_regia	(Reinhardtia_simplex	(Reinhardtia_paiewonskiana	Reinhardtia_latisecta)))	(Attalea_speciosa	(Bactris_major	(Elaeis_oleifera	Elaeis_guineensis))))	(Nypa_fruticans	(Phoenix_dactylifera	Sabal_domingensis)))	(Pseudophoenix_vinifera	(Iriartea_deltoidea	(Orania_palindan	Sclerosperma_profizianum)))))))	Calamus_caryotoides);
((Burretiokentia_grandiflora	(Pseudophoenix_vinifera	((Podococcus_barteri	(Orania_palindan	Sclerosperma_profizianum))	(((((Leopoldinia_pulchra	Geonoma_undata)	Manicaria_saccifera)	(((Oenocarpus_bataua	Oenocarpus_minor)	(Veitchia_spiralis	Prestoea_acuminata))	((Kentiopsis_piersoniorum	((Reinhardtia_gracilis	Dictyosperma_album)	Heterospathe_cagayanensis))	(Hydriastele_microspadix	Dypsis_decaryi))))	(Pelagodoxa_henryana	((Reinhardtia_simplex	(Reinhardtia_paiewonskiana	Reinhardtia_latisecta))	(((Elaeis_oleifera	Elaeis_guineensis)	(Attalea_speciosa	Bactris_major))	Roystonea_regia))))	((Iriartea_deltoidea	Nypa_fruticans)	(Phoenix_dactylifera	Sabal_domingensis))))))	Calamus_caryotoides);
((Burretiokentia_grandiflora	(Pseudophoenix_vinifera	((Podococcus_barteri	(Orania_palindan	Sclerosperma_profizianum))	(((Pelagodoxa_henryana	(Manicaria_saccifera	((((Veitchia_spiralis	(Dypsis_decaryi	Heterospathe_cagayanensis))	(Reinhardtia_gracilis	Dictyosperma_album))	Hydriastele_microspadix)	(Leopoldinia_pulchra	(Prestoea_acuminata	((Kentiopsis_piersoniorum	(Oenocarpus_bataua	Oenocarpus_minor))	Geonoma_undata))))))	((Reinhardtia_simplex	(Reinhardtia_paiewonskiana	Reinhardtia_latisecta))	(((Elaeis_oleifera	Elaeis_guineensis)	(Attalea_speciosa	Bactris_major))	(Iriartea_deltoidea	Roystonea_regia))))	(Nypa_fruticans	(Phoenix_dactylifera	Sabal_domingensis))))))	Calamus_caryotoides);
((Burretiokentia_grandiflora	(((Orania_palindan	Sclerosperma_profizianum)	(Iriartea_deltoidea	Pseudophoenix_vinifera))	(((((Podococcus_barteri	Pelagodoxa_henryana)	Nypa_fruticans)	((Reinhardtia_simplex	(Reinhardtia_paiewonskiana	Reinhardtia_latisecta))	((Phoenix_dactylifera	Sabal_domingensis)	((Elaeis_oleifera	Elaeis_guineensis)	(Attalea_speciosa	Bactris_major)))))	Roystonea_regia)	((Manicaria_saccifera	(Veitchia_spiralis	(Heterospathe_cagayanensis	((Dypsis_decaryi	(Reinhardtia_gracilis	Dictyosperma_album))	Hydriastele_microspadix))))	(Leopoldinia_pulchra	((Prestoea_acuminata	(Oenocarpus_bataua	Oenocarpus_minor))	(Kentiopsis_piersoniorum	Geonoma_undata)))))))	Calamus_caryotoides);
((Burretiokentia_grandiflora	(Pseudophoenix_vinifera	((Orania_palindan	Sclerosperma_profizianum)	((((((Phoenix_dactylifera	Sabal_domingensis)	(Attalea_speciosa	(Bactris_major	(Elaeis_oleifera	Elaeis_guineensis))))	((Pelagodoxa_henryana	(Nypa_fruticans	Podococcus_barteri))	(Reinhardtia_simplex	(Reinhardtia_paiewonskiana	Reinhardtia_latisecta))))	Roystonea_regia)	(Manicaria_saccifera	(((Prestoea_acuminata	(Oenocarpus_bataua	Oenocarpus_minor))	(Veitchia_spiralis	(Heterospathe_cagayanensis	(Kentiopsis_piersoniorum	((Dypsis_decaryi	(Reinhardtia_gracilis	Dictyosperma_album))	Hydriastele_microspadix)))))	(Leopoldinia_pulchra	Geonoma_undata))))	Iriartea_deltoidea))))	Calamus_caryotoides);
((Burretiokentia_grandiflora	(((Phoenix_dactylifera	Sabal_domingensis)	((((Roystonea_regia	((Reinhardtia_simplex	(Reinhardtia_paiewonskiana	Reinhardtia_latisecta))	((Elaeis_oleifera	Elaeis_guineensis)	(Attalea_speciosa	Bactris_major))))	(Leopoldinia_pulchra	Geonoma_undata))	(Manicaria_saccifera	((Oenocarpus_bataua	Oenocarpus_minor)	((Prestoea_acuminata	Veitchia_spiralis)	((((Dypsis_decaryi	(Reinhardtia_gracilis	Dictyosperma_album))	Kentiopsis_piersoniorum)	Hydriastele_microspadix)	Heterospathe_cagayanensis)))))	(Pelagodoxa_henryana	(Nypa_fruticans	Podococcus_barteri))))	(Iriartea_deltoidea	(Pseudophoenix_vinifera	(Orania_palindan	Sclerosperma_profizianum)))))	Calamus_caryotoides);
((Burretiokentia_grandiflora	(((Podococcus_barteri	((((Reinhardtia_simplex	(Reinhardtia_paiewonskiana	Reinhardtia_latisecta))	((Attalea_speciosa	(Bactris_major	(Elaeis_oleifera	Elaeis_guineensis)))	Roystonea_regia))	(Pelagodoxa_henryana	(Manicaria_saccifera	((Prestoea_acuminata	(Oenocarpus_bataua	Oenocarpus_minor))	((((Reinhardtia_gracilis	Dictyosperma_album)	((Heterospathe_cagayanensis	Kentiopsis_piersoniorum)	(Hydriastele_microspadix	Dypsis_decaryi)))	(Leopoldinia_pulchra	Geonoma_undata))	Veitchia_spiralis)))))	(Phoenix_dactylifera	Sabal_domingensis)))	(Nypa_fruticans	(Iriartea_deltoidea	(Orania_palindan	Sclerosperma_profizianum))))	Pseudophoenix_vinifera))	Calamus_caryotoides);
((Burretiokentia_grandiflora	((Podococcus_barteri	((Roystonea_regia	((Pelagodoxa_henryana	(Reinhardtia_latisecta	(Reinhardtia_simplex	Reinhardtia_paiewonskiana)))	((Nypa_fruticans	(Phoenix_dactylifera	Sabal_domingensis))	((Elaeis_oleifera	Elaeis_guineensis)	(Attalea_speciosa	Bactris_major)))))	((((((Reinhardtia_gracilis	Dictyosperma_album)	(Hydriastele_microspadix	Dypsis_decaryi))	(Heterospathe_cagayanensis	Kentiopsis_piersoniorum))	Veitchia_spiralis)	Manicaria_saccifera)	(Leopoldinia_pulchra	(Prestoea_acuminata	(Geonoma_undata	(Oenocarpus_bataua	Oenocarpus_minor)))))))	((Sclerosperma_profizianum	Orania_palindan)	(Iriartea_deltoidea	Pseudophoenix_vinifera))))	Calamus_caryotoides);
((Pseudophoenix_vinifera	(((Sclerosperma_profizianum	Orania_palindan)	(((Burretiokentia_grandiflora	(((Leopoldinia_pulchra	((Heterospathe_cagayanensis	(((Reinhardtia_gracilis	Dictyosperma_album)	Dypsis_decaryi)	Hydriastele_microspadix))	Veitchia_spiralis))	Manicaria_saccifera)	((Kentiopsis_piersoniorum	Geonoma_undata)	((Oenocarpus_bataua	Oenocarpus_minor)	Prestoea_acuminata))))	(Pelagodoxa_henryana	((Roystonea_regia	(Reinhardtia_simplex	(Reinhardtia_paiewonskiana	Reinhardtia_latisecta)))	((Elaeis_oleifera	Elaeis_guineensis)	(Attalea_speciosa	Bactris_major)))))	Podococcus_barteri))	((Iriartea_deltoidea	Nypa_fruticans)	(Phoenix_dactylifera	Sabal_domingensis))))	Calamus_caryotoides);
((Pseudophoenix_vinifera	(((Iriartea_deltoidea	Nypa_fruticans)	(Sclerosperma_profizianum	Orania_palindan))	(Podococcus_barteri	((((Reinhardtia_latisecta	(Reinhardtia_simplex	Reinhardtia_paiewonskiana))	(((Elaeis_oleifera	Elaeis_guineensis)	(Attalea_speciosa	Bactris_major))	Roystonea_regia))	((Pelagodoxa_henryana	(Manicaria_saccifera	((Burretiokentia_grandiflora	((Heterospathe_cagayanensis	((Dypsis_decaryi	Hydriastele_microspadix)	(Reinhardtia_gracilis	Dictyosperma_album)))	Kentiopsis_piersoniorum))	(((Oenocarpus_bataua	Oenocarpus_minor)	Prestoea_acuminata)	Veitchia_spiralis))))	(Geonoma_undata	Leopoldinia_pulchra)))	(Phoenix_dactylifera	Sabal_domingensis)))))	Calamus_caryotoides);
((Pseudophoenix_vinifera	((((Attalea_speciosa	((Elaeis_oleifera	Elaeis_guineensis)	Bactris_major))	(((Iriartea_deltoidea	Nypa_fruticans)	(Roystonea_regia	(Podococcus_barteri	((Leopoldinia_pulchra	Geonoma_undata)	((Sclerosperma_profizianum	Orania_palindan)	((Prestoea_acuminata	(Oenocarpus_minor	Oenocarpus_bataua))	(Manicaria_saccifera	((((Heterospathe_cagayanensis	Veitchia_spiralis)	(Dypsis_decaryi	Hydriastele_microspadix))	(Reinhardtia_gracilis	Dictyosperma_album))	Kentiopsis_piersoniorum))))))))	(Pelagodoxa_henryana	((Reinhardtia_latisecta	Reinhardtia_paiewonskiana)	Reinhardtia_simplex))))	(Sabal_domingensis	Phoenix_dactylifera))	Burretiokentia_grandiflora))	Calamus_caryotoides);
(((Pseudophoenix_vinifera	Burretiokentia_grandiflora)	((((Iriartea_deltoidea	Nypa_fruticans)	(((Leopoldinia_pulchra	Geonoma_undata)	((Prestoea_acuminata	(Oenocarpus_minor	Oenocarpus_bataua))	(Manicaria_saccifera	(Pelagodoxa_henryana	((((Kentiopsis_piersoniorum	Dictyosperma_album)	(Dypsis_decaryi	Hydriastele_microspadix))	Veitchia_spiralis)	Heterospathe_cagayanensis)))))	((Reinhardtia_gracilis	Roystonea_regia)	(((Reinhardtia_latisecta	Reinhardtia_paiewonskiana)	Reinhardtia_simplex)	((Elaeis_oleifera	Elaeis_guineensis)	(Bactris_major	Attalea_speciosa))))))	(Sabal_domingensis	Phoenix_dactylifera))	(Podococcus_barteri	(Sclerosperma_profizianum	Orania_palindan))))	Calamus_caryotoides);
((Burretiokentia_grandiflora	(((Pseudophoenix_vinifera	(Iriartea_deltoidea	(Sclerosperma_profizianum	Orania_palindan)))	(Sabal_domingensis	Phoenix_dactylifera))	(((Podococcus_barteri	Pelagodoxa_henryana)	Nypa_fruticans)	(((Leopoldinia_pulchra	((Veitchia_spiralis	((Kentiopsis_piersoniorum	(Prestoea_acuminata	(Oenocarpus_minor	Oenocarpus_bataua)))	(Heterospathe_cagayanensis	((Dypsis_decaryi	(Reinhardtia_gracilis	Dictyosperma_album))	Hydriastele_microspadix))))	Manicaria_saccifera))	Geonoma_undata)	((Roystonea_regia	((Reinhardtia_latisecta	Reinhardtia_paiewonskiana)	Reinhardtia_simplex))	((Elaeis_oleifera	Elaeis_guineensis)	(Bactris_major	Attalea_speciosa)))))))	Calamus_caryotoides);
(((Pseudophoenix_vinifera	(Sclerosperma_profizianum	Orania_palindan))	((((Pelagodoxa_henryana	(((Prestoea_acuminata	((Oenocarpus_minor	Oenocarpus_bataua)	Kentiopsis_piersoniorum))	(((Reinhardtia_gracilis	Dictyosperma_album)	(Heterospathe_cagayanensis	(Dypsis_decaryi	Hydriastele_microspadix)))	Veitchia_spiralis))	Manicaria_saccifera))	Leopoldinia_pulchra)	((((Reinhardtia_latisecta	Reinhardtia_paiewonskiana)	Reinhardtia_simplex)	(((Elaeis_oleifera	Elaeis_guineensis)	(Bactris_major	Attalea_speciosa))	((Burretiokentia_grandiflora	(Nypa_fruticans	Iriartea_deltoidea))	(Sabal_domingensis	Phoenix_dactylifera))))	(Roystonea_regia	Geonoma_undata)))	Podococcus_barteri))	Calamus_caryotoides);
((Burretiokentia_grandiflora	(Iriartea_deltoidea	(((Sabal_domingensis	Phoenix_dactylifera)	((Orania_palindan	(Sclerosperma_profizianum	Podococcus_barteri))	((((Geonoma_undata	Leopoldinia_pulchra)	(((Reinhardtia_latisecta	Reinhardtia_paiewonskiana)	Reinhardtia_simplex)	(Roystonea_regia	((Elaeis_oleifera	Elaeis_guineensis)	(Bactris_major	Attalea_speciosa)))))	(((Heterospathe_cagayanensis	(Veitchia_spiralis	((Dypsis_decaryi	Hydriastele_microspadix)	(Kentiopsis_piersoniorum	(Reinhardtia_gracilis	Dictyosperma_album)))))	((Oenocarpus_minor	Oenocarpus_bataua)	Prestoea_acuminata))	Manicaria_saccifera))	(Pelagodoxa_henryana	Pseudophoenix_vinifera))))	Nypa_fruticans)))	Calamus_caryotoides);
((Burretiokentia_grandiflora	(Pseudophoenix_vinifera	((Orania_palindan	Sclerosperma_profizianum)	(Nypa_fruticans	((Pelagodoxa_henryana	((Podococcus_barteri	((((Geonoma_undata	Leopoldinia_pulchra)	(((Hydriastele_microspadix	((Reinhardtia_gracilis	Dictyosperma_album)	Dypsis_decaryi))	(Heterospathe_cagayanensis	Kentiopsis_piersoniorum))	Veitchia_spiralis))	Manicaria_saccifera)	((Oenocarpus_minor	Oenocarpus_bataua)	Prestoea_acuminata)))	(((Reinhardtia_latisecta	Reinhardtia_paiewonskiana)	Reinhardtia_simplex)	((Iriartea_deltoidea	Roystonea_regia)	((Elaeis_oleifera	Elaeis_guineensis)	(Bactris_major	Attalea_speciosa))))))	(Sabal_domingensis	Phoenix_dactylifera))))))	Calamus_caryotoides);
((Burretiokentia_grandiflora	(Pseudophoenix_vinifera	((Iriartea_deltoidea	(Orania_palindan	Sclerosperma_profizianum))	(((((Leopoldinia_pulchra	Geonoma_undata)	((((Elaeis_oleifera	Elaeis_guineensis)	(Bactris_major	Attalea_speciosa))	Roystonea_regia)	((Reinhardtia_latisecta	Reinhardtia_paiewonskiana)	Reinhardtia_simplex)))	(Pelagodoxa_henryana	(Manicaria_saccifera	((Prestoea_acuminata	(Kentiopsis_piersoniorum	(Oenocarpus_minor	Oenocarpus_bataua)))	(((((Reinhardtia_gracilis	Dictyosperma_album)	Dypsis_decaryi)	Hydriastele_microspadix)	Heterospathe_cagayanensis)	Veitchia_spiralis)))))	Podococcus_barteri)	(Sabal_domingensis	(Nypa_fruticans	Phoenix_dactylifera))))))	Calamus_caryotoides);
((Burretiokentia_grandiflora	(Pseudophoenix_vinifera	((Iriartea_deltoidea	(Orania_palindan	Sclerosperma_profizianum))	((((Pelagodoxa_henryana	Nypa_fruticans)	Podococcus_barteri)	((((((Heterospathe_cagayanensis	((Reinhardtia_gracilis	Dictyosperma_album)	Dypsis_decaryi))	Hydriastele_microspadix)	Veitchia_spiralis)	Manicaria_saccifera)	(Leopoldinia_pulchra	((Geonoma_undata	Kentiopsis_piersoniorum)	((Oenocarpus_minor	Oenocarpus_bataua)	Prestoea_acuminata))))	((((Elaeis_oleifera	Elaeis_guineensis)	(Bactris_major	Attalea_speciosa))	Roystonea_regia)	((Reinhardtia_latisecta	Reinhardtia_paiewonskiana)	Reinhardtia_simplex))))	(Sabal_domingensis	Phoenix_dactylifera)))))	Calamus_caryotoides);
(((Burretiokentia_grandiflora	Pseudophoenix_vinifera)	((Orania_palindan	Sclerosperma_profizianum)	(((((Nypa_fruticans	Iriartea_deltoidea)	(Sabal_domingensis	Phoenix_dactylifera))	((((Elaeis_oleifera	Elaeis_guineensis)	(Bactris_major	Attalea_speciosa))	Roystonea_regia)	((Reinhardtia_latisecta	Reinhardtia_paiewonskiana)	Reinhardtia_simplex)))	Podococcus_barteri)	(((Leopoldinia_pulchra	((Heterospathe_cagayanensis	Pelagodoxa_henryana)	(Veitchia_spiralis	((Hydriastele_microspadix	Dypsis_decaryi)	(Reinhardtia_gracilis	Dictyosperma_album)))))	Manicaria_saccifera)	((Geonoma_undata	Kentiopsis_piersoniorum)	((Oenocarpus_minor	Oenocarpus_bataua)	Prestoea_acuminata))))))	Calamus_caryotoides);
((Burretiokentia_grandiflora	(((Orania_palindan	(Sclerosperma_profizianum	Podococcus_barteri))	(((Nypa_fruticans	Iriartea_deltoidea)	(Sabal_domingensis	Phoenix_dactylifera))	((((Elaeis_oleifera	Elaeis_guineensis)	(Bactris_major	Attalea_speciosa))	Roystonea_regia)	((Pelagodoxa_henryana	(Reinhardtia_latisecta	(Reinhardtia_paiewonskiana	Reinhardtia_simplex)))	(((Leopoldinia_pulchra	Geonoma_undata)	Manicaria_saccifera)	((Hydriastele_microspadix	(Heterospathe_cagayanensis	((Dypsis_decaryi	(Reinhardtia_gracilis	Dictyosperma_album))	Kentiopsis_piersoniorum)))	(Veitchia_spiralis	((Oenocarpus_minor	Oenocarpus_bataua)	Prestoea_acuminata))))))))	Pseudophoenix_vinifera))	Calamus_caryotoides);
((Burretiokentia_grandiflora	(Pseudophoenix_vinifera	((Nypa_fruticans	(Iriartea_deltoidea	(Sclerosperma_profizianum	Orania_palindan)))	((Sabal_domingensis	Phoenix_dactylifera)	(((((Geonoma_undata	Leopoldinia_pulchra)	(Pelagodoxa_henryana	Podococcus_barteri))	((Prestoea_acuminata	Veitchia_spiralis)	((Heterospathe_cagayanensis	((Oenocarpus_minor	Oenocarpus_bataua)	Kentiopsis_piersoniorum))	((Hydriastele_microspadix	Dypsis_decaryi)	(Dictyosperma_album	Reinhardtia_gracilis)))))	Manicaria_saccifera)	((Roystonea_regia	(Reinhardtia_simplex	(Reinhardtia_latisecta	Reinhardtia_paiewonskiana)))	((Elaeis_oleifera	Elaeis_guineensis)	(Bactris_major	Attalea_speciosa))))))))	Calamus_caryotoides);
((Burretiokentia_grandiflora	((Podococcus_barteri	(Pseudophoenix_vinifera	(Sclerosperma_profizianum	Orania_palindan)))	((Sabal_domingensis	Phoenix_dactylifera)	((Iriartea_deltoidea	Nypa_fruticans)	((((((Prestoea_acuminata	(Oenocarpus_minor	Oenocarpus_bataua))	Veitchia_spiralis)	(Kentiopsis_piersoniorum	(((Dictyosperma_album	Reinhardtia_gracilis)	(Hydriastele_microspadix	Dypsis_decaryi))	Heterospathe_cagayanensis)))	(Pelagodoxa_henryana	Manicaria_saccifera))	(Geonoma_undata	Leopoldinia_pulchra))	(((Reinhardtia_simplex	(Reinhardtia_latisecta	Reinhardtia_paiewonskiana))	Roystonea_regia)	(Attalea_speciosa	((Elaeis_oleifera	Elaeis_guineensis)	Bactris_major))))))))	Calamus_caryotoides);
((Burretiokentia_grandiflora	(((Sclerosperma_profizianum	Iriartea_deltoidea)	(Pseudophoenix_vinifera	Orania_palindan))	(Sabal_domingensis	(((((Geonoma_undata	Leopoldinia_pulchra)	(((Veitchia_spiralis	((Heterospathe_cagayanensis	((Dictyosperma_album	Reinhardtia_gracilis)	(Hydriastele_microspadix	Dypsis_decaryi)))	Kentiopsis_piersoniorum))	Manicaria_saccifera)	(Prestoea_acuminata	(Oenocarpus_minor	Oenocarpus_bataua))))	((Reinhardtia_simplex	(Reinhardtia_latisecta	Reinhardtia_paiewonskiana))	(Roystonea_regia	(Attalea_speciosa	((Elaeis_oleifera	Elaeis_guineensis)	Bactris_major)))))	Pelagodoxa_henryana)	((Nypa_fruticans	Podococcus_barteri)	Phoenix_dactylifera)))))	Calamus_caryotoides);
((Burretiokentia_grandiflora	((Pseudophoenix_vinifera	((Sclerosperma_profizianum	Orania_palindan)	Iriartea_deltoidea))	(((Geonoma_undata	Leopoldinia_pulchra)	((((Veitchia_spiralis	Heterospathe_cagayanensis)	((Dictyosperma_album	Reinhardtia_gracilis)	(Hydriastele_microspadix	Dypsis_decaryi)))	Manicaria_saccifera)	(Kentiopsis_piersoniorum	(Prestoea_acuminata	(Oenocarpus_minor	Oenocarpus_bataua)))))	(((Reinhardtia_simplex	(Reinhardtia_latisecta	Reinhardtia_paiewonskiana))	(Roystonea_regia	(Attalea_speciosa	((Elaeis_oleifera	Elaeis_guineensis)	Bactris_major))))	((Podococcus_barteri	(Nypa_fruticans	Pelagodoxa_henryana))	(Sabal_domingensis	Phoenix_dactylifera))))))	Calamus_caryotoides);
((Burretiokentia_grandiflora	((Pseudophoenix_vinifera	((Sclerosperma_profizianum	Orania_palindan)	(Nypa_fruticans	Iriartea_deltoidea)))	((((Pelagodoxa_henryana	Podococcus_barteri)	((((Veitchia_spiralis	((Dictyosperma_album	Reinhardtia_gracilis)	Dypsis_decaryi))	Hydriastele_microspadix)	(Prestoea_acuminata	(Kentiopsis_piersoniorum	(Oenocarpus_minor	Oenocarpus_bataua))))	Heterospathe_cagayanensis))	(Manicaria_saccifera	(Geonoma_undata	Leopoldinia_pulchra)))	((((Elaeis_oleifera	Elaeis_guineensis)	(Bactris_major	Attalea_speciosa))	((Reinhardtia_latisecta	(Reinhardtia_paiewonskiana	Reinhardtia_simplex))	Roystonea_regia))	(Sabal_domingensis	Phoenix_dactylifera)))))	Calamus_caryotoides);
(((Pseudophoenix_vinifera	Burretiokentia_grandiflora)	((Nypa_fruticans	Iriartea_deltoidea)	((Sclerosperma_profizianum	Orania_palindan)	(((Sabal_domingensis	Phoenix_dactylifera)	((Attalea_speciosa	((Elaeis_oleifera	Elaeis_guineensis)	Bactris_major))	((Pelagodoxa_henryana	(Reinhardtia_latisecta	(Reinhardtia_paiewonskiana	Reinhardtia_simplex)))	((Manicaria_saccifera	(((((Dictyosperma_album	Reinhardtia_gracilis)	Dypsis_decaryi)	((Heterospathe_cagayanensis	Kentiopsis_piersoniorum)	Hydriastele_microspadix))	Veitchia_spiralis)	(Prestoea_acuminata	(Oenocarpus_minor	Oenocarpus_bataua))))	((Leopoldinia_pulchra	Geonoma_undata)	Roystonea_regia)))))	Podococcus_barteri))))	Calamus_caryotoides);
((Pseudophoenix_vinifera	((((Nypa_fruticans	(Burretiokentia_grandiflora	Iriartea_deltoidea))	(Sabal_domingensis	Phoenix_dactylifera))	(((Elaeis_oleifera	Elaeis_guineensis)	(Bactris_major	Attalea_speciosa))	((Reinhardtia_latisecta	(Reinhardtia_paiewonskiana	Reinhardtia_simplex))	((Podococcus_barteri	((Leopoldinia_pulchra	Geonoma_undata)	(Manicaria_saccifera	(Pelagodoxa_henryana	((Heterospathe_cagayanensis	(((Dypsis_decaryi	Hydriastele_microspadix)	(Dictyosperma_album	Reinhardtia_gracilis))	Veitchia_spiralis))	(Kentiopsis_piersoniorum	(Prestoea_acuminata	(Oenocarpus_minor	Oenocarpus_bataua))))))))	Roystonea_regia))))	(Orania_palindan	Sclerosperma_profizianum)))	Calamus_caryotoides);
((((((Veitchia_spiralis	Kentiopsis_piersoniorum)	((Dypsis_decaryi	Hydriastele_microspadix)	(Dictyosperma_album	Reinhardtia_gracilis)))	Heterospathe_cagayanensis)	((Oenocarpus_bataua	Oenocarpus_minor)	Prestoea_acuminata))	(((Leopoldinia_pulchra	Geonoma_undata)	Manicaria_saccifera)	(((Orania_palindan	Sclerosperma_profizianum)	Podococcus_barteri)	((((Reinhardtia_simplex	(Reinhardtia_latisecta	Reinhardtia_paiewonskiana))	(Roystonea_regia	((Elaeis_oleifera	Elaeis_guineensis)	(Bactris_major	Attalea_speciosa))))	((Sabal_domingensis	Phoenix_dactylifera)	(Nypa_fruticans	(Burretiokentia_grandiflora	Iriartea_deltoidea))))	(Pelagodoxa_henryana	Pseudophoenix_vinifera)))))	Calamus_caryotoides);
(((((((Nypa_fruticans	((((Leopoldinia_pulchra	Geonoma_undata)	((Manicaria_saccifera	(((Heterospathe_cagayanensis	((Dictyosperma_album	Reinhardtia_gracilis)	(Dypsis_decaryi	Hydriastele_microspadix)))	Kentiopsis_piersoniorum)	Veitchia_spiralis))	((Oenocarpus_bataua	Oenocarpus_minor)	Prestoea_acuminata)))	(Pelagodoxa_henryana	(Reinhardtia_simplex	(Reinhardtia_latisecta	Reinhardtia_paiewonskiana))))	(Iriartea_deltoidea	Roystonea_regia)))	(Attalea_speciosa	(Podococcus_barteri	((Elaeis_oleifera	Elaeis_guineensis)	Bactris_major))))	(Sabal_domingensis	Phoenix_dactylifera))	(Sclerosperma_profizianum	Orania_palindan))	Pseudophoenix_vinifera)	Burretiokentia_grandiflora)	Calamus_caryotoides);
((((((((((Podococcus_barteri	(Pelagodoxa_henryana	((Oenocarpus_bataua	Oenocarpus_minor)	Prestoea_acuminata)))	((Leopoldinia_pulchra	(Kentiopsis_piersoniorum	Geonoma_undata))	(Heterospathe_cagayanensis	(Veitchia_spiralis	((Dypsis_decaryi	Hydriastele_microspadix)	(Dictyosperma_album	Reinhardtia_gracilis))))))	Manicaria_saccifera)	((Reinhardtia_simplex	(Reinhardtia_latisecta	Reinhardtia_paiewonskiana))	(Roystonea_regia	((Attalea_speciosa	(Elaeis_oleifera	Elaeis_guineensis))	Bactris_major))))	(Sabal_domingensis	Phoenix_dactylifera))	(Iriartea_deltoidea	Nypa_fruticans))	(Sclerosperma_profizianum	Orania_palindan))	Pseudophoenix_vinifera)	Burretiokentia_grandiflora)	Calamus_caryotoides);
(((((Orania_palindan	(Podococcus_barteri	Sclerosperma_profizianum))	(((((Nypa_fruticans	Iriartea_deltoidea)	(((Leopoldinia_pulchra	Geonoma_undata)	(((Prestoea_acuminata	(Oenocarpus_bataua	Oenocarpus_minor))	Veitchia_spiralis)	((((Dypsis_decaryi	Hydriastele_microspadix)	Heterospathe_cagayanensis)	(Reinhardtia_gracilis	Dictyosperma_album))	Kentiopsis_piersoniorum)))	Manicaria_saccifera))	((Reinhardtia_simplex	(Reinhardtia_latisecta	Reinhardtia_paiewonskiana))	(((Bactris_major	Attalea_speciosa)	(Elaeis_guineensis	Elaeis_oleifera))	Roystonea_regia)))	Pelagodoxa_henryana)	(Sabal_domingensis	Phoenix_dactylifera)))	Pseudophoenix_vinifera)	Burretiokentia_grandiflora)	Calamus_caryotoides);
(((((Podococcus_barteri	(Sclerosperma_profizianum	Orania_palindan))	(((((Nypa_fruticans	Iriartea_deltoidea)	(((Leopoldinia_pulchra	Geonoma_undata)	Manicaria_saccifera)	(((((Dypsis_decaryi	Hydriastele_microspadix)	(Reinhardtia_gracilis	Dictyosperma_album))	Heterospathe_cagayanensis)	((Prestoea_acuminata	(Oenocarpus_bataua	Oenocarpus_minor))	Kentiopsis_piersoniorum))	Veitchia_spiralis)))	((Reinhardtia_simplex	(Reinhardtia_latisecta	Reinhardtia_paiewonskiana))	((Attalea_speciosa	((Elaeis_guineensis	Elaeis_oleifera)	Bactris_major))	Roystonea_regia)))	Pelagodoxa_henryana)	(Sabal_domingensis	Phoenix_dactylifera)))	Pseudophoenix_vinifera)	Burretiokentia_grandiflora)	Calamus_caryotoides);
((((((Attalea_speciosa	((Elaeis_guineensis	Elaeis_oleifera)	Bactris_major))	(((((Orania_palindan	((Oenocarpus_bataua	Oenocarpus_minor)	(Leopoldinia_pulchra	Geonoma_undata)))	(Prestoea_acuminata	(Manicaria_saccifera	(Veitchia_spiralis	((Heterospathe_cagayanensis	Kentiopsis_piersoniorum)	((Reinhardtia_gracilis	Dictyosperma_album)	(Dypsis_decaryi	Hydriastele_microspadix)))))))	(Pelagodoxa_henryana	(Reinhardtia_simplex	(Reinhardtia_latisecta	Reinhardtia_paiewonskiana))))	(Nypa_fruticans	Podococcus_barteri))	(Iriartea_deltoidea	Roystonea_regia)))	(Sabal_domingensis	(Sclerosperma_profizianum	Phoenix_dactylifera)))	Pseudophoenix_vinifera)	Burretiokentia_grandiflora)	Calamus_caryotoides);
((((Phoenix_dactylifera	(Leopoldinia_pulchra	(Roystonea_regia	((((((Hydriastele_microspadix	(Heterospathe_cagayanensis	(Kentiopsis_piersoniorum	(Reinhardtia_gracilis	Dictyosperma_album))))	Dypsis_decaryi)	((Oenocarpus_bataua	Oenocarpus_minor)	(Prestoea_acuminata	Veitchia_spiralis)))	Manicaria_saccifera)	Geonoma_undata)	(((Pelagodoxa_henryana	(Reinhardtia_simplex	(Reinhardtia_latisecta	Reinhardtia_paiewonskiana)))	(Bactris_major	Attalea_speciosa))	Burretiokentia_grandiflora)))))	((Podococcus_barteri	(Sclerosperma_profizianum	Orania_palindan))	(Pseudophoenix_vinifera	((Nypa_fruticans	Iriartea_deltoidea)	Sabal_domingensis))))	(Elaeis_guineensis	Elaeis_oleifera))	Calamus_caryotoides);
(((Pseudophoenix_vinifera	((((Podococcus_barteri	(Elaeis_guineensis	Elaeis_oleifera))	(((Kentiopsis_piersoniorum	Geonoma_undata)	((Reinhardtia_simplex	(Reinhardtia_latisecta	Reinhardtia_paiewonskiana))	(Bactris_major	Attalea_speciosa)))	(Roystonea_regia	(Pelagodoxa_henryana	(((Veitchia_spiralis	((Oenocarpus_bataua	Oenocarpus_minor)	Prestoea_acuminata))	(((Heterospathe_cagayanensis	Dypsis_decaryi)	Hydriastele_microspadix)	((Leopoldinia_pulchra	Reinhardtia_gracilis)	Dictyosperma_album)))	Manicaria_saccifera)))))	((Phoenix_dactylifera	Sabal_domingensis)	(Nypa_fruticans	Iriartea_deltoidea)))	(Sclerosperma_profizianum	Orania_palindan)))	Burretiokentia_grandiflora)	Calamus_caryotoides);
(((Pseudophoenix_vinifera	((Nypa_fruticans	Iriartea_deltoidea)	((((Manicaria_saccifera	((((((Oenocarpus_bataua	Oenocarpus_minor)	Prestoea_acuminata)	(Veitchia_spiralis	((Reinhardtia_gracilis	Dictyosperma_album)	(Heterospathe_cagayanensis	(Dypsis_decaryi	Hydriastele_microspadix)))))	Kentiopsis_piersoniorum)	Geonoma_undata)	Leopoldinia_pulchra))	((Pelagodoxa_henryana	(Reinhardtia_latisecta	(Reinhardtia_paiewonskiana	Reinhardtia_simplex)))	(((Elaeis_guineensis	Elaeis_oleifera)	(Attalea_speciosa	Bactris_major))	Roystonea_regia)))	(Phoenix_dactylifera	Sabal_domingensis))	(Podococcus_barteri	(Sclerosperma_profizianum	Orania_palindan)))))	Burretiokentia_grandiflora)	Calamus_caryotoides);
(((Pseudophoenix_vinifera	(((Podococcus_barteri	(((Manicaria_saccifera	((Leopoldinia_pulchra	Geonoma_undata)	(Veitchia_spiralis	((Dypsis_decaryi	((Heterospathe_cagayanensis	Hydriastele_microspadix)	Kentiopsis_piersoniorum))	(Reinhardtia_gracilis	Dictyosperma_album)))))	Pelagodoxa_henryana)	((Oenocarpus_bataua	Oenocarpus_minor)	Prestoea_acuminata)))	((((Reinhardtia_simplex	(Reinhardtia_latisecta	Reinhardtia_paiewonskiana))	(Attalea_speciosa	(Bactris_major	(Elaeis_guineensis	Elaeis_oleifera))))	Roystonea_regia)	(Nypa_fruticans	(Phoenix_dactylifera	Sabal_domingensis))))	(Iriartea_deltoidea	(Sclerosperma_profizianum	Orania_palindan))))	Burretiokentia_grandiflora)	Calamus_caryotoides);
(((((((Iriartea_deltoidea	Burretiokentia_grandiflora)	Nypa_fruticans)	(Phoenix_dactylifera	Sabal_domingensis))	(((Pelagodoxa_henryana	(Reinhardtia_simplex	(Reinhardtia_latisecta	Reinhardtia_paiewonskiana)))	((((Oenocarpus_bataua	Oenocarpus_minor)	Prestoea_acuminata)	((Leopoldinia_pulchra	Geonoma_undata)	(Veitchia_spiralis	((((Dypsis_decaryi	Hydriastele_microspadix)	(Reinhardtia_gracilis	Dictyosperma_album))	Heterospathe_cagayanensis)	Kentiopsis_piersoniorum))))	Manicaria_saccifera))	(((Elaeis_guineensis	Elaeis_oleifera)	(Attalea_speciosa	Bactris_major))	Roystonea_regia)))	Podococcus_barteri)	((Sclerosperma_profizianum	Orania_palindan)	Pseudophoenix_vinifera))	Calamus_caryotoides);
(((((((Sclerosperma_profizianum	Orania_palindan)	Pseudophoenix_vinifera)	Iriartea_deltoidea)	Nypa_fruticans)	((Phoenix_dactylifera	Sabal_domingensis)	((((Pelagodoxa_henryana	(Reinhardtia_latisecta	(Reinhardtia_paiewonskiana	Reinhardtia_simplex)))	(((Elaeis_guineensis	Elaeis_oleifera)	(Attalea_speciosa	Bactris_major))	(Reinhardtia_gracilis	Roystonea_regia)))	(((((Oenocarpus_bataua	Oenocarpus_minor)	Prestoea_acuminata)	(((Veitchia_spiralis	(Dictyosperma_album	(Dypsis_decaryi	Hydriastele_microspadix)))	Kentiopsis_piersoniorum)	Heterospathe_cagayanensis))	Manicaria_saccifera)	(Leopoldinia_pulchra	Geonoma_undata)))	Podococcus_barteri)))	Burretiokentia_grandiflora)	Calamus_caryotoides);
((((((Sclerosperma_profizianum	Orania_palindan)	(((((((((Oenocarpus_bataua	Oenocarpus_minor)	Prestoea_acuminata)	((Heterospathe_cagayanensis	(Veitchia_spiralis	((Dictyosperma_album	Dypsis_decaryi)	Hydriastele_microspadix)))	Kentiopsis_piersoniorum))	Manicaria_saccifera)	(Leopoldinia_pulchra	Geonoma_undata))	((Pelagodoxa_henryana	(Reinhardtia_simplex	(Reinhardtia_latisecta	Reinhardtia_paiewonskiana)))	((Attalea_speciosa	(Bactris_major	(Elaeis_guineensis	(Reinhardtia_gracilis	Elaeis_oleifera))))	Roystonea_regia)))	(Phoenix_dactylifera	Sabal_domingensis))	Podococcus_barteri)	Nypa_fruticans))	Iriartea_deltoidea)	Pseudophoenix_vinifera)	Burretiokentia_grandiflora)	Calamus_caryotoides);
((((((Podococcus_barteri	(Sclerosperma_profizianum	Orania_palindan))	((((Roystonea_regia	(Reinhardtia_simplex	(Reinhardtia_latisecta	Reinhardtia_paiewonskiana)))	((Bactris_major	Attalea_speciosa)	(Elaeis_guineensis	Elaeis_oleifera)))	(Phoenix_dactylifera	(Nypa_fruticans	Sabal_domingensis)))	((((Geonoma_undata	Kentiopsis_piersoniorum)	(Oenocarpus_bataua	Oenocarpus_minor))	Prestoea_acuminata)	((((Veitchia_spiralis	Heterospathe_cagayanensis)	Hydriastele_microspadix)	(Dypsis_decaryi	(Reinhardtia_gracilis	Dictyosperma_album)))	Manicaria_saccifera))))	Leopoldinia_pulchra)	(Pelagodoxa_henryana	Pseudophoenix_vinifera))	(Burretiokentia_grandiflora	Iriartea_deltoidea))	Calamus_caryotoides);
((((Podococcus_barteri	(Sclerosperma_profizianum	(Pseudophoenix_vinifera	Orania_palindan)))	((((Leopoldinia_pulchra	((Geonoma_undata	Kentiopsis_piersoniorum)	((Oenocarpus_bataua	Oenocarpus_minor)	Prestoea_acuminata)))	((Veitchia_spiralis	((Pelagodoxa_henryana	Heterospathe_cagayanensis)	((Reinhardtia_gracilis	Dictyosperma_album)	(Hydriastele_microspadix	Dypsis_decaryi))))	Manicaria_saccifera))	((Roystonea_regia	(Reinhardtia_simplex	(Reinhardtia_latisecta	Reinhardtia_paiewonskiana)))	((Bactris_major	Attalea_speciosa)	(Elaeis_guineensis	Elaeis_oleifera))))	((Iriartea_deltoidea	Nypa_fruticans)	(Sabal_domingensis	Phoenix_dactylifera))))	Burretiokentia_grandiflora)	Calamus_caryotoides);
((((Podococcus_barteri	(Sclerosperma_profizianum	(Pseudophoenix_vinifera	Orania_palindan)))	((((((Veitchia_spiralis	(Dictyosperma_album	(Heterospathe_cagayanensis	((Reinhardtia_gracilis	Hydriastele_microspadix)	Dypsis_decaryi))))	Pelagodoxa_henryana)	((Prestoea_acuminata	((Geonoma_undata	Kentiopsis_piersoniorum)	(Oenocarpus_bataua	Oenocarpus_minor)))	Leopoldinia_pulchra))	Manicaria_saccifera)	((Roystonea_regia	(Reinhardtia_latisecta	(Reinhardtia_paiewonskiana	Reinhardtia_simplex)))	((Bactris_major	Attalea_speciosa)	(Elaeis_guineensis	Elaeis_oleifera))))	((Iriartea_deltoidea	Nypa_fruticans)	(Sabal_domingensis	Phoenix_dactylifera))))	Burretiokentia_grandiflora)	Calamus_caryotoides);
(((((Podococcus_barteri	(Sclerosperma_profizianum	Orania_palindan))	((((Geonoma_undata	Leopoldinia_pulchra)	Manicaria_saccifera)	((Prestoea_acuminata	((Oenocarpus_bataua	Oenocarpus_minor)	Veitchia_spiralis))	((Heterospathe_cagayanensis	Kentiopsis_piersoniorum)	(Hydriastele_microspadix	(Dypsis_decaryi	(Reinhardtia_gracilis	Dictyosperma_album))))))	(Pelagodoxa_henryana	((Nypa_fruticans	(Sabal_domingensis	Phoenix_dactylifera))	(((Iriartea_deltoidea	Roystonea_regia)	(Reinhardtia_simplex	(Reinhardtia_latisecta	Reinhardtia_paiewonskiana)))	((Bactris_major	Attalea_speciosa)	(Elaeis_guineensis	Elaeis_oleifera)))))))	Pseudophoenix_vinifera)	Burretiokentia_grandiflora)	Calamus_caryotoides);
(((((Podococcus_barteri	(Sclerosperma_profizianum	Orania_palindan))	((Nypa_fruticans	(Sabal_domingensis	Phoenix_dactylifera))	((((Veitchia_spiralis	((Pelagodoxa_henryana	Heterospathe_cagayanensis)	(Hydriastele_microspadix	(Kentiopsis_piersoniorum	(Dypsis_decaryi	(Reinhardtia_gracilis	Dictyosperma_album))))))	Manicaria_saccifera)	(((Prestoea_acuminata	(Oenocarpus_bataua	Oenocarpus_minor))	Geonoma_undata)	Leopoldinia_pulchra))	(((Attalea_speciosa	((Elaeis_guineensis	Elaeis_oleifera)	Bactris_major))	(Reinhardtia_simplex	(Reinhardtia_latisecta	Reinhardtia_paiewonskiana)))	Roystonea_regia))))	Pseudophoenix_vinifera)	(Iriartea_deltoidea	Burretiokentia_grandiflora))	Calamus_caryotoides);
((((((((Oenocarpus_bataua	Oenocarpus_minor)	Geonoma_undata)	Leopoldinia_pulchra)	(((Veitchia_spiralis	(((Reinhardtia_gracilis	Dictyosperma_album)	((Hydriastele_microspadix	Dypsis_decaryi)	Heterospathe_cagayanensis))	(Prestoea_acuminata	Kentiopsis_piersoniorum)))	(Podococcus_barteri	Pelagodoxa_henryana))	Manicaria_saccifera))	((Pseudophoenix_vinifera	Sclerosperma_profizianum)	Orania_palindan))	(((Iriartea_deltoidea	Nypa_fruticans)	(Sabal_domingensis	Phoenix_dactylifera))	((Roystonea_regia	((Elaeis_guineensis	Elaeis_oleifera)	(Bactris_major	Attalea_speciosa)))	(Reinhardtia_simplex	(Reinhardtia_latisecta	Reinhardtia_paiewonskiana)))))	Burretiokentia_grandiflora)	Calamus_caryotoides);
(((((Nypa_fruticans	(((Elaeis_guineensis	Elaeis_oleifera)	(Bactris_major	Attalea_speciosa))	(Iriartea_deltoidea	(Roystonea_regia	(((Orania_palindan	(((Prestoea_acuminata	(Oenocarpus_bataua	Oenocarpus_minor))	((Veitchia_spiralis	((Hydriastele_microspadix	Dypsis_decaryi)	((Heterospathe_cagayanensis	Kentiopsis_piersoniorum)	(Reinhardtia_gracilis	Dictyosperma_album))))	Manicaria_saccifera))	(Sclerosperma_profizianum	(Podococcus_barteri	Pelagodoxa_henryana))))	(Geonoma_undata	Leopoldinia_pulchra))	(Reinhardtia_paiewonskiana	(Reinhardtia_simplex	Reinhardtia_latisecta)))))))	(Sabal_domingensis	Phoenix_dactylifera))	Pseudophoenix_vinifera)	Burretiokentia_grandiflora)	Calamus_caryotoides);
((Leopoldinia_pulchra	(((Oenocarpus_bataua	Oenocarpus_minor)	((Prestoea_acuminata	Veitchia_spiralis)	((Kentiopsis_piersoniorum	(Hydriastele_microspadix	Dypsis_decaryi))	(Heterospathe_cagayanensis	(Reinhardtia_gracilis	Dictyosperma_album)))))	((Manicaria_saccifera	(((Pseudophoenix_vinifera	(Burretiokentia_grandiflora	(Iriartea_deltoidea	Nypa_fruticans)))	(Sabal_domingensis	Phoenix_dactylifera))	(((Elaeis_guineensis	Elaeis_oleifera)	(Bactris_major	Attalea_speciosa))	(((Reinhardtia_paiewonskiana	Reinhardtia_latisecta)	Reinhardtia_simplex)	Pelagodoxa_henryana))))	((Podococcus_barteri	(Sclerosperma_profizianum	Orania_palindan))	(Roystonea_regia	Geonoma_undata)))))	Calamus_caryotoides);
((((((Prestoea_acuminata	(Oenocarpus_bataua	Oenocarpus_minor))	(Manicaria_saccifera	(Veitchia_spiralis	(Heterospathe_cagayanensis	((Reinhardtia_gracilis	Dictyosperma_album)	(Hydriastele_microspadix	Dypsis_decaryi))))))	(((Iriartea_deltoidea	Nypa_fruticans)	(Sclerosperma_profizianum	Orania_palindan))	Pseudophoenix_vinifera))	((Roystonea_regia	((Elaeis_guineensis	Elaeis_oleifera)	(Bactris_major	Attalea_speciosa)))	((Podococcus_barteri	Sabal_domingensis)	((((Reinhardtia_latisecta	Reinhardtia_paiewonskiana)	Reinhardtia_simplex)	Pelagodoxa_henryana)	(Phoenix_dactylifera	((Kentiopsis_piersoniorum	Geonoma_undata)	Leopoldinia_pulchra))))))	Burretiokentia_grandiflora)	Calamus_caryotoides);
(((Pseudophoenix_vinifera	((((Sabal_domingensis	Phoenix_dactylifera)	(((Reinhardtia_latisecta	Reinhardtia_paiewonskiana)	Reinhardtia_simplex)	(Roystonea_regia	(Attalea_speciosa	((Elaeis_guineensis	Elaeis_oleifera)	Bactris_major)))))	(Pelagodoxa_henryana	(Podococcus_barteri	((Geonoma_undata	Leopoldinia_pulchra)	(Manicaria_saccifera	(((Hydriastele_microspadix	Heterospathe_cagayanensis)	(((Reinhardtia_gracilis	Dictyosperma_album)	Dypsis_decaryi)	Kentiopsis_piersoniorum))	((Prestoea_acuminata	(Oenocarpus_bataua	Oenocarpus_minor))	Veitchia_spiralis)))))))	((Iriartea_deltoidea	Nypa_fruticans)	(Sclerosperma_profizianum	Orania_palindan))))	Burretiokentia_grandiflora)	Calamus_caryotoides);
(((Pseudophoenix_vinifera	((((Phoenix_dactylifera	Sabal_domingensis)	(Podococcus_barteri	(((Pelagodoxa_henryana	(Manicaria_saccifera	(((Oenocarpus_bataua	Oenocarpus_minor)	(Prestoea_acuminata	Veitchia_spiralis))	(((Hydriastele_microspadix	((Reinhardtia_gracilis	Dictyosperma_album)	Dypsis_decaryi))	Heterospathe_cagayanensis)	Kentiopsis_piersoniorum))))	(Leopoldinia_pulchra	Geonoma_undata))	((Reinhardtia_simplex	(Reinhardtia_latisecta	Reinhardtia_paiewonskiana))	((Attalea_speciosa	((Elaeis_guineensis	Elaeis_oleifera)	Bactris_major))	Roystonea_regia)))))	(Iriartea_deltoidea	Nypa_fruticans))	(Orania_palindan	Sclerosperma_profizianum)))	Burretiokentia_grandiflora)	Calamus_caryotoides);
(((((Phoenix_dactylifera	Sabal_domingensis)	((Nypa_fruticans	Podococcus_barteri)	((Manicaria_saccifera	(((Oenocarpus_bataua	Oenocarpus_minor)	Prestoea_acuminata)	(Veitchia_spiralis	((Heterospathe_cagayanensis	((Hydriastele_microspadix	Dypsis_decaryi)	(Reinhardtia_gracilis	Dictyosperma_album)))	Kentiopsis_piersoniorum))))	((Leopoldinia_pulchra	Geonoma_undata)	((Pelagodoxa_henryana	(Reinhardtia_simplex	(Reinhardtia_latisecta	Reinhardtia_paiewonskiana)))	(((Elaeis_guineensis	Elaeis_oleifera)	(Bactris_major	Attalea_speciosa))	Roystonea_regia))))))	((Pseudophoenix_vinifera	(Orania_palindan	Sclerosperma_profizianum))	Iriartea_deltoidea))	Burretiokentia_grandiflora)	Calamus_caryotoides);
(((((Nypa_fruticans	(Phoenix_dactylifera	Sabal_domingensis))	((((Elaeis_guineensis	Elaeis_oleifera)	(Bactris_major	Attalea_speciosa))	(Reinhardtia_simplex	(Reinhardtia_latisecta	Reinhardtia_paiewonskiana)))	(((Leopoldinia_pulchra	Geonoma_undata)	(Podococcus_barteri	Roystonea_regia))	(Pelagodoxa_henryana	((((Oenocarpus_bataua	Oenocarpus_minor)	Prestoea_acuminata)	((((Hydriastele_microspadix	Dypsis_decaryi)	(Kentiopsis_piersoniorum	(Reinhardtia_gracilis	Dictyosperma_album)))	Veitchia_spiralis)	Heterospathe_cagayanensis))	Manicaria_saccifera)))))	((Orania_palindan	Sclerosperma_profizianum)	(Iriartea_deltoidea	Pseudophoenix_vinifera)))	Burretiokentia_grandiflora)	Calamus_caryotoides);
((Pseudophoenix_vinifera	((Sclerosperma_profizianum	(Orania_palindan	((Podococcus_barteri	((((((((Heterospathe_cagayanensis	((Hydriastele_microspadix	Dypsis_decaryi)	(Reinhardtia_gracilis	Dictyosperma_album)))	Kentiopsis_piersoniorum)	Veitchia_spiralis)	Manicaria_saccifera)	((Oenocarpus_bataua	Oenocarpus_minor)	Prestoea_acuminata))	(Leopoldinia_pulchra	Geonoma_undata))	(Roystonea_regia	(Burretiokentia_grandiflora	(Attalea_speciosa	((Elaeis_guineensis	Elaeis_oleifera)	Bactris_major)))))	(Pelagodoxa_henryana	(Reinhardtia_simplex	(Reinhardtia_latisecta	Reinhardtia_paiewonskiana)))))	(Nypa_fruticans	(Phoenix_dactylifera	Sabal_domingensis)))))	Iriartea_deltoidea))	Calamus_caryotoides);
((Burretiokentia_grandiflora	((((((((Leopoldinia_pulchra	Geonoma_undata)	(Kentiopsis_piersoniorum	(((Dypsis_decaryi	(Reinhardtia_gracilis	Dictyosperma_album))	Hydriastele_microspadix)	(Heterospathe_cagayanensis	Veitchia_spiralis))))	((Oenocarpus_bataua	Oenocarpus_minor)	Prestoea_acuminata))	Manicaria_saccifera)	(Roystonea_regia	(Attalea_speciosa	((Elaeis_guineensis	Elaeis_oleifera)	Bactris_major))))	(Pelagodoxa_henryana	(Reinhardtia_simplex	(Reinhardtia_latisecta	Reinhardtia_paiewonskiana))))	(((Iriartea_deltoidea	Pseudophoenix_vinifera)	(Sclerosperma_profizianum	Orania_palindan))	((Phoenix_dactylifera	Sabal_domingensis)	Nypa_fruticans)))	Podococcus_barteri))	Calamus_caryotoides);
((Burretiokentia_grandiflora	(((Iriartea_deltoidea	Pseudophoenix_vinifera)	(Sclerosperma_profizianum	Orania_palindan))	(((Manicaria_saccifera	(Leopoldinia_pulchra	Geonoma_undata))	(((Heterospathe_cagayanensis	Kentiopsis_piersoniorum)	((Hydriastele_microspadix	Dypsis_decaryi)	(Reinhardtia_gracilis	Dictyosperma_album)))	(Veitchia_spiralis	((Oenocarpus_bataua	Oenocarpus_minor)	Prestoea_acuminata))))	(((Podococcus_barteri	Pelagodoxa_henryana)	Nypa_fruticans)	(((Roystonea_regia	(Attalea_speciosa	((Elaeis_guineensis	Elaeis_oleifera)	Bactris_major)))	(Reinhardtia_latisecta	(Reinhardtia_paiewonskiana	Reinhardtia_simplex)))	(Phoenix_dactylifera	Sabal_domingensis))))))	Calamus_caryotoides);
((Burretiokentia_grandiflora	((((Iriartea_deltoidea	Pseudophoenix_vinifera)	(Sclerosperma_profizianum	Orania_palindan))	((Podococcus_barteri	Nypa_fruticans)	((Roystonea_regia	((Elaeis_guineensis	Elaeis_oleifera)	(Bactris_major	Attalea_speciosa)))	((Leopoldinia_pulchra	((Manicaria_saccifera	((Veitchia_spiralis	((Kentiopsis_piersoniorum	(Hydriastele_microspadix	((Reinhardtia_gracilis	Dictyosperma_album)	Dypsis_decaryi)))	Heterospathe_cagayanensis))	Geonoma_undata))	((Oenocarpus_bataua	Oenocarpus_minor)	Prestoea_acuminata)))	(Pelagodoxa_henryana	(Reinhardtia_simplex	(Reinhardtia_latisecta	Reinhardtia_paiewonskiana)))))))	(Phoenix_dactylifera	Sabal_domingensis)))	Calamus_caryotoides);
((Burretiokentia_grandiflora	(((((((Leopoldinia_pulchra	Geonoma_undata)	(Orania_palindan	Roystonea_regia))	((((Veitchia_spiralis	((Hydriastele_microspadix	((Reinhardtia_gracilis	Dictyosperma_album)	Dypsis_decaryi))	Heterospathe_cagayanensis))	(((Oenocarpus_bataua	Oenocarpus_minor)	Prestoea_acuminata)	Kentiopsis_piersoniorum))	Manicaria_saccifera)	(Podococcus_barteri	Sclerosperma_profizianum)))	(Pelagodoxa_henryana	(Reinhardtia_simplex	(Reinhardtia_latisecta	Reinhardtia_paiewonskiana))))	((Elaeis_guineensis	Elaeis_oleifera)	(Bactris_major	Attalea_speciosa)))	((Iriartea_deltoidea	Nypa_fruticans)	(Phoenix_dactylifera	Sabal_domingensis)))	Pseudophoenix_vinifera))	Calamus_caryotoides);
(((Burretiokentia_grandiflora	Pseudophoenix_vinifera)	((((Iriartea_deltoidea	(Pelagodoxa_henryana	Nypa_fruticans))	(((((((Oenocarpus_bataua	Oenocarpus_minor)	Prestoea_acuminata)	(Geonoma_undata	Kentiopsis_piersoniorum))	(((Dictyosperma_album	((Reinhardtia_gracilis	Hydriastele_microspadix)	Dypsis_decaryi))	Heterospathe_cagayanensis)	Veitchia_spiralis))	Leopoldinia_pulchra)	(Podococcus_barteri	(Sclerosperma_profizianum	Orania_palindan)))	Manicaria_saccifera))	(((Elaeis_guineensis	Elaeis_oleifera)	(Bactris_major	Attalea_speciosa))	(Roystonea_regia	(Reinhardtia_simplex	(Reinhardtia_latisecta	Reinhardtia_paiewonskiana)))))	(Phoenix_dactylifera	Sabal_domingensis)))	Calamus_caryotoides);
((Burretiokentia_grandiflora	((((((((Elaeis_guineensis	Elaeis_oleifera)	(Bactris_major	Attalea_speciosa))	(Roystonea_regia	(Reinhardtia_simplex	(Reinhardtia_latisecta	Reinhardtia_paiewonskiana))))	((Geonoma_undata	Leopoldinia_pulchra)	(Pelagodoxa_henryana	(Manicaria_saccifera	(((Oenocarpus_bataua	Oenocarpus_minor)	Prestoea_acuminata)	((Kentiopsis_piersoniorum	(Heterospathe_cagayanensis	(Hydriastele_microspadix	((Reinhardtia_gracilis	Dictyosperma_album)	Dypsis_decaryi))))	Veitchia_spiralis))))))	Nypa_fruticans)	Podococcus_barteri)	(Phoenix_dactylifera	Sabal_domingensis))	(Iriartea_deltoidea	((Sclerosperma_profizianum	Orania_palindan)	Pseudophoenix_vinifera))))	Calamus_caryotoides);
(((((Podococcus_barteri	(Orania_palindan	Sclerosperma_profizianum))	((Pelagodoxa_henryana	((((Hydriastele_microspadix	(Heterospathe_cagayanensis	(Veitchia_spiralis	(Dypsis_decaryi	(Reinhardtia_gracilis	Dictyosperma_album)))))	Leopoldinia_pulchra)	(Kentiopsis_piersoniorum	(Prestoea_acuminata	(Oenocarpus_minor	Oenocarpus_bataua))))	Manicaria_saccifera))	((((Iriartea_deltoidea	(Geonoma_undata	Roystonea_regia))	(Reinhardtia_simplex	(Reinhardtia_paiewonskiana	Reinhardtia_latisecta)))	(Attalea_speciosa	((Elaeis_guineensis	Elaeis_oleifera)	Bactris_major)))	(Nypa_fruticans	(Sabal_domingensis	Phoenix_dactylifera)))))	Pseudophoenix_vinifera)	Burretiokentia_grandiflora)	Calamus_caryotoides);
((((((Podococcus_barteri	(Orania_palindan	Sclerosperma_profizianum))	(((((((Hydriastele_microspadix	Dypsis_decaryi)	Dictyosperma_album)	(Veitchia_spiralis	Heterospathe_cagayanensis))	(Kentiopsis_piersoniorum	((Oenocarpus_minor	Oenocarpus_bataua)	Prestoea_acuminata)))	Manicaria_saccifera)	Pelagodoxa_henryana)	(Leopoldinia_pulchra	Geonoma_undata)))	(((Roystonea_regia	(Attalea_speciosa	((Elaeis_guineensis	Elaeis_oleifera)	Bactris_major)))	(Reinhardtia_simplex	(Reinhardtia_paiewonskiana	Reinhardtia_latisecta)))	((Iriartea_deltoidea	Nypa_fruticans)	(Sabal_domingensis	(Reinhardtia_gracilis	Phoenix_dactylifera)))))	Pseudophoenix_vinifera)	Burretiokentia_grandiflora)	Calamus_caryotoides);
(((((Orania_palindan	Sclerosperma_profizianum)	(((((Roystonea_regia	(Attalea_speciosa	((Elaeis_guineensis	Elaeis_oleifera)	Bactris_major)))	(Reinhardtia_simplex	(Reinhardtia_paiewonskiana	Reinhardtia_latisecta)))	((Iriartea_deltoidea	Nypa_fruticans)	(Sabal_domingensis	(Reinhardtia_gracilis	Phoenix_dactylifera))))	(((((((Hydriastele_microspadix	Dypsis_decaryi)	Heterospathe_cagayanensis)	(Kentiopsis_piersoniorum	Dictyosperma_album))	(Veitchia_spiralis	((Oenocarpus_minor	Oenocarpus_bataua)	Prestoea_acuminata)))	Manicaria_saccifera)	Pelagodoxa_henryana)	(Leopoldinia_pulchra	Geonoma_undata)))	Podococcus_barteri))	Pseudophoenix_vinifera)	Burretiokentia_grandiflora)	Calamus_caryotoides);
((((Orania_palindan	Sclerosperma_profizianum)	Pseudophoenix_vinifera)	(Podococcus_barteri	(((((Roystonea_regia	(((Elaeis_guineensis	(Reinhardtia_gracilis	Elaeis_oleifera))	Bactris_major)	Attalea_speciosa))	(Pelagodoxa_henryana	(Reinhardtia_simplex	(Reinhardtia_paiewonskiana	Reinhardtia_latisecta))))	(((Heterospathe_cagayanensis	((Veitchia_spiralis	Dictyosperma_album)	(Hydriastele_microspadix	Dypsis_decaryi)))	(Leopoldinia_pulchra	(Geonoma_undata	(Kentiopsis_piersoniorum	((Oenocarpus_minor	Oenocarpus_bataua)	Prestoea_acuminata)))))	Manicaria_saccifera))	(Sabal_domingensis	Phoenix_dactylifera))	(Burretiokentia_grandiflora	(Iriartea_deltoidea	Nypa_fruticans)))))	Calamus_caryotoides);
((((Orania_palindan	Sclerosperma_profizianum)	Pseudophoenix_vinifera)	(Podococcus_barteri	((Nypa_fruticans	(((Reinhardtia_simplex	(Reinhardtia_paiewonskiana	Reinhardtia_latisecta))	(((Burretiokentia_grandiflora	Iriartea_deltoidea)	Roystonea_regia)	((Bactris_major	Attalea_speciosa)	(Elaeis_guineensis	Elaeis_oleifera))))	((Manicaria_saccifera	((Kentiopsis_piersoniorum	((Dictyosperma_album	(Hydriastele_microspadix	Dypsis_decaryi))	(Heterospathe_cagayanensis	Veitchia_spiralis)))	(Leopoldinia_pulchra	(((Oenocarpus_minor	Oenocarpus_bataua)	Prestoea_acuminata)	Geonoma_undata))))	Pelagodoxa_henryana)))	(Sabal_domingensis	(Reinhardtia_gracilis	Phoenix_dactylifera)))))	Calamus_caryotoides);
((((((Orania_palindan	Sclerosperma_profizianum)	Podococcus_barteri)	(((Sabal_domingensis	Phoenix_dactylifera)	(Iriartea_deltoidea	Nypa_fruticans))	(((Leopoldinia_pulchra	Geonoma_undata)	((((((Reinhardtia_gracilis	Dictyosperma_album)	(Hydriastele_microspadix	Dypsis_decaryi))	(((Oenocarpus_minor	Oenocarpus_bataua)	Prestoea_acuminata)	Kentiopsis_piersoniorum))	Heterospathe_cagayanensis)	Veitchia_spiralis)	(Manicaria_saccifera	Pelagodoxa_henryana)))	(Roystonea_regia	((Reinhardtia_simplex	(Reinhardtia_paiewonskiana	Reinhardtia_latisecta))	((Bactris_major	Attalea_speciosa)	(Elaeis_guineensis	Elaeis_oleifera)))))))	Pseudophoenix_vinifera)	Burretiokentia_grandiflora)	Calamus_caryotoides);
((((((Sabal_domingensis	Phoenix_dactylifera)	(Iriartea_deltoidea	Nypa_fruticans))	((((((Orania_palindan	Sclerosperma_profizianum)	Podococcus_barteri)	((Leopoldinia_pulchra	Geonoma_undata)	(((((((Hydriastele_microspadix	Dypsis_decaryi)	(Reinhardtia_gracilis	Dictyosperma_album))	(Veitchia_spiralis	((Oenocarpus_minor	Oenocarpus_bataua)	Prestoea_acuminata)))	Heterospathe_cagayanensis)	Kentiopsis_piersoniorum)	Manicaria_saccifera)	Pelagodoxa_henryana)))	Roystonea_regia)	(Reinhardtia_simplex	(Reinhardtia_paiewonskiana	Reinhardtia_latisecta)))	((Bactris_major	Attalea_speciosa)	(Elaeis_guineensis	Elaeis_oleifera))))	Pseudophoenix_vinifera)	Burretiokentia_grandiflora)	Calamus_caryotoides);
((((((Phoenix_dactylifera	(Iriartea_deltoidea	Nypa_fruticans))	(((((((Orania_palindan	Sclerosperma_profizianum)	Podococcus_barteri)	(Leopoldinia_pulchra	(((Heterospathe_cagayanensis	Pelagodoxa_henryana)	(((Hydriastele_microspadix	Dypsis_decaryi)	(Reinhardtia_gracilis	Dictyosperma_album))	Veitchia_spiralis))	Manicaria_saccifera)))	((((Oenocarpus_minor	Oenocarpus_bataua)	Prestoea_acuminata)	Kentiopsis_piersoniorum)	Geonoma_undata))	Roystonea_regia)	(Reinhardtia_simplex	(Reinhardtia_paiewonskiana	Reinhardtia_latisecta)))	((Bactris_major	Attalea_speciosa)	(Elaeis_guineensis	Elaeis_oleifera))))	Sabal_domingensis)	Pseudophoenix_vinifera)	Burretiokentia_grandiflora)	Calamus_caryotoides);
(((((((Attalea_speciosa	((Elaeis_guineensis	Elaeis_oleifera)	Bactris_major))	(((Podococcus_barteri	((Leopoldinia_pulchra	Geonoma_undata)	(Pelagodoxa_henryana	(Reinhardtia_latisecta	(Reinhardtia_simplex	Reinhardtia_paiewonskiana)))))	(((Prestoea_acuminata	(((Heterospathe_cagayanensis	(Hydriastele_microspadix	Dypsis_decaryi))	(Reinhardtia_gracilis	Dictyosperma_album))	Veitchia_spiralis))	Manicaria_saccifera)	((Oenocarpus_minor	Oenocarpus_bataua)	Kentiopsis_piersoniorum)))	Roystonea_regia))	((Sabal_domingensis	Phoenix_dactylifera)	(Iriartea_deltoidea	Nypa_fruticans)))	(Orania_palindan	Sclerosperma_profizianum))	Pseudophoenix_vinifera)	Burretiokentia_grandiflora)	Calamus_caryotoides);
((((((((Manicaria_saccifera	(Leopoldinia_pulchra	(((((Prestoea_acuminata	(Oenocarpus_minor	Oenocarpus_bataua))	Heterospathe_cagayanensis)	(Hydriastele_microspadix	(Dypsis_decaryi	(Reinhardtia_gracilis	Dictyosperma_album))))	Veitchia_spiralis)	(Geonoma_undata	Kentiopsis_piersoniorum))))	((Elaeis_guineensis	Elaeis_oleifera)	(Bactris_major	Attalea_speciosa)))	Roystonea_regia)	(Pelagodoxa_henryana	(Reinhardtia_simplex	(Reinhardtia_paiewonskiana	Reinhardtia_latisecta))))	(Sabal_domingensis	Phoenix_dactylifera))	((((Iriartea_deltoidea	Nypa_fruticans)	(Sclerosperma_profizianum	Orania_palindan))	Pseudophoenix_vinifera)	Podococcus_barteri))	Burretiokentia_grandiflora)	Calamus_caryotoides);
(((Pseudophoenix_vinifera	((Orania_palindan	(Podococcus_barteri	Sclerosperma_profizianum))	(((Sabal_domingensis	Phoenix_dactylifera)	((Roystonea_regia	(((Reinhardtia_latisecta	Reinhardtia_paiewonskiana)	Reinhardtia_simplex)	((Elaeis_oleifera	Elaeis_guineensis)	(Bactris_major	Attalea_speciosa))))	((Pelagodoxa_henryana	(Manicaria_saccifera	(((Oenocarpus_minor	Oenocarpus_bataua)	(Kentiopsis_piersoniorum	(Heterospathe_cagayanensis	(((Dypsis_decaryi	Hydriastele_microspadix)	(Reinhardtia_gracilis	Dictyosperma_album))	Veitchia_spiralis))))	Prestoea_acuminata)))	(Geonoma_undata	Leopoldinia_pulchra))))	(Iriartea_deltoidea	Nypa_fruticans))))	Burretiokentia_grandiflora)	Calamus_caryotoides);
((((Phoenix_dactylifera	(((Sclerosperma_profizianum	Iriartea_deltoidea)	Nypa_fruticans)	Sabal_domingensis))	((Pseudophoenix_vinifera	Pelagodoxa_henryana)	((Podococcus_barteri	(((Prestoea_acuminata	(Oenocarpus_bataua	Oenocarpus_minor))	((Kentiopsis_piersoniorum	(((Dypsis_decaryi	(Reinhardtia_gracilis	Dictyosperma_album))	Hydriastele_microspadix)	Heterospathe_cagayanensis))	Veitchia_spiralis))	(Orania_palindan	(Manicaria_saccifera	(Geonoma_undata	Leopoldinia_pulchra)))))	((Roystonea_regia	((Reinhardtia_latisecta	Reinhardtia_paiewonskiana)	Reinhardtia_simplex))	((Elaeis_oleifera	Elaeis_guineensis)	(Bactris_major	Attalea_speciosa))))))	Burretiokentia_grandiflora)	Calamus_caryotoides);
(((((((Manicaria_saccifera	(((((Kentiopsis_piersoniorum	((((Dypsis_decaryi	(Reinhardtia_gracilis	Dictyosperma_album))	Heterospathe_cagayanensis)	Hydriastele_microspadix)	Veitchia_spiralis))	Prestoea_acuminata)	(Oenocarpus_bataua	Oenocarpus_minor))	(Geonoma_undata	Leopoldinia_pulchra))	Pelagodoxa_henryana))	((((Reinhardtia_latisecta	Reinhardtia_paiewonskiana)	Reinhardtia_simplex)	Roystonea_regia)	((Elaeis_oleifera	Elaeis_guineensis)	(Bactris_major	Attalea_speciosa))))	((Iriartea_deltoidea	Nypa_fruticans)	(Sabal_domingensis	Phoenix_dactylifera)))	(Podococcus_barteri	(Sclerosperma_profizianum	Orania_palindan)))	Pseudophoenix_vinifera)	Burretiokentia_grandiflora)	Calamus_caryotoides);
((((((((Manicaria_saccifera	((((((Oenocarpus_bataua	Oenocarpus_minor)	Prestoea_acuminata)	Geonoma_undata)	Kentiopsis_piersoniorum)	(Veitchia_spiralis	((Dictyosperma_album	Heterospathe_cagayanensis)	(Hydriastele_microspadix	Dypsis_decaryi))))	Leopoldinia_pulchra))	((((Reinhardtia_latisecta	Reinhardtia_paiewonskiana)	Reinhardtia_simplex)	Roystonea_regia)	(Attalea_speciosa	((Elaeis_oleifera	Elaeis_guineensis)	Bactris_major))))	Pelagodoxa_henryana)	((Iriartea_deltoidea	Nypa_fruticans)	(Sabal_domingensis	(Reinhardtia_gracilis	Phoenix_dactylifera))))	(Orania_palindan	(Podococcus_barteri	Sclerosperma_profizianum)))	Pseudophoenix_vinifera)	Burretiokentia_grandiflora)	Calamus_caryotoides);
(((Sabal_domingensis	Phoenix_dactylifera)	(((Pseudophoenix_vinifera	Iriartea_deltoidea)	(Orania_palindan	Sclerosperma_profizianum))	(((((Oenocarpus_bataua	Oenocarpus_minor)	Prestoea_acuminata)	(((Veitchia_spiralis	Kentiopsis_piersoniorum)	Heterospathe_cagayanensis)	((Hydriastele_microspadix	Dypsis_decaryi)	(Burretiokentia_grandiflora	(Reinhardtia_gracilis	Dictyosperma_album)))))	((Geonoma_undata	Leopoldinia_pulchra)	Manicaria_saccifera))	(((((Reinhardtia_latisecta	Reinhardtia_paiewonskiana)	Reinhardtia_simplex)	Roystonea_regia)	((Elaeis_oleifera	Elaeis_guineensis)	(Bactris_major	Attalea_speciosa)))	((Podococcus_barteri	Nypa_fruticans)	Pelagodoxa_henryana)))))	Calamus_caryotoides);
((Pseudophoenix_vinifera	((Orania_palindan	Sclerosperma_profizianum)	(((Nypa_fruticans	Iriartea_deltoidea)	(Sabal_domingensis	Phoenix_dactylifera))	(Podococcus_barteri	(((Pelagodoxa_henryana	(((Veitchia_spiralis	((Oenocarpus_bataua	Oenocarpus_minor)	Prestoea_acuminata))	((Kentiopsis_piersoniorum	((Hydriastele_microspadix	Dypsis_decaryi)	(Reinhardtia_gracilis	Dictyosperma_album)))	Heterospathe_cagayanensis))	Manicaria_saccifera))	(Leopoldinia_pulchra	Geonoma_undata))	(Roystonea_regia	(((Bactris_major	Burretiokentia_grandiflora)	((Elaeis_oleifera	Elaeis_guineensis)	Attalea_speciosa))	(Reinhardtia_latisecta	(Reinhardtia_paiewonskiana	Reinhardtia_simplex)))))))))	Calamus_caryotoides);
((((Pseudophoenix_vinifera	(((Bactris_major	((Elaeis_oleifera	Elaeis_guineensis)	Attalea_speciosa))	((((Manicaria_saccifera	(Leopoldinia_pulchra	Geonoma_undata))	(((Oenocarpus_bataua	Oenocarpus_minor)	Prestoea_acuminata)	(Kentiopsis_piersoniorum	((Veitchia_spiralis	((Hydriastele_microspadix	Dypsis_decaryi)	(Reinhardtia_gracilis	Dictyosperma_album)))	Heterospathe_cagayanensis))))	Roystonea_regia)	(Pelagodoxa_henryana	(Reinhardtia_simplex	(Reinhardtia_latisecta	Reinhardtia_paiewonskiana)))))	(((Iriartea_deltoidea	Burretiokentia_grandiflora)	Nypa_fruticans)	(Sabal_domingensis	Phoenix_dactylifera))))	Orania_palindan)	(Sclerosperma_profizianum	Podococcus_barteri))	Calamus_caryotoides);
((((Sabal_domingensis	Phoenix_dactylifera)	((Podococcus_barteri	(((((Oenocarpus_bataua	Oenocarpus_minor)	Prestoea_acuminata)	(Veitchia_spiralis	(Kentiopsis_piersoniorum	(((Hydriastele_microspadix	Dypsis_decaryi)	(Reinhardtia_gracilis	Dictyosperma_album))	Heterospathe_cagayanensis))))	Manicaria_saccifera)	((Leopoldinia_pulchra	Geonoma_undata)	((((Reinhardtia_latisecta	(Reinhardtia_paiewonskiana	Reinhardtia_simplex))	(Attalea_speciosa	(Bactris_major	(Elaeis_oleifera	Elaeis_guineensis))))	Roystonea_regia)	Pelagodoxa_henryana))))	((Sclerosperma_profizianum	Orania_palindan)	((Iriartea_deltoidea	Nypa_fruticans)	Pseudophoenix_vinifera))))	Burretiokentia_grandiflora)	Calamus_caryotoides);
(((Pseudophoenix_vinifera	((Sclerosperma_profizianum	Orania_palindan)	((Podococcus_barteri	(((((Reinhardtia_simplex	(Reinhardtia_latisecta	Reinhardtia_paiewonskiana))	(Attalea_speciosa	(Bactris_major	(Elaeis_oleifera	Elaeis_guineensis))))	Roystonea_regia)	(((Leopoldinia_pulchra	Pelagodoxa_henryana)	(((Oenocarpus_bataua	Oenocarpus_minor)	Prestoea_acuminata)	((Veitchia_spiralis	(Kentiopsis_piersoniorum	(((Hydriastele_microspadix	Dypsis_decaryi)	(Reinhardtia_gracilis	Dictyosperma_album))	Heterospathe_cagayanensis)))	Manicaria_saccifera)))	Geonoma_undata))	(Sabal_domingensis	Phoenix_dactylifera)))	(Iriartea_deltoidea	Nypa_fruticans))))	Burretiokentia_grandiflora)	Calamus_caryotoides);
(((Pseudophoenix_vinifera	((Sclerosperma_profizianum	Orania_palindan)	(((((Attalea_speciosa	(Bactris_major	(Elaeis_oleifera	Elaeis_guineensis)))	(Roystonea_regia	(Reinhardtia_latisecta	(Reinhardtia_paiewonskiana	Reinhardtia_simplex))))	(((Manicaria_saccifera	(Geonoma_undata	Leopoldinia_pulchra))	(((Oenocarpus_bataua	Oenocarpus_minor)	Prestoea_acuminata)	(Kentiopsis_piersoniorum	((Heterospathe_cagayanensis	((Hydriastele_microspadix	Dypsis_decaryi)	(Reinhardtia_gracilis	Dictyosperma_album)))	Veitchia_spiralis))))	(Podococcus_barteri	Pelagodoxa_henryana)))	(Sabal_domingensis	Phoenix_dactylifera))	(Iriartea_deltoidea	Nypa_fruticans))))	Burretiokentia_grandiflora)	Calamus_caryotoides);
(((Pseudophoenix_vinifera	((((Roystonea_regia	((Attalea_speciosa	(Bactris_major	(Elaeis_oleifera	Elaeis_guineensis)))	(Reinhardtia_simplex	(Reinhardtia_paiewonskiana	Reinhardtia_latisecta))))	((Geonoma_undata	Leopoldinia_pulchra)	(Pelagodoxa_henryana	(Manicaria_saccifera	((Heterospathe_cagayanensis	(Veitchia_spiralis	((Reinhardtia_gracilis	Dictyosperma_album)	(Dypsis_decaryi	Hydriastele_microspadix))))	(Kentiopsis_piersoniorum	(Prestoea_acuminata	(Oenocarpus_bataua	Oenocarpus_minor))))))))	((Sabal_domingensis	Phoenix_dactylifera)	(Iriartea_deltoidea	Nypa_fruticans)))	(Podococcus_barteri	(Sclerosperma_profizianum	Orania_palindan))))	Burretiokentia_grandiflora)	Calamus_caryotoides);
(((Pseudophoenix_vinifera	((Iriartea_deltoidea	(Nypa_fruticans	((Roystonea_regia	(((Elaeis_oleifera	Elaeis_guineensis)	(Attalea_speciosa	Bactris_major))	(Reinhardtia_simplex	(Reinhardtia_paiewonskiana	Reinhardtia_latisecta))))	((Geonoma_undata	Leopoldinia_pulchra)	(((((Prestoea_acuminata	(((Heterospathe_cagayanensis	((Reinhardtia_gracilis	Dictyosperma_album)	(Dypsis_decaryi	Hydriastele_microspadix)))	Kentiopsis_piersoniorum)	Veitchia_spiralis))	(Oenocarpus_bataua	Oenocarpus_minor))	Manicaria_saccifera)	(Podococcus_barteri	Pelagodoxa_henryana))	(Sclerosperma_profizianum	Orania_palindan))))))	(Sabal_domingensis	Phoenix_dactylifera)))	Burretiokentia_grandiflora)	Calamus_caryotoides);
(((((Iriartea_deltoidea	(Sclerosperma_profizianum	Orania_palindan))	Pseudophoenix_vinifera)	((Nypa_fruticans	(Sabal_domingensis	Phoenix_dactylifera))	(((Roystonea_regia	(((Elaeis_oleifera	Elaeis_guineensis)	(Attalea_speciosa	Bactris_major))	(Reinhardtia_simplex	(Reinhardtia_paiewonskiana	Reinhardtia_latisecta))))	((Geonoma_undata	Leopoldinia_pulchra)	(((((((Veitchia_spiralis	Heterospathe_cagayanensis)	Hydriastele_microspadix)	((Reinhardtia_gracilis	Dictyosperma_album)	Dypsis_decaryi))	Kentiopsis_piersoniorum)	(Prestoea_acuminata	(Oenocarpus_bataua	Oenocarpus_minor)))	Manicaria_saccifera)	Pelagodoxa_henryana)))	Podococcus_barteri)))	Burretiokentia_grandiflora)	Calamus_caryotoides);
(((((Iriartea_deltoidea	(Sclerosperma_profizianum	Orania_palindan))	Pseudophoenix_vinifera)	((Sabal_domingensis	Phoenix_dactylifera)	((((Reinhardtia_simplex	(Reinhardtia_paiewonskiana	Reinhardtia_latisecta))	(Roystonea_regia	((Elaeis_oleifera	Elaeis_guineensis)	(Attalea_speciosa	Bactris_major))))	(Geonoma_undata	Leopoldinia_pulchra))	(((((Prestoea_acuminata	(Oenocarpus_bataua	Oenocarpus_minor))	Kentiopsis_piersoniorum)	(Veitchia_spiralis	(Heterospathe_cagayanensis	((Hydriastele_microspadix	Dypsis_decaryi)	(Reinhardtia_gracilis	Dictyosperma_album)))))	Manicaria_saccifera)	((Nypa_fruticans	Podococcus_barteri)	Pelagodoxa_henryana)))))	Burretiokentia_grandiflora)	Calamus_caryotoides);
(((Pseudophoenix_vinifera	((Sclerosperma_profizianum	Orania_palindan)	(((Podococcus_barteri	(((Reinhardtia_simplex	(Reinhardtia_paiewonskiana	Reinhardtia_latisecta))	(Roystonea_regia	(Attalea_speciosa	(Bactris_major	(Elaeis_oleifera	Elaeis_guineensis)))))	((Pelagodoxa_henryana	((Prestoea_acuminata	(Oenocarpus_bataua	Oenocarpus_minor))	(Manicaria_saccifera	(Veitchia_spiralis	(((Dictyosperma_album	Kentiopsis_piersoniorum)	(Reinhardtia_gracilis	Hydriastele_microspadix))	(Heterospathe_cagayanensis	Dypsis_decaryi))))))	(Geonoma_undata	Leopoldinia_pulchra))))	(Sabal_domingensis	Phoenix_dactylifera))	(Iriartea_deltoidea	Nypa_fruticans))))	Burretiokentia_grandiflora)	Calamus_caryotoides);
(((Pseudophoenix_vinifera	((Sclerosperma_profizianum	Orania_palindan)	((Podococcus_barteri	(((Roystonea_regia	(Attalea_speciosa	(Bactris_major	(Elaeis_oleifera	Elaeis_guineensis))))	(Pelagodoxa_henryana	(Reinhardtia_simplex	(Reinhardtia_paiewonskiana	Reinhardtia_latisecta))))	((Iriartea_deltoidea	Nypa_fruticans)	(Sabal_domingensis	Phoenix_dactylifera))))	((((Kentiopsis_piersoniorum	(Prestoea_acuminata	(Oenocarpus_bataua	Oenocarpus_minor)))	(((Veitchia_spiralis	(Reinhardtia_gracilis	Dictyosperma_album))	(Hydriastele_microspadix	Dypsis_decaryi))	Heterospathe_cagayanensis))	Manicaria_saccifera)	(Geonoma_undata	Leopoldinia_pulchra)))))	Burretiokentia_grandiflora)	Calamus_caryotoides);
(((((Pelagodoxa_henryana	(Reinhardtia_simplex	(Reinhardtia_paiewonskiana	Reinhardtia_latisecta)))	(((((Elaeis_oleifera	Elaeis_guineensis)	Bactris_major)	Attalea_speciosa)	(Burretiokentia_grandiflora	Nypa_fruticans))	(Sabal_domingensis	(Reinhardtia_gracilis	Phoenix_dactylifera))))	(((((((Dictyosperma_album	Kentiopsis_piersoniorum)	Hydriastele_microspadix)	(Heterospathe_cagayanensis	Dypsis_decaryi))	((Prestoea_acuminata	(Oenocarpus_bataua	Oenocarpus_minor))	Veitchia_spiralis))	Manicaria_saccifera)	(Podococcus_barteri	Roystonea_regia))	(Geonoma_undata	Leopoldinia_pulchra)))	(Iriartea_deltoidea	(Pseudophoenix_vinifera	(Sclerosperma_profizianum	Orania_palindan))))	Calamus_caryotoides);
(((((((Iriartea_deltoidea	Nypa_fruticans)	(Sabal_domingensis	Phoenix_dactylifera))	(((Pelagodoxa_henryana	(Reinhardtia_simplex	(Reinhardtia_paiewonskiana	Reinhardtia_latisecta)))	((((Elaeis_oleifera	Elaeis_guineensis)	Bactris_major)	Attalea_speciosa)	((Geonoma_undata	Leopoldinia_pulchra)	(Manicaria_saccifera	(Veitchia_spiralis	((Heterospathe_cagayanensis	((Prestoea_acuminata	(Oenocarpus_bataua	Oenocarpus_minor))	Kentiopsis_piersoniorum))	((Dypsis_decaryi	Hydriastele_microspadix)	(Reinhardtia_gracilis	Dictyosperma_album))))))))	Roystonea_regia))	(Podococcus_barteri	(Sclerosperma_profizianum	Orania_palindan)))	Pseudophoenix_vinifera)	Burretiokentia_grandiflora)	Calamus_caryotoides);
(((Roystonea_regia	(((Sclerosperma_profizianum	Iriartea_deltoidea)	(Orania_palindan	Pseudophoenix_vinifera))	(((Podococcus_barteri	((Geonoma_undata	Leopoldinia_pulchra)	(((((Veitchia_spiralis	((Dypsis_decaryi	Hydriastele_microspadix)	(Reinhardtia_gracilis	Dictyosperma_album)))	Heterospathe_cagayanensis)	Kentiopsis_piersoniorum)	Manicaria_saccifera)	(Oenocarpus_bataua	Oenocarpus_minor))))	(((((Elaeis_oleifera	Elaeis_guineensis)	Bactris_major)	Attalea_speciosa)	(Sabal_domingensis	Phoenix_dactylifera))	(Pelagodoxa_henryana	(Reinhardtia_latisecta	(Reinhardtia_simplex	Reinhardtia_paiewonskiana)))))	(Prestoea_acuminata	Nypa_fruticans))))	Burretiokentia_grandiflora)	Calamus_caryotoides);
((((((Sclerosperma_profizianum	Orania_palindan)	Podococcus_barteri)	(Roystonea_regia	(((Manicaria_saccifera	(Geonoma_undata	Leopoldinia_pulchra))	(((Hydriastele_microspadix	Dypsis_decaryi)	((Reinhardtia_gracilis	Dictyosperma_album)	(Heterospathe_cagayanensis	(Prestoea_acuminata	(Kentiopsis_piersoniorum	(Oenocarpus_bataua	Oenocarpus_minor))))))	Veitchia_spiralis))	((Iriartea_deltoidea	((Nypa_fruticans	(((Elaeis_oleifera	Elaeis_guineensis)	Bactris_major)	Attalea_speciosa))	(Sabal_domingensis	Phoenix_dactylifera)))	(Pelagodoxa_henryana	(Reinhardtia_simplex	(Reinhardtia_paiewonskiana	Reinhardtia_latisecta)))))))	Pseudophoenix_vinifera)	Burretiokentia_grandiflora)	Calamus_caryotoides);
((((((((((Geonoma_undata	Leopoldinia_pulchra)	((Manicaria_saccifera	(Veitchia_spiralis	((Heterospathe_cagayanensis	((Dictyosperma_album	Reinhardtia_gracilis)	Kentiopsis_piersoniorum))	(Hydriastele_microspadix	Dypsis_decaryi))))	(Prestoea_acuminata	(Oenocarpus_minor	Oenocarpus_bataua))))	((Sclerosperma_profizianum	Orania_palindan)	Podococcus_barteri))	Roystonea_regia)	(Pelagodoxa_henryana	(Reinhardtia_latisecta	(Reinhardtia_simplex	Reinhardtia_paiewonskiana))))	((Elaeis_guineensis	Elaeis_oleifera)	(Attalea_speciosa	Bactris_major)))	((Phoenix_dactylifera	Sabal_domingensis)	(Iriartea_deltoidea	Nypa_fruticans)))	Pseudophoenix_vinifera)	Burretiokentia_grandiflora)	Calamus_caryotoides);
(((((((Pelagodoxa_henryana	(((Leopoldinia_pulchra	Geonoma_undata)	Manicaria_saccifera)	((Veitchia_spiralis	(Prestoea_acuminata	(Oenocarpus_minor	Oenocarpus_bataua)))	((((Hydriastele_microspadix	Dypsis_decaryi)	(Dictyosperma_album	Reinhardtia_gracilis))	Kentiopsis_piersoniorum)	Heterospathe_cagayanensis))))	(Roystonea_regia	((Reinhardtia_simplex	(Reinhardtia_paiewonskiana	Reinhardtia_latisecta))	((Elaeis_guineensis	Elaeis_oleifera)	(Attalea_speciosa	Bactris_major)))))	((Sclerosperma_profizianum	Orania_palindan)	Podococcus_barteri))	((Phoenix_dactylifera	Sabal_domingensis)	(Iriartea_deltoidea	Nypa_fruticans)))	Pseudophoenix_vinifera)	Burretiokentia_grandiflora)	Calamus_caryotoides);
(((((((Attalea_speciosa	(Bactris_major	(Elaeis_guineensis	Elaeis_oleifera)))	((((((Sclerosperma_profizianum	Orania_palindan)	Podococcus_barteri)	(Leopoldinia_pulchra	Geonoma_undata))	(Manicaria_saccifera	((((Kentiopsis_piersoniorum	(Hydriastele_microspadix	(Dypsis_decaryi	(Dictyosperma_album	Reinhardtia_gracilis))))	Heterospathe_cagayanensis)	Veitchia_spiralis)	(Prestoea_acuminata	(Oenocarpus_minor	Oenocarpus_bataua)))))	Roystonea_regia)	(Pelagodoxa_henryana	(Reinhardtia_simplex	(Reinhardtia_paiewonskiana	Reinhardtia_latisecta)))))	(Phoenix_dactylifera	Sabal_domingensis))	(Iriartea_deltoidea	Nypa_fruticans))	Pseudophoenix_vinifera)	Burretiokentia_grandiflora)	Calamus_caryotoides);
((((((Phoenix_dactylifera	Sabal_domingensis)	Nypa_fruticans)	(((Elaeis_guineensis	Elaeis_oleifera)	(Attalea_speciosa	Bactris_major))	((((((Sclerosperma_profizianum	Orania_palindan)	Podococcus_barteri)	(Leopoldinia_pulchra	Geonoma_undata))	(Manicaria_saccifera	(((Veitchia_spiralis	((Hydriastele_microspadix	Dypsis_decaryi)	(Dictyosperma_album	Reinhardtia_gracilis)))	Heterospathe_cagayanensis)	(Prestoea_acuminata	(Kentiopsis_piersoniorum	(Oenocarpus_minor	Oenocarpus_bataua))))))	Roystonea_regia)	(Pelagodoxa_henryana	(Reinhardtia_simplex	(Reinhardtia_paiewonskiana	Reinhardtia_latisecta))))))	(Iriartea_deltoidea	Pseudophoenix_vinifera))	Burretiokentia_grandiflora)	Calamus_caryotoides);
(((((Phoenix_dactylifera	Sabal_domingensis)	((Iriartea_deltoidea	Nypa_fruticans)	(((Elaeis_guineensis	Elaeis_oleifera)	(Attalea_speciosa	Bactris_major))	((((((Sclerosperma_profizianum	Orania_palindan)	Podococcus_barteri)	((Leopoldinia_pulchra	Geonoma_undata)	Manicaria_saccifera))	((Veitchia_spiralis	(((Dictyosperma_album	Reinhardtia_gracilis)	(Hydriastele_microspadix	Dypsis_decaryi))	(Heterospathe_cagayanensis	Kentiopsis_piersoniorum)))	(Prestoea_acuminata	(Oenocarpus_minor	Oenocarpus_bataua))))	Roystonea_regia)	(Pelagodoxa_henryana	(Reinhardtia_simplex	(Reinhardtia_paiewonskiana	Reinhardtia_latisecta)))))))	Pseudophoenix_vinifera)	Burretiokentia_grandiflora)	Calamus_caryotoides);
((((((Reinhardtia_latisecta	(Reinhardtia_simplex	Reinhardtia_paiewonskiana))	((((Leopoldinia_pulchra	Geonoma_undata)	(Pelagodoxa_henryana	(Manicaria_saccifera	((Veitchia_spiralis	(((Kentiopsis_piersoniorum	(Dictyosperma_album	Reinhardtia_gracilis))	(Hydriastele_microspadix	Dypsis_decaryi))	Heterospathe_cagayanensis))	(Prestoea_acuminata	(Oenocarpus_minor	Oenocarpus_bataua))))))	Podococcus_barteri)	Roystonea_regia))	((Phoenix_dactylifera	Sabal_domingensis)	(Nypa_fruticans	(Attalea_speciosa	(Bactris_major	(Elaeis_guineensis	Elaeis_oleifera))))))	((Sclerosperma_profizianum	Orania_palindan)	(Iriartea_deltoidea	Pseudophoenix_vinifera)))	Burretiokentia_grandiflora)	Calamus_caryotoides);
(((((Nypa_fruticans	((((((Reinhardtia_simplex	(Reinhardtia_paiewonskiana	Reinhardtia_latisecta))	Roystonea_regia)	(Attalea_speciosa	(Bactris_major	(Elaeis_guineensis	Elaeis_oleifera))))	((Pelagodoxa_henryana	(Manicaria_saccifera	(Veitchia_spiralis	((((Dypsis_decaryi	(Dictyosperma_album	Reinhardtia_gracilis))	Hydriastele_microspadix)	Heterospathe_cagayanensis)	(Kentiopsis_piersoniorum	(Prestoea_acuminata	(Oenocarpus_minor	Oenocarpus_bataua)))))))	(Leopoldinia_pulchra	Geonoma_undata)))	Podococcus_barteri)	(Phoenix_dactylifera	Sabal_domingensis)))	((Sclerosperma_profizianum	Orania_palindan)	Iriartea_deltoidea))	Pseudophoenix_vinifera)	Burretiokentia_grandiflora)	Calamus_caryotoides);
(((Pseudophoenix_vinifera	(((Podococcus_barteri	Sclerosperma_profizianum)	Orania_palindan)	(((Roystonea_regia	(((Elaeis_guineensis	Elaeis_oleifera)	(Attalea_speciosa	Bactris_major))	(Reinhardtia_simplex	(Reinhardtia_paiewonskiana	Reinhardtia_latisecta))))	(Nypa_fruticans	((Burretiokentia_grandiflora	Prestoea_acuminata)	(Phoenix_dactylifera	Sabal_domingensis))))	((Manicaria_saccifera	((Hydriastele_microspadix	Dypsis_decaryi)	(Veitchia_spiralis	((((Leopoldinia_pulchra	((Oenocarpus_minor	Oenocarpus_bataua)	Geonoma_undata))	Kentiopsis_piersoniorum)	(Dictyosperma_album	Reinhardtia_gracilis))	Heterospathe_cagayanensis))))	Pelagodoxa_henryana))))	Iriartea_deltoidea)	Calamus_caryotoides);
(((Pseudophoenix_vinifera	((Nypa_fruticans	((((((Prestoea_acuminata	(Oenocarpus_minor	Oenocarpus_bataua))	((((Dictyosperma_album	Reinhardtia_gracilis)	((Hydriastele_microspadix	Dypsis_decaryi)	(Heterospathe_cagayanensis	Kentiopsis_piersoniorum)))	Veitchia_spiralis)	Manicaria_saccifera))	(Leopoldinia_pulchra	Geonoma_undata))	Pelagodoxa_henryana)	((((Elaeis_guineensis	Elaeis_oleifera)	(Attalea_speciosa	Bactris_major))	(Reinhardtia_simplex	(Reinhardtia_paiewonskiana	Reinhardtia_latisecta)))	Roystonea_regia))	(Podococcus_barteri	(Phoenix_dactylifera	Sabal_domingensis))))	(Iriartea_deltoidea	(Orania_palindan	Sclerosperma_profizianum))))	Burretiokentia_grandiflora)	Calamus_caryotoides);
(((((Reinhardtia_simplex	(Reinhardtia_paiewonskiana	Reinhardtia_latisecta))	(Pelagodoxa_henryana	Pseudophoenix_vinifera))	((((Elaeis_guineensis	Elaeis_oleifera)	(Attalea_speciosa	Bactris_major))	((Iriartea_deltoidea	Nypa_fruticans)	(Phoenix_dactylifera	Sabal_domingensis)))	((((Orania_palindan	Sclerosperma_profizianum)	Podococcus_barteri)	((((((Heterospathe_cagayanensis	Kentiopsis_piersoniorum)	((Hydriastele_microspadix	Dypsis_decaryi)	(Dictyosperma_album	Reinhardtia_gracilis)))	Veitchia_spiralis)	(Leopoldinia_pulchra	Geonoma_undata))	Manicaria_saccifera)	(Prestoea_acuminata	(Oenocarpus_minor	Oenocarpus_bataua))))	Roystonea_regia)))	Burretiokentia_grandiflora)	Calamus_caryotoides);
