# Supplementary material for: Data supporting the nuclear phylogenomics of the palm subfamily Arecoideae (Arecaceae)
Source: Data Brief. 2016 Mar 2;7:532–6. doi: 10.1016/j.dib.2016.02.063 (PMC4796708; doi:10.1016/j.dib.2016.02.063)
Supplement: Supplementary file 5 — Supplementary material [file mmc5.zip › RAxML_bootstrap.Sabal_728.raxml.tre]

((Chamaedorea_seifrizii	(Podococcus_barteri	((((Hydriastele_microspadix	Veitchia_spiralis)	Orania_palindan)	((Heterospathe_cagayanensis	Burretiokentia_grandiflora)	Iriartea_deltoidea))	(Sabal_domingensis	(Elaeis_oleifera	Reinhardtia_gracilis)))))	Serenoa_repens);
((Chamaedorea_seifrizii	(((Reinhardtia_gracilis	((Heterospathe_cagayanensis	Burretiokentia_grandiflora)	Iriartea_deltoidea))	(Sabal_domingensis	Elaeis_oleifera))	(Podococcus_barteri	(Orania_palindan	(Veitchia_spiralis	Hydriastele_microspadix)))))	Serenoa_repens);
((Chamaedorea_seifrizii	((Elaeis_oleifera	(Podococcus_barteri	(Orania_palindan	(Veitchia_spiralis	Hydriastele_microspadix))))	(Sabal_domingensis	(Reinhardtia_gracilis	((Heterospathe_cagayanensis	Burretiokentia_grandiflora)	Iriartea_deltoidea)))))	Serenoa_repens);
(((Podococcus_barteri	Chamaedorea_seifrizii)	((Elaeis_oleifera	(Orania_palindan	(Veitchia_spiralis	Hydriastele_microspadix)))	(Sabal_domingensis	(((Heterospathe_cagayanensis	Burretiokentia_grandiflora)	Iriartea_deltoidea)	Reinhardtia_gracilis))))	Serenoa_repens);
(((Podococcus_barteri	Chamaedorea_seifrizii)	((Elaeis_oleifera	(Orania_palindan	(Veitchia_spiralis	Hydriastele_microspadix)))	(Sabal_domingensis	(((Heterospathe_cagayanensis	Burretiokentia_grandiflora)	Iriartea_deltoidea)	Reinhardtia_gracilis))))	Serenoa_repens);
((Sabal_domingensis	((Elaeis_oleifera	((Heterospathe_cagayanensis	Burretiokentia_grandiflora)	(Iriartea_deltoidea	(Orania_palindan	((Podococcus_barteri	Chamaedorea_seifrizii)	(Veitchia_spiralis	Hydriastele_microspadix))))))	Reinhardtia_gracilis))	Serenoa_repens);
(((Sabal_domingensis	((Iriartea_deltoidea	Reinhardtia_gracilis)	(Heterospathe_cagayanensis	Burretiokentia_grandiflora)))	(((Podococcus_barteri	Chamaedorea_seifrizii)	(Orania_palindan	(Veitchia_spiralis	Hydriastele_microspadix)))	Elaeis_oleifera))	Serenoa_repens);
(((Podococcus_barteri	Chamaedorea_seifrizii)	((Elaeis_oleifera	(Reinhardtia_gracilis	Sabal_domingensis))	((Iriartea_deltoidea	(Orania_palindan	(Veitchia_spiralis	Hydriastele_microspadix)))	(Heterospathe_cagayanensis	Burretiokentia_grandiflora))))	Serenoa_repens);
(((Podococcus_barteri	Chamaedorea_seifrizii)	(Elaeis_oleifera	(((Reinhardtia_gracilis	(Iriartea_deltoidea	(Heterospathe_cagayanensis	Burretiokentia_grandiflora)))	(Orania_palindan	(Veitchia_spiralis	Hydriastele_microspadix)))	Sabal_domingensis)))	Serenoa_repens);
(((Podococcus_barteri	Chamaedorea_seifrizii)	(((((Orania_palindan	(Veitchia_spiralis	Hydriastele_microspadix))	(Iriartea_deltoidea	(Heterospathe_cagayanensis	Burretiokentia_grandiflora)))	Sabal_domingensis)	Reinhardtia_gracilis)	Elaeis_oleifera))	Serenoa_repens);
(((Sabal_domingensis	(Reinhardtia_gracilis	(Iriartea_deltoidea	(Heterospathe_cagayanensis	Burretiokentia_grandiflora))))	(Elaeis_oleifera	((Chamaedorea_seifrizii	(Orania_palindan	(Veitchia_spiralis	Hydriastele_microspadix)))	Podococcus_barteri)))	Serenoa_repens);
((Chamaedorea_seifrizii	((Elaeis_oleifera	(((Podococcus_barteri	(Heterospathe_cagayanensis	Burretiokentia_grandiflora))	((Hydriastele_microspadix	Orania_palindan)	Veitchia_spiralis))	(Reinhardtia_gracilis	Sabal_domingensis)))	Iriartea_deltoidea))	Serenoa_repens);
((Chamaedorea_seifrizii	(Podococcus_barteri	((((((Heterospathe_cagayanensis	Burretiokentia_grandiflora)	Iriartea_deltoidea)	((Veitchia_spiralis	Orania_palindan)	Hydriastele_microspadix))	Elaeis_oleifera)	Sabal_domingensis)	Reinhardtia_gracilis)))	Serenoa_repens);
((Chamaedorea_seifrizii	(Podococcus_barteri	(((Reinhardtia_gracilis	((((Veitchia_spiralis	Orania_palindan)	Hydriastele_microspadix)	(Heterospathe_cagayanensis	Burretiokentia_grandiflora))	Iriartea_deltoidea))	Elaeis_oleifera)	Sabal_domingensis)))	Serenoa_repens);
((Chamaedorea_seifrizii	((Sabal_domingensis	(((Heterospathe_cagayanensis	Burretiokentia_grandiflora)	Iriartea_deltoidea)	Reinhardtia_gracilis))	(((Hydriastele_microspadix	(Veitchia_spiralis	Orania_palindan))	Podococcus_barteri)	Elaeis_oleifera)))	Serenoa_repens);
((Chamaedorea_seifrizii	((Sabal_domingensis	(((Heterospathe_cagayanensis	Burretiokentia_grandiflora)	Iriartea_deltoidea)	Reinhardtia_gracilis))	(((Hydriastele_microspadix	(Veitchia_spiralis	Orania_palindan))	Podococcus_barteri)	Elaeis_oleifera)))	Serenoa_repens);
(((((Chamaedorea_seifrizii	((Hydriastele_microspadix	Veitchia_spiralis)	Orania_palindan))	Podococcus_barteri)	Elaeis_oleifera)	(Sabal_domingensis	(((Heterospathe_cagayanensis	Burretiokentia_grandiflora)	Iriartea_deltoidea)	Reinhardtia_gracilis)))	Serenoa_repens);
(((Chamaedorea_seifrizii	Podococcus_barteri)	((Elaeis_oleifera	Sabal_domingensis)	(((Hydriastele_microspadix	Veitchia_spiralis)	Orania_palindan)	((Iriartea_deltoidea	(Heterospathe_cagayanensis	Burretiokentia_grandiflora))	Reinhardtia_gracilis))))	Serenoa_repens);
(((Chamaedorea_seifrizii	Podococcus_barteri)	((Sabal_domingensis	((Iriartea_deltoidea	Heterospathe_cagayanensis)	(Burretiokentia_grandiflora	Reinhardtia_gracilis)))	(Elaeis_oleifera	((Hydriastele_microspadix	Veitchia_spiralis)	Orania_palindan))))	Serenoa_repens);
(((((Hydriastele_microspadix	Veitchia_spiralis)	Orania_palindan)	(Chamaedorea_seifrizii	Podococcus_barteri))	(Elaeis_oleifera	((Reinhardtia_gracilis	Sabal_domingensis)	(Iriartea_deltoidea	(Burretiokentia_grandiflora	Heterospathe_cagayanensis)))))	Serenoa_repens);
((((((Podococcus_barteri	Chamaedorea_seifrizii)	((Veitchia_spiralis	Hydriastele_microspadix)	Orania_palindan))	Elaeis_oleifera)	Sabal_domingensis)	(((Heterospathe_cagayanensis	Burretiokentia_grandiflora)	Iriartea_deltoidea)	Reinhardtia_gracilis))	Serenoa_repens);
((Chamaedorea_seifrizii	(((Reinhardtia_gracilis	((((Veitchia_spiralis	Orania_palindan)	Hydriastele_microspadix)	(Heterospathe_cagayanensis	Burretiokentia_grandiflora))	Iriartea_deltoidea))	(Sabal_domingensis	Podococcus_barteri))	Elaeis_oleifera))	Serenoa_repens);
(((((Veitchia_spiralis	Orania_palindan)	Hydriastele_microspadix)	(Podococcus_barteri	Chamaedorea_seifrizii))	(((Iriartea_deltoidea	Heterospathe_cagayanensis)	(Burretiokentia_grandiflora	Reinhardtia_gracilis))	(Sabal_domingensis	Elaeis_oleifera)))	Serenoa_repens);
((Chamaedorea_seifrizii	((Sabal_domingensis	(Elaeis_oleifera	((Iriartea_deltoidea	(Burretiokentia_grandiflora	Heterospathe_cagayanensis))	Reinhardtia_gracilis)))	((Veitchia_spiralis	(Hydriastele_microspadix	Orania_palindan))	Podococcus_barteri)))	Serenoa_repens);
(((Podococcus_barteri	(Elaeis_oleifera	((Chamaedorea_seifrizii	(Hydriastele_microspadix	Veitchia_spiralis))	Orania_palindan)))	(Sabal_domingensis	((Iriartea_deltoidea	(Burretiokentia_grandiflora	Heterospathe_cagayanensis))	Reinhardtia_gracilis)))	Serenoa_repens);
((Chamaedorea_seifrizii	(((((Podococcus_barteri	Orania_palindan)	Veitchia_spiralis)	Hydriastele_microspadix)	(Sabal_domingensis	(Iriartea_deltoidea	((Burretiokentia_grandiflora	Heterospathe_cagayanensis)	Reinhardtia_gracilis))))	Elaeis_oleifera))	Serenoa_repens);
((Chamaedorea_seifrizii	((Iriartea_deltoidea	(Burretiokentia_grandiflora	Heterospathe_cagayanensis))	((((((Veitchia_spiralis	Hydriastele_microspadix)	Orania_palindan)	Podococcus_barteri)	Elaeis_oleifera)	Sabal_domingensis)	Reinhardtia_gracilis)))	Serenoa_repens);
(((Sabal_domingensis	(((Iriartea_deltoidea	(Burretiokentia_grandiflora	Heterospathe_cagayanensis))	(Elaeis_oleifera	(((Veitchia_spiralis	Hydriastele_microspadix)	Orania_palindan)	Chamaedorea_seifrizii)))	Podococcus_barteri))	Reinhardtia_gracilis)	Serenoa_repens);
((((Iriartea_deltoidea	(Burretiokentia_grandiflora	Heterospathe_cagayanensis))	(((Veitchia_spiralis	Hydriastele_microspadix)	Orania_palindan)	(Podococcus_barteri	Chamaedorea_seifrizii)))	((Elaeis_oleifera	Reinhardtia_gracilis)	Sabal_domingensis))	Serenoa_repens);
((Chamaedorea_seifrizii	((Burretiokentia_grandiflora	Heterospathe_cagayanensis)	((((Sabal_domingensis	Reinhardtia_gracilis)	Elaeis_oleifera)	Iriartea_deltoidea)	((Orania_palindan	(Veitchia_spiralis	Podococcus_barteri))	Hydriastele_microspadix))))	Serenoa_repens);
(((Podococcus_barteri	Chamaedorea_seifrizii)	(((Reinhardtia_gracilis	(((Veitchia_spiralis	Hydriastele_microspadix)	Orania_palindan)	((Heterospathe_cagayanensis	Burretiokentia_grandiflora)	Iriartea_deltoidea)))	Sabal_domingensis)	Elaeis_oleifera))	Serenoa_repens);
((Chamaedorea_seifrizii	(((Veitchia_spiralis	Hydriastele_microspadix)	Orania_palindan)	(Elaeis_oleifera	((((Heterospathe_cagayanensis	Burretiokentia_grandiflora)	Iriartea_deltoidea)	Reinhardtia_gracilis)	(Sabal_domingensis	Podococcus_barteri)))))	Serenoa_repens);
(((Podococcus_barteri	Chamaedorea_seifrizii)	(Elaeis_oleifera	(Reinhardtia_gracilis	(Sabal_domingensis	(((Veitchia_spiralis	Hydriastele_microspadix)	Orania_palindan)	((Heterospathe_cagayanensis	Burretiokentia_grandiflora)	Iriartea_deltoidea))))))	Serenoa_repens);
((Chamaedorea_seifrizii	((Heterospathe_cagayanensis	Burretiokentia_grandiflora)	(((Reinhardtia_gracilis	(Sabal_domingensis	(Elaeis_oleifera	((Veitchia_spiralis	Hydriastele_microspadix)	Orania_palindan))))	Iriartea_deltoidea)	Podococcus_barteri)))	Serenoa_repens);
((Chamaedorea_seifrizii	((Heterospathe_cagayanensis	Burretiokentia_grandiflora)	(((Reinhardtia_gracilis	Elaeis_oleifera)	(Sabal_domingensis	((Veitchia_spiralis	(Podococcus_barteri	Hydriastele_microspadix))	Orania_palindan)))	Iriartea_deltoidea)))	Serenoa_repens);
((Chamaedorea_seifrizii	(Elaeis_oleifera	((Podococcus_barteri	((Veitchia_spiralis	Hydriastele_microspadix)	Orania_palindan))	(Sabal_domingensis	(((Heterospathe_cagayanensis	Burretiokentia_grandiflora)	Iriartea_deltoidea)	Reinhardtia_gracilis)))))	Serenoa_repens);
(((Podococcus_barteri	Chamaedorea_seifrizii)	(((Sabal_domingensis	(Reinhardtia_gracilis	(Heterospathe_cagayanensis	Burretiokentia_grandiflora)))	(Elaeis_oleifera	((Veitchia_spiralis	Hydriastele_microspadix)	Orania_palindan)))	Iriartea_deltoidea))	Serenoa_repens);
((Chamaedorea_seifrizii	((Sabal_domingensis	(Iriartea_deltoidea	(Reinhardtia_gracilis	(Heterospathe_cagayanensis	Burretiokentia_grandiflora))))	(Elaeis_oleifera	(Hydriastele_microspadix	((Orania_palindan	Podococcus_barteri)	Veitchia_spiralis)))))	Serenoa_repens);
(((Elaeis_oleifera	(((Veitchia_spiralis	(Hydriastele_microspadix	Orania_palindan))	Chamaedorea_seifrizii)	Podococcus_barteri))	((Reinhardtia_gracilis	((Heterospathe_cagayanensis	Burretiokentia_grandiflora)	Iriartea_deltoidea))	Sabal_domingensis))	Serenoa_repens);
(((Chamaedorea_seifrizii	Podococcus_barteri)	((Sabal_domingensis	(Elaeis_oleifera	Reinhardtia_gracilis))	(((Heterospathe_cagayanensis	Burretiokentia_grandiflora)	Iriartea_deltoidea)	((Hydriastele_microspadix	Veitchia_spiralis)	Orania_palindan))))	Serenoa_repens);
(((Podococcus_barteri	Chamaedorea_seifrizii)	((Reinhardtia_gracilis	(Iriartea_deltoidea	((Heterospathe_cagayanensis	Burretiokentia_grandiflora)	((Hydriastele_microspadix	Veitchia_spiralis)	Orania_palindan))))	(Elaeis_oleifera	Sabal_domingensis)))	Serenoa_repens);
((((Chamaedorea_seifrizii	(Podococcus_barteri	((Hydriastele_microspadix	Veitchia_spiralis)	Orania_palindan)))	Elaeis_oleifera)	((((Heterospathe_cagayanensis	Burretiokentia_grandiflora)	Reinhardtia_gracilis)	Iriartea_deltoidea)	Sabal_domingensis))	Serenoa_repens);
(((Chamaedorea_seifrizii	Podococcus_barteri)	(Elaeis_oleifera	(((((Hydriastele_microspadix	Veitchia_spiralis)	Orania_palindan)	((Heterospathe_cagayanensis	Burretiokentia_grandiflora)	Iriartea_deltoidea))	Reinhardtia_gracilis)	Sabal_domingensis)))	Serenoa_repens);
(((Chamaedorea_seifrizii	Podococcus_barteri)	((Elaeis_oleifera	(((Heterospathe_cagayanensis	Burretiokentia_grandiflora)	(Iriartea_deltoidea	Reinhardtia_gracilis))	Sabal_domingensis))	((Hydriastele_microspadix	Veitchia_spiralis)	Orania_palindan)))	Serenoa_repens);
(((Chamaedorea_seifrizii	Podococcus_barteri)	(Sabal_domingensis	(Elaeis_oleifera	(((Hydriastele_microspadix	Veitchia_spiralis)	Orania_palindan)	(Reinhardtia_gracilis	((Heterospathe_cagayanensis	Burretiokentia_grandiflora)	Iriartea_deltoidea))))))	Serenoa_repens);
(((Chamaedorea_seifrizii	Podococcus_barteri)	((((Hydriastele_microspadix	Veitchia_spiralis)	Orania_palindan)	Elaeis_oleifera)	(Sabal_domingensis	(((Heterospathe_cagayanensis	Burretiokentia_grandiflora)	Iriartea_deltoidea)	Reinhardtia_gracilis))))	Serenoa_repens);
(((Chamaedorea_seifrizii	Podococcus_barteri)	(((((Heterospathe_cagayanensis	Burretiokentia_grandiflora)	Iriartea_deltoidea)	((Hydriastele_microspadix	Veitchia_spiralis)	Orania_palindan))	Elaeis_oleifera)	(Sabal_domingensis	Reinhardtia_gracilis)))	Serenoa_repens);
(((Chamaedorea_seifrizii	Podococcus_barteri)	(((((Heterospathe_cagayanensis	Burretiokentia_grandiflora)	Iriartea_deltoidea)	((Hydriastele_microspadix	Veitchia_spiralis)	Orania_palindan))	Elaeis_oleifera)	(Sabal_domingensis	Reinhardtia_gracilis)))	Serenoa_repens);
((Chamaedorea_seifrizii	(((Veitchia_spiralis	(Hydriastele_microspadix	Orania_palindan))	(Elaeis_oleifera	(Sabal_domingensis	(Reinhardtia_gracilis	((Heterospathe_cagayanensis	Burretiokentia_grandiflora)	Iriartea_deltoidea)))))	Podococcus_barteri))	Serenoa_repens);
(((Chamaedorea_seifrizii	Podococcus_barteri)	((Sabal_domingensis	((((Hydriastele_microspadix	Veitchia_spiralis)	Orania_palindan)	Elaeis_oleifera)	Reinhardtia_gracilis))	((Heterospathe_cagayanensis	Burretiokentia_grandiflora)	Iriartea_deltoidea)))	Serenoa_repens);
(((Podococcus_barteri	Chamaedorea_seifrizii)	((Sabal_domingensis	(Reinhardtia_gracilis	(Iriartea_deltoidea	(Burretiokentia_grandiflora	Heterospathe_cagayanensis))))	(Elaeis_oleifera	((Hydriastele_microspadix	Veitchia_spiralis)	Orania_palindan))))	Serenoa_repens);
(((Podococcus_barteri	Chamaedorea_seifrizii)	((Sabal_domingensis	(Reinhardtia_gracilis	(Iriartea_deltoidea	(Burretiokentia_grandiflora	Heterospathe_cagayanensis))))	(Elaeis_oleifera	((Hydriastele_microspadix	Veitchia_spiralis)	Orania_palindan))))	Serenoa_repens);
(((Podococcus_barteri	Chamaedorea_seifrizii)	((Sabal_domingensis	(Reinhardtia_gracilis	(Iriartea_deltoidea	(Burretiokentia_grandiflora	Heterospathe_cagayanensis))))	(Elaeis_oleifera	((Hydriastele_microspadix	Veitchia_spiralis)	Orania_palindan))))	Serenoa_repens);
(((Podococcus_barteri	Chamaedorea_seifrizii)	((Sabal_domingensis	(Reinhardtia_gracilis	(Iriartea_deltoidea	(Burretiokentia_grandiflora	Heterospathe_cagayanensis))))	(Elaeis_oleifera	((Hydriastele_microspadix	Veitchia_spiralis)	Orania_palindan))))	Serenoa_repens);
((Chamaedorea_seifrizii	((((Sabal_domingensis	Reinhardtia_gracilis)	(Elaeis_oleifera	(Podococcus_barteri	((Hydriastele_microspadix	Veitchia_spiralis)	Orania_palindan))))	(Burretiokentia_grandiflora	Heterospathe_cagayanensis))	Iriartea_deltoidea))	Serenoa_repens);
((Chamaedorea_seifrizii	(((Burretiokentia_grandiflora	Heterospathe_cagayanensis)	Iriartea_deltoidea)	((Sabal_domingensis	Reinhardtia_gracilis)	(Elaeis_oleifera	(Podococcus_barteri	((Hydriastele_microspadix	Veitchia_spiralis)	Orania_palindan))))))	Serenoa_repens);
(((Podococcus_barteri	Chamaedorea_seifrizii)	(((Reinhardtia_gracilis	((Burretiokentia_grandiflora	Heterospathe_cagayanensis)	Iriartea_deltoidea))	Sabal_domingensis)	(Elaeis_oleifera	((Hydriastele_microspadix	Veitchia_spiralis)	Orania_palindan))))	Serenoa_repens);
(((Elaeis_oleifera	((Chamaedorea_seifrizii	((Hydriastele_microspadix	Veitchia_spiralis)	Orania_palindan))	Podococcus_barteri))	((Reinhardtia_gracilis	((Burretiokentia_grandiflora	Heterospathe_cagayanensis)	Iriartea_deltoidea))	Sabal_domingensis))	Serenoa_repens);
((((((Orania_palindan	(Burretiokentia_grandiflora	Heterospathe_cagayanensis))	Iriartea_deltoidea)	(Hydriastele_microspadix	Veitchia_spiralis))	((Reinhardtia_gracilis	Elaeis_oleifera)	Sabal_domingensis))	(Chamaedorea_seifrizii	Podococcus_barteri))	Serenoa_repens);
(((((((Elaeis_oleifera	(Orania_palindan	((Podococcus_barteri	Veitchia_spiralis)	Hydriastele_microspadix)))	Iriartea_deltoidea)	Reinhardtia_gracilis)	Sabal_domingensis)	(Burretiokentia_grandiflora	Heterospathe_cagayanensis))	Chamaedorea_seifrizii)	Serenoa_repens);
(((Podococcus_barteri	Chamaedorea_seifrizii)	((Reinhardtia_gracilis	(Iriartea_deltoidea	(Burretiokentia_grandiflora	Heterospathe_cagayanensis)))	((((Veitchia_spiralis	Hydriastele_microspadix)	Orania_palindan)	Elaeis_oleifera)	Sabal_domingensis)))	Serenoa_repens);
(((Podococcus_barteri	Chamaedorea_seifrizii)	((Reinhardtia_gracilis	(Iriartea_deltoidea	(Burretiokentia_grandiflora	Heterospathe_cagayanensis)))	((((Veitchia_spiralis	Hydriastele_microspadix)	Orania_palindan)	Elaeis_oleifera)	Sabal_domingensis)))	Serenoa_repens);
(((Podococcus_barteri	Chamaedorea_seifrizii)	((Reinhardtia_gracilis	(Iriartea_deltoidea	(Burretiokentia_grandiflora	Heterospathe_cagayanensis)))	((((Veitchia_spiralis	Hydriastele_microspadix)	Orania_palindan)	Elaeis_oleifera)	Sabal_domingensis)))	Serenoa_repens);
(((Podococcus_barteri	Chamaedorea_seifrizii)	((Reinhardtia_gracilis	(Iriartea_deltoidea	(Burretiokentia_grandiflora	Heterospathe_cagayanensis)))	((((Veitchia_spiralis	Hydriastele_microspadix)	Orania_palindan)	Elaeis_oleifera)	Sabal_domingensis)))	Serenoa_repens);
(((Podococcus_barteri	Chamaedorea_seifrizii)	((Reinhardtia_gracilis	(Iriartea_deltoidea	(Burretiokentia_grandiflora	Heterospathe_cagayanensis)))	((((Veitchia_spiralis	Hydriastele_microspadix)	Orania_palindan)	Elaeis_oleifera)	Sabal_domingensis)))	Serenoa_repens);
((((Reinhardtia_gracilis	Iriartea_deltoidea)	(Burretiokentia_grandiflora	Heterospathe_cagayanensis))	((((Podococcus_barteri	Chamaedorea_seifrizii)	((Veitchia_spiralis	Hydriastele_microspadix)	Orania_palindan))	Elaeis_oleifera)	Sabal_domingensis))	Serenoa_repens);
(((Chamaedorea_seifrizii	Podococcus_barteri)	(Sabal_domingensis	((Reinhardtia_gracilis	(Iriartea_deltoidea	(((Veitchia_spiralis	Hydriastele_microspadix)	Orania_palindan)	(Burretiokentia_grandiflora	Heterospathe_cagayanensis))))	Elaeis_oleifera)))	Serenoa_repens);
(((Chamaedorea_seifrizii	Podococcus_barteri)	(((Reinhardtia_gracilis	(Iriartea_deltoidea	(Burretiokentia_grandiflora	Heterospathe_cagayanensis)))	Sabal_domingensis)	(((Veitchia_spiralis	Hydriastele_microspadix)	Orania_palindan)	Elaeis_oleifera)))	Serenoa_repens);
(((Chamaedorea_seifrizii	Podococcus_barteri)	(((Reinhardtia_gracilis	(Iriartea_deltoidea	(Burretiokentia_grandiflora	Heterospathe_cagayanensis)))	Sabal_domingensis)	(((Veitchia_spiralis	Hydriastele_microspadix)	Orania_palindan)	Elaeis_oleifera)))	Serenoa_repens);
(((Chamaedorea_seifrizii	Podococcus_barteri)	(Elaeis_oleifera	((Iriartea_deltoidea	(((Veitchia_spiralis	Hydriastele_microspadix)	Orania_palindan)	(Burretiokentia_grandiflora	Heterospathe_cagayanensis)))	(Sabal_domingensis	Reinhardtia_gracilis))))	Serenoa_repens);
(((Chamaedorea_seifrizii	Podococcus_barteri)	((Sabal_domingensis	((Heterospathe_cagayanensis	Burretiokentia_grandiflora)	(Reinhardtia_gracilis	Iriartea_deltoidea)))	(((Veitchia_spiralis	Hydriastele_microspadix)	Orania_palindan)	Elaeis_oleifera)))	Serenoa_repens);
((Chamaedorea_seifrizii	(((Sabal_domingensis	(Reinhardtia_gracilis	(Iriartea_deltoidea	(Heterospathe_cagayanensis	Burretiokentia_grandiflora))))	Podococcus_barteri)	(((Veitchia_spiralis	Hydriastele_microspadix)	Orania_palindan)	Elaeis_oleifera)))	Serenoa_repens);
(((Podococcus_barteri	(Chamaedorea_seifrizii	((Orania_palindan	(Veitchia_spiralis	Hydriastele_microspadix))	Elaeis_oleifera)))	(Sabal_domingensis	((Reinhardtia_gracilis	Iriartea_deltoidea)	(Heterospathe_cagayanensis	Burretiokentia_grandiflora))))	Serenoa_repens);
(((Podococcus_barteri	Chamaedorea_seifrizii)	((Orania_palindan	(Veitchia_spiralis	Hydriastele_microspadix))	((Sabal_domingensis	((Iriartea_deltoidea	(Heterospathe_cagayanensis	Burretiokentia_grandiflora))	Reinhardtia_gracilis))	Elaeis_oleifera)))	Serenoa_repens);
((Chamaedorea_seifrizii	(((Iriartea_deltoidea	(Heterospathe_cagayanensis	Burretiokentia_grandiflora))	Reinhardtia_gracilis)	(((Podococcus_barteri	(Orania_palindan	(Veitchia_spiralis	Hydriastele_microspadix)))	Elaeis_oleifera)	Sabal_domingensis)))	Serenoa_repens);
((Chamaedorea_seifrizii	((((Iriartea_deltoidea	(Heterospathe_cagayanensis	Burretiokentia_grandiflora))	Reinhardtia_gracilis)	((((Orania_palindan	Veitchia_spiralis)	Hydriastele_microspadix)	Elaeis_oleifera)	Sabal_domingensis))	Podococcus_barteri))	Serenoa_repens);
(((Podococcus_barteri	Chamaedorea_seifrizii)	(((Heterospathe_cagayanensis	(Burretiokentia_grandiflora	Iriartea_deltoidea))	Reinhardtia_gracilis)	((Sabal_domingensis	(Orania_palindan	(Hydriastele_microspadix	Veitchia_spiralis)))	Elaeis_oleifera)))	Serenoa_repens);
(((Podococcus_barteri	Chamaedorea_seifrizii)	((Reinhardtia_gracilis	(((Orania_palindan	(Hydriastele_microspadix	Veitchia_spiralis))	(Iriartea_deltoidea	(Heterospathe_cagayanensis	Burretiokentia_grandiflora)))	Sabal_domingensis))	Elaeis_oleifera))	Serenoa_repens);
(((Elaeis_oleifera	(Podococcus_barteri	((Orania_palindan	(Hydriastele_microspadix	Veitchia_spiralis))	Chamaedorea_seifrizii)))	(Sabal_domingensis	(Reinhardtia_gracilis	(Iriartea_deltoidea	(Heterospathe_cagayanensis	Burretiokentia_grandiflora)))))	Serenoa_repens);
((((Sabal_domingensis	(Reinhardtia_gracilis	((Heterospathe_cagayanensis	Burretiokentia_grandiflora)	Iriartea_deltoidea)))	(Elaeis_oleifera	(Orania_palindan	(Hydriastele_microspadix	Veitchia_spiralis))))	(Podococcus_barteri	Chamaedorea_seifrizii))	Serenoa_repens);
(((((Iriartea_deltoidea	(Burretiokentia_grandiflora	Heterospathe_cagayanensis))	Reinhardtia_gracilis)	(((Orania_palindan	(Veitchia_spiralis	Hydriastele_microspadix))	Elaeis_oleifera)	Sabal_domingensis))	(Podococcus_barteri	Chamaedorea_seifrizii))	Serenoa_repens);
(((((Iriartea_deltoidea	(Burretiokentia_grandiflora	Heterospathe_cagayanensis))	Reinhardtia_gracilis)	Sabal_domingensis)	((Chamaedorea_seifrizii	(Podococcus_barteri	(Veitchia_spiralis	(Hydriastele_microspadix	Orania_palindan))))	Elaeis_oleifera))	Serenoa_repens);
(((Elaeis_oleifera	(Sabal_domingensis	((((Hydriastele_microspadix	Veitchia_spiralis)	Orania_palindan)	(Burretiokentia_grandiflora	(Heterospathe_cagayanensis	Iriartea_deltoidea)))	Reinhardtia_gracilis)))	(Podococcus_barteri	Chamaedorea_seifrizii))	Serenoa_repens);
((((Reinhardtia_gracilis	(Elaeis_oleifera	Sabal_domingensis))	(Iriartea_deltoidea	(((Hydriastele_microspadix	Veitchia_spiralis)	Orania_palindan)	(Burretiokentia_grandiflora	Heterospathe_cagayanensis))))	(Podococcus_barteri	Chamaedorea_seifrizii))	Serenoa_repens);
((((Burretiokentia_grandiflora	Heterospathe_cagayanensis)	(Reinhardtia_gracilis	Iriartea_deltoidea))	((Elaeis_oleifera	((Podococcus_barteri	Chamaedorea_seifrizii)	((Hydriastele_microspadix	Veitchia_spiralis)	Orania_palindan)))	Sabal_domingensis))	Serenoa_repens);
((((Burretiokentia_grandiflora	Heterospathe_cagayanensis)	Iriartea_deltoidea)	(Reinhardtia_gracilis	((Elaeis_oleifera	((Podococcus_barteri	Chamaedorea_seifrizii)	((Hydriastele_microspadix	Veitchia_spiralis)	Orania_palindan)))	Sabal_domingensis)))	Serenoa_repens);
((Chamaedorea_seifrizii	(((Reinhardtia_gracilis	((Burretiokentia_grandiflora	Heterospathe_cagayanensis)	Iriartea_deltoidea))	Sabal_domingensis)	(Elaeis_oleifera	(Podococcus_barteri	((Veitchia_spiralis	Hydriastele_microspadix)	Orania_palindan)))))	Serenoa_repens);
((Chamaedorea_seifrizii	(((Reinhardtia_gracilis	((Burretiokentia_grandiflora	Heterospathe_cagayanensis)	Iriartea_deltoidea))	Sabal_domingensis)	(Elaeis_oleifera	(Podococcus_barteri	((Veitchia_spiralis	Hydriastele_microspadix)	Orania_palindan)))))	Serenoa_repens);
((Chamaedorea_seifrizii	(Elaeis_oleifera	(((Reinhardtia_gracilis	((Burretiokentia_grandiflora	Heterospathe_cagayanensis)	Iriartea_deltoidea))	Sabal_domingensis)	((Veitchia_spiralis	(Podococcus_barteri	Hydriastele_microspadix))	Orania_palindan))))	Serenoa_repens);
(((Reinhardtia_gracilis	((Burretiokentia_grandiflora	Heterospathe_cagayanensis)	Iriartea_deltoidea))	(((Chamaedorea_seifrizii	((Veitchia_spiralis	(Podococcus_barteri	Hydriastele_microspadix))	Orania_palindan))	Elaeis_oleifera)	Sabal_domingensis))	Serenoa_repens);
((((Sabal_domingensis	(Reinhardtia_gracilis	(Iriartea_deltoidea	(Burretiokentia_grandiflora	Heterospathe_cagayanensis))))	(Elaeis_oleifera	(Podococcus_barteri	((Hydriastele_microspadix	Veitchia_spiralis)	Orania_palindan))))	Chamaedorea_seifrizii)	Serenoa_repens);
((((Sabal_domingensis	(Reinhardtia_gracilis	(Iriartea_deltoidea	(Burretiokentia_grandiflora	Heterospathe_cagayanensis))))	(Elaeis_oleifera	((Hydriastele_microspadix	Veitchia_spiralis)	Orania_palindan)))	(Podococcus_barteri	Chamaedorea_seifrizii))	Serenoa_repens);
((((Sabal_domingensis	(Reinhardtia_gracilis	(Iriartea_deltoidea	(Burretiokentia_grandiflora	Heterospathe_cagayanensis))))	(Elaeis_oleifera	((Hydriastele_microspadix	Veitchia_spiralis)	Orania_palindan)))	(Podococcus_barteri	Chamaedorea_seifrizii))	Serenoa_repens);
(((((Reinhardtia_gracilis	(Iriartea_deltoidea	((Burretiokentia_grandiflora	Heterospathe_cagayanensis)	Sabal_domingensis)))	Elaeis_oleifera)	(((Podococcus_barteri	Veitchia_spiralis)	Orania_palindan)	Hydriastele_microspadix))	Chamaedorea_seifrizii)	Serenoa_repens);
(((((Reinhardtia_gracilis	(Iriartea_deltoidea	(Burretiokentia_grandiflora	Heterospathe_cagayanensis)))	Sabal_domingensis)	(((Hydriastele_microspadix	Veitchia_spiralis)	Orania_palindan)	Elaeis_oleifera))	(Podococcus_barteri	Chamaedorea_seifrizii))	Serenoa_repens);
(((Reinhardtia_gracilis	Sabal_domingensis)	((Podococcus_barteri	Elaeis_oleifera)	((Iriartea_deltoidea	(Burretiokentia_grandiflora	Heterospathe_cagayanensis))	(Chamaedorea_seifrizii	((Hydriastele_microspadix	Veitchia_spiralis)	Orania_palindan)))))	Serenoa_repens);
(((Burretiokentia_grandiflora	Heterospathe_cagayanensis)	((Reinhardtia_gracilis	(Sabal_domingensis	(Elaeis_oleifera	((Podococcus_barteri	Chamaedorea_seifrizii)	((Hydriastele_microspadix	Veitchia_spiralis)	Orania_palindan)))))	Iriartea_deltoidea))	Serenoa_repens);
((Chamaedorea_seifrizii	((((Veitchia_spiralis	(Hydriastele_microspadix	Orania_palindan))	Iriartea_deltoidea)	(Reinhardtia_gracilis	(Sabal_domingensis	(Elaeis_oleifera	Podococcus_barteri))))	(Burretiokentia_grandiflora	Heterospathe_cagayanensis)))	Serenoa_repens);
(((Podococcus_barteri	Chamaedorea_seifrizii)	(((Sabal_domingensis	(Elaeis_oleifera	((Hydriastele_microspadix	Veitchia_spiralis)	Orania_palindan)))	(Iriartea_deltoidea	Reinhardtia_gracilis))	(Burretiokentia_grandiflora	Heterospathe_cagayanensis)))	Serenoa_repens);
(((Podococcus_barteri	Chamaedorea_seifrizii)	((Elaeis_oleifera	((Hydriastele_microspadix	Veitchia_spiralis)	Orania_palindan))	(Sabal_domingensis	(Reinhardtia_gracilis	(Iriartea_deltoidea	(Burretiokentia_grandiflora	Heterospathe_cagayanensis))))))	Serenoa_repens);
(((Podococcus_barteri	((Elaeis_oleifera	((Hydriastele_microspadix	Veitchia_spiralis)	Orania_palindan))	((Reinhardtia_gracilis	(Iriartea_deltoidea	(Burretiokentia_grandiflora	Heterospathe_cagayanensis)))	Sabal_domingensis)))	Chamaedorea_seifrizii)	Serenoa_repens);
((((Elaeis_oleifera	((Podococcus_barteri	(Hydriastele_microspadix	Veitchia_spiralis))	Orania_palindan))	(((Burretiokentia_grandiflora	Heterospathe_cagayanensis)	(Reinhardtia_gracilis	Iriartea_deltoidea))	Sabal_domingensis))	Chamaedorea_seifrizii)	Serenoa_repens);
((((Reinhardtia_gracilis	(Iriartea_deltoidea	(((Hydriastele_microspadix	Veitchia_spiralis)	Orania_palindan)	(Burretiokentia_grandiflora	Heterospathe_cagayanensis))))	(Sabal_domingensis	Elaeis_oleifera))	(Podococcus_barteri	Chamaedorea_seifrizii))	Serenoa_repens);
(((((Reinhardtia_gracilis	(Iriartea_deltoidea	(Burretiokentia_grandiflora	Heterospathe_cagayanensis)))	Sabal_domingensis)	(((Hydriastele_microspadix	Veitchia_spiralis)	Orania_palindan)	Elaeis_oleifera))	(Podococcus_barteri	Chamaedorea_seifrizii))	Serenoa_repens);
(((((Reinhardtia_gracilis	(Iriartea_deltoidea	(Burretiokentia_grandiflora	Heterospathe_cagayanensis)))	Sabal_domingensis)	(((Hydriastele_microspadix	Veitchia_spiralis)	Orania_palindan)	Elaeis_oleifera))	(Podococcus_barteri	Chamaedorea_seifrizii))	Serenoa_repens);
(((((Iriartea_deltoidea	(((Hydriastele_microspadix	Veitchia_spiralis)	Orania_palindan)	(Burretiokentia_grandiflora	Heterospathe_cagayanensis)))	(Sabal_domingensis	Reinhardtia_gracilis))	Elaeis_oleifera)	(Podococcus_barteri	Chamaedorea_seifrizii))	Serenoa_repens);
((((Elaeis_oleifera	((Hydriastele_microspadix	Veitchia_spiralis)	Orania_palindan))	(Sabal_domingensis	((Iriartea_deltoidea	Reinhardtia_gracilis)	(Burretiokentia_grandiflora	Heterospathe_cagayanensis))))	(Podococcus_barteri	Chamaedorea_seifrizii))	Serenoa_repens);
((((Reinhardtia_gracilis	Sabal_domingensis)	((Iriartea_deltoidea	(Burretiokentia_grandiflora	Heterospathe_cagayanensis))	(Elaeis_oleifera	(Chamaedorea_seifrizii	((Hydriastele_microspadix	Veitchia_spiralis)	Orania_palindan)))))	Podococcus_barteri)	Serenoa_repens);
(((((Sabal_domingensis	(Iriartea_deltoidea	(((Hydriastele_microspadix	Veitchia_spiralis)	Orania_palindan)	(Burretiokentia_grandiflora	Heterospathe_cagayanensis))))	Reinhardtia_gracilis)	Elaeis_oleifera)	(Podococcus_barteri	Chamaedorea_seifrizii))	Serenoa_repens);
(((Elaeis_oleifera	(Chamaedorea_seifrizii	((Veitchia_spiralis	(Podococcus_barteri	Orania_palindan))	Hydriastele_microspadix)))	(Sabal_domingensis	(Reinhardtia_gracilis	((Burretiokentia_grandiflora	Heterospathe_cagayanensis)	Iriartea_deltoidea))))	Serenoa_repens);
(((Podococcus_barteri	Chamaedorea_seifrizii)	(((((Veitchia_spiralis	Hydriastele_microspadix)	Orania_palindan)	Elaeis_oleifera)	(Reinhardtia_gracilis	((Burretiokentia_grandiflora	Heterospathe_cagayanensis)	Iriartea_deltoidea)))	Sabal_domingensis))	Serenoa_repens);
((Chamaedorea_seifrizii	(((Veitchia_spiralis	Hydriastele_microspadix)	Orania_palindan)	((Elaeis_oleifera	((Reinhardtia_gracilis	((Burretiokentia_grandiflora	Heterospathe_cagayanensis)	Iriartea_deltoidea))	Sabal_domingensis))	Podococcus_barteri)))	Serenoa_repens);
((Iriartea_deltoidea	((((Podococcus_barteri	Chamaedorea_seifrizii)	((Veitchia_spiralis	Hydriastele_microspadix)	Orania_palindan))	Elaeis_oleifera)	(Reinhardtia_gracilis	(Sabal_domingensis	(Burretiokentia_grandiflora	Heterospathe_cagayanensis)))))	Serenoa_repens);
(((((Burretiokentia_grandiflora	Heterospathe_cagayanensis)	Iriartea_deltoidea)	Reinhardtia_gracilis)	(Sabal_domingensis	((Podococcus_barteri	(Chamaedorea_seifrizii	(Orania_palindan	(Veitchia_spiralis	Hydriastele_microspadix))))	Elaeis_oleifera)))	Serenoa_repens);
(((((((Chamaedorea_seifrizii	((Orania_palindan	(Veitchia_spiralis	Podococcus_barteri))	Hydriastele_microspadix))	Elaeis_oleifera)	Reinhardtia_gracilis)	Sabal_domingensis)	Iriartea_deltoidea)	(Burretiokentia_grandiflora	Heterospathe_cagayanensis))	Serenoa_repens);
(((Podococcus_barteri	Chamaedorea_seifrizii)	((Sabal_domingensis	(Reinhardtia_gracilis	((Burretiokentia_grandiflora	Heterospathe_cagayanensis)	Iriartea_deltoidea)))	((Orania_palindan	(Hydriastele_microspadix	Veitchia_spiralis))	Elaeis_oleifera)))	Serenoa_repens);
(((((((Burretiokentia_grandiflora	Heterospathe_cagayanensis)	Iriartea_deltoidea)	((Orania_palindan	((Podococcus_barteri	Hydriastele_microspadix)	Veitchia_spiralis))	Chamaedorea_seifrizii))	Reinhardtia_gracilis)	Sabal_domingensis)	Elaeis_oleifera)	Serenoa_repens);
(((((Burretiokentia_grandiflora	Heterospathe_cagayanensis)	Iriartea_deltoidea)	Reinhardtia_gracilis)	(Sabal_domingensis	(((Orania_palindan	(Chamaedorea_seifrizii	(Veitchia_spiralis	Hydriastele_microspadix)))	Podococcus_barteri)	Elaeis_oleifera)))	Serenoa_repens);
((Podococcus_barteri	((Elaeis_oleifera	Sabal_domingensis)	(Reinhardtia_gracilis	(((Burretiokentia_grandiflora	Heterospathe_cagayanensis)	Iriartea_deltoidea)	((Orania_palindan	(Veitchia_spiralis	Hydriastele_microspadix))	Chamaedorea_seifrizii)))))	Serenoa_repens);
((((Podococcus_barteri	(Orania_palindan	(Veitchia_spiralis	Hydriastele_microspadix)))	(Sabal_domingensis	(Elaeis_oleifera	(Reinhardtia_gracilis	((Burretiokentia_grandiflora	Heterospathe_cagayanensis)	Iriartea_deltoidea)))))	Chamaedorea_seifrizii)	Serenoa_repens);
((Chamaedorea_seifrizii	((((Reinhardtia_gracilis	(Iriartea_deltoidea	(Burretiokentia_grandiflora	Heterospathe_cagayanensis)))	Sabal_domingensis)	Elaeis_oleifera)	(Orania_palindan	((Podococcus_barteri	Veitchia_spiralis)	Hydriastele_microspadix))))	Serenoa_repens);
(((Podococcus_barteri	Chamaedorea_seifrizii)	((Burretiokentia_grandiflora	Heterospathe_cagayanensis)	((Sabal_domingensis	Elaeis_oleifera)	((Iriartea_deltoidea	(Orania_palindan	(Veitchia_spiralis	Hydriastele_microspadix)))	Reinhardtia_gracilis))))	Serenoa_repens);
((((Reinhardtia_gracilis	(Iriartea_deltoidea	(Burretiokentia_grandiflora	Heterospathe_cagayanensis)))	Sabal_domingensis)	(((Podococcus_barteri	Chamaedorea_seifrizii)	(Orania_palindan	(Veitchia_spiralis	Hydriastele_microspadix)))	Elaeis_oleifera))	Serenoa_repens);
(((Podococcus_barteri	Chamaedorea_seifrizii)	((((Burretiokentia_grandiflora	Heterospathe_cagayanensis)	(Orania_palindan	(Veitchia_spiralis	Hydriastele_microspadix)))	Iriartea_deltoidea)	(Reinhardtia_gracilis	(Sabal_domingensis	Elaeis_oleifera))))	Serenoa_repens);
((Chamaedorea_seifrizii	(Podococcus_barteri	(Elaeis_oleifera	((Sabal_domingensis	(((Burretiokentia_grandiflora	Heterospathe_cagayanensis)	((Orania_palindan	Veitchia_spiralis)	Hydriastele_microspadix))	Iriartea_deltoidea))	Reinhardtia_gracilis))))	Serenoa_repens);
((((Reinhardtia_gracilis	((Burretiokentia_grandiflora	Heterospathe_cagayanensis)	Iriartea_deltoidea))	Sabal_domingensis)	(Elaeis_oleifera	(Orania_palindan	((Podococcus_barteri	Chamaedorea_seifrizii)	(Hydriastele_microspadix	Veitchia_spiralis)))))	Serenoa_repens);
(((((Burretiokentia_grandiflora	Heterospathe_cagayanensis)	(Iriartea_deltoidea	Reinhardtia_gracilis))	Sabal_domingensis)	(Elaeis_oleifera	(((Hydriastele_microspadix	Veitchia_spiralis)	Orania_palindan)	(Podococcus_barteri	Chamaedorea_seifrizii))))	Serenoa_repens);
(((((Sabal_domingensis	Podococcus_barteri)	Elaeis_oleifera)	Reinhardtia_gracilis)	((Burretiokentia_grandiflora	Heterospathe_cagayanensis)	((Iriartea_deltoidea	Chamaedorea_seifrizii)	((Orania_palindan	Hydriastele_microspadix)	Veitchia_spiralis))))	Serenoa_repens);
((Chamaedorea_seifrizii	(((((Elaeis_oleifera	(Orania_palindan	Podococcus_barteri))	Veitchia_spiralis)	Hydriastele_microspadix)	((Iriartea_deltoidea	Reinhardtia_gracilis)	(Burretiokentia_grandiflora	Heterospathe_cagayanensis)))	Sabal_domingensis))	Serenoa_repens);
((Chamaedorea_seifrizii	((Sabal_domingensis	(Elaeis_oleifera	(Podococcus_barteri	((Veitchia_spiralis	Orania_palindan)	Hydriastele_microspadix))))	((Iriartea_deltoidea	Reinhardtia_gracilis)	(Burretiokentia_grandiflora	Heterospathe_cagayanensis))))	Serenoa_repens);
(((Podococcus_barteri	Chamaedorea_seifrizii)	((Reinhardtia_gracilis	((Burretiokentia_grandiflora	Heterospathe_cagayanensis)	((Orania_palindan	(Hydriastele_microspadix	Veitchia_spiralis))	Iriartea_deltoidea)))	(Sabal_domingensis	Elaeis_oleifera)))	Serenoa_repens);
(((Podococcus_barteri	Chamaedorea_seifrizii)	((Reinhardtia_gracilis	((Burretiokentia_grandiflora	Heterospathe_cagayanensis)	((Orania_palindan	(Hydriastele_microspadix	Veitchia_spiralis))	Iriartea_deltoidea)))	(Sabal_domingensis	Elaeis_oleifera)))	Serenoa_repens);
((Chamaedorea_seifrizii	(((Reinhardtia_gracilis	((Burretiokentia_grandiflora	Heterospathe_cagayanensis)	Iriartea_deltoidea))	Sabal_domingensis)	((Podococcus_barteri	(Orania_palindan	(Hydriastele_microspadix	Veitchia_spiralis)))	Elaeis_oleifera)))	Serenoa_repens);
((Chamaedorea_seifrizii	(((Reinhardtia_gracilis	((Burretiokentia_grandiflora	Heterospathe_cagayanensis)	Iriartea_deltoidea))	Sabal_domingensis)	((Podococcus_barteri	(Orania_palindan	(Hydriastele_microspadix	Veitchia_spiralis)))	Elaeis_oleifera)))	Serenoa_repens);
((Chamaedorea_seifrizii	((((Burretiokentia_grandiflora	Heterospathe_cagayanensis)	Iriartea_deltoidea)	(Reinhardtia_gracilis	(Sabal_domingensis	((Orania_palindan	(Hydriastele_microspadix	Veitchia_spiralis))	Elaeis_oleifera))))	Podococcus_barteri))	Serenoa_repens);
((Chamaedorea_seifrizii	((Iriartea_deltoidea	((Burretiokentia_grandiflora	Heterospathe_cagayanensis)	Reinhardtia_gracilis))	(Sabal_domingensis	((Orania_palindan	((Podococcus_barteri	Hydriastele_microspadix)	Veitchia_spiralis))	Elaeis_oleifera))))	Serenoa_repens);
((((Elaeis_oleifera	(((Burretiokentia_grandiflora	Heterospathe_cagayanensis)	Iriartea_deltoidea)	Reinhardtia_gracilis))	Sabal_domingensis)	((Orania_palindan	(Chamaedorea_seifrizii	(Hydriastele_microspadix	Veitchia_spiralis)))	Podococcus_barteri))	Serenoa_repens);
((Chamaedorea_seifrizii	((Sabal_domingensis	(Elaeis_oleifera	(((Burretiokentia_grandiflora	Heterospathe_cagayanensis)	Iriartea_deltoidea)	Reinhardtia_gracilis)))	(Hydriastele_microspadix	(Podococcus_barteri	(Orania_palindan	Veitchia_spiralis)))))	Serenoa_repens);
((Chamaedorea_seifrizii	(((Elaeis_oleifera	(Podococcus_barteri	(Orania_palindan	(Hydriastele_microspadix	Veitchia_spiralis))))	Sabal_domingensis)	(((Burretiokentia_grandiflora	Heterospathe_cagayanensis)	Iriartea_deltoidea)	Reinhardtia_gracilis)))	Serenoa_repens);
(((Podococcus_barteri	Chamaedorea_seifrizii)	((Sabal_domingensis	(((Burretiokentia_grandiflora	Heterospathe_cagayanensis)	Iriartea_deltoidea)	Reinhardtia_gracilis))	(Elaeis_oleifera	(Orania_palindan	(Hydriastele_microspadix	Veitchia_spiralis)))))	Serenoa_repens);
(((Sabal_domingensis	((Reinhardtia_gracilis	((Heterospathe_cagayanensis	Burretiokentia_grandiflora)	Iriartea_deltoidea))	(((Veitchia_spiralis	Hydriastele_microspadix)	Orania_palindan)	Elaeis_oleifera)))	(Podococcus_barteri	Chamaedorea_seifrizii))	Serenoa_repens);
(((Sabal_domingensis	((Reinhardtia_gracilis	((Heterospathe_cagayanensis	Burretiokentia_grandiflora)	Iriartea_deltoidea))	(((Veitchia_spiralis	Hydriastele_microspadix)	Orania_palindan)	Elaeis_oleifera)))	(Podococcus_barteri	Chamaedorea_seifrizii))	Serenoa_repens);
(((Elaeis_oleifera	(((Sabal_domingensis	Reinhardtia_gracilis)	Podococcus_barteri)	(((Heterospathe_cagayanensis	Burretiokentia_grandiflora)	Iriartea_deltoidea)	((Veitchia_spiralis	Hydriastele_microspadix)	Orania_palindan))))	Chamaedorea_seifrizii)	Serenoa_repens);
(((Sabal_domingensis	(Reinhardtia_gracilis	((Heterospathe_cagayanensis	Burretiokentia_grandiflora)	Iriartea_deltoidea)))	(Elaeis_oleifera	((Podococcus_barteri	Chamaedorea_seifrizii)	((Veitchia_spiralis	Hydriastele_microspadix)	Orania_palindan))))	Serenoa_repens);
(((Podococcus_barteri	Chamaedorea_seifrizii)	(Reinhardtia_gracilis	(Sabal_domingensis	(Elaeis_oleifera	(((Heterospathe_cagayanensis	Burretiokentia_grandiflora)	Iriartea_deltoidea)	((Veitchia_spiralis	Hydriastele_microspadix)	Orania_palindan))))))	Serenoa_repens);
((Chamaedorea_seifrizii	((Podococcus_barteri	((Veitchia_spiralis	Hydriastele_microspadix)	Orania_palindan))	((Elaeis_oleifera	(Reinhardtia_gracilis	((Heterospathe_cagayanensis	Burretiokentia_grandiflora)	Iriartea_deltoidea)))	Sabal_domingensis)))	Serenoa_repens);
((Chamaedorea_seifrizii	((Podococcus_barteri	(Elaeis_oleifera	((Veitchia_spiralis	Hydriastele_microspadix)	Orania_palindan)))	((Reinhardtia_gracilis	((Heterospathe_cagayanensis	Burretiokentia_grandiflora)	Iriartea_deltoidea))	Sabal_domingensis)))	Serenoa_repens);
((Chamaedorea_seifrizii	((Heterospathe_cagayanensis	Burretiokentia_grandiflora)	(((Elaeis_oleifera	(Podococcus_barteri	(Orania_palindan	(Veitchia_spiralis	Hydriastele_microspadix))))	Iriartea_deltoidea)	(Reinhardtia_gracilis	Sabal_domingensis))))	Serenoa_repens);
(((Podococcus_barteri	(Chamaedorea_seifrizii	(Orania_palindan	(Hydriastele_microspadix	Veitchia_spiralis))))	(((Reinhardtia_gracilis	(Iriartea_deltoidea	(Heterospathe_cagayanensis	Burretiokentia_grandiflora)))	Elaeis_oleifera)	Sabal_domingensis))	Serenoa_repens);
(((Podococcus_barteri	Chamaedorea_seifrizii)	((Reinhardtia_gracilis	(Elaeis_oleifera	Sabal_domingensis))	(((Orania_palindan	Veitchia_spiralis)	((Heterospathe_cagayanensis	Burretiokentia_grandiflora)	Hydriastele_microspadix))	Iriartea_deltoidea)))	Serenoa_repens);
((((((Sabal_domingensis	(Burretiokentia_grandiflora	Heterospathe_cagayanensis))	Reinhardtia_gracilis)	((Orania_palindan	(Veitchia_spiralis	Hydriastele_microspadix))	Elaeis_oleifera))	Iriartea_deltoidea)	(Podococcus_barteri	Chamaedorea_seifrizii))	Serenoa_repens);
(((((((Orania_palindan	(Veitchia_spiralis	Hydriastele_microspadix))	Iriartea_deltoidea)	(Burretiokentia_grandiflora	Heterospathe_cagayanensis))	(Reinhardtia_gracilis	Sabal_domingensis))	Elaeis_oleifera)	(Podococcus_barteri	Chamaedorea_seifrizii))	Serenoa_repens);
((((Reinhardtia_gracilis	(((Burretiokentia_grandiflora	Heterospathe_cagayanensis)	(Elaeis_oleifera	(Orania_palindan	(Veitchia_spiralis	Hydriastele_microspadix))))	Sabal_domingensis))	Iriartea_deltoidea)	(Podococcus_barteri	Chamaedorea_seifrizii))	Serenoa_repens);
(((((Iriartea_deltoidea	(Elaeis_oleifera	((Podococcus_barteri	Sabal_domingensis)	Reinhardtia_gracilis)))	(Burretiokentia_grandiflora	Heterospathe_cagayanensis))	(Orania_palindan	(Veitchia_spiralis	Hydriastele_microspadix)))	Chamaedorea_seifrizii)	Serenoa_repens);
(((Podococcus_barteri	Chamaedorea_seifrizii)	((((((Burretiokentia_grandiflora	Heterospathe_cagayanensis)	(Orania_palindan	(Veitchia_spiralis	Hydriastele_microspadix)))	Iriartea_deltoidea)	Sabal_domingensis)	Reinhardtia_gracilis)	Elaeis_oleifera))	Serenoa_repens);
((((Iriartea_deltoidea	((Burretiokentia_grandiflora	Heterospathe_cagayanensis)	Reinhardtia_gracilis))	(Elaeis_oleifera	((Podococcus_barteri	Chamaedorea_seifrizii)	(Orania_palindan	(Veitchia_spiralis	Hydriastele_microspadix)))))	Sabal_domingensis)	Serenoa_repens);
((((Iriartea_deltoidea	((Burretiokentia_grandiflora	Heterospathe_cagayanensis)	Reinhardtia_gracilis))	(Elaeis_oleifera	((Podococcus_barteri	Chamaedorea_seifrizii)	(Orania_palindan	(Veitchia_spiralis	Hydriastele_microspadix)))))	Sabal_domingensis)	Serenoa_repens);
((Chamaedorea_seifrizii	(((Orania_palindan	(Veitchia_spiralis	Hydriastele_microspadix))	((Sabal_domingensis	(Reinhardtia_gracilis	(Iriartea_deltoidea	(Burretiokentia_grandiflora	Heterospathe_cagayanensis))))	Elaeis_oleifera))	Podococcus_barteri))	Serenoa_repens);
(((Chamaedorea_seifrizii	Podococcus_barteri)	((Burretiokentia_grandiflora	Heterospathe_cagayanensis)	((Reinhardtia_gracilis	(Sabal_domingensis	((Orania_palindan	(Veitchia_spiralis	Hydriastele_microspadix))	Elaeis_oleifera)))	Iriartea_deltoidea)))	Serenoa_repens);
(((Chamaedorea_seifrizii	Podococcus_barteri)	(Elaeis_oleifera	(((((Burretiokentia_grandiflora	Heterospathe_cagayanensis)	Iriartea_deltoidea)	Reinhardtia_gracilis)	(Orania_palindan	(Veitchia_spiralis	Hydriastele_microspadix)))	Sabal_domingensis)))	Serenoa_repens);
((((Reinhardtia_gracilis	((Heterospathe_cagayanensis	Burretiokentia_grandiflora)	Iriartea_deltoidea))	(((Orania_palindan	(Hydriastele_microspadix	Veitchia_spiralis))	Elaeis_oleifera)	Sabal_domingensis))	(Podococcus_barteri	Chamaedorea_seifrizii))	Serenoa_repens);
(((((Sabal_domingensis	((Orania_palindan	(Hydriastele_microspadix	Veitchia_spiralis))	((Heterospathe_cagayanensis	Burretiokentia_grandiflora)	Iriartea_deltoidea)))	Reinhardtia_gracilis)	Elaeis_oleifera)	(Podococcus_barteri	Chamaedorea_seifrizii))	Serenoa_repens);
((((Sabal_domingensis	(Reinhardtia_gracilis	((Heterospathe_cagayanensis	Burretiokentia_grandiflora)	Iriartea_deltoidea)))	(Elaeis_oleifera	(Orania_palindan	(Hydriastele_microspadix	Veitchia_spiralis))))	(Podococcus_barteri	Chamaedorea_seifrizii))	Serenoa_repens);
((((Sabal_domingensis	Reinhardtia_gracilis)	(Elaeis_oleifera	(((Heterospathe_cagayanensis	Burretiokentia_grandiflora)	Iriartea_deltoidea)	(Orania_palindan	(Hydriastele_microspadix	Veitchia_spiralis)))))	(Podococcus_barteri	Chamaedorea_seifrizii))	Serenoa_repens);
(((Sabal_domingensis	(Elaeis_oleifera	(Reinhardtia_gracilis	((Orania_palindan	(Hydriastele_microspadix	Veitchia_spiralis))	((Heterospathe_cagayanensis	Burretiokentia_grandiflora)	Iriartea_deltoidea)))))	(Podococcus_barteri	Chamaedorea_seifrizii))	Serenoa_repens);
(((Sabal_domingensis	(Elaeis_oleifera	(Reinhardtia_gracilis	((Orania_palindan	(Hydriastele_microspadix	Veitchia_spiralis))	((Heterospathe_cagayanensis	Burretiokentia_grandiflora)	Iriartea_deltoidea)))))	(Podococcus_barteri	Chamaedorea_seifrizii))	Serenoa_repens);
(((Podococcus_barteri	(((Reinhardtia_gracilis	((Heterospathe_cagayanensis	Burretiokentia_grandiflora)	Iriartea_deltoidea))	Sabal_domingensis)	((Orania_palindan	(Hydriastele_microspadix	Veitchia_spiralis))	Elaeis_oleifera)))	Chamaedorea_seifrizii)	Serenoa_repens);
(((((Reinhardtia_gracilis	((Heterospathe_cagayanensis	Burretiokentia_grandiflora)	Iriartea_deltoidea))	Sabal_domingensis)	((Orania_palindan	(Hydriastele_microspadix	Veitchia_spiralis))	Elaeis_oleifera))	(Podococcus_barteri	Chamaedorea_seifrizii))	Serenoa_repens);
((((Orania_palindan	(Hydriastele_microspadix	Veitchia_spiralis))	(Elaeis_oleifera	(((Reinhardtia_gracilis	((Heterospathe_cagayanensis	Burretiokentia_grandiflora)	Iriartea_deltoidea))	Sabal_domingensis)	Podococcus_barteri)))	Chamaedorea_seifrizii)	Serenoa_repens);
(((Podococcus_barteri	((Sabal_domingensis	((((Heterospathe_cagayanensis	Burretiokentia_grandiflora)	Iriartea_deltoidea)	(Orania_palindan	(Hydriastele_microspadix	Veitchia_spiralis)))	Elaeis_oleifera))	Reinhardtia_gracilis))	Chamaedorea_seifrizii)	Serenoa_repens);
((((Reinhardtia_gracilis	(Iriartea_deltoidea	(Heterospathe_cagayanensis	Burretiokentia_grandiflora)))	((Elaeis_oleifera	((Veitchia_spiralis	Hydriastele_microspadix)	Orania_palindan))	Sabal_domingensis))	(Podococcus_barteri	Chamaedorea_seifrizii))	Serenoa_repens);
((((Sabal_domingensis	Elaeis_oleifera)	(Reinhardtia_gracilis	((Chamaedorea_seifrizii	((Veitchia_spiralis	Hydriastele_microspadix)	Orania_palindan))	(Iriartea_deltoidea	(Heterospathe_cagayanensis	Burretiokentia_grandiflora)))))	Podococcus_barteri)	Serenoa_repens);
(((Elaeis_oleifera	((Chamaedorea_seifrizii	((Veitchia_spiralis	Hydriastele_microspadix)	Orania_palindan))	Podococcus_barteri))	(Sabal_domingensis	(Reinhardtia_gracilis	(Iriartea_deltoidea	(Heterospathe_cagayanensis	Burretiokentia_grandiflora)))))	Serenoa_repens);
(((Podococcus_barteri	Chamaedorea_seifrizii)	(((Veitchia_spiralis	Hydriastele_microspadix)	Orania_palindan)	((((Reinhardtia_gracilis	(Heterospathe_cagayanensis	Burretiokentia_grandiflora))	Iriartea_deltoidea)	Elaeis_oleifera)	Sabal_domingensis)))	Serenoa_repens);
((Chamaedorea_seifrizii	((Elaeis_oleifera	(Podococcus_barteri	((Veitchia_spiralis	Orania_palindan)	Hydriastele_microspadix)))	((Reinhardtia_gracilis	((Heterospathe_cagayanensis	Burretiokentia_grandiflora)	Iriartea_deltoidea))	Sabal_domingensis)))	Serenoa_repens);
((Chamaedorea_seifrizii	((Elaeis_oleifera	(Podococcus_barteri	((Veitchia_spiralis	Orania_palindan)	Hydriastele_microspadix)))	((Reinhardtia_gracilis	((Heterospathe_cagayanensis	Burretiokentia_grandiflora)	Iriartea_deltoidea))	Sabal_domingensis)))	Serenoa_repens);
(((Podococcus_barteri	Chamaedorea_seifrizii)	((Elaeis_oleifera	((Hydriastele_microspadix	Veitchia_spiralis)	Orania_palindan))	((((Heterospathe_cagayanensis	Burretiokentia_grandiflora)	Iriartea_deltoidea)	Reinhardtia_gracilis)	Sabal_domingensis)))	Serenoa_repens);
(((Podococcus_barteri	Chamaedorea_seifrizii)	((Elaeis_oleifera	((Hydriastele_microspadix	Veitchia_spiralis)	Orania_palindan))	((((Heterospathe_cagayanensis	Burretiokentia_grandiflora)	Iriartea_deltoidea)	Reinhardtia_gracilis)	Sabal_domingensis)))	Serenoa_repens);
(((Podococcus_barteri	Chamaedorea_seifrizii)	((Heterospathe_cagayanensis	Burretiokentia_grandiflora)	(((Iriartea_deltoidea	Reinhardtia_gracilis)	(Elaeis_oleifera	((Hydriastele_microspadix	Veitchia_spiralis)	Orania_palindan)))	Sabal_domingensis)))	Serenoa_repens);
(((Podococcus_barteri	Chamaedorea_seifrizii)	((Heterospathe_cagayanensis	Burretiokentia_grandiflora)	(((Iriartea_deltoidea	Reinhardtia_gracilis)	(Elaeis_oleifera	((Hydriastele_microspadix	Veitchia_spiralis)	Orania_palindan)))	Sabal_domingensis)))	Serenoa_repens);
((Chamaedorea_seifrizii	(((((Burretiokentia_grandiflora	Heterospathe_cagayanensis)	(Podococcus_barteri	(Elaeis_oleifera	((Veitchia_spiralis	Hydriastele_microspadix)	Orania_palindan))))	Reinhardtia_gracilis)	Sabal_domingensis)	Iriartea_deltoidea))	Serenoa_repens);
(((Podococcus_barteri	Chamaedorea_seifrizii)	((((Veitchia_spiralis	Hydriastele_microspadix)	Orania_palindan)	(Iriartea_deltoidea	(Burretiokentia_grandiflora	Heterospathe_cagayanensis)))	(Reinhardtia_gracilis	(Sabal_domingensis	Elaeis_oleifera))))	Serenoa_repens);
(((Podococcus_barteri	Chamaedorea_seifrizii)	((((Veitchia_spiralis	Hydriastele_microspadix)	Orania_palindan)	(Iriartea_deltoidea	(Burretiokentia_grandiflora	Heterospathe_cagayanensis)))	(Reinhardtia_gracilis	(Sabal_domingensis	Elaeis_oleifera))))	Serenoa_repens);
(((Reinhardtia_gracilis	Sabal_domingensis)	((Iriartea_deltoidea	(Burretiokentia_grandiflora	Heterospathe_cagayanensis))	(Elaeis_oleifera	((Podococcus_barteri	Chamaedorea_seifrizii)	((Veitchia_spiralis	Hydriastele_microspadix)	Orania_palindan)))))	Serenoa_repens);
(((Podococcus_barteri	Chamaedorea_seifrizii)	(Reinhardtia_gracilis	(Sabal_domingensis	(Elaeis_oleifera	(Iriartea_deltoidea	(((Veitchia_spiralis	Hydriastele_microspadix)	Orania_palindan)	(Burretiokentia_grandiflora	Heterospathe_cagayanensis)))))))	Serenoa_repens);
((Chamaedorea_seifrizii	((Sabal_domingensis	((Iriartea_deltoidea	Reinhardtia_gracilis)	(Burretiokentia_grandiflora	Heterospathe_cagayanensis)))	(((Podococcus_barteri	(Veitchia_spiralis	Hydriastele_microspadix))	Orania_palindan)	Elaeis_oleifera)))	Serenoa_repens);
((Chamaedorea_seifrizii	((Sabal_domingensis	(Reinhardtia_gracilis	((Burretiokentia_grandiflora	Heterospathe_cagayanensis)	Iriartea_deltoidea)))	((Podococcus_barteri	((Veitchia_spiralis	Hydriastele_microspadix)	Orania_palindan))	Elaeis_oleifera)))	Serenoa_repens);
((Chamaedorea_seifrizii	((Sabal_domingensis	(Reinhardtia_gracilis	((Burretiokentia_grandiflora	Heterospathe_cagayanensis)	Iriartea_deltoidea)))	((Podococcus_barteri	((Veitchia_spiralis	Hydriastele_microspadix)	Orania_palindan))	Elaeis_oleifera)))	Serenoa_repens);
(((Podococcus_barteri	Chamaedorea_seifrizii)	((Reinhardtia_gracilis	((Burretiokentia_grandiflora	Heterospathe_cagayanensis)	Iriartea_deltoidea))	(Sabal_domingensis	(Elaeis_oleifera	((Hydriastele_microspadix	Veitchia_spiralis)	Orania_palindan)))))	Serenoa_repens);
(((Podococcus_barteri	Chamaedorea_seifrizii)	((Reinhardtia_gracilis	((Burretiokentia_grandiflora	Heterospathe_cagayanensis)	Iriartea_deltoidea))	(Sabal_domingensis	(Elaeis_oleifera	((Hydriastele_microspadix	Veitchia_spiralis)	Orania_palindan)))))	Serenoa_repens);
(((((Sabal_domingensis	(Heterospathe_cagayanensis	Burretiokentia_grandiflora))	Iriartea_deltoidea)	Reinhardtia_gracilis)	(Elaeis_oleifera	((Podococcus_barteri	Chamaedorea_seifrizii)	(Orania_palindan	(Veitchia_spiralis	Hydriastele_microspadix)))))	Serenoa_repens);
(((((Heterospathe_cagayanensis	Burretiokentia_grandiflora)	Iriartea_deltoidea)	Reinhardtia_gracilis)	(Sabal_domingensis	(Elaeis_oleifera	(Podococcus_barteri	(((Orania_palindan	Veitchia_spiralis)	Hydriastele_microspadix)	Chamaedorea_seifrizii)))))	Serenoa_repens);
((((Sabal_domingensis	(Elaeis_oleifera	(((Podococcus_barteri	Orania_palindan)	Veitchia_spiralis)	Hydriastele_microspadix)))	((Burretiokentia_grandiflora	(Iriartea_deltoidea	Reinhardtia_gracilis))	Heterospathe_cagayanensis))	Chamaedorea_seifrizii)	Serenoa_repens);
((((Reinhardtia_gracilis	((Heterospathe_cagayanensis	Burretiokentia_grandiflora)	Iriartea_deltoidea))	(Sabal_domingensis	(((Veitchia_spiralis	Hydriastele_microspadix)	Orania_palindan)	Elaeis_oleifera)))	(Podococcus_barteri	Chamaedorea_seifrizii))	Serenoa_repens);
((((Reinhardtia_gracilis	((Heterospathe_cagayanensis	Burretiokentia_grandiflora)	Iriartea_deltoidea))	(Sabal_domingensis	(((Veitchia_spiralis	Hydriastele_microspadix)	Orania_palindan)	Elaeis_oleifera)))	(Podococcus_barteri	Chamaedorea_seifrizii))	Serenoa_repens);
((((Reinhardtia_gracilis	((Heterospathe_cagayanensis	Burretiokentia_grandiflora)	Iriartea_deltoidea))	(Sabal_domingensis	(((Veitchia_spiralis	Hydriastele_microspadix)	Orania_palindan)	Elaeis_oleifera)))	(Podococcus_barteri	Chamaedorea_seifrizii))	Serenoa_repens);
(((Elaeis_oleifera	((Sabal_domingensis	Reinhardtia_gracilis)	(((Veitchia_spiralis	Hydriastele_microspadix)	Orania_palindan)	((Heterospathe_cagayanensis	Burretiokentia_grandiflora)	Iriartea_deltoidea))))	(Podococcus_barteri	Chamaedorea_seifrizii))	Serenoa_repens);
(((Elaeis_oleifera	((Sabal_domingensis	Reinhardtia_gracilis)	(((Veitchia_spiralis	Hydriastele_microspadix)	Orania_palindan)	((Heterospathe_cagayanensis	Burretiokentia_grandiflora)	Iriartea_deltoidea))))	(Podococcus_barteri	Chamaedorea_seifrizii))	Serenoa_repens);
((((Sabal_domingensis	((Reinhardtia_gracilis	((Heterospathe_cagayanensis	Burretiokentia_grandiflora)	Iriartea_deltoidea))	Elaeis_oleifera))	(Podococcus_barteri	((Veitchia_spiralis	Hydriastele_microspadix)	Orania_palindan)))	Chamaedorea_seifrizii)	Serenoa_repens);
((((((Veitchia_spiralis	Podococcus_barteri)	Hydriastele_microspadix)	Orania_palindan)	((((Reinhardtia_gracilis	(Burretiokentia_grandiflora	Elaeis_oleifera))	Iriartea_deltoidea)	Heterospathe_cagayanensis)	Sabal_domingensis))	Chamaedorea_seifrizii)	Serenoa_repens);
(((Podococcus_barteri	Chamaedorea_seifrizii)	(Elaeis_oleifera	(Sabal_domingensis	(Reinhardtia_gracilis	((Iriartea_deltoidea	(Burretiokentia_grandiflora	Heterospathe_cagayanensis))	(Orania_palindan	(Hydriastele_microspadix	Veitchia_spiralis)))))))	Serenoa_repens);
((Chamaedorea_seifrizii	((Elaeis_oleifera	((Podococcus_barteri	(Orania_palindan	(Hydriastele_microspadix	Veitchia_spiralis)))	((Iriartea_deltoidea	(Burretiokentia_grandiflora	Heterospathe_cagayanensis))	Reinhardtia_gracilis)))	Sabal_domingensis))	Serenoa_repens);
(((Podococcus_barteri	Chamaedorea_seifrizii)	(((Orania_palindan	(Hydriastele_microspadix	Veitchia_spiralis))	Elaeis_oleifera)	(Sabal_domingensis	((Iriartea_deltoidea	(Burretiokentia_grandiflora	Heterospathe_cagayanensis))	Reinhardtia_gracilis))))	Serenoa_repens);
(((Podococcus_barteri	Chamaedorea_seifrizii)	((((Iriartea_deltoidea	(Burretiokentia_grandiflora	Heterospathe_cagayanensis))	(Orania_palindan	(Hydriastele_microspadix	Veitchia_spiralis)))	Elaeis_oleifera)	(Sabal_domingensis	Reinhardtia_gracilis)))	Serenoa_repens);
((Chamaedorea_seifrizii	(Sabal_domingensis	((Reinhardtia_gracilis	(Iriartea_deltoidea	(Burretiokentia_grandiflora	Heterospathe_cagayanensis)))	((Podococcus_barteri	Elaeis_oleifera)	(Orania_palindan	(Hydriastele_microspadix	Veitchia_spiralis))))))	Serenoa_repens);
((((Elaeis_oleifera	(Orania_palindan	(Hydriastele_microspadix	Veitchia_spiralis)))	(Podococcus_barteri	Chamaedorea_seifrizii))	(Sabal_domingensis	(Reinhardtia_gracilis	(Iriartea_deltoidea	(Burretiokentia_grandiflora	Heterospathe_cagayanensis)))))	Serenoa_repens);
((Chamaedorea_seifrizii	(Reinhardtia_gracilis	((Sabal_domingensis	Podococcus_barteri)	((((Orania_palindan	Veitchia_spiralis)	((Burretiokentia_grandiflora	Heterospathe_cagayanensis)	Hydriastele_microspadix))	Iriartea_deltoidea)	Elaeis_oleifera))))	Serenoa_repens);
((Chamaedorea_seifrizii	(Podococcus_barteri	((Sabal_domingensis	((Reinhardtia_gracilis	((Burretiokentia_grandiflora	Heterospathe_cagayanensis)	Iriartea_deltoidea))	Elaeis_oleifera))	(Hydriastele_microspadix	(Orania_palindan	Veitchia_spiralis)))))	Serenoa_repens);
((((Elaeis_oleifera	(Hydriastele_microspadix	(Podococcus_barteri	(Orania_palindan	Veitchia_spiralis))))	Chamaedorea_seifrizii)	(Sabal_domingensis	(Reinhardtia_gracilis	((Burretiokentia_grandiflora	Heterospathe_cagayanensis)	Iriartea_deltoidea))))	Serenoa_repens);
((Chamaedorea_seifrizii	(((Sabal_domingensis	((Burretiokentia_grandiflora	Heterospathe_cagayanensis)	Iriartea_deltoidea))	Reinhardtia_gracilis)	(((Hydriastele_microspadix	(Orania_palindan	Veitchia_spiralis))	Podococcus_barteri)	Elaeis_oleifera)))	Serenoa_repens);
(((Podococcus_barteri	Chamaedorea_seifrizii)	(Reinhardtia_gracilis	(Sabal_domingensis	(Elaeis_oleifera	((Iriartea_deltoidea	(Burretiokentia_grandiflora	Heterospathe_cagayanensis))	((Hydriastele_microspadix	Veitchia_spiralis)	Orania_palindan))))))	Serenoa_repens);
((Chamaedorea_seifrizii	(Elaeis_oleifera	((Sabal_domingensis	(Reinhardtia_gracilis	(Iriartea_deltoidea	(Burretiokentia_grandiflora	Heterospathe_cagayanensis))))	((Veitchia_spiralis	Orania_palindan)	(Podococcus_barteri	Hydriastele_microspadix)))))	Serenoa_repens);
((Chamaedorea_seifrizii	((((((Podococcus_barteri	Hydriastele_microspadix)	Veitchia_spiralis)	Orania_palindan)	Elaeis_oleifera)	Sabal_domingensis)	(Reinhardtia_gracilis	(Iriartea_deltoidea	(Burretiokentia_grandiflora	Heterospathe_cagayanensis)))))	Serenoa_repens);
((Chamaedorea_seifrizii	((((((Podococcus_barteri	Hydriastele_microspadix)	Veitchia_spiralis)	Orania_palindan)	Elaeis_oleifera)	(Sabal_domingensis	(Iriartea_deltoidea	Reinhardtia_gracilis)))	(Burretiokentia_grandiflora	Heterospathe_cagayanensis)))	Serenoa_repens);
(((Podococcus_barteri	Chamaedorea_seifrizii)	(Elaeis_oleifera	(Sabal_domingensis	(((Iriartea_deltoidea	(Burretiokentia_grandiflora	Heterospathe_cagayanensis))	((Hydriastele_microspadix	Veitchia_spiralis)	Orania_palindan))	Reinhardtia_gracilis))))	Serenoa_repens);
(((Podococcus_barteri	Chamaedorea_seifrizii)	((((Hydriastele_microspadix	Veitchia_spiralis)	Orania_palindan)	Elaeis_oleifera)	(Sabal_domingensis	((Iriartea_deltoidea	(Burretiokentia_grandiflora	Heterospathe_cagayanensis))	Reinhardtia_gracilis))))	Serenoa_repens);
(((Podococcus_barteri	Chamaedorea_seifrizii)	((((Hydriastele_microspadix	Veitchia_spiralis)	Orania_palindan)	Elaeis_oleifera)	(Sabal_domingensis	((Iriartea_deltoidea	(Burretiokentia_grandiflora	Heterospathe_cagayanensis))	Reinhardtia_gracilis))))	Serenoa_repens);
((((Hydriastele_microspadix	(Podococcus_barteri	((Sabal_domingensis	((Iriartea_deltoidea	(Burretiokentia_grandiflora	Heterospathe_cagayanensis))	Reinhardtia_gracilis))	Elaeis_oleifera)))	(Orania_palindan	Veitchia_spiralis))	Chamaedorea_seifrizii)	Serenoa_repens);
((((((Reinhardtia_gracilis	Sabal_domingensis)	Elaeis_oleifera)	Podococcus_barteri)	(Iriartea_deltoidea	((Orania_palindan	Veitchia_spiralis)	((Burretiokentia_grandiflora	Heterospathe_cagayanensis)	Hydriastele_microspadix))))	Chamaedorea_seifrizii)	Serenoa_repens);
(((((Reinhardtia_gracilis	(((Burretiokentia_grandiflora	Heterospathe_cagayanensis)	Iriartea_deltoidea)	(Orania_palindan	(Hydriastele_microspadix	Veitchia_spiralis))))	Sabal_domingensis)	Elaeis_oleifera)	(Podococcus_barteri	Chamaedorea_seifrizii))	Serenoa_repens);
(((Sabal_domingensis	(Elaeis_oleifera	(Reinhardtia_gracilis	(Iriartea_deltoidea	((((Chamaedorea_seifrizii	Hydriastele_microspadix)	Veitchia_spiralis)	Orania_palindan)	(Heterospathe_cagayanensis	Burretiokentia_grandiflora))))))	Podococcus_barteri)	Serenoa_repens);
((Chamaedorea_seifrizii	((((Heterospathe_cagayanensis	Burretiokentia_grandiflora)	Iriartea_deltoidea)	((Veitchia_spiralis	Orania_palindan)	Hydriastele_microspadix))	((Elaeis_oleifera	Podococcus_barteri)	(Reinhardtia_gracilis	Sabal_domingensis))))	Serenoa_repens);
((Chamaedorea_seifrizii	((((Reinhardtia_gracilis	((Heterospathe_cagayanensis	Burretiokentia_grandiflora)	Iriartea_deltoidea))	Sabal_domingensis)	Elaeis_oleifera)	(Podococcus_barteri	(Orania_palindan	(Veitchia_spiralis	Hydriastele_microspadix)))))	Serenoa_repens);
(((Podococcus_barteri	Chamaedorea_seifrizii)	((Sabal_domingensis	(Reinhardtia_gracilis	((Heterospathe_cagayanensis	Burretiokentia_grandiflora)	Iriartea_deltoidea)))	((Orania_palindan	(Veitchia_spiralis	Hydriastele_microspadix))	Elaeis_oleifera)))	Serenoa_repens);
(((Podococcus_barteri	Chamaedorea_seifrizii)	(Sabal_domingensis	(Elaeis_oleifera	(Reinhardtia_gracilis	((Orania_palindan	(Veitchia_spiralis	Hydriastele_microspadix))	((Heterospathe_cagayanensis	Burretiokentia_grandiflora)	Iriartea_deltoidea))))))	Serenoa_repens);
(((Podococcus_barteri	Chamaedorea_seifrizii)	(Sabal_domingensis	(Elaeis_oleifera	(Reinhardtia_gracilis	((Orania_palindan	(Veitchia_spiralis	Hydriastele_microspadix))	((Heterospathe_cagayanensis	Burretiokentia_grandiflora)	Iriartea_deltoidea))))))	Serenoa_repens);
(((Podococcus_barteri	Chamaedorea_seifrizii)	(Sabal_domingensis	(((Orania_palindan	(Veitchia_spiralis	Hydriastele_microspadix))	Elaeis_oleifera)	(Reinhardtia_gracilis	((Heterospathe_cagayanensis	Burretiokentia_grandiflora)	Iriartea_deltoidea)))))	Serenoa_repens);
((Chamaedorea_seifrizii	((((Reinhardtia_gracilis	((Heterospathe_cagayanensis	Burretiokentia_grandiflora)	Iriartea_deltoidea))	Sabal_domingensis)	((Orania_palindan	(Veitchia_spiralis	Hydriastele_microspadix))	Elaeis_oleifera))	Podococcus_barteri))	Serenoa_repens);
(((Podococcus_barteri	Chamaedorea_seifrizii)	((Sabal_domingensis	Elaeis_oleifera)	((Reinhardtia_gracilis	((Heterospathe_cagayanensis	Burretiokentia_grandiflora)	Iriartea_deltoidea))	(Orania_palindan	(Veitchia_spiralis	Hydriastele_microspadix)))))	Serenoa_repens);
(((Sabal_domingensis	(Reinhardtia_gracilis	((Heterospathe_cagayanensis	Burretiokentia_grandiflora)	Iriartea_deltoidea)))	(Elaeis_oleifera	((Podococcus_barteri	Chamaedorea_seifrizii)	(Orania_palindan	(Veitchia_spiralis	Hydriastele_microspadix)))))	Serenoa_repens);
(((Sabal_domingensis	((((Heterospathe_cagayanensis	Burretiokentia_grandiflora)	Iriartea_deltoidea)	Reinhardtia_gracilis)	(Elaeis_oleifera	(Orania_palindan	(Veitchia_spiralis	Hydriastele_microspadix)))))	(Podococcus_barteri	Chamaedorea_seifrizii))	Serenoa_repens);
(((Sabal_domingensis	((((Heterospathe_cagayanensis	Burretiokentia_grandiflora)	Iriartea_deltoidea)	Reinhardtia_gracilis)	(Elaeis_oleifera	(Orania_palindan	(Veitchia_spiralis	Hydriastele_microspadix)))))	(Podococcus_barteri	Chamaedorea_seifrizii))	Serenoa_repens);
(((((Reinhardtia_gracilis	Sabal_domingensis)	Elaeis_oleifera)	(Heterospathe_cagayanensis	((Burretiokentia_grandiflora	(Hydriastele_microspadix	(Orania_palindan	Veitchia_spiralis)))	Iriartea_deltoidea)))	(Podococcus_barteri	Chamaedorea_seifrizii))	Serenoa_repens);
((((((Reinhardtia_gracilis	((Burretiokentia_grandiflora	Heterospathe_cagayanensis)	Iriartea_deltoidea))	Sabal_domingensis)	((Orania_palindan	(Hydriastele_microspadix	Veitchia_spiralis))	Elaeis_oleifera))	Podococcus_barteri)	Chamaedorea_seifrizii)	Serenoa_repens);
(((Burretiokentia_grandiflora	Heterospathe_cagayanensis)	(((Sabal_domingensis	Iriartea_deltoidea)	Reinhardtia_gracilis)	(((Orania_palindan	(Hydriastele_microspadix	Veitchia_spiralis))	(Podococcus_barteri	Chamaedorea_seifrizii))	Elaeis_oleifera)))	Serenoa_repens);
(((Podococcus_barteri	Chamaedorea_seifrizii)	((Sabal_domingensis	(Reinhardtia_gracilis	(Iriartea_deltoidea	(Burretiokentia_grandiflora	Heterospathe_cagayanensis))))	((Orania_palindan	(Hydriastele_microspadix	Veitchia_spiralis))	Elaeis_oleifera)))	Serenoa_repens);
(((Podococcus_barteri	Chamaedorea_seifrizii)	((Sabal_domingensis	(Reinhardtia_gracilis	(Iriartea_deltoidea	(Burretiokentia_grandiflora	Heterospathe_cagayanensis))))	((Orania_palindan	(Hydriastele_microspadix	Veitchia_spiralis))	Elaeis_oleifera)))	Serenoa_repens);
(((Podococcus_barteri	Chamaedorea_seifrizii)	((Sabal_domingensis	(Reinhardtia_gracilis	(Iriartea_deltoidea	(Burretiokentia_grandiflora	Heterospathe_cagayanensis))))	((Orania_palindan	(Hydriastele_microspadix	Veitchia_spiralis))	Elaeis_oleifera)))	Serenoa_repens);
(((Podococcus_barteri	Chamaedorea_seifrizii)	((Burretiokentia_grandiflora	Heterospathe_cagayanensis)	(((Sabal_domingensis	Reinhardtia_gracilis)	((Orania_palindan	(Hydriastele_microspadix	Veitchia_spiralis))	Elaeis_oleifera))	Iriartea_deltoidea)))	Serenoa_repens);
(((Podococcus_barteri	Chamaedorea_seifrizii)	(((Orania_palindan	(Hydriastele_microspadix	Veitchia_spiralis))	Elaeis_oleifera)	(((Heterospathe_cagayanensis	Burretiokentia_grandiflora)	(Iriartea_deltoidea	Reinhardtia_gracilis))	Sabal_domingensis)))	Serenoa_repens);
(((((((Veitchia_spiralis	Hydriastele_microspadix)	Orania_palindan)	Elaeis_oleifera)	Sabal_domingensis)	(Reinhardtia_gracilis	(Iriartea_deltoidea	(Heterospathe_cagayanensis	Burretiokentia_grandiflora))))	(Podococcus_barteri	Chamaedorea_seifrizii))	Serenoa_repens);
(((((((Veitchia_spiralis	Hydriastele_microspadix)	Orania_palindan)	Elaeis_oleifera)	Sabal_domingensis)	(Reinhardtia_gracilis	(Iriartea_deltoidea	(Heterospathe_cagayanensis	Burretiokentia_grandiflora))))	(Podococcus_barteri	Chamaedorea_seifrizii))	Serenoa_repens);
(((Elaeis_oleifera	(Reinhardtia_gracilis	Sabal_domingensis))	(((Chamaedorea_seifrizii	((Veitchia_spiralis	Hydriastele_microspadix)	Orania_palindan))	(Iriartea_deltoidea	(Heterospathe_cagayanensis	Burretiokentia_grandiflora)))	Podococcus_barteri))	Serenoa_repens);
((Chamaedorea_seifrizii	(Iriartea_deltoidea	((Heterospathe_cagayanensis	Burretiokentia_grandiflora)	(((Veitchia_spiralis	Hydriastele_microspadix)	Orania_palindan)	((Sabal_domingensis	(Podococcus_barteri	Elaeis_oleifera))	Reinhardtia_gracilis)))))	Serenoa_repens);
((((Sabal_domingensis	Elaeis_oleifera)	(Reinhardtia_gracilis	((Iriartea_deltoidea	(Heterospathe_cagayanensis	Burretiokentia_grandiflora))	(Chamaedorea_seifrizii	((Veitchia_spiralis	Hydriastele_microspadix)	Orania_palindan)))))	Podococcus_barteri)	Serenoa_repens);
(((Chamaedorea_seifrizii	Podococcus_barteri)	(((Veitchia_spiralis	Hydriastele_microspadix)	Orania_palindan)	((Sabal_domingensis	Elaeis_oleifera)	(((Heterospathe_cagayanensis	Burretiokentia_grandiflora)	Iriartea_deltoidea)	Reinhardtia_gracilis))))	Serenoa_repens);
(((Chamaedorea_seifrizii	Podococcus_barteri)	((Iriartea_deltoidea	((Heterospathe_cagayanensis	Burretiokentia_grandiflora)	((Veitchia_spiralis	Hydriastele_microspadix)	Orania_palindan)))	(Reinhardtia_gracilis	(Sabal_domingensis	Elaeis_oleifera))))	Serenoa_repens);
(((Chamaedorea_seifrizii	Podococcus_barteri)	(Iriartea_deltoidea	(((Sabal_domingensis	(Elaeis_oleifera	(Veitchia_spiralis	(Hydriastele_microspadix	Orania_palindan))))	Reinhardtia_gracilis)	(Heterospathe_cagayanensis	Burretiokentia_grandiflora))))	Serenoa_repens);
((Chamaedorea_seifrizii	(Podococcus_barteri	(((Veitchia_spiralis	Hydriastele_microspadix)	Orania_palindan)	(((Reinhardtia_gracilis	(Iriartea_deltoidea	(Heterospathe_cagayanensis	Burretiokentia_grandiflora)))	Sabal_domingensis)	Elaeis_oleifera))))	Serenoa_repens);
((Chamaedorea_seifrizii	((Heterospathe_cagayanensis	Burretiokentia_grandiflora)	((Sabal_domingensis	((((Veitchia_spiralis	(Podococcus_barteri	Hydriastele_microspadix))	Orania_palindan)	Elaeis_oleifera)	Iriartea_deltoidea))	Reinhardtia_gracilis)))	Serenoa_repens);
((((Sabal_domingensis	Reinhardtia_gracilis)	(((Iriartea_deltoidea	(Burretiokentia_grandiflora	Heterospathe_cagayanensis))	(Orania_palindan	(Hydriastele_microspadix	Veitchia_spiralis)))	Elaeis_oleifera))	(Podococcus_barteri	Chamaedorea_seifrizii))	Serenoa_repens);
((((Sabal_domingensis	Elaeis_oleifera)	(Reinhardtia_gracilis	((Orania_palindan	(Hydriastele_microspadix	Veitchia_spiralis))	((Burretiokentia_grandiflora	Heterospathe_cagayanensis)	Iriartea_deltoidea))))	(Podococcus_barteri	Chamaedorea_seifrizii))	Serenoa_repens);
(((Podococcus_barteri	(((Orania_palindan	(Hydriastele_microspadix	Veitchia_spiralis))	Elaeis_oleifera)	((Reinhardtia_gracilis	((Burretiokentia_grandiflora	Heterospathe_cagayanensis)	Iriartea_deltoidea))	Sabal_domingensis)))	Chamaedorea_seifrizii)	Serenoa_repens);
(((Reinhardtia_gracilis	((Burretiokentia_grandiflora	Heterospathe_cagayanensis)	Iriartea_deltoidea))	(Sabal_domingensis	(((Chamaedorea_seifrizii	Podococcus_barteri)	(Orania_palindan	(Hydriastele_microspadix	Veitchia_spiralis)))	Elaeis_oleifera)))	Serenoa_repens);
(((Chamaedorea_seifrizii	Podococcus_barteri)	((Sabal_domingensis	(Elaeis_oleifera	(((Burretiokentia_grandiflora	Heterospathe_cagayanensis)	Iriartea_deltoidea)	(Orania_palindan	(Hydriastele_microspadix	Veitchia_spiralis)))))	Reinhardtia_gracilis))	Serenoa_repens);
(((((Orania_palindan	(Hydriastele_microspadix	Veitchia_spiralis))	(Chamaedorea_seifrizii	Podococcus_barteri))	Elaeis_oleifera)	(Sabal_domingensis	((Reinhardtia_gracilis	Iriartea_deltoidea)	(Burretiokentia_grandiflora	Heterospathe_cagayanensis))))	Serenoa_repens);
(((Sabal_domingensis	(Elaeis_oleifera	(Iriartea_deltoidea	((Burretiokentia_grandiflora	Heterospathe_cagayanensis)	(Chamaedorea_seifrizii	((Orania_palindan	(Veitchia_spiralis	Hydriastele_microspadix))	Podococcus_barteri))))))	Reinhardtia_gracilis)	Serenoa_repens);
(((Podococcus_barteri	Chamaedorea_seifrizii)	((Elaeis_oleifera	(Orania_palindan	(Veitchia_spiralis	Hydriastele_microspadix)))	((Reinhardtia_gracilis	(Iriartea_deltoidea	(Burretiokentia_grandiflora	Heterospathe_cagayanensis)))	Sabal_domingensis)))	Serenoa_repens);
(((Podococcus_barteri	Chamaedorea_seifrizii)	((Reinhardtia_gracilis	(Elaeis_oleifera	(Iriartea_deltoidea	((Orania_palindan	(Veitchia_spiralis	Hydriastele_microspadix))	(Burretiokentia_grandiflora	Heterospathe_cagayanensis)))))	Sabal_domingensis))	Serenoa_repens);
(((Podococcus_barteri	Chamaedorea_seifrizii)	(Sabal_domingensis	((((Burretiokentia_grandiflora	Heterospathe_cagayanensis)	Iriartea_deltoidea)	Reinhardtia_gracilis)	(Elaeis_oleifera	(Orania_palindan	(Veitchia_spiralis	Hydriastele_microspadix))))))	Serenoa_repens);
((Chamaedorea_seifrizii	(((Reinhardtia_gracilis	(Orania_palindan	(Veitchia_spiralis	((Podococcus_barteri	(Heterospathe_cagayanensis	Burretiokentia_grandiflora))	Hydriastele_microspadix))))	(Sabal_domingensis	Elaeis_oleifera))	Iriartea_deltoidea))	Serenoa_repens);
(((Podococcus_barteri	Chamaedorea_seifrizii)	((Elaeis_oleifera	(Sabal_domingensis	((Heterospathe_cagayanensis	Burretiokentia_grandiflora)	(Iriartea_deltoidea	(Orania_palindan	(Hydriastele_microspadix	Veitchia_spiralis))))))	Reinhardtia_gracilis))	Serenoa_repens);
(((Podococcus_barteri	Chamaedorea_seifrizii)	((Heterospathe_cagayanensis	Burretiokentia_grandiflora)	((Reinhardtia_gracilis	(Sabal_domingensis	((Orania_palindan	(Hydriastele_microspadix	Veitchia_spiralis))	Elaeis_oleifera)))	Iriartea_deltoidea)))	Serenoa_repens);
(((((Heterospathe_cagayanensis	Burretiokentia_grandiflora)	Iriartea_deltoidea)	Reinhardtia_gracilis)	(Sabal_domingensis	((Podococcus_barteri	Chamaedorea_seifrizii)	((Orania_palindan	(Hydriastele_microspadix	Veitchia_spiralis))	Elaeis_oleifera))))	Serenoa_repens);
(((Podococcus_barteri	Chamaedorea_seifrizii)	(((Orania_palindan	(Hydriastele_microspadix	Veitchia_spiralis))	Elaeis_oleifera)	(((Heterospathe_cagayanensis	Burretiokentia_grandiflora)	(Iriartea_deltoidea	Reinhardtia_gracilis))	Sabal_domingensis)))	Serenoa_repens);
(((Podococcus_barteri	Chamaedorea_seifrizii)	((Sabal_domingensis	((Iriartea_deltoidea	((Heterospathe_cagayanensis	Burretiokentia_grandiflora)	(Orania_palindan	(Hydriastele_microspadix	Veitchia_spiralis))))	Elaeis_oleifera))	Reinhardtia_gracilis))	Serenoa_repens);
(((Podococcus_barteri	Chamaedorea_seifrizii)	((Sabal_domingensis	((Iriartea_deltoidea	((Heterospathe_cagayanensis	Burretiokentia_grandiflora)	(Orania_palindan	(Hydriastele_microspadix	Veitchia_spiralis))))	Elaeis_oleifera))	Reinhardtia_gracilis))	Serenoa_repens);
((((Orania_palindan	(Hydriastele_microspadix	Veitchia_spiralis))	(Podococcus_barteri	Chamaedorea_seifrizii))	((Elaeis_oleifera	(Reinhardtia_gracilis	(Iriartea_deltoidea	(Heterospathe_cagayanensis	Burretiokentia_grandiflora))))	Sabal_domingensis))	Serenoa_repens);
(((Sabal_domingensis	(Reinhardtia_gracilis	(Iriartea_deltoidea	(Heterospathe_cagayanensis	Burretiokentia_grandiflora))))	((Podococcus_barteri	((Orania_palindan	(Hydriastele_microspadix	Veitchia_spiralis))	Chamaedorea_seifrizii))	Elaeis_oleifera))	Serenoa_repens);
(((Podococcus_barteri	Chamaedorea_seifrizii)	(((Orania_palindan	(Hydriastele_microspadix	Veitchia_spiralis))	Elaeis_oleifera)	(Sabal_domingensis	(Reinhardtia_gracilis	(Iriartea_deltoidea	(Heterospathe_cagayanensis	Burretiokentia_grandiflora))))))	Serenoa_repens);
((((Elaeis_oleifera	((Veitchia_spiralis	Hydriastele_microspadix)	Orania_palindan))	((Reinhardtia_gracilis	((Heterospathe_cagayanensis	Burretiokentia_grandiflora)	Iriartea_deltoidea))	Sabal_domingensis))	(Podococcus_barteri	Chamaedorea_seifrizii))	Serenoa_repens);
((((Heterospathe_cagayanensis	Burretiokentia_grandiflora)	((Sabal_domingensis	(Reinhardtia_gracilis	(Elaeis_oleifera	((Veitchia_spiralis	Hydriastele_microspadix)	Orania_palindan))))	Iriartea_deltoidea))	(Podococcus_barteri	Chamaedorea_seifrizii))	Serenoa_repens);
((((((Heterospathe_cagayanensis	Burretiokentia_grandiflora)	(Iriartea_deltoidea	Reinhardtia_gracilis))	Sabal_domingensis)	(((Veitchia_spiralis	Hydriastele_microspadix)	Orania_palindan)	Elaeis_oleifera))	(Podococcus_barteri	Chamaedorea_seifrizii))	Serenoa_repens);
((((Heterospathe_cagayanensis	((Reinhardtia_gracilis	Sabal_domingensis)	((((Veitchia_spiralis	Hydriastele_microspadix)	Orania_palindan)	Elaeis_oleifera)	Burretiokentia_grandiflora)))	Iriartea_deltoidea)	(Podococcus_barteri	Chamaedorea_seifrizii))	Serenoa_repens);
((((((Veitchia_spiralis	Hydriastele_microspadix)	Orania_palindan)	Chamaedorea_seifrizii)	((Burretiokentia_grandiflora	Heterospathe_cagayanensis)	Iriartea_deltoidea))	(((Podococcus_barteri	Elaeis_oleifera)	Sabal_domingensis)	Reinhardtia_gracilis))	Serenoa_repens);
((Chamaedorea_seifrizii	(((Reinhardtia_gracilis	(Burretiokentia_grandiflora	Heterospathe_cagayanensis))	Iriartea_deltoidea)	(Elaeis_oleifera	((Podococcus_barteri	((Veitchia_spiralis	Hydriastele_microspadix)	Orania_palindan))	Sabal_domingensis))))	Serenoa_repens);
(((Podococcus_barteri	Chamaedorea_seifrizii)	((((((Hydriastele_microspadix	Veitchia_spiralis)	Orania_palindan)	Iriartea_deltoidea)	(Sabal_domingensis	Reinhardtia_gracilis))	Elaeis_oleifera)	(Heterospathe_cagayanensis	Burretiokentia_grandiflora)))	Serenoa_repens);
(((Podococcus_barteri	Chamaedorea_seifrizii)	(((((Hydriastele_microspadix	Veitchia_spiralis)	Orania_palindan)	Elaeis_oleifera)	Sabal_domingensis)	((Iriartea_deltoidea	Reinhardtia_gracilis)	(Heterospathe_cagayanensis	Burretiokentia_grandiflora))))	Serenoa_repens);
((Chamaedorea_seifrizii	((Heterospathe_cagayanensis	Burretiokentia_grandiflora)	(((Sabal_domingensis	Reinhardtia_gracilis)	((Podococcus_barteri	((Hydriastele_microspadix	Veitchia_spiralis)	Orania_palindan))	Elaeis_oleifera))	Iriartea_deltoidea)))	Serenoa_repens);
((Chamaedorea_seifrizii	((Heterospathe_cagayanensis	Burretiokentia_grandiflora)	(((Sabal_domingensis	Reinhardtia_gracilis)	((Podococcus_barteri	((Hydriastele_microspadix	Veitchia_spiralis)	Orania_palindan))	Elaeis_oleifera))	Iriartea_deltoidea)))	Serenoa_repens);
((Iriartea_deltoidea	((((Heterospathe_cagayanensis	Burretiokentia_grandiflora)	Reinhardtia_gracilis)	Sabal_domingensis)	((Chamaedorea_seifrizii	((Podococcus_barteri	(Veitchia_spiralis	Hydriastele_microspadix))	Orania_palindan))	Elaeis_oleifera)))	Serenoa_repens);
((Chamaedorea_seifrizii	((((Podococcus_barteri	(Veitchia_spiralis	Hydriastele_microspadix))	Orania_palindan)	Elaeis_oleifera)	((Iriartea_deltoidea	((Heterospathe_cagayanensis	Burretiokentia_grandiflora)	Reinhardtia_gracilis))	Sabal_domingensis)))	Serenoa_repens);
(((Podococcus_barteri	Chamaedorea_seifrizii)	((Elaeis_oleifera	((Reinhardtia_gracilis	(Iriartea_deltoidea	(Heterospathe_cagayanensis	Burretiokentia_grandiflora)))	((Veitchia_spiralis	Hydriastele_microspadix)	Orania_palindan)))	Sabal_domingensis))	Serenoa_repens);
(((Podococcus_barteri	Chamaedorea_seifrizii)	((((Elaeis_oleifera	Reinhardtia_gracilis)	Sabal_domingensis)	((Heterospathe_cagayanensis	Burretiokentia_grandiflora)	((Veitchia_spiralis	Hydriastele_microspadix)	Orania_palindan)))	Iriartea_deltoidea))	Serenoa_repens);
(((Sabal_domingensis	(Reinhardtia_gracilis	((Iriartea_deltoidea	(Heterospathe_cagayanensis	Burretiokentia_grandiflora))	(Chamaedorea_seifrizii	((Veitchia_spiralis	Orania_palindan)	Hydriastele_microspadix)))))	(Elaeis_oleifera	Podococcus_barteri))	Serenoa_repens);
((((Sabal_domingensis	(Iriartea_deltoidea	((Reinhardtia_gracilis	Heterospathe_cagayanensis)	Burretiokentia_grandiflora)))	(Elaeis_oleifera	((Hydriastele_microspadix	(Podococcus_barteri	Veitchia_spiralis))	Orania_palindan)))	Chamaedorea_seifrizii)	Serenoa_repens);
((((((Iriartea_deltoidea	(Heterospathe_cagayanensis	Burretiokentia_grandiflora))	Reinhardtia_gracilis)	(Elaeis_oleifera	Sabal_domingensis))	((Hydriastele_microspadix	Veitchia_spiralis)	Orania_palindan))	(Podococcus_barteri	Chamaedorea_seifrizii))	Serenoa_repens);
(((((((Heterospathe_cagayanensis	Burretiokentia_grandiflora)	Iriartea_deltoidea)	Reinhardtia_gracilis)	Sabal_domingensis)	(Elaeis_oleifera	((Hydriastele_microspadix	Veitchia_spiralis)	Orania_palindan)))	(Podococcus_barteri	Chamaedorea_seifrizii))	Serenoa_repens);
((((((Heterospathe_cagayanensis	Burretiokentia_grandiflora)	Iriartea_deltoidea)	Reinhardtia_gracilis)	Sabal_domingensis)	(Elaeis_oleifera	((Podococcus_barteri	Chamaedorea_seifrizii)	((Hydriastele_microspadix	Veitchia_spiralis)	Orania_palindan))))	Serenoa_repens);
(((Podococcus_barteri	Chamaedorea_seifrizii)	(((((Heterospathe_cagayanensis	Burretiokentia_grandiflora)	Iriartea_deltoidea)	Reinhardtia_gracilis)	Sabal_domingensis)	(((Hydriastele_microspadix	Veitchia_spiralis)	Orania_palindan)	Elaeis_oleifera)))	Serenoa_repens);
((Chamaedorea_seifrizii	(((Iriartea_deltoidea	((Elaeis_oleifera	Reinhardtia_gracilis)	Sabal_domingensis))	(Orania_palindan	(Podococcus_barteri	((Heterospathe_cagayanensis	Burretiokentia_grandiflora)	Hydriastele_microspadix))))	Veitchia_spiralis))	Serenoa_repens);
(((Podococcus_barteri	Chamaedorea_seifrizii)	((((Veitchia_spiralis	Hydriastele_microspadix)	Orania_palindan)	Elaeis_oleifera)	(((Iriartea_deltoidea	(Heterospathe_cagayanensis	Burretiokentia_grandiflora))	Reinhardtia_gracilis)	Sabal_domingensis)))	Serenoa_repens);
(((Podococcus_barteri	Chamaedorea_seifrizii)	((((Veitchia_spiralis	Hydriastele_microspadix)	Orania_palindan)	Elaeis_oleifera)	(((Iriartea_deltoidea	(Heterospathe_cagayanensis	Burretiokentia_grandiflora))	Reinhardtia_gracilis)	Sabal_domingensis)))	Serenoa_repens);
(((Podococcus_barteri	Chamaedorea_seifrizii)	((((Veitchia_spiralis	Hydriastele_microspadix)	Orania_palindan)	Elaeis_oleifera)	(((Iriartea_deltoidea	(Heterospathe_cagayanensis	Burretiokentia_grandiflora))	Reinhardtia_gracilis)	Sabal_domingensis)))	Serenoa_repens);
(((Podococcus_barteri	Chamaedorea_seifrizii)	((((Veitchia_spiralis	Hydriastele_microspadix)	Orania_palindan)	Elaeis_oleifera)	(((Iriartea_deltoidea	(Heterospathe_cagayanensis	Burretiokentia_grandiflora))	Reinhardtia_gracilis)	Sabal_domingensis)))	Serenoa_repens);
(((Podococcus_barteri	Chamaedorea_seifrizii)	((((Veitchia_spiralis	Hydriastele_microspadix)	Orania_palindan)	Elaeis_oleifera)	(((Iriartea_deltoidea	(Heterospathe_cagayanensis	Burretiokentia_grandiflora))	Reinhardtia_gracilis)	Sabal_domingensis)))	Serenoa_repens);
((Podococcus_barteri	(((Chamaedorea_seifrizii	((Elaeis_oleifera	Veitchia_spiralis)	(Hydriastele_microspadix	Orania_palindan)))	((Iriartea_deltoidea	(Heterospathe_cagayanensis	Burretiokentia_grandiflora))	Reinhardtia_gracilis))	Sabal_domingensis))	Serenoa_repens);
(((Podococcus_barteri	Chamaedorea_seifrizii)	((((Heterospathe_cagayanensis	Burretiokentia_grandiflora)	Sabal_domingensis)	(Reinhardtia_gracilis	(((Hydriastele_microspadix	Veitchia_spiralis)	Orania_palindan)	Elaeis_oleifera)))	Iriartea_deltoidea))	Serenoa_repens);
(((Podococcus_barteri	Chamaedorea_seifrizii)	(((Hydriastele_microspadix	Veitchia_spiralis)	Orania_palindan)	((Reinhardtia_gracilis	(Iriartea_deltoidea	(Heterospathe_cagayanensis	Burretiokentia_grandiflora)))	(Elaeis_oleifera	Sabal_domingensis))))	Serenoa_repens);
(((Podococcus_barteri	Chamaedorea_seifrizii)	((Sabal_domingensis	Elaeis_oleifera)	(Reinhardtia_gracilis	(Iriartea_deltoidea	((Heterospathe_cagayanensis	Burretiokentia_grandiflora)	((Hydriastele_microspadix	Veitchia_spiralis)	Orania_palindan))))))	Serenoa_repens);
(((((Elaeis_oleifera	Sabal_domingensis)	Reinhardtia_gracilis)	((Orania_palindan	(Hydriastele_microspadix	Veitchia_spiralis))	(Iriartea_deltoidea	(Burretiokentia_grandiflora	Heterospathe_cagayanensis))))	(Podococcus_barteri	Chamaedorea_seifrizii))	Serenoa_repens);
(((((Elaeis_oleifera	(Orania_palindan	(Hydriastele_microspadix	Veitchia_spiralis)))	Sabal_domingensis)	(Reinhardtia_gracilis	(Iriartea_deltoidea	(Burretiokentia_grandiflora	Heterospathe_cagayanensis))))	(Podococcus_barteri	Chamaedorea_seifrizii))	Serenoa_repens);
(((((Elaeis_oleifera	(Orania_palindan	(Hydriastele_microspadix	Veitchia_spiralis)))	Sabal_domingensis)	(Reinhardtia_gracilis	(Iriartea_deltoidea	(Burretiokentia_grandiflora	Heterospathe_cagayanensis))))	(Podococcus_barteri	Chamaedorea_seifrizii))	Serenoa_repens);
(((((Elaeis_oleifera	(Orania_palindan	(Hydriastele_microspadix	Veitchia_spiralis)))	Sabal_domingensis)	(Reinhardtia_gracilis	(Iriartea_deltoidea	(Burretiokentia_grandiflora	Heterospathe_cagayanensis))))	(Podococcus_barteri	Chamaedorea_seifrizii))	Serenoa_repens);
((((Elaeis_oleifera	(Sabal_domingensis	Reinhardtia_gracilis))	((Orania_palindan	(Hydriastele_microspadix	Veitchia_spiralis))	(Iriartea_deltoidea	(Burretiokentia_grandiflora	Heterospathe_cagayanensis))))	(Podococcus_barteri	Chamaedorea_seifrizii))	Serenoa_repens);
(((((Podococcus_barteri	Orania_palindan)	(Hydriastele_microspadix	Veitchia_spiralis))	((Reinhardtia_gracilis	(Iriartea_deltoidea	(Burretiokentia_grandiflora	Heterospathe_cagayanensis)))	(Sabal_domingensis	Elaeis_oleifera)))	Chamaedorea_seifrizii)	Serenoa_repens);
((((Elaeis_oleifera	(Podococcus_barteri	(Hydriastele_microspadix	(Veitchia_spiralis	Orania_palindan))))	((Reinhardtia_gracilis	(Iriartea_deltoidea	(Burretiokentia_grandiflora	Heterospathe_cagayanensis)))	Sabal_domingensis))	Chamaedorea_seifrizii)	Serenoa_repens);
(((Elaeis_oleifera	(Sabal_domingensis	((Reinhardtia_gracilis	(Iriartea_deltoidea	(Burretiokentia_grandiflora	Heterospathe_cagayanensis)))	((Hydriastele_microspadix	Veitchia_spiralis)	Orania_palindan))))	(Podococcus_barteri	Chamaedorea_seifrizii))	Serenoa_repens);
(((Elaeis_oleifera	(Sabal_domingensis	((Reinhardtia_gracilis	(Iriartea_deltoidea	(Burretiokentia_grandiflora	Heterospathe_cagayanensis)))	((Hydriastele_microspadix	Veitchia_spiralis)	Orania_palindan))))	(Podococcus_barteri	Chamaedorea_seifrizii))	Serenoa_repens);
((((Elaeis_oleifera	(Podococcus_barteri	(((Hydriastele_microspadix	Veitchia_spiralis)	Orania_palindan)	Chamaedorea_seifrizii)))	Sabal_domingensis)	(Reinhardtia_gracilis	(Iriartea_deltoidea	(Burretiokentia_grandiflora	Heterospathe_cagayanensis))))	Serenoa_repens);
(((Podococcus_barteri	Chamaedorea_seifrizii)	((Sabal_domingensis	(Reinhardtia_gracilis	(Iriartea_deltoidea	(Burretiokentia_grandiflora	Heterospathe_cagayanensis))))	(((Veitchia_spiralis	Hydriastele_microspadix)	Orania_palindan)	Elaeis_oleifera)))	Serenoa_repens);
(((Podococcus_barteri	Chamaedorea_seifrizii)	((Sabal_domingensis	(Reinhardtia_gracilis	(Iriartea_deltoidea	(Burretiokentia_grandiflora	Heterospathe_cagayanensis))))	(((Veitchia_spiralis	Hydriastele_microspadix)	Orania_palindan)	Elaeis_oleifera)))	Serenoa_repens);
(((Podococcus_barteri	Chamaedorea_seifrizii)	((Sabal_domingensis	(Reinhardtia_gracilis	(Iriartea_deltoidea	(Burretiokentia_grandiflora	Heterospathe_cagayanensis))))	(((Veitchia_spiralis	Hydriastele_microspadix)	Orania_palindan)	Elaeis_oleifera)))	Serenoa_repens);
(((Podococcus_barteri	Chamaedorea_seifrizii)	((Sabal_domingensis	(Reinhardtia_gracilis	(Iriartea_deltoidea	(Burretiokentia_grandiflora	Heterospathe_cagayanensis))))	(((Veitchia_spiralis	Hydriastele_microspadix)	Orania_palindan)	Elaeis_oleifera)))	Serenoa_repens);
(((Podococcus_barteri	Chamaedorea_seifrizii)	((Burretiokentia_grandiflora	Heterospathe_cagayanensis)	(Iriartea_deltoidea	(((((Veitchia_spiralis	Hydriastele_microspadix)	Orania_palindan)	Elaeis_oleifera)	Reinhardtia_gracilis)	Sabal_domingensis))))	Serenoa_repens);
(((Podococcus_barteri	Chamaedorea_seifrizii)	((((Burretiokentia_grandiflora	Heterospathe_cagayanensis)	Iriartea_deltoidea)	Reinhardtia_gracilis)	(Sabal_domingensis	(((Veitchia_spiralis	Hydriastele_microspadix)	Orania_palindan)	Elaeis_oleifera))))	Serenoa_repens);
(((Podococcus_barteri	Chamaedorea_seifrizii)	((((Burretiokentia_grandiflora	Heterospathe_cagayanensis)	Iriartea_deltoidea)	Reinhardtia_gracilis)	(Sabal_domingensis	(((Veitchia_spiralis	Hydriastele_microspadix)	Orania_palindan)	Elaeis_oleifera))))	Serenoa_repens);
(((Podococcus_barteri	Chamaedorea_seifrizii)	((((Burretiokentia_grandiflora	Heterospathe_cagayanensis)	Iriartea_deltoidea)	Reinhardtia_gracilis)	(Sabal_domingensis	(((Veitchia_spiralis	Hydriastele_microspadix)	Orania_palindan)	Elaeis_oleifera))))	Serenoa_repens);
((((((Burretiokentia_grandiflora	Heterospathe_cagayanensis)	Iriartea_deltoidea)	Reinhardtia_gracilis)	Sabal_domingensis)	(((Podococcus_barteri	Chamaedorea_seifrizii)	((Veitchia_spiralis	Hydriastele_microspadix)	Orania_palindan))	Elaeis_oleifera))	Serenoa_repens);
((Chamaedorea_seifrizii	(Elaeis_oleifera	((((Podococcus_barteri	Veitchia_spiralis)	Hydriastele_microspadix)	Orania_palindan)	((((Burretiokentia_grandiflora	Heterospathe_cagayanensis)	Iriartea_deltoidea)	Reinhardtia_gracilis)	Sabal_domingensis))))	Serenoa_repens);
(((Chamaedorea_seifrizii	Podococcus_barteri)	((((Iriartea_deltoidea	(Heterospathe_cagayanensis	Burretiokentia_grandiflora))	(Orania_palindan	(Veitchia_spiralis	Hydriastele_microspadix)))	Elaeis_oleifera)	(Sabal_domingensis	Reinhardtia_gracilis)))	Serenoa_repens);
((Chamaedorea_seifrizii	((((((Podococcus_barteri	(Orania_palindan	(Veitchia_spiralis	Hydriastele_microspadix)))	Elaeis_oleifera)	Sabal_domingensis)	Reinhardtia_gracilis)	Iriartea_deltoidea)	(Heterospathe_cagayanensis	Burretiokentia_grandiflora)))	Serenoa_repens);
((Chamaedorea_seifrizii	((Iriartea_deltoidea	(Reinhardtia_gracilis	(Heterospathe_cagayanensis	Burretiokentia_grandiflora)))	(((Orania_palindan	((Podococcus_barteri	Veitchia_spiralis)	Hydriastele_microspadix))	Elaeis_oleifera)	Sabal_domingensis)))	Serenoa_repens);
((Chamaedorea_seifrizii	((Iriartea_deltoidea	(Reinhardtia_gracilis	(Heterospathe_cagayanensis	Burretiokentia_grandiflora)))	(((Orania_palindan	((Podococcus_barteri	Veitchia_spiralis)	Hydriastele_microspadix))	Elaeis_oleifera)	Sabal_domingensis)))	Serenoa_repens);
(((Podococcus_barteri	Chamaedorea_seifrizii)	(((Reinhardtia_gracilis	((Orania_palindan	(Veitchia_spiralis	Hydriastele_microspadix))	Elaeis_oleifera))	Sabal_domingensis)	((Heterospathe_cagayanensis	Burretiokentia_grandiflora)	Iriartea_deltoidea)))	Serenoa_repens);
((Chamaedorea_seifrizii	((Sabal_domingensis	(Reinhardtia_gracilis	((Heterospathe_cagayanensis	Burretiokentia_grandiflora)	Iriartea_deltoidea)))	(Podococcus_barteri	((Orania_palindan	(Veitchia_spiralis	Hydriastele_microspadix))	Elaeis_oleifera))))	Serenoa_repens);
(((Podococcus_barteri	Chamaedorea_seifrizii)	(Reinhardtia_gracilis	((((Orania_palindan	(Veitchia_spiralis	Hydriastele_microspadix))	Elaeis_oleifera)	((Heterospathe_cagayanensis	Burretiokentia_grandiflora)	Iriartea_deltoidea))	Sabal_domingensis)))	Serenoa_repens);
((Chamaedorea_seifrizii	(((Podococcus_barteri	(Orania_palindan	(Veitchia_spiralis	Hydriastele_microspadix)))	Elaeis_oleifera)	((Reinhardtia_gracilis	((Heterospathe_cagayanensis	Burretiokentia_grandiflora)	Iriartea_deltoidea))	Sabal_domingensis)))	Serenoa_repens);
(((Podococcus_barteri	Chamaedorea_seifrizii)	((Heterospathe_cagayanensis	Burretiokentia_grandiflora)	((Iriartea_deltoidea	(Elaeis_oleifera	(Reinhardtia_gracilis	Sabal_domingensis)))	(Orania_palindan	(Veitchia_spiralis	Hydriastele_microspadix)))))	Serenoa_repens);
((Chamaedorea_seifrizii	(Podococcus_barteri	(((Orania_palindan	(Veitchia_spiralis	Hydriastele_microspadix))	(((Iriartea_deltoidea	Reinhardtia_gracilis)	(Heterospathe_cagayanensis	Burretiokentia_grandiflora))	Elaeis_oleifera))	Sabal_domingensis)))	Serenoa_repens);
((((((Veitchia_spiralis	Hydriastele_microspadix)	Orania_palindan)	(Iriartea_deltoidea	(Burretiokentia_grandiflora	Heterospathe_cagayanensis)))	(Reinhardtia_gracilis	(Sabal_domingensis	Elaeis_oleifera)))	(Podococcus_barteri	Chamaedorea_seifrizii))	Serenoa_repens);
((((Sabal_domingensis	(Reinhardtia_gracilis	(Elaeis_oleifera	(Podococcus_barteri	((Veitchia_spiralis	Orania_palindan)	Hydriastele_microspadix)))))	(Iriartea_deltoidea	(Burretiokentia_grandiflora	Heterospathe_cagayanensis)))	Chamaedorea_seifrizii)	Serenoa_repens);
((((Elaeis_oleifera	(Sabal_domingensis	(Reinhardtia_gracilis	(((Veitchia_spiralis	Orania_palindan)	Hydriastele_microspadix)	((Burretiokentia_grandiflora	Heterospathe_cagayanensis)	Iriartea_deltoidea)))))	Podococcus_barteri)	Chamaedorea_seifrizii)	Serenoa_repens);
((((((Burretiokentia_grandiflora	Heterospathe_cagayanensis)	(Iriartea_deltoidea	Reinhardtia_gracilis))	(((Hydriastele_microspadix	Veitchia_spiralis)	Orania_palindan)	Sabal_domingensis))	Elaeis_oleifera)	(Podococcus_barteri	Chamaedorea_seifrizii))	Serenoa_repens);
(((((((Burretiokentia_grandiflora	Heterospathe_cagayanensis)	Iriartea_deltoidea)	Reinhardtia_gracilis)	Sabal_domingensis)	(Elaeis_oleifera	(((Podococcus_barteri	Hydriastele_microspadix)	Veitchia_spiralis)	Orania_palindan)))	Chamaedorea_seifrizii)	Serenoa_repens);
(((((((Burretiokentia_grandiflora	Heterospathe_cagayanensis)	Iriartea_deltoidea)	Reinhardtia_gracilis)	Sabal_domingensis)	(Elaeis_oleifera	(((Podococcus_barteri	Hydriastele_microspadix)	Veitchia_spiralis)	Orania_palindan)))	Chamaedorea_seifrizii)	Serenoa_repens);
(((((Sabal_domingensis	Elaeis_oleifera)	Reinhardtia_gracilis)	(((Burretiokentia_grandiflora	Heterospathe_cagayanensis)	Iriartea_deltoidea)	(Chamaedorea_seifrizii	((Orania_palindan	Hydriastele_microspadix)	Veitchia_spiralis))))	Podococcus_barteri)	Serenoa_repens);
((((Sabal_domingensis	(((Burretiokentia_grandiflora	Heterospathe_cagayanensis)	Reinhardtia_gracilis)	Iriartea_deltoidea))	(Elaeis_oleifera	(Orania_palindan	(Hydriastele_microspadix	(Podococcus_barteri	Veitchia_spiralis)))))	Chamaedorea_seifrizii)	Serenoa_repens);
((((((Iriartea_deltoidea	((Orania_palindan	(Veitchia_spiralis	Hydriastele_microspadix))	(Burretiokentia_grandiflora	Heterospathe_cagayanensis)))	Sabal_domingensis)	Elaeis_oleifera)	Reinhardtia_gracilis)	(Podococcus_barteri	Chamaedorea_seifrizii))	Serenoa_repens);
((((Reinhardtia_gracilis	(Iriartea_deltoidea	(Burretiokentia_grandiflora	Heterospathe_cagayanensis)))	(((Orania_palindan	(Veitchia_spiralis	Hydriastele_microspadix))	Sabal_domingensis)	Elaeis_oleifera))	(Podococcus_barteri	Chamaedorea_seifrizii))	Serenoa_repens);
(((Podococcus_barteri	Chamaedorea_seifrizii)	((Elaeis_oleifera	((((Heterospathe_cagayanensis	Burretiokentia_grandiflora)	Iriartea_deltoidea)	Reinhardtia_gracilis)	Sabal_domingensis))	(Orania_palindan	(Veitchia_spiralis	Hydriastele_microspadix))))	Serenoa_repens);
(((Podococcus_barteri	Chamaedorea_seifrizii)	((((Elaeis_oleifera	(Orania_palindan	(Veitchia_spiralis	Hydriastele_microspadix)))	((Heterospathe_cagayanensis	Burretiokentia_grandiflora)	Reinhardtia_gracilis))	Sabal_domingensis)	Iriartea_deltoidea))	Serenoa_repens);
((Chamaedorea_seifrizii	(((Elaeis_oleifera	((Orania_palindan	Veitchia_spiralis)	(Podococcus_barteri	Hydriastele_microspadix)))	(Iriartea_deltoidea	((Heterospathe_cagayanensis	Burretiokentia_grandiflora)	Reinhardtia_gracilis)))	Sabal_domingensis))	Serenoa_repens);
(((Reinhardtia_gracilis	(Iriartea_deltoidea	(Heterospathe_cagayanensis	Burretiokentia_grandiflora)))	(Sabal_domingensis	(Elaeis_oleifera	(((Hydriastele_microspadix	(Veitchia_spiralis	Orania_palindan))	Chamaedorea_seifrizii)	Podococcus_barteri))))	Serenoa_repens);
((((((Heterospathe_cagayanensis	Burretiokentia_grandiflora)	Iriartea_deltoidea)	Reinhardtia_gracilis)	Sabal_domingensis)	(Elaeis_oleifera	((Chamaedorea_seifrizii	Podococcus_barteri)	((Hydriastele_microspadix	Veitchia_spiralis)	Orania_palindan))))	Serenoa_repens);
(((Chamaedorea_seifrizii	Podococcus_barteri)	((Sabal_domingensis	(Elaeis_oleifera	((Hydriastele_microspadix	Veitchia_spiralis)	Orania_palindan)))	(((Heterospathe_cagayanensis	Burretiokentia_grandiflora)	Iriartea_deltoidea)	Reinhardtia_gracilis)))	Serenoa_repens);
(((Chamaedorea_seifrizii	Podococcus_barteri)	(Sabal_domingensis	(Elaeis_oleifera	((((Hydriastele_microspadix	Veitchia_spiralis)	Orania_palindan)	(Iriartea_deltoidea	(Heterospathe_cagayanensis	Burretiokentia_grandiflora)))	Reinhardtia_gracilis))))	Serenoa_repens);
((Chamaedorea_seifrizii	((Sabal_domingensis	((Podococcus_barteri	((Hydriastele_microspadix	Veitchia_spiralis)	Orania_palindan))	Elaeis_oleifera))	((Iriartea_deltoidea	(Heterospathe_cagayanensis	Burretiokentia_grandiflora))	Reinhardtia_gracilis)))	Serenoa_repens);
(((Podococcus_barteri	Chamaedorea_seifrizii)	((Sabal_domingensis	(((Hydriastele_microspadix	Veitchia_spiralis)	Orania_palindan)	Elaeis_oleifera))	((Iriartea_deltoidea	(Heterospathe_cagayanensis	Burretiokentia_grandiflora))	Reinhardtia_gracilis)))	Serenoa_repens);
(((Podococcus_barteri	Chamaedorea_seifrizii)	(((Hydriastele_microspadix	Veitchia_spiralis)	Orania_palindan)	(Elaeis_oleifera	(((Iriartea_deltoidea	(Heterospathe_cagayanensis	Burretiokentia_grandiflora))	Reinhardtia_gracilis)	Sabal_domingensis))))	Serenoa_repens);
(((Podococcus_barteri	Chamaedorea_seifrizii)	(((Sabal_domingensis	Elaeis_oleifera)	(((Orania_palindan	(Hydriastele_microspadix	Veitchia_spiralis))	(Heterospathe_cagayanensis	Burretiokentia_grandiflora))	Iriartea_deltoidea))	Reinhardtia_gracilis))	Serenoa_repens);
(((Podococcus_barteri	Chamaedorea_seifrizii)	((((Iriartea_deltoidea	(Heterospathe_cagayanensis	Burretiokentia_grandiflora))	Reinhardtia_gracilis)	Sabal_domingensis)	(Elaeis_oleifera	(Orania_palindan	(Hydriastele_microspadix	Veitchia_spiralis)))))	Serenoa_repens);
(((Podococcus_barteri	Chamaedorea_seifrizii)	(((Orania_palindan	(Hydriastele_microspadix	Veitchia_spiralis))	(Iriartea_deltoidea	(Heterospathe_cagayanensis	Burretiokentia_grandiflora)))	((Sabal_domingensis	Elaeis_oleifera)	Reinhardtia_gracilis)))	Serenoa_repens);
((Chamaedorea_seifrizii	(Podococcus_barteri	(Reinhardtia_gracilis	(Sabal_domingensis	((Elaeis_oleifera	(Orania_palindan	(Hydriastele_microspadix	Veitchia_spiralis)))	(Iriartea_deltoidea	(Heterospathe_cagayanensis	Burretiokentia_grandiflora)))))))	Serenoa_repens);
((Chamaedorea_seifrizii	(Podococcus_barteri	((Sabal_domingensis	Reinhardtia_gracilis)	(Elaeis_oleifera	((Orania_palindan	(Hydriastele_microspadix	Veitchia_spiralis))	(Iriartea_deltoidea	(Heterospathe_cagayanensis	Burretiokentia_grandiflora)))))))	Serenoa_repens);
((Podococcus_barteri	(Sabal_domingensis	((Reinhardtia_gracilis	((Chamaedorea_seifrizii	(Orania_palindan	(Hydriastele_microspadix	Veitchia_spiralis)))	((Heterospathe_cagayanensis	Burretiokentia_grandiflora)	Iriartea_deltoidea)))	Elaeis_oleifera)))	Serenoa_repens);
((Chamaedorea_seifrizii	(((Orania_palindan	(Podococcus_barteri	Veitchia_spiralis))	Hydriastele_microspadix)	(((Reinhardtia_gracilis	((Heterospathe_cagayanensis	Burretiokentia_grandiflora)	Iriartea_deltoidea))	Sabal_domingensis)	Elaeis_oleifera)))	Serenoa_repens);
(((Podococcus_barteri	Chamaedorea_seifrizii)	(Sabal_domingensis	(Reinhardtia_gracilis	(Elaeis_oleifera	(((Heterospathe_cagayanensis	Burretiokentia_grandiflora)	Iriartea_deltoidea)	(Orania_palindan	(Hydriastele_microspadix	Veitchia_spiralis)))))))	Serenoa_repens);
(((Elaeis_oleifera	(Podococcus_barteri	(((Orania_palindan	Veitchia_spiralis)	Hydriastele_microspadix)	Chamaedorea_seifrizii)))	(Sabal_domingensis	(Reinhardtia_gracilis	((Heterospathe_cagayanensis	Burretiokentia_grandiflora)	Iriartea_deltoidea))))	Serenoa_repens);
((((Elaeis_oleifera	(Orania_palindan	(Hydriastele_microspadix	Veitchia_spiralis)))	(Sabal_domingensis	(Reinhardtia_gracilis	((Heterospathe_cagayanensis	Burretiokentia_grandiflora)	Iriartea_deltoidea))))	(Podococcus_barteri	Chamaedorea_seifrizii))	Serenoa_repens);
(((Sabal_domingensis	Reinhardtia_gracilis)	(Elaeis_oleifera	(((Burretiokentia_grandiflora	Heterospathe_cagayanensis)	Iriartea_deltoidea)	((Podococcus_barteri	Chamaedorea_seifrizii)	(Orania_palindan	(Hydriastele_microspadix	Veitchia_spiralis))))))	Serenoa_repens);
((Podococcus_barteri	(Sabal_domingensis	(((((Burretiokentia_grandiflora	Heterospathe_cagayanensis)	Iriartea_deltoidea)	(Chamaedorea_seifrizii	(Orania_palindan	(Hydriastele_microspadix	Veitchia_spiralis))))	Reinhardtia_gracilis)	Elaeis_oleifera)))	Serenoa_repens);
(((((((Burretiokentia_grandiflora	Heterospathe_cagayanensis)	Iriartea_deltoidea)	Reinhardtia_gracilis)	Elaeis_oleifera)	Sabal_domingensis)	((Chamaedorea_seifrizii	((Orania_palindan	Veitchia_spiralis)	Hydriastele_microspadix))	Podococcus_barteri))	Serenoa_repens);
(((((((Burretiokentia_grandiflora	Heterospathe_cagayanensis)	Iriartea_deltoidea)	Reinhardtia_gracilis)	Elaeis_oleifera)	Sabal_domingensis)	((Chamaedorea_seifrizii	((Orania_palindan	Veitchia_spiralis)	Hydriastele_microspadix))	Podococcus_barteri))	Serenoa_repens);
(((((((Burretiokentia_grandiflora	Heterospathe_cagayanensis)	Iriartea_deltoidea)	Reinhardtia_gracilis)	((Orania_palindan	(Hydriastele_microspadix	Veitchia_spiralis))	Elaeis_oleifera))	Sabal_domingensis)	(Chamaedorea_seifrizii	Podococcus_barteri))	Serenoa_repens);
((((Burretiokentia_grandiflora	Heterospathe_cagayanensis)	(((((Orania_palindan	((Podococcus_barteri	Hydriastele_microspadix)	Veitchia_spiralis))	Elaeis_oleifera)	Reinhardtia_gracilis)	Sabal_domingensis)	Iriartea_deltoidea))	Chamaedorea_seifrizii)	Serenoa_repens);
(((((Reinhardtia_gracilis	(Iriartea_deltoidea	(Burretiokentia_grandiflora	Heterospathe_cagayanensis)))	Sabal_domingensis)	((Orania_palindan	(Hydriastele_microspadix	Veitchia_spiralis))	Elaeis_oleifera))	(Podococcus_barteri	Chamaedorea_seifrizii))	Serenoa_repens);
((((Iriartea_deltoidea	(Burretiokentia_grandiflora	Heterospathe_cagayanensis))	(((Podococcus_barteri	(Orania_palindan	(Hydriastele_microspadix	Veitchia_spiralis)))	Elaeis_oleifera)	(Sabal_domingensis	Reinhardtia_gracilis)))	Chamaedorea_seifrizii)	Serenoa_repens);
((((Iriartea_deltoidea	(Burretiokentia_grandiflora	Heterospathe_cagayanensis))	(((Podococcus_barteri	(Orania_palindan	(Hydriastele_microspadix	Veitchia_spiralis)))	Elaeis_oleifera)	(Sabal_domingensis	Reinhardtia_gracilis)))	Chamaedorea_seifrizii)	Serenoa_repens);
(((Elaeis_oleifera	(Reinhardtia_gracilis	(Sabal_domingensis	((Iriartea_deltoidea	(Burretiokentia_grandiflora	Heterospathe_cagayanensis))	(Orania_palindan	(Hydriastele_microspadix	Veitchia_spiralis))))))	(Podococcus_barteri	Chamaedorea_seifrizii))	Serenoa_repens);
((Chamaedorea_seifrizii	((((((Podococcus_barteri	(Burretiokentia_grandiflora	Heterospathe_cagayanensis))	Hydriastele_microspadix)	Veitchia_spiralis)	Orania_palindan)	(Reinhardtia_gracilis	(Iriartea_deltoidea	Sabal_domingensis)))	Elaeis_oleifera))	Serenoa_repens);
(((Podococcus_barteri	Chamaedorea_seifrizii)	((Elaeis_oleifera	((Hydriastele_microspadix	Veitchia_spiralis)	Orania_palindan))	(Sabal_domingensis	((Burretiokentia_grandiflora	Heterospathe_cagayanensis)	(Reinhardtia_gracilis	Iriartea_deltoidea)))))	Serenoa_repens);
((Chamaedorea_seifrizii	(Sabal_domingensis	((Elaeis_oleifera	((Podococcus_barteri	Orania_palindan)	(Veitchia_spiralis	Hydriastele_microspadix)))	((Burretiokentia_grandiflora	Heterospathe_cagayanensis)	(Reinhardtia_gracilis	Iriartea_deltoidea)))))	Serenoa_repens);
(((Podococcus_barteri	Chamaedorea_seifrizii)	(((Sabal_domingensis	(((Orania_palindan	(Hydriastele_microspadix	Veitchia_spiralis))	(Burretiokentia_grandiflora	Heterospathe_cagayanensis))	Iriartea_deltoidea))	Reinhardtia_gracilis)	Elaeis_oleifera))	Serenoa_repens);
(((Podococcus_barteri	Chamaedorea_seifrizii)	((((Hydriastele_microspadix	(Burretiokentia_grandiflora	Heterospathe_cagayanensis))	(Orania_palindan	Veitchia_spiralis))	Iriartea_deltoidea)	((Reinhardtia_gracilis	Elaeis_oleifera)	Sabal_domingensis)))	Serenoa_repens);
((Chamaedorea_seifrizii	(((Hydriastele_microspadix	(Orania_palindan	Veitchia_spiralis))	Podococcus_barteri)	(Elaeis_oleifera	(Sabal_domingensis	((Iriartea_deltoidea	(Burretiokentia_grandiflora	Heterospathe_cagayanensis))	Reinhardtia_gracilis)))))	Serenoa_repens);
(((Sabal_domingensis	((Iriartea_deltoidea	(Burretiokentia_grandiflora	Heterospathe_cagayanensis))	Reinhardtia_gracilis))	(((Podococcus_barteri	Chamaedorea_seifrizii)	(Orania_palindan	(Hydriastele_microspadix	Veitchia_spiralis)))	Elaeis_oleifera))	Serenoa_repens);
(((Sabal_domingensis	((Iriartea_deltoidea	(Burretiokentia_grandiflora	Heterospathe_cagayanensis))	Reinhardtia_gracilis))	(((Podococcus_barteri	Chamaedorea_seifrizii)	(Orania_palindan	(Hydriastele_microspadix	Veitchia_spiralis)))	Elaeis_oleifera))	Serenoa_repens);
((Chamaedorea_seifrizii	((Iriartea_deltoidea	(Sabal_domingensis	((Burretiokentia_grandiflora	Heterospathe_cagayanensis)	Reinhardtia_gracilis)))	(Elaeis_oleifera	(Orania_palindan	((Podococcus_barteri	Hydriastele_microspadix)	Veitchia_spiralis)))))	Serenoa_repens);
(((Elaeis_oleifera	((Chamaedorea_seifrizii	(Orania_palindan	(Hydriastele_microspadix	Veitchia_spiralis)))	Podococcus_barteri))	(((Iriartea_deltoidea	(Burretiokentia_grandiflora	Heterospathe_cagayanensis))	Sabal_domingensis)	Reinhardtia_gracilis))	Serenoa_repens);
(((Podococcus_barteri	Chamaedorea_seifrizii)	((Sabal_domingensis	(Reinhardtia_gracilis	((Heterospathe_cagayanensis	Burretiokentia_grandiflora)	Iriartea_deltoidea)))	(((Veitchia_spiralis	Hydriastele_microspadix)	Orania_palindan)	Elaeis_oleifera)))	Serenoa_repens);
(((Podococcus_barteri	Chamaedorea_seifrizii)	((Sabal_domingensis	(Reinhardtia_gracilis	((Heterospathe_cagayanensis	Burretiokentia_grandiflora)	Iriartea_deltoidea)))	(((Veitchia_spiralis	Hydriastele_microspadix)	Orania_palindan)	Elaeis_oleifera)))	Serenoa_repens);
(((Podococcus_barteri	Chamaedorea_seifrizii)	((Sabal_domingensis	(Reinhardtia_gracilis	((Heterospathe_cagayanensis	Burretiokentia_grandiflora)	Iriartea_deltoidea)))	(((Veitchia_spiralis	Hydriastele_microspadix)	Orania_palindan)	Elaeis_oleifera)))	Serenoa_repens);
(((Podococcus_barteri	Chamaedorea_seifrizii)	((Sabal_domingensis	(Reinhardtia_gracilis	((Heterospathe_cagayanensis	Burretiokentia_grandiflora)	Iriartea_deltoidea)))	(((Veitchia_spiralis	Hydriastele_microspadix)	Orania_palindan)	Elaeis_oleifera)))	Serenoa_repens);
(((Podococcus_barteri	Chamaedorea_seifrizii)	(((Elaeis_oleifera	Reinhardtia_gracilis)	Sabal_domingensis)	(((Veitchia_spiralis	Hydriastele_microspadix)	Orania_palindan)	((Heterospathe_cagayanensis	Burretiokentia_grandiflora)	Iriartea_deltoidea))))	Serenoa_repens);
(((Podococcus_barteri	Chamaedorea_seifrizii)	((((Veitchia_spiralis	Hydriastele_microspadix)	Orania_palindan)	Elaeis_oleifera)	((Reinhardtia_gracilis	((Heterospathe_cagayanensis	Burretiokentia_grandiflora)	Iriartea_deltoidea))	Sabal_domingensis)))	Serenoa_repens);
((((Podococcus_barteri	(((Veitchia_spiralis	Hydriastele_microspadix)	Orania_palindan)	Chamaedorea_seifrizii))	Elaeis_oleifera)	((Reinhardtia_gracilis	((Heterospathe_cagayanensis	Burretiokentia_grandiflora)	Iriartea_deltoidea))	Sabal_domingensis))	Serenoa_repens);
(((((((Veitchia_spiralis	(Podococcus_barteri	Hydriastele_microspadix))	Orania_palindan)	Chamaedorea_seifrizii)	Elaeis_oleifera)	(Reinhardtia_gracilis	((Heterospathe_cagayanensis	Burretiokentia_grandiflora)	Iriartea_deltoidea)))	Sabal_domingensis)	Serenoa_repens);
(((((Reinhardtia_gracilis	Sabal_domingensis)	((Chamaedorea_seifrizii	((Orania_palindan	Hydriastele_microspadix)	Veitchia_spiralis))	(Iriartea_deltoidea	(Heterospathe_cagayanensis	Burretiokentia_grandiflora))))	Elaeis_oleifera)	Podococcus_barteri)	Serenoa_repens);
((((Iriartea_deltoidea	((Orania_palindan	(Hydriastele_microspadix	Veitchia_spiralis))	(Heterospathe_cagayanensis	Burretiokentia_grandiflora)))	(Reinhardtia_gracilis	(Sabal_domingensis	Elaeis_oleifera)))	(Podococcus_barteri	Chamaedorea_seifrizii))	Serenoa_repens);
(((Podococcus_barteri	Chamaedorea_seifrizii)	(Sabal_domingensis	(Reinhardtia_gracilis	((((Veitchia_spiralis	Hydriastele_microspadix)	Orania_palindan)	Elaeis_oleifera)	((Heterospathe_cagayanensis	Burretiokentia_grandiflora)	Iriartea_deltoidea)))))	Serenoa_repens);
((Chamaedorea_seifrizii	(Podococcus_barteri	((Reinhardtia_gracilis	(((Heterospathe_cagayanensis	Burretiokentia_grandiflora)	Iriartea_deltoidea)	((Veitchia_spiralis	Hydriastele_microspadix)	Orania_palindan)))	(Sabal_domingensis	Elaeis_oleifera))))	Serenoa_repens);
(((Chamaedorea_seifrizii	Podococcus_barteri)	((((Iriartea_deltoidea	((Heterospathe_cagayanensis	Burretiokentia_grandiflora)	Reinhardtia_gracilis))	Sabal_domingensis)	Elaeis_oleifera)	((Veitchia_spiralis	Hydriastele_microspadix)	Orania_palindan)))	Serenoa_repens);
((Chamaedorea_seifrizii	((((Reinhardtia_gracilis	(Iriartea_deltoidea	(Heterospathe_cagayanensis	Burretiokentia_grandiflora)))	Sabal_domingensis)	Elaeis_oleifera)	(Podococcus_barteri	((Veitchia_spiralis	Hydriastele_microspadix)	Orania_palindan))))	Serenoa_repens);
(((Podococcus_barteri	Chamaedorea_seifrizii)	((Heterospathe_cagayanensis	Burretiokentia_grandiflora)	(((Iriartea_deltoidea	Reinhardtia_gracilis)	(Elaeis_oleifera	((Veitchia_spiralis	Hydriastele_microspadix)	Orania_palindan)))	Sabal_domingensis)))	Serenoa_repens);
(((Podococcus_barteri	Chamaedorea_seifrizii)	((Reinhardtia_gracilis	((Heterospathe_cagayanensis	Burretiokentia_grandiflora)	Iriartea_deltoidea))	((Elaeis_oleifera	((Veitchia_spiralis	Hydriastele_microspadix)	Orania_palindan))	Sabal_domingensis)))	Serenoa_repens);
(((Podococcus_barteri	Chamaedorea_seifrizii)	(Reinhardtia_gracilis	((((Heterospathe_cagayanensis	Burretiokentia_grandiflora)	(((Veitchia_spiralis	Hydriastele_microspadix)	Orania_palindan)	Iriartea_deltoidea))	Elaeis_oleifera)	Sabal_domingensis)))	Serenoa_repens);
((((Podococcus_barteri	((Chamaedorea_seifrizii	((Veitchia_spiralis	Hydriastele_microspadix)	Orania_palindan))	Elaeis_oleifera))	Sabal_domingensis)	(Reinhardtia_gracilis	((Heterospathe_cagayanensis	Burretiokentia_grandiflora)	Iriartea_deltoidea)))	Serenoa_repens);
((((Podococcus_barteri	((Chamaedorea_seifrizii	((Veitchia_spiralis	Hydriastele_microspadix)	Orania_palindan))	Elaeis_oleifera))	Sabal_domingensis)	(Reinhardtia_gracilis	((Heterospathe_cagayanensis	Burretiokentia_grandiflora)	Iriartea_deltoidea)))	Serenoa_repens);
((Chamaedorea_seifrizii	((Reinhardtia_gracilis	(Elaeis_oleifera	Sabal_domingensis))	(Iriartea_deltoidea	((Podococcus_barteri	((Heterospathe_cagayanensis	Burretiokentia_grandiflora)	Hydriastele_microspadix))	(Orania_palindan	Veitchia_spiralis)))))	Serenoa_repens);
((((Reinhardtia_gracilis	((Heterospathe_cagayanensis	Burretiokentia_grandiflora)	Iriartea_deltoidea))	(((Orania_palindan	(Veitchia_spiralis	Hydriastele_microspadix))	Elaeis_oleifera)	Sabal_domingensis))	(Podococcus_barteri	Chamaedorea_seifrizii))	Serenoa_repens);
((((Reinhardtia_gracilis	((Heterospathe_cagayanensis	Burretiokentia_grandiflora)	Iriartea_deltoidea))	(((Orania_palindan	(Veitchia_spiralis	Hydriastele_microspadix))	Elaeis_oleifera)	Sabal_domingensis))	(Podococcus_barteri	Chamaedorea_seifrizii))	Serenoa_repens);
(((((((Podococcus_barteri	Orania_palindan)	(Veitchia_spiralis	Hydriastele_microspadix))	(Reinhardtia_gracilis	((Heterospathe_cagayanensis	Burretiokentia_grandiflora)	Iriartea_deltoidea)))	Sabal_domingensis)	Elaeis_oleifera)	Chamaedorea_seifrizii)	Serenoa_repens);
(((((Reinhardtia_gracilis	((Heterospathe_cagayanensis	Burretiokentia_grandiflora)	Iriartea_deltoidea))	Sabal_domingensis)	((Podococcus_barteri	Elaeis_oleifera)	((Hydriastele_microspadix	Orania_palindan)	Veitchia_spiralis)))	Chamaedorea_seifrizii)	Serenoa_repens);
(((Iriartea_deltoidea	((Reinhardtia_gracilis	(Heterospathe_cagayanensis	Burretiokentia_grandiflora))	(Sabal_domingensis	(Elaeis_oleifera	(Orania_palindan	(Hydriastele_microspadix	(Podococcus_barteri	Veitchia_spiralis)))))))	Chamaedorea_seifrizii)	Serenoa_repens);
(((Iriartea_deltoidea	((Reinhardtia_gracilis	(Heterospathe_cagayanensis	Burretiokentia_grandiflora))	(Sabal_domingensis	(Elaeis_oleifera	(Orania_palindan	(Hydriastele_microspadix	(Podococcus_barteri	Veitchia_spiralis)))))))	Chamaedorea_seifrizii)	Serenoa_repens);
(((((Heterospathe_cagayanensis	Burretiokentia_grandiflora)	(Iriartea_deltoidea	Reinhardtia_gracilis))	((Elaeis_oleifera	(Orania_palindan	(Hydriastele_microspadix	Veitchia_spiralis)))	Sabal_domingensis))	(Podococcus_barteri	Chamaedorea_seifrizii))	Serenoa_repens);
(((((Heterospathe_cagayanensis	Burretiokentia_grandiflora)	(Iriartea_deltoidea	Reinhardtia_gracilis))	((Elaeis_oleifera	(Orania_palindan	(Hydriastele_microspadix	Veitchia_spiralis)))	Sabal_domingensis))	(Podococcus_barteri	Chamaedorea_seifrizii))	Serenoa_repens);
(((Reinhardtia_gracilis	((Heterospathe_cagayanensis	Burretiokentia_grandiflora)	Iriartea_deltoidea))	(Sabal_domingensis	(Elaeis_oleifera	((Orania_palindan	(Hydriastele_microspadix	Veitchia_spiralis))	(Podococcus_barteri	Chamaedorea_seifrizii)))))	Serenoa_repens);
(((Reinhardtia_gracilis	((Heterospathe_cagayanensis	Burretiokentia_grandiflora)	Iriartea_deltoidea))	(Sabal_domingensis	(Elaeis_oleifera	(Podococcus_barteri	((Orania_palindan	(Hydriastele_microspadix	Veitchia_spiralis))	Chamaedorea_seifrizii)))))	Serenoa_repens);
((((Iriartea_deltoidea	(Heterospathe_cagayanensis	Burretiokentia_grandiflora))	Reinhardtia_gracilis)	(Sabal_domingensis	(((((Orania_palindan	Veitchia_spiralis)	Hydriastele_microspadix)	Chamaedorea_seifrizii)	Podococcus_barteri)	Elaeis_oleifera)))	Serenoa_repens);
(((((Heterospathe_cagayanensis	Burretiokentia_grandiflora)	Reinhardtia_gracilis)	(((((Orania_palindan	(Veitchia_spiralis	Podococcus_barteri))	Hydriastele_microspadix)	Chamaedorea_seifrizii)	Elaeis_oleifera)	Sabal_domingensis))	Iriartea_deltoidea)	Serenoa_repens);
(((Sabal_domingensis	(((Chamaedorea_seifrizii	Podococcus_barteri)	(Orania_palindan	(Hydriastele_microspadix	Veitchia_spiralis)))	Elaeis_oleifera))	((Iriartea_deltoidea	(Heterospathe_cagayanensis	Burretiokentia_grandiflora))	Reinhardtia_gracilis))	Serenoa_repens);
((Chamaedorea_seifrizii	((((Reinhardtia_gracilis	(Heterospathe_cagayanensis	Burretiokentia_grandiflora))	Iriartea_deltoidea)	(Elaeis_oleifera	Sabal_domingensis))	(Orania_palindan	(Podococcus_barteri	(Hydriastele_microspadix	Veitchia_spiralis)))))	Serenoa_repens);
(((Podococcus_barteri	Chamaedorea_seifrizii)	((((Reinhardtia_gracilis	Iriartea_deltoidea)	Sabal_domingensis)	(Heterospathe_cagayanensis	Burretiokentia_grandiflora))	((Orania_palindan	(Hydriastele_microspadix	Veitchia_spiralis))	Elaeis_oleifera)))	Serenoa_repens);
(((Podococcus_barteri	Chamaedorea_seifrizii)	((Sabal_domingensis	((Orania_palindan	(Hydriastele_microspadix	Veitchia_spiralis))	(Reinhardtia_gracilis	((Heterospathe_cagayanensis	Burretiokentia_grandiflora)	Iriartea_deltoidea))))	Elaeis_oleifera))	Serenoa_repens);
((Chamaedorea_seifrizii	((Iriartea_deltoidea	((Orania_palindan	(Hydriastele_microspadix	Veitchia_spiralis))	(Heterospathe_cagayanensis	Burretiokentia_grandiflora)))	((Elaeis_oleifera	Podococcus_barteri)	(Reinhardtia_gracilis	Sabal_domingensis))))	Serenoa_repens);
(((Podococcus_barteri	Chamaedorea_seifrizii)	((((Reinhardtia_gracilis	(Iriartea_deltoidea	(Heterospathe_cagayanensis	Burretiokentia_grandiflora)))	Elaeis_oleifera)	Sabal_domingensis)	(Orania_palindan	(Hydriastele_microspadix	Veitchia_spiralis))))	Serenoa_repens);
((Chamaedorea_seifrizii	(((Reinhardtia_gracilis	(Iriartea_deltoidea	(Heterospathe_cagayanensis	Burretiokentia_grandiflora)))	Sabal_domingensis)	(Podococcus_barteri	(Elaeis_oleifera	((Hydriastele_microspadix	Orania_palindan)	Veitchia_spiralis)))))	Serenoa_repens);
(((Podococcus_barteri	Chamaedorea_seifrizii)	((Reinhardtia_gracilis	(Sabal_domingensis	((Orania_palindan	(Hydriastele_microspadix	Veitchia_spiralis))	((Heterospathe_cagayanensis	Burretiokentia_grandiflora)	Iriartea_deltoidea))))	Elaeis_oleifera))	Serenoa_repens);
(((Chamaedorea_seifrizii	Podococcus_barteri)	((((Iriartea_deltoidea	(Burretiokentia_grandiflora	Heterospathe_cagayanensis))	Reinhardtia_gracilis)	Sabal_domingensis)	(((Hydriastele_microspadix	Veitchia_spiralis)	Orania_palindan)	Elaeis_oleifera)))	Serenoa_repens);
(((((Iriartea_deltoidea	(Burretiokentia_grandiflora	Heterospathe_cagayanensis))	Reinhardtia_gracilis)	Sabal_domingensis)	((Podococcus_barteri	(((Chamaedorea_seifrizii	Veitchia_spiralis)	Orania_palindan)	Hydriastele_microspadix))	Elaeis_oleifera))	Serenoa_repens);
((Chamaedorea_seifrizii	((Podococcus_barteri	(Hydriastele_microspadix	(Veitchia_spiralis	Orania_palindan)))	((Sabal_domingensis	Elaeis_oleifera)	((Iriartea_deltoidea	(Burretiokentia_grandiflora	Heterospathe_cagayanensis))	Reinhardtia_gracilis))))	Serenoa_repens);
(((Podococcus_barteri	Chamaedorea_seifrizii)	((((Hydriastele_microspadix	Veitchia_spiralis)	Orania_palindan)	Elaeis_oleifera)	((Sabal_domingensis	(Iriartea_deltoidea	(Burretiokentia_grandiflora	Heterospathe_cagayanensis)))	Reinhardtia_gracilis)))	Serenoa_repens);
(((Podococcus_barteri	Chamaedorea_seifrizii)	(((((Hydriastele_microspadix	Veitchia_spiralis)	Orania_palindan)	(Iriartea_deltoidea	((Burretiokentia_grandiflora	Heterospathe_cagayanensis)	Reinhardtia_gracilis)))	Sabal_domingensis)	Elaeis_oleifera))	Serenoa_repens);
(((Podococcus_barteri	Chamaedorea_seifrizii)	(((((Hydriastele_microspadix	Veitchia_spiralis)	Orania_palindan)	(Iriartea_deltoidea	((Burretiokentia_grandiflora	Heterospathe_cagayanensis)	Reinhardtia_gracilis)))	Sabal_domingensis)	Elaeis_oleifera))	Serenoa_repens);
(((Podococcus_barteri	Chamaedorea_seifrizii)	((((((Hydriastele_microspadix	Veitchia_spiralis)	Orania_palindan)	(Iriartea_deltoidea	(Burretiokentia_grandiflora	Heterospathe_cagayanensis)))	Reinhardtia_gracilis)	Sabal_domingensis)	Elaeis_oleifera))	Serenoa_repens);
(((Podococcus_barteri	Chamaedorea_seifrizii)	((((Elaeis_oleifera	((Hydriastele_microspadix	Veitchia_spiralis)	Orania_palindan))	(Sabal_domingensis	Reinhardtia_gracilis))	(Burretiokentia_grandiflora	Heterospathe_cagayanensis))	Iriartea_deltoidea))	Serenoa_repens);
(((Podococcus_barteri	Chamaedorea_seifrizii)	(Elaeis_oleifera	(Reinhardtia_gracilis	(Sabal_domingensis	((Iriartea_deltoidea	((Hydriastele_microspadix	Veitchia_spiralis)	Orania_palindan))	(Burretiokentia_grandiflora	Heterospathe_cagayanensis))))))	Serenoa_repens);
(((Podococcus_barteri	Chamaedorea_seifrizii)	((Sabal_domingensis	Elaeis_oleifera)	(Reinhardtia_gracilis	((Iriartea_deltoidea	(Burretiokentia_grandiflora	Heterospathe_cagayanensis))	((Hydriastele_microspadix	Veitchia_spiralis)	Orania_palindan)))))	Serenoa_repens);
(((Podococcus_barteri	Chamaedorea_seifrizii)	((Reinhardtia_gracilis	(Iriartea_deltoidea	(Heterospathe_cagayanensis	Burretiokentia_grandiflora)))	(((Orania_palindan	(Hydriastele_microspadix	Veitchia_spiralis))	Elaeis_oleifera)	Sabal_domingensis)))	Serenoa_repens);
(((Podococcus_barteri	Chamaedorea_seifrizii)	((Reinhardtia_gracilis	(Iriartea_deltoidea	(Heterospathe_cagayanensis	Burretiokentia_grandiflora)))	(((Orania_palindan	(Hydriastele_microspadix	Veitchia_spiralis))	Elaeis_oleifera)	Sabal_domingensis)))	Serenoa_repens);
((Chamaedorea_seifrizii	(Podococcus_barteri	(((Orania_palindan	Veitchia_spiralis)	Hydriastele_microspadix)	(Sabal_domingensis	(Elaeis_oleifera	(Reinhardtia_gracilis	(Iriartea_deltoidea	(Heterospathe_cagayanensis	Burretiokentia_grandiflora))))))))	Serenoa_repens);
(((Chamaedorea_seifrizii	Podococcus_barteri)	((Sabal_domingensis	((Orania_palindan	(Hydriastele_microspadix	Veitchia_spiralis))	(Reinhardtia_gracilis	(Iriartea_deltoidea	(Heterospathe_cagayanensis	Burretiokentia_grandiflora)))))	Elaeis_oleifera))	Serenoa_repens);
(((Chamaedorea_seifrizii	Podococcus_barteri)	(((Reinhardtia_gracilis	Sabal_domingensis)	Elaeis_oleifera)	((Iriartea_deltoidea	(Orania_palindan	(Hydriastele_microspadix	Veitchia_spiralis)))	(Heterospathe_cagayanensis	Burretiokentia_grandiflora))))	Serenoa_repens);
(((((Heterospathe_cagayanensis	Burretiokentia_grandiflora)	Reinhardtia_gracilis)	(Sabal_domingensis	Iriartea_deltoidea))	(Elaeis_oleifera	(Chamaedorea_seifrizii	(((Podococcus_barteri	Orania_palindan)	Veitchia_spiralis)	Hydriastele_microspadix))))	Serenoa_repens);
((Burretiokentia_grandiflora	(((Heterospathe_cagayanensis	Sabal_domingensis)	Reinhardtia_gracilis)	(Iriartea_deltoidea	(Elaeis_oleifera	(Chamaedorea_seifrizii	(((Podococcus_barteri	Veitchia_spiralis)	Hydriastele_microspadix)	Orania_palindan))))))	Serenoa_repens);
((((Podococcus_barteri	(((Hydriastele_microspadix	Orania_palindan)	Veitchia_spiralis)	Chamaedorea_seifrizii))	Elaeis_oleifera)	(Sabal_domingensis	((Iriartea_deltoidea	(Burretiokentia_grandiflora	Heterospathe_cagayanensis))	Reinhardtia_gracilis)))	Serenoa_repens);
(((((Iriartea_deltoidea	(Burretiokentia_grandiflora	Heterospathe_cagayanensis))	(Reinhardtia_gracilis	Sabal_domingensis))	((Orania_palindan	(Hydriastele_microspadix	Veitchia_spiralis))	Elaeis_oleifera))	(Podococcus_barteri	Chamaedorea_seifrizii))	Serenoa_repens);
(((((Orania_palindan	(Hydriastele_microspadix	Veitchia_spiralis))	(Iriartea_deltoidea	(Burretiokentia_grandiflora	Heterospathe_cagayanensis)))	(Elaeis_oleifera	(Reinhardtia_gracilis	Sabal_domingensis)))	(Podococcus_barteri	Chamaedorea_seifrizii))	Serenoa_repens);
(((Elaeis_oleifera	(((((Hydriastele_microspadix	Veitchia_spiralis)	Orania_palindan)	((Heterospathe_cagayanensis	Burretiokentia_grandiflora)	Iriartea_deltoidea))	Reinhardtia_gracilis)	Sabal_domingensis))	(Podococcus_barteri	Chamaedorea_seifrizii))	Serenoa_repens);
(((Podococcus_barteri	((Chamaedorea_seifrizii	((Hydriastele_microspadix	Veitchia_spiralis)	Orania_palindan))	Elaeis_oleifera))	((((Heterospathe_cagayanensis	Burretiokentia_grandiflora)	Iriartea_deltoidea)	Reinhardtia_gracilis)	Sabal_domingensis))	Serenoa_repens);
((((((Heterospathe_cagayanensis	Burretiokentia_grandiflora)	Sabal_domingensis)	Reinhardtia_gracilis)	(((Podococcus_barteri	Chamaedorea_seifrizii)	((Hydriastele_microspadix	Veitchia_spiralis)	Orania_palindan))	Elaeis_oleifera))	Iriartea_deltoidea)	Serenoa_repens);
(((Chamaedorea_seifrizii	Podococcus_barteri)	(Elaeis_oleifera	(((Hydriastele_microspadix	Veitchia_spiralis)	Orania_palindan)	((Reinhardtia_gracilis	(Iriartea_deltoidea	(Heterospathe_cagayanensis	Burretiokentia_grandiflora)))	Sabal_domingensis))))	Serenoa_repens);
(((Sabal_domingensis	(Reinhardtia_gracilis	(Iriartea_deltoidea	(Heterospathe_cagayanensis	Burretiokentia_grandiflora))))	(Podococcus_barteri	((Chamaedorea_seifrizii	((Veitchia_spiralis	Hydriastele_microspadix)	Orania_palindan))	Elaeis_oleifera)))	Serenoa_repens);
((Podococcus_barteri	(((Chamaedorea_seifrizii	((Veitchia_spiralis	Hydriastele_microspadix)	Orania_palindan))	(Iriartea_deltoidea	(Heterospathe_cagayanensis	Burretiokentia_grandiflora)))	((Sabal_domingensis	Elaeis_oleifera)	Reinhardtia_gracilis)))	Serenoa_repens);
(((Sabal_domingensis	(Elaeis_oleifera	((Podococcus_barteri	Chamaedorea_seifrizii)	((Veitchia_spiralis	Hydriastele_microspadix)	Orania_palindan))))	(Reinhardtia_gracilis	(Iriartea_deltoidea	(Heterospathe_cagayanensis	Burretiokentia_grandiflora))))	Serenoa_repens);
((((Sabal_domingensis	((Reinhardtia_gracilis	(Heterospathe_cagayanensis	Burretiokentia_grandiflora))	Iriartea_deltoidea))	(Elaeis_oleifera	((Veitchia_spiralis	Hydriastele_microspadix)	Orania_palindan)))	(Podococcus_barteri	Chamaedorea_seifrizii))	Serenoa_repens);
((((Sabal_domingensis	((Reinhardtia_gracilis	(Heterospathe_cagayanensis	Burretiokentia_grandiflora))	Iriartea_deltoidea))	(Elaeis_oleifera	((Veitchia_spiralis	Hydriastele_microspadix)	Orania_palindan)))	(Podococcus_barteri	Chamaedorea_seifrizii))	Serenoa_repens);
((((Sabal_domingensis	(Reinhardtia_gracilis	((Heterospathe_cagayanensis	Burretiokentia_grandiflora)	(((Veitchia_spiralis	Hydriastele_microspadix)	Orania_palindan)	Iriartea_deltoidea))))	Elaeis_oleifera)	(Podococcus_barteri	Chamaedorea_seifrizii))	Serenoa_repens);
(((Sabal_domingensis	((Reinhardtia_gracilis	(Iriartea_deltoidea	(Burretiokentia_grandiflora	Heterospathe_cagayanensis)))	(((Veitchia_spiralis	Hydriastele_microspadix)	Orania_palindan)	Elaeis_oleifera)))	(Podococcus_barteri	Chamaedorea_seifrizii))	Serenoa_repens);
(((Sabal_domingensis	((Reinhardtia_gracilis	(Iriartea_deltoidea	(Burretiokentia_grandiflora	Heterospathe_cagayanensis)))	(((Veitchia_spiralis	Hydriastele_microspadix)	Orania_palindan)	Elaeis_oleifera)))	(Podococcus_barteri	Chamaedorea_seifrizii))	Serenoa_repens);
(((Sabal_domingensis	((Reinhardtia_gracilis	(Iriartea_deltoidea	(Burretiokentia_grandiflora	Heterospathe_cagayanensis)))	(((Veitchia_spiralis	Hydriastele_microspadix)	Orania_palindan)	Elaeis_oleifera)))	(Podococcus_barteri	Chamaedorea_seifrizii))	Serenoa_repens);
(((Sabal_domingensis	((Reinhardtia_gracilis	(Iriartea_deltoidea	(Burretiokentia_grandiflora	Heterospathe_cagayanensis)))	(((Veitchia_spiralis	Hydriastele_microspadix)	Orania_palindan)	Elaeis_oleifera)))	(Podococcus_barteri	Chamaedorea_seifrizii))	Serenoa_repens);
((((Sabal_domingensis	((((Veitchia_spiralis	Hydriastele_microspadix)	Orania_palindan)	(Iriartea_deltoidea	(Burretiokentia_grandiflora	Heterospathe_cagayanensis)))	Elaeis_oleifera))	Reinhardtia_gracilis)	(Podococcus_barteri	Chamaedorea_seifrizii))	Serenoa_repens);
((((Sabal_domingensis	(Reinhardtia_gracilis	((Heterospathe_cagayanensis	Burretiokentia_grandiflora)	Iriartea_deltoidea)))	(((Veitchia_spiralis	Hydriastele_microspadix)	Orania_palindan)	Elaeis_oleifera))	(Podococcus_barteri	Chamaedorea_seifrizii))	Serenoa_repens);
(((Elaeis_oleifera	(((((Veitchia_spiralis	Hydriastele_microspadix)	Orania_palindan)	(Heterospathe_cagayanensis	Burretiokentia_grandiflora))	Iriartea_deltoidea)	(Sabal_domingensis	Reinhardtia_gracilis)))	(Podococcus_barteri	Chamaedorea_seifrizii))	Serenoa_repens);
(((Elaeis_oleifera	(((((Veitchia_spiralis	Hydriastele_microspadix)	Orania_palindan)	(Heterospathe_cagayanensis	Burretiokentia_grandiflora))	Iriartea_deltoidea)	(Sabal_domingensis	Reinhardtia_gracilis)))	(Podococcus_barteri	Chamaedorea_seifrizii))	Serenoa_repens);
((((Elaeis_oleifera	Sabal_domingensis)	(((((Veitchia_spiralis	Hydriastele_microspadix)	Orania_palindan)	(Heterospathe_cagayanensis	Burretiokentia_grandiflora))	Iriartea_deltoidea)	Reinhardtia_gracilis))	(Podococcus_barteri	Chamaedorea_seifrizii))	Serenoa_repens);
((((Elaeis_oleifera	Sabal_domingensis)	(((((Veitchia_spiralis	Hydriastele_microspadix)	Orania_palindan)	(Heterospathe_cagayanensis	Burretiokentia_grandiflora))	Iriartea_deltoidea)	Reinhardtia_gracilis))	(Podococcus_barteri	Chamaedorea_seifrizii))	Serenoa_repens);
(((Podococcus_barteri	Chamaedorea_seifrizii)	((((((Heterospathe_cagayanensis	Burretiokentia_grandiflora)	Iriartea_deltoidea)	Reinhardtia_gracilis)	Sabal_domingensis)	Elaeis_oleifera)	((Hydriastele_microspadix	Veitchia_spiralis)	Orania_palindan)))	Serenoa_repens);
((Chamaedorea_seifrizii	(Elaeis_oleifera	(Reinhardtia_gracilis	((Sabal_domingensis	(((Podococcus_barteri	(Heterospathe_cagayanensis	Burretiokentia_grandiflora))	Hydriastele_microspadix)	(Orania_palindan	Veitchia_spiralis)))	Iriartea_deltoidea))))	Serenoa_repens);
(((Podococcus_barteri	Chamaedorea_seifrizii)	((Reinhardtia_gracilis	(((Heterospathe_cagayanensis	Burretiokentia_grandiflora)	Iriartea_deltoidea)	(Orania_palindan	(Hydriastele_microspadix	Veitchia_spiralis))))	(Sabal_domingensis	Elaeis_oleifera)))	Serenoa_repens);
(((Podococcus_barteri	Chamaedorea_seifrizii)	((Reinhardtia_gracilis	((Sabal_domingensis	(Heterospathe_cagayanensis	Burretiokentia_grandiflora))	((Orania_palindan	(Hydriastele_microspadix	Veitchia_spiralis))	Elaeis_oleifera)))	Iriartea_deltoidea))	Serenoa_repens);
(((Podococcus_barteri	Chamaedorea_seifrizii)	(Elaeis_oleifera	((Sabal_domingensis	Reinhardtia_gracilis)	(Iriartea_deltoidea	((Orania_palindan	(Hydriastele_microspadix	Veitchia_spiralis))	(Heterospathe_cagayanensis	Burretiokentia_grandiflora))))))	Serenoa_repens);
((Sabal_domingensis	((Iriartea_deltoidea	((Heterospathe_cagayanensis	Burretiokentia_grandiflora)	Reinhardtia_gracilis))	(Elaeis_oleifera	(Chamaedorea_seifrizii	(Orania_palindan	(Hydriastele_microspadix	(Podococcus_barteri	Veitchia_spiralis)))))))	Serenoa_repens);
(((Sabal_domingensis	(Reinhardtia_gracilis	(Iriartea_deltoidea	(Heterospathe_cagayanensis	Burretiokentia_grandiflora))))	(Elaeis_oleifera	((Chamaedorea_seifrizii	(Orania_palindan	(Hydriastele_microspadix	Veitchia_spiralis)))	Podococcus_barteri)))	Serenoa_repens);
((Chamaedorea_seifrizii	(Podococcus_barteri	(((Reinhardtia_gracilis	(Iriartea_deltoidea	((Orania_palindan	(Hydriastele_microspadix	Veitchia_spiralis))	(Heterospathe_cagayanensis	Burretiokentia_grandiflora))))	Elaeis_oleifera)	Sabal_domingensis)))	Serenoa_repens);
(((Chamaedorea_seifrizii	Podococcus_barteri)	(((Reinhardtia_gracilis	(Iriartea_deltoidea	((Orania_palindan	(Hydriastele_microspadix	Veitchia_spiralis))	(Heterospathe_cagayanensis	Burretiokentia_grandiflora))))	Elaeis_oleifera)	Sabal_domingensis))	Serenoa_repens);
(((Chamaedorea_seifrizii	Podococcus_barteri)	((((Orania_palindan	(Hydriastele_microspadix	Veitchia_spiralis))	Elaeis_oleifera)	Sabal_domingensis)	(Reinhardtia_gracilis	(Iriartea_deltoidea	(Heterospathe_cagayanensis	Burretiokentia_grandiflora)))))	Serenoa_repens);
((((Sabal_domingensis	(Iriartea_deltoidea	((((Hydriastele_microspadix	(Podococcus_barteri	Veitchia_spiralis))	Orania_palindan)	Elaeis_oleifera)	Reinhardtia_gracilis)))	(Burretiokentia_grandiflora	Heterospathe_cagayanensis))	Chamaedorea_seifrizii)	Serenoa_repens);
((((Sabal_domingensis	((((Hydriastele_microspadix	Veitchia_spiralis)	Orania_palindan)	Podococcus_barteri)	Elaeis_oleifera))	(Reinhardtia_gracilis	(Iriartea_deltoidea	(Burretiokentia_grandiflora	Heterospathe_cagayanensis))))	Chamaedorea_seifrizii)	Serenoa_repens);
(((Iriartea_deltoidea	(Sabal_domingensis	((Burretiokentia_grandiflora	Heterospathe_cagayanensis)	((((Hydriastele_microspadix	Veitchia_spiralis)	Orania_palindan)	Elaeis_oleifera)	Reinhardtia_gracilis))))	(Podococcus_barteri	Chamaedorea_seifrizii))	Serenoa_repens);
((((((Orania_palindan	(Veitchia_spiralis	Hydriastele_microspadix))	Elaeis_oleifera)	((Reinhardtia_gracilis	((Burretiokentia_grandiflora	Heterospathe_cagayanensis)	Iriartea_deltoidea))	Sabal_domingensis))	Podococcus_barteri)	Chamaedorea_seifrizii)	Serenoa_repens);
(((Burretiokentia_grandiflora	Heterospathe_cagayanensis)	((Reinhardtia_gracilis	((((Podococcus_barteri	Chamaedorea_seifrizii)	(Orania_palindan	(Veitchia_spiralis	Hydriastele_microspadix)))	Elaeis_oleifera)	Iriartea_deltoidea))	Sabal_domingensis))	Serenoa_repens);
(((Reinhardtia_gracilis	(Iriartea_deltoidea	(Burretiokentia_grandiflora	Heterospathe_cagayanensis)))	(((Podococcus_barteri	(Orania_palindan	(Chamaedorea_seifrizii	(Veitchia_spiralis	Hydriastele_microspadix))))	Elaeis_oleifera)	Sabal_domingensis))	Serenoa_repens);
((((Reinhardtia_gracilis	(((Iriartea_deltoidea	(Burretiokentia_grandiflora	Heterospathe_cagayanensis))	(Orania_palindan	((Hydriastele_microspadix	Chamaedorea_seifrizii)	Veitchia_spiralis)))	Elaeis_oleifera))	Sabal_domingensis)	Podococcus_barteri)	Serenoa_repens);
((Orania_palindan	(((Hydriastele_microspadix	Veitchia_spiralis)	(Podococcus_barteri	Chamaedorea_seifrizii))	((Elaeis_oleifera	Sabal_domingensis)	(Iriartea_deltoidea	(Reinhardtia_gracilis	(Burretiokentia_grandiflora	Heterospathe_cagayanensis))))))	Serenoa_repens);
(((Podococcus_barteri	Chamaedorea_seifrizii)	(Elaeis_oleifera	((Sabal_domingensis	Reinhardtia_gracilis)	((Orania_palindan	(Hydriastele_microspadix	Veitchia_spiralis))	(Iriartea_deltoidea	(Burretiokentia_grandiflora	Heterospathe_cagayanensis))))))	Serenoa_repens);
(((Podococcus_barteri	Chamaedorea_seifrizii)	(Elaeis_oleifera	((Sabal_domingensis	Reinhardtia_gracilis)	((Orania_palindan	(Hydriastele_microspadix	Veitchia_spiralis))	(Iriartea_deltoidea	(Burretiokentia_grandiflora	Heterospathe_cagayanensis))))))	Serenoa_repens);
((((Reinhardtia_gracilis	((Heterospathe_cagayanensis	Burretiokentia_grandiflora)	Iriartea_deltoidea))	((((Veitchia_spiralis	Hydriastele_microspadix)	Orania_palindan)	Elaeis_oleifera)	Sabal_domingensis))	(Podococcus_barteri	Chamaedorea_seifrizii))	Serenoa_repens);
((((Reinhardtia_gracilis	((Heterospathe_cagayanensis	Burretiokentia_grandiflora)	Iriartea_deltoidea))	((((Veitchia_spiralis	Hydriastele_microspadix)	Orania_palindan)	Elaeis_oleifera)	Sabal_domingensis))	(Podococcus_barteri	Chamaedorea_seifrizii))	Serenoa_repens);
((((Reinhardtia_gracilis	((Heterospathe_cagayanensis	Burretiokentia_grandiflora)	Iriartea_deltoidea))	((((Veitchia_spiralis	Hydriastele_microspadix)	Orania_palindan)	Elaeis_oleifera)	Sabal_domingensis))	(Podococcus_barteri	Chamaedorea_seifrizii))	Serenoa_repens);
(((((Heterospathe_cagayanensis	Burretiokentia_grandiflora)	((Reinhardtia_gracilis	(((Veitchia_spiralis	Hydriastele_microspadix)	Orania_palindan)	Elaeis_oleifera))	Sabal_domingensis))	Iriartea_deltoidea)	(Podococcus_barteri	Chamaedorea_seifrizii))	Serenoa_repens);
(((Iriartea_deltoidea	(Heterospathe_cagayanensis	Burretiokentia_grandiflora))	(Reinhardtia_gracilis	(Sabal_domingensis	((Podococcus_barteri	(Chamaedorea_seifrizii	(Orania_palindan	(Veitchia_spiralis	Hydriastele_microspadix))))	Elaeis_oleifera))))	Serenoa_repens);
((((Podococcus_barteri	(Chamaedorea_seifrizii	(Orania_palindan	(Veitchia_spiralis	Hydriastele_microspadix))))	Elaeis_oleifera)	(((Iriartea_deltoidea	(Heterospathe_cagayanensis	Burretiokentia_grandiflora))	Reinhardtia_gracilis)	Sabal_domingensis))	Serenoa_repens);
((Chamaedorea_seifrizii	(((Iriartea_deltoidea	(Heterospathe_cagayanensis	Burretiokentia_grandiflora))	Reinhardtia_gracilis)	(((Orania_palindan	(Podococcus_barteri	(Veitchia_spiralis	Hydriastele_microspadix)))	Sabal_domingensis)	Elaeis_oleifera)))	Serenoa_repens);
(((Podococcus_barteri	Chamaedorea_seifrizii)	((((Heterospathe_cagayanensis	Burretiokentia_grandiflora)	Reinhardtia_gracilis)	((Elaeis_oleifera	(Orania_palindan	(Veitchia_spiralis	Hydriastele_microspadix)))	Sabal_domingensis))	Iriartea_deltoidea))	Serenoa_repens);
(((Podococcus_barteri	Chamaedorea_seifrizii)	((((Heterospathe_cagayanensis	Burretiokentia_grandiflora)	Reinhardtia_gracilis)	((Elaeis_oleifera	(Orania_palindan	(Veitchia_spiralis	Hydriastele_microspadix)))	Sabal_domingensis))	Iriartea_deltoidea))	Serenoa_repens);
(((Podococcus_barteri	Chamaedorea_seifrizii)	(((((Heterospathe_cagayanensis	Burretiokentia_grandiflora)	Reinhardtia_gracilis)	Sabal_domingensis)	Iriartea_deltoidea)	(Elaeis_oleifera	(Orania_palindan	(Veitchia_spiralis	Hydriastele_microspadix)))))	Serenoa_repens);
((((Reinhardtia_gracilis	((Chamaedorea_seifrizii	(Orania_palindan	(Hydriastele_microspadix	Veitchia_spiralis)))	((Burretiokentia_grandiflora	Heterospathe_cagayanensis)	Iriartea_deltoidea)))	Sabal_domingensis)	(Podococcus_barteri	Elaeis_oleifera))	Serenoa_repens);
((((Orania_palindan	(Hydriastele_microspadix	Veitchia_spiralis))	(((Reinhardtia_gracilis	(Iriartea_deltoidea	(Burretiokentia_grandiflora	Heterospathe_cagayanensis)))	Sabal_domingensis)	Elaeis_oleifera))	(Podococcus_barteri	Chamaedorea_seifrizii))	Serenoa_repens);
(((Sabal_domingensis	(((Orania_palindan	(Hydriastele_microspadix	Veitchia_spiralis))	Elaeis_oleifera)	(Reinhardtia_gracilis	(Iriartea_deltoidea	(Burretiokentia_grandiflora	Heterospathe_cagayanensis)))))	(Podococcus_barteri	Chamaedorea_seifrizii))	Serenoa_repens);
(((Sabal_domingensis	(((Orania_palindan	(Hydriastele_microspadix	Veitchia_spiralis))	Elaeis_oleifera)	(Reinhardtia_gracilis	(Iriartea_deltoidea	(Burretiokentia_grandiflora	Heterospathe_cagayanensis)))))	(Podococcus_barteri	Chamaedorea_seifrizii))	Serenoa_repens);
((((Sabal_domingensis	(Reinhardtia_gracilis	(Iriartea_deltoidea	((Orania_palindan	(Hydriastele_microspadix	Veitchia_spiralis))	(Burretiokentia_grandiflora	Heterospathe_cagayanensis)))))	Elaeis_oleifera)	(Podococcus_barteri	Chamaedorea_seifrizii))	Serenoa_repens);
((((Sabal_domingensis	(Reinhardtia_gracilis	(Iriartea_deltoidea	((Orania_palindan	(Hydriastele_microspadix	Veitchia_spiralis))	(Burretiokentia_grandiflora	Heterospathe_cagayanensis)))))	Elaeis_oleifera)	(Podococcus_barteri	Chamaedorea_seifrizii))	Serenoa_repens);
(((Iriartea_deltoidea	((((Elaeis_oleifera	(Podococcus_barteri	(Orania_palindan	Veitchia_spiralis)))	(Hydriastele_microspadix	(Burretiokentia_grandiflora	Heterospathe_cagayanensis)))	Reinhardtia_gracilis)	Sabal_domingensis))	Chamaedorea_seifrizii)	Serenoa_repens);
((((Sabal_domingensis	(Reinhardtia_gracilis	((Burretiokentia_grandiflora	Heterospathe_cagayanensis)	Iriartea_deltoidea)))	(Elaeis_oleifera	(Podococcus_barteri	(Veitchia_spiralis	(Orania_palindan	Hydriastele_microspadix)))))	Chamaedorea_seifrizii)	Serenoa_repens);
(((Elaeis_oleifera	(Sabal_domingensis	(Reinhardtia_gracilis	(((Hydriastele_microspadix	Veitchia_spiralis)	Orania_palindan)	((Burretiokentia_grandiflora	Heterospathe_cagayanensis)	Iriartea_deltoidea)))))	(Podococcus_barteri	Chamaedorea_seifrizii))	Serenoa_repens);
((((Elaeis_oleifera	(((Hydriastele_microspadix	Veitchia_spiralis)	Orania_palindan)	(Podococcus_barteri	Chamaedorea_seifrizii)))	((Reinhardtia_gracilis	Sabal_domingensis)	(Burretiokentia_grandiflora	Heterospathe_cagayanensis)))	Iriartea_deltoidea)	Serenoa_repens);
