# Supplementary material for: Data supporting the nuclear phylogenomics of the palm subfamily Arecoideae (Arecaceae)
Source: Data Brief. 2016 Mar 2;7:532–6. doi: 10.1016/j.dib.2016.02.063 (PMC4796708; doi:10.1016/j.dib.2016.02.063)
Supplement: Supplementary file 5 — Supplementary material [file mmc5.zip › RAxML_bootstrap.Sabal_736.raxml.tre]

((Serenoa_repens	((Pseudophoenix_vinifera	Sabal_domingensis)	(((Burretiokentia_grandiflora	(Roystonea_regia	(((Reinhardtia_simplex	(Reinhardtia_paiewonskiana	Reinhardtia_latisecta))	(Orania_palindan	(((Chamaedorea_seifrizii	Podococcus_barteri)	(Bactris_major	Elaeis_oleifera))	Sclerosperma_profizianum)))	(Dypsis_decaryi	Dictyosperma_album))))	((((Oenocarpus_bataua	Prestoea_acuminata)	(Geonoma_undata	Leopoldinia_pulchra))	((Pelagodoxa_henryana	Manicaria_saccifera)	Attalea_speciosa))	((Hydriastele_microspadix	(Heterospathe_cagayanensis	Veitchia_spiralis))	Kentiopsis_piersoniorum)))	Iriartea_deltoidea)))	Nypa_fruticans);
((Serenoa_repens	(Sabal_domingensis	((Pseudophoenix_vinifera	(((Reinhardtia_simplex	(Reinhardtia_paiewonskiana	Reinhardtia_latisecta))	((Podococcus_barteri	(Bactris_major	Elaeis_oleifera))	(Chamaedorea_seifrizii	Sclerosperma_profizianum)))	(((Pelagodoxa_henryana	((((Hydriastele_microspadix	((Dypsis_decaryi	(Burretiokentia_grandiflora	Dictyosperma_album))	Veitchia_spiralis))	(Attalea_speciosa	Kentiopsis_piersoniorum))	Heterospathe_cagayanensis)	(Oenocarpus_bataua	Prestoea_acuminata)))	(Orania_palindan	((Manicaria_saccifera	Geonoma_undata)	Leopoldinia_pulchra)))	Roystonea_regia)))	Iriartea_deltoidea)))	Nypa_fruticans);
((Roystonea_regia	(((Pelagodoxa_henryana	(((Burretiokentia_grandiflora	(Heterospathe_cagayanensis	((Attalea_speciosa	Kentiopsis_piersoniorum)	(Chamaedorea_seifrizii	(Veitchia_spiralis	(Dypsis_decaryi	Dictyosperma_album))))))	(Oenocarpus_bataua	Prestoea_acuminata))	(Manicaria_saccifera	(Geonoma_undata	(Hydriastele_microspadix	Leopoldinia_pulchra)))))	((Serenoa_repens	((Orania_palindan	Pseudophoenix_vinifera)	Sabal_domingensis))	Iriartea_deltoidea))	(((Sclerosperma_profizianum	Podococcus_barteri)	(Bactris_major	Elaeis_oleifera))	(Reinhardtia_simplex	(Reinhardtia_paiewonskiana	Reinhardtia_latisecta)))))	Nypa_fruticans);
(((Reinhardtia_simplex	(Reinhardtia_paiewonskiana	Reinhardtia_latisecta))	((Roystonea_regia	(Leopoldinia_pulchra	(Bactris_major	Elaeis_oleifera)))	((Sclerosperma_profizianum	(((Hydriastele_microspadix	Chamaedorea_seifrizii)	(Pelagodoxa_henryana	Manicaria_saccifera))	(((Oenocarpus_bataua	Prestoea_acuminata)	((Burretiokentia_grandiflora	(Dypsis_decaryi	Dictyosperma_album))	Geonoma_undata))	((Attalea_speciosa	(Veitchia_spiralis	Kentiopsis_piersoniorum))	Heterospathe_cagayanensis))))	(((Serenoa_repens	Sabal_domingensis)	(Orania_palindan	Pseudophoenix_vinifera))	(Podococcus_barteri	Iriartea_deltoidea)))))	Nypa_fruticans);
(((Sabal_domingensis	Serenoa_repens)	(((((Roystonea_regia	(((Reinhardtia_simplex	(Reinhardtia_paiewonskiana	Reinhardtia_latisecta))	(Podococcus_barteri	(Bactris_major	Elaeis_oleifera)))	Orania_palindan))	(((Prestoea_acuminata	(((Burretiokentia_grandiflora	(Attalea_speciosa	(Dypsis_decaryi	Dictyosperma_album)))	Geonoma_undata)	(Leopoldinia_pulchra	Chamaedorea_seifrizii)))	(Pelagodoxa_henryana	Manicaria_saccifera))	(((Hydriastele_microspadix	(Veitchia_spiralis	Kentiopsis_piersoniorum))	Heterospathe_cagayanensis)	Oenocarpus_bataua)))	Sclerosperma_profizianum)	Iriartea_deltoidea)	Pseudophoenix_vinifera))	Nypa_fruticans);
((Sabal_domingensis	((((Orania_palindan	(((((Burretiokentia_grandiflora	(((Dypsis_decaryi	Dictyosperma_album)	Geonoma_undata)	Leopoldinia_pulchra))	Attalea_speciosa)	((Chamaedorea_seifrizii	Podococcus_barteri)	(Bactris_major	Elaeis_oleifera)))	(((Hydriastele_microspadix	((Heterospathe_cagayanensis	Veitchia_spiralis)	Kentiopsis_piersoniorum))	(Prestoea_acuminata	Oenocarpus_bataua))	(Reinhardtia_simplex	(Reinhardtia_paiewonskiana	Reinhardtia_latisecta))))	Roystonea_regia))	((Pelagodoxa_henryana	Manicaria_saccifera)	Sclerosperma_profizianum))	(Pseudophoenix_vinifera	Iriartea_deltoidea))	Serenoa_repens))	Nypa_fruticans);
((Serenoa_repens	((Iriartea_deltoidea	Sabal_domingensis)	(Pseudophoenix_vinifera	(Sclerosperma_profizianum	(((((Geonoma_undata	Leopoldinia_pulchra)	((Dypsis_decaryi	Dictyosperma_album)	Burretiokentia_grandiflora))	(Pelagodoxa_henryana	Manicaria_saccifera))	((Prestoea_acuminata	Oenocarpus_bataua)	((Heterospathe_cagayanensis	(Veitchia_spiralis	Kentiopsis_piersoniorum))	Hydriastele_microspadix)))	(Orania_palindan	(Roystonea_regia	(((Reinhardtia_simplex	(Reinhardtia_paiewonskiana	Reinhardtia_latisecta))	Chamaedorea_seifrizii)	(Podococcus_barteri	(Bactris_major	(Attalea_speciosa	Elaeis_oleifera)))))))))))	Nypa_fruticans);
(((Sabal_domingensis	((Iriartea_deltoidea	((((((Reinhardtia_simplex	(Reinhardtia_paiewonskiana	Reinhardtia_latisecta))	Sclerosperma_profizianum)	((Manicaria_saccifera	(Pelagodoxa_henryana	((Kentiopsis_piersoniorum	(Veitchia_spiralis	(Heterospathe_cagayanensis	Hydriastele_microspadix)))	((Geonoma_undata	(Chamaedorea_seifrizii	Leopoldinia_pulchra))	(Prestoea_acuminata	Oenocarpus_bataua)))))	((Burretiokentia_grandiflora	(Dypsis_decaryi	Dictyosperma_album))	(Bactris_major	(Attalea_speciosa	Elaeis_oleifera)))))	Orania_palindan)	Podococcus_barteri)	Roystonea_regia))	Pseudophoenix_vinifera))	Serenoa_repens)	Nypa_fruticans);
((((Sabal_domingensis	Pseudophoenix_vinifera)	(Iriartea_deltoidea	(((((Bactris_major	(Attalea_speciosa	Elaeis_oleifera))	((Chamaedorea_seifrizii	Burretiokentia_grandiflora)	((Reinhardtia_simplex	(Reinhardtia_paiewonskiana	Reinhardtia_latisecta))	Podococcus_barteri)))	Sclerosperma_profizianum)	Orania_palindan)	(((((Pelagodoxa_henryana	Manicaria_saccifera)	((Geonoma_undata	Leopoldinia_pulchra)	(Prestoea_acuminata	Oenocarpus_bataua)))	(Kentiopsis_piersoniorum	(Veitchia_spiralis	(Heterospathe_cagayanensis	Hydriastele_microspadix))))	(Dypsis_decaryi	Dictyosperma_album))	Roystonea_regia))))	Serenoa_repens)	Nypa_fruticans);
(((((((Burretiokentia_grandiflora	Sclerosperma_profizianum)	(((Roystonea_regia	(((Bactris_major	Elaeis_oleifera)	Attalea_speciosa)	(Reinhardtia_simplex	(Reinhardtia_paiewonskiana	Reinhardtia_latisecta))))	Podococcus_barteri)	Orania_palindan))	(((Pelagodoxa_henryana	Manicaria_saccifera)	((Geonoma_undata	Leopoldinia_pulchra)	(Prestoea_acuminata	Oenocarpus_bataua)))	(Chamaedorea_seifrizii	(Hydriastele_microspadix	((Kentiopsis_piersoniorum	((Dypsis_decaryi	Dictyosperma_album)	Veitchia_spiralis))	Heterospathe_cagayanensis)))))	Pseudophoenix_vinifera)	(Iriartea_deltoidea	Sabal_domingensis))	Serenoa_repens)	Nypa_fruticans);
(((((((Orania_palindan	((Sclerosperma_profizianum	(Reinhardtia_simplex	(Reinhardtia_latisecta	Reinhardtia_paiewonskiana)))	(Podococcus_barteri	(Bactris_major	Elaeis_oleifera))))	(((((Dictyosperma_album	Dypsis_decaryi)	Burretiokentia_grandiflora)	((Chamaedorea_seifrizii	Hydriastele_microspadix)	(Heterospathe_cagayanensis	(Attalea_speciosa	(Veitchia_spiralis	Kentiopsis_piersoniorum)))))	((Leopoldinia_pulchra	Geonoma_undata)	(Oenocarpus_bataua	Prestoea_acuminata)))	(Manicaria_saccifera	Pelagodoxa_henryana)))	(Roystonea_regia	Pseudophoenix_vinifera))	Iriartea_deltoidea)	Sabal_domingensis)	Serenoa_repens)	Nypa_fruticans);
(((Serenoa_repens	Sabal_domingensis)	((((((((((Heterospathe_cagayanensis	(Veitchia_spiralis	Kentiopsis_piersoniorum))	Burretiokentia_grandiflora)	Attalea_speciosa)	(Oenocarpus_bataua	Prestoea_acuminata))	((Hydriastele_microspadix	Leopoldinia_pulchra)	Geonoma_undata))	(Manicaria_saccifera	Pelagodoxa_henryana))	(((Dictyosperma_album	Dypsis_decaryi)	Roystonea_regia)	((Reinhardtia_simplex	(Reinhardtia_latisecta	Reinhardtia_paiewonskiana))	(((Sclerosperma_profizianum	Podococcus_barteri)	(Bactris_major	Elaeis_oleifera))	Orania_palindan))))	Chamaedorea_seifrizii)	Pseudophoenix_vinifera)	Iriartea_deltoidea))	Nypa_fruticans);
((((Burretiokentia_grandiflora	(Dictyosperma_album	Dypsis_decaryi))	Roystonea_regia)	((((Sclerosperma_profizianum	(Reinhardtia_simplex	(Reinhardtia_latisecta	Reinhardtia_paiewonskiana)))	((Chamaedorea_seifrizii	Orania_palindan)	(Bactris_major	(Attalea_speciosa	Elaeis_oleifera))))	Podococcus_barteri)	(((Pseudophoenix_vinifera	(Iriartea_deltoidea	Sabal_domingensis))	Serenoa_repens)	((((Heterospathe_cagayanensis	(Veitchia_spiralis	Kentiopsis_piersoniorum))	(Oenocarpus_bataua	Prestoea_acuminata))	((Hydriastele_microspadix	Leopoldinia_pulchra)	Geonoma_undata))	(Manicaria_saccifera	Pelagodoxa_henryana)))))	Nypa_fruticans);
((Pseudophoenix_vinifera	(Sabal_domingensis	(((((Chamaedorea_seifrizii	(((Burretiokentia_grandiflora	(Dictyosperma_album	Dypsis_decaryi))	Roystonea_regia)	(Orania_palindan	(((Reinhardtia_simplex	(Reinhardtia_latisecta	Reinhardtia_paiewonskiana))	(Bactris_major	(Attalea_speciosa	Elaeis_oleifera)))	Podococcus_barteri))))	(((Geonoma_undata	(Oenocarpus_bataua	Prestoea_acuminata))	((Hydriastele_microspadix	(Veitchia_spiralis	(Leopoldinia_pulchra	Kentiopsis_piersoniorum)))	Heterospathe_cagayanensis))	(Manicaria_saccifera	Pelagodoxa_henryana)))	Sclerosperma_profizianum)	Iriartea_deltoidea)	Serenoa_repens)))	Nypa_fruticans);
((((Pseudophoenix_vinifera	Sabal_domingensis)	((Roystonea_regia	(((((Podococcus_barteri	Sclerosperma_profizianum)	((Bactris_major	Elaeis_oleifera)	Orania_palindan))	(Reinhardtia_simplex	(Reinhardtia_latisecta	Reinhardtia_paiewonskiana)))	((((Oenocarpus_bataua	Prestoea_acuminata)	(Hydriastele_microspadix	((Heterospathe_cagayanensis	Veitchia_spiralis)	Kentiopsis_piersoniorum)))	(Leopoldinia_pulchra	Geonoma_undata))	(Manicaria_saccifera	Pelagodoxa_henryana)))	((Chamaedorea_seifrizii	(Burretiokentia_grandiflora	(Dictyosperma_album	Dypsis_decaryi)))	Attalea_speciosa)))	Iriartea_deltoidea))	Serenoa_repens)	Nypa_fruticans);
((((Pseudophoenix_vinifera	Sabal_domingensis)	((Roystonea_regia	(((((Reinhardtia_simplex	(Reinhardtia_latisecta	Reinhardtia_paiewonskiana))	(Attalea_speciosa	(Bactris_major	Elaeis_oleifera)))	(Podococcus_barteri	Sclerosperma_profizianum))	Orania_palindan)	((Oenocarpus_bataua	(((Kentiopsis_piersoniorum	Heterospathe_cagayanensis)	((Dictyosperma_album	Dypsis_decaryi)	Veitchia_spiralis))	Burretiokentia_grandiflora))	(Pelagodoxa_henryana	((Chamaedorea_seifrizii	(Hydriastele_microspadix	Manicaria_saccifera))	(Prestoea_acuminata	(Leopoldinia_pulchra	Geonoma_undata)))))))	Iriartea_deltoidea))	Serenoa_repens)	Nypa_fruticans);
((((Sabal_domingensis	Serenoa_repens)	(Roystonea_regia	((((Hydriastele_microspadix	(((Kentiopsis_piersoniorum	((Dictyosperma_album	Dypsis_decaryi)	Veitchia_spiralis))	Heterospathe_cagayanensis)	Burretiokentia_grandiflora))	((Manicaria_saccifera	Pelagodoxa_henryana)	((Prestoea_acuminata	Oenocarpus_bataua)	(Geonoma_undata	Leopoldinia_pulchra))))	((Bactris_major	(Attalea_speciosa	Elaeis_oleifera))	((Orania_palindan	(Sclerosperma_profizianum	(Reinhardtia_simplex	(Reinhardtia_latisecta	Reinhardtia_paiewonskiana))))	Podococcus_barteri)))	Chamaedorea_seifrizii)))	(Pseudophoenix_vinifera	Iriartea_deltoidea))	Nypa_fruticans);
((((Serenoa_repens	Iriartea_deltoidea)	Sabal_domingensis)	(((((Dictyosperma_album	(Burretiokentia_grandiflora	(Attalea_speciosa	Dypsis_decaryi)))	Roystonea_regia)	((Bactris_major	Elaeis_oleifera)	((Sclerosperma_profizianum	(Reinhardtia_simplex	(Reinhardtia_latisecta	Reinhardtia_paiewonskiana)))	Podococcus_barteri)))	(Orania_palindan	Pseudophoenix_vinifera))	(((Prestoea_acuminata	Oenocarpus_bataua)	((((Chamaedorea_seifrizii	Hydriastele_microspadix)	Heterospathe_cagayanensis)	Veitchia_spiralis)	Kentiopsis_piersoniorum))	((Manicaria_saccifera	Pelagodoxa_henryana)	(Geonoma_undata	Leopoldinia_pulchra)))))	Nypa_fruticans);
((((((Burretiokentia_grandiflora	((Chamaedorea_seifrizii	Dictyosperma_album)	Dypsis_decaryi))	((Veitchia_spiralis	(Kentiopsis_piersoniorum	Heterospathe_cagayanensis))	(((Geonoma_undata	(Hydriastele_microspadix	Leopoldinia_pulchra))	(Prestoea_acuminata	Oenocarpus_bataua))	(Manicaria_saccifera	Pelagodoxa_henryana))))	((Reinhardtia_simplex	(Reinhardtia_latisecta	Reinhardtia_paiewonskiana))	(((Attalea_speciosa	Sclerosperma_profizianum)	((Bactris_major	Elaeis_oleifera)	Podococcus_barteri))	Orania_palindan)))	((Serenoa_repens	(Pseudophoenix_vinifera	Iriartea_deltoidea))	Sabal_domingensis))	Roystonea_regia)	Nypa_fruticans);
((Serenoa_repens	(((Iriartea_deltoidea	Pseudophoenix_vinifera)	(((((Geonoma_undata	Leopoldinia_pulchra)	(Prestoea_acuminata	Oenocarpus_bataua))	(Manicaria_saccifera	Pelagodoxa_henryana))	((Heterospathe_cagayanensis	Hydriastele_microspadix)	(Chamaedorea_seifrizii	(((Dictyosperma_album	Dypsis_decaryi)	Veitchia_spiralis)	Kentiopsis_piersoniorum))))	(Roystonea_regia	(((Orania_palindan	Burretiokentia_grandiflora)	(Attalea_speciosa	((Bactris_major	Elaeis_oleifera)	(Reinhardtia_simplex	(Reinhardtia_latisecta	Reinhardtia_paiewonskiana)))))	(Podococcus_barteri	Sclerosperma_profizianum)))))	Sabal_domingensis))	Nypa_fruticans);
((((Serenoa_repens	(Pseudophoenix_vinifera	(((Roystonea_regia	(Burretiokentia_grandiflora	(Dictyosperma_album	Dypsis_decaryi)))	(((Bactris_major	(Attalea_speciosa	Elaeis_oleifera))	((Orania_palindan	Sclerosperma_profizianum)	Podococcus_barteri))	(Reinhardtia_simplex	(Reinhardtia_paiewonskiana	Reinhardtia_latisecta))))	(((Pelagodoxa_henryana	Manicaria_saccifera)	Leopoldinia_pulchra)	((Hydriastele_microspadix	(Veitchia_spiralis	(Heterospathe_cagayanensis	Kentiopsis_piersoniorum)))	((Chamaedorea_seifrizii	Geonoma_undata)	(Prestoea_acuminata	Oenocarpus_bataua)))))))	Iriartea_deltoidea)	Sabal_domingensis)	Nypa_fruticans);
(((Roystonea_regia	(Burretiokentia_grandiflora	(Dictyosperma_album	Dypsis_decaryi)))	(((((Bactris_major	(Attalea_speciosa	Elaeis_oleifera))	(Reinhardtia_simplex	(Reinhardtia_paiewonskiana	Reinhardtia_latisecta)))	Podococcus_barteri)	Orania_palindan)	(Sclerosperma_profizianum	(((Pelagodoxa_henryana	Manicaria_saccifera)	(((Heterospathe_cagayanensis	(Chamaedorea_seifrizii	Hydriastele_microspadix))	(Veitchia_spiralis	Kentiopsis_piersoniorum))	((Geonoma_undata	Leopoldinia_pulchra)	(Prestoea_acuminata	Oenocarpus_bataua))))	((Serenoa_repens	Sabal_domingensis)	(Pseudophoenix_vinifera	Iriartea_deltoidea))))))	Nypa_fruticans);
(((((Reinhardtia_simplex	(Reinhardtia_paiewonskiana	Reinhardtia_latisecta))	(Chamaedorea_seifrizii	(((Bactris_major	Elaeis_oleifera)	Attalea_speciosa)	(Sclerosperma_profizianum	Podococcus_barteri))))	(((Orania_palindan	Pseudophoenix_vinifera)	(Burretiokentia_grandiflora	(((Hydriastele_microspadix	(Veitchia_spiralis	Kentiopsis_piersoniorum))	((Geonoma_undata	Leopoldinia_pulchra)	(Prestoea_acuminata	Oenocarpus_bataua)))	(Heterospathe_cagayanensis	(Pelagodoxa_henryana	Manicaria_saccifera)))))	(Sabal_domingensis	(Serenoa_repens	Iriartea_deltoidea))))	(Roystonea_regia	(Dictyosperma_album	Dypsis_decaryi)))	Nypa_fruticans);
((Serenoa_repens	(((Burretiokentia_grandiflora	(((Attalea_speciosa	((Veitchia_spiralis	Kentiopsis_piersoniorum)	Manicaria_saccifera))	((Geonoma_undata	(Hydriastele_microspadix	Leopoldinia_pulchra))	(Prestoea_acuminata	Oenocarpus_bataua)))	(Heterospathe_cagayanensis	Pelagodoxa_henryana)))	(Roystonea_regia	((Orania_palindan	((((Dictyosperma_album	Dypsis_decaryi)	(Bactris_major	Elaeis_oleifera))	(Reinhardtia_simplex	(Reinhardtia_paiewonskiana	Reinhardtia_latisecta)))	(Podococcus_barteri	Sclerosperma_profizianum)))	Chamaedorea_seifrizii)))	(Sabal_domingensis	(Pseudophoenix_vinifera	Iriartea_deltoidea))))	Nypa_fruticans);
(((((Reinhardtia_simplex	(Reinhardtia_paiewonskiana	Reinhardtia_latisecta))	(((Sclerosperma_profizianum	(((Bactris_major	Elaeis_oleifera)	Attalea_speciosa)	Podococcus_barteri))	Burretiokentia_grandiflora)	Orania_palindan))	((Sabal_domingensis	((Iriartea_deltoidea	Pseudophoenix_vinifera)	Serenoa_repens))	((((Chamaedorea_seifrizii	Hydriastele_microspadix)	(((Dictyosperma_album	Dypsis_decaryi)	Veitchia_spiralis)	(Heterospathe_cagayanensis	Kentiopsis_piersoniorum)))	(Pelagodoxa_henryana	Manicaria_saccifera))	((Geonoma_undata	Leopoldinia_pulchra)	(Prestoea_acuminata	Oenocarpus_bataua)))))	Roystonea_regia)	Nypa_fruticans);
(((Serenoa_repens	Sabal_domingensis)	((Roystonea_regia	(Iriartea_deltoidea	Pseudophoenix_vinifera))	(((((Heterospathe_cagayanensis	Hydriastele_microspadix)	(((((Chamaedorea_seifrizii	Dictyosperma_album)	Dypsis_decaryi)	Veitchia_spiralis)	Kentiopsis_piersoniorum)	Burretiokentia_grandiflora))	(Pelagodoxa_henryana	Manicaria_saccifera))	((Geonoma_undata	Leopoldinia_pulchra)	(Prestoea_acuminata	Oenocarpus_bataua)))	(((Sclerosperma_profizianum	Podococcus_barteri)	(Bactris_major	(Attalea_speciosa	Elaeis_oleifera)))	(Orania_palindan	(Reinhardtia_simplex	(Reinhardtia_paiewonskiana	Reinhardtia_latisecta)))))))	Nypa_fruticans);
(((Orania_palindan	Sabal_domingensis)	(((Iriartea_deltoidea	Pseudophoenix_vinifera)	Serenoa_repens)	(((((Burretiokentia_grandiflora	(Dictyosperma_album	Dypsis_decaryi))	(((Kentiopsis_piersoniorum	(Heterospathe_cagayanensis	Attalea_speciosa))	Veitchia_spiralis)	(Chamaedorea_seifrizii	Hydriastele_microspadix)))	(Pelagodoxa_henryana	Manicaria_saccifera))	((Geonoma_undata	Leopoldinia_pulchra)	(Prestoea_acuminata	Oenocarpus_bataua)))	(Roystonea_regia	((Podococcus_barteri	(Sclerosperma_profizianum	(Reinhardtia_simplex	(Reinhardtia_paiewonskiana	Reinhardtia_latisecta))))	(Bactris_major	Elaeis_oleifera))))))	Nypa_fruticans);
((Roystonea_regia	((((Iriartea_deltoidea	(Manicaria_saccifera	Podococcus_barteri))	(Sclerosperma_profizianum	(Reinhardtia_simplex	(Reinhardtia_paiewonskiana	Reinhardtia_latisecta))))	(Bactris_major	Elaeis_oleifera))	((((Orania_palindan	Sabal_domingensis)	Serenoa_repens)	(((((((Kentiopsis_piersoniorum	Veitchia_spiralis)	(Heterospathe_cagayanensis	Hydriastele_microspadix))	(Dictyosperma_album	Dypsis_decaryi))	((Geonoma_undata	Leopoldinia_pulchra)	(Prestoea_acuminata	Oenocarpus_bataua)))	(Burretiokentia_grandiflora	Pelagodoxa_henryana))	Attalea_speciosa)	Chamaedorea_seifrizii))	Pseudophoenix_vinifera)))	Nypa_fruticans);
((Sabal_domingensis	(Serenoa_repens	((((((Heterospathe_cagayanensis	(Veitchia_spiralis	Kentiopsis_piersoniorum))	(Burretiokentia_grandiflora	(Geonoma_undata	(Chamaedorea_seifrizii	(Dictyosperma_album	Dypsis_decaryi)))))	(((Prestoea_acuminata	Oenocarpus_bataua)	(Leopoldinia_pulchra	Hydriastele_microspadix))	(Manicaria_saccifera	Pelagodoxa_henryana)))	(Roystonea_regia	((Reinhardtia_simplex	(Reinhardtia_paiewonskiana	Reinhardtia_latisecta))	((Bactris_major	Elaeis_oleifera)	(Podococcus_barteri	(Orania_palindan	Sclerosperma_profizianum))))))	Attalea_speciosa)	(Iriartea_deltoidea	Pseudophoenix_vinifera))))	Nypa_fruticans);
(((Roystonea_regia	((Sclerosperma_profizianum	(Reinhardtia_simplex	(Reinhardtia_paiewonskiana	Reinhardtia_latisecta)))	((Bactris_major	Elaeis_oleifera)	Podococcus_barteri)))	((Chamaedorea_seifrizii	(Pseudophoenix_vinifera	(((Manicaria_saccifera	Pelagodoxa_henryana)	(((Prestoea_acuminata	Oenocarpus_bataua)	(Veitchia_spiralis	((Leopoldinia_pulchra	Attalea_speciosa)	Kentiopsis_piersoniorum)))	(((Dictyosperma_album	(Burretiokentia_grandiflora	Dypsis_decaryi))	Geonoma_undata)	Heterospathe_cagayanensis)))	Hydriastele_microspadix)))	(Iriartea_deltoidea	((Orania_palindan	Sabal_domingensis)	Serenoa_repens))))	Nypa_fruticans);
((Orania_palindan	(((Pseudophoenix_vinifera	Roystonea_regia)	(Podococcus_barteri	(((Reinhardtia_latisecta	Reinhardtia_paiewonskiana)	Reinhardtia_simplex)	(Bactris_major	(Attalea_speciosa	Elaeis_oleifera)))))	((Leopoldinia_pulchra	((Pelagodoxa_henryana	(Manicaria_saccifera	Chamaedorea_seifrizii))	(((Hydriastele_microspadix	(((Dypsis_decaryi	Dictyosperma_album)	Veitchia_spiralis)	Kentiopsis_piersoniorum))	((Oenocarpus_bataua	Prestoea_acuminata)	Heterospathe_cagayanensis))	Geonoma_undata)))	(Burretiokentia_grandiflora	(Sclerosperma_profizianum	((Iriartea_deltoidea	Sabal_domingensis)	Serenoa_repens))))))	Nypa_fruticans);
((Sabal_domingensis	((((((Orania_palindan	(((Bactris_major	Elaeis_oleifera)	Attalea_speciosa)	(Iriartea_deltoidea	Podococcus_barteri)))	(Sclerosperma_profizianum	((Reinhardtia_latisecta	Reinhardtia_paiewonskiana)	Reinhardtia_simplex)))	((((Pelagodoxa_henryana	Manicaria_saccifera)	(Prestoea_acuminata	((Dypsis_decaryi	Dictyosperma_album)	(Chamaedorea_seifrizii	(Geonoma_undata	Leopoldinia_pulchra)))))	(Oenocarpus_bataua	(Heterospathe_cagayanensis	(Kentiopsis_piersoniorum	Veitchia_spiralis))))	Hydriastele_microspadix))	Roystonea_regia)	(Burretiokentia_grandiflora	Serenoa_repens))	Pseudophoenix_vinifera))	Nypa_fruticans);
(((Orania_palindan	Sabal_domingensis)	((Serenoa_repens	Pseudophoenix_vinifera)	((((((Chamaedorea_seifrizii	(Hydriastele_microspadix	Heterospathe_cagayanensis))	(Pelagodoxa_henryana	Manicaria_saccifera))	Oenocarpus_bataua)	((Geonoma_undata	Leopoldinia_pulchra)	(Kentiopsis_piersoniorum	Veitchia_spiralis)))	(Attalea_speciosa	Prestoea_acuminata))	(Roystonea_regia	((Burretiokentia_grandiflora	(Dypsis_decaryi	Dictyosperma_album))	(((Bactris_major	Elaeis_oleifera)	(Iriartea_deltoidea	Podococcus_barteri))	(Sclerosperma_profizianum	((Reinhardtia_latisecta	Reinhardtia_paiewonskiana)	Reinhardtia_simplex))))))))	Nypa_fruticans);
((Serenoa_repens	((((Orania_palindan	Pseudophoenix_vinifera)	(((((Prestoea_acuminata	Oenocarpus_bataua)	(Geonoma_undata	Leopoldinia_pulchra))	((Heterospathe_cagayanensis	(Chamaedorea_seifrizii	Hydriastele_microspadix))	(Kentiopsis_piersoniorum	Veitchia_spiralis)))	(Pelagodoxa_henryana	Manicaria_saccifera))	((((Bactris_major	(Attalea_speciosa	Elaeis_oleifera))	(Sclerosperma_profizianum	Podococcus_barteri))	((Reinhardtia_latisecta	Reinhardtia_paiewonskiana)	Reinhardtia_simplex))	((Burretiokentia_grandiflora	(Dypsis_decaryi	Dictyosperma_album))	Roystonea_regia))))	Iriartea_deltoidea)	Sabal_domingensis))	Nypa_fruticans);
((Serenoa_repens	(((((Orania_palindan	((((Bactris_major	Elaeis_oleifera)	Attalea_speciosa)	(Chamaedorea_seifrizii	Podococcus_barteri))	(Sclerosperma_profizianum	((Reinhardtia_latisecta	Reinhardtia_paiewonskiana)	Reinhardtia_simplex))))	(Pelagodoxa_henryana	(((((Dypsis_decaryi	Dictyosperma_album)	Geonoma_undata)	((Heterospathe_cagayanensis	((Veitchia_spiralis	Hydriastele_microspadix)	Kentiopsis_piersoniorum))	(Prestoea_acuminata	Oenocarpus_bataua)))	(Burretiokentia_grandiflora	Manicaria_saccifera))	Leopoldinia_pulchra)))	Roystonea_regia)	Iriartea_deltoidea)	(Pseudophoenix_vinifera	Sabal_domingensis)))	Nypa_fruticans);
((Serenoa_repens	((Orania_palindan	Sabal_domingensis)	(((((Burretiokentia_grandiflora	Oenocarpus_bataua)	((((Veitchia_spiralis	Hydriastele_microspadix)	Kentiopsis_piersoniorum)	Heterospathe_cagayanensis)	((Prestoea_acuminata	(Geonoma_undata	Leopoldinia_pulchra))	(Pelagodoxa_henryana	Manicaria_saccifera))))	Chamaedorea_seifrizii)	(Roystonea_regia	(((Sclerosperma_profizianum	((Dypsis_decaryi	Dictyosperma_album)	(Bactris_major	(Attalea_speciosa	Elaeis_oleifera))))	(Iriartea_deltoidea	Podococcus_barteri))	((Reinhardtia_latisecta	Reinhardtia_paiewonskiana)	Reinhardtia_simplex))))	Pseudophoenix_vinifera)))	Nypa_fruticans);
((Serenoa_repens	((Orania_palindan	Sabal_domingensis)	(((((Leopoldinia_pulchra	(Pelagodoxa_henryana	Manicaria_saccifera))	((((((Kentiopsis_piersoniorum	Veitchia_spiralis)	Hydriastele_microspadix)	(Heterospathe_cagayanensis	Oenocarpus_bataua))	Attalea_speciosa)	((Burretiokentia_grandiflora	(Dypsis_decaryi	Dictyosperma_album))	Geonoma_undata))	Prestoea_acuminata))	(Roystonea_regia	((((Bactris_major	Elaeis_oleifera)	(Chamaedorea_seifrizii	Podococcus_barteri))	((Reinhardtia_latisecta	Reinhardtia_paiewonskiana)	Reinhardtia_simplex))	Sclerosperma_profizianum)))	Iriartea_deltoidea)	Pseudophoenix_vinifera)))	Nypa_fruticans);
((Serenoa_repens	(Sabal_domingensis	(Chamaedorea_seifrizii	(((Orania_palindan	(Roystonea_regia	(((Bactris_major	(Burretiokentia_grandiflora	Elaeis_oleifera))	Podococcus_barteri)	((Reinhardtia_latisecta	Reinhardtia_paiewonskiana)	Reinhardtia_simplex))))	(Sclerosperma_profizianum	(Pelagodoxa_henryana	((Attalea_speciosa	(((Kentiopsis_piersoniorum	((Dypsis_decaryi	Dictyosperma_album)	Veitchia_spiralis))	(Manicaria_saccifera	Hydriastele_microspadix))	Heterospathe_cagayanensis))	(Oenocarpus_bataua	((Geonoma_undata	Prestoea_acuminata)	Leopoldinia_pulchra))))))	(Iriartea_deltoidea	Pseudophoenix_vinifera)))))	Nypa_fruticans);
((Serenoa_repens	(Sabal_domingensis	((Roystonea_regia	(((Manicaria_saccifera	Pelagodoxa_henryana)	(((Geonoma_undata	Leopoldinia_pulchra)	(Prestoea_acuminata	Oenocarpus_bataua))	(((Dypsis_decaryi	Dictyosperma_album)	Burretiokentia_grandiflora)	(Kentiopsis_piersoniorum	(Heterospathe_cagayanensis	(Hydriastele_microspadix	Veitchia_spiralis))))))	((((((Reinhardtia_latisecta	Reinhardtia_paiewonskiana)	Reinhardtia_simplex)	(Attalea_speciosa	(Bactris_major	Elaeis_oleifera)))	(Chamaedorea_seifrizii	Podococcus_barteri))	Sclerosperma_profizianum)	Orania_palindan)))	(Iriartea_deltoidea	Pseudophoenix_vinifera))))	Nypa_fruticans);
(((((Roystonea_regia	(((((Geonoma_undata	Leopoldinia_pulchra)	(Dypsis_decaryi	Dictyosperma_album))	(((Burretiokentia_grandiflora	Heterospathe_cagayanensis)	((Veitchia_spiralis	Kentiopsis_piersoniorum)	Hydriastele_microspadix))	(Prestoea_acuminata	Oenocarpus_bataua)))	Pelagodoxa_henryana)	((((Chamaedorea_seifrizii	Podococcus_barteri)	Sclerosperma_profizianum)	(Attalea_speciosa	(Bactris_major	Elaeis_oleifera)))	((Reinhardtia_latisecta	Reinhardtia_paiewonskiana)	Reinhardtia_simplex))))	(Orania_palindan	Pseudophoenix_vinifera))	((Manicaria_saccifera	Iriartea_deltoidea)	Sabal_domingensis))	Serenoa_repens)	Nypa_fruticans);
((((Sabal_domingensis	((((((Dictyosperma_album	(Burretiokentia_grandiflora	Dypsis_decaryi))	(Leopoldinia_pulchra	Geonoma_undata))	(Manicaria_saccifera	Pelagodoxa_henryana))	(Chamaedorea_seifrizii	((Prestoea_acuminata	Oenocarpus_bataua)	(Heterospathe_cagayanensis	((Veitchia_spiralis	Hydriastele_microspadix)	(Attalea_speciosa	Kentiopsis_piersoniorum))))))	((((Bactris_major	Elaeis_oleifera)	(Orania_palindan	Podococcus_barteri))	(((Reinhardtia_latisecta	Reinhardtia_paiewonskiana)	Reinhardtia_simplex)	Sclerosperma_profizianum))	Roystonea_regia))	Pseudophoenix_vinifera))	Iriartea_deltoidea)	Serenoa_repens)	Nypa_fruticans);
((Roystonea_regia	(((Attalea_speciosa	(Orania_palindan	((((Dictyosperma_album	Dypsis_decaryi)	(Bactris_major	Elaeis_oleifera))	Podococcus_barteri)	((Reinhardtia_latisecta	Reinhardtia_paiewonskiana)	Reinhardtia_simplex))))	Burretiokentia_grandiflora)	((((((Veitchia_spiralis	Kentiopsis_piersoniorum)	(Heterospathe_cagayanensis	Hydriastele_microspadix))	((Manicaria_saccifera	(Prestoea_acuminata	(Leopoldinia_pulchra	Geonoma_undata)))	Oenocarpus_bataua))	Pelagodoxa_henryana)	(Sclerosperma_profizianum	((Serenoa_repens	(Pseudophoenix_vinifera	Sabal_domingensis))	Iriartea_deltoidea)))	Chamaedorea_seifrizii)))	Nypa_fruticans);
((((Burretiokentia_grandiflora	(Dictyosperma_album	Dypsis_decaryi))	Roystonea_regia)	(((((Pelagodoxa_henryana	Manicaria_saccifera)	(((Prestoea_acuminata	Oenocarpus_bataua)	(Leopoldinia_pulchra	Geonoma_undata))	((Veitchia_spiralis	Kentiopsis_piersoniorum)	(Heterospathe_cagayanensis	Hydriastele_microspadix))))	(Sclerosperma_profizianum	(((Serenoa_repens	Sabal_domingensis)	Pseudophoenix_vinifera)	Iriartea_deltoidea)))	((Chamaedorea_seifrizii	((Bactris_major	(Attalea_speciosa	Elaeis_oleifera))	Podococcus_barteri))	((Reinhardtia_latisecta	Reinhardtia_paiewonskiana)	Reinhardtia_simplex)))	Orania_palindan))	Nypa_fruticans);
(((Sabal_domingensis	Pseudophoenix_vinifera)	(Serenoa_repens	(Iriartea_deltoidea	(Roystonea_regia	((Attalea_speciosa	(((Prestoea_acuminata	((Hydriastele_microspadix	Leopoldinia_pulchra)	Geonoma_undata))	(Oenocarpus_bataua	((Kentiopsis_piersoniorum	((Dictyosperma_album	Dypsis_decaryi)	Veitchia_spiralis))	Heterospathe_cagayanensis)))	((Pelagodoxa_henryana	Manicaria_saccifera)	Chamaedorea_seifrizii)))	(Orania_palindan	(((Sclerosperma_profizianum	((Reinhardtia_latisecta	Reinhardtia_paiewonskiana)	Reinhardtia_simplex))	(Bactris_major	Elaeis_oleifera))	(Burretiokentia_grandiflora	Podococcus_barteri))))))))	Nypa_fruticans);
((Roystonea_regia	((((((Heterospathe_cagayanensis	(Pelagodoxa_henryana	Manicaria_saccifera))	(((Chamaedorea_seifrizii	(Hydriastele_microspadix	Leopoldinia_pulchra))	Geonoma_undata)	(Prestoea_acuminata	Oenocarpus_bataua)))	(Kentiopsis_piersoniorum	((Dictyosperma_album	Dypsis_decaryi)	Veitchia_spiralis)))	(Orania_palindan	(((Podococcus_barteri	(Burretiokentia_grandiflora	Sclerosperma_profizianum))	((Reinhardtia_latisecta	Reinhardtia_paiewonskiana)	Reinhardtia_simplex))	(Bactris_major	Elaeis_oleifera))))	Attalea_speciosa)	(((Sabal_domingensis	Pseudophoenix_vinifera)	Iriartea_deltoidea)	Serenoa_repens)))	Nypa_fruticans);
((Serenoa_repens	((Orania_palindan	Sabal_domingensis)	(((Roystonea_regia	Pseudophoenix_vinifera)	Manicaria_saccifera)	((Pelagodoxa_henryana	((((Attalea_speciosa	Kentiopsis_piersoniorum)	(((Hydriastele_microspadix	((Veitchia_spiralis	(Dictyosperma_album	Dypsis_decaryi))	Chamaedorea_seifrizii))	Burretiokentia_grandiflora)	Heterospathe_cagayanensis))	Oenocarpus_bataua)	(Geonoma_undata	Prestoea_acuminata)))	(((Iriartea_deltoidea	Podococcus_barteri)	(((Reinhardtia_latisecta	Reinhardtia_paiewonskiana)	Reinhardtia_simplex)	(Leopoldinia_pulchra	(Bactris_major	Elaeis_oleifera))))	Sclerosperma_profizianum)))))	Nypa_fruticans);
((Serenoa_repens	((Pseudophoenix_vinifera	Sabal_domingensis)	(Roystonea_regia	((((Manicaria_saccifera	((Prestoea_acuminata	(Leopoldinia_pulchra	Geonoma_undata))	Chamaedorea_seifrizii))	Pelagodoxa_henryana)	(Oenocarpus_bataua	(Burretiokentia_grandiflora	(((Attalea_speciosa	Kentiopsis_piersoniorum)	(Hydriastele_microspadix	(Veitchia_spiralis	(Dictyosperma_album	Dypsis_decaryi))))	Heterospathe_cagayanensis))))	(Orania_palindan	((Sclerosperma_profizianum	((Reinhardtia_latisecta	Reinhardtia_paiewonskiana)	Reinhardtia_simplex))	((Bactris_major	Elaeis_oleifera)	(Iriartea_deltoidea	Podococcus_barteri))))))))	Nypa_fruticans);
((((((Prestoea_acuminata	(Leopoldinia_pulchra	Geonoma_undata))	(Pelagodoxa_henryana	Manicaria_saccifera))	(Oenocarpus_bataua	(Chamaedorea_seifrizii	(((Hydriastele_microspadix	(((Dictyosperma_album	Dypsis_decaryi)	Veitchia_spiralis)	(Attalea_speciosa	Kentiopsis_piersoniorum)))	Burretiokentia_grandiflora)	Heterospathe_cagayanensis))))	(Sclerosperma_profizianum	(((Iriartea_deltoidea	Podococcus_barteri)	(((Reinhardtia_latisecta	Reinhardtia_paiewonskiana)	Reinhardtia_simplex)	(Bactris_major	Elaeis_oleifera)))	Orania_palindan)))	((Serenoa_repens	(Pseudophoenix_vinifera	Sabal_domingensis))	Roystonea_regia))	Nypa_fruticans);
((Serenoa_repens	(Sabal_domingensis	((Pseudophoenix_vinifera	Iriartea_deltoidea)	((Sclerosperma_profizianum	((Pelagodoxa_henryana	Manicaria_saccifera)	(((Burretiokentia_grandiflora	Attalea_speciosa)	((Heterospathe_cagayanensis	(Veitchia_spiralis	Kentiopsis_piersoniorum))	(((Dictyosperma_album	Dypsis_decaryi)	Geonoma_undata)	(Prestoea_acuminata	Oenocarpus_bataua))))	(Hydriastele_microspadix	Leopoldinia_pulchra))))	((Roystonea_regia	(((Chamaedorea_seifrizii	Podococcus_barteri)	((Reinhardtia_latisecta	Reinhardtia_paiewonskiana)	Reinhardtia_simplex))	(Bactris_major	Elaeis_oleifera)))	Orania_palindan)))))	Nypa_fruticans);
(((((Chamaedorea_seifrizii	((Reinhardtia_latisecta	Reinhardtia_paiewonskiana)	Reinhardtia_simplex))	(Elaeis_oleifera	Bactris_major))	(((Hydriastele_microspadix	(((Pelagodoxa_henryana	Manicaria_saccifera)	((Prestoea_acuminata	Leopoldinia_pulchra)	Geonoma_undata))	((Heterospathe_cagayanensis	(((Burretiokentia_grandiflora	(Dictyosperma_album	Dypsis_decaryi))	Veitchia_spiralis)	(Attalea_speciosa	Kentiopsis_piersoniorum)))	Oenocarpus_bataua)))	(Sclerosperma_profizianum	Orania_palindan))	(Podococcus_barteri	((Serenoa_repens	Sabal_domingensis)	Iriartea_deltoidea))))	(Pseudophoenix_vinifera	Roystonea_regia))	Nypa_fruticans);
(((((Burretiokentia_grandiflora	(((Pseudophoenix_vinifera	Roystonea_regia)	(((Reinhardtia_simplex	(Reinhardtia_latisecta	Reinhardtia_paiewonskiana))	Sclerosperma_profizianum)	((Chamaedorea_seifrizii	(Bactris_major	(Elaeis_oleifera	Attalea_speciosa)))	Podococcus_barteri)))	((Pelagodoxa_henryana	Manicaria_saccifera)	((((Heterospathe_cagayanensis	(Kentiopsis_piersoniorum	(Hydriastele_microspadix	((Dypsis_decaryi	Dictyosperma_album)	Veitchia_spiralis))))	(Oenocarpus_bataua	Prestoea_acuminata))	Geonoma_undata)	Leopoldinia_pulchra))))	Iriartea_deltoidea)	(Orania_palindan	Sabal_domingensis))	Serenoa_repens)	Nypa_fruticans);
((Roystonea_regia	((Attalea_speciosa	(Podococcus_barteri	(((Reinhardtia_simplex	(Reinhardtia_latisecta	Reinhardtia_paiewonskiana))	Sclerosperma_profizianum)	(Bactris_major	(Burretiokentia_grandiflora	Elaeis_oleifera)))))	(Chamaedorea_seifrizii	((Pseudophoenix_vinifera	(((Kentiopsis_piersoniorum	((Heterospathe_cagayanensis	Hydriastele_microspadix)	((Dypsis_decaryi	Dictyosperma_album)	Veitchia_spiralis)))	Oenocarpus_bataua)	((Pelagodoxa_henryana	Manicaria_saccifera)	((Leopoldinia_pulchra	Geonoma_undata)	Prestoea_acuminata))))	((Orania_palindan	Sabal_domingensis)	(Serenoa_repens	Iriartea_deltoidea))))))	Nypa_fruticans);
(((((Pseudophoenix_vinifera	Iriartea_deltoidea)	(((Roystonea_regia	((Reinhardtia_simplex	(Reinhardtia_latisecta	Reinhardtia_paiewonskiana))	(((Chamaedorea_seifrizii	Podococcus_barteri)	Sclerosperma_profizianum)	(Bactris_major	(Attalea_speciosa	Elaeis_oleifera)))))	Orania_palindan)	(Burretiokentia_grandiflora	((((Manicaria_saccifera	Pelagodoxa_henryana)	((Oenocarpus_bataua	Prestoea_acuminata)	(Geonoma_undata	(Dypsis_decaryi	Dictyosperma_album))))	((Leopoldinia_pulchra	Hydriastele_microspadix)	(Veitchia_spiralis	Kentiopsis_piersoniorum)))	Heterospathe_cagayanensis))))	Sabal_domingensis)	Serenoa_repens)	Nypa_fruticans);
((Serenoa_repens	(Sabal_domingensis	(((((Burretiokentia_grandiflora	((Dypsis_decaryi	Dictyosperma_album)	Roystonea_regia))	((Reinhardtia_simplex	(Reinhardtia_latisecta	Reinhardtia_paiewonskiana))	((Podococcus_barteri	(Orania_palindan	Sclerosperma_profizianum))	(Bactris_major	Elaeis_oleifera))))	((Manicaria_saccifera	Pelagodoxa_henryana)	(((Oenocarpus_bataua	Prestoea_acuminata)	((Hydriastele_microspadix	Leopoldinia_pulchra)	Geonoma_undata))	(((Kentiopsis_piersoniorum	Veitchia_spiralis)	Heterospathe_cagayanensis)	Attalea_speciosa))))	(Chamaedorea_seifrizii	Pseudophoenix_vinifera))	Iriartea_deltoidea)))	Nypa_fruticans);
((Serenoa_repens	(Sabal_domingensis	(((((Podococcus_barteri	((Bactris_major	Elaeis_oleifera)	(Sclerosperma_profizianum	(Reinhardtia_simplex	(Reinhardtia_latisecta	Reinhardtia_paiewonskiana)))))	(Roystonea_regia	(Orania_palindan	Pseudophoenix_vinifera)))	(((Pelagodoxa_henryana	(Manicaria_saccifera	Hydriastele_microspadix))	(Burretiokentia_grandiflora	((Dypsis_decaryi	Dictyosperma_album)	(Leopoldinia_pulchra	Geonoma_undata))))	((Oenocarpus_bataua	Prestoea_acuminata)	(((Kentiopsis_piersoniorum	Veitchia_spiralis)	Attalea_speciosa)	Heterospathe_cagayanensis))))	Chamaedorea_seifrizii)	Iriartea_deltoidea)))	Nypa_fruticans);
((Oenocarpus_bataua	((((Hydriastele_microspadix	Leopoldinia_pulchra)	Geonoma_undata)	(Pelagodoxa_henryana	(Pseudophoenix_vinifera	(((((Kentiopsis_piersoniorum	Veitchia_spiralis)	Attalea_speciosa)	Heterospathe_cagayanensis)	(((((Reinhardtia_simplex	(Reinhardtia_latisecta	Reinhardtia_paiewonskiana))	((Bactris_major	Elaeis_oleifera)	(Podococcus_barteri	Sclerosperma_profizianum)))	Chamaedorea_seifrizii)	((Burretiokentia_grandiflora	(Dypsis_decaryi	Dictyosperma_album))	Roystonea_regia))	(((Orania_palindan	Sabal_domingensis)	Serenoa_repens)	Iriartea_deltoidea)))	Manicaria_saccifera))))	Prestoea_acuminata))	Nypa_fruticans);
((Roystonea_regia	((((Pseudophoenix_vinifera	(Sabal_domingensis	Iriartea_deltoidea))	Serenoa_repens)	((((Prestoea_acuminata	Oenocarpus_bataua)	((Dypsis_decaryi	Dictyosperma_album)	(Leopoldinia_pulchra	Geonoma_undata)))	((Kentiopsis_piersoniorum	Veitchia_spiralis)	((Chamaedorea_seifrizii	Hydriastele_microspadix)	Heterospathe_cagayanensis)))	(Manicaria_saccifera	Pelagodoxa_henryana)))	(Burretiokentia_grandiflora	(Attalea_speciosa	(Orania_palindan	((Sclerosperma_profizianum	(Reinhardtia_simplex	(Reinhardtia_latisecta	Reinhardtia_paiewonskiana)))	((Bactris_major	Elaeis_oleifera)	Podococcus_barteri)))))))	Nypa_fruticans);
((((Iriartea_deltoidea	((((((Prestoea_acuminata	Oenocarpus_bataua)	(Geonoma_undata	((((Burretiokentia_grandiflora	(Dypsis_decaryi	Dictyosperma_album))	Veitchia_spiralis)	(Attalea_speciosa	(Heterospathe_cagayanensis	Kentiopsis_piersoniorum)))	Hydriastele_microspadix)))	(Pelagodoxa_henryana	Leopoldinia_pulchra))	Manicaria_saccifera)	((Orania_palindan	((Sclerosperma_profizianum	(Reinhardtia_simplex	(Reinhardtia_latisecta	Reinhardtia_paiewonskiana)))	((Bactris_major	Elaeis_oleifera)	(Chamaedorea_seifrizii	Podococcus_barteri))))	Roystonea_regia))	Pseudophoenix_vinifera))	Sabal_domingensis)	Serenoa_repens)	Nypa_fruticans);
(((Orania_palindan	((Attalea_speciosa	((Elaeis_oleifera	Bactris_major)	(Chamaedorea_seifrizii	(Reinhardtia_simplex	(Reinhardtia_latisecta	Reinhardtia_paiewonskiana)))))	(Pseudophoenix_vinifera	Roystonea_regia)))	((((Sabal_domingensis	Serenoa_repens)	(Podococcus_barteri	Iriartea_deltoidea))	((((Prestoea_acuminata	Oenocarpus_bataua)	(Geonoma_undata	Leopoldinia_pulchra))	((Heterospathe_cagayanensis	(Burretiokentia_grandiflora	(Hydriastele_microspadix	(Veitchia_spiralis	(Dypsis_decaryi	Dictyosperma_album)))))	Kentiopsis_piersoniorum))	(Manicaria_saccifera	Pelagodoxa_henryana)))	Sclerosperma_profizianum))	Nypa_fruticans);
(((Reinhardtia_simplex	(Reinhardtia_latisecta	Reinhardtia_paiewonskiana))	(((Elaeis_oleifera	Bactris_major)	(Podococcus_barteri	((((((Geonoma_undata	Leopoldinia_pulchra)	((Heterospathe_cagayanensis	((Veitchia_spiralis	((Burretiokentia_grandiflora	Dypsis_decaryi)	Dictyosperma_album))	Kentiopsis_piersoniorum))	Hydriastele_microspadix))	((Prestoea_acuminata	Oenocarpus_bataua)	Pelagodoxa_henryana))	(Attalea_speciosa	Chamaedorea_seifrizii))	((Sabal_domingensis	Serenoa_repens)	(Manicaria_saccifera	Iriartea_deltoidea)))	Sclerosperma_profizianum)))	((Pseudophoenix_vinifera	Roystonea_regia)	Orania_palindan)))	Nypa_fruticans);
((((Serenoa_repens	(Orania_palindan	Sabal_domingensis))	((Chamaedorea_seifrizii	Iriartea_deltoidea)	((((Manicaria_saccifera	Pelagodoxa_henryana)	((Leopoldinia_pulchra	Geonoma_undata)	((Oenocarpus_bataua	Prestoea_acuminata)	((Dypsis_decaryi	Dictyosperma_album)	((Heterospathe_cagayanensis	(Veitchia_spiralis	Kentiopsis_piersoniorum))	Hydriastele_microspadix)))))	Pseudophoenix_vinifera)	(Sclerosperma_profizianum	((Podococcus_barteri	(Reinhardtia_simplex	(Reinhardtia_paiewonskiana	Reinhardtia_latisecta)))	(Burretiokentia_grandiflora	(Attalea_speciosa	(Bactris_major	Elaeis_oleifera))))))))	Roystonea_regia)	Nypa_fruticans);
(((((Chamaedorea_seifrizii	Pseudophoenix_vinifera)	(((Roystonea_regia	((Sclerosperma_profizianum	(((Manicaria_saccifera	Pelagodoxa_henryana)	Heterospathe_cagayanensis)	((Kentiopsis_piersoniorum	(Veitchia_spiralis	(Orania_palindan	Hydriastele_microspadix)))	((Oenocarpus_bataua	Prestoea_acuminata)	(Attalea_speciosa	((Leopoldinia_pulchra	Geonoma_undata)	(Dypsis_decaryi	Dictyosperma_album)))))))	((Reinhardtia_simplex	(Reinhardtia_paiewonskiana	Reinhardtia_latisecta))	(Burretiokentia_grandiflora	(Bactris_major	Elaeis_oleifera)))))	Podococcus_barteri)	Iriartea_deltoidea))	Sabal_domingensis)	Serenoa_repens)	Nypa_fruticans);
(((((Iriartea_deltoidea	Chamaedorea_seifrizii)	(((((((Leopoldinia_pulchra	Geonoma_undata)	(Dypsis_decaryi	Dictyosperma_album))	(Burretiokentia_grandiflora	(Heterospathe_cagayanensis	(Hydriastele_microspadix	(Kentiopsis_piersoniorum	Veitchia_spiralis)))))	(Prestoea_acuminata	(Manicaria_saccifera	Pelagodoxa_henryana)))	Oenocarpus_bataua)	(Pseudophoenix_vinifera	((Podococcus_barteri	(Orania_palindan	((Reinhardtia_simplex	(Reinhardtia_paiewonskiana	Reinhardtia_latisecta))	(Bactris_major	(Attalea_speciosa	Elaeis_oleifera)))))	Roystonea_regia)))	Sclerosperma_profizianum))	Sabal_domingensis)	Serenoa_repens)	Nypa_fruticans);
(((((Iriartea_deltoidea	((((Chamaedorea_seifrizii	(Hydriastele_microspadix	(((Burretiokentia_grandiflora	(Dypsis_decaryi	Dictyosperma_album))	Veitchia_spiralis)	(Heterospathe_cagayanensis	Kentiopsis_piersoniorum))))	((Manicaria_saccifera	Pelagodoxa_henryana)	((Prestoea_acuminata	Oenocarpus_bataua)	(Leopoldinia_pulchra	Geonoma_undata))))	((Orania_palindan	((Podococcus_barteri	((Reinhardtia_simplex	(Reinhardtia_paiewonskiana	Reinhardtia_latisecta))	(Bactris_major	Elaeis_oleifera)))	Roystonea_regia))	Attalea_speciosa))	Sclerosperma_profizianum))	Pseudophoenix_vinifera)	Sabal_domingensis)	Serenoa_repens)	Nypa_fruticans);
(((((Iriartea_deltoidea	Pseudophoenix_vinifera)	(((Dypsis_decaryi	Dictyosperma_album)	Roystonea_regia)	((((Heterospathe_cagayanensis	((Hydriastele_microspadix	(Veitchia_spiralis	Kentiopsis_piersoniorum))	Burretiokentia_grandiflora))	((Manicaria_saccifera	Pelagodoxa_henryana)	((Prestoea_acuminata	Oenocarpus_bataua)	(Leopoldinia_pulchra	Geonoma_undata))))	(((Reinhardtia_simplex	(Reinhardtia_paiewonskiana	Reinhardtia_latisecta))	Orania_palindan)	(Sclerosperma_profizianum	(Podococcus_barteri	((Attalea_speciosa	Elaeis_oleifera)	Bactris_major)))))	Chamaedorea_seifrizii)))	Sabal_domingensis)	Serenoa_repens)	Nypa_fruticans);
(((((Pelagodoxa_henryana	((Heterospathe_cagayanensis	Hydriastele_microspadix)	(Manicaria_saccifera	(Veitchia_spiralis	Kentiopsis_piersoniorum))))	((Prestoea_acuminata	Oenocarpus_bataua)	(Leopoldinia_pulchra	Geonoma_undata)))	(Roystonea_regia	(Chamaedorea_seifrizii	(((Sclerosperma_profizianum	(Reinhardtia_simplex	(Reinhardtia_paiewonskiana	Reinhardtia_latisecta)))	(Orania_palindan	Podococcus_barteri))	((Attalea_speciosa	Elaeis_oleifera)	((Burretiokentia_grandiflora	(Dypsis_decaryi	Dictyosperma_album))	Bactris_major))))))	((Sabal_domingensis	Serenoa_repens)	(Iriartea_deltoidea	Pseudophoenix_vinifera)))	Nypa_fruticans);
((Serenoa_repens	(((((((Manicaria_saccifera	Pelagodoxa_henryana)	(((Burretiokentia_grandiflora	(Dypsis_decaryi	Dictyosperma_album))	(Heterospathe_cagayanensis	Hydriastele_microspadix))	(Veitchia_spiralis	Kentiopsis_piersoniorum)))	((Prestoea_acuminata	Oenocarpus_bataua)	(Leopoldinia_pulchra	Geonoma_undata)))	(Roystonea_regia	(((Podococcus_barteri	((Chamaedorea_seifrizii	Orania_palindan)	Sclerosperma_profizianum))	(Bactris_major	(Attalea_speciosa	Elaeis_oleifera)))	(Reinhardtia_simplex	(Reinhardtia_paiewonskiana	Reinhardtia_latisecta)))))	Iriartea_deltoidea)	Pseudophoenix_vinifera)	Sabal_domingensis))	Nypa_fruticans);
((Roystonea_regia	((((Bactris_major	Elaeis_oleifera)	(((Sclerosperma_profizianum	(Reinhardtia_simplex	(Reinhardtia_paiewonskiana	Reinhardtia_latisecta)))	Chamaedorea_seifrizii)	Orania_palindan))	Podococcus_barteri)	((Serenoa_repens	(Iriartea_deltoidea	(Sabal_domingensis	Pseudophoenix_vinifera)))	(((Attalea_speciosa	(((((Dypsis_decaryi	Dictyosperma_album)	Veitchia_spiralis)	(Heterospathe_cagayanensis	Kentiopsis_piersoniorum))	(Burretiokentia_grandiflora	Hydriastele_microspadix))	(Prestoea_acuminata	Oenocarpus_bataua)))	(Leopoldinia_pulchra	Geonoma_undata))	(Manicaria_saccifera	Pelagodoxa_henryana)))))	Nypa_fruticans);
(((Reinhardtia_simplex	(Reinhardtia_paiewonskiana	Reinhardtia_latisecta))	(((Burretiokentia_grandiflora	(Dypsis_decaryi	Dictyosperma_album))	(Bactris_major	Elaeis_oleifera))	((((Iriartea_deltoidea	((Serenoa_repens	Sabal_domingensis)	Pseudophoenix_vinifera))	Sclerosperma_profizianum)	(((((Attalea_speciosa	(Hydriastele_microspadix	(Veitchia_spiralis	Kentiopsis_piersoniorum)))	Heterospathe_cagayanensis)	(Prestoea_acuminata	Oenocarpus_bataua))	(Manicaria_saccifera	(Leopoldinia_pulchra	Geonoma_undata)))	Pelagodoxa_henryana))	((Chamaedorea_seifrizii	Podococcus_barteri)	(Orania_palindan	Roystonea_regia)))))	Nypa_fruticans);
(((((Oenocarpus_bataua	(((Pelagodoxa_henryana	Manicaria_saccifera)	(Prestoea_acuminata	(Leopoldinia_pulchra	Geonoma_undata)))	(((Sabal_domingensis	(Serenoa_repens	(Iriartea_deltoidea	Pseudophoenix_vinifera)))	((((Sclerosperma_profizianum	(Chamaedorea_seifrizii	(Reinhardtia_simplex	(Reinhardtia_paiewonskiana	Reinhardtia_latisecta))))	Orania_palindan)	((Bactris_major	Elaeis_oleifera)	Podococcus_barteri))	Roystonea_regia))	Burretiokentia_grandiflora)))	(Attalea_speciosa	Kentiopsis_piersoniorum))	(Heterospathe_cagayanensis	((Dypsis_decaryi	Dictyosperma_album)	Veitchia_spiralis)))	Hydriastele_microspadix)	Nypa_fruticans);
((((Reinhardtia_latisecta	Reinhardtia_paiewonskiana)	Reinhardtia_simplex)	((Orania_palindan	((Sclerosperma_profizianum	(Chamaedorea_seifrizii	Podococcus_barteri))	(Bactris_major	(Attalea_speciosa	Elaeis_oleifera))))	(Roystonea_regia	(((Manicaria_saccifera	Pelagodoxa_henryana)	((Oenocarpus_bataua	((((Burretiokentia_grandiflora	(Dypsis_decaryi	Dictyosperma_album))	Veitchia_spiralis)	Hydriastele_microspadix)	(Kentiopsis_piersoniorum	Heterospathe_cagayanensis)))	((Leopoldinia_pulchra	Geonoma_undata)	Prestoea_acuminata)))	((Serenoa_repens	Sabal_domingensis)	(Iriartea_deltoidea	Pseudophoenix_vinifera))))))	Nypa_fruticans);
((((Dypsis_decaryi	Dictyosperma_album)	Roystonea_regia)	(((((Orania_palindan	Sabal_domingensis)	Chamaedorea_seifrizii)	(Iriartea_deltoidea	Serenoa_repens))	(Pseudophoenix_vinifera	(Sclerosperma_profizianum	(((Heterospathe_cagayanensis	Pelagodoxa_henryana)	(Hydriastele_microspadix	((Veitchia_spiralis	(Leopoldinia_pulchra	(Manicaria_saccifera	Kentiopsis_piersoniorum)))	((Prestoea_acuminata	Oenocarpus_bataua)	Geonoma_undata))))	Burretiokentia_grandiflora))))	((Podococcus_barteri	(Bactris_major	(Attalea_speciosa	Elaeis_oleifera)))	((Reinhardtia_latisecta	Reinhardtia_paiewonskiana)	Reinhardtia_simplex))))	Nypa_fruticans);
(((Serenoa_repens	(Orania_palindan	Sabal_domingensis))	((Pseudophoenix_vinifera	Iriartea_deltoidea)	((((Bactris_major	(Attalea_speciosa	Elaeis_oleifera))	(Sclerosperma_profizianum	Podococcus_barteri))	(Heterospathe_cagayanensis	((Reinhardtia_latisecta	Reinhardtia_paiewonskiana)	Reinhardtia_simplex)))	(Roystonea_regia	((Veitchia_spiralis	(Hydriastele_microspadix	(Leopoldinia_pulchra	Kentiopsis_piersoniorum)))	((Manicaria_saccifera	Pelagodoxa_henryana)	((Burretiokentia_grandiflora	(Dictyosperma_album	(Dypsis_decaryi	Chamaedorea_seifrizii)))	(Oenocarpus_bataua	(Geonoma_undata	Prestoea_acuminata)))))))))	Nypa_fruticans);
((((Reinhardtia_latisecta	Reinhardtia_paiewonskiana)	Reinhardtia_simplex)	(((Bactris_major	Elaeis_oleifera)	(Sclerosperma_profizianum	(Iriartea_deltoidea	Podococcus_barteri)))	(((((((Burretiokentia_grandiflora	(Dictyosperma_album	Dypsis_decaryi))	(Chamaedorea_seifrizii	Hydriastele_microspadix))	(Attalea_speciosa	(Heterospathe_cagayanensis	(Veitchia_spiralis	Kentiopsis_piersoniorum))))	((Manicaria_saccifera	Pelagodoxa_henryana)	((Leopoldinia_pulchra	Geonoma_undata)	(Oenocarpus_bataua	Prestoea_acuminata))))	(Serenoa_repens	(Orania_palindan	Sabal_domingensis)))	Pseudophoenix_vinifera)	Roystonea_regia)))	Nypa_fruticans);
((Roystonea_regia	(((Sclerosperma_profizianum	((Reinhardtia_latisecta	Reinhardtia_paiewonskiana)	Reinhardtia_simplex))	((Bactris_major	Elaeis_oleifera)	(Iriartea_deltoidea	Podococcus_barteri)))	((Chamaedorea_seifrizii	(((Manicaria_saccifera	(Pelagodoxa_henryana	Leopoldinia_pulchra))	((((Attalea_speciosa	Kentiopsis_piersoniorum)	(Veitchia_spiralis	Hydriastele_microspadix))	Heterospathe_cagayanensis)	((Oenocarpus_bataua	Prestoea_acuminata)	((Burretiokentia_grandiflora	(Dictyosperma_album	Dypsis_decaryi))	Geonoma_undata))))	(Serenoa_repens	Sabal_domingensis)))	(Orania_palindan	Pseudophoenix_vinifera))))	Nypa_fruticans);
(((Serenoa_repens	(Orania_palindan	Sabal_domingensis))	(((Roystonea_regia	Pseudophoenix_vinifera)	((Sclerosperma_profizianum	((Reinhardtia_latisecta	Reinhardtia_paiewonskiana)	Reinhardtia_simplex))	((Bactris_major	Elaeis_oleifera)	(Iriartea_deltoidea	Podococcus_barteri))))	((((Dictyosperma_album	Dypsis_decaryi)	(Geonoma_undata	Leopoldinia_pulchra))	(Chamaedorea_seifrizii	(Manicaria_saccifera	Pelagodoxa_henryana)))	(((Burretiokentia_grandiflora	Heterospathe_cagayanensis)	(((Veitchia_spiralis	Kentiopsis_piersoniorum)	Attalea_speciosa)	Hydriastele_microspadix))	(Oenocarpus_bataua	Prestoea_acuminata)))))	Nypa_fruticans);
(((Serenoa_repens	Sabal_domingensis)	(((((Sclerosperma_profizianum	((Reinhardtia_latisecta	Reinhardtia_paiewonskiana)	Reinhardtia_simplex))	(Orania_palindan	((Bactris_major	Elaeis_oleifera)	(Iriartea_deltoidea	Podococcus_barteri))))	Roystonea_regia)	Pseudophoenix_vinifera)	((((Leopoldinia_pulchra	(Manicaria_saccifera	Geonoma_undata))	(Oenocarpus_bataua	Prestoea_acuminata))	Pelagodoxa_henryana)	(((Dictyosperma_album	Dypsis_decaryi)	Burretiokentia_grandiflora)	(Heterospathe_cagayanensis	((Chamaedorea_seifrizii	(Veitchia_spiralis	(Attalea_speciosa	Kentiopsis_piersoniorum)))	Hydriastele_microspadix))))))	Nypa_fruticans);
((Sabal_domingensis	((Serenoa_repens	(Iriartea_deltoidea	Pseudophoenix_vinifera))	((((Sclerosperma_profizianum	((Reinhardtia_latisecta	Reinhardtia_paiewonskiana)	Reinhardtia_simplex))	(((Burretiokentia_grandiflora	Elaeis_oleifera)	Bactris_major)	Podococcus_barteri))	(Orania_palindan	Roystonea_regia))	((Leopoldinia_pulchra	(Pelagodoxa_henryana	Manicaria_saccifera))	(Geonoma_undata	((Oenocarpus_bataua	Prestoea_acuminata)	((((Veitchia_spiralis	(Dictyosperma_album	Dypsis_decaryi))	(Kentiopsis_piersoniorum	(Chamaedorea_seifrizii	Hydriastele_microspadix)))	Attalea_speciosa)	Heterospathe_cagayanensis)))))))	Nypa_fruticans);
((Roystonea_regia	((((((Oenocarpus_bataua	Prestoea_acuminata)	(Geonoma_undata	Leopoldinia_pulchra))	Pelagodoxa_henryana)	(Heterospathe_cagayanensis	((Attalea_speciosa	((Hydriastele_microspadix	(Veitchia_spiralis	(Dictyosperma_album	Dypsis_decaryi)))	(Manicaria_saccifera	Kentiopsis_piersoniorum)))	Burretiokentia_grandiflora)))	(((Sabal_domingensis	Serenoa_repens)	Iriartea_deltoidea)	Pseudophoenix_vinifera))	(Orania_palindan	((((Chamaedorea_seifrizii	Elaeis_oleifera)	Bactris_major)	Podococcus_barteri)	(Sclerosperma_profizianum	((Reinhardtia_latisecta	Reinhardtia_paiewonskiana)	Reinhardtia_simplex))))))	Nypa_fruticans);
((Serenoa_repens	((Iriartea_deltoidea	(((((Orania_palindan	(((Reinhardtia_latisecta	Reinhardtia_paiewonskiana)	Reinhardtia_simplex)	(Elaeis_oleifera	Bactris_major)))	(Pseudophoenix_vinifera	Roystonea_regia))	Podococcus_barteri)	(Pelagodoxa_henryana	((Manicaria_saccifera	(Geonoma_undata	Leopoldinia_pulchra))	(((Burretiokentia_grandiflora	(Dictyosperma_album	Dypsis_decaryi))	(Heterospathe_cagayanensis	(((Veitchia_spiralis	Kentiopsis_piersoniorum)	Attalea_speciosa)	Hydriastele_microspadix)))	(Oenocarpus_bataua	Prestoea_acuminata)))))	(Chamaedorea_seifrizii	Sclerosperma_profizianum)))	Sabal_domingensis))	Nypa_fruticans);
((Serenoa_repens	(Sabal_domingensis	((Pseudophoenix_vinifera	(Roystonea_regia	((((((Veitchia_spiralis	Kentiopsis_piersoniorum)	Heterospathe_cagayanensis)	(Oenocarpus_bataua	Prestoea_acuminata))	(Manicaria_saccifera	Pelagodoxa_henryana))	(((Dictyosperma_album	Dypsis_decaryi)	Geonoma_undata)	(Chamaedorea_seifrizii	(Leopoldinia_pulchra	Hydriastele_microspadix))))	(((Burretiokentia_grandiflora	Sclerosperma_profizianum)	((Reinhardtia_latisecta	Reinhardtia_paiewonskiana)	Reinhardtia_simplex))	((Orania_palindan	Podococcus_barteri)	(Bactris_major	(Attalea_speciosa	Elaeis_oleifera)))))))	Iriartea_deltoidea)))	Nypa_fruticans);
(((Roystonea_regia	(((Bactris_major	Elaeis_oleifera)	(Iriartea_deltoidea	Podococcus_barteri))	((Reinhardtia_latisecta	Reinhardtia_paiewonskiana)	Reinhardtia_simplex)))	(Pseudophoenix_vinifera	((Serenoa_repens	(Orania_palindan	Sabal_domingensis))	(Sclerosperma_profizianum	((((Hydriastele_microspadix	((((Veitchia_spiralis	Kentiopsis_piersoniorum)	Heterospathe_cagayanensis)	Burretiokentia_grandiflora)	Chamaedorea_seifrizii))	(Oenocarpus_bataua	Prestoea_acuminata))	(((Leopoldinia_pulchra	(Attalea_speciosa	(Dictyosperma_album	Dypsis_decaryi)))	Geonoma_undata)	Manicaria_saccifera))	Pelagodoxa_henryana)))))	Nypa_fruticans);
((Roystonea_regia	((Iriartea_deltoidea	((Sabal_domingensis	Pseudophoenix_vinifera)	Serenoa_repens))	(((Sclerosperma_profizianum	((Reinhardtia_latisecta	Reinhardtia_paiewonskiana)	Reinhardtia_simplex))	((Bactris_major	Elaeis_oleifera)	Podococcus_barteri))	(((((Oenocarpus_bataua	Prestoea_acuminata)	(Chamaedorea_seifrizii	((Hydriastele_microspadix	Leopoldinia_pulchra)	(Orania_palindan	Geonoma_undata))))	Pelagodoxa_henryana)	((Attalea_speciosa	Kentiopsis_piersoniorum)	((Burretiokentia_grandiflora	((Dictyosperma_album	Dypsis_decaryi)	Veitchia_spiralis))	Heterospathe_cagayanensis)))	Manicaria_saccifera))))	Nypa_fruticans);
((Roystonea_regia	(((Sclerosperma_profizianum	((Manicaria_saccifera	((Leopoldinia_pulchra	Orania_palindan)	Pelagodoxa_henryana))	(((Hydriastele_microspadix	(Veitchia_spiralis	(Heterospathe_cagayanensis	(Attalea_speciosa	Kentiopsis_piersoniorum))))	(Oenocarpus_bataua	(Geonoma_undata	Prestoea_acuminata)))	Chamaedorea_seifrizii)))	(((Iriartea_deltoidea	Sabal_domingensis)	Pseudophoenix_vinifera)	Serenoa_repens))	((((Reinhardtia_latisecta	Reinhardtia_paiewonskiana)	Reinhardtia_simplex)	Podococcus_barteri)	(Elaeis_oleifera	((Dictyosperma_album	(Burretiokentia_grandiflora	Dypsis_decaryi))	Bactris_major)))))	Nypa_fruticans);
((Sabal_domingensis	((Serenoa_repens	(((Orania_palindan	Sclerosperma_profizianum)	(((Podococcus_barteri	((Bactris_major	Elaeis_oleifera)	((Reinhardtia_latisecta	Reinhardtia_paiewonskiana)	Reinhardtia_simplex)))	Burretiokentia_grandiflora)	((Dictyosperma_album	Dypsis_decaryi)	Roystonea_regia)))	(((Manicaria_saccifera	Pelagodoxa_henryana)	Leopoldinia_pulchra)	((Veitchia_spiralis	((Kentiopsis_piersoniorum	Attalea_speciosa)	Heterospathe_cagayanensis))	((Chamaedorea_seifrizii	Hydriastele_microspadix)	(Geonoma_undata	(Oenocarpus_bataua	Prestoea_acuminata)))))))	(Iriartea_deltoidea	Pseudophoenix_vinifera)))	Nypa_fruticans);
((Roystonea_regia	((((((((Chamaedorea_seifrizii	(Manicaria_saccifera	Hydriastele_microspadix))	Veitchia_spiralis)	(Attalea_speciosa	Kentiopsis_piersoniorum))	Heterospathe_cagayanensis)	((((Burretiokentia_grandiflora	(Dictyosperma_album	Dypsis_decaryi))	Geonoma_undata)	(Oenocarpus_bataua	Prestoea_acuminata))	Leopoldinia_pulchra))	Pelagodoxa_henryana)	(((Sabal_domingensis	Iriartea_deltoidea)	Serenoa_repens)	Pseudophoenix_vinifera))	(((Reinhardtia_latisecta	Reinhardtia_paiewonskiana)	Reinhardtia_simplex)	(Orania_palindan	((Podococcus_barteri	Sclerosperma_profizianum)	(Bactris_major	Elaeis_oleifera))))))	Nypa_fruticans);
(((((((((Reinhardtia_latisecta	Reinhardtia_paiewonskiana)	Reinhardtia_simplex)	(Bactris_major	Elaeis_oleifera))	Podococcus_barteri)	Sclerosperma_profizianum)	(Roystonea_regia	(Pseudophoenix_vinifera	((Oenocarpus_bataua	(((Burretiokentia_grandiflora	(Dictyosperma_album	(Attalea_speciosa	Dypsis_decaryi)))	(Veitchia_spiralis	(Heterospathe_cagayanensis	Kentiopsis_piersoniorum)))	(Chamaedorea_seifrizii	Hydriastele_microspadix)))	((((Manicaria_saccifera	Geonoma_undata)	Prestoea_acuminata)	(Orania_palindan	Leopoldinia_pulchra))	Pelagodoxa_henryana)))))	Iriartea_deltoidea)	(Serenoa_repens	Sabal_domingensis))	Nypa_fruticans);
(((Iriartea_deltoidea	((((Orania_palindan	Pseudophoenix_vinifera)	(((Veitchia_spiralis	(Heterospathe_cagayanensis	(Attalea_speciosa	Kentiopsis_piersoniorum)))	((Hydriastele_microspadix	Leopoldinia_pulchra)	((((Prestoea_acuminata	Oenocarpus_bataua)	Geonoma_undata)	(Dictyosperma_album	Dypsis_decaryi))	Burretiokentia_grandiflora)))	(Pelagodoxa_henryana	(Manicaria_saccifera	Chamaedorea_seifrizii))))	((((Reinhardtia_latisecta	Reinhardtia_paiewonskiana)	Reinhardtia_simplex)	((Bactris_major	Elaeis_oleifera)	Podococcus_barteri))	Sclerosperma_profizianum))	Roystonea_regia))	(Serenoa_repens	Sabal_domingensis))	Nypa_fruticans);
((Roystonea_regia	((Orania_palindan	(((Bactris_major	Elaeis_oleifera)	Podococcus_barteri)	((Reinhardtia_latisecta	Reinhardtia_paiewonskiana)	Reinhardtia_simplex)))	((((((((((Chamaedorea_seifrizii	Hydriastele_microspadix)	((Dictyosperma_album	Dypsis_decaryi)	Veitchia_spiralis))	Kentiopsis_piersoniorum)	Heterospathe_cagayanensis)	Burretiokentia_grandiflora)	(Attalea_speciosa	(Oenocarpus_bataua	Prestoea_acuminata)))	(Geonoma_undata	Leopoldinia_pulchra))	(Manicaria_saccifera	Pelagodoxa_henryana))	(((Sabal_domingensis	Serenoa_repens)	Iriartea_deltoidea)	Sclerosperma_profizianum))	Pseudophoenix_vinifera)))	Nypa_fruticans);
((Roystonea_regia	((((Bactris_major	Elaeis_oleifera)	Podococcus_barteri)	((Reinhardtia_latisecta	Reinhardtia_paiewonskiana)	Reinhardtia_simplex))	((Iriartea_deltoidea	(Sabal_domingensis	Serenoa_repens))	(((((((Chamaedorea_seifrizii	((Burretiokentia_grandiflora	(Dictyosperma_album	Dypsis_decaryi))	Geonoma_undata))	((Heterospathe_cagayanensis	(Kentiopsis_piersoniorum	(Veitchia_spiralis	Hydriastele_microspadix)))	Oenocarpus_bataua))	Prestoea_acuminata)	(Attalea_speciosa	Leopoldinia_pulchra))	(Manicaria_saccifera	Pelagodoxa_henryana))	Sclerosperma_profizianum)	(Orania_palindan	Pseudophoenix_vinifera)))))	Nypa_fruticans);
(((((Pseudophoenix_vinifera	Iriartea_deltoidea)	((Roystonea_regia	(((Orania_palindan	Chamaedorea_seifrizii)	(((((Oenocarpus_bataua	Prestoea_acuminata)	(Geonoma_undata	(Hydriastele_microspadix	Leopoldinia_pulchra)))	Pelagodoxa_henryana)	(Heterospathe_cagayanensis	(Veitchia_spiralis	Kentiopsis_piersoniorum)))	Manicaria_saccifera))	(((Burretiokentia_grandiflora	(Dypsis_decaryi	Dictyosperma_album))	((Attalea_speciosa	Elaeis_oleifera)	Bactris_major))	(Sclerosperma_profizianum	(Reinhardtia_simplex	(Reinhardtia_latisecta	Reinhardtia_paiewonskiana))))))	Podococcus_barteri))	Serenoa_repens)	Sabal_domingensis)	Nypa_fruticans);
((Serenoa_repens	(((Pseudophoenix_vinifera	(((((((Attalea_speciosa	Elaeis_oleifera)	Bactris_major)	(Roystonea_regia	(Reinhardtia_simplex	(Reinhardtia_latisecta	Reinhardtia_paiewonskiana))))	Orania_palindan)	((Iriartea_deltoidea	Podococcus_barteri)	Sclerosperma_profizianum))	((((Oenocarpus_bataua	Prestoea_acuminata)	(Geonoma_undata	Leopoldinia_pulchra))	(Kentiopsis_piersoniorum	(Heterospathe_cagayanensis	(Hydriastele_microspadix	((Dypsis_decaryi	Dictyosperma_album)	Veitchia_spiralis)))))	(Pelagodoxa_henryana	Manicaria_saccifera)))	Burretiokentia_grandiflora))	Chamaedorea_seifrizii)	Sabal_domingensis))	Nypa_fruticans);
((Roystonea_regia	(((Pelagodoxa_henryana	((Chamaedorea_seifrizii	((Orania_palindan	Oenocarpus_bataua)	Prestoea_acuminata))	((Manicaria_saccifera	Geonoma_undata)	(Burretiokentia_grandiflora	((Kentiopsis_piersoniorum	(Heterospathe_cagayanensis	((Dypsis_decaryi	Dictyosperma_album)	Veitchia_spiralis)))	Hydriastele_microspadix)))))	((Pseudophoenix_vinifera	Sabal_domingensis)	Serenoa_repens))	((Sclerosperma_profizianum	(Reinhardtia_simplex	(Reinhardtia_latisecta	Reinhardtia_paiewonskiana)))	(((Attalea_speciosa	Leopoldinia_pulchra)	(Elaeis_oleifera	Bactris_major))	(Iriartea_deltoidea	Podococcus_barteri)))))	Nypa_fruticans);
((Sabal_domingensis	(Serenoa_repens	(((((((Orania_palindan	(((Attalea_speciosa	Elaeis_oleifera)	Bactris_major)	(Podococcus_barteri	Sclerosperma_profizianum)))	(Reinhardtia_simplex	(Reinhardtia_latisecta	Reinhardtia_paiewonskiana)))	Chamaedorea_seifrizii)	Roystonea_regia)	((((Leopoldinia_pulchra	Geonoma_undata)	(Oenocarpus_bataua	Prestoea_acuminata))	(Pelagodoxa_henryana	Manicaria_saccifera))	((Hydriastele_microspadix	(Veitchia_spiralis	Kentiopsis_piersoniorum))	((Burretiokentia_grandiflora	(Dypsis_decaryi	Dictyosperma_album))	Heterospathe_cagayanensis))))	Iriartea_deltoidea)	Pseudophoenix_vinifera)))	Nypa_fruticans);
(((((((((Orania_palindan	Attalea_speciosa)	((Elaeis_oleifera	Bactris_major)	Podococcus_barteri))	(((((Heterospathe_cagayanensis	((Burretiokentia_grandiflora	(Dypsis_decaryi	Dictyosperma_album))	Veitchia_spiralis))	Kentiopsis_piersoniorum)	Oenocarpus_bataua)	Pelagodoxa_henryana)	((((Hydriastele_microspadix	Leopoldinia_pulchra)	Geonoma_undata)	Prestoea_acuminata)	Manicaria_saccifera)))	(Sclerosperma_profizianum	(Reinhardtia_simplex	(Reinhardtia_latisecta	Reinhardtia_paiewonskiana))))	(Pseudophoenix_vinifera	Roystonea_regia))	(Chamaedorea_seifrizii	Serenoa_repens))	Iriartea_deltoidea)	Sabal_domingensis)	Nypa_fruticans);
((Serenoa_repens	(((Iriartea_deltoidea	Pseudophoenix_vinifera)	(((((Burretiokentia_grandiflora	(Dypsis_decaryi	Dictyosperma_album))	(Leopoldinia_pulchra	Geonoma_undata))	((Pelagodoxa_henryana	Manicaria_saccifera)	(((Prestoea_acuminata	Oenocarpus_bataua)	((Hydriastele_microspadix	(Kentiopsis_piersoniorum	Veitchia_spiralis))	Heterospathe_cagayanensis))	Chamaedorea_seifrizii)))	((Sclerosperma_profizianum	(Reinhardtia_simplex	(Reinhardtia_latisecta	Reinhardtia_paiewonskiana)))	(((Attalea_speciosa	Elaeis_oleifera)	Bactris_major)	(Orania_palindan	Podococcus_barteri))))	Roystonea_regia))	Sabal_domingensis))	Nypa_fruticans);
((Serenoa_repens	(((((Pelagodoxa_henryana	Manicaria_saccifera)	(((Prestoea_acuminata	Oenocarpus_bataua)	((((Chamaedorea_seifrizii	Hydriastele_microspadix)	((Burretiokentia_grandiflora	(Dypsis_decaryi	Dictyosperma_album))	Veitchia_spiralis))	Heterospathe_cagayanensis)	Kentiopsis_piersoniorum))	(Leopoldinia_pulchra	Geonoma_undata)))	(Roystonea_regia	((Reinhardtia_simplex	(Reinhardtia_latisecta	Reinhardtia_paiewonskiana))	(((Attalea_speciosa	Elaeis_oleifera)	Bactris_major)	((Orania_palindan	Sclerosperma_profizianum)	Podococcus_barteri)))))	Pseudophoenix_vinifera)	(Sabal_domingensis	Iriartea_deltoidea)))	Nypa_fruticans);
((((Burretiokentia_grandiflora	((Attalea_speciosa	Dypsis_decaryi)	Dictyosperma_album))	Roystonea_regia)	((((Iriartea_deltoidea	(Serenoa_repens	Sabal_domingensis))	((Kentiopsis_piersoniorum	(Heterospathe_cagayanensis	(Hydriastele_microspadix	Veitchia_spiralis)))	((Pelagodoxa_henryana	Manicaria_saccifera)	((Prestoea_acuminata	Oenocarpus_bataua)	(Leopoldinia_pulchra	Geonoma_undata)))))	((Orania_palindan	Pseudophoenix_vinifera)	Chamaedorea_seifrizii))	((Reinhardtia_simplex	(Reinhardtia_latisecta	Reinhardtia_paiewonskiana))	((Elaeis_oleifera	Bactris_major)	(Sclerosperma_profizianum	Podococcus_barteri)))))	Nypa_fruticans);
((Serenoa_repens	((Orania_palindan	Sabal_domingensis)	((((Pseudophoenix_vinifera	(((Prestoea_acuminata	Oenocarpus_bataua)	(((Veitchia_spiralis	Kentiopsis_piersoniorum)	Hydriastele_microspadix)	Heterospathe_cagayanensis))	((Pelagodoxa_henryana	Manicaria_saccifera)	((Dypsis_decaryi	Dictyosperma_album)	(Geonoma_undata	Leopoldinia_pulchra)))))	((Chamaedorea_seifrizii	Podococcus_barteri)	(((Burretiokentia_grandiflora	Sclerosperma_profizianum)	(Reinhardtia_simplex	(Reinhardtia_latisecta	Reinhardtia_paiewonskiana)))	((Attalea_speciosa	Elaeis_oleifera)	Bactris_major))))	Roystonea_regia)	Iriartea_deltoidea)))	Nypa_fruticans);
(((((Pseudophoenix_vinifera	Iriartea_deltoidea)	Serenoa_repens)	(Orania_palindan	Sabal_domingensis))	(Roystonea_regia	((((Pelagodoxa_henryana	Manicaria_saccifera)	(((Geonoma_undata	(Prestoea_acuminata	Oenocarpus_bataua))	((((Burretiokentia_grandiflora	(Dypsis_decaryi	Dictyosperma_album))	Veitchia_spiralis)	Kentiopsis_piersoniorum)	Heterospathe_cagayanensis))	Hydriastele_microspadix))	Leopoldinia_pulchra)	(((((Elaeis_oleifera	Bactris_major)	Attalea_speciosa)	(Chamaedorea_seifrizii	Podococcus_barteri))	Sclerosperma_profizianum)	(Reinhardtia_simplex	(Reinhardtia_latisecta	Reinhardtia_paiewonskiana))))))	Nypa_fruticans);
((Roystonea_regia	((((((Pseudophoenix_vinifera	(Sabal_domingensis	Serenoa_repens))	Iriartea_deltoidea)	Orania_palindan)	((((Chamaedorea_seifrizii	Veitchia_spiralis)	Kentiopsis_piersoniorum)	(((Hydriastele_microspadix	Leopoldinia_pulchra)	((Manicaria_saccifera	Geonoma_undata)	(Prestoea_acuminata	Oenocarpus_bataua)))	Pelagodoxa_henryana))	Heterospathe_cagayanensis))	Sclerosperma_profizianum)	((Reinhardtia_simplex	(Reinhardtia_latisecta	Reinhardtia_paiewonskiana))	(Podococcus_barteri	((Burretiokentia_grandiflora	(Dictyosperma_album	Dypsis_decaryi))	(Bactris_major	(Attalea_speciosa	Elaeis_oleifera)))))))	Nypa_fruticans);
((Serenoa_repens	((((((((((Dictyosperma_album	Dypsis_decaryi)	Geonoma_undata)	(Burretiokentia_grandiflora	(((Hydriastele_microspadix	Veitchia_spiralis)	Heterospathe_cagayanensis)	Kentiopsis_piersoniorum)))	(Prestoea_acuminata	Oenocarpus_bataua))	(Pelagodoxa_henryana	Manicaria_saccifera))	(Orania_palindan	((((Chamaedorea_seifrizii	Leopoldinia_pulchra)	(Attalea_speciosa	Bactris_major))	Elaeis_oleifera)	Podococcus_barteri)))	Roystonea_regia)	(Sclerosperma_profizianum	(Reinhardtia_simplex	(Reinhardtia_latisecta	Reinhardtia_paiewonskiana))))	Pseudophoenix_vinifera)	(Iriartea_deltoidea	Sabal_domingensis)))	Nypa_fruticans);
((((Dictyosperma_album	Dypsis_decaryi)	Roystonea_regia)	((((((Heterospathe_cagayanensis	(Kentiopsis_piersoniorum	Veitchia_spiralis))	Burretiokentia_grandiflora)	(Pelagodoxa_henryana	(Oenocarpus_bataua	(Geonoma_undata	Prestoea_acuminata))))	((Chamaedorea_seifrizii	Manicaria_saccifera)	Hydriastele_microspadix))	(Serenoa_repens	((Pseudophoenix_vinifera	Iriartea_deltoidea)	Sabal_domingensis)))	(Orania_palindan	((Podococcus_barteri	((Leopoldinia_pulchra	(Reinhardtia_simplex	(Reinhardtia_latisecta	Reinhardtia_paiewonskiana)))	(Attalea_speciosa	(Elaeis_oleifera	Bactris_major))))	Sclerosperma_profizianum))))	Nypa_fruticans);
(((Serenoa_repens	Sabal_domingensis)	(Iriartea_deltoidea	(((((Elaeis_oleifera	Bactris_major)	Podococcus_barteri)	(Reinhardtia_simplex	(Reinhardtia_latisecta	Reinhardtia_paiewonskiana)))	Roystonea_regia)	((Orania_palindan	Pseudophoenix_vinifera)	(Sclerosperma_profizianum	((((((Chamaedorea_seifrizii	Hydriastele_microspadix)	((Attalea_speciosa	(Kentiopsis_piersoniorum	Heterospathe_cagayanensis))	((Burretiokentia_grandiflora	(Dictyosperma_album	Dypsis_decaryi))	Veitchia_spiralis)))	((Oenocarpus_bataua	Prestoea_acuminata)	Geonoma_undata))	Leopoldinia_pulchra)	Manicaria_saccifera)	Pelagodoxa_henryana))))))	Nypa_fruticans);
((Sabal_domingensis	(((Iriartea_deltoidea	((Roystonea_regia	((Sclerosperma_profizianum	((Elaeis_oleifera	Bactris_major)	Podococcus_barteri))	(Orania_palindan	(Reinhardtia_simplex	(Reinhardtia_latisecta	Reinhardtia_paiewonskiana)))))	(((((Veitchia_spiralis	Kentiopsis_piersoniorum)	((Hydriastele_microspadix	Chamaedorea_seifrizii)	Heterospathe_cagayanensis))	((Burretiokentia_grandiflora	(Dictyosperma_album	(Attalea_speciosa	Dypsis_decaryi)))	Oenocarpus_bataua))	(Pelagodoxa_henryana	(Prestoea_acuminata	(Geonoma_undata	Leopoldinia_pulchra))))	Manicaria_saccifera)))	Pseudophoenix_vinifera)	Serenoa_repens))	Nypa_fruticans);
((Roystonea_regia	((((Elaeis_oleifera	Bactris_major)	(Sclerosperma_profizianum	(Reinhardtia_simplex	(Reinhardtia_latisecta	Reinhardtia_paiewonskiana))))	Podococcus_barteri)	(Chamaedorea_seifrizii	((Pseudophoenix_vinifera	(((Geonoma_undata	(Burretiokentia_grandiflora	(Dictyosperma_album	Dypsis_decaryi)))	((((Hydriastele_microspadix	Veitchia_spiralis)	Kentiopsis_piersoniorum)	Heterospathe_cagayanensis)	(Prestoea_acuminata	Oenocarpus_bataua)))	((Attalea_speciosa	Leopoldinia_pulchra)	(Manicaria_saccifera	Pelagodoxa_henryana))))	((Serenoa_repens	(Orania_palindan	Sabal_domingensis))	Iriartea_deltoidea)))))	Nypa_fruticans);
((Roystonea_regia	((((Burretiokentia_grandiflora	((Attalea_speciosa	Elaeis_oleifera)	Bactris_major))	(Sclerosperma_profizianum	(Reinhardtia_simplex	(Reinhardtia_latisecta	Reinhardtia_paiewonskiana))))	Podococcus_barteri)	(((Orania_palindan	Pseudophoenix_vinifera)	(((Manicaria_saccifera	Pelagodoxa_henryana)	((Leopoldinia_pulchra	Geonoma_undata)	(Prestoea_acuminata	Oenocarpus_bataua)))	(Chamaedorea_seifrizii	((Kentiopsis_piersoniorum	(Hydriastele_microspadix	((Dictyosperma_album	Dypsis_decaryi)	Veitchia_spiralis)))	Heterospathe_cagayanensis))))	((Serenoa_repens	Sabal_domingensis)	Iriartea_deltoidea))))	Nypa_fruticans);
((((Sabal_domingensis	Iriartea_deltoidea)	((((Dictyosperma_album	Dypsis_decaryi)	Roystonea_regia)	((Sclerosperma_profizianum	(Reinhardtia_simplex	(Reinhardtia_latisecta	Reinhardtia_paiewonskiana)))	((Elaeis_oleifera	(Bactris_major	Chamaedorea_seifrizii))	Podococcus_barteri)))	((Orania_palindan	Pseudophoenix_vinifera)	(((Manicaria_saccifera	Pelagodoxa_henryana)	((Leopoldinia_pulchra	Geonoma_undata)	(Prestoea_acuminata	Oenocarpus_bataua)))	(Attalea_speciosa	(Burretiokentia_grandiflora	((Veitchia_spiralis	(Heterospathe_cagayanensis	Kentiopsis_piersoniorum))	Hydriastele_microspadix)))))))	Serenoa_repens)	Nypa_fruticans);
(((((Iriartea_deltoidea	(((((Hydriastele_microspadix	Leopoldinia_pulchra)	(Manicaria_saccifera	Pelagodoxa_henryana))	(Geonoma_undata	((((Burretiokentia_grandiflora	(Dictyosperma_album	Dypsis_decaryi))	Veitchia_spiralis)	(Heterospathe_cagayanensis	(Attalea_speciosa	Kentiopsis_piersoniorum)))	(Prestoea_acuminata	Oenocarpus_bataua))))	Roystonea_regia)	((Chamaedorea_seifrizii	Orania_palindan)	((((Reinhardtia_simplex	(Reinhardtia_latisecta	Reinhardtia_paiewonskiana))	(Elaeis_oleifera	Bactris_major))	Podococcus_barteri)	Sclerosperma_profizianum))))	Pseudophoenix_vinifera)	Sabal_domingensis)	Serenoa_repens)	Nypa_fruticans);
((((((((((Geonoma_undata	Leopoldinia_pulchra)	(Prestoea_acuminata	Oenocarpus_bataua))	(Hydriastele_microspadix	((Attalea_speciosa	Kentiopsis_piersoniorum)	(Heterospathe_cagayanensis	((Burretiokentia_grandiflora	(Dictyosperma_album	Dypsis_decaryi))	Veitchia_spiralis)))))	Pelagodoxa_henryana)	Manicaria_saccifera)	Sclerosperma_profizianum)	((Pseudophoenix_vinifera	Orania_palindan)	(Roystonea_regia	(Chamaedorea_seifrizii	(Podococcus_barteri	((Reinhardtia_simplex	(Reinhardtia_latisecta	Reinhardtia_paiewonskiana))	(Elaeis_oleifera	Bactris_major)))))))	(Serenoa_repens	Iriartea_deltoidea))	Sabal_domingensis)	Nypa_fruticans);
(((Reinhardtia_simplex	(Reinhardtia_paiewonskiana	Reinhardtia_latisecta))	(Podococcus_barteri	((Elaeis_oleifera	Bactris_major)	((((Sclerosperma_profizianum	((Sabal_domingensis	Serenoa_repens)	(Iriartea_deltoidea	Pseudophoenix_vinifera)))	((((((Burretiokentia_grandiflora	Dypsis_decaryi)	Dictyosperma_album)	Veitchia_spiralis)	((Attalea_speciosa	Leopoldinia_pulchra)	Kentiopsis_piersoniorum))	(((Geonoma_undata	(Prestoea_acuminata	Oenocarpus_bataua))	(Chamaedorea_seifrizii	Hydriastele_microspadix))	Heterospathe_cagayanensis))	(Pelagodoxa_henryana	Manicaria_saccifera)))	Orania_palindan)	Roystonea_regia))))	Nypa_fruticans);
(((Elaeis_oleifera	Bactris_major)	(((Orania_palindan	Roystonea_regia)	(Reinhardtia_simplex	(Reinhardtia_paiewonskiana	Reinhardtia_latisecta)))	(((Sclerosperma_profizianum	((Sabal_domingensis	Serenoa_repens)	(Iriartea_deltoidea	Pseudophoenix_vinifera)))	(Chamaedorea_seifrizii	((Pelagodoxa_henryana	Manicaria_saccifera)	(((Prestoea_acuminata	Oenocarpus_bataua)	((((Veitchia_spiralis	Kentiopsis_piersoniorum)	(Heterospathe_cagayanensis	Attalea_speciosa))	Burretiokentia_grandiflora)	Hydriastele_microspadix))	(Leopoldinia_pulchra	Geonoma_undata)))))	((Dypsis_decaryi	Dictyosperma_album)	Podococcus_barteri))))	Nypa_fruticans);
((((((Pseudophoenix_vinifera	(Serenoa_repens	Sabal_domingensis))	Iriartea_deltoidea)	(Heterospathe_cagayanensis	((Burretiokentia_grandiflora	(Pelagodoxa_henryana	Manicaria_saccifera))	((Hydriastele_microspadix	(((Dypsis_decaryi	Dictyosperma_album)	Veitchia_spiralis)	(Attalea_speciosa	Kentiopsis_piersoniorum)))	((Prestoea_acuminata	Oenocarpus_bataua)	(Leopoldinia_pulchra	Geonoma_undata))))))	((((Reinhardtia_simplex	(Reinhardtia_paiewonskiana	Reinhardtia_latisecta))	Sclerosperma_profizianum)	Chamaedorea_seifrizii)	(((Elaeis_oleifera	Bactris_major)	Orania_palindan)	Podococcus_barteri)))	Roystonea_regia)	Nypa_fruticans);
((((((((Chamaedorea_seifrizii	(Manicaria_saccifera	((Burretiokentia_grandiflora	(Dypsis_decaryi	Dictyosperma_album))	Geonoma_undata)))	((Prestoea_acuminata	Oenocarpus_bataua)	(Hydriastele_microspadix	((Veitchia_spiralis	(Attalea_speciosa	Kentiopsis_piersoniorum))	Heterospathe_cagayanensis))))	(Pelagodoxa_henryana	Leopoldinia_pulchra))	(Sclerosperma_profizianum	(((Serenoa_repens	Sabal_domingensis)	Pseudophoenix_vinifera)	Iriartea_deltoidea)))	Orania_palindan)	(Podococcus_barteri	((Elaeis_oleifera	Bactris_major)	(Reinhardtia_simplex	(Reinhardtia_paiewonskiana	Reinhardtia_latisecta)))))	Roystonea_regia)	Nypa_fruticans);
((Roystonea_regia	((((Sclerosperma_profizianum	(Reinhardtia_simplex	(Reinhardtia_paiewonskiana	Reinhardtia_latisecta)))	(Attalea_speciosa	(Podococcus_barteri	(Elaeis_oleifera	((Burretiokentia_grandiflora	(Dypsis_decaryi	Dictyosperma_album))	Bactris_major)))))	(((Manicaria_saccifera	Pelagodoxa_henryana)	((((Kentiopsis_piersoniorum	Veitchia_spiralis)	Heterospathe_cagayanensis)	(Prestoea_acuminata	Oenocarpus_bataua))	Geonoma_undata))	((Leopoldinia_pulchra	Hydriastele_microspadix)	Chamaedorea_seifrizii)))	(((Serenoa_repens	(Pseudophoenix_vinifera	Iriartea_deltoidea))	Sabal_domingensis)	Orania_palindan)))	Nypa_fruticans);
(((Roystonea_regia	(((Chamaedorea_seifrizii	(((Geonoma_undata	Leopoldinia_pulchra)	Manicaria_saccifera)	((Prestoea_acuminata	Oenocarpus_bataua)	(Hydriastele_microspadix	((Kentiopsis_piersoniorum	((Burretiokentia_grandiflora	(Dypsis_decaryi	Dictyosperma_album))	Veitchia_spiralis))	Heterospathe_cagayanensis)))))	Pelagodoxa_henryana)	((((Elaeis_oleifera	Bactris_major)	Attalea_speciosa)	(Reinhardtia_simplex	(Reinhardtia_paiewonskiana	Reinhardtia_latisecta)))	(Sclerosperma_profizianum	(Podococcus_barteri	Orania_palindan)))))	(((Serenoa_repens	Pseudophoenix_vinifera)	Sabal_domingensis)	Iriartea_deltoidea))	Nypa_fruticans);
((((Iriartea_deltoidea	(((((((Attalea_speciosa	Elaeis_oleifera)	Bactris_major)	Sclerosperma_profizianum)	Podococcus_barteri)	(Reinhardtia_simplex	(Reinhardtia_paiewonskiana	Reinhardtia_latisecta)))	((Orania_palindan	Pseudophoenix_vinifera)	(Chamaedorea_seifrizii	Roystonea_regia)))	(((((Geonoma_undata	Leopoldinia_pulchra)	Manicaria_saccifera)	(Prestoea_acuminata	Oenocarpus_bataua))	(Hydriastele_microspadix	(Kentiopsis_piersoniorum	(((Burretiokentia_grandiflora	(Dypsis_decaryi	Dictyosperma_album))	Veitchia_spiralis)	Heterospathe_cagayanensis))))	Pelagodoxa_henryana)))	Sabal_domingensis)	Serenoa_repens)	Nypa_fruticans);
((Roystonea_regia	((((((Elaeis_oleifera	Bactris_major)	Attalea_speciosa)	Sclerosperma_profizianum)	Podococcus_barteri)	(Reinhardtia_simplex	(Reinhardtia_paiewonskiana	Reinhardtia_latisecta)))	((((Pseudophoenix_vinifera	Serenoa_repens)	Sabal_domingensis)	(Manicaria_saccifera	Iriartea_deltoidea))	(((Orania_palindan	(Geonoma_undata	(Chamaedorea_seifrizii	Leopoldinia_pulchra)))	((Prestoea_acuminata	Oenocarpus_bataua)	(((Hydriastele_microspadix	(Veitchia_spiralis	Kentiopsis_piersoniorum))	(Burretiokentia_grandiflora	(Dypsis_decaryi	Dictyosperma_album)))	Heterospathe_cagayanensis)))	Pelagodoxa_henryana))))	Nypa_fruticans);
(((((Iriartea_deltoidea	Pseudophoenix_vinifera)	((((Geonoma_undata	(Chamaedorea_seifrizii	(Hydriastele_microspadix	Leopoldinia_pulchra)))	((Attalea_speciosa	((Veitchia_spiralis	(Burretiokentia_grandiflora	(Dypsis_decaryi	Dictyosperma_album)))	(Heterospathe_cagayanensis	Kentiopsis_piersoniorum)))	(Prestoea_acuminata	Oenocarpus_bataua)))	(Manicaria_saccifera	Pelagodoxa_henryana))	(Roystonea_regia	((Sclerosperma_profizianum	(Podococcus_barteri	(Elaeis_oleifera	Bactris_major)))	(Orania_palindan	(Reinhardtia_simplex	(Reinhardtia_paiewonskiana	Reinhardtia_latisecta)))))))	Serenoa_repens)	Sabal_domingensis)	Nypa_fruticans);
(((Roystonea_regia	(((Orania_palindan	Podococcus_barteri)	((Chamaedorea_seifrizii	(Attalea_speciosa	Elaeis_oleifera))	Bactris_major))	(Sclerosperma_profizianum	(Reinhardtia_simplex	(Reinhardtia_paiewonskiana	Reinhardtia_latisecta)))))	(((Serenoa_repens	Sabal_domingensis)	(Iriartea_deltoidea	Pseudophoenix_vinifera))	(((Manicaria_saccifera	Pelagodoxa_henryana)	(((Burretiokentia_grandiflora	((Dypsis_decaryi	Dictyosperma_album)	(Geonoma_undata	Leopoldinia_pulchra)))	(Prestoea_acuminata	Oenocarpus_bataua))	(Hydriastele_microspadix	(Veitchia_spiralis	Kentiopsis_piersoniorum))))	Heterospathe_cagayanensis)))	Nypa_fruticans);
(((Orania_palindan	Sabal_domingensis)	(((((((Bactris_major	Elaeis_oleifera)	(Reinhardtia_simplex	(Reinhardtia_latisecta	Reinhardtia_paiewonskiana)))	(Sclerosperma_profizianum	Podococcus_barteri))	((Dypsis_decaryi	Dictyosperma_album)	(Pseudophoenix_vinifera	Roystonea_regia)))	((Burretiokentia_grandiflora	((((Prestoea_acuminata	(Oenocarpus_bataua	((Kentiopsis_piersoniorum	Veitchia_spiralis)	Heterospathe_cagayanensis)))	Hydriastele_microspadix)	(Pelagodoxa_henryana	(Leopoldinia_pulchra	Geonoma_undata)))	Manicaria_saccifera))	Attalea_speciosa))	Chamaedorea_seifrizii)	(Serenoa_repens	Iriartea_deltoidea)))	Nypa_fruticans);
((Serenoa_repens	((Chamaedorea_seifrizii	((((((Orania_palindan	Pseudophoenix_vinifera)	Roystonea_regia)	(((((Dypsis_decaryi	Dictyosperma_album)	Bactris_major)	Elaeis_oleifera)	Podococcus_barteri)	(Reinhardtia_simplex	(Reinhardtia_latisecta	Reinhardtia_paiewonskiana))))	(((Hydriastele_microspadix	((((Attalea_speciosa	Kentiopsis_piersoniorum)	Veitchia_spiralis)	Heterospathe_cagayanensis)	Burretiokentia_grandiflora))	((Oenocarpus_bataua	Prestoea_acuminata)	(Leopoldinia_pulchra	Geonoma_undata)))	(Pelagodoxa_henryana	Manicaria_saccifera)))	Sclerosperma_profizianum)	Iriartea_deltoidea))	Sabal_domingensis))	Nypa_fruticans);
((Roystonea_regia	(((Orania_palindan	(Sclerosperma_profizianum	(Podococcus_barteri	((Chamaedorea_seifrizii	(Burretiokentia_grandiflora	(Dypsis_decaryi	Dictyosperma_album)))	(Bactris_major	Elaeis_oleifera)))))	(Reinhardtia_simplex	(Reinhardtia_latisecta	Reinhardtia_paiewonskiana)))	(((Pseudophoenix_vinifera	Iriartea_deltoidea)	(Sabal_domingensis	Serenoa_repens))	((((Oenocarpus_bataua	(((Attalea_speciosa	Kentiopsis_piersoniorum)	(Veitchia_spiralis	Hydriastele_microspadix))	Heterospathe_cagayanensis))	Prestoea_acuminata)	(Leopoldinia_pulchra	Geonoma_undata))	(Pelagodoxa_henryana	Manicaria_saccifera)))))	Nypa_fruticans);
((Roystonea_regia	(((((Orania_palindan	Sclerosperma_profizianum)	(Chamaedorea_seifrizii	Podococcus_barteri))	(Elaeis_oleifera	((Dypsis_decaryi	Dictyosperma_album)	Bactris_major)))	(Reinhardtia_simplex	(Reinhardtia_latisecta	Reinhardtia_paiewonskiana)))	(((Pseudophoenix_vinifera	Iriartea_deltoidea)	(Sabal_domingensis	Serenoa_repens))	(((Burretiokentia_grandiflora	(((Attalea_speciosa	(Veitchia_spiralis	Kentiopsis_piersoniorum))	Hydriastele_microspadix)	Heterospathe_cagayanensis))	((((Oenocarpus_bataua	Prestoea_acuminata)	Geonoma_undata)	Leopoldinia_pulchra)	Pelagodoxa_henryana))	Manicaria_saccifera))))	Nypa_fruticans);
((Roystonea_regia	(((Iriartea_deltoidea	(Sabal_domingensis	Serenoa_repens))	(Sclerosperma_profizianum	(Pseudophoenix_vinifera	(((Pelagodoxa_henryana	Manicaria_saccifera)	(((Heterospathe_cagayanensis	(Veitchia_spiralis	Kentiopsis_piersoniorum))	Hydriastele_microspadix)	(Oenocarpus_bataua	Prestoea_acuminata)))	(Geonoma_undata	Leopoldinia_pulchra)))))	(((((Chamaedorea_seifrizii	Podococcus_barteri)	(Elaeis_oleifera	Bactris_major))	(Orania_palindan	(Reinhardtia_simplex	(Reinhardtia_latisecta	Reinhardtia_paiewonskiana))))	(Burretiokentia_grandiflora	(Dypsis_decaryi	Dictyosperma_album)))	Attalea_speciosa)))	Nypa_fruticans);
((((Pseudophoenix_vinifera	(((((Pelagodoxa_henryana	Manicaria_saccifera)	(((Dypsis_decaryi	Dictyosperma_album)	Veitchia_spiralis)	((Heterospathe_cagayanensis	(Chamaedorea_seifrizii	Hydriastele_microspadix))	(Attalea_speciosa	Kentiopsis_piersoniorum))))	((Geonoma_undata	Leopoldinia_pulchra)	(Oenocarpus_bataua	Prestoea_acuminata)))	(Roystonea_regia	(((Reinhardtia_simplex	(Reinhardtia_latisecta	Reinhardtia_paiewonskiana))	(Elaeis_oleifera	Bactris_major))	((Burretiokentia_grandiflora	Sclerosperma_profizianum)	(Podococcus_barteri	Orania_palindan)))))	Iriartea_deltoidea))	Serenoa_repens)	Sabal_domingensis)	Nypa_fruticans);
(((((Roystonea_regia	Pseudophoenix_vinifera)	((((Pelagodoxa_henryana	((Geonoma_undata	Leopoldinia_pulchra)	(Oenocarpus_bataua	Prestoea_acuminata)))	Manicaria_saccifera)	((Heterospathe_cagayanensis	(Chamaedorea_seifrizii	Hydriastele_microspadix))	(Veitchia_spiralis	(Attalea_speciosa	Kentiopsis_piersoniorum))))	(Orania_palindan	((Sclerosperma_profizianum	(Reinhardtia_simplex	(Reinhardtia_latisecta	Reinhardtia_paiewonskiana)))	((Iriartea_deltoidea	Podococcus_barteri)	(((Burretiokentia_grandiflora	Dypsis_decaryi)	Dictyosperma_album)	(Elaeis_oleifera	Bactris_major)))))))	Serenoa_repens)	Sabal_domingensis)	Nypa_fruticans);
((Serenoa_repens	(Sabal_domingensis	((((Roystonea_regia	(Dypsis_decaryi	Dictyosperma_album))	(((Manicaria_saccifera	Pelagodoxa_henryana)	((Geonoma_undata	Leopoldinia_pulchra)	Prestoea_acuminata))	(Oenocarpus_bataua	(((Chamaedorea_seifrizii	((Attalea_speciosa	Kentiopsis_piersoniorum)	Veitchia_spiralis))	Hydriastele_microspadix)	(Burretiokentia_grandiflora	Heterospathe_cagayanensis)))))	((Sclerosperma_profizianum	(Reinhardtia_simplex	(Reinhardtia_latisecta	Reinhardtia_paiewonskiana)))	((Orania_palindan	(Iriartea_deltoidea	Podococcus_barteri))	(Elaeis_oleifera	Bactris_major))))	Pseudophoenix_vinifera)))	Nypa_fruticans);
((((((Reinhardtia_simplex	(Reinhardtia_latisecta	Reinhardtia_paiewonskiana))	Chamaedorea_seifrizii)	(Podococcus_barteri	(Elaeis_oleifera	Bactris_major)))	(Pseudophoenix_vinifera	((Sclerosperma_profizianum	((Iriartea_deltoidea	Serenoa_repens)	(Orania_palindan	Sabal_domingensis)))	(((Attalea_speciosa	Leopoldinia_pulchra)	((Hydriastele_microspadix	(Burretiokentia_grandiflora	((Kentiopsis_piersoniorum	Veitchia_spiralis)	Heterospathe_cagayanensis)))	(((Dypsis_decaryi	Dictyosperma_album)	Geonoma_undata)	(Prestoea_acuminata	Oenocarpus_bataua))))	(Manicaria_saccifera	Pelagodoxa_henryana)))))	Roystonea_regia)	Nypa_fruticans);
((Serenoa_repens	((Iriartea_deltoidea	((((((Reinhardtia_simplex	(Reinhardtia_latisecta	Reinhardtia_paiewonskiana))	(Sclerosperma_profizianum	(Podococcus_barteri	(Elaeis_oleifera	Bactris_major))))	Orania_palindan)	(Roystonea_regia	Pseudophoenix_vinifera))	Chamaedorea_seifrizii)	((((Prestoea_acuminata	Oenocarpus_bataua)	((Attalea_speciosa	(Dypsis_decaryi	Dictyosperma_album))	(Geonoma_undata	Leopoldinia_pulchra)))	(Burretiokentia_grandiflora	(Hydriastele_microspadix	((Kentiopsis_piersoniorum	Veitchia_spiralis)	Heterospathe_cagayanensis))))	(Manicaria_saccifera	Pelagodoxa_henryana))))	Sabal_domingensis))	Nypa_fruticans);
((Roystonea_regia	(((Elaeis_oleifera	Bactris_major)	((Reinhardtia_latisecta	Reinhardtia_paiewonskiana)	Reinhardtia_simplex))	(((Burretiokentia_grandiflora	(((Manicaria_saccifera	Pelagodoxa_henryana)	(((Heterospathe_cagayanensis	Veitchia_spiralis)	(Attalea_speciosa	Kentiopsis_piersoniorum))	(((Oenocarpus_bataua	Prestoea_acuminata)	Geonoma_undata)	(Hydriastele_microspadix	Leopoldinia_pulchra))))	(Dictyosperma_album	Dypsis_decaryi)))	Sclerosperma_profizianum)	((Podococcus_barteri	((Pseudophoenix_vinifera	Iriartea_deltoidea)	(Chamaedorea_seifrizii	(Sabal_domingensis	Serenoa_repens))))	Orania_palindan))))	Nypa_fruticans);
((Roystonea_regia	((((Reinhardtia_latisecta	Reinhardtia_paiewonskiana)	Reinhardtia_simplex)	((Attalea_speciosa	(Elaeis_oleifera	Bactris_major))	Podococcus_barteri))	((((Leopoldinia_pulchra	Geonoma_undata)	((Oenocarpus_bataua	Prestoea_acuminata)	(Hydriastele_microspadix	(((Dictyosperma_album	(Burretiokentia_grandiflora	Dypsis_decaryi))	Veitchia_spiralis)	(Heterospathe_cagayanensis	Kentiopsis_piersoniorum)))))	(Manicaria_saccifera	(Chamaedorea_seifrizii	Pelagodoxa_henryana)))	((Orania_palindan	Sclerosperma_profizianum)	(Pseudophoenix_vinifera	(Sabal_domingensis	(Iriartea_deltoidea	Serenoa_repens)))))))	Nypa_fruticans);
((((Iriartea_deltoidea	Pseudophoenix_vinifera)	(((Roystonea_regia	(((Manicaria_saccifera	(Kentiopsis_piersoniorum	(((Dictyosperma_album	(Burretiokentia_grandiflora	Dypsis_decaryi))	Veitchia_spiralis)	(Hydriastele_microspadix	Heterospathe_cagayanensis))))	(Pelagodoxa_henryana	Leopoldinia_pulchra))	((Geonoma_undata	Prestoea_acuminata)	Oenocarpus_bataua)))	(((Reinhardtia_latisecta	Reinhardtia_paiewonskiana)	Reinhardtia_simplex)	((Sclerosperma_profizianum	((Elaeis_oleifera	Bactris_major)	Attalea_speciosa))	Podococcus_barteri)))	((Orania_palindan	Sabal_domingensis)	Chamaedorea_seifrizii)))	Serenoa_repens)	Nypa_fruticans);
((Roystonea_regia	(((((Pelagodoxa_henryana	Manicaria_saccifera)	((Prestoea_acuminata	Oenocarpus_bataua)	(Geonoma_undata	Leopoldinia_pulchra)))	((((Chamaedorea_seifrizii	(Dictyosperma_album	Dypsis_decaryi))	Veitchia_spiralis)	Kentiopsis_piersoniorum)	(Burretiokentia_grandiflora	(Hydriastele_microspadix	Heterospathe_cagayanensis))))	((Iriartea_deltoidea	Pseudophoenix_vinifera)	(Sabal_domingensis	Serenoa_repens)))	(((Reinhardtia_latisecta	Reinhardtia_paiewonskiana)	Reinhardtia_simplex)	(((Orania_palindan	Sclerosperma_profizianum)	Podococcus_barteri)	((Attalea_speciosa	Elaeis_oleifera)	Bactris_major)))))	Nypa_fruticans);
((Roystonea_regia	((((((Prestoea_acuminata	Oenocarpus_bataua)	(Manicaria_saccifera	((Burretiokentia_grandiflora	(Dictyosperma_album	Dypsis_decaryi))	(Geonoma_undata	Leopoldinia_pulchra))))	((Attalea_speciosa	(Kentiopsis_piersoniorum	Veitchia_spiralis))	(Chamaedorea_seifrizii	(Hydriastele_microspadix	Heterospathe_cagayanensis))))	Pelagodoxa_henryana)	((Iriartea_deltoidea	Pseudophoenix_vinifera)	(Sabal_domingensis	Serenoa_repens)))	(Sclerosperma_profizianum	((Podococcus_barteri	Orania_palindan)	(((Reinhardtia_latisecta	Reinhardtia_paiewonskiana)	Reinhardtia_simplex)	(Elaeis_oleifera	Bactris_major))))))	Nypa_fruticans);
((Sabal_domingensis	(Serenoa_repens	((Iriartea_deltoidea	Pseudophoenix_vinifera)	((((Sclerosperma_profizianum	((Reinhardtia_latisecta	Reinhardtia_paiewonskiana)	Reinhardtia_simplex))	(Podococcus_barteri	((Burretiokentia_grandiflora	(Dictyosperma_album	Dypsis_decaryi))	(Attalea_speciosa	(Elaeis_oleifera	Bactris_major)))))	Roystonea_regia)	((Heterospathe_cagayanensis	Pelagodoxa_henryana)	(((Prestoea_acuminata	(Oenocarpus_bataua	(Manicaria_saccifera	Orania_palindan)))	(Geonoma_undata	Leopoldinia_pulchra))	((Kentiopsis_piersoniorum	Veitchia_spiralis)	(Chamaedorea_seifrizii	Hydriastele_microspadix))))))))	Nypa_fruticans);
((Roystonea_regia	((Dictyosperma_album	Dypsis_decaryi)	(((Orania_palindan	((Burretiokentia_grandiflora	((Sclerosperma_profizianum	((Reinhardtia_latisecta	Reinhardtia_paiewonskiana)	Reinhardtia_simplex))	(((Attalea_speciosa	Elaeis_oleifera)	Bactris_major)	Podococcus_barteri)))	Chamaedorea_seifrizii))	((((Pelagodoxa_henryana	Manicaria_saccifera)	(Geonoma_undata	Leopoldinia_pulchra))	(Oenocarpus_bataua	(((Kentiopsis_piersoniorum	Veitchia_spiralis)	Heterospathe_cagayanensis)	Hydriastele_microspadix)))	Prestoea_acuminata))	((Sabal_domingensis	Serenoa_repens)	(Iriartea_deltoidea	Pseudophoenix_vinifera)))))	Nypa_fruticans);
(((Sabal_domingensis	Serenoa_repens)	(Iriartea_deltoidea	(((((Pelagodoxa_henryana	Manicaria_saccifera)	(Geonoma_undata	((Dictyosperma_album	Dypsis_decaryi)	Leopoldinia_pulchra)))	((Oenocarpus_bataua	(Chamaedorea_seifrizii	Prestoea_acuminata))	(((Kentiopsis_piersoniorum	Veitchia_spiralis)	Heterospathe_cagayanensis)	Hydriastele_microspadix)))	Burretiokentia_grandiflora)	(((Pseudophoenix_vinifera	Roystonea_regia)	(((((Elaeis_oleifera	Bactris_major)	Attalea_speciosa)	((Reinhardtia_latisecta	Reinhardtia_paiewonskiana)	Reinhardtia_simplex))	Podococcus_barteri)	Orania_palindan))	Sclerosperma_profizianum))))	Nypa_fruticans);
((((Reinhardtia_latisecta	Reinhardtia_paiewonskiana)	Reinhardtia_simplex)	((Roystonea_regia	(((Sabal_domingensis	Serenoa_repens)	Iriartea_deltoidea)	Podococcus_barteri))	(((Orania_palindan	Pseudophoenix_vinifera)	(((((((Burretiokentia_grandiflora	(Kentiopsis_piersoniorum	((Dictyosperma_album	Dypsis_decaryi)	Veitchia_spiralis)))	Heterospathe_cagayanensis)	Hydriastele_microspadix)	Oenocarpus_bataua)	((Prestoea_acuminata	Geonoma_undata)	Leopoldinia_pulchra))	(Pelagodoxa_henryana	Manicaria_saccifera))	Sclerosperma_profizianum))	(((Attalea_speciosa	Elaeis_oleifera)	Bactris_major)	Chamaedorea_seifrizii))))	Nypa_fruticans);
((Sabal_domingensis	((Serenoa_repens	(((((((Kentiopsis_piersoniorum	Veitchia_spiralis)	(Manicaria_saccifera	Hydriastele_microspadix))	(Burretiokentia_grandiflora	(Dictyosperma_album	Dypsis_decaryi)))	(Pelagodoxa_henryana	((Oenocarpus_bataua	Prestoea_acuminata)	(Geonoma_undata	Leopoldinia_pulchra))))	Heterospathe_cagayanensis)	((Orania_palindan	((((Attalea_speciosa	Elaeis_oleifera)	Bactris_major)	Sclerosperma_profizianum)	(Iriartea_deltoidea	Podococcus_barteri)))	((Reinhardtia_latisecta	Reinhardtia_paiewonskiana)	Reinhardtia_simplex)))	(Roystonea_regia	Chamaedorea_seifrizii)))	Pseudophoenix_vinifera))	Nypa_fruticans);
(((Orania_palindan	Sabal_domingensis)	((((((((Bactris_major	Elaeis_oleifera)	Sclerosperma_profizianum)	Podococcus_barteri)	((Reinhardtia_paiewonskiana	Reinhardtia_latisecta)	Reinhardtia_simplex))	(Dictyosperma_album	Dypsis_decaryi))	Roystonea_regia)	(((((Manicaria_saccifera	Pelagodoxa_henryana)	(Hydriastele_microspadix	(Veitchia_spiralis	Kentiopsis_piersoniorum)))	((Attalea_speciosa	(Prestoea_acuminata	Oenocarpus_bataua))	Burretiokentia_grandiflora))	((Leopoldinia_pulchra	Geonoma_undata)	Chamaedorea_seifrizii))	Heterospathe_cagayanensis))	(Serenoa_repens	(Pseudophoenix_vinifera	Iriartea_deltoidea))))	Nypa_fruticans);
((Roystonea_regia	((((((Hydriastele_microspadix	(Heterospathe_cagayanensis	(Veitchia_spiralis	Kentiopsis_piersoniorum)))	Burretiokentia_grandiflora)	(Manicaria_saccifera	Pelagodoxa_henryana))	((Attalea_speciosa	Leopoldinia_pulchra)	((Prestoea_acuminata	Oenocarpus_bataua)	((Chamaedorea_seifrizii	(Dictyosperma_album	Dypsis_decaryi))	Geonoma_undata))))	((Serenoa_repens	(Pseudophoenix_vinifera	Sabal_domingensis))	Iriartea_deltoidea))	((Sclerosperma_profizianum	(Podococcus_barteri	(Bactris_major	Elaeis_oleifera)))	(((Reinhardtia_paiewonskiana	Reinhardtia_latisecta)	Reinhardtia_simplex)	Orania_palindan))))	Nypa_fruticans);
((Sabal_domingensis	((((Pseudophoenix_vinifera	Iriartea_deltoidea)	(((((Sclerosperma_profizianum	(Podococcus_barteri	((Attalea_speciosa	(Leopoldinia_pulchra	Bactris_major))	Elaeis_oleifera)))	((Reinhardtia_paiewonskiana	Reinhardtia_latisecta)	Reinhardtia_simplex))	(((Geonoma_undata	(Prestoea_acuminata	Oenocarpus_bataua))	(((Burretiokentia_grandiflora	(Dictyosperma_album	Dypsis_decaryi))	Hydriastele_microspadix)	(Heterospathe_cagayanensis	(Veitchia_spiralis	Kentiopsis_piersoniorum))))	(Manicaria_saccifera	Pelagodoxa_henryana)))	Roystonea_regia)	Chamaedorea_seifrizii))	Serenoa_repens)	Orania_palindan))	Nypa_fruticans);
((Sabal_domingensis	(((((((Hydriastele_microspadix	(((Dictyosperma_album	Dypsis_decaryi)	Veitchia_spiralis)	(Heterospathe_cagayanensis	(Attalea_speciosa	Kentiopsis_piersoniorum))))	(Leopoldinia_pulchra	(Geonoma_undata	(Prestoea_acuminata	Oenocarpus_bataua))))	(Manicaria_saccifera	Pelagodoxa_henryana))	Chamaedorea_seifrizii)	((((Sclerosperma_profizianum	(Podococcus_barteri	(Elaeis_oleifera	Bactris_major)))	((Reinhardtia_paiewonskiana	Reinhardtia_latisecta)	Reinhardtia_simplex))	((Orania_palindan	Pseudophoenix_vinifera)	Roystonea_regia))	Burretiokentia_grandiflora))	Serenoa_repens)	Iriartea_deltoidea))	Nypa_fruticans);
((((Attalea_speciosa	Elaeis_oleifera)	Bactris_major)	((Burretiokentia_grandiflora	((Pseudophoenix_vinifera	((((Orania_palindan	Sabal_domingensis)	(Serenoa_repens	Iriartea_deltoidea))	(Sclerosperma_profizianum	Chamaedorea_seifrizii))	((Oenocarpus_bataua	((Heterospathe_cagayanensis	(Veitchia_spiralis	Kentiopsis_piersoniorum))	Hydriastele_microspadix))	((Manicaria_saccifera	Pelagodoxa_henryana)	(Leopoldinia_pulchra	(Geonoma_undata	Prestoea_acuminata))))))	((Dictyosperma_album	Dypsis_decaryi)	Roystonea_regia)))	(Podococcus_barteri	((Reinhardtia_paiewonskiana	Reinhardtia_latisecta)	Reinhardtia_simplex))))	Nypa_fruticans);
(((((Orania_palindan	Sabal_domingensis)	(Iriartea_deltoidea	(((((Reinhardtia_paiewonskiana	Reinhardtia_latisecta)	Reinhardtia_simplex)	(Chamaedorea_seifrizii	(Podococcus_barteri	(Sclerosperma_profizianum	((Burretiokentia_grandiflora	(Attalea_speciosa	Elaeis_oleifera))	Bactris_major)))))	(((Kentiopsis_piersoniorum	(Heterospathe_cagayanensis	Veitchia_spiralis))	Hydriastele_microspadix)	(((Prestoea_acuminata	Oenocarpus_bataua)	(Leopoldinia_pulchra	Geonoma_undata))	(Manicaria_saccifera	Pelagodoxa_henryana))))	((Dictyosperma_album	Dypsis_decaryi)	Roystonea_regia))))	Pseudophoenix_vinifera)	Serenoa_repens)	Nypa_fruticans);
(((Sabal_domingensis	((Iriartea_deltoidea	((((Sclerosperma_profizianum	((Reinhardtia_paiewonskiana	Reinhardtia_latisecta)	Reinhardtia_simplex))	(((Attalea_speciosa	Elaeis_oleifera)	Bactris_major)	(Orania_palindan	Podococcus_barteri)))	((Manicaria_saccifera	Pelagodoxa_henryana)	((Chamaedorea_seifrizii	((((Leopoldinia_pulchra	Kentiopsis_piersoniorum)	Veitchia_spiralis)	Hydriastele_microspadix)	Heterospathe_cagayanensis))	((Prestoea_acuminata	Oenocarpus_bataua)	Geonoma_undata))))	((Burretiokentia_grandiflora	(Dictyosperma_album	Dypsis_decaryi))	Roystonea_regia)))	Pseudophoenix_vinifera))	Serenoa_repens)	Nypa_fruticans);
(((Sabal_domingensis	Orania_palindan)	((Pseudophoenix_vinifera	Serenoa_repens)	(Chamaedorea_seifrizii	(((Manicaria_saccifera	Pelagodoxa_henryana)	((Leopoldinia_pulchra	Geonoma_undata)	((Kentiopsis_piersoniorum	((Heterospathe_cagayanensis	Veitchia_spiralis)	Hydriastele_microspadix))	(Prestoea_acuminata	Oenocarpus_bataua))))	(((((Iriartea_deltoidea	Podococcus_barteri)	Sclerosperma_profizianum)	((Attalea_speciosa	Elaeis_oleifera)	Bactris_major))	((Reinhardtia_paiewonskiana	Reinhardtia_latisecta)	Reinhardtia_simplex))	(Burretiokentia_grandiflora	((Dictyosperma_album	Dypsis_decaryi)	Roystonea_regia)))))))	Nypa_fruticans);
(((((Pelagodoxa_henryana	((Leopoldinia_pulchra	(Manicaria_saccifera	Geonoma_undata))	((Prestoea_acuminata	Oenocarpus_bataua)	((((Dictyosperma_album	Dypsis_decaryi)	Veitchia_spiralis)	(Heterospathe_cagayanensis	Kentiopsis_piersoniorum))	Hydriastele_microspadix))))	(Chamaedorea_seifrizii	((Serenoa_repens	Sabal_domingensis)	(Iriartea_deltoidea	Pseudophoenix_vinifera))))	((Orania_palindan	(Podococcus_barteri	((Burretiokentia_grandiflora	(Attalea_speciosa	Elaeis_oleifera))	Bactris_major)))	(Sclerosperma_profizianum	((Reinhardtia_paiewonskiana	Reinhardtia_latisecta)	Reinhardtia_simplex))))	Roystonea_regia)	Nypa_fruticans);
((((Iriartea_deltoidea	(((Chamaedorea_seifrizii	((Roystonea_regia	Pseudophoenix_vinifera)	((Podococcus_barteri	((Attalea_speciosa	Elaeis_oleifera)	Bactris_major))	(Sclerosperma_profizianum	((Reinhardtia_paiewonskiana	Reinhardtia_latisecta)	Reinhardtia_simplex)))))	Orania_palindan)	((Manicaria_saccifera	Pelagodoxa_henryana)	((((Heterospathe_cagayanensis	Kentiopsis_piersoniorum)	(Burretiokentia_grandiflora	((Dictyosperma_album	Dypsis_decaryi)	Veitchia_spiralis)))	Hydriastele_microspadix)	((Leopoldinia_pulchra	Geonoma_undata)	(Prestoea_acuminata	Oenocarpus_bataua))))))	Serenoa_repens)	Sabal_domingensis)	Nypa_fruticans);
((Serenoa_repens	(((((((Manicaria_saccifera	Pelagodoxa_henryana)	(((Leopoldinia_pulchra	((Dictyosperma_album	(Burretiokentia_grandiflora	Dypsis_decaryi))	Geonoma_undata))	(Prestoea_acuminata	Oenocarpus_bataua))	(Heterospathe_cagayanensis	(Hydriastele_microspadix	(Veitchia_spiralis	Kentiopsis_piersoniorum)))))	(((Bactris_major	(Attalea_speciosa	Elaeis_oleifera))	(Sclerosperma_profizianum	(Chamaedorea_seifrizii	Podococcus_barteri)))	(Reinhardtia_simplex	(Reinhardtia_paiewonskiana	Reinhardtia_latisecta))))	Roystonea_regia)	Pseudophoenix_vinifera)	Iriartea_deltoidea)	(Orania_palindan	Sabal_domingensis)))	Nypa_fruticans);
((Serenoa_repens	((((Pseudophoenix_vinifera	Iriartea_deltoidea)	Roystonea_regia)	((((Bactris_major	(Attalea_speciosa	Elaeis_oleifera))	((Reinhardtia_simplex	(Reinhardtia_paiewonskiana	Reinhardtia_latisecta))	(Chamaedorea_seifrizii	Sclerosperma_profizianum)))	(Orania_palindan	(Pelagodoxa_henryana	((Dictyosperma_album	Dypsis_decaryi)	(Burretiokentia_grandiflora	((((Leopoldinia_pulchra	Geonoma_undata)	(Prestoea_acuminata	Oenocarpus_bataua))	((Manicaria_saccifera	Hydriastele_microspadix)	(Veitchia_spiralis	Kentiopsis_piersoniorum)))	Heterospathe_cagayanensis))))))	Podococcus_barteri))	Sabal_domingensis))	Nypa_fruticans);
((Serenoa_repens	(Sabal_domingensis	(Iriartea_deltoidea	((((Pseudophoenix_vinifera	((Chamaedorea_seifrizii	((Reinhardtia_simplex	(Reinhardtia_paiewonskiana	Reinhardtia_latisecta))	(Orania_palindan	(Podococcus_barteri	(Bactris_major	Elaeis_oleifera)))))	((Burretiokentia_grandiflora	(Dictyosperma_album	Dypsis_decaryi))	Roystonea_regia)))	Sclerosperma_profizianum)	Attalea_speciosa)	((Pelagodoxa_henryana	(((Leopoldinia_pulchra	Geonoma_undata)	(Prestoea_acuminata	Oenocarpus_bataua))	Manicaria_saccifera))	(Kentiopsis_piersoniorum	((Hydriastele_microspadix	Heterospathe_cagayanensis)	Veitchia_spiralis)))))))	Nypa_fruticans);
((((Serenoa_repens	(Sabal_domingensis	Pseudophoenix_vinifera))	Iriartea_deltoidea)	((Roystonea_regia	((Sclerosperma_profizianum	(Reinhardtia_simplex	(Reinhardtia_paiewonskiana	Reinhardtia_latisecta)))	(Podococcus_barteri	(((Burretiokentia_grandiflora	(Dictyosperma_album	Dypsis_decaryi))	Bactris_major)	Elaeis_oleifera))))	(Orania_palindan	((Leopoldinia_pulchra	Geonoma_undata)	(((Prestoea_acuminata	Oenocarpus_bataua)	((Veitchia_spiralis	(Attalea_speciosa	(Kentiopsis_piersoniorum	Heterospathe_cagayanensis)))	(Chamaedorea_seifrizii	Hydriastele_microspadix)))	(Pelagodoxa_henryana	Manicaria_saccifera))))))	Nypa_fruticans);
(((Sabal_domingensis	((((((((Dictyosperma_album	Dypsis_decaryi)	Bactris_major)	Elaeis_oleifera)	Roystonea_regia)	(Reinhardtia_simplex	(Reinhardtia_paiewonskiana	Reinhardtia_latisecta)))	(Iriartea_deltoidea	Podococcus_barteri))	Burretiokentia_grandiflora)	((Orania_palindan	Pseudophoenix_vinifera)	(Sclerosperma_profizianum	((((Prestoea_acuminata	Oenocarpus_bataua)	((Attalea_speciosa	Kentiopsis_piersoniorum)	(Heterospathe_cagayanensis	(Veitchia_spiralis	Hydriastele_microspadix))))	Chamaedorea_seifrizii)	((Pelagodoxa_henryana	Manicaria_saccifera)	(Geonoma_undata	Leopoldinia_pulchra)))))))	Serenoa_repens)	Nypa_fruticans);
((((Pseudophoenix_vinifera	Sabal_domingensis)	(((Orania_palindan	(((Reinhardtia_simplex	(Reinhardtia_paiewonskiana	Reinhardtia_latisecta))	((Burretiokentia_grandiflora	(Chamaedorea_seifrizii	(Elaeis_oleifera	Bactris_major)))	(Podococcus_barteri	Sclerosperma_profizianum)))	((((Geonoma_undata	Leopoldinia_pulchra)	Manicaria_saccifera)	(Dictyosperma_album	Dypsis_decaryi))	(((Prestoea_acuminata	Oenocarpus_bataua)	((Hydriastele_microspadix	(Attalea_speciosa	(Veitchia_spiralis	Kentiopsis_piersoniorum)))	Heterospathe_cagayanensis))	Pelagodoxa_henryana))))	Roystonea_regia)	Iriartea_deltoidea))	Serenoa_repens)	Nypa_fruticans);
(((((((Chamaedorea_seifrizii	Orania_palindan)	((Burretiokentia_grandiflora	(Elaeis_oleifera	Bactris_major))	(Podococcus_barteri	Sclerosperma_profizianum)))	(((Attalea_speciosa	Kentiopsis_piersoniorum)	((Prestoea_acuminata	Oenocarpus_bataua)	(Heterospathe_cagayanensis	(Geonoma_undata	(Hydriastele_microspadix	Leopoldinia_pulchra)))))	((Veitchia_spiralis	(Dictyosperma_album	Dypsis_decaryi))	(Pelagodoxa_henryana	Manicaria_saccifera))))	(Reinhardtia_simplex	(Reinhardtia_paiewonskiana	Reinhardtia_latisecta)))	Roystonea_regia)	(Iriartea_deltoidea	(Serenoa_repens	(Pseudophoenix_vinifera	Sabal_domingensis))))	Nypa_fruticans);
((Serenoa_repens	(Sabal_domingensis	(((((Dictyosperma_album	Dypsis_decaryi)	((Reinhardtia_simplex	(Reinhardtia_paiewonskiana	Reinhardtia_latisecta))	(Orania_palindan	((Elaeis_oleifera	Bactris_major)	(Podococcus_barteri	Sclerosperma_profizianum)))))	Roystonea_regia)	(((Chamaedorea_seifrizii	(Heterospathe_cagayanensis	((Attalea_speciosa	Kentiopsis_piersoniorum)	(Hydriastele_microspadix	Veitchia_spiralis))))	Burretiokentia_grandiflora)	((Geonoma_undata	Leopoldinia_pulchra)	((Prestoea_acuminata	Oenocarpus_bataua)	(Pelagodoxa_henryana	Manicaria_saccifera)))))	(Pseudophoenix_vinifera	Iriartea_deltoidea))))	Nypa_fruticans);
((Serenoa_repens	(Sabal_domingensis	((((((Reinhardtia_simplex	(Reinhardtia_paiewonskiana	Reinhardtia_latisecta))	(Elaeis_oleifera	Bactris_major))	Podococcus_barteri)	(((Dictyosperma_album	(Burretiokentia_grandiflora	Dypsis_decaryi))	Roystonea_regia)	(Orania_palindan	Pseudophoenix_vinifera)))	Iriartea_deltoidea)	(Sclerosperma_profizianum	((Manicaria_saccifera	Pelagodoxa_henryana)	((Geonoma_undata	Leopoldinia_pulchra)	((Heterospathe_cagayanensis	(((Chamaedorea_seifrizii	Hydriastele_microspadix)	(Veitchia_spiralis	Kentiopsis_piersoniorum))	Attalea_speciosa))	(Prestoea_acuminata	Oenocarpus_bataua))))))))	Nypa_fruticans);
((Roystonea_regia	((((Attalea_speciosa	(((Elaeis_oleifera	Bactris_major)	(Dypsis_decaryi	Dictyosperma_album))	Burretiokentia_grandiflora))	Podococcus_barteri)	(Reinhardtia_simplex	(Reinhardtia_paiewonskiana	Reinhardtia_latisecta)))	(((Pseudophoenix_vinifera	((Iriartea_deltoidea	((Orania_palindan	Sabal_domingensis)	Serenoa_repens))	Chamaedorea_seifrizii))	Sclerosperma_profizianum)	((Manicaria_saccifera	Pelagodoxa_henryana)	((Geonoma_undata	Leopoldinia_pulchra)	((Heterospathe_cagayanensis	(Hydriastele_microspadix	(Veitchia_spiralis	Kentiopsis_piersoniorum)))	(Prestoea_acuminata	Oenocarpus_bataua)))))))	Nypa_fruticans);
((Roystonea_regia	(((((Heterospathe_cagayanensis	(((Burretiokentia_grandiflora	(Dictyosperma_album	Dypsis_decaryi))	Veitchia_spiralis)	(Attalea_speciosa	Kentiopsis_piersoniorum)))	(((Oenocarpus_bataua	Prestoea_acuminata)	(Geonoma_undata	(Hydriastele_microspadix	Leopoldinia_pulchra)))	Pelagodoxa_henryana))	Manicaria_saccifera)	((Sclerosperma_profizianum	(((Reinhardtia_simplex	(Reinhardtia_paiewonskiana	Reinhardtia_latisecta))	(Elaeis_oleifera	Bactris_major))	(Orania_palindan	Podococcus_barteri)))	Chamaedorea_seifrizii))	(((Iriartea_deltoidea	Sabal_domingensis)	Serenoa_repens)	Pseudophoenix_vinifera)))	Nypa_fruticans);
((Serenoa_repens	(Sabal_domingensis	(Iriartea_deltoidea	((Orania_palindan	Sclerosperma_profizianum)	((((((Veitchia_spiralis	(Attalea_speciosa	Kentiopsis_piersoniorum))	Heterospathe_cagayanensis)	(Burretiokentia_grandiflora	(Dictyosperma_album	Dypsis_decaryi)))	((Oenocarpus_bataua	Prestoea_acuminata)	(Geonoma_undata	(Chamaedorea_seifrizii	(Hydriastele_microspadix	Leopoldinia_pulchra)))))	(Pelagodoxa_henryana	Manicaria_saccifera))	(Pseudophoenix_vinifera	(Roystonea_regia	(((Reinhardtia_simplex	(Reinhardtia_paiewonskiana	Reinhardtia_latisecta))	(Elaeis_oleifera	Bactris_major))	Podococcus_barteri))))))))	Nypa_fruticans);
((Roystonea_regia	((Orania_palindan	((((Sabal_domingensis	Serenoa_repens)	(Pseudophoenix_vinifera	Iriartea_deltoidea))	Sclerosperma_profizianum)	((((Oenocarpus_bataua	Prestoea_acuminata)	(Geonoma_undata	Leopoldinia_pulchra))	(Pelagodoxa_henryana	Manicaria_saccifera))	((Chamaedorea_seifrizii	Hydriastele_microspadix)	(Burretiokentia_grandiflora	(((Veitchia_spiralis	Heterospathe_cagayanensis)	Kentiopsis_piersoniorum)	Attalea_speciosa))))))	((Reinhardtia_simplex	(Reinhardtia_paiewonskiana	Reinhardtia_latisecta))	(((Dictyosperma_album	Dypsis_decaryi)	(Elaeis_oleifera	Bactris_major))	Podococcus_barteri))))	Nypa_fruticans);
((Serenoa_repens	((Sabal_domingensis	Pseudophoenix_vinifera)	(Iriartea_deltoidea	((Roystonea_regia	Chamaedorea_seifrizii)	((((((Kentiopsis_piersoniorum	(Veitchia_spiralis	Hydriastele_microspadix))	Burretiokentia_grandiflora)	Heterospathe_cagayanensis)	((Oenocarpus_bataua	Prestoea_acuminata)	(Geonoma_undata	Leopoldinia_pulchra)))	(Pelagodoxa_henryana	Manicaria_saccifera))	(((Orania_palindan	(Podococcus_barteri	((Reinhardtia_simplex	(Reinhardtia_paiewonskiana	Reinhardtia_latisecta))	((Attalea_speciosa	Elaeis_oleifera)	Bactris_major))))	Sclerosperma_profizianum)	(Dictyosperma_album	Dypsis_decaryi)))))))	Nypa_fruticans);
((Serenoa_repens	(((((Manicaria_saccifera	(Attalea_speciosa	(Burretiokentia_grandiflora	(Kentiopsis_piersoniorum	(((Dictyosperma_album	Dypsis_decaryi)	(Veitchia_spiralis	Heterospathe_cagayanensis))	Hydriastele_microspadix)))))	((Oenocarpus_bataua	Prestoea_acuminata)	(Geonoma_undata	Leopoldinia_pulchra)))	Pelagodoxa_henryana)	(Roystonea_regia	(((((Chamaedorea_seifrizii	Podococcus_barteri)	(Elaeis_oleifera	Bactris_major))	Sclerosperma_profizianum)	Orania_palindan)	(Reinhardtia_simplex	(Reinhardtia_paiewonskiana	Reinhardtia_latisecta)))))	((Pseudophoenix_vinifera	Iriartea_deltoidea)	Sabal_domingensis)))	Nypa_fruticans);
((Roystonea_regia	((Orania_palindan	(((Elaeis_oleifera	((Burretiokentia_grandiflora	(Dictyosperma_album	(Attalea_speciosa	Dypsis_decaryi)))	Bactris_major))	(Chamaedorea_seifrizii	Podococcus_barteri))	((Reinhardtia_simplex	(Reinhardtia_paiewonskiana	Reinhardtia_latisecta))	Sclerosperma_profizianum)))	((((Pseudophoenix_vinifera	Sabal_domingensis)	Serenoa_repens)	Iriartea_deltoidea)	((Kentiopsis_piersoniorum	(Heterospathe_cagayanensis	Veitchia_spiralis))	((Pelagodoxa_henryana	Manicaria_saccifera)	((Geonoma_undata	(Hydriastele_microspadix	Leopoldinia_pulchra))	(Oenocarpus_bataua	Prestoea_acuminata)))))))	Nypa_fruticans);
(((Iriartea_deltoidea	((Pseudophoenix_vinifera	Sabal_domingensis)	Serenoa_repens))	(Chamaedorea_seifrizii	(Podococcus_barteri	((((Orania_palindan	((Reinhardtia_simplex	(Reinhardtia_paiewonskiana	Reinhardtia_latisecta))	Sclerosperma_profizianum))	((Attalea_speciosa	Elaeis_oleifera)	Bactris_major))	((((Burretiokentia_grandiflora	(Dictyosperma_album	Dypsis_decaryi))	(Geonoma_undata	Leopoldinia_pulchra))	((Heterospathe_cagayanensis	(Oenocarpus_bataua	Prestoea_acuminata))	(Hydriastele_microspadix	(Veitchia_spiralis	Kentiopsis_piersoniorum))))	(Pelagodoxa_henryana	Manicaria_saccifera)))	Roystonea_regia))))	Nypa_fruticans);
((Serenoa_repens	((Iriartea_deltoidea	(((((Orania_palindan	((Bactris_major	(Elaeis_oleifera	Attalea_speciosa))	(Podococcus_barteri	Sclerosperma_profizianum)))	(Reinhardtia_simplex	(Reinhardtia_paiewonskiana	Reinhardtia_latisecta)))	((Kentiopsis_piersoniorum	(Burretiokentia_grandiflora	((Heterospathe_cagayanensis	(Chamaedorea_seifrizii	Hydriastele_microspadix))	((Dictyosperma_album	Dypsis_decaryi)	Veitchia_spiralis))))	((Manicaria_saccifera	Pelagodoxa_henryana)	((Geonoma_undata	Leopoldinia_pulchra)	(Oenocarpus_bataua	Prestoea_acuminata)))))	Roystonea_regia)	Pseudophoenix_vinifera))	Sabal_domingensis))	Nypa_fruticans);
(((Iriartea_deltoidea	(Serenoa_repens	(((((Sclerosperma_profizianum	(Reinhardtia_simplex	(Reinhardtia_paiewonskiana	Reinhardtia_latisecta)))	((Chamaedorea_seifrizii	Podococcus_barteri)	(((Dictyosperma_album	Dypsis_decaryi)	(Bactris_major	Elaeis_oleifera))	Orania_palindan)))	(((((((Geonoma_undata	Leopoldinia_pulchra)	(Oenocarpus_bataua	Prestoea_acuminata))	Heterospathe_cagayanensis)	(Hydriastele_microspadix	(Veitchia_spiralis	Kentiopsis_piersoniorum)))	(Manicaria_saccifera	Pelagodoxa_henryana))	Burretiokentia_grandiflora)	Attalea_speciosa))	Roystonea_regia)	Pseudophoenix_vinifera)))	Sabal_domingensis)	Nypa_fruticans);
((Roystonea_regia	(((((Dictyosperma_album	Dypsis_decaryi)	(Burretiokentia_grandiflora	(Attalea_speciosa	(Heterospathe_cagayanensis	(Veitchia_spiralis	Kentiopsis_piersoniorum)))))	(Pelagodoxa_henryana	(((Manicaria_saccifera	Geonoma_undata)	(Chamaedorea_seifrizii	(Hydriastele_microspadix	Leopoldinia_pulchra)))	(Oenocarpus_bataua	Prestoea_acuminata))))	(((Serenoa_repens	Sabal_domingensis)	Pseudophoenix_vinifera)	Iriartea_deltoidea))	((Sclerosperma_profizianum	(Reinhardtia_simplex	(Reinhardtia_paiewonskiana	Reinhardtia_latisecta)))	(((Elaeis_oleifera	Bactris_major)	Podococcus_barteri)	Orania_palindan))))	Nypa_fruticans);
((Roystonea_regia	(((Iriartea_deltoidea	(Pseudophoenix_vinifera	(Sabal_domingensis	Serenoa_repens)))	(((Manicaria_saccifera	Pelagodoxa_henryana)	(Geonoma_undata	Leopoldinia_pulchra))	(((Heterospathe_cagayanensis	Hydriastele_microspadix)	(((Burretiokentia_grandiflora	(Dypsis_decaryi	Dictyosperma_album))	Veitchia_spiralis)	(Attalea_speciosa	Kentiopsis_piersoniorum)))	(Oenocarpus_bataua	Prestoea_acuminata))))	(((Podococcus_barteri	(Elaeis_oleifera	Bactris_major))	(((Reinhardtia_paiewonskiana	(Chamaedorea_seifrizii	Reinhardtia_latisecta))	Reinhardtia_simplex)	Sclerosperma_profizianum))	Orania_palindan)))	Nypa_fruticans);
((Roystonea_regia	(((((Orania_palindan	Sabal_domingensis)	((Pseudophoenix_vinifera	Iriartea_deltoidea)	Serenoa_repens))	(Sclerosperma_profizianum	Chamaedorea_seifrizii))	(((Manicaria_saccifera	Pelagodoxa_henryana)	(Geonoma_undata	Leopoldinia_pulchra))	((Hydriastele_microspadix	(((Burretiokentia_grandiflora	(Dypsis_decaryi	Dictyosperma_album))	Veitchia_spiralis)	(Heterospathe_cagayanensis	(Attalea_speciosa	Kentiopsis_piersoniorum))))	(Oenocarpus_bataua	Prestoea_acuminata))))	(Podococcus_barteri	((Elaeis_oleifera	Bactris_major)	((Reinhardtia_paiewonskiana	Reinhardtia_latisecta)	Reinhardtia_simplex)))))	Nypa_fruticans);
((Serenoa_repens	((Orania_palindan	Sabal_domingensis)	(((Podococcus_barteri	((Elaeis_oleifera	Bactris_major)	(((Reinhardtia_paiewonskiana	Reinhardtia_latisecta)	Reinhardtia_simplex)	Sclerosperma_profizianum)))	(((Geonoma_undata	((Manicaria_saccifera	Pelagodoxa_henryana)	Leopoldinia_pulchra))	((Chamaedorea_seifrizii	((Burretiokentia_grandiflora	(Dypsis_decaryi	Dictyosperma_album))	((Hydriastele_microspadix	Heterospathe_cagayanensis)	(Attalea_speciosa	(Veitchia_spiralis	Kentiopsis_piersoniorum)))))	(Oenocarpus_bataua	Prestoea_acuminata)))	Roystonea_regia))	(Pseudophoenix_vinifera	Iriartea_deltoidea))))	Nypa_fruticans);
((Serenoa_repens	(Sabal_domingensis	((Pseudophoenix_vinifera	Iriartea_deltoidea)	(Roystonea_regia	((Orania_palindan	((Podococcus_barteri	((Elaeis_oleifera	Bactris_major)	Sclerosperma_profizianum))	((Reinhardtia_paiewonskiana	Reinhardtia_latisecta)	Reinhardtia_simplex)))	(((((Attalea_speciosa	((Dypsis_decaryi	Dictyosperma_album)	Burretiokentia_grandiflora))	Oenocarpus_bataua)	((Veitchia_spiralis	Kentiopsis_piersoniorum)	Heterospathe_cagayanensis))	(Prestoea_acuminata	(Chamaedorea_seifrizii	((Hydriastele_microspadix	Leopoldinia_pulchra)	Geonoma_undata))))	(Manicaria_saccifera	Pelagodoxa_henryana)))))))	Nypa_fruticans);
(((((Pseudophoenix_vinifera	Iriartea_deltoidea)	((((((Podococcus_barteri	Sclerosperma_profizianum)	((Attalea_speciosa	Elaeis_oleifera)	Bactris_major))	((Reinhardtia_paiewonskiana	Reinhardtia_latisecta)	Reinhardtia_simplex))	Orania_palindan)	Roystonea_regia)	(((Chamaedorea_seifrizii	(Hydriastele_microspadix	Leopoldinia_pulchra))	(Manicaria_saccifera	Pelagodoxa_henryana))	(Geonoma_undata	((Kentiopsis_piersoniorum	((((Dypsis_decaryi	Dictyosperma_album)	Burretiokentia_grandiflora)	Veitchia_spiralis)	Heterospathe_cagayanensis))	(Prestoea_acuminata	Oenocarpus_bataua))))))	Serenoa_repens)	Sabal_domingensis)	Nypa_fruticans);
((((Serenoa_repens	Sabal_domingensis)	(Pseudophoenix_vinifera	Iriartea_deltoidea))	(((Roystonea_regia	(((((Prestoea_acuminata	Oenocarpus_bataua)	(Geonoma_undata	Leopoldinia_pulchra))	(Manicaria_saccifera	Pelagodoxa_henryana))	((Dypsis_decaryi	Dictyosperma_album)	(((Burretiokentia_grandiflora	(Veitchia_spiralis	Kentiopsis_piersoniorum))	Heterospathe_cagayanensis)	(Chamaedorea_seifrizii	Hydriastele_microspadix))))	(((Attalea_speciosa	Elaeis_oleifera)	Bactris_major)	(Sclerosperma_profizianum	((Reinhardtia_paiewonskiana	Reinhardtia_latisecta)	Reinhardtia_simplex)))))	Orania_palindan)	Podococcus_barteri))	Nypa_fruticans);
((Sabal_domingensis	((((Chamaedorea_seifrizii	((Iriartea_deltoidea	((Sclerosperma_profizianum	(((Geonoma_undata	Leopoldinia_pulchra)	(Manicaria_saccifera	Pelagodoxa_henryana))	((Prestoea_acuminata	Oenocarpus_bataua)	(((Dypsis_decaryi	Dictyosperma_album)	Burretiokentia_grandiflora)	((Veitchia_spiralis	Kentiopsis_piersoniorum)	(Hydriastele_microspadix	Heterospathe_cagayanensis))))))	((((Attalea_speciosa	Elaeis_oleifera)	Bactris_major)	((Reinhardtia_paiewonskiana	Reinhardtia_latisecta)	Reinhardtia_simplex))	Podococcus_barteri)))	Roystonea_regia))	Pseudophoenix_vinifera)	Serenoa_repens)	Orania_palindan))	Nypa_fruticans);
((Roystonea_regia	((((Reinhardtia_paiewonskiana	Reinhardtia_latisecta)	Reinhardtia_simplex)	((Podococcus_barteri	Sclerosperma_profizianum)	(Elaeis_oleifera	Bactris_major)))	((((Orania_palindan	Sabal_domingensis)	Serenoa_repens)	Iriartea_deltoidea)	(((Chamaedorea_seifrizii	(Manicaria_saccifera	Pelagodoxa_henryana))	(((((((Dypsis_decaryi	Dictyosperma_album)	Veitchia_spiralis)	Kentiopsis_piersoniorum)	(Heterospathe_cagayanensis	Hydriastele_microspadix))	(Prestoea_acuminata	Oenocarpus_bataua))	(Attalea_speciosa	Burretiokentia_grandiflora))	(Geonoma_undata	Leopoldinia_pulchra)))	Pseudophoenix_vinifera))))	Nypa_fruticans);
((Roystonea_regia	(((Sclerosperma_profizianum	((Reinhardtia_paiewonskiana	Reinhardtia_latisecta)	Reinhardtia_simplex))	(Podococcus_barteri	(Elaeis_oleifera	Bactris_major)))	(Chamaedorea_seifrizii	(((Geonoma_undata	((Prestoea_acuminata	Oenocarpus_bataua)	((Manicaria_saccifera	((((Burretiokentia_grandiflora	(Dypsis_decaryi	Dictyosperma_album))	Veitchia_spiralis)	((Attalea_speciosa	Leopoldinia_pulchra)	Kentiopsis_piersoniorum))	Hydriastele_microspadix))	(Heterospathe_cagayanensis	Pelagodoxa_henryana))))	(Orania_palindan	Pseudophoenix_vinifera))	((Sabal_domingensis	Serenoa_repens)	Iriartea_deltoidea)))))	Nypa_fruticans);
((Serenoa_repens	(((((Sclerosperma_profizianum	((Reinhardtia_paiewonskiana	Reinhardtia_latisecta)	Reinhardtia_simplex))	(Podococcus_barteri	(Elaeis_oleifera	Bactris_major)))	(Roystonea_regia	(Chamaedorea_seifrizii	Pseudophoenix_vinifera)))	(((Heterospathe_cagayanensis	(((Burretiokentia_grandiflora	(Dypsis_decaryi	Dictyosperma_album))	Veitchia_spiralis)	(Attalea_speciosa	Kentiopsis_piersoniorum)))	(Prestoea_acuminata	Oenocarpus_bataua))	((Manicaria_saccifera	Pelagodoxa_henryana)	(Geonoma_undata	(Hydriastele_microspadix	Leopoldinia_pulchra)))))	((Orania_palindan	Sabal_domingensis)	Iriartea_deltoidea)))	Nypa_fruticans);
(((((((Orania_palindan	Sabal_domingensis)	(Serenoa_repens	(Pseudophoenix_vinifera	Iriartea_deltoidea)))	(((((Leopoldinia_pulchra	(Veitchia_spiralis	(Manicaria_saccifera	Kentiopsis_piersoniorum)))	Hydriastele_microspadix)	Heterospathe_cagayanensis)	(Burretiokentia_grandiflora	((Prestoea_acuminata	Oenocarpus_bataua)	((Dictyosperma_album	Dypsis_decaryi)	Geonoma_undata))))	Pelagodoxa_henryana))	Chamaedorea_seifrizii)	((Podococcus_barteri	((Reinhardtia_simplex	(Reinhardtia_latisecta	Reinhardtia_paiewonskiana))	((Bactris_major	Elaeis_oleifera)	Attalea_speciosa)))	Sclerosperma_profizianum))	Roystonea_regia)	Nypa_fruticans);
((((((Serenoa_repens	Sabal_domingensis)	(Iriartea_deltoidea	Pseudophoenix_vinifera))	(Pelagodoxa_henryana	((Manicaria_saccifera	((Veitchia_spiralis	(Heterospathe_cagayanensis	Kentiopsis_piersoniorum))	Hydriastele_microspadix))	(((Prestoea_acuminata	Oenocarpus_bataua)	Burretiokentia_grandiflora)	((Geonoma_undata	Leopoldinia_pulchra)	(Dictyosperma_album	Dypsis_decaryi))))))	(Chamaedorea_seifrizii	(Orania_palindan	((Podococcus_barteri	(((Bactris_major	Elaeis_oleifera)	Attalea_speciosa)	Sclerosperma_profizianum))	(Reinhardtia_simplex	(Reinhardtia_latisecta	Reinhardtia_paiewonskiana))))))	Roystonea_regia)	Nypa_fruticans);
(((((Sclerosperma_profizianum	(((Serenoa_repens	Iriartea_deltoidea)	(Orania_palindan	Pseudophoenix_vinifera))	Sabal_domingensis))	(Pelagodoxa_henryana	(((((Burretiokentia_grandiflora	(Dictyosperma_album	Dypsis_decaryi))	Veitchia_spiralis)	(Heterospathe_cagayanensis	Kentiopsis_piersoniorum))	Hydriastele_microspadix)	(((Manicaria_saccifera	Geonoma_undata)	(Prestoea_acuminata	Oenocarpus_bataua))	Leopoldinia_pulchra))))	(((Chamaedorea_seifrizii	Podococcus_barteri)	((Bactris_major	Elaeis_oleifera)	Attalea_speciosa))	(Reinhardtia_simplex	(Reinhardtia_latisecta	Reinhardtia_paiewonskiana))))	Roystonea_regia)	Nypa_fruticans);
(((((((((Prestoea_acuminata	Oenocarpus_bataua)	(Geonoma_undata	Leopoldinia_pulchra))	((Veitchia_spiralis	(Heterospathe_cagayanensis	Kentiopsis_piersoniorum))	Hydriastele_microspadix))	(Manicaria_saccifera	Pelagodoxa_henryana))	(Chamaedorea_seifrizii	(((Burretiokentia_grandiflora	(Dictyosperma_album	Dypsis_decaryi))	((Podococcus_barteri	(Orania_palindan	Sclerosperma_profizianum))	(((Bactris_major	Elaeis_oleifera)	Attalea_speciosa)	(Reinhardtia_simplex	(Reinhardtia_latisecta	Reinhardtia_paiewonskiana)))))	Roystonea_regia)))	(Iriartea_deltoidea	Pseudophoenix_vinifera))	Sabal_domingensis)	Serenoa_repens)	Nypa_fruticans);
((((((((((Manicaria_saccifera	Pelagodoxa_henryana)	Heterospathe_cagayanensis)	((Oenocarpus_bataua	((Geonoma_undata	Leopoldinia_pulchra)	Prestoea_acuminata))	((Veitchia_spiralis	Hydriastele_microspadix)	Kentiopsis_piersoniorum)))	Chamaedorea_seifrizii)	(Roystonea_regia	((Reinhardtia_simplex	(Reinhardtia_latisecta	Reinhardtia_paiewonskiana))	(Orania_palindan	(Podococcus_barteri	((Burretiokentia_grandiflora	(Dictyosperma_album	Dypsis_decaryi))	((Bactris_major	Elaeis_oleifera)	Attalea_speciosa)))))))	Sclerosperma_profizianum)	(Iriartea_deltoidea	Pseudophoenix_vinifera))	Sabal_domingensis)	Serenoa_repens)	Nypa_fruticans);
((Roystonea_regia	(((Iriartea_deltoidea	Pseudophoenix_vinifera)	(Sabal_domingensis	Serenoa_repens))	((Orania_palindan	(Sclerosperma_profizianum	(((Reinhardtia_simplex	(Reinhardtia_latisecta	Reinhardtia_paiewonskiana))	(Bactris_major	(Attalea_speciosa	Elaeis_oleifera)))	Podococcus_barteri)))	((((Leopoldinia_pulchra	Geonoma_undata)	(Oenocarpus_bataua	Prestoea_acuminata))	(Manicaria_saccifera	Pelagodoxa_henryana))	((((Kentiopsis_piersoniorum	Heterospathe_cagayanensis)	(((Dictyosperma_album	Dypsis_decaryi)	Veitchia_spiralis)	Hydriastele_microspadix))	Burretiokentia_grandiflora)	Chamaedorea_seifrizii)))))	Nypa_fruticans);
((Burretiokentia_grandiflora	(((Dictyosperma_album	Dypsis_decaryi)	Roystonea_regia)	((((Serenoa_repens	(Orania_palindan	Sabal_domingensis))	Iriartea_deltoidea)	(Pseudophoenix_vinifera	(Sclerosperma_profizianum	(((Leopoldinia_pulchra	Geonoma_undata)	((Heterospathe_cagayanensis	(Oenocarpus_bataua	Prestoea_acuminata))	(Kentiopsis_piersoniorum	(Veitchia_spiralis	Hydriastele_microspadix))))	(Manicaria_saccifera	Pelagodoxa_henryana)))))	(Chamaedorea_seifrizii	(((Bactris_major	(Attalea_speciosa	Elaeis_oleifera))	Podococcus_barteri)	(Reinhardtia_simplex	(Reinhardtia_latisecta	Reinhardtia_paiewonskiana)))))))	Nypa_fruticans);
((Sabal_domingensis	((((Burretiokentia_grandiflora	(((Hydriastele_microspadix	(Kentiopsis_piersoniorum	Veitchia_spiralis))	(((Dictyosperma_album	Dypsis_decaryi)	(Leopoldinia_pulchra	Geonoma_undata))	(Oenocarpus_bataua	Prestoea_acuminata)))	Pelagodoxa_henryana))	Heterospathe_cagayanensis)	(((((Manicaria_saccifera	Iriartea_deltoidea)	Podococcus_barteri)	((Bactris_major	(Attalea_speciosa	Elaeis_oleifera))	Sclerosperma_profizianum))	(Reinhardtia_simplex	(Reinhardtia_latisecta	Reinhardtia_paiewonskiana)))	(Chamaedorea_seifrizii	Roystonea_regia)))	((Orania_palindan	Pseudophoenix_vinifera)	Serenoa_repens)))	Nypa_fruticans);
(((Orania_palindan	Sabal_domingensis)	(((((((Manicaria_saccifera	Pelagodoxa_henryana)	(((Kentiopsis_piersoniorum	Veitchia_spiralis)	((Burretiokentia_grandiflora	(Dictyosperma_album	Dypsis_decaryi))	(Chamaedorea_seifrizii	(Heterospathe_cagayanensis	Hydriastele_microspadix))))	(Oenocarpus_bataua	Prestoea_acuminata)))	(Leopoldinia_pulchra	Geonoma_undata))	(((Podococcus_barteri	((Bactris_major	(Attalea_speciosa	Elaeis_oleifera))	Sclerosperma_profizianum))	(Reinhardtia_simplex	(Reinhardtia_latisecta	Reinhardtia_paiewonskiana)))	Roystonea_regia))	Iriartea_deltoidea)	Pseudophoenix_vinifera)	Serenoa_repens))	Nypa_fruticans);
(((Reinhardtia_simplex	(Reinhardtia_latisecta	Reinhardtia_paiewonskiana))	(((((Burretiokentia_grandiflora	(Dictyosperma_album	Dypsis_decaryi))	Roystonea_regia)	((Serenoa_repens	(Orania_palindan	Sabal_domingensis))	(Iriartea_deltoidea	Pseudophoenix_vinifera)))	((Geonoma_undata	(((Kentiopsis_piersoniorum	Veitchia_spiralis)	Heterospathe_cagayanensis)	(Chamaedorea_seifrizii	(Oenocarpus_bataua	Prestoea_acuminata))))	((Hydriastele_microspadix	Leopoldinia_pulchra)	(Manicaria_saccifera	Pelagodoxa_henryana))))	(Podococcus_barteri	(((Bactris_major	Elaeis_oleifera)	Attalea_speciosa)	Sclerosperma_profizianum))))	Nypa_fruticans);
((Serenoa_repens	((((((Orania_palindan	(((Reinhardtia_paiewonskiana	Reinhardtia_latisecta)	Reinhardtia_simplex)	((Bactris_major	Elaeis_oleifera)	(Podococcus_barteri	Sclerosperma_profizianum))))	Roystonea_regia)	(((Heterospathe_cagayanensis	(Chamaedorea_seifrizii	(Veitchia_spiralis	(Attalea_speciosa	Kentiopsis_piersoniorum))))	Hydriastele_microspadix)	((Oenocarpus_bataua	Prestoea_acuminata)	((Manicaria_saccifera	(((Dictyosperma_album	Dypsis_decaryi)	Burretiokentia_grandiflora)	(Leopoldinia_pulchra	Geonoma_undata)))	Pelagodoxa_henryana))))	Pseudophoenix_vinifera)	Iriartea_deltoidea)	Sabal_domingensis))	Nypa_fruticans);
((Roystonea_regia	(((Dictyosperma_album	Dypsis_decaryi)	Burretiokentia_grandiflora)	(((Pseudophoenix_vinifera	Orania_palindan)	((((Chamaedorea_seifrizii	((Oenocarpus_bataua	Prestoea_acuminata)	Geonoma_undata))	(((Veitchia_spiralis	Hydriastele_microspadix)	(Leopoldinia_pulchra	(Attalea_speciosa	Kentiopsis_piersoniorum)))	Heterospathe_cagayanensis))	(Manicaria_saccifera	Pelagodoxa_henryana))	(Sclerosperma_profizianum	((Iriartea_deltoidea	Serenoa_repens)	Sabal_domingensis))))	(((Bactris_major	Elaeis_oleifera)	((Reinhardtia_paiewonskiana	Reinhardtia_latisecta)	Reinhardtia_simplex))	Podococcus_barteri))))	Nypa_fruticans);
((Serenoa_repens	((Orania_palindan	Sabal_domingensis)	((Iriartea_deltoidea	((((((((Oenocarpus_bataua	Prestoea_acuminata)	Geonoma_undata)	(Heterospathe_cagayanensis	(Hydriastele_microspadix	((Leopoldinia_pulchra	(Chamaedorea_seifrizii	Veitchia_spiralis))	(Attalea_speciosa	Kentiopsis_piersoniorum)))))	(Dictyosperma_album	(Burretiokentia_grandiflora	Dypsis_decaryi)))	Pelagodoxa_henryana)	Manicaria_saccifera)	(((Bactris_major	Elaeis_oleifera)	Podococcus_barteri)	(((Reinhardtia_paiewonskiana	Reinhardtia_latisecta)	Reinhardtia_simplex)	Sclerosperma_profizianum)))	Roystonea_regia))	Pseudophoenix_vinifera)))	Nypa_fruticans);
((((((Hydriastele_microspadix	Leopoldinia_pulchra)	(Manicaria_saccifera	((((Chamaedorea_seifrizii	(Oenocarpus_bataua	Prestoea_acuminata))	((Veitchia_spiralis	(Dictyosperma_album	(Burretiokentia_grandiflora	Dypsis_decaryi)))	(Heterospathe_cagayanensis	(Kentiopsis_piersoniorum	Attalea_speciosa))))	Geonoma_undata)	Pelagodoxa_henryana)))	((Serenoa_repens	Sabal_domingensis)	Pseudophoenix_vinifera))	((Sclerosperma_profizianum	((Iriartea_deltoidea	Podococcus_barteri)	(Bactris_major	Elaeis_oleifera)))	(Orania_palindan	((Reinhardtia_paiewonskiana	Reinhardtia_latisecta)	Reinhardtia_simplex))))	Roystonea_regia)	Nypa_fruticans);
(((((((Leopoldinia_pulchra	(Manicaria_saccifera	Pelagodoxa_henryana))	(((Oenocarpus_bataua	Prestoea_acuminata)	((Dictyosperma_album	Dypsis_decaryi)	Geonoma_undata))	((Chamaedorea_seifrizii	Hydriastele_microspadix)	(((Kentiopsis_piersoniorum	Attalea_speciosa)	(Veitchia_spiralis	Burretiokentia_grandiflora))	Heterospathe_cagayanensis))))	(Serenoa_repens	(Orania_palindan	Sabal_domingensis)))	Pseudophoenix_vinifera)	(((Iriartea_deltoidea	Podococcus_barteri)	(Bactris_major	Elaeis_oleifera))	(Sclerosperma_profizianum	((Reinhardtia_paiewonskiana	Reinhardtia_latisecta)	Reinhardtia_simplex))))	Roystonea_regia)	Nypa_fruticans);
(((((((Burretiokentia_grandiflora	(Geonoma_undata	Leopoldinia_pulchra))	(((Kentiopsis_piersoniorum	((Dictyosperma_album	Dypsis_decaryi)	Veitchia_spiralis))	Heterospathe_cagayanensis)	(Oenocarpus_bataua	Prestoea_acuminata)))	((Hydriastele_microspadix	Manicaria_saccifera)	Pelagodoxa_henryana))	(Serenoa_repens	(Orania_palindan	Sabal_domingensis)))	((Chamaedorea_seifrizii	((Reinhardtia_paiewonskiana	Reinhardtia_latisecta)	Reinhardtia_simplex))	((Sclerosperma_profizianum	(Iriartea_deltoidea	Podococcus_barteri))	(Bactris_major	(Attalea_speciosa	Elaeis_oleifera)))))	(Pseudophoenix_vinifera	Roystonea_regia))	Nypa_fruticans);
((Serenoa_repens	(((Iriartea_deltoidea	Pseudophoenix_vinifera)	Roystonea_regia)	((Orania_palindan	Sabal_domingensis)	(((Podococcus_barteri	(Attalea_speciosa	(Elaeis_oleifera	Bactris_major)))	(Sclerosperma_profizianum	((Reinhardtia_paiewonskiana	Reinhardtia_latisecta)	Reinhardtia_simplex)))	((((Oenocarpus_bataua	(Prestoea_acuminata	Burretiokentia_grandiflora))	Geonoma_undata)	((Chamaedorea_seifrizii	Hydriastele_microspadix)	((((Dictyosperma_album	Dypsis_decaryi)	Veitchia_spiralis)	Kentiopsis_piersoniorum)	Heterospathe_cagayanensis)))	(Leopoldinia_pulchra	(Manicaria_saccifera	Pelagodoxa_henryana)))))))	Nypa_fruticans);
((Roystonea_regia	(((Sabal_domingensis	(Pseudophoenix_vinifera	Iriartea_deltoidea))	Serenoa_repens)	((((((((Veitchia_spiralis	Kentiopsis_piersoniorum)	Heterospathe_cagayanensis)	Hydriastele_microspadix)	(Burretiokentia_grandiflora	(Dictyosperma_album	Dypsis_decaryi)))	Oenocarpus_bataua)	((Chamaedorea_seifrizii	Manicaria_saccifera)	(Prestoea_acuminata	(Leopoldinia_pulchra	Geonoma_undata))))	Pelagodoxa_henryana)	(Orania_palindan	((Podococcus_barteri	((Attalea_speciosa	Elaeis_oleifera)	Bactris_major))	(Sclerosperma_profizianum	((Reinhardtia_paiewonskiana	Reinhardtia_latisecta)	Reinhardtia_simplex)))))))	Nypa_fruticans);
((Sabal_domingensis	((Pseudophoenix_vinifera	(((((Chamaedorea_seifrizii	((Attalea_speciosa	Elaeis_oleifera)	Bactris_major))	((Reinhardtia_paiewonskiana	Reinhardtia_latisecta)	Reinhardtia_simplex))	Roystonea_regia)	((Sclerosperma_profizianum	Orania_palindan)	(((Leopoldinia_pulchra	Geonoma_undata)	((Kentiopsis_piersoniorum	((Prestoea_acuminata	Oenocarpus_bataua)	(Veitchia_spiralis	(Dictyosperma_album	Dypsis_decaryi))))	((Hydriastele_microspadix	Heterospathe_cagayanensis)	Burretiokentia_grandiflora)))	(Pelagodoxa_henryana	Manicaria_saccifera))))	(Iriartea_deltoidea	Podococcus_barteri)))	Serenoa_repens))	Nypa_fruticans);
((((Orania_palindan	Sabal_domingensis)	(((((((Elaeis_oleifera	Bactris_major)	((Reinhardtia_paiewonskiana	Reinhardtia_latisecta)	Reinhardtia_simplex))	(Iriartea_deltoidea	Podococcus_barteri))	Sclerosperma_profizianum)	Roystonea_regia)	(((((Burretiokentia_grandiflora	(Dictyosperma_album	Dypsis_decaryi))	(Leopoldinia_pulchra	Geonoma_undata))	(((Heterospathe_cagayanensis	Hydriastele_microspadix)	(Veitchia_spiralis	(Attalea_speciosa	Kentiopsis_piersoniorum)))	(Prestoea_acuminata	Oenocarpus_bataua)))	(Pelagodoxa_henryana	Manicaria_saccifera))	Pseudophoenix_vinifera))	Chamaedorea_seifrizii))	Serenoa_repens)	Nypa_fruticans);
(((((((Leopoldinia_pulchra	(Elaeis_oleifera	Bactris_major))	Podococcus_barteri)	(Reinhardtia_simplex	(Reinhardtia_paiewonskiana	Reinhardtia_latisecta)))	(Chamaedorea_seifrizii	((Orania_palindan	Pseudophoenix_vinifera)	(Sclerosperma_profizianum	((((Heterospathe_cagayanensis	Burretiokentia_grandiflora)	((((Dypsis_decaryi	Dictyosperma_album)	Veitchia_spiralis)	Hydriastele_microspadix)	(Attalea_speciosa	Kentiopsis_piersoniorum)))	(Geonoma_undata	(Prestoea_acuminata	Oenocarpus_bataua)))	(Manicaria_saccifera	Pelagodoxa_henryana))))))	((Iriartea_deltoidea	Sabal_domingensis)	Serenoa_repens))	Roystonea_regia)	Nypa_fruticans);
(((((Dypsis_decaryi	Dictyosperma_album)	((Reinhardtia_simplex	(Reinhardtia_paiewonskiana	Reinhardtia_latisecta))	((Manicaria_saccifera	Podococcus_barteri)	(Elaeis_oleifera	Bactris_major))))	((Pseudophoenix_vinifera	((Sabal_domingensis	Serenoa_repens)	Iriartea_deltoidea))	(((Pelagodoxa_henryana	(((Attalea_speciosa	(Veitchia_spiralis	Kentiopsis_piersoniorum))	((Chamaedorea_seifrizii	Hydriastele_microspadix)	Heterospathe_cagayanensis))	(Orania_palindan	((Leopoldinia_pulchra	Geonoma_undata)	(Prestoea_acuminata	Oenocarpus_bataua)))))	Sclerosperma_profizianum)	Burretiokentia_grandiflora)))	Roystonea_regia)	Nypa_fruticans);
((((Reinhardtia_simplex	(Reinhardtia_paiewonskiana	Reinhardtia_latisecta))	(Podococcus_barteri	(Elaeis_oleifera	Bactris_major)))	((((Serenoa_repens	(Iriartea_deltoidea	Sabal_domingensis))	((Pelagodoxa_henryana	Sclerosperma_profizianum)	(((Attalea_speciosa	((Veitchia_spiralis	Hydriastele_microspadix)	Kentiopsis_piersoniorum))	Heterospathe_cagayanensis)	((Leopoldinia_pulchra	(Manicaria_saccifera	Geonoma_undata))	(Prestoea_acuminata	Oenocarpus_bataua)))))	(Orania_palindan	(Chamaedorea_seifrizii	Pseudophoenix_vinifera)))	(Roystonea_regia	(Burretiokentia_grandiflora	(Dypsis_decaryi	Dictyosperma_album)))))	Nypa_fruticans);
(((Serenoa_repens	(Iriartea_deltoidea	Sabal_domingensis))	(((((Prestoea_acuminata	Oenocarpus_bataua)	((Hydriastele_microspadix	Leopoldinia_pulchra)	(Manicaria_saccifera	Geonoma_undata)))	((Attalea_speciosa	Kentiopsis_piersoniorum)	(((Burretiokentia_grandiflora	(Dypsis_decaryi	Dictyosperma_album))	Veitchia_spiralis)	Heterospathe_cagayanensis)))	Pelagodoxa_henryana)	(((Orania_palindan	Pseudophoenix_vinifera)	(Roystonea_regia	Chamaedorea_seifrizii))	((Reinhardtia_simplex	(Reinhardtia_paiewonskiana	Reinhardtia_latisecta))	(Sclerosperma_profizianum	(Podococcus_barteri	(Elaeis_oleifera	Bactris_major)))))))	Nypa_fruticans);
(((Serenoa_repens	Chamaedorea_seifrizii)	((Orania_palindan	Sabal_domingensis)	(((((((((Prestoea_acuminata	Oenocarpus_bataua)	(Heterospathe_cagayanensis	(Kentiopsis_piersoniorum	Veitchia_spiralis)))	(((Hydriastele_microspadix	Leopoldinia_pulchra)	Geonoma_undata)	(Manicaria_saccifera	Pelagodoxa_henryana)))	(Dypsis_decaryi	Dictyosperma_album))	Attalea_speciosa)	Burretiokentia_grandiflora)	((Pseudophoenix_vinifera	Roystonea_regia)	((Reinhardtia_simplex	(Reinhardtia_paiewonskiana	Reinhardtia_latisecta))	(Podococcus_barteri	(Elaeis_oleifera	Bactris_major)))))	Sclerosperma_profizianum)	Iriartea_deltoidea)))	Nypa_fruticans);
((((((((Manicaria_saccifera	Pelagodoxa_henryana)	(((Hydriastele_microspadix	Heterospathe_cagayanensis)	(Kentiopsis_piersoniorum	Veitchia_spiralis))	((Leopoldinia_pulchra	(Geonoma_undata	(Dypsis_decaryi	Dictyosperma_album)))	(Prestoea_acuminata	Oenocarpus_bataua))))	Burretiokentia_grandiflora)	(Roystonea_regia	(((Sclerosperma_profizianum	(Reinhardtia_simplex	(Reinhardtia_paiewonskiana	Reinhardtia_latisecta)))	Chamaedorea_seifrizii)	(Podococcus_barteri	((Attalea_speciosa	Elaeis_oleifera)	Bactris_major)))))	(Pseudophoenix_vinifera	Iriartea_deltoidea))	Serenoa_repens)	(Orania_palindan	Sabal_domingensis))	Nypa_fruticans);
((Serenoa_repens	(Sabal_domingensis	((Iriartea_deltoidea	((((Manicaria_saccifera	Pelagodoxa_henryana)	(((Hydriastele_microspadix	Leopoldinia_pulchra)	Geonoma_undata)	((Prestoea_acuminata	Oenocarpus_bataua)	Chamaedorea_seifrizii)))	(Kentiopsis_piersoniorum	(Heterospathe_cagayanensis	Veitchia_spiralis)))	((Orania_palindan	((Roystonea_regia	((Elaeis_oleifera	Bactris_major)	(Reinhardtia_simplex	(Reinhardtia_paiewonskiana	Reinhardtia_latisecta))))	((Burretiokentia_grandiflora	(Attalea_speciosa	(Dypsis_decaryi	Dictyosperma_album)))	Podococcus_barteri)))	Sclerosperma_profizianum)))	Pseudophoenix_vinifera)))	Nypa_fruticans);
((Roystonea_regia	(((((Pseudophoenix_vinifera	Iriartea_deltoidea)	Serenoa_repens)	Sabal_domingensis)	(((Manicaria_saccifera	Pelagodoxa_henryana)	(((Chamaedorea_seifrizii	(Hydriastele_microspadix	Leopoldinia_pulchra))	Geonoma_undata)	(Prestoea_acuminata	Oenocarpus_bataua)))	(((Attalea_speciosa	(Veitchia_spiralis	Kentiopsis_piersoniorum))	Heterospathe_cagayanensis)	(Burretiokentia_grandiflora	(Dypsis_decaryi	Dictyosperma_album)))))	(((Podococcus_barteri	(Elaeis_oleifera	Bactris_major))	Sclerosperma_profizianum)	(Orania_palindan	(Reinhardtia_simplex	(Reinhardtia_paiewonskiana	Reinhardtia_latisecta))))))	Nypa_fruticans);
(((Serenoa_repens	Sabal_domingensis)	(Pseudophoenix_vinifera	((((Manicaria_saccifera	Pelagodoxa_henryana)	(((Hydriastele_microspadix	Leopoldinia_pulchra)	Geonoma_undata)	(((Veitchia_spiralis	(Chamaedorea_seifrizii	Kentiopsis_piersoniorum))	Heterospathe_cagayanensis)	(Prestoea_acuminata	Oenocarpus_bataua))))	(Roystonea_regia	(((Dypsis_decaryi	Dictyosperma_album)	Burretiokentia_grandiflora)	((((Sclerosperma_profizianum	Podococcus_barteri)	((Attalea_speciosa	Elaeis_oleifera)	Bactris_major))	Orania_palindan)	(Reinhardtia_simplex	(Reinhardtia_paiewonskiana	Reinhardtia_latisecta))))))	Iriartea_deltoidea)))	Nypa_fruticans);
((Serenoa_repens	((Sabal_domingensis	(((Manicaria_saccifera	Pelagodoxa_henryana)	((Leopoldinia_pulchra	(Orania_palindan	Geonoma_undata))	(((((Chamaedorea_seifrizii	Hydriastele_microspadix)	Veitchia_spiralis)	Kentiopsis_piersoniorum)	Heterospathe_cagayanensis)	(Prestoea_acuminata	Oenocarpus_bataua))))	((Roystonea_regia	((Dypsis_decaryi	Dictyosperma_album)	Burretiokentia_grandiflora))	((Podococcus_barteri	((Attalea_speciosa	Elaeis_oleifera)	Bactris_major))	(Sclerosperma_profizianum	(Reinhardtia_simplex	(Reinhardtia_paiewonskiana	Reinhardtia_latisecta)))))))	(Iriartea_deltoidea	Pseudophoenix_vinifera)))	Nypa_fruticans);
((((((((Leopoldinia_pulchra	Geonoma_undata)	(Manicaria_saccifera	Pelagodoxa_henryana))	((Prestoea_acuminata	Oenocarpus_bataua)	(((Chamaedorea_seifrizii	Hydriastele_microspadix)	Heterospathe_cagayanensis)	((Kentiopsis_piersoniorum	Veitchia_spiralis)	Attalea_speciosa))))	Orania_palindan)	(Sclerosperma_profizianum	(Pseudophoenix_vinifera	(Sabal_domingensis	(Serenoa_repens	Iriartea_deltoidea)))))	(((Reinhardtia_paiewonskiana	Reinhardtia_latisecta)	Reinhardtia_simplex)	(Podococcus_barteri	((Dictyosperma_album	(Burretiokentia_grandiflora	Dypsis_decaryi))	(Bactris_major	Elaeis_oleifera)))))	Roystonea_regia)	Nypa_fruticans);
((Serenoa_repens	((Iriartea_deltoidea	((((((Chamaedorea_seifrizii	Podococcus_barteri)	((Bactris_major	Elaeis_oleifera)	((Reinhardtia_paiewonskiana	Reinhardtia_latisecta)	Reinhardtia_simplex)))	((Dictyosperma_album	Dypsis_decaryi)	Roystonea_regia))	((((Orania_palindan	(Leopoldinia_pulchra	Hydriastele_microspadix))	((Oenocarpus_bataua	Prestoea_acuminata)	Geonoma_undata))	(Manicaria_saccifera	Pelagodoxa_henryana))	((Burretiokentia_grandiflora	Heterospathe_cagayanensis)	((Kentiopsis_piersoniorum	Veitchia_spiralis)	Attalea_speciosa))))	Sclerosperma_profizianum)	Pseudophoenix_vinifera))	Sabal_domingensis))	Nypa_fruticans);
((Roystonea_regia	((((Iriartea_deltoidea	Pseudophoenix_vinifera)	Sabal_domingensis)	Serenoa_repens)	(((Chamaedorea_seifrizii	(((((Oenocarpus_bataua	Prestoea_acuminata)	Geonoma_undata)	((Heterospathe_cagayanensis	((Veitchia_spiralis	(Kentiopsis_piersoniorum	Attalea_speciosa))	Hydriastele_microspadix))	(Dictyosperma_album	Dypsis_decaryi)))	((Leopoldinia_pulchra	Manicaria_saccifera)	Pelagodoxa_henryana))	Burretiokentia_grandiflora))	(((Podococcus_barteri	(Bactris_major	Elaeis_oleifera))	((Reinhardtia_paiewonskiana	Reinhardtia_latisecta)	Reinhardtia_simplex))	Orania_palindan))	Sclerosperma_profizianum)))	Nypa_fruticans);
(((((Burretiokentia_grandiflora	Dictyosperma_album)	Dypsis_decaryi)	Roystonea_regia)	(((((Bactris_major	Elaeis_oleifera)	(Sclerosperma_profizianum	Podococcus_barteri))	((Reinhardtia_paiewonskiana	Reinhardtia_latisecta)	Reinhardtia_simplex))	Orania_palindan)	((((Geonoma_undata	((Chamaedorea_seifrizii	Oenocarpus_bataua)	Prestoea_acuminata))	(Heterospathe_cagayanensis	(Manicaria_saccifera	Pelagodoxa_henryana)))	((Veitchia_spiralis	(Leopoldinia_pulchra	(Attalea_speciosa	Kentiopsis_piersoniorum)))	Hydriastele_microspadix))	((Sabal_domingensis	Serenoa_repens)	(Pseudophoenix_vinifera	Iriartea_deltoidea)))))	Nypa_fruticans);
(((Roystonea_regia	((Dictyosperma_album	Dypsis_decaryi)	Burretiokentia_grandiflora))	((((Reinhardtia_paiewonskiana	Reinhardtia_latisecta)	Reinhardtia_simplex)	(Orania_palindan	(Sclerosperma_profizianum	(Podococcus_barteri	(Bactris_major	Elaeis_oleifera)))))	((((Leopoldinia_pulchra	(Geonoma_undata	(Chamaedorea_seifrizii	(Oenocarpus_bataua	Prestoea_acuminata))))	(Manicaria_saccifera	Pelagodoxa_henryana))	(Heterospathe_cagayanensis	((Attalea_speciosa	(Veitchia_spiralis	Kentiopsis_piersoniorum))	Hydriastele_microspadix)))	((Sabal_domingensis	Serenoa_repens)	(Pseudophoenix_vinifera	Iriartea_deltoidea)))))	Nypa_fruticans);
(((Roystonea_regia	(Dictyosperma_album	Dypsis_decaryi))	((((Reinhardtia_paiewonskiana	Reinhardtia_latisecta)	Reinhardtia_simplex)	(Orania_palindan	((Bactris_major	Elaeis_oleifera)	(Sclerosperma_profizianum	Podococcus_barteri))))	((((((Veitchia_spiralis	(Attalea_speciosa	Kentiopsis_piersoniorum))	Heterospathe_cagayanensis)	(Chamaedorea_seifrizii	Hydriastele_microspadix))	((Burretiokentia_grandiflora	(Geonoma_undata	Leopoldinia_pulchra))	(Oenocarpus_bataua	Prestoea_acuminata)))	(Manicaria_saccifera	Pelagodoxa_henryana))	((Sabal_domingensis	Serenoa_repens)	(Pseudophoenix_vinifera	Iriartea_deltoidea)))))	Nypa_fruticans);
((Sabal_domingensis	((((((Pelagodoxa_henryana	((Heterospathe_cagayanensis	(Burretiokentia_grandiflora	((Dictyosperma_album	Dypsis_decaryi)	Veitchia_spiralis)))	(Kentiopsis_piersoniorum	(Attalea_speciosa	(Leopoldinia_pulchra	Hydriastele_microspadix)))))	((Oenocarpus_bataua	Prestoea_acuminata)	(Geonoma_undata	Manicaria_saccifera)))	(Orania_palindan	((Sclerosperma_profizianum	((Reinhardtia_paiewonskiana	Reinhardtia_latisecta)	Reinhardtia_simplex))	((Elaeis_oleifera	Bactris_major)	(Chamaedorea_seifrizii	Podococcus_barteri)))))	Roystonea_regia)	(Iriartea_deltoidea	Pseudophoenix_vinifera))	Serenoa_repens))	Nypa_fruticans);
((Sabal_domingensis	((((((Pelagodoxa_henryana	((Chamaedorea_seifrizii	(Orania_palindan	(Manicaria_saccifera	Hydriastele_microspadix)))	(Burretiokentia_grandiflora	((Heterospathe_cagayanensis	((Dictyosperma_album	Dypsis_decaryi)	Veitchia_spiralis))	Kentiopsis_piersoniorum))))	((Oenocarpus_bataua	Prestoea_acuminata)	Geonoma_undata))	((Sclerosperma_profizianum	((Reinhardtia_paiewonskiana	Reinhardtia_latisecta)	Reinhardtia_simplex))	(((Attalea_speciosa	Leopoldinia_pulchra)	(Elaeis_oleifera	Bactris_major))	Podococcus_barteri)))	Roystonea_regia)	(Iriartea_deltoidea	Pseudophoenix_vinifera))	Serenoa_repens))	Nypa_fruticans);
((Sabal_domingensis	(((Chamaedorea_seifrizii	(Attalea_speciosa	((((Manicaria_saccifera	Pelagodoxa_henryana)	(Hydriastele_microspadix	(((Burretiokentia_grandiflora	(Dictyosperma_album	Dypsis_decaryi))	Veitchia_spiralis)	Kentiopsis_piersoniorum)))	(((Orania_palindan	Oenocarpus_bataua)	Prestoea_acuminata)	(Leopoldinia_pulchra	Geonoma_undata)))	((Heterospathe_cagayanensis	Roystonea_regia)	((Sclerosperma_profizianum	((Elaeis_oleifera	Bactris_major)	Podococcus_barteri))	((Reinhardtia_paiewonskiana	Reinhardtia_latisecta)	Reinhardtia_simplex))))))	(Iriartea_deltoidea	Pseudophoenix_vinifera))	Serenoa_repens))	Nypa_fruticans);
((Roystonea_regia	((((Attalea_speciosa	(Elaeis_oleifera	Bactris_major))	(Iriartea_deltoidea	Podococcus_barteri))	(Sclerosperma_profizianum	((Reinhardtia_paiewonskiana	Reinhardtia_latisecta)	Reinhardtia_simplex)))	((Pseudophoenix_vinifera	(Serenoa_repens	(Orania_palindan	Sabal_domingensis)))	(Chamaedorea_seifrizii	(((Manicaria_saccifera	Pelagodoxa_henryana)	(Hydriastele_microspadix	((((Dictyosperma_album	Dypsis_decaryi)	Veitchia_spiralis)	(Heterospathe_cagayanensis	Kentiopsis_piersoniorum))	Burretiokentia_grandiflora)))	((Oenocarpus_bataua	Prestoea_acuminata)	(Leopoldinia_pulchra	Geonoma_undata)))))))	Nypa_fruticans);
((((Dictyosperma_album	Dypsis_decaryi)	Roystonea_regia)	((Burretiokentia_grandiflora	(Orania_palindan	((Reinhardtia_simplex	(Reinhardtia_paiewonskiana	Reinhardtia_latisecta))	(Sclerosperma_profizianum	((Bactris_major	Elaeis_oleifera)	(Chamaedorea_seifrizii	Podococcus_barteri))))))	((Attalea_speciosa	((Pseudophoenix_vinifera	((Serenoa_repens	Sabal_domingensis)	Iriartea_deltoidea))	Prestoea_acuminata))	((((Hydriastele_microspadix	Leopoldinia_pulchra)	(Manicaria_saccifera	Geonoma_undata))	(Oenocarpus_bataua	(Heterospathe_cagayanensis	(Veitchia_spiralis	Kentiopsis_piersoniorum))))	Pelagodoxa_henryana))))	Nypa_fruticans);
(((((Orania_palindan	(Reinhardtia_simplex	(Reinhardtia_paiewonskiana	Reinhardtia_latisecta)))	((Bactris_major	Elaeis_oleifera)	(Podococcus_barteri	Sclerosperma_profizianum)))	(((Manicaria_saccifera	Pelagodoxa_henryana)	(((Chamaedorea_seifrizii	(Leopoldinia_pulchra	(Burretiokentia_grandiflora	(Dictyosperma_album	(Attalea_speciosa	Dypsis_decaryi)))))	Geonoma_undata)	((Prestoea_acuminata	Oenocarpus_bataua)	(Hydriastele_microspadix	(Kentiopsis_piersoniorum	(Heterospathe_cagayanensis	Veitchia_spiralis))))))	(Sabal_domingensis	(Serenoa_repens	(Iriartea_deltoidea	Pseudophoenix_vinifera)))))	Roystonea_regia)	Nypa_fruticans);
((Serenoa_repens	((Iriartea_deltoidea	Pseudophoenix_vinifera)	((((((Reinhardtia_simplex	(Reinhardtia_paiewonskiana	Reinhardtia_latisecta))	(((Attalea_speciosa	Leopoldinia_pulchra)	(Bactris_major	Elaeis_oleifera))	(Podococcus_barteri	Sclerosperma_profizianum)))	Orania_palindan)	((Manicaria_saccifera	Pelagodoxa_henryana)	(((((Heterospathe_cagayanensis	(Chamaedorea_seifrizii	Hydriastele_microspadix))	(Kentiopsis_piersoniorum	Veitchia_spiralis))	Oenocarpus_bataua)	(Geonoma_undata	Prestoea_acuminata))	Burretiokentia_grandiflora)))	((Dictyosperma_album	Dypsis_decaryi)	Roystonea_regia))	Sabal_domingensis)))	Nypa_fruticans);
((((Reinhardtia_simplex	(Reinhardtia_paiewonskiana	Reinhardtia_latisecta))	((Leopoldinia_pulchra	(Attalea_speciosa	(Bactris_major	Elaeis_oleifera)))	(Podococcus_barteri	(Orania_palindan	Sclerosperma_profizianum))))	(((((Iriartea_deltoidea	Chamaedorea_seifrizii)	Serenoa_repens)	(Sabal_domingensis	Pseudophoenix_vinifera))	((((Heterospathe_cagayanensis	(Kentiopsis_piersoniorum	Veitchia_spiralis))	((Prestoea_acuminata	Oenocarpus_bataua)	Geonoma_undata))	(Burretiokentia_grandiflora	(Dictyosperma_album	Dypsis_decaryi)))	((Hydriastele_microspadix	Manicaria_saccifera)	Pelagodoxa_henryana)))	Roystonea_regia))	Nypa_fruticans);
((Serenoa_repens	(((Orania_palindan	Sabal_domingensis)	((Burretiokentia_grandiflora	(((Podococcus_barteri	((Bactris_major	(Attalea_speciosa	Elaeis_oleifera))	Chamaedorea_seifrizii))	(Sclerosperma_profizianum	(Reinhardtia_simplex	(Reinhardtia_paiewonskiana	Reinhardtia_latisecta))))	Roystonea_regia))	(((Oenocarpus_bataua	(Prestoea_acuminata	(((Dictyosperma_album	Dypsis_decaryi)	Geonoma_undata)	Leopoldinia_pulchra)))	(Heterospathe_cagayanensis	(Hydriastele_microspadix	(Kentiopsis_piersoniorum	Veitchia_spiralis))))	(Manicaria_saccifera	Pelagodoxa_henryana))))	(Pseudophoenix_vinifera	Iriartea_deltoidea)))	Nypa_fruticans);
((Serenoa_repens	((Sabal_domingensis	((((Orania_palindan	((Bactris_major	Elaeis_oleifera)	(Podococcus_barteri	(Reinhardtia_simplex	(Reinhardtia_paiewonskiana	Reinhardtia_latisecta)))))	Sclerosperma_profizianum)	(((Prestoea_acuminata	(Geonoma_undata	Leopoldinia_pulchra))	((((((Burretiokentia_grandiflora	(Dictyosperma_album	(Attalea_speciosa	Dypsis_decaryi)))	Veitchia_spiralis)	(Heterospathe_cagayanensis	Hydriastele_microspadix))	Chamaedorea_seifrizii)	Kentiopsis_piersoniorum)	Oenocarpus_bataua))	(Manicaria_saccifera	Pelagodoxa_henryana)))	Iriartea_deltoidea))	(Roystonea_regia	Pseudophoenix_vinifera)))	Nypa_fruticans);
((Serenoa_repens	(Sabal_domingensis	((Pseudophoenix_vinifera	((Roystonea_regia	(Burretiokentia_grandiflora	((Attalea_speciosa	(Bactris_major	(Chamaedorea_seifrizii	Elaeis_oleifera)))	(Podococcus_barteri	(Sclerosperma_profizianum	(Reinhardtia_simplex	(Reinhardtia_paiewonskiana	Reinhardtia_latisecta)))))))	((((Prestoea_acuminata	Oenocarpus_bataua)	(Orania_palindan	(Geonoma_undata	Leopoldinia_pulchra)))	((((Dictyosperma_album	Dypsis_decaryi)	Veitchia_spiralis)	(Heterospathe_cagayanensis	Kentiopsis_piersoniorum))	Hydriastele_microspadix))	(Manicaria_saccifera	Pelagodoxa_henryana))))	Iriartea_deltoidea)))	Nypa_fruticans);
(((((Roystonea_regia	(Chamaedorea_seifrizii	(((((Podococcus_barteri	(Bactris_major	Elaeis_oleifera))	Sclerosperma_profizianum)	(Reinhardtia_simplex	(Reinhardtia_paiewonskiana	Reinhardtia_latisecta)))	Burretiokentia_grandiflora)	(Orania_palindan	Attalea_speciosa))))	((Pelagodoxa_henryana	((Prestoea_acuminata	Oenocarpus_bataua)	((Manicaria_saccifera	Geonoma_undata)	Leopoldinia_pulchra)))	((((Dictyosperma_album	Dypsis_decaryi)	Veitchia_spiralis)	(Heterospathe_cagayanensis	Kentiopsis_piersoniorum))	Hydriastele_microspadix)))	Pseudophoenix_vinifera)	(Sabal_domingensis	(Iriartea_deltoidea	Serenoa_repens)))	Nypa_fruticans);
((Roystonea_regia	((Sabal_domingensis	Serenoa_repens)	((Chamaedorea_seifrizii	Iriartea_deltoidea)	(Podococcus_barteri	(((Pseudophoenix_vinifera	Sclerosperma_profizianum)	((((((Burretiokentia_grandiflora	(Dictyosperma_album	Dypsis_decaryi))	Veitchia_spiralis)	(Heterospathe_cagayanensis	(Hydriastele_microspadix	Kentiopsis_piersoniorum)))	(Prestoea_acuminata	Oenocarpus_bataua))	(Orania_palindan	(Geonoma_undata	Leopoldinia_pulchra)))	(Manicaria_saccifera	Pelagodoxa_henryana)))	(((Bactris_major	Elaeis_oleifera)	Attalea_speciosa)	(Reinhardtia_simplex	(Reinhardtia_paiewonskiana	Reinhardtia_latisecta))))))))	Nypa_fruticans);
((Roystonea_regia	(((((((Hydriastele_microspadix	((Dictyosperma_album	Dypsis_decaryi)	Veitchia_spiralis))	(Heterospathe_cagayanensis	Kentiopsis_piersoniorum))	((Prestoea_acuminata	Oenocarpus_bataua)	Chamaedorea_seifrizii))	(Attalea_speciosa	(Burretiokentia_grandiflora	Geonoma_undata)))	(Leopoldinia_pulchra	(Manicaria_saccifera	Pelagodoxa_henryana)))	((Sabal_domingensis	(Iriartea_deltoidea	Pseudophoenix_vinifera))	Serenoa_repens))	(((Sclerosperma_profizianum	(Bactris_major	Elaeis_oleifera))	Podococcus_barteri)	(Orania_palindan	(Reinhardtia_simplex	(Reinhardtia_paiewonskiana	Reinhardtia_latisecta))))))	Nypa_fruticans);
(((((Iriartea_deltoidea	Pseudophoenix_vinifera)	(((((Leopoldinia_pulchra	Geonoma_undata)	(Oenocarpus_bataua	Prestoea_acuminata))	(Hydriastele_microspadix	(Heterospathe_cagayanensis	(((Dypsis_decaryi	Dictyosperma_album)	Veitchia_spiralis)	Kentiopsis_piersoniorum))))	Pelagodoxa_henryana)	((Chamaedorea_seifrizii	Roystonea_regia)	(Attalea_speciosa	(Burretiokentia_grandiflora	(Orania_palindan	(Sclerosperma_profizianum	(((Bactris_major	Elaeis_oleifera)	((Reinhardtia_latisecta	Reinhardtia_paiewonskiana)	Reinhardtia_simplex))	(Manicaria_saccifera	Podococcus_barteri)))))))))	Sabal_domingensis)	Serenoa_repens)	Nypa_fruticans);
(((((Iriartea_deltoidea	Pseudophoenix_vinifera)	(((((Prestoea_acuminata	Oenocarpus_bataua)	(Kentiopsis_piersoniorum	(Heterospathe_cagayanensis	(Burretiokentia_grandiflora	(Hydriastele_microspadix	((Dypsis_decaryi	Dictyosperma_album)	Veitchia_spiralis))))))	(Chamaedorea_seifrizii	(Leopoldinia_pulchra	Geonoma_undata)))	(Manicaria_saccifera	Pelagodoxa_henryana))	(Roystonea_regia	((((Bactris_major	(Attalea_speciosa	Elaeis_oleifera))	(Podococcus_barteri	Sclerosperma_profizianum))	((Reinhardtia_latisecta	Reinhardtia_paiewonskiana)	Reinhardtia_simplex))	Orania_palindan))))	Sabal_domingensis)	Serenoa_repens)	Nypa_fruticans);
(((((((Oenocarpus_bataua	Prestoea_acuminata)	Chamaedorea_seifrizii)	(Burretiokentia_grandiflora	(((Veitchia_spiralis	Kentiopsis_piersoniorum)	Heterospathe_cagayanensis)	Hydriastele_microspadix)))	(((Geonoma_undata	Manicaria_saccifera)	Pelagodoxa_henryana)	((Dypsis_decaryi	Dictyosperma_album)	Leopoldinia_pulchra)))	(Roystonea_regia	(((Bactris_major	(Attalea_speciosa	Elaeis_oleifera))	(Podococcus_barteri	(Orania_palindan	Sclerosperma_profizianum)))	((Reinhardtia_latisecta	Reinhardtia_paiewonskiana)	Reinhardtia_simplex))))	((Iriartea_deltoidea	Pseudophoenix_vinifera)	(Sabal_domingensis	Serenoa_repens)))	Nypa_fruticans);
(((((Reinhardtia_latisecta	Reinhardtia_paiewonskiana)	Reinhardtia_simplex)	(Orania_palindan	((Bactris_major	(Burretiokentia_grandiflora	(Attalea_speciosa	Elaeis_oleifera)))	(Podococcus_barteri	Sclerosperma_profizianum))))	(((((Manicaria_saccifera	Pelagodoxa_henryana)	((Prestoea_acuminata	Leopoldinia_pulchra)	Geonoma_undata))	(((((Chamaedorea_seifrizii	(Dypsis_decaryi	Dictyosperma_album))	Veitchia_spiralis)	(Heterospathe_cagayanensis	Kentiopsis_piersoniorum))	Hydriastele_microspadix)	Oenocarpus_bataua))	((Iriartea_deltoidea	(Sabal_domingensis	Pseudophoenix_vinifera))	Serenoa_repens))	Roystonea_regia))	Nypa_fruticans);
((((((((Bactris_major	Elaeis_oleifera)	Podococcus_barteri)	Sclerosperma_profizianum)	((Reinhardtia_latisecta	Reinhardtia_paiewonskiana)	Reinhardtia_simplex))	((Burretiokentia_grandiflora	(Dypsis_decaryi	Dictyosperma_album))	Orania_palindan))	(((((Prestoea_acuminata	Oenocarpus_bataua)	((Heterospathe_cagayanensis	(Attalea_speciosa	Kentiopsis_piersoniorum))	((Chamaedorea_seifrizii	Hydriastele_microspadix)	Veitchia_spiralis)))	Geonoma_undata)	(Pelagodoxa_henryana	(Manicaria_saccifera	Leopoldinia_pulchra)))	((Serenoa_repens	Sabal_domingensis)	(Pseudophoenix_vinifera	Iriartea_deltoidea))))	Roystonea_regia)	Nypa_fruticans);
((((Serenoa_repens	Sabal_domingensis)	(Pseudophoenix_vinifera	Iriartea_deltoidea))	(((((Bactris_major	Elaeis_oleifera)	(Sclerosperma_profizianum	Podococcus_barteri))	Orania_palindan)	((Reinhardtia_latisecta	Reinhardtia_paiewonskiana)	Reinhardtia_simplex))	(((((((Hydriastele_microspadix	(Veitchia_spiralis	Kentiopsis_piersoniorum))	Chamaedorea_seifrizii)	Attalea_speciosa)	((Prestoea_acuminata	Oenocarpus_bataua)	Heterospathe_cagayanensis))	(Leopoldinia_pulchra	Geonoma_undata))	(Pelagodoxa_henryana	Manicaria_saccifera))	((Burretiokentia_grandiflora	(Dypsis_decaryi	Dictyosperma_album))	Roystonea_regia))))	Nypa_fruticans);
((Sabal_domingensis	(((Pseudophoenix_vinifera	Iriartea_deltoidea)	((Roystonea_regia	(((((Reinhardtia_latisecta	Reinhardtia_paiewonskiana)	Reinhardtia_simplex)	Orania_palindan)	((Burretiokentia_grandiflora	(Bactris_major	Elaeis_oleifera))	(Sclerosperma_profizianum	Podococcus_barteri)))	Leopoldinia_pulchra))	(((Attalea_speciosa	(Chamaedorea_seifrizii	((Dypsis_decaryi	Dictyosperma_album)	Geonoma_undata)))	((Prestoea_acuminata	Oenocarpus_bataua)	(Hydriastele_microspadix	(Heterospathe_cagayanensis	(Veitchia_spiralis	Kentiopsis_piersoniorum)))))	(Pelagodoxa_henryana	Manicaria_saccifera))))	Serenoa_repens))	Nypa_fruticans);
((Serenoa_repens	((Iriartea_deltoidea	Sabal_domingensis)	(Pseudophoenix_vinifera	((((Burretiokentia_grandiflora	(Dypsis_decaryi	Dictyosperma_album))	Roystonea_regia)	((((Reinhardtia_latisecta	Reinhardtia_paiewonskiana)	Reinhardtia_simplex)	Orania_palindan)	((Bactris_major	Elaeis_oleifera)	(Sclerosperma_profizianum	Podococcus_barteri))))	(((Leopoldinia_pulchra	Geonoma_undata)	((Attalea_speciosa	(Prestoea_acuminata	Oenocarpus_bataua))	((Heterospathe_cagayanensis	(Veitchia_spiralis	Kentiopsis_piersoniorum))	Hydriastele_microspadix)))	(Pelagodoxa_henryana	(Manicaria_saccifera	Chamaedorea_seifrizii)))))))	Nypa_fruticans);
((Roystonea_regia	((((Pelagodoxa_henryana	Manicaria_saccifera)	((Geonoma_undata	((Dypsis_decaryi	Dictyosperma_album)	Leopoldinia_pulchra))	(Burretiokentia_grandiflora	(Attalea_speciosa	((Chamaedorea_seifrizii	(Prestoea_acuminata	Oenocarpus_bataua))	((Kentiopsis_piersoniorum	(Veitchia_spiralis	Hydriastele_microspadix))	Heterospathe_cagayanensis))))))	(((Reinhardtia_latisecta	Reinhardtia_paiewonskiana)	Reinhardtia_simplex)	((Bactris_major	Elaeis_oleifera)	((Orania_palindan	Sclerosperma_profizianum)	Podococcus_barteri))))	(((Serenoa_repens	Sabal_domingensis)	Pseudophoenix_vinifera)	Iriartea_deltoidea)))	Nypa_fruticans);
((Serenoa_repens	(Sabal_domingensis	((Pseudophoenix_vinifera	Iriartea_deltoidea)	((Roystonea_regia	((Orania_palindan	(Podococcus_barteri	(Bactris_major	Elaeis_oleifera)))	(Sclerosperma_profizianum	((Reinhardtia_latisecta	Reinhardtia_paiewonskiana)	Reinhardtia_simplex))))	(((Geonoma_undata	Leopoldinia_pulchra)	((Oenocarpus_bataua	(Chamaedorea_seifrizii	Prestoea_acuminata))	(Burretiokentia_grandiflora	((Heterospathe_cagayanensis	Hydriastele_microspadix)	((Attalea_speciosa	Kentiopsis_piersoniorum)	((Dypsis_decaryi	Dictyosperma_album)	Veitchia_spiralis))))))	(Manicaria_saccifera	Pelagodoxa_henryana))))))	Nypa_fruticans);
(((Pseudophoenix_vinifera	((Roystonea_regia	(Chamaedorea_seifrizii	((Podococcus_barteri	(Sclerosperma_profizianum	(Bactris_major	(Attalea_speciosa	Elaeis_oleifera))))	(Reinhardtia_simplex	(Reinhardtia_paiewonskiana	Reinhardtia_latisecta)))))	((((Manicaria_saccifera	(Oenocarpus_bataua	Prestoea_acuminata))	(Leopoldinia_pulchra	Geonoma_undata))	((((Dypsis_decaryi	Dictyosperma_album)	Burretiokentia_grandiflora)	Heterospathe_cagayanensis)	((Veitchia_spiralis	Kentiopsis_piersoniorum)	Hydriastele_microspadix)))	Pelagodoxa_henryana)))	((Orania_palindan	Sabal_domingensis)	(Serenoa_repens	Iriartea_deltoidea)))	Nypa_fruticans);
((Roystonea_regia	((Orania_palindan	((Sclerosperma_profizianum	(Chamaedorea_seifrizii	Podococcus_barteri))	(((Dypsis_decaryi	Dictyosperma_album)	(Bactris_major	Elaeis_oleifera))	(Reinhardtia_simplex	(Reinhardtia_paiewonskiana	Reinhardtia_latisecta)))))	(((Pseudophoenix_vinifera	(Serenoa_repens	Sabal_domingensis))	Iriartea_deltoidea)	((((Geonoma_undata	(Oenocarpus_bataua	Prestoea_acuminata))	Leopoldinia_pulchra)	((((Heterospathe_cagayanensis	(Veitchia_spiralis	Kentiopsis_piersoniorum))	Hydriastele_microspadix)	Attalea_speciosa)	Burretiokentia_grandiflora))	(Manicaria_saccifera	Pelagodoxa_henryana)))))	Nypa_fruticans);
((Roystonea_regia	(((Orania_palindan	(Reinhardtia_simplex	(Reinhardtia_paiewonskiana	Reinhardtia_latisecta)))	(Sclerosperma_profizianum	((Chamaedorea_seifrizii	Podococcus_barteri)	(Bactris_major	Elaeis_oleifera))))	(((Pseudophoenix_vinifera	(Serenoa_repens	Sabal_domingensis))	Iriartea_deltoidea)	((((Pelagodoxa_henryana	(((Oenocarpus_bataua	Prestoea_acuminata)	(Geonoma_undata	Leopoldinia_pulchra))	(Heterospathe_cagayanensis	(Hydriastele_microspadix	(((Dypsis_decaryi	Dictyosperma_album)	Veitchia_spiralis)	Kentiopsis_piersoniorum)))))	Attalea_speciosa)	Burretiokentia_grandiflora)	Manicaria_saccifera))))	Nypa_fruticans);
((Serenoa_repens	((Iriartea_deltoidea	(Orania_palindan	Sabal_domingensis))	((Chamaedorea_seifrizii	(Pseudophoenix_vinifera	Roystonea_regia))	((((((((Dypsis_decaryi	Dictyosperma_album)	Veitchia_spiralis)	Kentiopsis_piersoniorum)	Burretiokentia_grandiflora)	Attalea_speciosa)	(Heterospathe_cagayanensis	Hydriastele_microspadix))	(Oenocarpus_bataua	((Prestoea_acuminata	(Geonoma_undata	Leopoldinia_pulchra))	(Pelagodoxa_henryana	Manicaria_saccifera))))	(((Bactris_major	Elaeis_oleifera)	(Sclerosperma_profizianum	(Reinhardtia_simplex	(Reinhardtia_paiewonskiana	Reinhardtia_latisecta))))	Podococcus_barteri)))))	Nypa_fruticans);
((Roystonea_regia	((((Reinhardtia_simplex	(Reinhardtia_paiewonskiana	Reinhardtia_latisecta))	((Sclerosperma_profizianum	((Bactris_major	Elaeis_oleifera)	Podococcus_barteri))	Orania_palindan))	(((Pseudophoenix_vinifera	Iriartea_deltoidea)	(Sabal_domingensis	Serenoa_repens))	(((((Veitchia_spiralis	(Leopoldinia_pulchra	(Attalea_speciosa	Kentiopsis_piersoniorum)))	((Prestoea_acuminata	Oenocarpus_bataua)	Geonoma_undata))	(((Heterospathe_cagayanensis	Pelagodoxa_henryana)	Hydriastele_microspadix)	Manicaria_saccifera))	Burretiokentia_grandiflora)	Chamaedorea_seifrizii)))	(Dypsis_decaryi	Dictyosperma_album)))	Nypa_fruticans);
(((((((Bactris_major	Elaeis_oleifera)	Podococcus_barteri)	((Reinhardtia_simplex	(Reinhardtia_paiewonskiana	Reinhardtia_latisecta))	Sclerosperma_profizianum))	Orania_palindan)	((Pseudophoenix_vinifera	((Iriartea_deltoidea	Sabal_domingensis)	Serenoa_repens))	((((Hydriastele_microspadix	((Heterospathe_cagayanensis	Veitchia_spiralis)	(Attalea_speciosa	Kentiopsis_piersoniorum)))	(Prestoea_acuminata	Oenocarpus_bataua))	((Burretiokentia_grandiflora	(Dypsis_decaryi	Dictyosperma_album))	(Leopoldinia_pulchra	Geonoma_undata)))	(Pelagodoxa_henryana	Manicaria_saccifera))))	(Chamaedorea_seifrizii	Roystonea_regia))	Nypa_fruticans);
(((((Reinhardtia_simplex	(Reinhardtia_paiewonskiana	Reinhardtia_latisecta))	(Orania_palindan	(((Bactris_major	Elaeis_oleifera)	Podococcus_barteri)	Sclerosperma_profizianum)))	((Iriartea_deltoidea	((Serenoa_repens	Sabal_domingensis)	Pseudophoenix_vinifera))	((((Geonoma_undata	(Dypsis_decaryi	Dictyosperma_album))	(((Chamaedorea_seifrizii	Hydriastele_microspadix)	((Heterospathe_cagayanensis	(Kentiopsis_piersoniorum	Veitchia_spiralis))	(Oenocarpus_bataua	(Prestoea_acuminata	Attalea_speciosa))))	Burretiokentia_grandiflora))	(Pelagodoxa_henryana	Manicaria_saccifera))	Leopoldinia_pulchra)))	Roystonea_regia)	Nypa_fruticans);
(((((Reinhardtia_simplex	(Reinhardtia_paiewonskiana	Reinhardtia_latisecta))	(Orania_palindan	(((Bactris_major	Elaeis_oleifera)	Podococcus_barteri)	Sclerosperma_profizianum)))	((Iriartea_deltoidea	((Serenoa_repens	Sabal_domingensis)	Pseudophoenix_vinifera))	(((((Prestoea_acuminata	Oenocarpus_bataua)	Chamaedorea_seifrizii)	(Leopoldinia_pulchra	Geonoma_undata))	(Pelagodoxa_henryana	Manicaria_saccifera))	(((Hydriastele_microspadix	Heterospathe_cagayanensis)	(Kentiopsis_piersoniorum	Veitchia_spiralis))	(Burretiokentia_grandiflora	((Attalea_speciosa	Dypsis_decaryi)	Dictyosperma_album))))))	Roystonea_regia)	Nypa_fruticans);
((((Podococcus_barteri	((Sclerosperma_profizianum	(Reinhardtia_simplex	(Reinhardtia_paiewonskiana	Reinhardtia_latisecta)))	((Orania_palindan	Chamaedorea_seifrizii)	(Bactris_major	Elaeis_oleifera))))	(((Serenoa_repens	Sabal_domingensis)	(Pseudophoenix_vinifera	Iriartea_deltoidea))	((((Prestoea_acuminata	Oenocarpus_bataua)	(Leopoldinia_pulchra	Geonoma_undata))	(Pelagodoxa_henryana	Manicaria_saccifera))	((Heterospathe_cagayanensis	((Attalea_speciosa	Kentiopsis_piersoniorum)	Veitchia_spiralis))	(Hydriastele_microspadix	(Burretiokentia_grandiflora	(Dypsis_decaryi	Dictyosperma_album)))))))	Roystonea_regia)	Nypa_fruticans);
(((((Sclerosperma_profizianum	(Reinhardtia_simplex	(Reinhardtia_paiewonskiana	Reinhardtia_latisecta)))	(((Burretiokentia_grandiflora	(Dypsis_decaryi	Dictyosperma_album))	(Bactris_major	Elaeis_oleifera))	(Manicaria_saccifera	(Chamaedorea_seifrizii	Podococcus_barteri))))	(((Serenoa_repens	(Pseudophoenix_vinifera	Sabal_domingensis))	Iriartea_deltoidea)	((((Prestoea_acuminata	Oenocarpus_bataua)	(Leopoldinia_pulchra	Geonoma_undata))	(Hydriastele_microspadix	((Orania_palindan	(Attalea_speciosa	Kentiopsis_piersoniorum))	Veitchia_spiralis)))	(Pelagodoxa_henryana	Heterospathe_cagayanensis))))	Roystonea_regia)	Nypa_fruticans);
(((Sabal_domingensis	((((Sclerosperma_profizianum	((Roystonea_regia	(Orania_palindan	((Chamaedorea_seifrizii	(Elaeis_oleifera	Bactris_major))	(Reinhardtia_simplex	(Reinhardtia_paiewonskiana	Reinhardtia_latisecta)))))	Podococcus_barteri))	((Manicaria_saccifera	Pelagodoxa_henryana)	((Prestoea_acuminata	Oenocarpus_bataua)	(((Burretiokentia_grandiflora	(Dypsis_decaryi	Dictyosperma_album))	Geonoma_undata)	((Hydriastele_microspadix	((Attalea_speciosa	(Veitchia_spiralis	Kentiopsis_piersoniorum))	Leopoldinia_pulchra))	Heterospathe_cagayanensis)))))	Pseudophoenix_vinifera)	Iriartea_deltoidea))	Serenoa_repens)	Nypa_fruticans);
(((Sabal_domingensis	((((((Podococcus_barteri	Sclerosperma_profizianum)	((Elaeis_oleifera	Bactris_major)	(Reinhardtia_simplex	(Reinhardtia_paiewonskiana	Reinhardtia_latisecta))))	((Burretiokentia_grandiflora	((Attalea_speciosa	Dypsis_decaryi)	Dictyosperma_album))	(((Leopoldinia_pulchra	((Manicaria_saccifera	Geonoma_undata)	(Prestoea_acuminata	Oenocarpus_bataua)))	Pelagodoxa_henryana)	(Heterospathe_cagayanensis	(Kentiopsis_piersoniorum	(Veitchia_spiralis	(Chamaedorea_seifrizii	Hydriastele_microspadix)))))))	Roystonea_regia)	(Orania_palindan	Pseudophoenix_vinifera))	Iriartea_deltoidea))	Serenoa_repens)	Nypa_fruticans);
(((Roystonea_regia	(Podococcus_barteri	((Reinhardtia_simplex	(Reinhardtia_paiewonskiana	Reinhardtia_latisecta))	(Elaeis_oleifera	Bactris_major))))	(((Iriartea_deltoidea	Pseudophoenix_vinifera)	((Chamaedorea_seifrizii	(((Burretiokentia_grandiflora	((Kentiopsis_piersoniorum	Attalea_speciosa)	(Veitchia_spiralis	Hydriastele_microspadix)))	Heterospathe_cagayanensis)	((Pelagodoxa_henryana	Leopoldinia_pulchra)	((((Dypsis_decaryi	Dictyosperma_album)	Manicaria_saccifera)	Geonoma_undata)	(Prestoea_acuminata	Oenocarpus_bataua)))))	Sclerosperma_profizianum))	(Serenoa_repens	(Orania_palindan	Sabal_domingensis))))	Nypa_fruticans);
((Serenoa_repens	(Sabal_domingensis	(((Roystonea_regia	(((Podococcus_barteri	(Orania_palindan	((Reinhardtia_simplex	(Reinhardtia_paiewonskiana	Reinhardtia_latisecta))	(Elaeis_oleifera	Bactris_major))))	Sclerosperma_profizianum)	(((Attalea_speciosa	((Geonoma_undata	((((Heterospathe_cagayanensis	Kentiopsis_piersoniorum)	Veitchia_spiralis)	Hydriastele_microspadix)	(Chamaedorea_seifrizii	(Prestoea_acuminata	Oenocarpus_bataua))))	Burretiokentia_grandiflora))	(Pelagodoxa_henryana	Manicaria_saccifera))	((Dypsis_decaryi	Dictyosperma_album)	Leopoldinia_pulchra))))	Iriartea_deltoidea)	Pseudophoenix_vinifera)))	Nypa_fruticans);
(((((Orania_palindan	Sabal_domingensis)	(Iriartea_deltoidea	((((Elaeis_oleifera	Bactris_major)	Podococcus_barteri)	((Sclerosperma_profizianum	(Reinhardtia_simplex	(Reinhardtia_paiewonskiana	Reinhardtia_latisecta)))	Chamaedorea_seifrizii))	(Pseudophoenix_vinifera	(((Pelagodoxa_henryana	Manicaria_saccifera)	(Geonoma_undata	((((Attalea_speciosa	(Kentiopsis_piersoniorum	Heterospathe_cagayanensis))	Veitchia_spiralis)	Hydriastele_microspadix)	(Prestoea_acuminata	Oenocarpus_bataua))))	(Leopoldinia_pulchra	(Burretiokentia_grandiflora	(Dypsis_decaryi	Dictyosperma_album))))))))	Serenoa_repens)	Roystonea_regia)	Nypa_fruticans);
((((((Pelagodoxa_henryana	Manicaria_saccifera)	(((Hydriastele_microspadix	Leopoldinia_pulchra)	Geonoma_undata)	(Prestoea_acuminata	Oenocarpus_bataua)))	(((Veitchia_spiralis	(Attalea_speciosa	Kentiopsis_piersoniorum))	Heterospathe_cagayanensis)	Burretiokentia_grandiflora))	(Roystonea_regia	(((((Dypsis_decaryi	Dictyosperma_album)	Elaeis_oleifera)	Bactris_major)	(Chamaedorea_seifrizii	Podococcus_barteri))	(Sclerosperma_profizianum	(Reinhardtia_simplex	(Reinhardtia_paiewonskiana	Reinhardtia_latisecta))))))	((Serenoa_repens	(Orania_palindan	Sabal_domingensis))	(Pseudophoenix_vinifera	Iriartea_deltoidea)))	Nypa_fruticans);
((Serenoa_repens	(((Iriartea_deltoidea	Pseudophoenix_vinifera)	Sabal_domingensis)	((Orania_palindan	(Roystonea_regia	(((Elaeis_oleifera	Bactris_major)	Podococcus_barteri)	(Sclerosperma_profizianum	(Reinhardtia_simplex	(Reinhardtia_paiewonskiana	Reinhardtia_latisecta))))))	((Pelagodoxa_henryana	Manicaria_saccifera)	((Burretiokentia_grandiflora	(Dypsis_decaryi	Dictyosperma_album))	((Attalea_speciosa	(((Chamaedorea_seifrizii	Hydriastele_microspadix)	Leopoldinia_pulchra)	Geonoma_undata))	((Veitchia_spiralis	(Heterospathe_cagayanensis	Kentiopsis_piersoniorum))	(Prestoea_acuminata	Oenocarpus_bataua))))))))	Nypa_fruticans);
(((Serenoa_repens	Sabal_domingensis)	((Pseudophoenix_vinifera	((Roystonea_regia	(Orania_palindan	((((Reinhardtia_simplex	(Reinhardtia_paiewonskiana	Reinhardtia_latisecta))	(Elaeis_oleifera	Bactris_major))	Podococcus_barteri)	Sclerosperma_profizianum)))	((Pelagodoxa_henryana	Manicaria_saccifera)	(((((((Dypsis_decaryi	Dictyosperma_album)	Burretiokentia_grandiflora)	Chamaedorea_seifrizii)	Attalea_speciosa)	((Heterospathe_cagayanensis	Hydriastele_microspadix)	(Veitchia_spiralis	Kentiopsis_piersoniorum)))	(Prestoea_acuminata	Oenocarpus_bataua))	(Leopoldinia_pulchra	Geonoma_undata)))))	Iriartea_deltoidea))	Nypa_fruticans);
(((Chamaedorea_seifrizii	Roystonea_regia)	((Orania_palindan	(((((Elaeis_oleifera	Bactris_major)	Sclerosperma_profizianum)	Podococcus_barteri)	(Reinhardtia_simplex	(Reinhardtia_paiewonskiana	Reinhardtia_latisecta)))	((Dypsis_decaryi	Dictyosperma_album)	Burretiokentia_grandiflora)))	(((Pelagodoxa_henryana	Manicaria_saccifera)	(((((Veitchia_spiralis	Hydriastele_microspadix)	(Attalea_speciosa	Kentiopsis_piersoniorum))	Heterospathe_cagayanensis)	(Prestoea_acuminata	Oenocarpus_bataua))	(Leopoldinia_pulchra	Geonoma_undata)))	((Serenoa_repens	Sabal_domingensis)	(Pseudophoenix_vinifera	Iriartea_deltoidea)))))	Nypa_fruticans);
(((Sabal_domingensis	((Sclerosperma_profizianum	((Chamaedorea_seifrizii	(((Prestoea_acuminata	Oenocarpus_bataua)	((Pelagodoxa_henryana	Leopoldinia_pulchra)	(Manicaria_saccifera	Geonoma_undata)))	(Heterospathe_cagayanensis	(Hydriastele_microspadix	(Veitchia_spiralis	Kentiopsis_piersoniorum)))))	(Burretiokentia_grandiflora	(Roystonea_regia	((Pseudophoenix_vinifera	Orania_palindan)	((((Attalea_speciosa	Elaeis_oleifera)	((Dypsis_decaryi	Dictyosperma_album)	Bactris_major))	(Reinhardtia_simplex	(Reinhardtia_paiewonskiana	Reinhardtia_latisecta)))	Podococcus_barteri))))))	Iriartea_deltoidea))	Serenoa_repens)	Nypa_fruticans);
((Roystonea_regia	((Orania_palindan	(((Reinhardtia_simplex	(Reinhardtia_latisecta	Reinhardtia_paiewonskiana))	(((Dictyosperma_album	Dypsis_decaryi)	Bactris_major)	Elaeis_oleifera))	(Burretiokentia_grandiflora	Podococcus_barteri)))	(((Manicaria_saccifera	Pelagodoxa_henryana)	(((Attalea_speciosa	(Veitchia_spiralis	Kentiopsis_piersoniorum))	(Heterospathe_cagayanensis	(Chamaedorea_seifrizii	Hydriastele_microspadix)))	((Prestoea_acuminata	Oenocarpus_bataua)	(Leopoldinia_pulchra	Geonoma_undata))))	(Sclerosperma_profizianum	(((Serenoa_repens	Sabal_domingensis)	Pseudophoenix_vinifera)	Iriartea_deltoidea)))))	Nypa_fruticans);
((Roystonea_regia	(((Reinhardtia_simplex	(Reinhardtia_latisecta	Reinhardtia_paiewonskiana))	((((Burretiokentia_grandiflora	(Dictyosperma_album	Dypsis_decaryi))	Bactris_major)	Elaeis_oleifera)	Podococcus_barteri))	(((Manicaria_saccifera	Pelagodoxa_henryana)	(((Attalea_speciosa	(Veitchia_spiralis	Kentiopsis_piersoniorum))	(Chamaedorea_seifrizii	(Hydriastele_microspadix	Heterospathe_cagayanensis)))	(Orania_palindan	((Prestoea_acuminata	Oenocarpus_bataua)	(Leopoldinia_pulchra	Geonoma_undata)))))	(Sclerosperma_profizianum	((Serenoa_repens	Sabal_domingensis)	(Pseudophoenix_vinifera	Iriartea_deltoidea))))))	Nypa_fruticans);
((Serenoa_repens	(((((Roystonea_regia	((((Chamaedorea_seifrizii	Podococcus_barteri)	Sclerosperma_profizianum)	(Attalea_speciosa	(Orania_palindan	((Reinhardtia_simplex	(Reinhardtia_latisecta	Reinhardtia_paiewonskiana))	(Bactris_major	Elaeis_oleifera)))))	(Burretiokentia_grandiflora	(Dictyosperma_album	Dypsis_decaryi))))	((((Prestoea_acuminata	Oenocarpus_bataua)	(Leopoldinia_pulchra	Geonoma_undata))	(((Heterospathe_cagayanensis	Veitchia_spiralis)	Kentiopsis_piersoniorum)	Hydriastele_microspadix))	(Manicaria_saccifera	Pelagodoxa_henryana)))	Iriartea_deltoidea)	Pseudophoenix_vinifera)	Sabal_domingensis))	Nypa_fruticans);
((Sabal_domingensis	((Serenoa_repens	(((Orania_palindan	Chamaedorea_seifrizii)	(((Prestoea_acuminata	(Leopoldinia_pulchra	Geonoma_undata))	((Heterospathe_cagayanensis	Oenocarpus_bataua)	((Veitchia_spiralis	Kentiopsis_piersoniorum)	Hydriastele_microspadix)))	(Manicaria_saccifera	Pelagodoxa_henryana)))	(Roystonea_regia	((((Burretiokentia_grandiflora	Attalea_speciosa)	((Dictyosperma_album	Dypsis_decaryi)	(Bactris_major	Elaeis_oleifera)))	Podococcus_barteri)	(Sclerosperma_profizianum	(Reinhardtia_simplex	(Reinhardtia_latisecta	Reinhardtia_paiewonskiana)))))))	(Pseudophoenix_vinifera	Iriartea_deltoidea)))	Nypa_fruticans);
((Serenoa_repens	((Iriartea_deltoidea	(((((Manicaria_saccifera	(Leopoldinia_pulchra	Geonoma_undata))	((((Heterospathe_cagayanensis	(Veitchia_spiralis	Kentiopsis_piersoniorum))	(Burretiokentia_grandiflora	Hydriastele_microspadix))	Oenocarpus_bataua)	Prestoea_acuminata))	Pelagodoxa_henryana)	(((Dictyosperma_album	Dypsis_decaryi)	Roystonea_regia)	(Chamaedorea_seifrizii	(Orania_palindan	((((Bactris_major	(Attalea_speciosa	Elaeis_oleifera))	Sclerosperma_profizianum)	Podococcus_barteri)	(Reinhardtia_simplex	(Reinhardtia_latisecta	Reinhardtia_paiewonskiana)))))))	Pseudophoenix_vinifera))	Sabal_domingensis))	Nypa_fruticans);
(((Roystonea_regia	(Orania_palindan	((((Bactris_major	Elaeis_oleifera)	Sclerosperma_profizianum)	Podococcus_barteri)	(Reinhardtia_simplex	(Reinhardtia_latisecta	Reinhardtia_paiewonskiana)))))	(((Serenoa_repens	Sabal_domingensis)	(Iriartea_deltoidea	Pseudophoenix_vinifera))	((Pelagodoxa_henryana	Manicaria_saccifera)	(((Burretiokentia_grandiflora	(Dictyosperma_album	(Attalea_speciosa	Dypsis_decaryi)))	(Leopoldinia_pulchra	Geonoma_undata))	((((Kentiopsis_piersoniorum	Veitchia_spiralis)	Heterospathe_cagayanensis)	(Chamaedorea_seifrizii	Hydriastele_microspadix))	(Oenocarpus_bataua	Prestoea_acuminata))))))	Nypa_fruticans);
((Serenoa_repens	(((((Leopoldinia_pulchra	Chamaedorea_seifrizii)	(Pelagodoxa_henryana	Manicaria_saccifera))	(((Heterospathe_cagayanensis	((Kentiopsis_piersoniorum	Veitchia_spiralis)	Hydriastele_microspadix))	(Oenocarpus_bataua	Prestoea_acuminata))	(Burretiokentia_grandiflora	((Dictyosperma_album	Dypsis_decaryi)	Geonoma_undata))))	(Roystonea_regia	((Reinhardtia_simplex	(Reinhardtia_latisecta	Reinhardtia_paiewonskiana))	(((Bactris_major	(Attalea_speciosa	Elaeis_oleifera))	(Sclerosperma_profizianum	Podococcus_barteri))	Orania_palindan))))	((Iriartea_deltoidea	Pseudophoenix_vinifera)	Sabal_domingensis)))	Nypa_fruticans);
((Serenoa_repens	((Sclerosperma_profizianum	(((((Reinhardtia_simplex	(Reinhardtia_latisecta	Reinhardtia_paiewonskiana))	((Bactris_major	Elaeis_oleifera)	Podococcus_barteri))	Roystonea_regia)	(Orania_palindan	Pseudophoenix_vinifera))	(((((Hydriastele_microspadix	Veitchia_spiralis)	Heterospathe_cagayanensis)	Kentiopsis_piersoniorum)	Attalea_speciosa)	((((Prestoea_acuminata	((Geonoma_undata	Leopoldinia_pulchra)	Chamaedorea_seifrizii))	(Pelagodoxa_henryana	Manicaria_saccifera))	Oenocarpus_bataua)	((Dypsis_decaryi	Dictyosperma_album)	Burretiokentia_grandiflora)))))	(Iriartea_deltoidea	Sabal_domingensis)))	Nypa_fruticans);
((((Serenoa_repens	Sabal_domingensis)	(Pseudophoenix_vinifera	Iriartea_deltoidea))	((Roystonea_regia	((((Bactris_major	Elaeis_oleifera)	Podococcus_barteri)	(Sclerosperma_profizianum	(Reinhardtia_simplex	(Reinhardtia_latisecta	Reinhardtia_paiewonskiana))))	Orania_palindan))	((((Dictyosperma_album	(Burretiokentia_grandiflora	Dypsis_decaryi))	(Geonoma_undata	Leopoldinia_pulchra))	((Manicaria_saccifera	Pelagodoxa_henryana)	Chamaedorea_seifrizii))	(Prestoea_acuminata	((Oenocarpus_bataua	(Hydriastele_microspadix	Heterospathe_cagayanensis))	((Attalea_speciosa	Kentiopsis_piersoniorum)	Veitchia_spiralis))))))	Nypa_fruticans);
(((((Pelagodoxa_henryana	(((Prestoea_acuminata	Oenocarpus_bataua)	(Heterospathe_cagayanensis	(Hydriastele_microspadix	((Attalea_speciosa	Kentiopsis_piersoniorum)	Veitchia_spiralis))))	(Manicaria_saccifera	((Burretiokentia_grandiflora	(Dictyosperma_album	Dypsis_decaryi))	(Geonoma_undata	Leopoldinia_pulchra)))))	((Serenoa_repens	Sabal_domingensis)	(Pseudophoenix_vinifera	Iriartea_deltoidea)))	((((Chamaedorea_seifrizii	Podococcus_barteri)	(Bactris_major	Elaeis_oleifera))	Orania_palindan)	(Sclerosperma_profizianum	(Reinhardtia_simplex	(Reinhardtia_latisecta	Reinhardtia_paiewonskiana)))))	Roystonea_regia)	Nypa_fruticans);
((Serenoa_repens	(Sabal_domingensis	(((((Orania_palindan	(Roystonea_regia	Pseudophoenix_vinifera))	(((Reinhardtia_simplex	(Reinhardtia_latisecta	Reinhardtia_paiewonskiana))	(Bactris_major	Elaeis_oleifera))	Podococcus_barteri))	((Hydriastele_microspadix	(Chamaedorea_seifrizii	(Burretiokentia_grandiflora	(Heterospathe_cagayanensis	((Attalea_speciosa	Kentiopsis_piersoniorum)	((Dypsis_decaryi	Dictyosperma_album)	Veitchia_spiralis))))))	((Leopoldinia_pulchra	(Geonoma_undata	(Prestoea_acuminata	Oenocarpus_bataua)))	(Manicaria_saccifera	Pelagodoxa_henryana))))	Sclerosperma_profizianum)	Iriartea_deltoidea)))	Nypa_fruticans);
((Sabal_domingensis	(((Roystonea_regia	(((Reinhardtia_simplex	(Reinhardtia_latisecta	Reinhardtia_paiewonskiana))	(Orania_palindan	(Sclerosperma_profizianum	((Iriartea_deltoidea	(Chamaedorea_seifrizii	Podococcus_barteri))	(Bactris_major	Elaeis_oleifera)))))	(((Manicaria_saccifera	Pelagodoxa_henryana)	((((Burretiokentia_grandiflora	(Hydriastele_microspadix	((Dypsis_decaryi	Dictyosperma_album)	Veitchia_spiralis)))	Heterospathe_cagayanensis)	(Attalea_speciosa	Kentiopsis_piersoniorum))	((Prestoea_acuminata	Oenocarpus_bataua)	Geonoma_undata)))	Leopoldinia_pulchra)))	Serenoa_repens)	Pseudophoenix_vinifera))	Nypa_fruticans);
((Roystonea_regia	((((Reinhardtia_simplex	(Reinhardtia_latisecta	Reinhardtia_paiewonskiana))	Podococcus_barteri)	(Bactris_major	Elaeis_oleifera))	((((Geonoma_undata	(Hydriastele_microspadix	Leopoldinia_pulchra))	((Manicaria_saccifera	Pelagodoxa_henryana)	Prestoea_acuminata))	(Oenocarpus_bataua	(((Veitchia_spiralis	(((Burretiokentia_grandiflora	Dypsis_decaryi)	Attalea_speciosa)	Dictyosperma_album))	Kentiopsis_piersoniorum)	Heterospathe_cagayanensis)))	(Sclerosperma_profizianum	(Iriartea_deltoidea	(((Chamaedorea_seifrizii	(Orania_palindan	Sabal_domingensis))	Pseudophoenix_vinifera)	Serenoa_repens))))))	Nypa_fruticans);
((Sabal_domingensis	((Serenoa_repens	((Roystonea_regia	(((Sclerosperma_profizianum	Podococcus_barteri)	(Orania_palindan	(Leopoldinia_pulchra	(Bactris_major	Elaeis_oleifera))))	(Reinhardtia_simplex	(Reinhardtia_latisecta	Reinhardtia_paiewonskiana))))	((Manicaria_saccifera	Pelagodoxa_henryana)	(Geonoma_undata	((Chamaedorea_seifrizii	Hydriastele_microspadix)	((Prestoea_acuminata	Oenocarpus_bataua)	((((Veitchia_spiralis	(Dypsis_decaryi	Dictyosperma_album))	Burretiokentia_grandiflora)	(Attalea_speciosa	Kentiopsis_piersoniorum))	Heterospathe_cagayanensis)))))))	(Pseudophoenix_vinifera	Iriartea_deltoidea)))	Nypa_fruticans);
((Roystonea_regia	(((Sclerosperma_profizianum	Podococcus_barteri)	((Bactris_major	Elaeis_oleifera)	(Orania_palindan	(Reinhardtia_simplex	(Reinhardtia_latisecta	Reinhardtia_paiewonskiana)))))	(((((Heterospathe_cagayanensis	Pelagodoxa_henryana)	((((Veitchia_spiralis	(Dypsis_decaryi	Dictyosperma_album))	((Attalea_speciosa	Manicaria_saccifera)	Kentiopsis_piersoniorum))	(Chamaedorea_seifrizii	Hydriastele_microspadix))	Burretiokentia_grandiflora))	(Leopoldinia_pulchra	Geonoma_undata))	(Prestoea_acuminata	Oenocarpus_bataua))	(((Pseudophoenix_vinifera	Iriartea_deltoidea)	Sabal_domingensis)	Serenoa_repens))))	Nypa_fruticans);
(((Sabal_domingensis	Serenoa_repens)	(Iriartea_deltoidea	(((Roystonea_regia	((((Burretiokentia_grandiflora	((Attalea_speciosa	Dypsis_decaryi)	Dictyosperma_album))	Bactris_major)	Elaeis_oleifera)	(Podococcus_barteri	(Reinhardtia_simplex	(Reinhardtia_latisecta	Reinhardtia_paiewonskiana)))))	((Orania_palindan	Pseudophoenix_vinifera)	(Sclerosperma_profizianum	((Veitchia_spiralis	(Heterospathe_cagayanensis	Kentiopsis_piersoniorum))	((((Hydriastele_microspadix	Leopoldinia_pulchra)	Geonoma_undata)	(Prestoea_acuminata	Oenocarpus_bataua))	(Manicaria_saccifera	Pelagodoxa_henryana))))))	Chamaedorea_seifrizii)))	Nypa_fruticans);
(((((Pseudophoenix_vinifera	Iriartea_deltoidea)	(((((Leopoldinia_pulchra	Geonoma_undata)	((((Hydriastele_microspadix	Veitchia_spiralis)	Kentiopsis_piersoniorum)	Heterospathe_cagayanensis)	(Prestoea_acuminata	Oenocarpus_bataua)))	(Manicaria_saccifera	Pelagodoxa_henryana))	Chamaedorea_seifrizii)	(((((Bactris_major	(Attalea_speciosa	Elaeis_oleifera))	Podococcus_barteri)	(Reinhardtia_simplex	(Reinhardtia_latisecta	Reinhardtia_paiewonskiana)))	(Orania_palindan	Sclerosperma_profizianum))	((Burretiokentia_grandiflora	(Dypsis_decaryi	Dictyosperma_album))	Roystonea_regia))))	Sabal_domingensis)	Serenoa_repens)	Nypa_fruticans);
((Roystonea_regia	(((Sclerosperma_profizianum	((Bactris_major	Elaeis_oleifera)	(Chamaedorea_seifrizii	Podococcus_barteri)))	(Orania_palindan	(Reinhardtia_simplex	(Reinhardtia_latisecta	Reinhardtia_paiewonskiana))))	(((Sabal_domingensis	Serenoa_repens)	(Pseudophoenix_vinifera	Iriartea_deltoidea))	(((Burretiokentia_grandiflora	(Attalea_speciosa	Dypsis_decaryi))	Dictyosperma_album)	(((Heterospathe_cagayanensis	(Veitchia_spiralis	Hydriastele_microspadix))	Kentiopsis_piersoniorum)	((Manicaria_saccifera	Pelagodoxa_henryana)	((Leopoldinia_pulchra	(Prestoea_acuminata	Geonoma_undata))	Oenocarpus_bataua)))))))	Nypa_fruticans);
((Roystonea_regia	(((Sclerosperma_profizianum	((Bactris_major	Elaeis_oleifera)	Podococcus_barteri))	(Orania_palindan	(Reinhardtia_simplex	(Reinhardtia_latisecta	Reinhardtia_paiewonskiana))))	(((Hydriastele_microspadix	((((Dypsis_decaryi	Dictyosperma_album)	Chamaedorea_seifrizii)	Veitchia_spiralis)	(Attalea_speciosa	Kentiopsis_piersoniorum)))	(((Manicaria_saccifera	Pelagodoxa_henryana)	Heterospathe_cagayanensis)	((Burretiokentia_grandiflora	(Leopoldinia_pulchra	Geonoma_undata))	(Oenocarpus_bataua	Prestoea_acuminata))))	(Serenoa_repens	((Pseudophoenix_vinifera	Iriartea_deltoidea)	Sabal_domingensis)))))	Nypa_fruticans);
(((((Dypsis_decaryi	Dictyosperma_album)	Roystonea_regia)	Burretiokentia_grandiflora)	(((((Bactris_major	Elaeis_oleifera)	(Sclerosperma_profizianum	(Reinhardtia_simplex	(Reinhardtia_latisecta	Reinhardtia_paiewonskiana))))	Podococcus_barteri)	Orania_palindan)	((Hydriastele_microspadix	((((Kentiopsis_piersoniorum	Attalea_speciosa)	Heterospathe_cagayanensis)	Veitchia_spiralis)	((Manicaria_saccifera	Pelagodoxa_henryana)	((Chamaedorea_seifrizii	(Oenocarpus_bataua	Prestoea_acuminata))	(Leopoldinia_pulchra	Geonoma_undata)))))	(((Serenoa_repens	Sabal_domingensis)	Pseudophoenix_vinifera)	Iriartea_deltoidea))))	Nypa_fruticans);
(((((Pseudophoenix_vinifera	(((((Geonoma_undata	Leopoldinia_pulchra)	((Prestoea_acuminata	Oenocarpus_bataua)	(Kentiopsis_piersoniorum	(Veitchia_spiralis	((Chamaedorea_seifrizii	Hydriastele_microspadix)	Heterospathe_cagayanensis)))))	(Manicaria_saccifera	Pelagodoxa_henryana))	((Sclerosperma_profizianum	(Reinhardtia_simplex	(Reinhardtia_latisecta	Reinhardtia_paiewonskiana)))	(Podococcus_barteri	(Bactris_major	Elaeis_oleifera))))	(Roystonea_regia	(Burretiokentia_grandiflora	((Attalea_speciosa	Dypsis_decaryi)	Dictyosperma_album)))))	(Orania_palindan	Sabal_domingensis))	Iriartea_deltoidea)	Serenoa_repens)	Nypa_fruticans);
((Sabal_domingensis	(Serenoa_repens	((((((((Kentiopsis_piersoniorum	Veitchia_spiralis)	Hydriastele_microspadix)	Heterospathe_cagayanensis)	((Leopoldinia_pulchra	(Chamaedorea_seifrizii	Geonoma_undata))	(Prestoea_acuminata	Oenocarpus_bataua)))	(Manicaria_saccifera	Pelagodoxa_henryana))	((Roystonea_regia	(Burretiokentia_grandiflora	(Dypsis_decaryi	Dictyosperma_album)))	((Sclerosperma_profizianum	(Reinhardtia_simplex	(Reinhardtia_latisecta	Reinhardtia_paiewonskiana)))	((Bactris_major	(Attalea_speciosa	Elaeis_oleifera))	(Podococcus_barteri	Orania_palindan)))))	Iriartea_deltoidea)	Pseudophoenix_vinifera)))	Nypa_fruticans);
((Serenoa_repens	((Sabal_domingensis	Orania_palindan)	(((Roystonea_regia	(((Reinhardtia_simplex	(Reinhardtia_latisecta	Reinhardtia_paiewonskiana))	((Podococcus_barteri	Sclerosperma_profizianum)	(Bactris_major	(Attalea_speciosa	Elaeis_oleifera))))	(((Manicaria_saccifera	(Leopoldinia_pulchra	(Chamaedorea_seifrizii	Geonoma_undata)))	((Prestoea_acuminata	Oenocarpus_bataua)	(Kentiopsis_piersoniorum	((((Burretiokentia_grandiflora	Dypsis_decaryi)	Dictyosperma_album)	Veitchia_spiralis)	(Heterospathe_cagayanensis	Hydriastele_microspadix)))))	Pelagodoxa_henryana)))	Iriartea_deltoidea)	Pseudophoenix_vinifera)))	Nypa_fruticans);
((Sabal_domingensis	(Serenoa_repens	(((((Reinhardtia_simplex	(Reinhardtia_latisecta	Reinhardtia_paiewonskiana))	((Podococcus_barteri	Sclerosperma_profizianum)	(Bactris_major	(Attalea_speciosa	Elaeis_oleifera))))	Roystonea_regia)	((((Leopoldinia_pulchra	((Oenocarpus_bataua	Prestoea_acuminata)	Geonoma_undata))	(Pelagodoxa_henryana	(Manicaria_saccifera	Chamaedorea_seifrizii)))	(Kentiopsis_piersoniorum	((((Dypsis_decaryi	Dictyosperma_album)	Veitchia_spiralis)	(Heterospathe_cagayanensis	Hydriastele_microspadix))	Burretiokentia_grandiflora)))	Orania_palindan))	(Pseudophoenix_vinifera	Iriartea_deltoidea))))	Nypa_fruticans);
((((((((Leopoldinia_pulchra	(Manicaria_saccifera	Geonoma_undata))	((Oenocarpus_bataua	Prestoea_acuminata)	(((Attalea_speciosa	(Burretiokentia_grandiflora	Kentiopsis_piersoniorum))	(Heterospathe_cagayanensis	(Veitchia_spiralis	Hydriastele_microspadix)))	(Dypsis_decaryi	Dictyosperma_album))))	Pelagodoxa_henryana)	(((Orania_palindan	(Reinhardtia_simplex	(Reinhardtia_latisecta	Reinhardtia_paiewonskiana)))	(((Chamaedorea_seifrizii	Podococcus_barteri)	Sclerosperma_profizianum)	(Bactris_major	Elaeis_oleifera)))	Roystonea_regia))	Iriartea_deltoidea)	(Pseudophoenix_vinifera	Sabal_domingensis))	Serenoa_repens)	Nypa_fruticans);
((Roystonea_regia	(((Burretiokentia_grandiflora	(Dypsis_decaryi	Dictyosperma_album))	((Reinhardtia_simplex	(Reinhardtia_latisecta	Reinhardtia_paiewonskiana))	((Podococcus_barteri	Sclerosperma_profizianum)	(Bactris_major	Elaeis_oleifera))))	((Iriartea_deltoidea	((Orania_palindan	Sabal_domingensis)	Serenoa_repens))	(Pseudophoenix_vinifera	((((Oenocarpus_bataua	Prestoea_acuminata)	(Leopoldinia_pulchra	Geonoma_undata))	((Veitchia_spiralis	(Attalea_speciosa	Kentiopsis_piersoniorum))	(Heterospathe_cagayanensis	(Chamaedorea_seifrizii	Hydriastele_microspadix))))	(Manicaria_saccifera	Pelagodoxa_henryana))))))	Nypa_fruticans);
((Roystonea_regia	(((Manicaria_saccifera	(Pelagodoxa_henryana	(((Oenocarpus_bataua	Prestoea_acuminata)	((Hydriastele_microspadix	Leopoldinia_pulchra)	Geonoma_undata))	(((Chamaedorea_seifrizii	((Dypsis_decaryi	Dictyosperma_album)	Veitchia_spiralis))	Heterospathe_cagayanensis)	Kentiopsis_piersoniorum))))	(Iriartea_deltoidea	(Pseudophoenix_vinifera	(Sabal_domingensis	Serenoa_repens))))	((Attalea_speciosa	Burretiokentia_grandiflora)	((Sclerosperma_profizianum	(Reinhardtia_simplex	(Reinhardtia_latisecta	Reinhardtia_paiewonskiana)))	((Orania_palindan	Podococcus_barteri)	(Bactris_major	Elaeis_oleifera))))))	Nypa_fruticans);
((Roystonea_regia	((((Pseudophoenix_vinifera	(((Burretiokentia_grandiflora	(Dypsis_decaryi	Dictyosperma_album))	(Leopoldinia_pulchra	Geonoma_undata))	((Pelagodoxa_henryana	Manicaria_saccifera)	((Oenocarpus_bataua	Prestoea_acuminata)	((Attalea_speciosa	((Veitchia_spiralis	Kentiopsis_piersoniorum)	Heterospathe_cagayanensis))	Hydriastele_microspadix)))))	Chamaedorea_seifrizii)	(Iriartea_deltoidea	((Orania_palindan	Sabal_domingensis)	Serenoa_repens)))	((Reinhardtia_simplex	(Reinhardtia_latisecta	Reinhardtia_paiewonskiana))	(((Bactris_major	Elaeis_oleifera)	Sclerosperma_profizianum)	Podococcus_barteri))))	Nypa_fruticans);
(((((Pseudophoenix_vinifera	Iriartea_deltoidea)	((((((Reinhardtia_simplex	(Reinhardtia_latisecta	Reinhardtia_paiewonskiana))	(Bactris_major	Elaeis_oleifera))	Podococcus_barteri)	(Orania_palindan	Roystonea_regia))	(Chamaedorea_seifrizii	Sclerosperma_profizianum))	((((Pelagodoxa_henryana	Manicaria_saccifera)	(Oenocarpus_bataua	Prestoea_acuminata))	(((Hydriastele_microspadix	Heterospathe_cagayanensis)	(Attalea_speciosa	Kentiopsis_piersoniorum))	((Dypsis_decaryi	Dictyosperma_album)	(Burretiokentia_grandiflora	Veitchia_spiralis))))	(Leopoldinia_pulchra	Geonoma_undata))))	Serenoa_repens)	Sabal_domingensis)	Nypa_fruticans);
((((((((((Attalea_speciosa	(((Leopoldinia_pulchra	Geonoma_undata)	(Dypsis_decaryi	Dictyosperma_album))	Chamaedorea_seifrizii))	Burretiokentia_grandiflora)	((Oenocarpus_bataua	Prestoea_acuminata)	(Kentiopsis_piersoniorum	((Veitchia_spiralis	Hydriastele_microspadix)	Heterospathe_cagayanensis))))	(Manicaria_saccifera	Pelagodoxa_henryana))	(Orania_palindan	(((Bactris_major	Elaeis_oleifera)	Podococcus_barteri)	((Reinhardtia_simplex	(Reinhardtia_latisecta	Reinhardtia_paiewonskiana))	Sclerosperma_profizianum))))	Roystonea_regia)	(Pseudophoenix_vinifera	Iriartea_deltoidea))	Sabal_domingensis)	Serenoa_repens)	Nypa_fruticans);
((((Orania_palindan	Sabal_domingensis)	(Pseudophoenix_vinifera	(((((((Bactris_major	Elaeis_oleifera)	Attalea_speciosa)	(Reinhardtia_simplex	(Reinhardtia_latisecta	Reinhardtia_paiewonskiana)))	Sclerosperma_profizianum)	(Iriartea_deltoidea	Podococcus_barteri))	Roystonea_regia)	(((((Kentiopsis_piersoniorum	(Heterospathe_cagayanensis	Veitchia_spiralis))	((Oenocarpus_bataua	Prestoea_acuminata)	(Geonoma_undata	Leopoldinia_pulchra)))	(Hydriastele_microspadix	Manicaria_saccifera))	Pelagodoxa_henryana)	((Chamaedorea_seifrizii	Burretiokentia_grandiflora)	(Dypsis_decaryi	Dictyosperma_album))))))	Serenoa_repens)	Nypa_fruticans);
((((Orania_palindan	Sabal_domingensis)	(Pseudophoenix_vinifera	((((((Reinhardtia_simplex	(Reinhardtia_latisecta	Reinhardtia_paiewonskiana))	Sclerosperma_profizianum)	((((Dypsis_decaryi	Dictyosperma_album)	Burretiokentia_grandiflora)	Bactris_major)	(Attalea_speciosa	Elaeis_oleifera)))	(Iriartea_deltoidea	Podococcus_barteri))	Roystonea_regia)	((Pelagodoxa_henryana	Manicaria_saccifera)	(((Prestoea_acuminata	(Geonoma_undata	Leopoldinia_pulchra))	(Oenocarpus_bataua	(((Hydriastele_microspadix	Veitchia_spiralis)	Kentiopsis_piersoniorum)	Heterospathe_cagayanensis)))	Chamaedorea_seifrizii)))))	Serenoa_repens)	Nypa_fruticans);
((Pseudophoenix_vinifera	(((((((Reinhardtia_simplex	(Reinhardtia_latisecta	Reinhardtia_paiewonskiana))	Sclerosperma_profizianum)	((Elaeis_oleifera	(Bactris_major	(Dypsis_decaryi	Dictyosperma_album)))	(Burretiokentia_grandiflora	Attalea_speciosa)))	(Iriartea_deltoidea	Podococcus_barteri))	Roystonea_regia)	(((Manicaria_saccifera	Pelagodoxa_henryana)	(Prestoea_acuminata	(Geonoma_undata	Leopoldinia_pulchra)))	(Oenocarpus_bataua	(((Kentiopsis_piersoniorum	(Veitchia_spiralis	Chamaedorea_seifrizii))	Heterospathe_cagayanensis)	Hydriastele_microspadix))))	(Serenoa_repens	(Orania_palindan	Sabal_domingensis))))	Nypa_fruticans);
((Sabal_domingensis	(((Iriartea_deltoidea	Pseudophoenix_vinifera)	(((((Manicaria_saccifera	Pelagodoxa_henryana)	((Oenocarpus_bataua	Prestoea_acuminata)	(Geonoma_undata	Leopoldinia_pulchra)))	((Hydriastele_microspadix	Heterospathe_cagayanensis)	(Kentiopsis_piersoniorum	Veitchia_spiralis)))	(((Reinhardtia_simplex	(Reinhardtia_latisecta	Reinhardtia_paiewonskiana))	(Orania_palindan	(Sclerosperma_profizianum	((Elaeis_oleifera	Bactris_major)	Podococcus_barteri))))	Chamaedorea_seifrizii))	(((Burretiokentia_grandiflora	(Dypsis_decaryi	Dictyosperma_album))	Roystonea_regia)	Attalea_speciosa)))	Serenoa_repens))	Nypa_fruticans);
((Serenoa_repens	(((Iriartea_deltoidea	Pseudophoenix_vinifera)	((((Roystonea_regia	((Reinhardtia_simplex	(Reinhardtia_latisecta	Reinhardtia_paiewonskiana))	(Elaeis_oleifera	Bactris_major)))	Orania_palindan)	(Sclerosperma_profizianum	((Dypsis_decaryi	Dictyosperma_album)	(((Manicaria_saccifera	Pelagodoxa_henryana)	((Oenocarpus_bataua	Prestoea_acuminata)	(Geonoma_undata	Leopoldinia_pulchra)))	(((Chamaedorea_seifrizii	Hydriastele_microspadix)	Heterospathe_cagayanensis)	(Burretiokentia_grandiflora	((Attalea_speciosa	Kentiopsis_piersoniorum)	Veitchia_spiralis)))))))	Podococcus_barteri))	Sabal_domingensis))	Nypa_fruticans);
((Serenoa_repens	(((Iriartea_deltoidea	(Sclerosperma_profizianum	((((((Hydriastele_microspadix	((Attalea_speciosa	Kentiopsis_piersoniorum)	Veitchia_spiralis))	((Chamaedorea_seifrizii	Burretiokentia_grandiflora)	Heterospathe_cagayanensis))	(Oenocarpus_bataua	Prestoea_acuminata))	(Manicaria_saccifera	((Dypsis_decaryi	Dictyosperma_album)	(Geonoma_undata	Leopoldinia_pulchra))))	Pelagodoxa_henryana)	(Roystonea_regia	(((Podococcus_barteri	(Elaeis_oleifera	Bactris_major))	(Reinhardtia_simplex	(Reinhardtia_latisecta	Reinhardtia_paiewonskiana)))	Orania_palindan)))))	Pseudophoenix_vinifera)	Sabal_domingensis))	Nypa_fruticans);
(((((Sclerosperma_profizianum	(Podococcus_barteri	(Elaeis_oleifera	Bactris_major)))	(Reinhardtia_simplex	(Reinhardtia_latisecta	Reinhardtia_paiewonskiana)))	(((Burretiokentia_grandiflora	((Hydriastele_microspadix	(Chamaedorea_seifrizii	((Heterospathe_cagayanensis	(Attalea_speciosa	Kentiopsis_piersoniorum))	((Dypsis_decaryi	Dictyosperma_album)	Veitchia_spiralis))))	(Oenocarpus_bataua	Prestoea_acuminata)))	((Pelagodoxa_henryana	Manicaria_saccifera)	(Geonoma_undata	Leopoldinia_pulchra)))	(((Serenoa_repens	(Orania_palindan	Sabal_domingensis))	Pseudophoenix_vinifera)	Iriartea_deltoidea)))	Roystonea_regia)	Nypa_fruticans);
((((Orania_palindan	(Roystonea_regia	((Sclerosperma_profizianum	Podococcus_barteri)	((Elaeis_oleifera	Bactris_major)	(Reinhardtia_simplex	(Reinhardtia_latisecta	Reinhardtia_paiewonskiana))))))	((((Kentiopsis_piersoniorum	((Leopoldinia_pulchra	(Burretiokentia_grandiflora	(Dypsis_decaryi	Dictyosperma_album)))	Veitchia_spiralis))	(Hydriastele_microspadix	((Heterospathe_cagayanensis	Oenocarpus_bataua)	(((Geonoma_undata	Manicaria_saccifera)	Attalea_speciosa)	Prestoea_acuminata))))	Pelagodoxa_henryana)	Chamaedorea_seifrizii))	((Iriartea_deltoidea	(Pseudophoenix_vinifera	Serenoa_repens))	Sabal_domingensis))	Nypa_fruticans);
((Serenoa_repens	((Orania_palindan	Sabal_domingensis)	(Iriartea_deltoidea	(((((Dypsis_decaryi	Dictyosperma_album)	Roystonea_regia)	((Sclerosperma_profizianum	(Reinhardtia_simplex	(Reinhardtia_latisecta	Reinhardtia_paiewonskiana)))	(Podococcus_barteri	(Elaeis_oleifera	Bactris_major))))	((Burretiokentia_grandiflora	Attalea_speciosa)	(((((Heterospathe_cagayanensis	Hydriastele_microspadix)	Veitchia_spiralis)	Kentiopsis_piersoniorum)	((Prestoea_acuminata	Oenocarpus_bataua)	(Chamaedorea_seifrizii	(Leopoldinia_pulchra	Geonoma_undata))))	(Manicaria_saccifera	Pelagodoxa_henryana))))	Pseudophoenix_vinifera))))	Nypa_fruticans);
(((Reinhardtia_simplex	(Reinhardtia_latisecta	Reinhardtia_paiewonskiana))	((((Podococcus_barteri	(Attalea_speciosa	(Elaeis_oleifera	Bactris_major)))	Sclerosperma_profizianum)	Orania_palindan)	((((((Heterospathe_cagayanensis	(Hydriastele_microspadix	(Burretiokentia_grandiflora	((Dypsis_decaryi	(Chamaedorea_seifrizii	Dictyosperma_album))	Veitchia_spiralis))))	Kentiopsis_piersoniorum)	(Prestoea_acuminata	Oenocarpus_bataua))	((Leopoldinia_pulchra	Geonoma_undata)	Pelagodoxa_henryana))	Manicaria_saccifera)	(((Serenoa_repens	(Pseudophoenix_vinifera	Sabal_domingensis))	Iriartea_deltoidea)	Roystonea_regia))))	Nypa_fruticans);
(((((Reinhardtia_latisecta	Reinhardtia_paiewonskiana)	Reinhardtia_simplex)	((Chamaedorea_seifrizii	((Dypsis_decaryi	Dictyosperma_album)	(Elaeis_oleifera	Bactris_major)))	Podococcus_barteri))	(Roystonea_regia	((((Sclerosperma_profizianum	Serenoa_repens)	Iriartea_deltoidea)	(Orania_palindan	Sabal_domingensis))	(Burretiokentia_grandiflora	(Pseudophoenix_vinifera	((((Prestoea_acuminata	Oenocarpus_bataua)	(Leopoldinia_pulchra	Geonoma_undata))	(Heterospathe_cagayanensis	((Hydriastele_microspadix	(Veitchia_spiralis	Kentiopsis_piersoniorum))	Attalea_speciosa)))	(Manicaria_saccifera	Pelagodoxa_henryana)))))))	Nypa_fruticans);
((((((Orania_palindan	Sabal_domingensis)	Serenoa_repens)	((Pseudophoenix_vinifera	Chamaedorea_seifrizii)	(((Burretiokentia_grandiflora	(Dypsis_decaryi	Dictyosperma_album))	(Hydriastele_microspadix	((Veitchia_spiralis	Kentiopsis_piersoniorum)	Heterospathe_cagayanensis)))	(((Prestoea_acuminata	Oenocarpus_bataua)	(Leopoldinia_pulchra	Geonoma_undata))	(Manicaria_saccifera	Pelagodoxa_henryana)))))	(((Reinhardtia_latisecta	Reinhardtia_paiewonskiana)	Reinhardtia_simplex)	(Sclerosperma_profizianum	(((Attalea_speciosa	Elaeis_oleifera)	Bactris_major)	(Iriartea_deltoidea	Podococcus_barteri)))))	Roystonea_regia)	Nypa_fruticans);
(((((Sabal_domingensis	Serenoa_repens)	((Orania_palindan	Pseudophoenix_vinifera)	((((Kentiopsis_piersoniorum	(Chamaedorea_seifrizii	(Veitchia_spiralis	Hydriastele_microspadix)))	Heterospathe_cagayanensis)	Burretiokentia_grandiflora)	(((Prestoea_acuminata	Oenocarpus_bataua)	(Leopoldinia_pulchra	Geonoma_undata))	(Manicaria_saccifera	Pelagodoxa_henryana)))))	(((Attalea_speciosa	((Elaeis_oleifera	Bactris_major)	((Reinhardtia_latisecta	Reinhardtia_paiewonskiana)	Reinhardtia_simplex)))	Sclerosperma_profizianum)	(Iriartea_deltoidea	Podococcus_barteri)))	((Dypsis_decaryi	Dictyosperma_album)	Roystonea_regia))	Nypa_fruticans);
((((((Burretiokentia_grandiflora	Dypsis_decaryi)	Dictyosperma_album)	Roystonea_regia)	(((Orania_palindan	Sclerosperma_profizianum)	((((Kentiopsis_piersoniorum	(Veitchia_spiralis	(Hydriastele_microspadix	Heterospathe_cagayanensis)))	(Prestoea_acuminata	Oenocarpus_bataua))	(Leopoldinia_pulchra	Geonoma_undata))	(Manicaria_saccifera	Pelagodoxa_henryana)))	((((Iriartea_deltoidea	(Pseudophoenix_vinifera	Sabal_domingensis))	Serenoa_repens)	Podococcus_barteri)	(Chamaedorea_seifrizii	((Attalea_speciosa	Elaeis_oleifera)	Bactris_major)))))	((Reinhardtia_latisecta	Reinhardtia_paiewonskiana)	Reinhardtia_simplex))	Nypa_fruticans);
((((Sclerosperma_profizianum	Podococcus_barteri)	(((Attalea_speciosa	Elaeis_oleifera)	Bactris_major)	((Reinhardtia_latisecta	Reinhardtia_paiewonskiana)	Reinhardtia_simplex)))	((Burretiokentia_grandiflora	((Dypsis_decaryi	Dictyosperma_album)	Roystonea_regia))	(((Orania_palindan	((Geonoma_undata	((Prestoea_acuminata	Oenocarpus_bataua)	((Kentiopsis_piersoniorum	Veitchia_spiralis)	(Heterospathe_cagayanensis	Hydriastele_microspadix))))	((Manicaria_saccifera	Pelagodoxa_henryana)	Leopoldinia_pulchra)))	(Iriartea_deltoidea	((Pseudophoenix_vinifera	Sabal_domingensis)	Serenoa_repens)))	Chamaedorea_seifrizii)))	Nypa_fruticans);
((Serenoa_repens	((Iriartea_deltoidea	((((Burretiokentia_grandiflora	(Dypsis_decaryi	Dictyosperma_album))	Roystonea_regia)	(((Podococcus_barteri	((Attalea_speciosa	Elaeis_oleifera)	Bactris_major))	(Sclerosperma_profizianum	((Reinhardtia_latisecta	Reinhardtia_paiewonskiana)	Reinhardtia_simplex)))	Orania_palindan))	((Chamaedorea_seifrizii	Pelagodoxa_henryana)	(Manicaria_saccifera	((Prestoea_acuminata	(Geonoma_undata	Leopoldinia_pulchra))	(Oenocarpus_bataua	(((Kentiopsis_piersoniorum	Veitchia_spiralis)	Hydriastele_microspadix)	Heterospathe_cagayanensis)))))))	(Pseudophoenix_vinifera	Sabal_domingensis)))	Nypa_fruticans);
(((((Pseudophoenix_vinifera	Iriartea_deltoidea)	(((Burretiokentia_grandiflora	(Pelagodoxa_henryana	((Oenocarpus_bataua	(((Kentiopsis_piersoniorum	Veitchia_spiralis)	Hydriastele_microspadix)	Heterospathe_cagayanensis))	(Manicaria_saccifera	(Prestoea_acuminata	(Geonoma_undata	Leopoldinia_pulchra))))))	(((Dypsis_decaryi	Dictyosperma_album)	Roystonea_regia)	(Orania_palindan	(((Podococcus_barteri	((Attalea_speciosa	Elaeis_oleifera)	Bactris_major))	Sclerosperma_profizianum)	((Reinhardtia_latisecta	Reinhardtia_paiewonskiana)	Reinhardtia_simplex)))))	Chamaedorea_seifrizii))	Serenoa_repens)	Sabal_domingensis)	Nypa_fruticans);
((Pseudophoenix_vinifera	(Sabal_domingensis	(Serenoa_repens	(Iriartea_deltoidea	(((Hydriastele_microspadix	(Heterospathe_cagayanensis	(Kentiopsis_piersoniorum	Veitchia_spiralis)))	((Oenocarpus_bataua	(Pelagodoxa_henryana	Manicaria_saccifera))	(Prestoea_acuminata	(Geonoma_undata	Leopoldinia_pulchra))))	((Chamaedorea_seifrizii	((Burretiokentia_grandiflora	Orania_palindan)	((Podococcus_barteri	((Dypsis_decaryi	Dictyosperma_album)	((Elaeis_oleifera	Bactris_major)	Attalea_speciosa)))	(Sclerosperma_profizianum	((Reinhardtia_latisecta	Reinhardtia_paiewonskiana)	Reinhardtia_simplex)))))	Roystonea_regia))))))	Nypa_fruticans);
(((((((Iriartea_deltoidea	Sabal_domingensis)	Serenoa_repens)	(((Geonoma_undata	(Prestoea_acuminata	Oenocarpus_bataua))	((Hydriastele_microspadix	Heterospathe_cagayanensis)	((Leopoldinia_pulchra	Kentiopsis_piersoniorum)	Veitchia_spiralis)))	(Manicaria_saccifera	Pelagodoxa_henryana)))	(Orania_palindan	Pseudophoenix_vinifera))	(((Reinhardtia_latisecta	Reinhardtia_paiewonskiana)	Reinhardtia_simplex)	((((Attalea_speciosa	Elaeis_oleifera)	Bactris_major)	Podococcus_barteri)	Sclerosperma_profizianum)))	(Chamaedorea_seifrizii	(Burretiokentia_grandiflora	((Dypsis_decaryi	Dictyosperma_album)	Roystonea_regia))))	Nypa_fruticans);
((Serenoa_repens	(((((((Leopoldinia_pulchra	Geonoma_undata)	(Manicaria_saccifera	Pelagodoxa_henryana))	((Prestoea_acuminata	Oenocarpus_bataua)	((Kentiopsis_piersoniorum	(((Dypsis_decaryi	Dictyosperma_album)	Veitchia_spiralis)	(Chamaedorea_seifrizii	Hydriastele_microspadix)))	Heterospathe_cagayanensis)))	(Pseudophoenix_vinifera	((((Reinhardtia_latisecta	Reinhardtia_paiewonskiana)	Reinhardtia_simplex)	(((Burretiokentia_grandiflora	Elaeis_oleifera)	Bactris_major)	(Podococcus_barteri	Attalea_speciosa)))	Roystonea_regia)))	Sclerosperma_profizianum)	Iriartea_deltoidea)	(Orania_palindan	Sabal_domingensis)))	Nypa_fruticans);
((Roystonea_regia	(((Pseudophoenix_vinifera	(Sabal_domingensis	(Iriartea_deltoidea	Serenoa_repens)))	(Chamaedorea_seifrizii	(((Dypsis_decaryi	Dictyosperma_album)	Leopoldinia_pulchra)	(((Burretiokentia_grandiflora	(Orania_palindan	Geonoma_undata))	(((Oenocarpus_bataua	(Veitchia_spiralis	Kentiopsis_piersoniorum))	(Hydriastele_microspadix	Heterospathe_cagayanensis))	Prestoea_acuminata))	(Manicaria_saccifera	Pelagodoxa_henryana)))))	((Sclerosperma_profizianum	((Attalea_speciosa	(Bactris_major	Elaeis_oleifera))	Podococcus_barteri))	((Reinhardtia_paiewonskiana	Reinhardtia_latisecta)	Reinhardtia_simplex))))	Nypa_fruticans);
((Sabal_domingensis	(((Serenoa_repens	(Roystonea_regia	(Iriartea_deltoidea	Pseudophoenix_vinifera)))	(Chamaedorea_seifrizii	((Podococcus_barteri	(((Bactris_major	Elaeis_oleifera)	((Reinhardtia_paiewonskiana	Reinhardtia_latisecta)	Reinhardtia_simplex))	Sclerosperma_profizianum))	((Manicaria_saccifera	Pelagodoxa_henryana)	(((Oenocarpus_bataua	(Leopoldinia_pulchra	Geonoma_undata))	Prestoea_acuminata)	((Attalea_speciosa	(((Dypsis_decaryi	Dictyosperma_album)	Burretiokentia_grandiflora)	Hydriastele_microspadix))	((Heterospathe_cagayanensis	Veitchia_spiralis)	Kentiopsis_piersoniorum)))))))	Orania_palindan))	Nypa_fruticans);
((Roystonea_regia	((((Bactris_major	Elaeis_oleifera)	Podococcus_barteri)	((Reinhardtia_paiewonskiana	Reinhardtia_latisecta)	Reinhardtia_simplex))	(((Iriartea_deltoidea	((Orania_palindan	Sabal_domingensis)	Serenoa_repens))	((Chamaedorea_seifrizii	Sclerosperma_profizianum)	((Manicaria_saccifera	Pelagodoxa_henryana)	(((Leopoldinia_pulchra	Geonoma_undata)	Prestoea_acuminata)	(Oenocarpus_bataua	((Attalea_speciosa	((Dypsis_decaryi	Dictyosperma_album)	((Veitchia_spiralis	(Heterospathe_cagayanensis	Hydriastele_microspadix))	Kentiopsis_piersoniorum)))	Burretiokentia_grandiflora))))))	Pseudophoenix_vinifera)))	Nypa_fruticans);
(((Sabal_domingensis	Serenoa_repens)	(((((Manicaria_saccifera	Pelagodoxa_henryana)	(((Leopoldinia_pulchra	Geonoma_undata)	(Oenocarpus_bataua	Prestoea_acuminata))	(((((Chamaedorea_seifrizii	Veitchia_spiralis)	(Dypsis_decaryi	Dictyosperma_album))	(Attalea_speciosa	Kentiopsis_piersoniorum))	Burretiokentia_grandiflora)	(Heterospathe_cagayanensis	Hydriastele_microspadix))))	((Roystonea_regia	(Orania_palindan	Pseudophoenix_vinifera))	(((Bactris_major	Elaeis_oleifera)	Podococcus_barteri)	((Reinhardtia_paiewonskiana	Reinhardtia_latisecta)	Reinhardtia_simplex))))	Sclerosperma_profizianum)	Iriartea_deltoidea))	Nypa_fruticans);
(((((Iriartea_deltoidea	Pseudophoenix_vinifera)	Sabal_domingensis)	Serenoa_repens)	((((((Leopoldinia_pulchra	(Manicaria_saccifera	Geonoma_undata))	(Oenocarpus_bataua	Prestoea_acuminata))	Pelagodoxa_henryana)	(Hydriastele_microspadix	(Heterospathe_cagayanensis	(Chamaedorea_seifrizii	(Veitchia_spiralis	Kentiopsis_piersoniorum)))))	(((((Burretiokentia_grandiflora	((Dypsis_decaryi	Dictyosperma_album)	(Attalea_speciosa	(Bactris_major	Elaeis_oleifera))))	Podococcus_barteri)	((Reinhardtia_paiewonskiana	Reinhardtia_latisecta)	Reinhardtia_simplex))	Sclerosperma_profizianum)	Orania_palindan))	Roystonea_regia))	Nypa_fruticans);
((((Pseudophoenix_vinifera	Sabal_domingensis)	Serenoa_repens)	((Hydriastele_microspadix	(((Pelagodoxa_henryana	Manicaria_saccifera)	Chamaedorea_seifrizii)	((Leopoldinia_pulchra	(Geonoma_undata	(Oenocarpus_bataua	Prestoea_acuminata)))	((Heterospathe_cagayanensis	(Veitchia_spiralis	(Dypsis_decaryi	Dictyosperma_album)))	Kentiopsis_piersoniorum))))	((((Orania_palindan	(Iriartea_deltoidea	Podococcus_barteri))	(Burretiokentia_grandiflora	((Bactris_major	Elaeis_oleifera)	Attalea_speciosa)))	(((Reinhardtia_paiewonskiana	Reinhardtia_latisecta)	Reinhardtia_simplex)	Sclerosperma_profizianum))	Roystonea_regia)))	Nypa_fruticans);
(((((((Sclerosperma_profizianum	(((Pelagodoxa_henryana	Manicaria_saccifera)	((Oenocarpus_bataua	Prestoea_acuminata)	(Leopoldinia_pulchra	Geonoma_undata)))	((Heterospathe_cagayanensis	Hydriastele_microspadix)	((Veitchia_spiralis	(Burretiokentia_grandiflora	(Dypsis_decaryi	Dictyosperma_album)))	Kentiopsis_piersoniorum))))	Chamaedorea_seifrizii)	(((Podococcus_barteri	(Bactris_major	(Attalea_speciosa	Elaeis_oleifera)))	((Reinhardtia_paiewonskiana	Reinhardtia_latisecta)	Reinhardtia_simplex))	(Roystonea_regia	Pseudophoenix_vinifera)))	Serenoa_repens)	(Orania_palindan	Sabal_domingensis))	Iriartea_deltoidea)	Nypa_fruticans);
(((((Podococcus_barteri	(Bactris_major	Elaeis_oleifera))	(Sclerosperma_profizianum	((Reinhardtia_paiewonskiana	Reinhardtia_latisecta)	Reinhardtia_simplex)))	((((Pelagodoxa_henryana	Manicaria_saccifera)	((Oenocarpus_bataua	Prestoea_acuminata)	(Leopoldinia_pulchra	Geonoma_undata)))	(((Kentiopsis_piersoniorum	(Attalea_speciosa	Burretiokentia_grandiflora))	(Heterospathe_cagayanensis	Hydriastele_microspadix))	(Veitchia_spiralis	(Dypsis_decaryi	Dictyosperma_album))))	(((Orania_palindan	Pseudophoenix_vinifera)	(Serenoa_repens	(Sabal_domingensis	Iriartea_deltoidea)))	Chamaedorea_seifrizii)))	Roystonea_regia)	Nypa_fruticans);
(((((((Bactris_major	Elaeis_oleifera)	((Reinhardtia_paiewonskiana	Reinhardtia_latisecta)	Reinhardtia_simplex))	(Podococcus_barteri	Sclerosperma_profizianum))	Orania_palindan)	((((Leopoldinia_pulchra	Geonoma_undata)	(Pelagodoxa_henryana	Manicaria_saccifera))	((Dypsis_decaryi	Dictyosperma_album)	(((Attalea_speciosa	Burretiokentia_grandiflora)	((Oenocarpus_bataua	Prestoea_acuminata)	((Veitchia_spiralis	Kentiopsis_piersoniorum)	Heterospathe_cagayanensis)))	Hydriastele_microspadix)))	((Serenoa_repens	Sabal_domingensis)	((Pseudophoenix_vinifera	Iriartea_deltoidea)	Chamaedorea_seifrizii))))	Roystonea_regia)	Nypa_fruticans);
(((Serenoa_repens	Sabal_domingensis)	(Pseudophoenix_vinifera	(Iriartea_deltoidea	(Roystonea_regia	(((((Bactris_major	(Attalea_speciosa	Elaeis_oleifera))	(Sclerosperma_profizianum	(Chamaedorea_seifrizii	Podococcus_barteri)))	Orania_palindan)	(((Reinhardtia_paiewonskiana	Reinhardtia_latisecta)	Reinhardtia_simplex)	(Dypsis_decaryi	Dictyosperma_album)))	(((Burretiokentia_grandiflora	((Veitchia_spiralis	Kentiopsis_piersoniorum)	Heterospathe_cagayanensis))	((Hydriastele_microspadix	Leopoldinia_pulchra)	((Oenocarpus_bataua	Prestoea_acuminata)	Geonoma_undata)))	(Pelagodoxa_henryana	Manicaria_saccifera)))))))	Nypa_fruticans);
((Serenoa_repens	((((Chamaedorea_seifrizii	(((((Hydriastele_microspadix	Leopoldinia_pulchra)	Geonoma_undata)	(Manicaria_saccifera	Pelagodoxa_henryana))	((Heterospathe_cagayanensis	(((Burretiokentia_grandiflora	(Dypsis_decaryi	Dictyosperma_album))	Veitchia_spiralis)	Kentiopsis_piersoniorum))	(Oenocarpus_bataua	Prestoea_acuminata)))	(Roystonea_regia	((((Attalea_speciosa	(Elaeis_oleifera	Bactris_major))	Podococcus_barteri)	Sclerosperma_profizianum)	((Reinhardtia_paiewonskiana	Reinhardtia_latisecta)	Reinhardtia_simplex)))))	Iriartea_deltoidea)	Pseudophoenix_vinifera)	(Orania_palindan	Sabal_domingensis)))	Nypa_fruticans);
((Serenoa_repens	((((Sclerosperma_profizianum	((((Chamaedorea_seifrizii	Podococcus_barteri)	(((Attalea_speciosa	Elaeis_oleifera)	Bactris_major)	((Reinhardtia_paiewonskiana	Reinhardtia_latisecta)	Reinhardtia_simplex)))	(Orania_palindan	Roystonea_regia))	(((Manicaria_saccifera	Pelagodoxa_henryana)	Leopoldinia_pulchra)	(((Kentiopsis_piersoniorum	(Burretiokentia_grandiflora	(Heterospathe_cagayanensis	(Hydriastele_microspadix	((Dypsis_decaryi	Dictyosperma_album)	Veitchia_spiralis)))))	Geonoma_undata)	(Oenocarpus_bataua	Prestoea_acuminata)))))	Pseudophoenix_vinifera)	Iriartea_deltoidea)	Sabal_domingensis))	Nypa_fruticans);
((Sabal_domingensis	((((((((Chamaedorea_seifrizii	Podococcus_barteri)	(((Attalea_speciosa	Elaeis_oleifera)	Bactris_major)	Sclerosperma_profizianum))	(Orania_palindan	((((Kentiopsis_piersoniorum	((((Burretiokentia_grandiflora	Dypsis_decaryi)	Dictyosperma_album)	Veitchia_spiralis)	Heterospathe_cagayanensis))	Hydriastele_microspadix)	((Geonoma_undata	Leopoldinia_pulchra)	(Oenocarpus_bataua	Prestoea_acuminata)))	(Manicaria_saccifera	Pelagodoxa_henryana))))	((Reinhardtia_paiewonskiana	Reinhardtia_latisecta)	Reinhardtia_simplex))	Roystonea_regia)	Pseudophoenix_vinifera)	Iriartea_deltoidea)	Serenoa_repens))	Nypa_fruticans);
((Serenoa_repens	(Sabal_domingensis	(((((Orania_palindan	(((Chamaedorea_seifrizii	Podococcus_barteri)	((Elaeis_oleifera	Bactris_major)	Attalea_speciosa))	(((Reinhardtia_paiewonskiana	Reinhardtia_latisecta)	Reinhardtia_simplex)	Sclerosperma_profizianum)))	Roystonea_regia)	((((Kentiopsis_piersoniorum	((((Dypsis_decaryi	Dictyosperma_album)	Veitchia_spiralis)	Burretiokentia_grandiflora)	Heterospathe_cagayanensis))	Hydriastele_microspadix)	((Geonoma_undata	Leopoldinia_pulchra)	(Oenocarpus_bataua	Prestoea_acuminata)))	(Manicaria_saccifera	Pelagodoxa_henryana)))	Pseudophoenix_vinifera)	Iriartea_deltoidea)))	Nypa_fruticans);
((Serenoa_repens	((Iriartea_deltoidea	(((Sclerosperma_profizianum	((Roystonea_regia	(Orania_palindan	Chamaedorea_seifrizii))	(Podococcus_barteri	(((Elaeis_oleifera	Bactris_major)	Attalea_speciosa)	((Reinhardtia_paiewonskiana	Reinhardtia_latisecta)	Reinhardtia_simplex)))))	((((Kentiopsis_piersoniorum	((((Dypsis_decaryi	Dictyosperma_album)	Veitchia_spiralis)	Burretiokentia_grandiflora)	Heterospathe_cagayanensis))	Hydriastele_microspadix)	((Geonoma_undata	Leopoldinia_pulchra)	(Oenocarpus_bataua	Prestoea_acuminata)))	(Manicaria_saccifera	Pelagodoxa_henryana)))	Pseudophoenix_vinifera))	Sabal_domingensis))	Nypa_fruticans);
((Serenoa_repens	((Iriartea_deltoidea	(((((((Elaeis_oleifera	Bactris_major)	(Podococcus_barteri	Sclerosperma_profizianum))	((Reinhardtia_paiewonskiana	Reinhardtia_latisecta)	Reinhardtia_simplex))	((Oenocarpus_bataua	(Attalea_speciosa	((Hydriastele_microspadix	(Veitchia_spiralis	Kentiopsis_piersoniorum))	Heterospathe_cagayanensis)))	((Manicaria_saccifera	Pelagodoxa_henryana)	((Geonoma_undata	(((Burretiokentia_grandiflora	Dypsis_decaryi)	Dictyosperma_album)	Leopoldinia_pulchra))	Prestoea_acuminata))))	Roystonea_regia)	(Orania_palindan	Pseudophoenix_vinifera))	Chamaedorea_seifrizii))	Sabal_domingensis))	Nypa_fruticans);
((Roystonea_regia	(((Sabal_domingensis	(Iriartea_deltoidea	Pseudophoenix_vinifera))	Serenoa_repens)	(((((Oenocarpus_bataua	((Veitchia_spiralis	Kentiopsis_piersoniorum)	Heterospathe_cagayanensis))	(((Geonoma_undata	((Burretiokentia_grandiflora	Dypsis_decaryi)	Dictyosperma_album))	Prestoea_acuminata)	(Hydriastele_microspadix	Leopoldinia_pulchra)))	Chamaedorea_seifrizii)	(Manicaria_saccifera	Pelagodoxa_henryana))	(Orania_palindan	((((Attalea_speciosa	Elaeis_oleifera)	Bactris_major)	(Podococcus_barteri	Sclerosperma_profizianum))	((Reinhardtia_paiewonskiana	Reinhardtia_latisecta)	Reinhardtia_simplex))))))	Nypa_fruticans);
((Roystonea_regia	((Orania_palindan	((((Elaeis_oleifera	Bactris_major)	Attalea_speciosa)	(Podococcus_barteri	Sclerosperma_profizianum))	((Reinhardtia_paiewonskiana	Reinhardtia_latisecta)	Reinhardtia_simplex)))	(((Sabal_domingensis	(Iriartea_deltoidea	Pseudophoenix_vinifera))	Serenoa_repens)	(((((Geonoma_undata	((Dictyosperma_album	Dypsis_decaryi)	Chamaedorea_seifrizii))	(Oenocarpus_bataua	Prestoea_acuminata))	Leopoldinia_pulchra)	(Burretiokentia_grandiflora	(Hydriastele_microspadix	((Veitchia_spiralis	Kentiopsis_piersoniorum)	Heterospathe_cagayanensis))))	(Manicaria_saccifera	Pelagodoxa_henryana)))))	Nypa_fruticans);
(((Pseudophoenix_vinifera	((Iriartea_deltoidea	Sabal_domingensis)	Serenoa_repens))	(((Geonoma_undata	(((Leopoldinia_pulchra	Kentiopsis_piersoniorum)	(((Dictyosperma_album	Dypsis_decaryi)	Veitchia_spiralis)	Burretiokentia_grandiflora))	(Heterospathe_cagayanensis	((Oenocarpus_bataua	Prestoea_acuminata)	Hydriastele_microspadix))))	(Manicaria_saccifera	Pelagodoxa_henryana))	(Roystonea_regia	((((Attalea_speciosa	Elaeis_oleifera)	Bactris_major)	(Orania_palindan	Podococcus_barteri))	(Chamaedorea_seifrizii	(((Reinhardtia_paiewonskiana	Reinhardtia_latisecta)	Reinhardtia_simplex)	Sclerosperma_profizianum))))))	Nypa_fruticans);
((Sabal_domingensis	(((Pseudophoenix_vinifera	Iriartea_deltoidea)	(((((Pelagodoxa_henryana	Manicaria_saccifera)	((Oenocarpus_bataua	Prestoea_acuminata)	(Hydriastele_microspadix	(Heterospathe_cagayanensis	(Kentiopsis_piersoniorum	((Burretiokentia_grandiflora	(Dictyosperma_album	Dypsis_decaryi))	Veitchia_spiralis))))))	((Chamaedorea_seifrizii	Leopoldinia_pulchra)	Geonoma_undata))	((Orania_palindan	Podococcus_barteri)	(((Attalea_speciosa	Elaeis_oleifera)	Bactris_major)	(((Reinhardtia_paiewonskiana	Reinhardtia_latisecta)	Reinhardtia_simplex)	Sclerosperma_profizianum))))	Roystonea_regia))	Serenoa_repens))	Nypa_fruticans);
((Roystonea_regia	((((Pseudophoenix_vinifera	Iriartea_deltoidea)	(Chamaedorea_seifrizii	(Sabal_domingensis	Serenoa_repens)))	(((Dictyosperma_album	Dypsis_decaryi)	(((Heterospathe_cagayanensis	((Kentiopsis_piersoniorum	Veitchia_spiralis)	Hydriastele_microspadix))	Burretiokentia_grandiflora)	Attalea_speciosa))	((Manicaria_saccifera	Pelagodoxa_henryana)	(((Leopoldinia_pulchra	Orania_palindan)	Geonoma_undata)	(Prestoea_acuminata	Oenocarpus_bataua)))))	(((Reinhardtia_simplex	(Reinhardtia_latisecta	Reinhardtia_paiewonskiana))	Sclerosperma_profizianum)	(Podococcus_barteri	(Elaeis_oleifera	Bactris_major)))))	Nypa_fruticans);
(((Reinhardtia_simplex	(Reinhardtia_latisecta	Reinhardtia_paiewonskiana))	((Roystonea_regia	((Pseudophoenix_vinifera	Iriartea_deltoidea)	(Sabal_domingensis	Serenoa_repens)))	(((Manicaria_saccifera	Pelagodoxa_henryana)	(((Hydriastele_microspadix	Leopoldinia_pulchra)	Geonoma_undata)	(((Chamaedorea_seifrizii	((Dictyosperma_album	Dypsis_decaryi)	Burretiokentia_grandiflora))	(Prestoea_acuminata	Oenocarpus_bataua))	(Heterospathe_cagayanensis	(Kentiopsis_piersoniorum	Veitchia_spiralis)))))	(Orania_palindan	(Sclerosperma_profizianum	(Podococcus_barteri	(Attalea_speciosa	(Elaeis_oleifera	Bactris_major))))))))	Nypa_fruticans);
((((((Reinhardtia_simplex	(Reinhardtia_latisecta	Reinhardtia_paiewonskiana))	Sclerosperma_profizianum)	((Iriartea_deltoidea	Podococcus_barteri)	(Attalea_speciosa	(Elaeis_oleifera	Bactris_major))))	(Pseudophoenix_vinifera	(((Chamaedorea_seifrizii	Serenoa_repens)	(Orania_palindan	Sabal_domingensis))	((((Dictyosperma_album	Dypsis_decaryi)	Burretiokentia_grandiflora)	(Hydriastele_microspadix	(Heterospathe_cagayanensis	(Kentiopsis_piersoniorum	Veitchia_spiralis))))	((Manicaria_saccifera	Pelagodoxa_henryana)	((Prestoea_acuminata	Oenocarpus_bataua)	(Leopoldinia_pulchra	Geonoma_undata)))))))	Roystonea_regia)	Nypa_fruticans);
((Sabal_domingensis	((Serenoa_repens	Pseudophoenix_vinifera)	(((Kentiopsis_piersoniorum	(Heterospathe_cagayanensis	(Attalea_speciosa	(((Dictyosperma_album	Dypsis_decaryi)	Burretiokentia_grandiflora)	Veitchia_spiralis))))	(((Manicaria_saccifera	Pelagodoxa_henryana)	((Prestoea_acuminata	Oenocarpus_bataua)	(Leopoldinia_pulchra	Geonoma_undata)))	(Chamaedorea_seifrizii	Hydriastele_microspadix)))	(Roystonea_regia	(((Iriartea_deltoidea	Podococcus_barteri)	((Elaeis_oleifera	Bactris_major)	(Reinhardtia_simplex	(Reinhardtia_latisecta	Reinhardtia_paiewonskiana))))	(Orania_palindan	Sclerosperma_profizianum))))))	Nypa_fruticans);
(((((Iriartea_deltoidea	(Pseudophoenix_vinifera	((Orania_palindan	Sabal_domingensis)	Serenoa_repens)))	(((Manicaria_saccifera	Pelagodoxa_henryana)	(Leopoldinia_pulchra	Geonoma_undata))	((Hydriastele_microspadix	(Attalea_speciosa	(Kentiopsis_piersoniorum	((((Dictyosperma_album	Dypsis_decaryi)	Burretiokentia_grandiflora)	Veitchia_spiralis)	Heterospathe_cagayanensis))))	(Prestoea_acuminata	Oenocarpus_bataua))))	((((Chamaedorea_seifrizii	Sclerosperma_profizianum)	Podococcus_barteri)	(Elaeis_oleifera	Bactris_major))	(Reinhardtia_simplex	(Reinhardtia_latisecta	Reinhardtia_paiewonskiana))))	Roystonea_regia)	Nypa_fruticans);
((Sabal_domingensis	(((Serenoa_repens	(Iriartea_deltoidea	Roystonea_regia))	(((Reinhardtia_simplex	(Reinhardtia_latisecta	Reinhardtia_paiewonskiana))	(((Orania_palindan	Sclerosperma_profizianum)	Podococcus_barteri)	((Attalea_speciosa	Elaeis_oleifera)	Bactris_major)))	(((Manicaria_saccifera	Pelagodoxa_henryana)	(Leopoldinia_pulchra	((Dictyosperma_album	Dypsis_decaryi)	Geonoma_undata)))	((((Kentiopsis_piersoniorum	((Chamaedorea_seifrizii	Hydriastele_microspadix)	Veitchia_spiralis))	Burretiokentia_grandiflora)	Heterospathe_cagayanensis)	(Prestoea_acuminata	Oenocarpus_bataua)))))	Pseudophoenix_vinifera))	Nypa_fruticans);
((((Iriartea_deltoidea	Sabal_domingensis)	((Pseudophoenix_vinifera	(Sclerosperma_profizianum	(((Kentiopsis_piersoniorum	(Chamaedorea_seifrizii	Hydriastele_microspadix))	(((Dictyosperma_album	(Attalea_speciosa	Dypsis_decaryi))	Veitchia_spiralis)	(Burretiokentia_grandiflora	Heterospathe_cagayanensis)))	(((Prestoea_acuminata	Oenocarpus_bataua)	(Orania_palindan	(Geonoma_undata	Leopoldinia_pulchra)))	(Manicaria_saccifera	Pelagodoxa_henryana)))))	(Roystonea_regia	(((Reinhardtia_simplex	(Reinhardtia_latisecta	Reinhardtia_paiewonskiana))	Podococcus_barteri)	(Elaeis_oleifera	Bactris_major)))))	Serenoa_repens)	Nypa_fruticans);
((((Dypsis_decaryi	Dictyosperma_album)	Roystonea_regia)	(((Podococcus_barteri	(Elaeis_oleifera	Bactris_major))	((Sclerosperma_profizianum	(Reinhardtia_simplex	(Reinhardtia_latisecta	Reinhardtia_paiewonskiana)))	(Chamaedorea_seifrizii	Orania_palindan)))	((((Pelagodoxa_henryana	(Manicaria_saccifera	(Geonoma_undata	Leopoldinia_pulchra)))	((Prestoea_acuminata	Oenocarpus_bataua)	(((Veitchia_spiralis	Kentiopsis_piersoniorum)	(Heterospathe_cagayanensis	Hydriastele_microspadix))	Attalea_speciosa)))	((Pseudophoenix_vinifera	Iriartea_deltoidea)	(Sabal_domingensis	Serenoa_repens)))	Burretiokentia_grandiflora)))	Nypa_fruticans);
((Roystonea_regia	(((Pseudophoenix_vinifera	Iriartea_deltoidea)	((Orania_palindan	Sabal_domingensis)	Serenoa_repens))	(((Sclerosperma_profizianum	(Podococcus_barteri	((Attalea_speciosa	Elaeis_oleifera)	Bactris_major)))	(Reinhardtia_simplex	(Reinhardtia_latisecta	Reinhardtia_paiewonskiana)))	(((Hydriastele_microspadix	Pelagodoxa_henryana)	((Prestoea_acuminata	Oenocarpus_bataua)	((Manicaria_saccifera	Leopoldinia_pulchra)	Geonoma_undata)))	((((Heterospathe_cagayanensis	(Burretiokentia_grandiflora	(Dypsis_decaryi	Dictyosperma_album)))	Veitchia_spiralis)	Kentiopsis_piersoniorum)	Chamaedorea_seifrizii)))))	Nypa_fruticans);
((Roystonea_regia	((Orania_palindan	((Sclerosperma_profizianum	(Reinhardtia_simplex	(Reinhardtia_latisecta	Reinhardtia_paiewonskiana)))	(Podococcus_barteri	((Attalea_speciosa	Elaeis_oleifera)	Bactris_major))))	(((((Pelagodoxa_henryana	Manicaria_saccifera)	(Geonoma_undata	(Leopoldinia_pulchra	(Prestoea_acuminata	Oenocarpus_bataua))))	((Heterospathe_cagayanensis	Hydriastele_microspadix)	(Kentiopsis_piersoniorum	Veitchia_spiralis)))	((Iriartea_deltoidea	Chamaedorea_seifrizii)	((Pseudophoenix_vinifera	Sabal_domingensis)	Serenoa_repens)))	(Burretiokentia_grandiflora	(Dypsis_decaryi	Dictyosperma_album)))))	Nypa_fruticans);
(((((Orania_palindan	(Sclerosperma_profizianum	(Roystonea_regia	((Reinhardtia_simplex	(Reinhardtia_latisecta	Reinhardtia_paiewonskiana))	((Chamaedorea_seifrizii	Podococcus_barteri)	((Dictyosperma_album	Dypsis_decaryi)	(Elaeis_oleifera	Bactris_major)))))))	((Burretiokentia_grandiflora	(((Geonoma_undata	Leopoldinia_pulchra)	(Oenocarpus_bataua	((Manicaria_saccifera	Pelagodoxa_henryana)	Prestoea_acuminata)))	(Hydriastele_microspadix	((Heterospathe_cagayanensis	Veitchia_spiralis)	Kentiopsis_piersoniorum))))	Attalea_speciosa))	(Serenoa_repens	(Pseudophoenix_vinifera	Iriartea_deltoidea)))	Sabal_domingensis)	Nypa_fruticans);
((Serenoa_repens	(((Orania_palindan	Sabal_domingensis)	(Roystonea_regia	((((Reinhardtia_simplex	(Reinhardtia_latisecta	Reinhardtia_paiewonskiana))	((Elaeis_oleifera	Bactris_major)	(Sclerosperma_profizianum	Podococcus_barteri)))	Attalea_speciosa)	(((Oenocarpus_bataua	Prestoea_acuminata)	(Geonoma_undata	Leopoldinia_pulchra))	((Heterospathe_cagayanensis	(Manicaria_saccifera	Pelagodoxa_henryana))	(Hydriastele_microspadix	(Chamaedorea_seifrizii	(((Burretiokentia_grandiflora	(Dictyosperma_album	Dypsis_decaryi))	Veitchia_spiralis)	Kentiopsis_piersoniorum))))))))	(Iriartea_deltoidea	Pseudophoenix_vinifera)))	Nypa_fruticans);
(((Iriartea_deltoidea	Roystonea_regia)	(Serenoa_repens	((((Reinhardtia_simplex	(Reinhardtia_latisecta	Reinhardtia_paiewonskiana))	((Elaeis_oleifera	Bactris_major)	((Orania_palindan	Sclerosperma_profizianum)	Podococcus_barteri)))	((Heterospathe_cagayanensis	((Chamaedorea_seifrizii	Manicaria_saccifera)	Pelagodoxa_henryana))	(((Hydriastele_microspadix	(((Dictyosperma_album	Dypsis_decaryi)	Veitchia_spiralis)	Kentiopsis_piersoniorum))	(Attalea_speciosa	Burretiokentia_grandiflora))	((Oenocarpus_bataua	Prestoea_acuminata)	(Geonoma_undata	Leopoldinia_pulchra)))))	(Pseudophoenix_vinifera	Sabal_domingensis))))	Nypa_fruticans);
((((Iriartea_deltoidea	(((Orania_palindan	((Podococcus_barteri	((Dictyosperma_album	(Chamaedorea_seifrizii	Dypsis_decaryi))	Roystonea_regia))	((Reinhardtia_simplex	(Reinhardtia_latisecta	Reinhardtia_paiewonskiana))	(Elaeis_oleifera	Bactris_major))))	Sclerosperma_profizianum)	(((Attalea_speciosa	(Leopoldinia_pulchra	Hydriastele_microspadix))	(Manicaria_saccifera	Pelagodoxa_henryana))	((Heterospathe_cagayanensis	(Veitchia_spiralis	Kentiopsis_piersoniorum))	((Burretiokentia_grandiflora	(Oenocarpus_bataua	Prestoea_acuminata))	Geonoma_undata)))))	Pseudophoenix_vinifera)	(Sabal_domingensis	Serenoa_repens))	Nypa_fruticans);
(((Sabal_domingensis	Serenoa_repens)	(Pseudophoenix_vinifera	(Iriartea_deltoidea	((Orania_palindan	Roystonea_regia)	(((Reinhardtia_simplex	(Reinhardtia_latisecta	Reinhardtia_paiewonskiana))	(((Elaeis_oleifera	Bactris_major)	Podococcus_barteri)	Sclerosperma_profizianum))	(((Chamaedorea_seifrizii	(Hydriastele_microspadix	(((Veitchia_spiralis	Kentiopsis_piersoniorum)	Manicaria_saccifera)	(Attalea_speciosa	Leopoldinia_pulchra))))	(((Dictyosperma_album	(Burretiokentia_grandiflora	Dypsis_decaryi))	Geonoma_undata)	((Oenocarpus_bataua	Prestoea_acuminata)	Heterospathe_cagayanensis)))	Pelagodoxa_henryana))))))	Nypa_fruticans);
((Roystonea_regia	(((((Heterospathe_cagayanensis	((Geonoma_undata	(Oenocarpus_bataua	Prestoea_acuminata))	(Attalea_speciosa	((Hydriastele_microspadix	Veitchia_spiralis)	Kentiopsis_piersoniorum))))	Burretiokentia_grandiflora)	(Manicaria_saccifera	Pelagodoxa_henryana))	(((Sabal_domingensis	Serenoa_repens)	Pseudophoenix_vinifera)	Iriartea_deltoidea))	((((Chamaedorea_seifrizii	Podococcus_barteri)	(Leopoldinia_pulchra	((Reinhardtia_simplex	(Reinhardtia_latisecta	Reinhardtia_paiewonskiana))	(Elaeis_oleifera	Bactris_major))))	(Sclerosperma_profizianum	Orania_palindan))	(Dictyosperma_album	Dypsis_decaryi))))	Nypa_fruticans);
((Roystonea_regia	(((Sabal_domingensis	(Iriartea_deltoidea	Pseudophoenix_vinifera))	Serenoa_repens)	((((Sclerosperma_profizianum	Podococcus_barteri)	((Reinhardtia_simplex	(Reinhardtia_latisecta	Reinhardtia_paiewonskiana))	(Elaeis_oleifera	Bactris_major)))	Orania_palindan)	(Chamaedorea_seifrizii	((((Dictyosperma_album	(Burretiokentia_grandiflora	Dypsis_decaryi))	Geonoma_undata)	((((Veitchia_spiralis	Kentiopsis_piersoniorum)	Hydriastele_microspadix)	Heterospathe_cagayanensis)	(Oenocarpus_bataua	Prestoea_acuminata)))	(Attalea_speciosa	(Leopoldinia_pulchra	(Manicaria_saccifera	Pelagodoxa_henryana))))))))	Nypa_fruticans);
(((Serenoa_repens	(((((((Reinhardtia_simplex	(Reinhardtia_latisecta	Reinhardtia_paiewonskiana))	(Attalea_speciosa	(Elaeis_oleifera	Bactris_major)))	Roystonea_regia)	(Podococcus_barteri	Orania_palindan))	Sclerosperma_profizianum)	(((Chamaedorea_seifrizii	((Geonoma_undata	Leopoldinia_pulchra)	(Oenocarpus_bataua	Prestoea_acuminata)))	(Manicaria_saccifera	Pelagodoxa_henryana))	((Burretiokentia_grandiflora	(Heterospathe_cagayanensis	(Kentiopsis_piersoniorum	((Dictyosperma_album	Dypsis_decaryi)	Veitchia_spiralis))))	Hydriastele_microspadix)))	(Pseudophoenix_vinifera	Iriartea_deltoidea)))	Sabal_domingensis)	Nypa_fruticans);
(((Reinhardtia_simplex	(Reinhardtia_latisecta	Reinhardtia_paiewonskiana))	((((((Leopoldinia_pulchra	(Manicaria_saccifera	Pelagodoxa_henryana))	(Geonoma_undata	((Chamaedorea_seifrizii	(Oenocarpus_bataua	Prestoea_acuminata))	(((Heterospathe_cagayanensis	((Burretiokentia_grandiflora	(Dictyosperma_album	Dypsis_decaryi))	Veitchia_spiralis))	Kentiopsis_piersoniorum)	Hydriastele_microspadix))))	((Pseudophoenix_vinifera	Iriartea_deltoidea)	(Sabal_domingensis	Serenoa_repens)))	Roystonea_regia)	((Podococcus_barteri	Sclerosperma_profizianum)	((Attalea_speciosa	Elaeis_oleifera)	Bactris_major)))	Orania_palindan))	Nypa_fruticans);
((((Attalea_speciosa	(Dictyosperma_album	Dypsis_decaryi))	Roystonea_regia)	(((Podococcus_barteri	(Sclerosperma_profizianum	(Reinhardtia_simplex	(Reinhardtia_latisecta	Reinhardtia_paiewonskiana))))	(Orania_palindan	(Elaeis_oleifera	Bactris_major)))	((((((Kentiopsis_piersoniorum	Heterospathe_cagayanensis)	Veitchia_spiralis)	Chamaedorea_seifrizii)	Burretiokentia_grandiflora)	(((Geonoma_undata	(Hydriastele_microspadix	Leopoldinia_pulchra))	(Oenocarpus_bataua	Prestoea_acuminata))	(Manicaria_saccifera	Pelagodoxa_henryana)))	(Iriartea_deltoidea	(Pseudophoenix_vinifera	(Sabal_domingensis	Serenoa_repens))))))	Nypa_fruticans);
((Sabal_domingensis	(((Serenoa_repens	(Pseudophoenix_vinifera	Iriartea_deltoidea))	(((((Podococcus_barteri	(Bactris_major	(Attalea_speciosa	Elaeis_oleifera)))	Sclerosperma_profizianum)	((Dictyosperma_album	Dypsis_decaryi)	(Reinhardtia_simplex	(Reinhardtia_latisecta	Reinhardtia_paiewonskiana))))	Roystonea_regia)	(((Chamaedorea_seifrizii	Hydriastele_microspadix)	((Oenocarpus_bataua	Prestoea_acuminata)	(Leopoldinia_pulchra	Geonoma_undata)))	(((Kentiopsis_piersoniorum	Veitchia_spiralis)	Burretiokentia_grandiflora)	((Pelagodoxa_henryana	Heterospathe_cagayanensis)	Manicaria_saccifera)))))	Orania_palindan))	Nypa_fruticans);
((Serenoa_repens	((Pseudophoenix_vinifera	Sabal_domingensis)	((Iriartea_deltoidea	Podococcus_barteri)	((((Reinhardtia_simplex	(Reinhardtia_latisecta	Reinhardtia_paiewonskiana))	(Bactris_major	(Attalea_speciosa	Elaeis_oleifera)))	(Orania_palindan	((((((Manicaria_saccifera	Pelagodoxa_henryana)	((Oenocarpus_bataua	Prestoea_acuminata)	(Chamaedorea_seifrizii	(Leopoldinia_pulchra	Geonoma_undata))))	(Heterospathe_cagayanensis	(Hydriastele_microspadix	Veitchia_spiralis)))	Kentiopsis_piersoniorum)	(Dictyosperma_album	(Burretiokentia_grandiflora	Dypsis_decaryi)))	Sclerosperma_profizianum)))	Roystonea_regia))))	Nypa_fruticans);
((((Sabal_domingensis	Serenoa_repens)	Pseudophoenix_vinifera)	(Iriartea_deltoidea	((Roystonea_regia	((Pelagodoxa_henryana	Manicaria_saccifera)	(((Geonoma_undata	Leopoldinia_pulchra)	Prestoea_acuminata)	(Oenocarpus_bataua	(Hydriastele_microspadix	(((Burretiokentia_grandiflora	(Dictyosperma_album	Dypsis_decaryi))	Veitchia_spiralis)	(Heterospathe_cagayanensis	(Chamaedorea_seifrizii	Kentiopsis_piersoniorum))))))))	(Orania_palindan	((Sclerosperma_profizianum	(Attalea_speciosa	(Reinhardtia_simplex	(Reinhardtia_latisecta	Reinhardtia_paiewonskiana))))	(Podococcus_barteri	(Bactris_major	Elaeis_oleifera)))))))	Nypa_fruticans);
((Roystonea_regia	((((Podococcus_barteri	((Orania_palindan	Sclerosperma_profizianum)	(Bactris_major	(Attalea_speciosa	Elaeis_oleifera))))	(Reinhardtia_simplex	(Reinhardtia_latisecta	Reinhardtia_paiewonskiana)))	(((Chamaedorea_seifrizii	(Prestoea_acuminata	Oenocarpus_bataua))	(Burretiokentia_grandiflora	((Dictyosperma_album	Dypsis_decaryi)	(Geonoma_undata	Manicaria_saccifera))))	((Heterospathe_cagayanensis	Pelagodoxa_henryana)	((Leopoldinia_pulchra	Hydriastele_microspadix)	(Veitchia_spiralis	Kentiopsis_piersoniorum)))))	((Pseudophoenix_vinifera	Sabal_domingensis)	(Serenoa_repens	Iriartea_deltoidea))))	Nypa_fruticans);
((Sabal_domingensis	(((Iriartea_deltoidea	(((((Podococcus_barteri	(Sclerosperma_profizianum	(Bactris_major	(Attalea_speciosa	Elaeis_oleifera))))	(Orania_palindan	(Reinhardtia_simplex	(Reinhardtia_latisecta	Reinhardtia_paiewonskiana))))	Roystonea_regia)	Chamaedorea_seifrizii)	((((Prestoea_acuminata	Oenocarpus_bataua)	(Geonoma_undata	Leopoldinia_pulchra))	(((Heterospathe_cagayanensis	(Veitchia_spiralis	Kentiopsis_piersoniorum))	Burretiokentia_grandiflora)	((Dictyosperma_album	Dypsis_decaryi)	Hydriastele_microspadix)))	(Pelagodoxa_henryana	Manicaria_saccifera))))	Pseudophoenix_vinifera)	Serenoa_repens))	Nypa_fruticans);
((Roystonea_regia	(((Serenoa_repens	Sabal_domingensis)	(Iriartea_deltoidea	Pseudophoenix_vinifera))	(((Burretiokentia_grandiflora	(Dictyosperma_album	Dypsis_decaryi))	(((Veitchia_spiralis	Kentiopsis_piersoniorum)	((Prestoea_acuminata	Oenocarpus_bataua)	(Geonoma_undata	Leopoldinia_pulchra)))	((Pelagodoxa_henryana	Manicaria_saccifera)	(Hydriastele_microspadix	Heterospathe_cagayanensis))))	(Podococcus_barteri	(Chamaedorea_seifrizii	((Orania_palindan	(Sclerosperma_profizianum	(Reinhardtia_simplex	(Reinhardtia_latisecta	Reinhardtia_paiewonskiana))))	(Bactris_major	(Attalea_speciosa	Elaeis_oleifera))))))))	Nypa_fruticans);
((Roystonea_regia	(Pseudophoenix_vinifera	((((Reinhardtia_simplex	(Reinhardtia_latisecta	Reinhardtia_paiewonskiana))	((Iriartea_deltoidea	Podococcus_barteri)	((Bactris_major	Elaeis_oleifera)	Attalea_speciosa)))	((((Pelagodoxa_henryana	Manicaria_saccifera)	(((Burretiokentia_grandiflora	(Dictyosperma_album	Dypsis_decaryi))	(Geonoma_undata	Leopoldinia_pulchra))	((Hydriastele_microspadix	(Veitchia_spiralis	Kentiopsis_piersoniorum))	((Prestoea_acuminata	Oenocarpus_bataua)	Heterospathe_cagayanensis))))	(Orania_palindan	(Sabal_domingensis	Chamaedorea_seifrizii)))	Sclerosperma_profizianum))	Serenoa_repens)))	Nypa_fruticans);
((((((Sclerosperma_profizianum	(Reinhardtia_simplex	(Reinhardtia_latisecta	Reinhardtia_paiewonskiana)))	Chamaedorea_seifrizii)	(Podococcus_barteri	(Bactris_major	(Attalea_speciosa	Elaeis_oleifera))))	((Pelagodoxa_henryana	(((Geonoma_undata	(Hydriastele_microspadix	Leopoldinia_pulchra))	(((Heterospathe_cagayanensis	(Veitchia_spiralis	(Burretiokentia_grandiflora	(Dictyosperma_album	Dypsis_decaryi))))	Kentiopsis_piersoniorum)	(Prestoea_acuminata	Oenocarpus_bataua)))	Manicaria_saccifera))	((Iriartea_deltoidea	(Serenoa_repens	(Orania_palindan	Sabal_domingensis)))	Pseudophoenix_vinifera)))	Roystonea_regia)	Nypa_fruticans);
((((Orania_palindan	(((Bactris_major	(Attalea_speciosa	Elaeis_oleifera))	(Reinhardtia_simplex	(Reinhardtia_latisecta	Reinhardtia_paiewonskiana)))	Podococcus_barteri))	((Iriartea_deltoidea	(Serenoa_repens	(Pseudophoenix_vinifera	Sabal_domingensis)))	(Chamaedorea_seifrizii	(Sclerosperma_profizianum	(((Manicaria_saccifera	(Geonoma_undata	Leopoldinia_pulchra))	((((Hydriastele_microspadix	Heterospathe_cagayanensis)	(Burretiokentia_grandiflora	(Dictyosperma_album	Dypsis_decaryi)))	(Veitchia_spiralis	Kentiopsis_piersoniorum))	(Prestoea_acuminata	Oenocarpus_bataua)))	Pelagodoxa_henryana)))))	Roystonea_regia)	Nypa_fruticans);
((Serenoa_repens	(((((Reinhardtia_simplex	(Reinhardtia_latisecta	Reinhardtia_paiewonskiana))	((((Manicaria_saccifera	((((Burretiokentia_grandiflora	((Heterospathe_cagayanensis	Hydriastele_microspadix)	(Veitchia_spiralis	(Dictyosperma_album	Dypsis_decaryi))))	(Kentiopsis_piersoniorum	Chamaedorea_seifrizii))	Oenocarpus_bataua)	(Pelagodoxa_henryana	(Prestoea_acuminata	(Geonoma_undata	Leopoldinia_pulchra)))))	Roystonea_regia)	Podococcus_barteri)	((Bactris_major	(Attalea_speciosa	Elaeis_oleifera))	Orania_palindan)))	Sclerosperma_profizianum)	Iriartea_deltoidea)	(Sabal_domingensis	Pseudophoenix_vinifera)))	Nypa_fruticans);
((Serenoa_repens	((Iriartea_deltoidea	((((Oenocarpus_bataua	(Attalea_speciosa	(((Heterospathe_cagayanensis	Hydriastele_microspadix)	Veitchia_spiralis)	Kentiopsis_piersoniorum)))	((Manicaria_saccifera	Pelagodoxa_henryana)	((Prestoea_acuminata	Geonoma_undata)	Leopoldinia_pulchra)))	(((Orania_palindan	Sclerosperma_profizianum)	((Reinhardtia_simplex	(Reinhardtia_latisecta	Reinhardtia_paiewonskiana))	(Podococcus_barteri	(Bactris_major	Elaeis_oleifera))))	(Roystonea_regia	(Burretiokentia_grandiflora	(Dypsis_decaryi	(Chamaedorea_seifrizii	Dictyosperma_album))))))	Pseudophoenix_vinifera))	Sabal_domingensis))	Nypa_fruticans);
((Serenoa_repens	(((Iriartea_deltoidea	Pseudophoenix_vinifera)	((Roystonea_regia	((((Manicaria_saccifera	(Orania_palindan	(Geonoma_undata	Leopoldinia_pulchra)))	(Prestoea_acuminata	Oenocarpus_bataua))	Pelagodoxa_henryana)	(((Veitchia_spiralis	Kentiopsis_piersoniorum)	Heterospathe_cagayanensis)	((Burretiokentia_grandiflora	(Dypsis_decaryi	Dictyosperma_album))	(Chamaedorea_seifrizii	Hydriastele_microspadix)))))	((Reinhardtia_simplex	(Reinhardtia_latisecta	Reinhardtia_paiewonskiana))	((Sclerosperma_profizianum	Podococcus_barteri)	(Bactris_major	(Attalea_speciosa	Elaeis_oleifera))))))	Sabal_domingensis))	Nypa_fruticans);
((Serenoa_repens	(Pseudophoenix_vinifera	((Iriartea_deltoidea	((((Pelagodoxa_henryana	Chamaedorea_seifrizii)	(Manicaria_saccifera	((Geonoma_undata	Leopoldinia_pulchra)	(Prestoea_acuminata	Oenocarpus_bataua))))	((((Dypsis_decaryi	Dictyosperma_album)	Veitchia_spiralis)	(Burretiokentia_grandiflora	(Heterospathe_cagayanensis	Kentiopsis_piersoniorum)))	Hydriastele_microspadix))	((((Sclerosperma_profizianum	(Reinhardtia_simplex	(Reinhardtia_latisecta	Reinhardtia_paiewonskiana)))	(Podococcus_barteri	(Bactris_major	(Attalea_speciosa	Elaeis_oleifera))))	Orania_palindan)	Roystonea_regia)))	Sabal_domingensis)))	Nypa_fruticans);
((Roystonea_regia	(((((Chamaedorea_seifrizii	Pseudophoenix_vinifera)	(Sabal_domingensis	Serenoa_repens))	Iriartea_deltoidea)	(Pelagodoxa_henryana	((Manicaria_saccifera	(Geonoma_undata	Leopoldinia_pulchra))	(Oenocarpus_bataua	(((((Attalea_speciosa	Kentiopsis_piersoniorum)	Heterospathe_cagayanensis)	Veitchia_spiralis)	Hydriastele_microspadix)	Prestoea_acuminata)))))	(((Sclerosperma_profizianum	(Reinhardtia_simplex	(Reinhardtia_latisecta	Reinhardtia_paiewonskiana)))	(Podococcus_barteri	((Burretiokentia_grandiflora	(Dypsis_decaryi	Dictyosperma_album))	(Bactris_major	Elaeis_oleifera))))	Orania_palindan)))	Nypa_fruticans);
((Roystonea_regia	(((Chamaedorea_seifrizii	((((Pelagodoxa_henryana	Manicaria_saccifera)	(Prestoea_acuminata	(Geonoma_undata	Leopoldinia_pulchra)))	(Oenocarpus_bataua	(((Hydriastele_microspadix	(Veitchia_spiralis	(Burretiokentia_grandiflora	(Dypsis_decaryi	Dictyosperma_album))))	Heterospathe_cagayanensis)	(Attalea_speciosa	Kentiopsis_piersoniorum))))	(((Orania_palindan	Sabal_domingensis)	Serenoa_repens)	Iriartea_deltoidea)))	Pseudophoenix_vinifera)	((Sclerosperma_profizianum	(Reinhardtia_simplex	(Reinhardtia_latisecta	Reinhardtia_paiewonskiana)))	(Podococcus_barteri	(Bactris_major	Elaeis_oleifera)))))	Nypa_fruticans);
((((Sabal_domingensis	Serenoa_repens)	Iriartea_deltoidea)	(((Roystonea_regia	Pseudophoenix_vinifera)	(Orania_palindan	((Sclerosperma_profizianum	(Reinhardtia_simplex	(Reinhardtia_latisecta	Reinhardtia_paiewonskiana)))	(Podococcus_barteri	(Bactris_major	Elaeis_oleifera)))))	(((Pelagodoxa_henryana	Manicaria_saccifera)	(Hydriastele_microspadix	((Dypsis_decaryi	Dictyosperma_album)	(Attalea_speciosa	Leopoldinia_pulchra))))	((Burretiokentia_grandiflora	((Prestoea_acuminata	Oenocarpus_bataua)	((Kentiopsis_piersoniorum	(Veitchia_spiralis	Chamaedorea_seifrizii))	Heterospathe_cagayanensis)))	Geonoma_undata))))	Nypa_fruticans);
((Serenoa_repens	((((((Podococcus_barteri	((Reinhardtia_simplex	(Reinhardtia_latisecta	Reinhardtia_paiewonskiana))	(Bactris_major	Elaeis_oleifera)))	(Sclerosperma_profizianum	Orania_palindan))	Roystonea_regia)	((Pelagodoxa_henryana	Manicaria_saccifera)	(((Prestoea_acuminata	Oenocarpus_bataua)	((Chamaedorea_seifrizii	Hydriastele_microspadix)	(Kentiopsis_piersoniorum	((Attalea_speciosa	((Veitchia_spiralis	(Dypsis_decaryi	Dictyosperma_album))	Burretiokentia_grandiflora))	Heterospathe_cagayanensis))))	(Geonoma_undata	Leopoldinia_pulchra))))	Pseudophoenix_vinifera)	(Iriartea_deltoidea	Sabal_domingensis)))	Nypa_fruticans);
((Roystonea_regia	(((Pelagodoxa_henryana	(((Prestoea_acuminata	Oenocarpus_bataua)	((Manicaria_saccifera	Geonoma_undata)	Leopoldinia_pulchra))	((Chamaedorea_seifrizii	Hydriastele_microspadix)	(Kentiopsis_piersoniorum	((Attalea_speciosa	((Veitchia_spiralis	(Dypsis_decaryi	Dictyosperma_album))	Burretiokentia_grandiflora))	Heterospathe_cagayanensis)))))	((Pseudophoenix_vinifera	(Sabal_domingensis	Serenoa_repens))	Iriartea_deltoidea))	(((Orania_palindan	Podococcus_barteri)	(Bactris_major	Elaeis_oleifera))	(Sclerosperma_profizianum	(Reinhardtia_simplex	(Reinhardtia_latisecta	Reinhardtia_paiewonskiana))))))	Nypa_fruticans);
(((Reinhardtia_simplex	(Reinhardtia_latisecta	Reinhardtia_paiewonskiana))	((((Dypsis_decaryi	Dictyosperma_album)	Roystonea_regia)	((Pelagodoxa_henryana	(((Prestoea_acuminata	Oenocarpus_bataua)	((Chamaedorea_seifrizii	(Manicaria_saccifera	Geonoma_undata))	Leopoldinia_pulchra))	(Hydriastele_microspadix	(((Attalea_speciosa	Kentiopsis_piersoniorum)	Heterospathe_cagayanensis)	(Veitchia_spiralis	Burretiokentia_grandiflora)))))	(((Iriartea_deltoidea	Pseudophoenix_vinifera)	Sabal_domingensis)	Serenoa_repens)))	(((Sclerosperma_profizianum	Podococcus_barteri)	(Bactris_major	Elaeis_oleifera))	Orania_palindan)))	Nypa_fruticans);
((((Roystonea_regia	(Dypsis_decaryi	Dictyosperma_album))	Burretiokentia_grandiflora)	((((Manicaria_saccifera	Pelagodoxa_henryana)	(((Prestoea_acuminata	Oenocarpus_bataua)	(Geonoma_undata	Leopoldinia_pulchra))	(Hydriastele_microspadix	((Heterospathe_cagayanensis	Veitchia_spiralis)	Kentiopsis_piersoniorum))))	(Sclerosperma_profizianum	((((Serenoa_repens	Sabal_domingensis)	Pseudophoenix_vinifera)	Chamaedorea_seifrizii)	Iriartea_deltoidea)))	(Orania_palindan	((Attalea_speciosa	(Bactris_major	Elaeis_oleifera))	((Reinhardtia_simplex	(Reinhardtia_latisecta	Reinhardtia_paiewonskiana))	Podococcus_barteri)))))	Nypa_fruticans);
((((Orania_palindan	Sabal_domingensis)	Serenoa_repens)	(((((((Prestoea_acuminata	(Leopoldinia_pulchra	Geonoma_undata))	Hydriastele_microspadix)	Oenocarpus_bataua)	(Manicaria_saccifera	Pelagodoxa_henryana))	((Veitchia_spiralis	Kentiopsis_piersoniorum)	Heterospathe_cagayanensis))	(Roystonea_regia	((((Sclerosperma_profizianum	(Reinhardtia_simplex	(Reinhardtia_paiewonskiana	Reinhardtia_latisecta)))	(Podococcus_barteri	(Bactris_major	(Attalea_speciosa	Elaeis_oleifera))))	Chamaedorea_seifrizii)	(Burretiokentia_grandiflora	(Dypsis_decaryi	Dictyosperma_album)))))	(Pseudophoenix_vinifera	Iriartea_deltoidea)))	Nypa_fruticans);
(((Roystonea_regia	((Reinhardtia_simplex	(Reinhardtia_paiewonskiana	Reinhardtia_latisecta))	(Bactris_major	Elaeis_oleifera)))	((Chamaedorea_seifrizii	(Podococcus_barteri	((Iriartea_deltoidea	Sabal_domingensis)	Serenoa_repens)))	((((Burretiokentia_grandiflora	(Dypsis_decaryi	Dictyosperma_album))	(((Leopoldinia_pulchra	Geonoma_undata)	(Manicaria_saccifera	Pelagodoxa_henryana))	((Prestoea_acuminata	Oenocarpus_bataua)	(Hydriastele_microspadix	((Veitchia_spiralis	Kentiopsis_piersoniorum)	Heterospathe_cagayanensis)))))	((Orania_palindan	Pseudophoenix_vinifera)	Sclerosperma_profizianum))	Attalea_speciosa)))	Nypa_fruticans);
(((((Roystonea_regia	((Reinhardtia_simplex	(Reinhardtia_paiewonskiana	Reinhardtia_latisecta))	(((Sclerosperma_profizianum	Podococcus_barteri)	(Bactris_major	(Attalea_speciosa	Elaeis_oleifera)))	Orania_palindan)))	(((((Prestoea_acuminata	((Burretiokentia_grandiflora	(Dypsis_decaryi	Dictyosperma_album))	Geonoma_undata))	Chamaedorea_seifrizii)	Oenocarpus_bataua)	((Leopoldinia_pulchra	(Manicaria_saccifera	(Kentiopsis_piersoniorum	Hydriastele_microspadix)))	Veitchia_spiralis))	(Heterospathe_cagayanensis	Pelagodoxa_henryana)))	(Sabal_domingensis	(Pseudophoenix_vinifera	Iriartea_deltoidea)))	Serenoa_repens)	Nypa_fruticans);
(((Sabal_domingensis	(Pseudophoenix_vinifera	(Iriartea_deltoidea	(Podococcus_barteri	(((((Manicaria_saccifera	Pelagodoxa_henryana)	Leopoldinia_pulchra)	(((Veitchia_spiralis	Kentiopsis_piersoniorum)	(Chamaedorea_seifrizii	Hydriastele_microspadix))	((Geonoma_undata	(Prestoea_acuminata	Oenocarpus_bataua))	Heterospathe_cagayanensis)))	((Burretiokentia_grandiflora	(Dypsis_decaryi	Dictyosperma_album))	Roystonea_regia))	((Sclerosperma_profizianum	(Reinhardtia_simplex	(Reinhardtia_paiewonskiana	Reinhardtia_latisecta)))	(Orania_palindan	(Bactris_major	(Attalea_speciosa	Elaeis_oleifera)))))))))	Serenoa_repens)	Nypa_fruticans);
((Sabal_domingensis	(Serenoa_repens	(((((((Burretiokentia_grandiflora	(Dypsis_decaryi	Dictyosperma_album))	(((Veitchia_spiralis	Kentiopsis_piersoniorum)	Hydriastele_microspadix)	Heterospathe_cagayanensis))	(Prestoea_acuminata	Oenocarpus_bataua))	((Manicaria_saccifera	Pelagodoxa_henryana)	(Geonoma_undata	Leopoldinia_pulchra)))	((Orania_palindan	(Reinhardtia_simplex	(Reinhardtia_paiewonskiana	Reinhardtia_latisecta)))	((Sclerosperma_profizianum	(Chamaedorea_seifrizii	Podococcus_barteri))	(Bactris_major	(Attalea_speciosa	Elaeis_oleifera)))))	Roystonea_regia)	(Iriartea_deltoidea	Pseudophoenix_vinifera))))	Nypa_fruticans);
((Serenoa_repens	((Chamaedorea_seifrizii	Sabal_domingensis)	(((Sclerosperma_profizianum	(((((Veitchia_spiralis	Kentiopsis_piersoniorum)	(Hydriastele_microspadix	Heterospathe_cagayanensis))	(Prestoea_acuminata	Oenocarpus_bataua))	((Manicaria_saccifera	Pelagodoxa_henryana)	(Geonoma_undata	Leopoldinia_pulchra)))	(Orania_palindan	Pseudophoenix_vinifera)))	((Attalea_speciosa	((Dypsis_decaryi	Dictyosperma_album)	Roystonea_regia))	((Burretiokentia_grandiflora	(Bactris_major	Elaeis_oleifera))	(Reinhardtia_simplex	(Reinhardtia_paiewonskiana	Reinhardtia_latisecta)))))	(Podococcus_barteri	Iriartea_deltoidea))))	Nypa_fruticans);
(((((Podococcus_barteri	((Reinhardtia_simplex	(Reinhardtia_paiewonskiana	Reinhardtia_latisecta))	((Dypsis_decaryi	Dictyosperma_album)	(Bactris_major	(Attalea_speciosa	Elaeis_oleifera)))))	Burretiokentia_grandiflora)	(((Pseudophoenix_vinifera	(Orania_palindan	Chamaedorea_seifrizii))	(Sclerosperma_profizianum	(Iriartea_deltoidea	(Sabal_domingensis	Serenoa_repens))))	((Manicaria_saccifera	Pelagodoxa_henryana)	((((Oenocarpus_bataua	Prestoea_acuminata)	(Leopoldinia_pulchra	Geonoma_undata))	((Veitchia_spiralis	Kentiopsis_piersoniorum)	Hydriastele_microspadix))	Heterospathe_cagayanensis))))	Roystonea_regia)	Nypa_fruticans);
(((((((Bactris_major	(Attalea_speciosa	Elaeis_oleifera))	((Iriartea_deltoidea	Podococcus_barteri)	Sclerosperma_profizianum))	(Reinhardtia_simplex	(Reinhardtia_paiewonskiana	Reinhardtia_latisecta)))	(((Orania_palindan	Sabal_domingensis)	Serenoa_repens)	((Leopoldinia_pulchra	Geonoma_undata)	((((((Burretiokentia_grandiflora	(Dypsis_decaryi	Dictyosperma_album))	Veitchia_spiralis)	(Heterospathe_cagayanensis	Kentiopsis_piersoniorum))	Hydriastele_microspadix)	(Oenocarpus_bataua	Prestoea_acuminata))	(Manicaria_saccifera	Pelagodoxa_henryana)))))	Pseudophoenix_vinifera)	(Chamaedorea_seifrizii	Roystonea_regia))	Nypa_fruticans);
((((((Bactris_major	(Attalea_speciosa	Elaeis_oleifera))	((Iriartea_deltoidea	Podococcus_barteri)	Sclerosperma_profizianum))	(Reinhardtia_simplex	(Reinhardtia_paiewonskiana	Reinhardtia_latisecta)))	(Orania_palindan	((((Pseudophoenix_vinifera	Chamaedorea_seifrizii)	Serenoa_repens)	Sabal_domingensis)	((((Dypsis_decaryi	Dictyosperma_album)	(Heterospathe_cagayanensis	((Leopoldinia_pulchra	Hydriastele_microspadix)	(Veitchia_spiralis	Kentiopsis_piersoniorum))))	Burretiokentia_grandiflora)	((Manicaria_saccifera	Pelagodoxa_henryana)	(Geonoma_undata	(Oenocarpus_bataua	Prestoea_acuminata)))))))	Roystonea_regia)	Nypa_fruticans);
((((((Chamaedorea_seifrizii	(Burretiokentia_grandiflora	(Attalea_speciosa	(((Dypsis_decaryi	Dictyosperma_album)	(Bactris_major	Elaeis_oleifera))	Podococcus_barteri))))	(Reinhardtia_simplex	(Reinhardtia_paiewonskiana	Reinhardtia_latisecta)))	Orania_palindan)	((Iriartea_deltoidea	(Serenoa_repens	(Pseudophoenix_vinifera	Sabal_domingensis)))	(Sclerosperma_profizianum	((Hydriastele_microspadix	(Heterospathe_cagayanensis	(Veitchia_spiralis	Kentiopsis_piersoniorum)))	((Manicaria_saccifera	Pelagodoxa_henryana)	((Oenocarpus_bataua	Prestoea_acuminata)	(Leopoldinia_pulchra	Geonoma_undata)))))))	Roystonea_regia)	Nypa_fruticans);
((((Iriartea_deltoidea	((Orania_palindan	Sabal_domingensis)	((Chamaedorea_seifrizii	(((((Dypsis_decaryi	Dictyosperma_album)	Bactris_major)	Elaeis_oleifera)	(Sclerosperma_profizianum	((Reinhardtia_latisecta	Reinhardtia_paiewonskiana)	Reinhardtia_simplex)))	(((Leopoldinia_pulchra	((Manicaria_saccifera	Geonoma_undata)	(Prestoea_acuminata	Oenocarpus_bataua)))	Pelagodoxa_henryana)	((Heterospathe_cagayanensis	(Hydriastele_microspadix	((Attalea_speciosa	Kentiopsis_piersoniorum)	Veitchia_spiralis)))	Burretiokentia_grandiflora))))	Podococcus_barteri)))	(Roystonea_regia	Pseudophoenix_vinifera))	Serenoa_repens)	Nypa_fruticans);
((Roystonea_regia	((((((Reinhardtia_latisecta	Reinhardtia_paiewonskiana)	Reinhardtia_simplex)	Orania_palindan)	((Sclerosperma_profizianum	((((((Burretiokentia_grandiflora	Dypsis_decaryi)	Dictyosperma_album)	(Geonoma_undata	Leopoldinia_pulchra))	(Oenocarpus_bataua	(Manicaria_saccifera	Prestoea_acuminata)))	(Heterospathe_cagayanensis	(Hydriastele_microspadix	(Kentiopsis_piersoniorum	Veitchia_spiralis))))	Pelagodoxa_henryana))	(Bactris_major	(Attalea_speciosa	Elaeis_oleifera))))	(Chamaedorea_seifrizii	Podococcus_barteri))	(Iriartea_deltoidea	(Serenoa_repens	(Pseudophoenix_vinifera	Sabal_domingensis)))))	Nypa_fruticans);
((Roystonea_regia	(((((Chamaedorea_seifrizii	(Sclerosperma_profizianum	(((((Dypsis_decaryi	Dictyosperma_album)	(Burretiokentia_grandiflora	(((Prestoea_acuminata	Oenocarpus_bataua)	Hydriastele_microspadix)	Geonoma_undata)))	((Attalea_speciosa	Leopoldinia_pulchra)	(Kentiopsis_piersoniorum	Veitchia_spiralis)))	Heterospathe_cagayanensis)	(Manicaria_saccifera	Pelagodoxa_henryana))))	(((Bactris_major	Elaeis_oleifera)	((Reinhardtia_latisecta	Reinhardtia_paiewonskiana)	Reinhardtia_simplex))	Orania_palindan))	Podococcus_barteri)	(Pseudophoenix_vinifera	Iriartea_deltoidea))	(Serenoa_repens	Sabal_domingensis)))	Nypa_fruticans);
((Sabal_domingensis	(((((((Kentiopsis_piersoniorum	Veitchia_spiralis)	(Manicaria_saccifera	Pelagodoxa_henryana))	(((Chamaedorea_seifrizii	Hydriastele_microspadix)	Orania_palindan)	((Prestoea_acuminata	Oenocarpus_bataua)	Geonoma_undata)))	(Burretiokentia_grandiflora	((Attalea_speciosa	Dypsis_decaryi)	Dictyosperma_album)))	((((Reinhardtia_latisecta	Reinhardtia_paiewonskiana)	Reinhardtia_simplex)	(Sclerosperma_profizianum	((Heterospathe_cagayanensis	(Elaeis_oleifera	(Leopoldinia_pulchra	Bactris_major)))	Podococcus_barteri)))	Roystonea_regia))	(Iriartea_deltoidea	Pseudophoenix_vinifera))	Serenoa_repens))	Nypa_fruticans);
((Sabal_domingensis	(((((((((Prestoea_acuminata	(Oenocarpus_bataua	((Heterospathe_cagayanensis	Kentiopsis_piersoniorum)	Veitchia_spiralis)))	(Geonoma_undata	((Burretiokentia_grandiflora	(Attalea_speciosa	Dypsis_decaryi))	Dictyosperma_album)))	(Leopoldinia_pulchra	Hydriastele_microspadix))	(Manicaria_saccifera	Pelagodoxa_henryana))	((Elaeis_oleifera	Bactris_major)	Podococcus_barteri))	Orania_palindan)	((((Reinhardtia_latisecta	Reinhardtia_paiewonskiana)	Reinhardtia_simplex)	(Chamaedorea_seifrizii	Sclerosperma_profizianum))	Roystonea_regia))	Iriartea_deltoidea)	(Serenoa_repens	Pseudophoenix_vinifera)))	Nypa_fruticans);
((Sabal_domingensis	((Iriartea_deltoidea	(Sclerosperma_profizianum	(((((Geonoma_undata	Leopoldinia_pulchra)	(Oenocarpus_bataua	Prestoea_acuminata))	(Hydriastele_microspadix	((Kentiopsis_piersoniorum	Veitchia_spiralis)	(Attalea_speciosa	Heterospathe_cagayanensis))))	(Manicaria_saccifera	Pelagodoxa_henryana))	(Pseudophoenix_vinifera	(((Dypsis_decaryi	Dictyosperma_album)	Roystonea_regia)	((Burretiokentia_grandiflora	(((Reinhardtia_latisecta	Reinhardtia_paiewonskiana)	Reinhardtia_simplex)	((Elaeis_oleifera	Bactris_major)	(Chamaedorea_seifrizii	Podococcus_barteri))))	Orania_palindan))))))	Serenoa_repens))	Nypa_fruticans);
((Roystonea_regia	((((Reinhardtia_latisecta	Reinhardtia_paiewonskiana)	Reinhardtia_simplex)	(((Attalea_speciosa	Elaeis_oleifera)	Bactris_major)	Podococcus_barteri))	((Orania_palindan	(((Leopoldinia_pulchra	(Manicaria_saccifera	Geonoma_undata))	Pelagodoxa_henryana)	((Kentiopsis_piersoniorum	(Burretiokentia_grandiflora	(Heterospathe_cagayanensis	(((Dypsis_decaryi	Dictyosperma_album)	Veitchia_spiralis)	Hydriastele_microspadix))))	(Oenocarpus_bataua	Prestoea_acuminata))))	((Pseudophoenix_vinifera	((Chamaedorea_seifrizii	(Sabal_domingensis	Serenoa_repens))	Iriartea_deltoidea))	Sclerosperma_profizianum))))	Nypa_fruticans);
(((((Orania_palindan	Sabal_domingensis)	Serenoa_repens)	(Pseudophoenix_vinifera	Iriartea_deltoidea))	((((Sclerosperma_profizianum	((Reinhardtia_latisecta	Reinhardtia_paiewonskiana)	Reinhardtia_simplex))	(((Dypsis_decaryi	Dictyosperma_album)	((Attalea_speciosa	Elaeis_oleifera)	Bactris_major))	Podococcus_barteri))	((Oenocarpus_bataua	((Heterospathe_cagayanensis	(Hydriastele_microspadix	(Veitchia_spiralis	Kentiopsis_piersoniorum)))	Burretiokentia_grandiflora))	((((Geonoma_undata	Chamaedorea_seifrizii)	Leopoldinia_pulchra)	Prestoea_acuminata)	(Manicaria_saccifera	Pelagodoxa_henryana))))	Roystonea_regia))	Nypa_fruticans);
(((((Chamaedorea_seifrizii	(Pseudophoenix_vinifera	(Sclerosperma_profizianum	(((Attalea_speciosa	(Burretiokentia_grandiflora	Kentiopsis_piersoniorum))	(Veitchia_spiralis	(Heterospathe_cagayanensis	Hydriastele_microspadix)))	(((Leopoldinia_pulchra	Geonoma_undata)	(Oenocarpus_bataua	Prestoea_acuminata))	(Manicaria_saccifera	Pelagodoxa_henryana))))))	(((Orania_palindan	Sabal_domingensis)	Serenoa_repens)	Iriartea_deltoidea))	(((Reinhardtia_latisecta	Reinhardtia_paiewonskiana)	Reinhardtia_simplex)	((Elaeis_oleifera	Bactris_major)	Podococcus_barteri)))	((Dypsis_decaryi	Dictyosperma_album)	Roystonea_regia))	Nypa_fruticans);
((((Orania_palindan	((((Manicaria_saccifera	Pelagodoxa_henryana)	((Burretiokentia_grandiflora	(Dypsis_decaryi	Dictyosperma_album))	(Leopoldinia_pulchra	Geonoma_undata)))	(((Hydriastele_microspadix	Heterospathe_cagayanensis)	(Oenocarpus_bataua	Prestoea_acuminata))	(Veitchia_spiralis	(Attalea_speciosa	Kentiopsis_piersoniorum))))	((Sabal_domingensis	Serenoa_repens)	(Pseudophoenix_vinifera	Iriartea_deltoidea))))	((Sclerosperma_profizianum	((Reinhardtia_latisecta	Reinhardtia_paiewonskiana)	Reinhardtia_simplex))	(Chamaedorea_seifrizii	((Elaeis_oleifera	Bactris_major)	Podococcus_barteri))))	Roystonea_regia)	Nypa_fruticans);
((((Podococcus_barteri	(Orania_palindan	((Sclerosperma_profizianum	(Reinhardtia_simplex	(Reinhardtia_latisecta	Reinhardtia_paiewonskiana)))	(((Burretiokentia_grandiflora	(Chamaedorea_seifrizii	(((Pelagodoxa_henryana	Manicaria_saccifera)	((Hydriastele_microspadix	((Attalea_speciosa	Kentiopsis_piersoniorum)	(Heterospathe_cagayanensis	Veitchia_spiralis)))	(Prestoea_acuminata	Oenocarpus_bataua)))	(Geonoma_undata	Leopoldinia_pulchra))))	(Elaeis_oleifera	Bactris_major))	(Dypsis_decaryi	Dictyosperma_album)))))	Roystonea_regia)	((Serenoa_repens	(Pseudophoenix_vinifera	Sabal_domingensis))	Iriartea_deltoidea))	Nypa_fruticans);
((Sabal_domingensis	((Iriartea_deltoidea	(Pseudophoenix_vinifera	((Podococcus_barteri	(Chamaedorea_seifrizii	(((Elaeis_oleifera	Bactris_major)	((Sclerosperma_profizianum	(Orania_palindan	((((((Pelagodoxa_henryana	Manicaria_saccifera)	(Prestoea_acuminata	Oenocarpus_bataua))	(Geonoma_undata	Leopoldinia_pulchra))	(Heterospathe_cagayanensis	Hydriastele_microspadix))	(Attalea_speciosa	(Kentiopsis_piersoniorum	Veitchia_spiralis)))	(Dypsis_decaryi	Dictyosperma_album))))	Burretiokentia_grandiflora))	(Reinhardtia_simplex	(Reinhardtia_latisecta	Reinhardtia_paiewonskiana)))))	Roystonea_regia)))	Serenoa_repens))	Nypa_fruticans);
((Roystonea_regia	((((Burretiokentia_grandiflora	Dypsis_decaryi)	(Chamaedorea_seifrizii	Dictyosperma_album))	((Reinhardtia_simplex	(Reinhardtia_latisecta	Reinhardtia_paiewonskiana))	((Elaeis_oleifera	Bactris_major)	(Sclerosperma_profizianum	(Iriartea_deltoidea	Podococcus_barteri)))))	(((Serenoa_repens	(Orania_palindan	Sabal_domingensis))	(((((Manicaria_saccifera	Geonoma_undata)	Leopoldinia_pulchra)	(Prestoea_acuminata	Oenocarpus_bataua))	Pelagodoxa_henryana)	((Hydriastele_microspadix	((Attalea_speciosa	Kentiopsis_piersoniorum)	Veitchia_spiralis))	Heterospathe_cagayanensis)))	Pseudophoenix_vinifera)))	Nypa_fruticans);
((Roystonea_regia	(((Sclerosperma_profizianum	((Iriartea_deltoidea	Podococcus_barteri)	((Reinhardtia_simplex	(Reinhardtia_latisecta	Reinhardtia_paiewonskiana))	(Elaeis_oleifera	Bactris_major))))	Orania_palindan)	(Attalea_speciosa	((Pseudophoenix_vinifera	(Sabal_domingensis	Serenoa_repens))	((((Geonoma_undata	Leopoldinia_pulchra)	(Prestoea_acuminata	Oenocarpus_bataua))	(Manicaria_saccifera	Pelagodoxa_henryana))	(((Kentiopsis_piersoniorum	((Burretiokentia_grandiflora	(Dypsis_decaryi	Dictyosperma_album))	Veitchia_spiralis))	Heterospathe_cagayanensis)	(Chamaedorea_seifrizii	Hydriastele_microspadix)))))))	Nypa_fruticans);
((Serenoa_repens	((((((((Leopoldinia_pulchra	Attalea_speciosa)	Kentiopsis_piersoniorum)	((Dypsis_decaryi	Dictyosperma_album)	Veitchia_spiralis))	(Hydriastele_microspadix	Heterospathe_cagayanensis))	((Manicaria_saccifera	Pelagodoxa_henryana)	(Chamaedorea_seifrizii	(Oenocarpus_bataua	(Geonoma_undata	Prestoea_acuminata)))))	(Roystonea_regia	(Burretiokentia_grandiflora	(Orania_palindan	((Sclerosperma_profizianum	(Reinhardtia_simplex	(Reinhardtia_latisecta	Reinhardtia_paiewonskiana)))	(Podococcus_barteri	(Elaeis_oleifera	Bactris_major)))))))	(Pseudophoenix_vinifera	Iriartea_deltoidea))	Sabal_domingensis))	Nypa_fruticans);
((Serenoa_repens	((((Pseudophoenix_vinifera	((((((Oenocarpus_bataua	(Chamaedorea_seifrizii	(Heterospathe_cagayanensis	Hydriastele_microspadix)))	(Veitchia_spiralis	((Leopoldinia_pulchra	Attalea_speciosa)	Kentiopsis_piersoniorum)))	Prestoea_acuminata)	((Dypsis_decaryi	Dictyosperma_album)	Geonoma_undata))	Burretiokentia_grandiflora)	(Manicaria_saccifera	Pelagodoxa_henryana)))	(Roystonea_regia	((Reinhardtia_simplex	(Reinhardtia_latisecta	Reinhardtia_paiewonskiana))	(Orania_palindan	((Podococcus_barteri	(Elaeis_oleifera	Bactris_major))	Sclerosperma_profizianum)))))	Iriartea_deltoidea)	Sabal_domingensis))	Nypa_fruticans);
(((((Burretiokentia_grandiflora	(Dypsis_decaryi	Dictyosperma_album))	Roystonea_regia)	((((Elaeis_oleifera	Bactris_major)	(Reinhardtia_simplex	(Reinhardtia_latisecta	Reinhardtia_paiewonskiana)))	Leopoldinia_pulchra)	Podococcus_barteri))	(Orania_palindan	(((Pseudophoenix_vinifera	(Iriartea_deltoidea	(Sabal_domingensis	Serenoa_repens)))	Sclerosperma_profizianum)	((((Prestoea_acuminata	Oenocarpus_bataua)	Geonoma_undata)	((((Attalea_speciosa	Kentiopsis_piersoniorum)	Veitchia_spiralis)	Heterospathe_cagayanensis)	(Chamaedorea_seifrizii	Hydriastele_microspadix)))	(Manicaria_saccifera	Pelagodoxa_henryana)))))	Nypa_fruticans);
((Serenoa_repens	((((((Dypsis_decaryi	Dictyosperma_album)	((Attalea_speciosa	(Burretiokentia_grandiflora	(((Prestoea_acuminata	Oenocarpus_bataua)	Geonoma_undata)	((Kentiopsis_piersoniorum	Heterospathe_cagayanensis)	(Veitchia_spiralis	Hydriastele_microspadix)))))	(Manicaria_saccifera	Pelagodoxa_henryana)))	(Sclerosperma_profizianum	(Orania_palindan	Pseudophoenix_vinifera)))	(Roystonea_regia	(Chamaedorea_seifrizii	((Podococcus_barteri	(Elaeis_oleifera	(Leopoldinia_pulchra	Bactris_major)))	(Reinhardtia_simplex	(Reinhardtia_latisecta	Reinhardtia_paiewonskiana))))))	Iriartea_deltoidea)	Sabal_domingensis))	Nypa_fruticans);
((Serenoa_repens	((((((Orania_palindan	Pseudophoenix_vinifera)	(((Burretiokentia_grandiflora	(Dypsis_decaryi	Dictyosperma_album))	Roystonea_regia)	((Podococcus_barteri	(Elaeis_oleifera	Bactris_major))	(Reinhardtia_simplex	(Reinhardtia_latisecta	Reinhardtia_paiewonskiana)))))	((((Prestoea_acuminata	Oenocarpus_bataua)	((Geonoma_undata	Leopoldinia_pulchra)	Chamaedorea_seifrizii))	(Manicaria_saccifera	Pelagodoxa_henryana))	(((Veitchia_spiralis	(Attalea_speciosa	Kentiopsis_piersoniorum))	Heterospathe_cagayanensis)	Hydriastele_microspadix)))	Sclerosperma_profizianum)	Iriartea_deltoidea)	Sabal_domingensis))	Nypa_fruticans);
(((Serenoa_repens	(((Roystonea_regia	(Orania_palindan	(((Elaeis_oleifera	Bactris_major)	(Sclerosperma_profizianum	(Reinhardtia_simplex	(Reinhardtia_latisecta	Reinhardtia_paiewonskiana))))	(((Manicaria_saccifera	Pelagodoxa_henryana)	(Hydriastele_microspadix	(Attalea_speciosa	((Burretiokentia_grandiflora	(Dypsis_decaryi	Dictyosperma_album))	(Geonoma_undata	Leopoldinia_pulchra)))))	((Chamaedorea_seifrizii	(Veitchia_spiralis	(Heterospathe_cagayanensis	Kentiopsis_piersoniorum)))	(Prestoea_acuminata	Oenocarpus_bataua))))))	Podococcus_barteri)	(Pseudophoenix_vinifera	Iriartea_deltoidea)))	Sabal_domingensis)	Nypa_fruticans);
(((Serenoa_repens	(Iriartea_deltoidea	((((((Chamaedorea_seifrizii	Hydriastele_microspadix)	((Dypsis_decaryi	Dictyosperma_album)	Veitchia_spiralis))	(Attalea_speciosa	((Kentiopsis_piersoniorum	Heterospathe_cagayanensis)	Burretiokentia_grandiflora)))	(Pelagodoxa_henryana	((Leopoldinia_pulchra	Geonoma_undata)	(Oenocarpus_bataua	(Manicaria_saccifera	Prestoea_acuminata)))))	((Reinhardtia_simplex	(Reinhardtia_paiewonskiana	Reinhardtia_latisecta))	(Orania_palindan	((Sclerosperma_profizianum	Podococcus_barteri)	(Bactris_major	Elaeis_oleifera)))))	(Roystonea_regia	Pseudophoenix_vinifera))))	Sabal_domingensis)	Nypa_fruticans);
((((Roystonea_regia	(Heterospathe_cagayanensis	((Burretiokentia_grandiflora	(Dypsis_decaryi	Dictyosperma_album))	((Veitchia_spiralis	(Attalea_speciosa	Kentiopsis_piersoniorum))	((Pelagodoxa_henryana	Manicaria_saccifera)	((((Chamaedorea_seifrizii	Prestoea_acuminata)	Oenocarpus_bataua)	Hydriastele_microspadix)	(Leopoldinia_pulchra	Geonoma_undata)))))))	(((Reinhardtia_simplex	(Reinhardtia_paiewonskiana	Reinhardtia_latisecta))	Orania_palindan)	((Sclerosperma_profizianum	Podococcus_barteri)	(Bactris_major	Elaeis_oleifera))))	(((Sabal_domingensis	Pseudophoenix_vinifera)	Serenoa_repens)	Iriartea_deltoidea))	Nypa_fruticans);
(((((((Heterospathe_cagayanensis	(((Burretiokentia_grandiflora	(Dypsis_decaryi	Dictyosperma_album))	Veitchia_spiralis)	(Attalea_speciosa	Kentiopsis_piersoniorum)))	((Manicaria_saccifera	Pelagodoxa_henryana)	(((Chamaedorea_seifrizii	Hydriastele_microspadix)	Leopoldinia_pulchra)	(Geonoma_undata	(Prestoea_acuminata	Oenocarpus_bataua)))))	Sclerosperma_profizianum)	(Iriartea_deltoidea	(Pseudophoenix_vinifera	(Sabal_domingensis	Serenoa_repens))))	(((Reinhardtia_simplex	(Reinhardtia_paiewonskiana	Reinhardtia_latisecta))	(Bactris_major	Elaeis_oleifera))	(Orania_palindan	Podococcus_barteri)))	Roystonea_regia)	Nypa_fruticans);
((((((Iriartea_deltoidea	Serenoa_repens)	(Orania_palindan	Sabal_domingensis))	(((((Manicaria_saccifera	Pelagodoxa_henryana)	(Hydriastele_microspadix	(((Heterospathe_cagayanensis	(Attalea_speciosa	(Veitchia_spiralis	Kentiopsis_piersoniorum)))	(Prestoea_acuminata	Oenocarpus_bataua))	Chamaedorea_seifrizii)))	((Burretiokentia_grandiflora	(Dypsis_decaryi	Dictyosperma_album))	(Leopoldinia_pulchra	Geonoma_undata)))	Sclerosperma_profizianum)	Pseudophoenix_vinifera))	((Reinhardtia_simplex	(Reinhardtia_paiewonskiana	Reinhardtia_latisecta))	((Bactris_major	Elaeis_oleifera)	Podococcus_barteri)))	Roystonea_regia)	Nypa_fruticans);
(((Iriartea_deltoidea	((((Reinhardtia_simplex	(Reinhardtia_paiewonskiana	Reinhardtia_latisecta))	((Bactris_major	Elaeis_oleifera)	(Podococcus_barteri	Sclerosperma_profizianum)))	((Burretiokentia_grandiflora	(Dypsis_decaryi	Dictyosperma_album))	((Roystonea_regia	(Orania_palindan	Pseudophoenix_vinifera))	Chamaedorea_seifrizii)))	((Manicaria_saccifera	Pelagodoxa_henryana)	(((Hydriastele_microspadix	((Leopoldinia_pulchra	(Veitchia_spiralis	Kentiopsis_piersoniorum))	Attalea_speciosa))	Heterospathe_cagayanensis)	(Geonoma_undata	(Prestoea_acuminata	Oenocarpus_bataua))))))	(Sabal_domingensis	Serenoa_repens))	Nypa_fruticans);
((Serenoa_repens	(Sabal_domingensis	(Iriartea_deltoidea	(Pseudophoenix_vinifera	(((Orania_palindan	(((((Hydriastele_microspadix	((Attalea_speciosa	(Kentiopsis_piersoniorum	Leopoldinia_pulchra))	Veitchia_spiralis))	Heterospathe_cagayanensis)	((Dypsis_decaryi	Dictyosperma_album)	(Geonoma_undata	Manicaria_saccifera)))	(Oenocarpus_bataua	Pelagodoxa_henryana))	(Burretiokentia_grandiflora	Prestoea_acuminata)))	Roystonea_regia)	(Chamaedorea_seifrizii	((Reinhardtia_simplex	(Reinhardtia_paiewonskiana	Reinhardtia_latisecta))	((Bactris_major	Elaeis_oleifera)	(Podococcus_barteri	Sclerosperma_profizianum)))))))))	Nypa_fruticans);
((Serenoa_repens	(Sabal_domingensis	((Orania_palindan	Pseudophoenix_vinifera)	(((((Oenocarpus_bataua	(((Burretiokentia_grandiflora	(Dypsis_decaryi	Dictyosperma_album))	Veitchia_spiralis)	(Heterospathe_cagayanensis	Kentiopsis_piersoniorum)))	((Chamaedorea_seifrizii	(Hydriastele_microspadix	Leopoldinia_pulchra))	(Geonoma_undata	Prestoea_acuminata)))	(Pelagodoxa_henryana	Manicaria_saccifera))	(Roystonea_regia	Attalea_speciosa))	(Sclerosperma_profizianum	(((Reinhardtia_simplex	(Reinhardtia_paiewonskiana	Reinhardtia_latisecta))	(Bactris_major	Elaeis_oleifera))	(Iriartea_deltoidea	Podococcus_barteri)))))))	Nypa_fruticans);
((Serenoa_repens	(Sabal_domingensis	((Roystonea_regia	((Orania_palindan	Pseudophoenix_vinifera)	((Reinhardtia_simplex	(Reinhardtia_paiewonskiana	Reinhardtia_latisecta))	(((Iriartea_deltoidea	Podococcus_barteri)	Sclerosperma_profizianum)	(Bactris_major	Elaeis_oleifera)))))	(Pelagodoxa_henryana	(((Prestoea_acuminata	Oenocarpus_bataua)	Attalea_speciosa)	(((Geonoma_undata	Leopoldinia_pulchra)	(Manicaria_saccifera	(Burretiokentia_grandiflora	(Dypsis_decaryi	Dictyosperma_album))))	(Heterospathe_cagayanensis	(((Hydriastele_microspadix	Veitchia_spiralis)	Chamaedorea_seifrizii)	Kentiopsis_piersoniorum))))))))	Nypa_fruticans);
((Sabal_domingensis	(Pseudophoenix_vinifera	(Serenoa_repens	((Roystonea_regia	(((Reinhardtia_simplex	(Reinhardtia_paiewonskiana	Reinhardtia_latisecta))	((Podococcus_barteri	(Orania_palindan	Sclerosperma_profizianum))	(Bactris_major	Elaeis_oleifera)))	(((Pelagodoxa_henryana	(Geonoma_undata	(Prestoea_acuminata	Oenocarpus_bataua)))	((Burretiokentia_grandiflora	(Dypsis_decaryi	Dictyosperma_album))	((((Chamaedorea_seifrizii	Hydriastele_microspadix)	Leopoldinia_pulchra)	((Manicaria_saccifera	Kentiopsis_piersoniorum)	Attalea_speciosa))	Veitchia_spiralis)))	Heterospathe_cagayanensis)))	Iriartea_deltoidea))))	Nypa_fruticans);
((Serenoa_repens	(Sabal_domingensis	((((Roystonea_regia	((Orania_palindan	(Reinhardtia_simplex	(Reinhardtia_paiewonskiana	Reinhardtia_latisecta)))	((Podococcus_barteri	Sclerosperma_profizianum)	(Bactris_major	Elaeis_oleifera))))	((((Prestoea_acuminata	Chamaedorea_seifrizii)	(Leopoldinia_pulchra	Geonoma_undata))	(Oenocarpus_bataua	(((Attalea_speciosa	Kentiopsis_piersoniorum)	(((Burretiokentia_grandiflora	(Dypsis_decaryi	Dictyosperma_album))	Veitchia_spiralis)	Heterospathe_cagayanensis))	Hydriastele_microspadix)))	(Manicaria_saccifera	Pelagodoxa_henryana)))	Iriartea_deltoidea)	Pseudophoenix_vinifera)))	Nypa_fruticans);
((((((Sclerosperma_profizianum	(Iriartea_deltoidea	(Serenoa_repens	Sabal_domingensis)))	(((Attalea_speciosa	Leopoldinia_pulchra)	((Prestoea_acuminata	Oenocarpus_bataua)	(((Heterospathe_cagayanensis	Hydriastele_microspadix)	(Veitchia_spiralis	Kentiopsis_piersoniorum))	Geonoma_undata)))	(Manicaria_saccifera	Pelagodoxa_henryana)))	Pseudophoenix_vinifera)	(Orania_palindan	(((Reinhardtia_paiewonskiana	Reinhardtia_latisecta)	Reinhardtia_simplex)	(Podococcus_barteri	((Chamaedorea_seifrizii	Elaeis_oleifera)	Bactris_major)))))	(Roystonea_regia	(Burretiokentia_grandiflora	(Dypsis_decaryi	Dictyosperma_album))))	Nypa_fruticans);
((Sabal_domingensis	(((Roystonea_regia	((((Burretiokentia_grandiflora	((Chamaedorea_seifrizii	(Attalea_speciosa	Elaeis_oleifera))	Bactris_major))	Podococcus_barteri)	(Sclerosperma_profizianum	((Reinhardtia_paiewonskiana	Reinhardtia_latisecta)	Reinhardtia_simplex)))	(((Manicaria_saccifera	Pelagodoxa_henryana)	(((Dypsis_decaryi	Dictyosperma_album)	(Leopoldinia_pulchra	Geonoma_undata))	(Orania_palindan	Hydriastele_microspadix)))	((Prestoea_acuminata	Oenocarpus_bataua)	((Kentiopsis_piersoniorum	Veitchia_spiralis)	Heterospathe_cagayanensis)))))	(Pseudophoenix_vinifera	Iriartea_deltoidea))	Serenoa_repens))	Nypa_fruticans);
((Roystonea_regia	((((Sclerosperma_profizianum	((Bactris_major	Elaeis_oleifera)	Podococcus_barteri))	Orania_palindan)	((Reinhardtia_paiewonskiana	Reinhardtia_latisecta)	Reinhardtia_simplex))	((Iriartea_deltoidea	((Serenoa_repens	Sabal_domingensis)	Pseudophoenix_vinifera))	((Manicaria_saccifera	Pelagodoxa_henryana)	((((Burretiokentia_grandiflora	Dypsis_decaryi)	Dictyosperma_album)	(Leopoldinia_pulchra	Geonoma_undata))	(((Prestoea_acuminata	Oenocarpus_bataua)	(Hydriastele_microspadix	((Veitchia_spiralis	(Attalea_speciosa	Kentiopsis_piersoniorum))	Heterospathe_cagayanensis)))	Chamaedorea_seifrizii))))))	Nypa_fruticans);
(((((((Sclerosperma_profizianum	((Leopoldinia_pulchra	Geonoma_undata)	((Manicaria_saccifera	Pelagodoxa_henryana)	((Prestoea_acuminata	Oenocarpus_bataua)	((Burretiokentia_grandiflora	(Veitchia_spiralis	(Attalea_speciosa	(Hydriastele_microspadix	Kentiopsis_piersoniorum))))	Heterospathe_cagayanensis)))))	(((Orania_palindan	Pseudophoenix_vinifera)	((Dypsis_decaryi	Dictyosperma_album)	Roystonea_regia))	(((Reinhardtia_paiewonskiana	Reinhardtia_latisecta)	Reinhardtia_simplex)	(Chamaedorea_seifrizii	(Bactris_major	Elaeis_oleifera)))))	Podococcus_barteri)	Iriartea_deltoidea)	Sabal_domingensis)	Serenoa_repens)	Nypa_fruticans);
((Roystonea_regia	(((((Burretiokentia_grandiflora	(Dypsis_decaryi	Dictyosperma_album))	(Bactris_major	(Attalea_speciosa	Elaeis_oleifera)))	(Podococcus_barteri	(Sclerosperma_profizianum	((Reinhardtia_paiewonskiana	Reinhardtia_latisecta)	Reinhardtia_simplex))))	Orania_palindan)	(((Iriartea_deltoidea	(Pseudophoenix_vinifera	Sabal_domingensis))	Serenoa_repens)	(((Hydriastele_microspadix	(Chamaedorea_seifrizii	(((Leopoldinia_pulchra	Geonoma_undata)	Prestoea_acuminata)	Oenocarpus_bataua)))	(Heterospathe_cagayanensis	(Veitchia_spiralis	Kentiopsis_piersoniorum)))	(Manicaria_saccifera	Pelagodoxa_henryana)))))	Nypa_fruticans);
((Sabal_domingensis	(((Pseudophoenix_vinifera	((((((Leopoldinia_pulchra	Geonoma_undata)	(Prestoea_acuminata	Oenocarpus_bataua))	(Hydriastele_microspadix	((Kentiopsis_piersoniorum	Heterospathe_cagayanensis)	((Dypsis_decaryi	Dictyosperma_album)	Veitchia_spiralis))))	(Manicaria_saccifera	Pelagodoxa_henryana))	(Burretiokentia_grandiflora	((((Podococcus_barteri	(Bactris_major	Elaeis_oleifera))	Sclerosperma_profizianum)	(Orania_palindan	((Reinhardtia_paiewonskiana	Reinhardtia_latisecta)	Reinhardtia_simplex)))	(Roystonea_regia	Attalea_speciosa))))	Chamaedorea_seifrizii))	Iriartea_deltoidea)	Serenoa_repens))	Nypa_fruticans);
((Sabal_domingensis	(((((((Chamaedorea_seifrizii	Dypsis_decaryi)	Dictyosperma_album)	Roystonea_regia)	Pseudophoenix_vinifera)	(((((Leopoldinia_pulchra	Geonoma_undata)	(Prestoea_acuminata	Oenocarpus_bataua))	(Manicaria_saccifera	Pelagodoxa_henryana))	((Hydriastele_microspadix	(Attalea_speciosa	(Veitchia_spiralis	Kentiopsis_piersoniorum)))	Heterospathe_cagayanensis))	(Burretiokentia_grandiflora	((((Reinhardtia_paiewonskiana	Reinhardtia_latisecta)	Reinhardtia_simplex)	(Bactris_major	Elaeis_oleifera))	(Orania_palindan	Sclerosperma_profizianum)))))	(Podococcus_barteri	Iriartea_deltoidea))	Serenoa_repens))	Nypa_fruticans);
(((Chamaedorea_seifrizii	(((Dypsis_decaryi	Dictyosperma_album)	Bactris_major)	Elaeis_oleifera))	(((((((Manicaria_saccifera	(Leopoldinia_pulchra	Geonoma_undata))	((Hydriastele_microspadix	((Veitchia_spiralis	(Attalea_speciosa	Kentiopsis_piersoniorum))	Heterospathe_cagayanensis))	(Prestoea_acuminata	Oenocarpus_bataua)))	Pelagodoxa_henryana)	(Burretiokentia_grandiflora	Sclerosperma_profizianum))	(Orania_palindan	Pseudophoenix_vinifera))	(((Serenoa_repens	Sabal_domingensis)	(Podococcus_barteri	Iriartea_deltoidea))	Roystonea_regia))	((Reinhardtia_paiewonskiana	Reinhardtia_latisecta)	Reinhardtia_simplex)))	Nypa_fruticans);
((Serenoa_repens	((Iriartea_deltoidea	((((Burretiokentia_grandiflora	(Pelagodoxa_henryana	Manicaria_saccifera))	((Hydriastele_microspadix	((Dypsis_decaryi	Dictyosperma_album)	(Leopoldinia_pulchra	Geonoma_undata)))	(((Veitchia_spiralis	(Attalea_speciosa	Kentiopsis_piersoniorum))	Heterospathe_cagayanensis)	(Prestoea_acuminata	Oenocarpus_bataua))))	((Pseudophoenix_vinifera	Roystonea_regia)	(((Reinhardtia_paiewonskiana	Reinhardtia_latisecta)	Reinhardtia_simplex)	(Podococcus_barteri	(Bactris_major	Elaeis_oleifera)))))	Sclerosperma_profizianum))	(Sabal_domingensis	(Chamaedorea_seifrizii	Orania_palindan))))	Nypa_fruticans);
(((((((Dypsis_decaryi	Dictyosperma_album)	(Leopoldinia_pulchra	Geonoma_undata))	((Burretiokentia_grandiflora	((Prestoea_acuminata	Oenocarpus_bataua)	(Heterospathe_cagayanensis	(Veitchia_spiralis	(Attalea_speciosa	Kentiopsis_piersoniorum)))))	(Chamaedorea_seifrizii	Hydriastele_microspadix)))	(Pelagodoxa_henryana	Manicaria_saccifera))	(Roystonea_regia	((Podococcus_barteri	Sclerosperma_profizianum)	(Orania_palindan	(((Reinhardtia_paiewonskiana	Reinhardtia_latisecta)	Reinhardtia_simplex)	(Bactris_major	Elaeis_oleifera))))))	((Serenoa_repens	(Pseudophoenix_vinifera	Iriartea_deltoidea))	Sabal_domingensis))	Nypa_fruticans);
(((((((Burretiokentia_grandiflora	(Dictyosperma_album	Dypsis_decaryi))	Roystonea_regia)	((((Reinhardtia_latisecta	Reinhardtia_paiewonskiana)	Reinhardtia_simplex)	(Orania_palindan	(Sclerosperma_profizianum	((Chamaedorea_seifrizii	Podococcus_barteri)	(Bactris_major	Elaeis_oleifera)))))	((Heterospathe_cagayanensis	(Hydriastele_microspadix	(Attalea_speciosa	(Veitchia_spiralis	Kentiopsis_piersoniorum))))	((Manicaria_saccifera	Pelagodoxa_henryana)	((Leopoldinia_pulchra	Geonoma_undata)	(Prestoea_acuminata	Oenocarpus_bataua))))))	Pseudophoenix_vinifera)	(Iriartea_deltoidea	Sabal_domingensis))	Serenoa_repens)	Nypa_fruticans);
((((Iriartea_deltoidea	((Roystonea_regia	(((Reinhardtia_latisecta	Reinhardtia_paiewonskiana)	Reinhardtia_simplex)	(Orania_palindan	((Bactris_major	(Attalea_speciosa	Elaeis_oleifera))	(Sclerosperma_profizianum	Podococcus_barteri)))))	((Manicaria_saccifera	Pelagodoxa_henryana)	(((Veitchia_spiralis	Kentiopsis_piersoniorum)	(((Burretiokentia_grandiflora	(Dictyosperma_album	Dypsis_decaryi))	(Leopoldinia_pulchra	Geonoma_undata))	(Prestoea_acuminata	Oenocarpus_bataua)))	(Heterospathe_cagayanensis	(Chamaedorea_seifrizii	Hydriastele_microspadix))))))	Pseudophoenix_vinifera)	(Serenoa_repens	Sabal_domingensis))	Nypa_fruticans);
(((Serenoa_repens	((Pseudophoenix_vinifera	Iriartea_deltoidea)	(Roystonea_regia	((((Bactris_major	(Attalea_speciosa	Elaeis_oleifera))	(Sclerosperma_profizianum	Podococcus_barteri))	(Orania_palindan	((Reinhardtia_latisecta	Reinhardtia_paiewonskiana)	Reinhardtia_simplex)))	((((Manicaria_saccifera	Pelagodoxa_henryana)	(((Prestoea_acuminata	Oenocarpus_bataua)	((Dictyosperma_album	Dypsis_decaryi)	Geonoma_undata))	(Hydriastele_microspadix	Leopoldinia_pulchra)))	(Burretiokentia_grandiflora	((Kentiopsis_piersoniorum	Heterospathe_cagayanensis)	Veitchia_spiralis)))	Chamaedorea_seifrizii)))))	Sabal_domingensis)	Nypa_fruticans);
((Serenoa_repens	((Iriartea_deltoidea	((Roystonea_regia	(((Bactris_major	(Attalea_speciosa	Elaeis_oleifera))	((Reinhardtia_latisecta	Reinhardtia_paiewonskiana)	Reinhardtia_simplex))	Podococcus_barteri))	((Sclerosperma_profizianum	(((Chamaedorea_seifrizii	((Leopoldinia_pulchra	Kentiopsis_piersoniorum)	(Hydriastele_microspadix	((Dictyosperma_album	(Burretiokentia_grandiflora	Dypsis_decaryi))	Veitchia_spiralis))))	(Oenocarpus_bataua	(Heterospathe_cagayanensis	(Manicaria_saccifera	Pelagodoxa_henryana))))	(Prestoea_acuminata	Geonoma_undata)))	(Orania_palindan	Pseudophoenix_vinifera))))	Sabal_domingensis))	Nypa_fruticans);
((((Reinhardtia_latisecta	Reinhardtia_paiewonskiana)	Reinhardtia_simplex)	((((((Hydriastele_microspadix	Leopoldinia_pulchra)	((Manicaria_saccifera	Pelagodoxa_henryana)	((Kentiopsis_piersoniorum	(Heterospathe_cagayanensis	Veitchia_spiralis))	((Prestoea_acuminata	Oenocarpus_bataua)	Geonoma_undata))))	(((Pseudophoenix_vinifera	Iriartea_deltoidea)	Serenoa_repens)	(Orania_palindan	Sabal_domingensis)))	Sclerosperma_profizianum)	((Burretiokentia_grandiflora	((Chamaedorea_seifrizii	Dictyosperma_album)	Dypsis_decaryi))	Roystonea_regia))	((Bactris_major	(Attalea_speciosa	Elaeis_oleifera))	Podococcus_barteri)))	Nypa_fruticans);
((Serenoa_repens	((Iriartea_deltoidea	Sabal_domingensis)	(((Roystonea_regia	(Sclerosperma_profizianum	((((Reinhardtia_latisecta	Reinhardtia_paiewonskiana)	Reinhardtia_simplex)	(Chamaedorea_seifrizii	(Bactris_major	Elaeis_oleifera)))	Podococcus_barteri)))	((Attalea_speciosa	(Burretiokentia_grandiflora	(Dictyosperma_album	Dypsis_decaryi)))	((Prestoea_acuminata	(Geonoma_undata	Leopoldinia_pulchra))	((Manicaria_saccifera	Pelagodoxa_henryana)	((Kentiopsis_piersoniorum	(Veitchia_spiralis	(Heterospathe_cagayanensis	Hydriastele_microspadix)))	Oenocarpus_bataua)))))	(Orania_palindan	Pseudophoenix_vinifera))))	Nypa_fruticans);
((Roystonea_regia	((((Reinhardtia_latisecta	Reinhardtia_paiewonskiana)	Reinhardtia_simplex)	((Podococcus_barteri	Sclerosperma_profizianum)	(Bactris_major	Elaeis_oleifera)))	(((Manicaria_saccifera	Pelagodoxa_henryana)	((Geonoma_undata	Leopoldinia_pulchra)	((Kentiopsis_piersoniorum	(Heterospathe_cagayanensis	(Attalea_speciosa	(Hydriastele_microspadix	((Burretiokentia_grandiflora	(Dictyosperma_album	Dypsis_decaryi))	Veitchia_spiralis)))))	(Prestoea_acuminata	Oenocarpus_bataua))))	((Serenoa_repens	(Iriartea_deltoidea	(Orania_palindan	Sabal_domingensis)))	(Pseudophoenix_vinifera	Chamaedorea_seifrizii)))))	Nypa_fruticans);
((Serenoa_repens	(((Pseudophoenix_vinifera	Iriartea_deltoidea)	((Roystonea_regia	(((Reinhardtia_latisecta	Reinhardtia_paiewonskiana)	Reinhardtia_simplex)	((Podococcus_barteri	Sclerosperma_profizianum)	(Attalea_speciosa	(Bactris_major	Elaeis_oleifera)))))	(Pelagodoxa_henryana	((((Manicaria_saccifera	Orania_palindan)	(Geonoma_undata	Leopoldinia_pulchra))	(Prestoea_acuminata	Oenocarpus_bataua))	((Chamaedorea_seifrizii	(Heterospathe_cagayanensis	Hydriastele_microspadix))	(Burretiokentia_grandiflora	(((Dictyosperma_album	Dypsis_decaryi)	Veitchia_spiralis)	Kentiopsis_piersoniorum)))))))	Sabal_domingensis))	Nypa_fruticans);
((Serenoa_repens	(((Pseudophoenix_vinifera	Iriartea_deltoidea)	((((Burretiokentia_grandiflora	(Dictyosperma_album	Dypsis_decaryi))	Roystonea_regia)	((Orania_palindan	(((Reinhardtia_latisecta	Reinhardtia_paiewonskiana)	Reinhardtia_simplex)	(Bactris_major	Elaeis_oleifera)))	(Podococcus_barteri	Sclerosperma_profizianum)))	(((Leopoldinia_pulchra	((Chamaedorea_seifrizii	Hydriastele_microspadix)	(Heterospathe_cagayanensis	(Kentiopsis_piersoniorum	Veitchia_spiralis))))	(Attalea_speciosa	(Geonoma_undata	(Prestoea_acuminata	Oenocarpus_bataua))))	(Pelagodoxa_henryana	Manicaria_saccifera))))	Sabal_domingensis))	Nypa_fruticans);
((Serenoa_repens	(((Pseudophoenix_vinifera	Iriartea_deltoidea)	((Roystonea_regia	(Orania_palindan	((Sclerosperma_profizianum	(Podococcus_barteri	(Bactris_major	Elaeis_oleifera)))	((Burretiokentia_grandiflora	(Dictyosperma_album	Dypsis_decaryi))	((Reinhardtia_latisecta	Reinhardtia_paiewonskiana)	Reinhardtia_simplex)))))	((((Manicaria_saccifera	Geonoma_undata)	(Chamaedorea_seifrizii	(Hydriastele_microspadix	Leopoldinia_pulchra)))	(Pelagodoxa_henryana	(Prestoea_acuminata	Oenocarpus_bataua)))	(Heterospathe_cagayanensis	(Attalea_speciosa	(Kentiopsis_piersoniorum	Veitchia_spiralis))))))	Sabal_domingensis))	Nypa_fruticans);
((Serenoa_repens	(Sabal_domingensis	(((((Orania_palindan	(((Manicaria_saccifera	Pelagodoxa_henryana)	(Geonoma_undata	Leopoldinia_pulchra))	(Prestoea_acuminata	(Oenocarpus_bataua	((Chamaedorea_seifrizii	(Hydriastele_microspadix	Heterospathe_cagayanensis))	(Kentiopsis_piersoniorum	Veitchia_spiralis))))))	(Roystonea_regia	((Podococcus_barteri	((Burretiokentia_grandiflora	(Dictyosperma_album	(Attalea_speciosa	Dypsis_decaryi)))	(Elaeis_oleifera	Bactris_major)))	(Reinhardtia_simplex	(Reinhardtia_paiewonskiana	Reinhardtia_latisecta)))))	Sclerosperma_profizianum)	Pseudophoenix_vinifera)	Iriartea_deltoidea)))	Nypa_fruticans);
((Serenoa_repens	((Iriartea_deltoidea	((Roystonea_regia	Chamaedorea_seifrizii)	((Orania_palindan	((Sclerosperma_profizianum	(Reinhardtia_simplex	(Reinhardtia_paiewonskiana	Reinhardtia_latisecta)))	(Podococcus_barteri	((Attalea_speciosa	Elaeis_oleifera)	Bactris_major))))	(Burretiokentia_grandiflora	((Dictyosperma_album	Dypsis_decaryi)	((((Veitchia_spiralis	(Hydriastele_microspadix	Heterospathe_cagayanensis))	Kentiopsis_piersoniorum)	((Oenocarpus_bataua	Prestoea_acuminata)	(Geonoma_undata	Leopoldinia_pulchra)))	(Manicaria_saccifera	Pelagodoxa_henryana)))))))	(Pseudophoenix_vinifera	Sabal_domingensis)))	Nypa_fruticans);
((((((Sclerosperma_profizianum	(Reinhardtia_simplex	(Reinhardtia_paiewonskiana	Reinhardtia_latisecta)))	((Burretiokentia_grandiflora	(Attalea_speciosa	Elaeis_oleifera))	Bactris_major))	((((Manicaria_saccifera	(Geonoma_undata	Leopoldinia_pulchra))	((((Veitchia_spiralis	Heterospathe_cagayanensis)	Kentiopsis_piersoniorum)	(Chamaedorea_seifrizii	Hydriastele_microspadix))	(Oenocarpus_bataua	Prestoea_acuminata)))	Pelagodoxa_henryana)	(Orania_palindan	((Dictyosperma_album	Dypsis_decaryi)	Roystonea_regia))))	Podococcus_barteri)	(Pseudophoenix_vinifera	((Iriartea_deltoidea	Sabal_domingensis)	Serenoa_repens)))	Nypa_fruticans);
(((Sabal_domingensis	((Iriartea_deltoidea	Pseudophoenix_vinifera)	(((Orania_palindan	((Sclerosperma_profizianum	((Chamaedorea_seifrizii	Podococcus_barteri)	(Elaeis_oleifera	Bactris_major)))	(Reinhardtia_simplex	(Reinhardtia_paiewonskiana	Reinhardtia_latisecta))))	(Pelagodoxa_henryana	(((Manicaria_saccifera	Geonoma_undata)	(Hydriastele_microspadix	Leopoldinia_pulchra))	((Oenocarpus_bataua	Prestoea_acuminata)	(((Burretiokentia_grandiflora	(Dictyosperma_album	Dypsis_decaryi))	(Attalea_speciosa	(Veitchia_spiralis	Kentiopsis_piersoniorum)))	Heterospathe_cagayanensis)))))	Roystonea_regia)))	Serenoa_repens)	Nypa_fruticans);
(((((((Sclerosperma_profizianum	(Reinhardtia_simplex	(Reinhardtia_paiewonskiana	Reinhardtia_latisecta)))	Podococcus_barteri)	(Elaeis_oleifera	Bactris_major))	Orania_palindan)	Roystonea_regia)	((Pseudophoenix_vinifera	(((Pelagodoxa_henryana	Manicaria_saccifera)	((Leopoldinia_pulchra	((Dictyosperma_album	(Burretiokentia_grandiflora	Dypsis_decaryi))	Geonoma_undata))	Prestoea_acuminata))	(Oenocarpus_bataua	((((Chamaedorea_seifrizii	Hydriastele_microspadix)	(Veitchia_spiralis	Kentiopsis_piersoniorum))	Attalea_speciosa)	Heterospathe_cagayanensis))))	((Serenoa_repens	Sabal_domingensis)	Iriartea_deltoidea)))	Nypa_fruticans);
(((Serenoa_repens	Sabal_domingensis)	((Pseudophoenix_vinifera	Iriartea_deltoidea)	((((Pelagodoxa_henryana	Manicaria_saccifera)	(((Hydriastele_microspadix	Leopoldinia_pulchra)	Geonoma_undata)	(Oenocarpus_bataua	Prestoea_acuminata)))	((Veitchia_spiralis	Kentiopsis_piersoniorum)	Heterospathe_cagayanensis))	((((Dictyosperma_album	(Dypsis_decaryi	Chamaedorea_seifrizii))	Roystonea_regia)	Burretiokentia_grandiflora)	(((Reinhardtia_simplex	(Reinhardtia_paiewonskiana	Reinhardtia_latisecta))	(Sclerosperma_profizianum	(((Attalea_speciosa	Elaeis_oleifera)	Bactris_major)	Podococcus_barteri)))	Orania_palindan)))))	Nypa_fruticans);
(((Reinhardtia_simplex	(Reinhardtia_paiewonskiana	Reinhardtia_latisecta))	((Elaeis_oleifera	Bactris_major)	((Roystonea_regia	(((Serenoa_repens	(Orania_palindan	Sabal_domingensis))	Iriartea_deltoidea)	(Pseudophoenix_vinifera	((Geonoma_undata	(((Hydriastele_microspadix	((((Dictyosperma_album	Dypsis_decaryi)	Veitchia_spiralis)	Kentiopsis_piersoniorum)	Heterospathe_cagayanensis))	(Attalea_speciosa	Leopoldinia_pulchra))	((Oenocarpus_bataua	Prestoea_acuminata)	(Pelagodoxa_henryana	Manicaria_saccifera))))	Burretiokentia_grandiflora))))	(Sclerosperma_profizianum	(Chamaedorea_seifrizii	Podococcus_barteri)))))	Nypa_fruticans);
(((Serenoa_repens	Sabal_domingensis)	(Iriartea_deltoidea	(((((Chamaedorea_seifrizii	(Hydriastele_microspadix	((Leopoldinia_pulchra	(Attalea_speciosa	Kentiopsis_piersoniorum))	Veitchia_spiralis)))	((((Dictyosperma_album	Dypsis_decaryi)	Geonoma_undata)	(Oenocarpus_bataua	Prestoea_acuminata))	(Pelagodoxa_henryana	Manicaria_saccifera)))	Heterospathe_cagayanensis)	Burretiokentia_grandiflora)	((Sclerosperma_profizianum	(Podococcus_barteri	((Reinhardtia_simplex	(Reinhardtia_paiewonskiana	Reinhardtia_latisecta))	(Elaeis_oleifera	Bactris_major))))	(Roystonea_regia	(Orania_palindan	Pseudophoenix_vinifera))))))	Nypa_fruticans);
((((((Leopoldinia_pulchra	((Chamaedorea_seifrizii	Pelagodoxa_henryana)	Manicaria_saccifera))	((Geonoma_undata	(Prestoea_acuminata	Oenocarpus_bataua))	(((((Kentiopsis_piersoniorum	Hydriastele_microspadix)	Veitchia_spiralis)	Heterospathe_cagayanensis)	Burretiokentia_grandiflora)	(Dictyosperma_album	Dypsis_decaryi))))	(((Podococcus_barteri	(Attalea_speciosa	(Elaeis_oleifera	Bactris_major)))	(Sclerosperma_profizianum	(Reinhardtia_simplex	(Reinhardtia_paiewonskiana	Reinhardtia_latisecta))))	(Orania_palindan	Pseudophoenix_vinifera)))	((Sabal_domingensis	Iriartea_deltoidea)	Serenoa_repens))	Roystonea_regia)	Nypa_fruticans);
(((Iriartea_deltoidea	(((Sclerosperma_profizianum	(((Burretiokentia_grandiflora	(Dictyosperma_album	Dypsis_decaryi))	(Chamaedorea_seifrizii	(Geonoma_undata	Leopoldinia_pulchra)))	((Pelagodoxa_henryana	Manicaria_saccifera)	((Prestoea_acuminata	Oenocarpus_bataua)	((Kentiopsis_piersoniorum	Veitchia_spiralis)	(Heterospathe_cagayanensis	Hydriastele_microspadix))))))	((Roystonea_regia	(Pseudophoenix_vinifera	(((Attalea_speciosa	Elaeis_oleifera)	Bactris_major)	(Reinhardtia_simplex	(Reinhardtia_paiewonskiana	Reinhardtia_latisecta)))))	Orania_palindan))	Podococcus_barteri))	(Serenoa_repens	Sabal_domingensis))	Nypa_fruticans);
((((Reinhardtia_simplex	(Reinhardtia_latisecta	Reinhardtia_paiewonskiana))	((Chamaedorea_seifrizii	Podococcus_barteri)	((Leopoldinia_pulchra	Bactris_major)	Elaeis_oleifera)))	(Roystonea_regia	((Sclerosperma_profizianum	(Iriartea_deltoidea	(Pseudophoenix_vinifera	(Sabal_domingensis	Serenoa_repens))))	(((Burretiokentia_grandiflora	(Orania_palindan	Geonoma_undata))	(((((Dictyosperma_album	Dypsis_decaryi)	Veitchia_spiralis)	(Heterospathe_cagayanensis	(Attalea_speciosa	Kentiopsis_piersoniorum)))	Hydriastele_microspadix)	(Oenocarpus_bataua	Prestoea_acuminata)))	(Manicaria_saccifera	Pelagodoxa_henryana)))))	Nypa_fruticans);
((Serenoa_repens	((Pseudophoenix_vinifera	(((Pelagodoxa_henryana	(((Heterospathe_cagayanensis	(Attalea_speciosa	(Veitchia_spiralis	Kentiopsis_piersoniorum)))	(Hydriastele_microspadix	Manicaria_saccifera))	((Orania_palindan	(Leopoldinia_pulchra	Geonoma_undata))	(Prestoea_acuminata	Oenocarpus_bataua))))	((((Sclerosperma_profizianum	(Reinhardtia_simplex	(Reinhardtia_latisecta	Reinhardtia_paiewonskiana)))	Chamaedorea_seifrizii)	(Podococcus_barteri	(Bactris_major	Elaeis_oleifera)))	((Burretiokentia_grandiflora	(Dictyosperma_album	Dypsis_decaryi))	Roystonea_regia)))	Iriartea_deltoidea))	Sabal_domingensis))	Nypa_fruticans);
(((Reinhardtia_simplex	(Reinhardtia_latisecta	Reinhardtia_paiewonskiana))	((((Orania_palindan	Podococcus_barteri)	((((Burretiokentia_grandiflora	((((Iriartea_deltoidea	Pseudophoenix_vinifera)	Serenoa_repens)	Sabal_domingensis)	((Pelagodoxa_henryana	((Leopoldinia_pulchra	((Dictyosperma_album	Dypsis_decaryi)	Geonoma_undata))	(Prestoea_acuminata	Oenocarpus_bataua)))	((Hydriastele_microspadix	Manicaria_saccifera)	(Veitchia_spiralis	(Kentiopsis_piersoniorum	Heterospathe_cagayanensis))))))	Roystonea_regia)	Attalea_speciosa)	Chamaedorea_seifrizii))	(Bactris_major	Elaeis_oleifera))	Sclerosperma_profizianum))	Nypa_fruticans);
(((Bactris_major	Elaeis_oleifera)	((((Orania_palindan	((Sclerosperma_profizianum	(((Serenoa_repens	Sabal_domingensis)	Iriartea_deltoidea)	Pseudophoenix_vinifera))	((Heterospathe_cagayanensis	((((Burretiokentia_grandiflora	(Dictyosperma_album	Dypsis_decaryi))	Veitchia_spiralis)	Hydriastele_microspadix)	(Geonoma_undata	(Prestoea_acuminata	Oenocarpus_bataua))))	((Chamaedorea_seifrizii	(Pelagodoxa_henryana	Manicaria_saccifera))	(Leopoldinia_pulchra	Kentiopsis_piersoniorum)))))	Roystonea_regia)	((Reinhardtia_simplex	(Reinhardtia_latisecta	Reinhardtia_paiewonskiana))	Podococcus_barteri))	Attalea_speciosa))	Nypa_fruticans);
(((Reinhardtia_simplex	(Reinhardtia_latisecta	Reinhardtia_paiewonskiana))	(Podococcus_barteri	((Attalea_speciosa	(((Dictyosperma_album	(Chamaedorea_seifrizii	Dypsis_decaryi))	Bactris_major)	Elaeis_oleifera))	((((Sclerosperma_profizianum	(((Serenoa_repens	Sabal_domingensis)	Iriartea_deltoidea)	Pseudophoenix_vinifera))	((((Geonoma_undata	Leopoldinia_pulchra)	(Pelagodoxa_henryana	Manicaria_saccifera))	((((Kentiopsis_piersoniorum	Veitchia_spiralis)	Heterospathe_cagayanensis)	Hydriastele_microspadix)	(Prestoea_acuminata	Oenocarpus_bataua)))	Burretiokentia_grandiflora))	Orania_palindan)	Roystonea_regia))))	Nypa_fruticans);
(((Bactris_major	((Reinhardtia_simplex	(Reinhardtia_latisecta	Reinhardtia_paiewonskiana))	(Roystonea_regia	(((((Serenoa_repens	(Orania_palindan	Sabal_domingensis))	((Chamaedorea_seifrizii	Podococcus_barteri)	Iriartea_deltoidea))	(Burretiokentia_grandiflora	Sclerosperma_profizianum))	((((Leopoldinia_pulchra	Kentiopsis_piersoniorum)	(Veitchia_spiralis	(Heterospathe_cagayanensis	Hydriastele_microspadix)))	((Prestoea_acuminata	Oenocarpus_bataua)	((Dictyosperma_album	Dypsis_decaryi)	Geonoma_undata)))	(Pelagodoxa_henryana	Manicaria_saccifera)))	Pseudophoenix_vinifera))))	(Elaeis_oleifera	Attalea_speciosa))	Nypa_fruticans);
((Roystonea_regia	((Pseudophoenix_vinifera	((((((Burretiokentia_grandiflora	(Dictyosperma_album	Dypsis_decaryi))	Veitchia_spiralis)	(Heterospathe_cagayanensis	Kentiopsis_piersoniorum))	Hydriastele_microspadix)	((Chamaedorea_seifrizii	(Leopoldinia_pulchra	((Prestoea_acuminata	Oenocarpus_bataua)	Geonoma_undata)))	(Pelagodoxa_henryana	Manicaria_saccifera)))	(Serenoa_repens	(Orania_palindan	Sabal_domingensis))))	((Podococcus_barteri	Iriartea_deltoidea)	(((Elaeis_oleifera	Attalea_speciosa)	Bactris_major)	(Sclerosperma_profizianum	(Reinhardtia_simplex	(Reinhardtia_latisecta	Reinhardtia_paiewonskiana)))))))	Nypa_fruticans);
((Roystonea_regia	((((Sclerosperma_profizianum	(Serenoa_repens	Sabal_domingensis))	((Pelagodoxa_henryana	((Veitchia_spiralis	Heterospathe_cagayanensis)	Kentiopsis_piersoniorum))	(((Chamaedorea_seifrizii	Hydriastele_microspadix)	Leopoldinia_pulchra)	((Prestoea_acuminata	Oenocarpus_bataua)	(((Dictyosperma_album	Dypsis_decaryi)	Manicaria_saccifera)	Geonoma_undata)))))	((Orania_palindan	Pseudophoenix_vinifera)	Burretiokentia_grandiflora))	((Reinhardtia_simplex	(Reinhardtia_latisecta	Reinhardtia_paiewonskiana))	((Podococcus_barteri	Iriartea_deltoidea)	((Elaeis_oleifera	Attalea_speciosa)	Bactris_major)))))	Nypa_fruticans);
((Roystonea_regia	((Serenoa_repens	(Orania_palindan	Sabal_domingensis))	((((Pelagodoxa_henryana	((Oenocarpus_bataua	Prestoea_acuminata)	((Manicaria_saccifera	Geonoma_undata)	Leopoldinia_pulchra)))	(Hydriastele_microspadix	(Kentiopsis_piersoniorum	(Heterospathe_cagayanensis	((Burretiokentia_grandiflora	(Dictyosperma_album	Dypsis_decaryi))	Veitchia_spiralis)))))	Pseudophoenix_vinifera)	((((Elaeis_oleifera	Attalea_speciosa)	Bactris_major)	(Reinhardtia_simplex	(Reinhardtia_latisecta	Reinhardtia_paiewonskiana)))	(Sclerosperma_profizianum	((Chamaedorea_seifrizii	Podococcus_barteri)	Iriartea_deltoidea))))))	Nypa_fruticans);
(((((((Oenocarpus_bataua	Prestoea_acuminata)	(Attalea_speciosa	(Geonoma_undata	Leopoldinia_pulchra)))	(Hydriastele_microspadix	(Kentiopsis_piersoniorum	(Heterospathe_cagayanensis	((Burretiokentia_grandiflora	(Dictyosperma_album	Dypsis_decaryi))	Veitchia_spiralis)))))	(Manicaria_saccifera	Pelagodoxa_henryana))	((Roystonea_regia	Pseudophoenix_vinifera)	(Chamaedorea_seifrizii	(((Elaeis_oleifera	Bactris_major)	(Reinhardtia_simplex	(Reinhardtia_latisecta	Reinhardtia_paiewonskiana)))	(Orania_palindan	(Sclerosperma_profizianum	(Podococcus_barteri	Iriartea_deltoidea)))))))	(Serenoa_repens	Sabal_domingensis))	Nypa_fruticans);
((Serenoa_repens	(Sabal_domingensis	((Iriartea_deltoidea	Pseudophoenix_vinifera)	(((Orania_palindan	((Podococcus_barteri	(Bactris_major	Elaeis_oleifera))	(Sclerosperma_profizianum	((Reinhardtia_latisecta	Reinhardtia_paiewonskiana)	Reinhardtia_simplex))))	((((Veitchia_spiralis	Kentiopsis_piersoniorum)	Heterospathe_cagayanensis)	((Geonoma_undata	(Hydriastele_microspadix	Leopoldinia_pulchra))	(Prestoea_acuminata	Oenocarpus_bataua)))	(Manicaria_saccifera	Pelagodoxa_henryana)))	((Burretiokentia_grandiflora	((Attalea_speciosa	Dypsis_decaryi)	(Chamaedorea_seifrizii	Dictyosperma_album)))	Roystonea_regia)))))	Nypa_fruticans);
((Roystonea_regia	((Orania_palindan	(Podococcus_barteri	((Attalea_speciosa	(Bactris_major	Elaeis_oleifera))	(Sclerosperma_profizianum	((Reinhardtia_latisecta	Reinhardtia_paiewonskiana)	Reinhardtia_simplex)))))	((((Hydriastele_microspadix	((((Burretiokentia_grandiflora	(Dypsis_decaryi	(Chamaedorea_seifrizii	Dictyosperma_album)))	Veitchia_spiralis)	Kentiopsis_piersoniorum)	Heterospathe_cagayanensis))	((Geonoma_undata	Leopoldinia_pulchra)	(Prestoea_acuminata	Oenocarpus_bataua)))	(Manicaria_saccifera	Pelagodoxa_henryana))	((Serenoa_repens	Sabal_domingensis)	(Iriartea_deltoidea	Pseudophoenix_vinifera)))))	Nypa_fruticans);
((Roystonea_regia	((((Bactris_major	(Attalea_speciosa	Elaeis_oleifera))	Podococcus_barteri)	(Sclerosperma_profizianum	((Reinhardtia_latisecta	Reinhardtia_paiewonskiana)	Reinhardtia_simplex)))	((((Hydriastele_microspadix	((((Burretiokentia_grandiflora	(Dypsis_decaryi	Dictyosperma_album))	Veitchia_spiralis)	Kentiopsis_piersoniorum)	Heterospathe_cagayanensis))	((Geonoma_undata	Leopoldinia_pulchra)	(Prestoea_acuminata	Oenocarpus_bataua)))	(Manicaria_saccifera	Pelagodoxa_henryana))	(((Serenoa_repens	Chamaedorea_seifrizii)	(Iriartea_deltoidea	Pseudophoenix_vinifera))	(Orania_palindan	Sabal_domingensis)))))	Nypa_fruticans);
(((Roystonea_regia	Iriartea_deltoidea)	(((Orania_palindan	Sabal_domingensis)	Serenoa_repens)	((Pseudophoenix_vinifera	(((((Chamaedorea_seifrizii	Hydriastele_microspadix)	((Heterospathe_cagayanensis	Veitchia_spiralis)	Kentiopsis_piersoniorum))	(Dypsis_decaryi	Dictyosperma_album))	Burretiokentia_grandiflora)	((Geonoma_undata	Leopoldinia_pulchra)	((Manicaria_saccifera	Pelagodoxa_henryana)	(Prestoea_acuminata	Oenocarpus_bataua)))))	(((Sclerosperma_profizianum	(Bactris_major	(Attalea_speciosa	Elaeis_oleifera)))	Podococcus_barteri)	((Reinhardtia_latisecta	Reinhardtia_paiewonskiana)	Reinhardtia_simplex)))))	Nypa_fruticans);
((Serenoa_repens	(Sabal_domingensis	(((Chamaedorea_seifrizii	((Roystonea_regia	(Orania_palindan	((Dypsis_decaryi	Dictyosperma_album)	(((Sclerosperma_profizianum	(Bactris_major	(Attalea_speciosa	Elaeis_oleifera)))	Podococcus_barteri)	((Reinhardtia_latisecta	Reinhardtia_paiewonskiana)	Reinhardtia_simplex)))))	Burretiokentia_grandiflora))	((Heterospathe_cagayanensis	(Manicaria_saccifera	Pelagodoxa_henryana))	(((Prestoea_acuminata	Oenocarpus_bataua)	(Geonoma_undata	(Hydriastele_microspadix	Leopoldinia_pulchra)))	(Veitchia_spiralis	Kentiopsis_piersoniorum))))	(Pseudophoenix_vinifera	Iriartea_deltoidea))))	Nypa_fruticans);
(((Roystonea_regia	(((Chamaedorea_seifrizii	((Orania_palindan	Pseudophoenix_vinifera)	((Manicaria_saccifera	Pelagodoxa_henryana)	(((Hydriastele_microspadix	Leopoldinia_pulchra)	((Prestoea_acuminata	Oenocarpus_bataua)	Geonoma_undata))	(Veitchia_spiralis	(Heterospathe_cagayanensis	Kentiopsis_piersoniorum))))))	(Iriartea_deltoidea	(Serenoa_repens	Sabal_domingensis)))	((Podococcus_barteri	(Burretiokentia_grandiflora	(Dypsis_decaryi	Dictyosperma_album)))	(Sclerosperma_profizianum	((Bactris_major	Elaeis_oleifera)	((Reinhardtia_latisecta	Reinhardtia_paiewonskiana)	Reinhardtia_simplex))))))	Attalea_speciosa)	Nypa_fruticans);
(((((Orania_palindan	((Manicaria_saccifera	Pelagodoxa_henryana)	(((Prestoea_acuminata	Oenocarpus_bataua)	(Geonoma_undata	Leopoldinia_pulchra))	((Heterospathe_cagayanensis	Hydriastele_microspadix)	(((Dypsis_decaryi	Dictyosperma_album)	Veitchia_spiralis)	Kentiopsis_piersoniorum)))))	(Sclerosperma_profizianum	((Pseudophoenix_vinifera	Iriartea_deltoidea)	(Serenoa_repens	Sabal_domingensis))))	(((((Reinhardtia_latisecta	Reinhardtia_paiewonskiana)	Reinhardtia_simplex)	((Chamaedorea_seifrizii	Podococcus_barteri)	(Bactris_major	Elaeis_oleifera)))	Attalea_speciosa)	Burretiokentia_grandiflora))	Roystonea_regia)	Nypa_fruticans);
((((Iriartea_deltoidea	(Serenoa_repens	(Orania_palindan	Sabal_domingensis)))	(((Sclerosperma_profizianum	((Reinhardtia_latisecta	Reinhardtia_paiewonskiana)	Reinhardtia_simplex))	(Podococcus_barteri	(Bactris_major	Elaeis_oleifera)))	(Attalea_speciosa	((Kentiopsis_piersoniorum	(Heterospathe_cagayanensis	((Chamaedorea_seifrizii	Hydriastele_microspadix)	(Burretiokentia_grandiflora	((Dypsis_decaryi	Dictyosperma_album)	Veitchia_spiralis)))))	(Pseudophoenix_vinifera	(((Prestoea_acuminata	Oenocarpus_bataua)	(Geonoma_undata	Leopoldinia_pulchra))	(Manicaria_saccifera	Pelagodoxa_henryana)))))))	Roystonea_regia)	Nypa_fruticans);
(((Orania_palindan	Sabal_domingensis)	(((((Pseudophoenix_vinifera	Roystonea_regia)	((Sclerosperma_profizianum	((Reinhardtia_latisecta	Reinhardtia_paiewonskiana)	Reinhardtia_simplex))	(Podococcus_barteri	(Bactris_major	Elaeis_oleifera))))	((Pelagodoxa_henryana	((Prestoea_acuminata	Oenocarpus_bataua)	((Manicaria_saccifera	Geonoma_undata)	Leopoldinia_pulchra)))	(((Attalea_speciosa	(Burretiokentia_grandiflora	(Dypsis_decaryi	Dictyosperma_album)))	(Chamaedorea_seifrizii	Hydriastele_microspadix))	(Veitchia_spiralis	(Heterospathe_cagayanensis	Kentiopsis_piersoniorum)))))	Iriartea_deltoidea)	Serenoa_repens))	Nypa_fruticans);
(((((Pseudophoenix_vinifera	Iriartea_deltoidea)	((Roystonea_regia	(((Reinhardtia_latisecta	Reinhardtia_paiewonskiana)	Reinhardtia_simplex)	(((Podococcus_barteri	(Bactris_major	Elaeis_oleifera))	Sclerosperma_profizianum)	Orania_palindan)))	(Manicaria_saccifera	((Kentiopsis_piersoniorum	(((Burretiokentia_grandiflora	(Attalea_speciosa	(Hydriastele_microspadix	((Dypsis_decaryi	Dictyosperma_album)	Veitchia_spiralis))))	Chamaedorea_seifrizii)	Heterospathe_cagayanensis))	(((Prestoea_acuminata	(Leopoldinia_pulchra	Geonoma_undata))	Pelagodoxa_henryana)	Oenocarpus_bataua)))))	Sabal_domingensis)	Serenoa_repens)	Nypa_fruticans);
(((((Elaeis_oleifera	Bactris_major)	(Reinhardtia_simplex	(Reinhardtia_latisecta	Reinhardtia_paiewonskiana)))	(((Attalea_speciosa	Burretiokentia_grandiflora)	((Dypsis_decaryi	Dictyosperma_album)	Podococcus_barteri))	(((((Pelagodoxa_henryana	(Prestoea_acuminata	(Leopoldinia_pulchra	Geonoma_undata)))	(Oenocarpus_bataua	(Kentiopsis_piersoniorum	(Veitchia_spiralis	(Hydriastele_microspadix	Heterospathe_cagayanensis)))))	Chamaedorea_seifrizii)	((Sabal_domingensis	(Pseudophoenix_vinifera	Iriartea_deltoidea))	Serenoa_repens))	(Orania_palindan	(Manicaria_saccifera	Sclerosperma_profizianum)))))	Roystonea_regia)	Nypa_fruticans);
(((((Burretiokentia_grandiflora	Dypsis_decaryi)	Dictyosperma_album)	Roystonea_regia)	((((Reinhardtia_simplex	(Reinhardtia_latisecta	Reinhardtia_paiewonskiana))	(((Attalea_speciosa	Elaeis_oleifera)	Bactris_major)	Podococcus_barteri))	Orania_palindan)	(((((Manicaria_saccifera	Pelagodoxa_henryana)	((Oenocarpus_bataua	Prestoea_acuminata)	(Leopoldinia_pulchra	Geonoma_undata)))	(Hydriastele_microspadix	(Heterospathe_cagayanensis	(Veitchia_spiralis	Kentiopsis_piersoniorum))))	(Sclerosperma_profizianum	((Serenoa_repens	Sabal_domingensis)	(Iriartea_deltoidea	Chamaedorea_seifrizii))))	Pseudophoenix_vinifera)))	Nypa_fruticans);
((Sabal_domingensis	((Iriartea_deltoidea	((Roystonea_regia	Chamaedorea_seifrizii)	((((Elaeis_oleifera	Bactris_major)	(Reinhardtia_simplex	(Reinhardtia_latisecta	Reinhardtia_paiewonskiana)))	(Podococcus_barteri	Sclerosperma_profizianum))	(((((Hydriastele_microspadix	((Kentiopsis_piersoniorum	Veitchia_spiralis)	Heterospathe_cagayanensis))	(Oenocarpus_bataua	Prestoea_acuminata))	(((Leopoldinia_pulchra	((Burretiokentia_grandiflora	Dypsis_decaryi)	Dictyosperma_album))	Geonoma_undata)	(Manicaria_saccifera	Pelagodoxa_henryana)))	(Orania_palindan	Pseudophoenix_vinifera))	Attalea_speciosa))))	Serenoa_repens))	Nypa_fruticans);
((Sabal_domingensis	(((Roystonea_regia	(((Sclerosperma_profizianum	(Reinhardtia_simplex	(Reinhardtia_latisecta	Reinhardtia_paiewonskiana)))	(Podococcus_barteri	(Elaeis_oleifera	Bactris_major)))	((Burretiokentia_grandiflora	(Manicaria_saccifera	Pelagodoxa_henryana))	(((Hydriastele_microspadix	((Attalea_speciosa	(Heterospathe_cagayanensis	Kentiopsis_piersoniorum))	((Dypsis_decaryi	Dictyosperma_album)	Veitchia_spiralis)))	(Oenocarpus_bataua	Prestoea_acuminata))	((Orania_palindan	(Leopoldinia_pulchra	Geonoma_undata))	Chamaedorea_seifrizii)))))	Serenoa_repens)	(Pseudophoenix_vinifera	Iriartea_deltoidea)))	Nypa_fruticans);
((Roystonea_regia	(((Sclerosperma_profizianum	((Chamaedorea_seifrizii	Reinhardtia_simplex)	(Reinhardtia_latisecta	Reinhardtia_paiewonskiana)))	((Orania_palindan	Podococcus_barteri)	(Elaeis_oleifera	Bactris_major)))	(((Manicaria_saccifera	Pelagodoxa_henryana)	((Hydriastele_microspadix	(Attalea_speciosa	(Kentiopsis_piersoniorum	(((Burretiokentia_grandiflora	(Dypsis_decaryi	Dictyosperma_album))	Veitchia_spiralis)	Heterospathe_cagayanensis))))	((Geonoma_undata	Leopoldinia_pulchra)	(Oenocarpus_bataua	Prestoea_acuminata))))	(Serenoa_repens	(Iriartea_deltoidea	(Sabal_domingensis	Pseudophoenix_vinifera))))))	Nypa_fruticans);
((Roystonea_regia	((((Elaeis_oleifera	Bactris_major)	(Chamaedorea_seifrizii	(Reinhardtia_simplex	(Reinhardtia_latisecta	Reinhardtia_paiewonskiana))))	Podococcus_barteri)	(((Pelagodoxa_henryana	Attalea_speciosa)	(((Oenocarpus_bataua	Prestoea_acuminata)	Geonoma_undata)	((Hydriastele_microspadix	Leopoldinia_pulchra)	((Kentiopsis_piersoniorum	(((Burretiokentia_grandiflora	(Dypsis_decaryi	Dictyosperma_album))	Veitchia_spiralis)	Heterospathe_cagayanensis))	Manicaria_saccifera))))	(Sclerosperma_profizianum	((Orania_palindan	Sabal_domingensis)	(Serenoa_repens	(Iriartea_deltoidea	Pseudophoenix_vinifera)))))))	Nypa_fruticans);
((Iriartea_deltoidea	((Serenoa_repens	Sabal_domingensis)	((Roystonea_regia	((Chamaedorea_seifrizii	Pseudophoenix_vinifera)	(Orania_palindan	((Reinhardtia_simplex	(Reinhardtia_latisecta	Reinhardtia_paiewonskiana))	((Elaeis_oleifera	Bactris_major)	(Podococcus_barteri	Sclerosperma_profizianum))))))	((((Heterospathe_cagayanensis	(Kentiopsis_piersoniorum	((Burretiokentia_grandiflora	(Dypsis_decaryi	Dictyosperma_album))	Veitchia_spiralis)))	(((Oenocarpus_bataua	Prestoea_acuminata)	Geonoma_undata)	(Pelagodoxa_henryana	Manicaria_saccifera)))	Hydriastele_microspadix)	(Attalea_speciosa	Leopoldinia_pulchra)))))	Nypa_fruticans);
((((Iriartea_deltoidea	((((((Hydriastele_microspadix	Heterospathe_cagayanensis)	(((Dypsis_decaryi	Dictyosperma_album)	Geonoma_undata)	(Oenocarpus_bataua	Prestoea_acuminata)))	((Kentiopsis_piersoniorum	Veitchia_spiralis)	(Attalea_speciosa	Leopoldinia_pulchra)))	(Pelagodoxa_henryana	Manicaria_saccifera))	Roystonea_regia)	((Reinhardtia_simplex	(Reinhardtia_latisecta	Reinhardtia_paiewonskiana))	(((Elaeis_oleifera	Bactris_major)	((Chamaedorea_seifrizii	Podococcus_barteri)	(Sclerosperma_profizianum	Burretiokentia_grandiflora)))	Orania_palindan))))	(Pseudophoenix_vinifera	Sabal_domingensis))	Serenoa_repens)	Nypa_fruticans);
((((Roystonea_regia	((Pseudophoenix_vinifera	(((Pelagodoxa_henryana	Manicaria_saccifera)	(((Burretiokentia_grandiflora	(Dypsis_decaryi	Dictyosperma_album))	((Heterospathe_cagayanensis	(Kentiopsis_piersoniorum	Veitchia_spiralis))	Hydriastele_microspadix))	(Oenocarpus_bataua	Prestoea_acuminata)))	(Geonoma_undata	Leopoldinia_pulchra)))	((Reinhardtia_simplex	(Reinhardtia_latisecta	Reinhardtia_paiewonskiana))	(((Attalea_speciosa	(Elaeis_oleifera	Bactris_major))	(Podococcus_barteri	Sclerosperma_profizianum))	Orania_palindan))))	(Iriartea_deltoidea	(Serenoa_repens	Chamaedorea_seifrizii)))	Sabal_domingensis)	Nypa_fruticans);
((Serenoa_repens	(((Orania_palindan	Sabal_domingensis)	(((Roystonea_regia	Pseudophoenix_vinifera)	((Chamaedorea_seifrizii	(Pelagodoxa_henryana	Manicaria_saccifera))	((((Burretiokentia_grandiflora	Dypsis_decaryi)	Dictyosperma_album)	Geonoma_undata)	((Oenocarpus_bataua	Prestoea_acuminata)	(Kentiopsis_piersoniorum	(Heterospathe_cagayanensis	(Hydriastele_microspadix	Veitchia_spiralis)))))))	(Sclerosperma_profizianum	(Podococcus_barteri	((Reinhardtia_simplex	(Reinhardtia_latisecta	Reinhardtia_paiewonskiana))	(Leopoldinia_pulchra	((Elaeis_oleifera	Bactris_major)	Attalea_speciosa)))))))	Iriartea_deltoidea))	Nypa_fruticans);
((Roystonea_regia	(((((Reinhardtia_paiewonskiana	Reinhardtia_latisecta)	Reinhardtia_simplex)	((Elaeis_oleifera	Bactris_major)	(Sclerosperma_profizianum	(Chamaedorea_seifrizii	Podococcus_barteri))))	Orania_palindan)	((((Leopoldinia_pulchra	(Manicaria_saccifera	Pelagodoxa_henryana))	((Burretiokentia_grandiflora	((Dypsis_decaryi	Dictyosperma_album)	Geonoma_undata))	(Prestoea_acuminata	Oenocarpus_bataua)))	(Hydriastele_microspadix	((Veitchia_spiralis	Heterospathe_cagayanensis)	(Attalea_speciosa	Kentiopsis_piersoniorum))))	(((Sabal_domingensis	Pseudophoenix_vinifera)	Serenoa_repens)	Iriartea_deltoidea))))	Nypa_fruticans);
((Roystonea_regia	(((Sclerosperma_profizianum	((Reinhardtia_paiewonskiana	Reinhardtia_latisecta)	Reinhardtia_simplex))	((Elaeis_oleifera	Bactris_major)	(Orania_palindan	Podococcus_barteri)))	((((((Veitchia_spiralis	Heterospathe_cagayanensis)	(Attalea_speciosa	Kentiopsis_piersoniorum))	((((Chamaedorea_seifrizii	Prestoea_acuminata)	Oenocarpus_bataua)	(Hydriastele_microspadix	Geonoma_undata))	Leopoldinia_pulchra))	(Manicaria_saccifera	Pelagodoxa_henryana))	(Burretiokentia_grandiflora	(Dypsis_decaryi	Dictyosperma_album)))	(((Sabal_domingensis	Pseudophoenix_vinifera)	Serenoa_repens)	Iriartea_deltoidea))))	Nypa_fruticans);
((Serenoa_repens	(Sabal_domingensis	((Iriartea_deltoidea	(((Burretiokentia_grandiflora	((Dypsis_decaryi	Dictyosperma_album)	Roystonea_regia))	(Sclerosperma_profizianum	((((Reinhardtia_paiewonskiana	Reinhardtia_latisecta)	Reinhardtia_simplex)	((Elaeis_oleifera	Bactris_major)	Podococcus_barteri))	Orania_palindan)))	(((Prestoea_acuminata	(Geonoma_undata	Leopoldinia_pulchra))	(Oenocarpus_bataua	((((Chamaedorea_seifrizii	Hydriastele_microspadix)	Veitchia_spiralis)	Heterospathe_cagayanensis)	(Attalea_speciosa	Kentiopsis_piersoniorum))))	(Manicaria_saccifera	Pelagodoxa_henryana))))	Pseudophoenix_vinifera)))	Nypa_fruticans);
((Roystonea_regia	(((((Burretiokentia_grandiflora	Dypsis_decaryi)	Dictyosperma_album)	((((Prestoea_acuminata	(Geonoma_undata	(Hydriastele_microspadix	Leopoldinia_pulchra)))	(((Attalea_speciosa	((Chamaedorea_seifrizii	Veitchia_spiralis)	Kentiopsis_piersoniorum))	Heterospathe_cagayanensis)	Oenocarpus_bataua))	(Manicaria_saccifera	Pelagodoxa_henryana))	(Sclerosperma_profizianum	((Pseudophoenix_vinifera	(Serenoa_repens	Sabal_domingensis))	Iriartea_deltoidea))))	Orania_palindan)	(((Reinhardtia_paiewonskiana	Reinhardtia_latisecta)	Reinhardtia_simplex)	((Elaeis_oleifera	Bactris_major)	Podococcus_barteri))))	Nypa_fruticans);
(((Roystonea_regia	((((Manicaria_saccifera	Pelagodoxa_henryana)	(((Burretiokentia_grandiflora	Dypsis_decaryi)	Dictyosperma_album)	(Orania_palindan	(Leopoldinia_pulchra	Geonoma_undata))))	(((((Attalea_speciosa	Kentiopsis_piersoniorum)	((Chamaedorea_seifrizii	Hydriastele_microspadix)	Veitchia_spiralis))	Heterospathe_cagayanensis)	Oenocarpus_bataua)	Prestoea_acuminata))	(Sclerosperma_profizianum	((Serenoa_repens	Sabal_domingensis)	(Iriartea_deltoidea	Pseudophoenix_vinifera)))))	(((Reinhardtia_paiewonskiana	Reinhardtia_latisecta)	Reinhardtia_simplex)	((Elaeis_oleifera	Bactris_major)	Podococcus_barteri)))	Nypa_fruticans);
((Roystonea_regia	(((Burretiokentia_grandiflora	(((Leopoldinia_pulchra	Geonoma_undata)	(Prestoea_acuminata	(Manicaria_saccifera	Pelagodoxa_henryana)))	(((Veitchia_spiralis	(Attalea_speciosa	Kentiopsis_piersoniorum))	((Chamaedorea_seifrizii	Hydriastele_microspadix)	Heterospathe_cagayanensis))	Oenocarpus_bataua)))	(Sclerosperma_profizianum	((Serenoa_repens	Sabal_domingensis)	(Iriartea_deltoidea	Pseudophoenix_vinifera))))	((((Reinhardtia_paiewonskiana	Reinhardtia_latisecta)	Reinhardtia_simplex)	((Elaeis_oleifera	((Dypsis_decaryi	Dictyosperma_album)	Bactris_major))	Podococcus_barteri))	Orania_palindan)))	Nypa_fruticans);
((Roystonea_regia	((((Dypsis_decaryi	Dictyosperma_album)	(Pelagodoxa_henryana	((Manicaria_saccifera	((Hydriastele_microspadix	Leopoldinia_pulchra)	Geonoma_undata))	((Burretiokentia_grandiflora	(Heterospathe_cagayanensis	((Chamaedorea_seifrizii	Veitchia_spiralis)	(Attalea_speciosa	Kentiopsis_piersoniorum))))	(Prestoea_acuminata	Oenocarpus_bataua)))))	(Sclerosperma_profizianum	((Serenoa_repens	Sabal_domingensis)	(Iriartea_deltoidea	Pseudophoenix_vinifera))))	((((Reinhardtia_paiewonskiana	Reinhardtia_latisecta)	Reinhardtia_simplex)	((Elaeis_oleifera	Bactris_major)	Podococcus_barteri))	Orania_palindan)))	Nypa_fruticans);
((Roystonea_regia	((((Hydriastele_microspadix	(((((Dypsis_decaryi	Dictyosperma_album)	Veitchia_spiralis)	Kentiopsis_piersoniorum)	((Heterospathe_cagayanensis	Burretiokentia_grandiflora)	Attalea_speciosa))	Oenocarpus_bataua))	((Pelagodoxa_henryana	Manicaria_saccifera)	(Prestoea_acuminata	(Geonoma_undata	(Leopoldinia_pulchra	Chamaedorea_seifrizii)))))	(Sclerosperma_profizianum	((Serenoa_repens	Sabal_domingensis)	(Iriartea_deltoidea	Pseudophoenix_vinifera))))	((((Reinhardtia_paiewonskiana	Reinhardtia_latisecta)	Reinhardtia_simplex)	((Elaeis_oleifera	Bactris_major)	Podococcus_barteri))	Orania_palindan)))	Nypa_fruticans);
((Serenoa_repens	(((Iriartea_deltoidea	(((Pseudophoenix_vinifera	Orania_palindan)	((((Attalea_speciosa	Kentiopsis_piersoniorum)	(Heterospathe_cagayanensis	(Hydriastele_microspadix	Veitchia_spiralis)))	Chamaedorea_seifrizii)	((Oenocarpus_bataua	((Leopoldinia_pulchra	Prestoea_acuminata)	Geonoma_undata))	(Pelagodoxa_henryana	Manicaria_saccifera))))	(((Burretiokentia_grandiflora	((Reinhardtia_paiewonskiana	Reinhardtia_latisecta)	Reinhardtia_simplex))	((Elaeis_oleifera	Bactris_major)	(Sclerosperma_profizianum	Podococcus_barteri)))	(Dypsis_decaryi	Dictyosperma_album))))	Roystonea_regia)	Sabal_domingensis))	Nypa_fruticans);
(((Serenoa_repens	Sabal_domingensis)	(Iriartea_deltoidea	(Podococcus_barteri	(Roystonea_regia	(((Sclerosperma_profizianum	((Pelagodoxa_henryana	Manicaria_saccifera)	(((Leopoldinia_pulchra	Geonoma_undata)	(Oenocarpus_bataua	Prestoea_acuminata))	(Burretiokentia_grandiflora	((Veitchia_spiralis	(Attalea_speciosa	Kentiopsis_piersoniorum))	(Heterospathe_cagayanensis	Hydriastele_microspadix))))))	(Pseudophoenix_vinifera	Orania_palindan))	(((Reinhardtia_paiewonskiana	Reinhardtia_latisecta)	Reinhardtia_simplex)	((Dypsis_decaryi	(Dictyosperma_album	Chamaedorea_seifrizii))	(Elaeis_oleifera	Bactris_major))))))))	Nypa_fruticans);
((((Burretiokentia_grandiflora	(Dictyosperma_album	Dypsis_decaryi))	Roystonea_regia)	(((Reinhardtia_simplex	(Reinhardtia_latisecta	Reinhardtia_paiewonskiana))	(Sclerosperma_profizianum	(((Attalea_speciosa	Elaeis_oleifera)	Bactris_major)	Podococcus_barteri)))	(((((Prestoea_acuminata	Oenocarpus_bataua)	(Leopoldinia_pulchra	Geonoma_undata))	((Chamaedorea_seifrizii	Hydriastele_microspadix)	((Heterospathe_cagayanensis	Kentiopsis_piersoniorum)	Veitchia_spiralis)))	(Pelagodoxa_henryana	Manicaria_saccifera))	(((Orania_palindan	Pseudophoenix_vinifera)	Iriartea_deltoidea)	(Serenoa_repens	Sabal_domingensis)))))	Nypa_fruticans);
((((((Sclerosperma_profizianum	((Elaeis_oleifera	Bactris_major)	(Iriartea_deltoidea	Podococcus_barteri)))	(Reinhardtia_simplex	(Reinhardtia_latisecta	Reinhardtia_paiewonskiana)))	(Orania_palindan	(Dictyosperma_album	(Burretiokentia_grandiflora	Dypsis_decaryi))))	Roystonea_regia)	(Attalea_speciosa	((Pseudophoenix_vinifera	(((Prestoea_acuminata	((Chamaedorea_seifrizii	(Hydriastele_microspadix	Leopoldinia_pulchra))	Geonoma_undata))	(Oenocarpus_bataua	((Heterospathe_cagayanensis	Kentiopsis_piersoniorum)	Veitchia_spiralis)))	(Pelagodoxa_henryana	Manicaria_saccifera)))	(Sabal_domingensis	Serenoa_repens))))	Nypa_fruticans);
((Serenoa_repens	(((((Pelagodoxa_henryana	(((Attalea_speciosa	(Chamaedorea_seifrizii	(Leopoldinia_pulchra	Geonoma_undata)))	(Prestoea_acuminata	Oenocarpus_bataua))	(Manicaria_saccifera	((Heterospathe_cagayanensis	Kentiopsis_piersoniorum)	(Hydriastele_microspadix	((Dictyosperma_album	Dypsis_decaryi)	Veitchia_spiralis))))))	(Roystonea_regia	(((Reinhardtia_simplex	(Reinhardtia_latisecta	Reinhardtia_paiewonskiana))	(Sclerosperma_profizianum	Podococcus_barteri))	(Burretiokentia_grandiflora	(Elaeis_oleifera	Bactris_major)))))	Iriartea_deltoidea)	(Orania_palindan	Pseudophoenix_vinifera))	Sabal_domingensis))	Nypa_fruticans);
(((((Burretiokentia_grandiflora	(Dictyosperma_album	Dypsis_decaryi))	Roystonea_regia)	Attalea_speciosa)	(((Reinhardtia_simplex	(Reinhardtia_latisecta	Reinhardtia_paiewonskiana))	(Sclerosperma_profizianum	((Chamaedorea_seifrizii	(Elaeis_oleifera	Bactris_major))	Podococcus_barteri)))	(((Orania_palindan	Sabal_domingensis)	(Serenoa_repens	(Pseudophoenix_vinifera	Iriartea_deltoidea)))	(Prestoea_acuminata	(((Oenocarpus_bataua	((Heterospathe_cagayanensis	Kentiopsis_piersoniorum)	Veitchia_spiralis))	((Leopoldinia_pulchra	Geonoma_undata)	(Hydriastele_microspadix	Manicaria_saccifera)))	Pelagodoxa_henryana)))))	Nypa_fruticans);
(((Chamaedorea_seifrizii	Sabal_domingensis)	(Pseudophoenix_vinifera	(Serenoa_repens	(((((Sclerosperma_profizianum	((((Prestoea_acuminata	((Heterospathe_cagayanensis	Oenocarpus_bataua)	(Hydriastele_microspadix	(Kentiopsis_piersoniorum	Veitchia_spiralis))))	(Pelagodoxa_henryana	Manicaria_saccifera))	(Leopoldinia_pulchra	Geonoma_undata))	Burretiokentia_grandiflora))	((((Dictyosperma_album	Dypsis_decaryi)	(Attalea_speciosa	Elaeis_oleifera))	Bactris_major)	(Reinhardtia_simplex	(Reinhardtia_latisecta	Reinhardtia_paiewonskiana))))	(Iriartea_deltoidea	Podococcus_barteri))	Orania_palindan)	Roystonea_regia))))	Nypa_fruticans);
((Serenoa_repens	(Pseudophoenix_vinifera	(Sabal_domingensis	(Iriartea_deltoidea	(((((Pelagodoxa_henryana	Manicaria_saccifera)	((Burretiokentia_grandiflora	(Dictyosperma_album	Dypsis_decaryi))	(Hydriastele_microspadix	(Heterospathe_cagayanensis	(Kentiopsis_piersoniorum	Veitchia_spiralis)))))	(Geonoma_undata	(Leopoldinia_pulchra	(Prestoea_acuminata	Oenocarpus_bataua))))	(((((Attalea_speciosa	Elaeis_oleifera)	Bactris_major)	(Reinhardtia_simplex	(Reinhardtia_latisecta	Reinhardtia_paiewonskiana)))	(Chamaedorea_seifrizii	Podococcus_barteri))	(Orania_palindan	Sclerosperma_profizianum)))	Roystonea_regia)))))	Nypa_fruticans);
(((Reinhardtia_simplex	(Reinhardtia_latisecta	Reinhardtia_paiewonskiana))	((Podococcus_barteri	((((Sclerosperma_profizianum	(Iriartea_deltoidea	(Serenoa_repens	(Orania_palindan	Sabal_domingensis))))	(Chamaedorea_seifrizii	(((Heterospathe_cagayanensis	(Kentiopsis_piersoniorum	Veitchia_spiralis))	(((Burretiokentia_grandiflora	(Manicaria_saccifera	Geonoma_undata))	(Hydriastele_microspadix	Leopoldinia_pulchra))	(Prestoea_acuminata	Oenocarpus_bataua)))	Pelagodoxa_henryana)))	Pseudophoenix_vinifera)	((Dictyosperma_album	Dypsis_decaryi)	Roystonea_regia)))	((Attalea_speciosa	Elaeis_oleifera)	Bactris_major)))	Nypa_fruticans);
(((((Iriartea_deltoidea	Pseudophoenix_vinifera)	(((Manicaria_saccifera	Pelagodoxa_henryana)	((Kentiopsis_piersoniorum	((Heterospathe_cagayanensis	Hydriastele_microspadix)	((Dictyosperma_album	(Burretiokentia_grandiflora	Dypsis_decaryi))	Veitchia_spiralis)))	((Geonoma_undata	Leopoldinia_pulchra)	(Prestoea_acuminata	Oenocarpus_bataua))))	(Roystonea_regia	(Chamaedorea_seifrizii	((Orania_palindan	(Reinhardtia_simplex	(Reinhardtia_latisecta	Reinhardtia_paiewonskiana)))	(((Attalea_speciosa	Elaeis_oleifera)	Bactris_major)	(Sclerosperma_profizianum	Podococcus_barteri)))))))	Sabal_domingensis)	Serenoa_repens)	Nypa_fruticans);
((Sabal_domingensis	(((Iriartea_deltoidea	Pseudophoenix_vinifera)	(((((Chamaedorea_seifrizii	Podococcus_barteri)	(((Attalea_speciosa	Elaeis_oleifera)	Bactris_major)	(Reinhardtia_simplex	(Reinhardtia_latisecta	Reinhardtia_paiewonskiana))))	Sclerosperma_profizianum)	((Oenocarpus_bataua	(((((Dictyosperma_album	(Burretiokentia_grandiflora	Dypsis_decaryi))	Veitchia_spiralis)	Kentiopsis_piersoniorum)	Heterospathe_cagayanensis)	Hydriastele_microspadix))	(((Leopoldinia_pulchra	(Orania_palindan	Geonoma_undata))	Prestoea_acuminata)	(Manicaria_saccifera	Pelagodoxa_henryana))))	Roystonea_regia))	Serenoa_repens))	Nypa_fruticans);
((Sabal_domingensis	(((Iriartea_deltoidea	Pseudophoenix_vinifera)	((((Podococcus_barteri	((Attalea_speciosa	(Elaeis_oleifera	Bactris_major))	(Reinhardtia_simplex	(Reinhardtia_latisecta	Reinhardtia_paiewonskiana))))	(Orania_palindan	Sclerosperma_profizianum))	((((((Dictyosperma_album	Dypsis_decaryi)	Veitchia_spiralis)	Burretiokentia_grandiflora)	Kentiopsis_piersoniorum)	(Hydriastele_microspadix	Heterospathe_cagayanensis))	(((Prestoea_acuminata	(Chamaedorea_seifrizii	(Leopoldinia_pulchra	Geonoma_undata)))	Oenocarpus_bataua)	(Manicaria_saccifera	Pelagodoxa_henryana))))	Roystonea_regia))	Serenoa_repens))	Nypa_fruticans);
((Serenoa_repens	((Orania_palindan	Sabal_domingensis)	((Iriartea_deltoidea	Pseudophoenix_vinifera)	((((((Dictyosperma_album	Dypsis_decaryi)	Roystonea_regia)	Burretiokentia_grandiflora)	((Reinhardtia_simplex	(Reinhardtia_latisecta	Reinhardtia_paiewonskiana))	((Elaeis_oleifera	Bactris_major)	(Podococcus_barteri	Sclerosperma_profizianum))))	Chamaedorea_seifrizii)	((Manicaria_saccifera	Pelagodoxa_henryana)	((Heterospathe_cagayanensis	(Attalea_speciosa	(Kentiopsis_piersoniorum	Veitchia_spiralis)))	((Prestoea_acuminata	Oenocarpus_bataua)	(Geonoma_undata	(Hydriastele_microspadix	Leopoldinia_pulchra)))))))))	Nypa_fruticans);
((Serenoa_repens	(Sabal_domingensis	((((((Orania_palindan	Pseudophoenix_vinifera)	(((Elaeis_oleifera	Bactris_major)	(Iriartea_deltoidea	Podococcus_barteri))	(Sclerosperma_profizianum	(Reinhardtia_simplex	(Reinhardtia_latisecta	Reinhardtia_paiewonskiana)))))	Roystonea_regia)	(Burretiokentia_grandiflora	Attalea_speciosa))	(((((Hydriastele_microspadix	(Heterospathe_cagayanensis	(Kentiopsis_piersoniorum	Veitchia_spiralis)))	Oenocarpus_bataua)	(Dictyosperma_album	Dypsis_decaryi))	((Geonoma_undata	Leopoldinia_pulchra)	Prestoea_acuminata))	(Manicaria_saccifera	Pelagodoxa_henryana)))	Chamaedorea_seifrizii)))	Nypa_fruticans);
((((Burretiokentia_grandiflora	(Dictyosperma_album	Dypsis_decaryi))	Roystonea_regia)	((((Reinhardtia_simplex	(Reinhardtia_latisecta	Reinhardtia_paiewonskiana))	(Chamaedorea_seifrizii	Podococcus_barteri))	(Elaeis_oleifera	Bactris_major))	(Orania_palindan	(((((Hydriastele_microspadix	(Heterospathe_cagayanensis	((Attalea_speciosa	Kentiopsis_piersoniorum)	Veitchia_spiralis)))	Oenocarpus_bataua)	((Geonoma_undata	Leopoldinia_pulchra)	Prestoea_acuminata))	(Manicaria_saccifera	Pelagodoxa_henryana))	(Sclerosperma_profizianum	((Sabal_domingensis	Serenoa_repens)	(Iriartea_deltoidea	Pseudophoenix_vinifera)))))))	Nypa_fruticans);
((Serenoa_repens	(((Iriartea_deltoidea	Pseudophoenix_vinifera)	((Roystonea_regia	(((Sclerosperma_profizianum	((Elaeis_oleifera	Bactris_major)	(Chamaedorea_seifrizii	Podococcus_barteri)))	Orania_palindan)	(Reinhardtia_simplex	(Reinhardtia_latisecta	Reinhardtia_paiewonskiana))))	((Hydriastele_microspadix	((Attalea_speciosa	Kentiopsis_piersoniorum)	((Dictyosperma_album	(Burretiokentia_grandiflora	Dypsis_decaryi))	Veitchia_spiralis)))	((Pelagodoxa_henryana	(((Manicaria_saccifera	Geonoma_undata)	Leopoldinia_pulchra)	(Oenocarpus_bataua	Prestoea_acuminata)))	Heterospathe_cagayanensis))))	Sabal_domingensis))	Nypa_fruticans);
(((Iriartea_deltoidea	((Roystonea_regia	((Sclerosperma_profizianum	((Elaeis_oleifera	Bactris_major)	Podococcus_barteri))	(Reinhardtia_simplex	(Reinhardtia_latisecta	Reinhardtia_paiewonskiana))))	((((Oenocarpus_bataua	Prestoea_acuminata)	((Burretiokentia_grandiflora	(Dictyosperma_album	Dypsis_decaryi))	Geonoma_undata))	((Heterospathe_cagayanensis	(Hydriastele_microspadix	(((Attalea_speciosa	Leopoldinia_pulchra)	Kentiopsis_piersoniorum)	Veitchia_spiralis)))	Chamaedorea_seifrizii))	(Manicaria_saccifera	Pelagodoxa_henryana))))	((Orania_palindan	Sabal_domingensis)	(Pseudophoenix_vinifera	Serenoa_repens)))	Nypa_fruticans);
((Sabal_domingensis	((Serenoa_repens	((Pseudophoenix_vinifera	Iriartea_deltoidea)	((Roystonea_regia	(Sclerosperma_profizianum	(((Elaeis_oleifera	Bactris_major)	Podococcus_barteri)	(Reinhardtia_simplex	(Reinhardtia_latisecta	Reinhardtia_paiewonskiana)))))	((((((Oenocarpus_bataua	Prestoea_acuminata)	Geonoma_undata)	Attalea_speciosa)	((Burretiokentia_grandiflora	(Chamaedorea_seifrizii	(Leopoldinia_pulchra	(Dictyosperma_album	Dypsis_decaryi))))	(Kentiopsis_piersoniorum	(Hydriastele_microspadix	Veitchia_spiralis))))	(Manicaria_saccifera	Pelagodoxa_henryana))	Heterospathe_cagayanensis))))	Orania_palindan))	Nypa_fruticans);
((Serenoa_repens	((Iriartea_deltoidea	((((Roystonea_regia	(((Elaeis_oleifera	Bactris_major)	Podococcus_barteri)	(Reinhardtia_simplex	(Reinhardtia_latisecta	Reinhardtia_paiewonskiana))))	Pseudophoenix_vinifera)	((((Oenocarpus_bataua	Prestoea_acuminata)	Geonoma_undata)	(((Heterospathe_cagayanensis	((Burretiokentia_grandiflora	(Dictyosperma_album	Dypsis_decaryi))	Veitchia_spiralis))	(Kentiopsis_piersoniorum	Attalea_speciosa))	Hydriastele_microspadix))	(((Chamaedorea_seifrizii	Pelagodoxa_henryana)	Leopoldinia_pulchra)	Manicaria_saccifera)))	Sclerosperma_profizianum))	(Orania_palindan	Sabal_domingensis)))	Nypa_fruticans);
((Sabal_domingensis	(Serenoa_repens	(Pseudophoenix_vinifera	(Iriartea_deltoidea	((((Oenocarpus_bataua	Prestoea_acuminata)	((Burretiokentia_grandiflora	(((Dictyosperma_album	Dypsis_decaryi)	Veitchia_spiralis)	(Kentiopsis_piersoniorum	Attalea_speciosa)))	(Heterospathe_cagayanensis	Hydriastele_microspadix)))	((Geonoma_undata	Leopoldinia_pulchra)	(Pelagodoxa_henryana	Manicaria_saccifera)))	(((Reinhardtia_simplex	(Reinhardtia_latisecta	Reinhardtia_paiewonskiana))	((Sclerosperma_profizianum	Podococcus_barteri)	((Orania_palindan	Chamaedorea_seifrizii)	(Elaeis_oleifera	Bactris_major))))	Roystonea_regia))))))	Nypa_fruticans);
((Roystonea_regia	(((Sclerosperma_profizianum	(Reinhardtia_simplex	(Reinhardtia_latisecta	Reinhardtia_paiewonskiana)))	(Orania_palindan	(((((Hydriastele_microspadix	(Heterospathe_cagayanensis	(Veitchia_spiralis	Kentiopsis_piersoniorum)))	(Oenocarpus_bataua	Prestoea_acuminata))	(Geonoma_undata	(Burretiokentia_grandiflora	(Dictyosperma_album	Dypsis_decaryi))))	((Pelagodoxa_henryana	Manicaria_saccifera)	(Attalea_speciosa	Leopoldinia_pulchra)))	(Podococcus_barteri	(Elaeis_oleifera	Bactris_major)))))	(Pseudophoenix_vinifera	(((Chamaedorea_seifrizii	Iriartea_deltoidea)	Sabal_domingensis)	Serenoa_repens))))	Nypa_fruticans);
(((((Iriartea_deltoidea	((Roystonea_regia	((Podococcus_barteri	(Orania_palindan	(Elaeis_oleifera	Bactris_major)))	(Sclerosperma_profizianum	(Reinhardtia_simplex	(Reinhardtia_latisecta	Reinhardtia_paiewonskiana)))))	((((((Hydriastele_microspadix	Heterospathe_cagayanensis)	(Attalea_speciosa	(Veitchia_spiralis	Kentiopsis_piersoniorum)))	(Oenocarpus_bataua	Prestoea_acuminata))	Geonoma_undata)	(Pelagodoxa_henryana	Manicaria_saccifera))	((Burretiokentia_grandiflora	(Dictyosperma_album	Dypsis_decaryi))	Leopoldinia_pulchra))))	Pseudophoenix_vinifera)	(Sabal_domingensis	Chamaedorea_seifrizii))	Serenoa_repens)	Nypa_fruticans);
