# Supplementary material for: Data supporting the nuclear phylogenomics of the palm subfamily Arecoideae (Arecaceae)
Source: Data Brief. 2016 Mar 2;7:532–6. doi: 10.1016/j.dib.2016.02.063 (PMC4796708; doi:10.1016/j.dib.2016.02.063)
Supplement: Supplementary file 5 — Supplementary material [file mmc5.zip › RAxML_bootstrap.Sabal_743.raxml.tre]

(((Sabal_domingensis	(Podococcus_barteri	Phoenix_dactylifera))	(Serenoa_repens	(((((Iriartea_deltoidea	((Reinhardtia_paiewonskiana	Reinhardtia_latisecta)	Reinhardtia_simplex))	((((((Oenocarpus_minor	Oenocarpus_bataua)	Prestoea_acuminata)	Geonoma_undata)	((Kentiopsis_piersoniorum	Dictyosperma_album)	(Hydriastele_microspadix	Heterospathe_cagayanensis)))	Manicaria_saccifera)	(Attalea_speciosa	(Bactris_major	(Elaeis_oleifera	Elaeis_guineensis)))))	Sclerosperma_profizianum)	(Roystonea_regia	Orania_palindan))	(Veitchia_spiralis	Chamaedorea_seifrizii))))	Nypa_fruticans);
(((Serenoa_repens	((Sabal_domingensis	(Podococcus_barteri	Phoenix_dactylifera))	((((Iriartea_deltoidea	((Reinhardtia_paiewonskiana	Reinhardtia_latisecta)	Reinhardtia_simplex))	(Roystonea_regia	Orania_palindan))	(Attalea_speciosa	(Bactris_major	(Elaeis_oleifera	Elaeis_guineensis))))	(Sclerosperma_profizianum	((Manicaria_saccifera	(Geonoma_undata	((Oenocarpus_minor	Oenocarpus_bataua)	Prestoea_acuminata)))	(Kentiopsis_piersoniorum	((Dictyosperma_album	Hydriastele_microspadix)	Heterospathe_cagayanensis)))))))	(Veitchia_spiralis	Chamaedorea_seifrizii))	Nypa_fruticans);
(((Serenoa_repens	(((Sabal_domingensis	Phoenix_dactylifera)	((((Attalea_speciosa	(Bactris_major	(Elaeis_oleifera	Elaeis_guineensis)))	(((Geonoma_undata	((Dictyosperma_album	Hydriastele_microspadix)	(Heterospathe_cagayanensis	Kentiopsis_piersoniorum)))	((Oenocarpus_minor	Oenocarpus_bataua)	(Veitchia_spiralis	Prestoea_acuminata)))	Manicaria_saccifera))	((Reinhardtia_paiewonskiana	Reinhardtia_latisecta)	Reinhardtia_simplex))	(Podococcus_barteri	(Orania_palindan	Sclerosperma_profizianum))))	Roystonea_regia))	(Iriartea_deltoidea	Chamaedorea_seifrizii))	Nypa_fruticans);
((Chamaedorea_seifrizii	(Iriartea_deltoidea	(((((Serenoa_repens	(Sabal_domingensis	(Podococcus_barteri	Phoenix_dactylifera)))	Sclerosperma_profizianum)	((Attalea_speciosa	(Bactris_major	(Elaeis_oleifera	Elaeis_guineensis)))	((((Oenocarpus_minor	Oenocarpus_bataua)	Prestoea_acuminata)	(Geonoma_undata	(Veitchia_spiralis	((Kentiopsis_piersoniorum	Heterospathe_cagayanensis)	(Hydriastele_microspadix	Dictyosperma_album)))))	Manicaria_saccifera)))	((Reinhardtia_paiewonskiana	Reinhardtia_latisecta)	Reinhardtia_simplex))	(Roystonea_regia	Orania_palindan))))	Nypa_fruticans);
((Orania_palindan	((((((Attalea_speciosa	((Elaeis_oleifera	Elaeis_guineensis)	(Podococcus_barteri	Bactris_major)))	((((Oenocarpus_minor	Oenocarpus_bataua)	(Veitchia_spiralis	Prestoea_acuminata))	(Geonoma_undata	(Kentiopsis_piersoniorum	(Dictyosperma_album	(Hydriastele_microspadix	Heterospathe_cagayanensis)))))	Manicaria_saccifera))	((Chamaedorea_seifrizii	Serenoa_repens)	(Sabal_domingensis	Phoenix_dactylifera)))	Sclerosperma_profizianum)	(Iriartea_deltoidea	((Reinhardtia_paiewonskiana	Reinhardtia_latisecta)	Reinhardtia_simplex)))	Roystonea_regia))	Nypa_fruticans);
((((Serenoa_repens	(Sabal_domingensis	Phoenix_dactylifera))	((Roystonea_regia	(Sclerosperma_profizianum	Orania_palindan))	(((Attalea_speciosa	(((Podococcus_barteri	Elaeis_oleifera)	Elaeis_guineensis)	Bactris_major))	(((Geonoma_undata	(Kentiopsis_piersoniorum	((Dictyosperma_album	Hydriastele_microspadix)	Heterospathe_cagayanensis)))	Manicaria_saccifera)	((Oenocarpus_minor	Oenocarpus_bataua)	(Veitchia_spiralis	Prestoea_acuminata))))	(Iriartea_deltoidea	((Reinhardtia_paiewonskiana	Reinhardtia_latisecta)	Reinhardtia_simplex)))))	Chamaedorea_seifrizii)	Nypa_fruticans);
(((Iriartea_deltoidea	Chamaedorea_seifrizii)	(((Sabal_domingensis	(Podococcus_barteri	Phoenix_dactylifera))	((Roystonea_regia	(Sclerosperma_profizianum	Orania_palindan))	(((Attalea_speciosa	((Elaeis_oleifera	Elaeis_guineensis)	Bactris_major))	(((Geonoma_undata	(Kentiopsis_piersoniorum	((Dictyosperma_album	Hydriastele_microspadix)	Heterospathe_cagayanensis)))	Manicaria_saccifera)	((Oenocarpus_minor	Oenocarpus_bataua)	(Veitchia_spiralis	Prestoea_acuminata))))	((Reinhardtia_paiewonskiana	Reinhardtia_latisecta)	Reinhardtia_simplex))))	Serenoa_repens))	Nypa_fruticans);
((((Sabal_domingensis	(Podococcus_barteri	Phoenix_dactylifera))	((Sclerosperma_profizianum	((Iriartea_deltoidea	Chamaedorea_seifrizii)	(Roystonea_regia	Orania_palindan)))	(((Attalea_speciosa	((Elaeis_oleifera	Elaeis_guineensis)	Bactris_major))	((((Oenocarpus_minor	Oenocarpus_bataua)	Prestoea_acuminata)	(Geonoma_undata	(Veitchia_spiralis	(Kentiopsis_piersoniorum	((Dictyosperma_album	Hydriastele_microspadix)	Heterospathe_cagayanensis)))))	Manicaria_saccifera))	((Reinhardtia_paiewonskiana	Reinhardtia_latisecta)	Reinhardtia_simplex))))	Serenoa_repens)	Nypa_fruticans);
((((Roystonea_regia	Orania_palindan)	(((Sabal_domingensis	Phoenix_dactylifera)	Sclerosperma_profizianum)	((Podococcus_barteri	((Attalea_speciosa	((Elaeis_oleifera	Elaeis_guineensis)	Bactris_major))	(((Geonoma_undata	((Dictyosperma_album	Kentiopsis_piersoniorum)	(Hydriastele_microspadix	Heterospathe_cagayanensis)))	Manicaria_saccifera)	((Oenocarpus_minor	Oenocarpus_bataua)	(Veitchia_spiralis	Prestoea_acuminata)))))	(Iriartea_deltoidea	((Reinhardtia_paiewonskiana	Reinhardtia_latisecta)	Reinhardtia_simplex)))))	(Chamaedorea_seifrizii	Serenoa_repens))	Nypa_fruticans);
((Orania_palindan	((((Iriartea_deltoidea	Chamaedorea_seifrizii)	(Roystonea_regia	((Sabal_domingensis	Phoenix_dactylifera)	Serenoa_repens)))	(Attalea_speciosa	Sclerosperma_profizianum))	(((Podococcus_barteri	((Elaeis_oleifera	Elaeis_guineensis)	Bactris_major))	((((Geonoma_undata	(Kentiopsis_piersoniorum	((Dictyosperma_album	Hydriastele_microspadix)	Heterospathe_cagayanensis)))	Manicaria_saccifera)	Veitchia_spiralis)	((Oenocarpus_minor	Oenocarpus_bataua)	Prestoea_acuminata)))	((Reinhardtia_paiewonskiana	Reinhardtia_latisecta)	Reinhardtia_simplex))))	Nypa_fruticans);
((Orania_palindan	(Roystonea_regia	(((((Attalea_speciosa	(Bactris_major	(Elaeis_oleifera	Elaeis_guineensis)))	((Manicaria_saccifera	(Prestoea_acuminata	(Oenocarpus_minor	Oenocarpus_bataua)))	(((Veitchia_spiralis	Geonoma_undata)	Sclerosperma_profizianum)	(Dictyosperma_album	(Hydriastele_microspadix	(Heterospathe_cagayanensis	Kentiopsis_piersoniorum))))))	((Sabal_domingensis	(Podococcus_barteri	Phoenix_dactylifera))	Serenoa_repens))	(Iriartea_deltoidea	((Reinhardtia_paiewonskiana	Reinhardtia_latisecta)	Reinhardtia_simplex)))	Chamaedorea_seifrizii)))	Nypa_fruticans);
(((Roystonea_regia	(((Reinhardtia_paiewonskiana	(Reinhardtia_latisecta	Reinhardtia_simplex))	(((Attalea_speciosa	(Bactris_major	(Elaeis_oleifera	Elaeis_guineensis)))	(Sclerosperma_profizianum	((Manicaria_saccifera	(Prestoea_acuminata	(Oenocarpus_minor	Oenocarpus_bataua)))	(Geonoma_undata	(((Kentiopsis_piersoniorum	Heterospathe_cagayanensis)	(Dictyosperma_album	Hydriastele_microspadix))	Veitchia_spiralis)))))	((Sabal_domingensis	(Podococcus_barteri	Phoenix_dactylifera))	Serenoa_repens)))	Orania_palindan))	(Chamaedorea_seifrizii	Iriartea_deltoidea))	Nypa_fruticans);
((((((Attalea_speciosa	(Bactris_major	(Elaeis_oleifera	Elaeis_guineensis)))	((Manicaria_saccifera	((Prestoea_acuminata	(Oenocarpus_bataua	Oenocarpus_minor))	Geonoma_undata))	((Dictyosperma_album	Hydriastele_microspadix)	(Kentiopsis_piersoniorum	Heterospathe_cagayanensis))))	(Reinhardtia_simplex	(Reinhardtia_paiewonskiana	Reinhardtia_latisecta)))	(((Chamaedorea_seifrizii	Iriartea_deltoidea)	(Sclerosperma_profizianum	((Sabal_domingensis	(Podococcus_barteri	Phoenix_dactylifera))	Serenoa_repens)))	(Roystonea_regia	Orania_palindan)))	Veitchia_spiralis)	Nypa_fruticans);
(((Orania_palindan	(((((Attalea_speciosa	(Bactris_major	(Elaeis_oleifera	Elaeis_guineensis)))	((Manicaria_saccifera	((Prestoea_acuminata	(Oenocarpus_bataua	Oenocarpus_minor))	Geonoma_undata))	((Dictyosperma_album	(Kentiopsis_piersoniorum	Hydriastele_microspadix))	Heterospathe_cagayanensis)))	(Iriartea_deltoidea	(Reinhardtia_simplex	(Reinhardtia_paiewonskiana	Reinhardtia_latisecta))))	(Sclerosperma_profizianum	((Sabal_domingensis	(Podococcus_barteri	Phoenix_dactylifera))	Serenoa_repens)))	Roystonea_regia))	(Chamaedorea_seifrizii	Veitchia_spiralis))	Nypa_fruticans);
((((((Reinhardtia_simplex	(Iriartea_deltoidea	(Reinhardtia_paiewonskiana	Reinhardtia_latisecta)))	((Podococcus_barteri	((Manicaria_saccifera	((Prestoea_acuminata	(Oenocarpus_bataua	Oenocarpus_minor))	(Geonoma_undata	(((Dictyosperma_album	Hydriastele_microspadix)	Heterospathe_cagayanensis)	Kentiopsis_piersoniorum))))	(Attalea_speciosa	(Bactris_major	(Elaeis_oleifera	Elaeis_guineensis)))))	(Sclerosperma_profizianum	((Sabal_domingensis	Phoenix_dactylifera)	Serenoa_repens))))	Orania_palindan)	Roystonea_regia)	(Chamaedorea_seifrizii	Veitchia_spiralis))	Nypa_fruticans);
((Orania_palindan	((((Reinhardtia_paiewonskiana	Reinhardtia_latisecta)	Reinhardtia_simplex)	(((Manicaria_saccifera	(Geonoma_undata	((Dictyosperma_album	Kentiopsis_piersoniorum)	(Hydriastele_microspadix	Heterospathe_cagayanensis))))	((Veitchia_spiralis	Prestoea_acuminata)	(Oenocarpus_bataua	Oenocarpus_minor)))	(Attalea_speciosa	(Bactris_major	(Elaeis_oleifera	Elaeis_guineensis)))))	(Sclerosperma_profizianum	(((Sabal_domingensis	(Podococcus_barteri	Phoenix_dactylifera))	Serenoa_repens)	(Roystonea_regia	(Iriartea_deltoidea	Chamaedorea_seifrizii))))))	Nypa_fruticans);
(((Sabal_domingensis	Phoenix_dactylifera)	(Serenoa_repens	((Roystonea_regia	(Orania_palindan	(((Iriartea_deltoidea	((Reinhardtia_paiewonskiana	Reinhardtia_latisecta)	Reinhardtia_simplex))	((((Dictyosperma_album	(Kentiopsis_piersoniorum	(Hydriastele_microspadix	Heterospathe_cagayanensis)))	(Manicaria_saccifera	Geonoma_undata))	(Prestoea_acuminata	(Oenocarpus_bataua	Oenocarpus_minor)))	(Attalea_speciosa	(Bactris_major	(Podococcus_barteri	(Elaeis_oleifera	Elaeis_guineensis))))))	Sclerosperma_profizianum)))	(Veitchia_spiralis	Chamaedorea_seifrizii))))	Nypa_fruticans);
(((Veitchia_spiralis	Chamaedorea_seifrizii)	((((((Dictyosperma_album	(Hydriastele_microspadix	Heterospathe_cagayanensis))	Kentiopsis_piersoniorum)	(Manicaria_saccifera	Geonoma_undata))	((Oenocarpus_bataua	Prestoea_acuminata)	Oenocarpus_minor))	(Attalea_speciosa	(Bactris_major	(Elaeis_oleifera	Elaeis_guineensis))))	((((((Sabal_domingensis	(Podococcus_barteri	Phoenix_dactylifera))	Serenoa_repens)	Roystonea_regia)	Orania_palindan)	Sclerosperma_profizianum)	(Iriartea_deltoidea	((Reinhardtia_paiewonskiana	Reinhardtia_latisecta)	Reinhardtia_simplex)))))	Nypa_fruticans);
(((Oenocarpus_bataua	Oenocarpus_minor)	(((Manicaria_saccifera	(((Dictyosperma_album	Geonoma_undata)	(Hydriastele_microspadix	Heterospathe_cagayanensis))	Kentiopsis_piersoniorum))	((Attalea_speciosa	((Podococcus_barteri	Bactris_major)	(Elaeis_oleifera	Elaeis_guineensis)))	(((Reinhardtia_paiewonskiana	Reinhardtia_latisecta)	Reinhardtia_simplex)	(((Roystonea_regia	((Sabal_domingensis	Phoenix_dactylifera)	Serenoa_repens))	(Iriartea_deltoidea	(Chamaedorea_seifrizii	Veitchia_spiralis)))	(Orania_palindan	Sclerosperma_profizianum)))))	Prestoea_acuminata))	Nypa_fruticans);
(((Chamaedorea_seifrizii	Veitchia_spiralis)	(((((Roystonea_regia	Orania_palindan)	((Attalea_speciosa	Sclerosperma_profizianum)	((((Kentiopsis_piersoniorum	((Heterospathe_cagayanensis	Hydriastele_microspadix)	Dictyosperma_album))	(Manicaria_saccifera	((Prestoea_acuminata	(Oenocarpus_bataua	Oenocarpus_minor))	Geonoma_undata)))	(Bactris_major	(Elaeis_oleifera	Elaeis_guineensis)))	(((Iriartea_deltoidea	Reinhardtia_paiewonskiana)	Reinhardtia_latisecta)	Reinhardtia_simplex))))	(Sabal_domingensis	Phoenix_dactylifera))	Podococcus_barteri)	Serenoa_repens))	Nypa_fruticans);
((((Serenoa_repens	Sabal_domingensis)	Phoenix_dactylifera)	((Iriartea_deltoidea	Chamaedorea_seifrizii)	(((((Manicaria_saccifera	((Veitchia_spiralis	Prestoea_acuminata)	(Oenocarpus_minor	Oenocarpus_bataua)))	(Geonoma_undata	((Hydriastele_microspadix	(Dictyosperma_album	Kentiopsis_piersoniorum))	Heterospathe_cagayanensis)))	(Attalea_speciosa	(Bactris_major	(Podococcus_barteri	(Elaeis_oleifera	Elaeis_guineensis)))))	(Reinhardtia_simplex	(Reinhardtia_paiewonskiana	Reinhardtia_latisecta)))	(Roystonea_regia	(Orania_palindan	Sclerosperma_profizianum)))))	Nypa_fruticans);
((((Sclerosperma_profizianum	(((((Manicaria_saccifera	(Hydriastele_microspadix	((Veitchia_spiralis	Prestoea_acuminata)	(Oenocarpus_minor	Oenocarpus_bataua))))	((Dictyosperma_album	(Kentiopsis_piersoniorum	Geonoma_undata))	Heterospathe_cagayanensis))	(Bactris_major	(Elaeis_oleifera	Elaeis_guineensis)))	(Reinhardtia_simplex	(Reinhardtia_paiewonskiana	Reinhardtia_latisecta)))	((Serenoa_repens	(Sabal_domingensis	(Iriartea_deltoidea	(Podococcus_barteri	Phoenix_dactylifera))))	(Attalea_speciosa	Chamaedorea_seifrizii))))	Roystonea_regia)	Orania_palindan)	Nypa_fruticans);
(((((Attalea_speciosa	Sclerosperma_profizianum)	(((Podococcus_barteri	(Bactris_major	(Elaeis_oleifera	Elaeis_guineensis)))	(((Manicaria_saccifera	((Kentiopsis_piersoniorum	(Heterospathe_cagayanensis	(Dictyosperma_album	Hydriastele_microspadix)))	Geonoma_undata))	((Veitchia_spiralis	Prestoea_acuminata)	(Oenocarpus_minor	Oenocarpus_bataua)))	(Reinhardtia_simplex	(Reinhardtia_paiewonskiana	Reinhardtia_latisecta))))	(((Iriartea_deltoidea	Chamaedorea_seifrizii)	Serenoa_repens)	(Sabal_domingensis	Phoenix_dactylifera))))	Roystonea_regia)	Orania_palindan)	Nypa_fruticans);
((((((((Manicaria_saccifera	(((Kentiopsis_piersoniorum	Dictyosperma_album)	(Heterospathe_cagayanensis	Hydriastele_microspadix))	Geonoma_undata))	(Prestoea_acuminata	(Oenocarpus_minor	Oenocarpus_bataua)))	(Podococcus_barteri	(Bactris_major	(Elaeis_oleifera	Elaeis_guineensis))))	(Reinhardtia_simplex	(Iriartea_deltoidea	(Reinhardtia_paiewonskiana	Reinhardtia_latisecta))))	(Roystonea_regia	((Serenoa_repens	(Sabal_domingensis	Phoenix_dactylifera))	(Veitchia_spiralis	Chamaedorea_seifrizii))))	(Attalea_speciosa	Sclerosperma_profizianum))	Orania_palindan)	Nypa_fruticans);
((((Sabal_domingensis	(Iriartea_deltoidea	Phoenix_dactylifera))	((Attalea_speciosa	Sclerosperma_profizianum)	((Roystonea_regia	Orania_palindan)	((((Manicaria_saccifera	((Kentiopsis_piersoniorum	(Heterospathe_cagayanensis	(Dictyosperma_album	Hydriastele_microspadix)))	Geonoma_undata))	(Prestoea_acuminata	(Oenocarpus_minor	Oenocarpus_bataua)))	(Podococcus_barteri	(Bactris_major	(Elaeis_oleifera	Elaeis_guineensis))))	(Reinhardtia_simplex	(Reinhardtia_paiewonskiana	Reinhardtia_latisecta))))))	((Veitchia_spiralis	Chamaedorea_seifrizii)	Serenoa_repens))	Nypa_fruticans);
(((Geonoma_undata	Iriartea_deltoidea)	(((Bactris_major	(((Prestoea_acuminata	(Oenocarpus_minor	Oenocarpus_bataua))	(Elaeis_oleifera	Elaeis_guineensis))	Manicaria_saccifera))	((Reinhardtia_paiewonskiana	(Reinhardtia_latisecta	Reinhardtia_simplex))	((Orania_palindan	(Attalea_speciosa	Sclerosperma_profizianum))	(Roystonea_regia	((Chamaedorea_seifrizii	Veitchia_spiralis)	(Serenoa_repens	(Sabal_domingensis	(Podococcus_barteri	Phoenix_dactylifera))))))))	((Heterospathe_cagayanensis	(Hydriastele_microspadix	Kentiopsis_piersoniorum))	Dictyosperma_album)))	Nypa_fruticans);
((((Attalea_speciosa	(Bactris_major	(Elaeis_oleifera	Elaeis_guineensis)))	((((Veitchia_spiralis	Prestoea_acuminata)	(Oenocarpus_minor	Oenocarpus_bataua))	(Manicaria_saccifera	Geonoma_undata))	((Heterospathe_cagayanensis	(Hydriastele_microspadix	Kentiopsis_piersoniorum))	Dictyosperma_album)))	((Roystonea_regia	(Chamaedorea_seifrizii	(Serenoa_repens	(Sabal_domingensis	(Iriartea_deltoidea	(Podococcus_barteri	Phoenix_dactylifera))))))	(((Reinhardtia_simplex	(Reinhardtia_paiewonskiana	Reinhardtia_latisecta))	Orania_palindan)	Sclerosperma_profizianum)))	Nypa_fruticans);
((Phoenix_dactylifera	((((Sclerosperma_profizianum	((Orania_palindan	Chamaedorea_seifrizii)	(Iriartea_deltoidea	(Reinhardtia_simplex	(Reinhardtia_paiewonskiana	Reinhardtia_latisecta)))))	((Attalea_speciosa	(Bactris_major	(Elaeis_guineensis	(Elaeis_oleifera	Podococcus_barteri))))	(((Oenocarpus_bataua	Prestoea_acuminata)	Oenocarpus_minor)	((((Kentiopsis_piersoniorum	(Hydriastele_microspadix	Veitchia_spiralis))	((Roystonea_regia	Dictyosperma_album)	Heterospathe_cagayanensis))	Geonoma_undata)	Manicaria_saccifera))))	Serenoa_repens)	Sabal_domingensis))	Nypa_fruticans);
(((((Podococcus_barteri	(Sabal_domingensis	Phoenix_dactylifera))	Roystonea_regia)	(Orania_palindan	((((Iriartea_deltoidea	(Attalea_speciosa	(Bactris_major	(Elaeis_guineensis	Elaeis_oleifera))))	(Geonoma_undata	((Manicaria_saccifera	(Veitchia_spiralis	(Prestoea_acuminata	(Oenocarpus_bataua	Oenocarpus_minor))))	(Heterospathe_cagayanensis	((Dictyosperma_album	Hydriastele_microspadix)	Kentiopsis_piersoniorum)))))	(Reinhardtia_simplex	(Reinhardtia_paiewonskiana	Reinhardtia_latisecta)))	Sclerosperma_profizianum)))	(Serenoa_repens	Chamaedorea_seifrizii))	Nypa_fruticans);
((((Serenoa_repens	(Sabal_domingensis	(Podococcus_barteri	Phoenix_dactylifera)))	(Roystonea_regia	((Sclerosperma_profizianum	Orania_palindan)	(((Iriartea_deltoidea	(Attalea_speciosa	(Bactris_major	(Elaeis_guineensis	Elaeis_oleifera))))	(((Geonoma_undata	Manicaria_saccifera)	(Veitchia_spiralis	((Oenocarpus_bataua	Oenocarpus_minor)	Prestoea_acuminata)))	(Heterospathe_cagayanensis	((Dictyosperma_album	Hydriastele_microspadix)	Kentiopsis_piersoniorum))))	(Reinhardtia_simplex	(Reinhardtia_paiewonskiana	Reinhardtia_latisecta))))))	Chamaedorea_seifrizii)	Nypa_fruticans);
((Orania_palindan	((((Sclerosperma_profizianum	(((Geonoma_undata	(Kentiopsis_piersoniorum	((Heterospathe_cagayanensis	Hydriastele_microspadix)	Dictyosperma_album)))	Manicaria_saccifera)	(Prestoea_acuminata	(Oenocarpus_minor	Oenocarpus_bataua))))	(Attalea_speciosa	((Elaeis_oleifera	Elaeis_guineensis)	Bactris_major)))	(((Podococcus_barteri	Phoenix_dactylifera)	Sabal_domingensis)	(Serenoa_repens	(Roystonea_regia	(Veitchia_spiralis	Chamaedorea_seifrizii)))))	(((Reinhardtia_latisecta	Reinhardtia_paiewonskiana)	Reinhardtia_simplex)	Iriartea_deltoidea)))	Nypa_fruticans);
((Orania_palindan	((Sclerosperma_profizianum	(Roystonea_regia	((Veitchia_spiralis	Chamaedorea_seifrizii)	(Serenoa_repens	((Podococcus_barteri	Phoenix_dactylifera)	Sabal_domingensis)))))	((((((Prestoea_acuminata	(Oenocarpus_minor	Oenocarpus_bataua))	Geonoma_undata)	(Kentiopsis_piersoniorum	((Heterospathe_cagayanensis	Hydriastele_microspadix)	Dictyosperma_album)))	Manicaria_saccifera)	(Attalea_speciosa	((Elaeis_oleifera	Elaeis_guineensis)	Bactris_major)))	(((Reinhardtia_latisecta	Reinhardtia_paiewonskiana)	Reinhardtia_simplex)	Iriartea_deltoidea))))	Nypa_fruticans);
((Orania_palindan	(((Reinhardtia_paiewonskiana	(Reinhardtia_simplex	Reinhardtia_latisecta))	(Iriartea_deltoidea	(((Geonoma_undata	((Dictyosperma_album	(Hydriastele_microspadix	Heterospathe_cagayanensis))	Kentiopsis_piersoniorum))	((Prestoea_acuminata	(Oenocarpus_minor	Oenocarpus_bataua))	(Manicaria_saccifera	(Attalea_speciosa	((Elaeis_oleifera	Elaeis_guineensis)	Bactris_major)))))	(Sclerosperma_profizianum	((Serenoa_repens	(Chamaedorea_seifrizii	Veitchia_spiralis))	((Podococcus_barteri	Phoenix_dactylifera)	Sabal_domingensis))))))	Roystonea_regia))	Nypa_fruticans);
((((Podococcus_barteri	Phoenix_dactylifera)	Sabal_domingensis)	((Sclerosperma_profizianum	((((Attalea_speciosa	((Elaeis_oleifera	Elaeis_guineensis)	Bactris_major))	(Manicaria_saccifera	(((Dictyosperma_album	(Hydriastele_microspadix	Heterospathe_cagayanensis))	Kentiopsis_piersoniorum)	(Prestoea_acuminata	(Oenocarpus_minor	Oenocarpus_bataua)))))	(Reinhardtia_simplex	(Reinhardtia_latisecta	Reinhardtia_paiewonskiana)))	((Roystonea_regia	Orania_palindan)	((Iriartea_deltoidea	Chamaedorea_seifrizii)	(Veitchia_spiralis	Serenoa_repens)))))	Geonoma_undata))	Nypa_fruticans);
(((Phoenix_dactylifera	Sabal_domingensis)	(((Sclerosperma_profizianum	((((Attalea_speciosa	(Bactris_major	(Podococcus_barteri	(Elaeis_oleifera	Elaeis_guineensis))))	(((Prestoea_acuminata	(Oenocarpus_minor	Oenocarpus_bataua))	Manicaria_saccifera)	((Dictyosperma_album	Hydriastele_microspadix)	(Heterospathe_cagayanensis	Kentiopsis_piersoniorum))))	(Iriartea_deltoidea	(Reinhardtia_simplex	(Reinhardtia_latisecta	Reinhardtia_paiewonskiana))))	((Roystonea_regia	Orania_palindan)	(Chamaedorea_seifrizii	Veitchia_spiralis))))	Serenoa_repens)	Geonoma_undata))	Nypa_fruticans);
((((Chamaedorea_seifrizii	Veitchia_spiralis)	Serenoa_repens)	((Phoenix_dactylifera	Sabal_domingensis)	((Orania_palindan	(((((Podococcus_barteri	((Geonoma_undata	Manicaria_saccifera)	(Attalea_speciosa	(Bactris_major	(Elaeis_oleifera	Elaeis_guineensis)))))	(Prestoea_acuminata	(Oenocarpus_minor	Oenocarpus_bataua)))	((Dictyosperma_album	Kentiopsis_piersoniorum)	(Hydriastele_microspadix	Heterospathe_cagayanensis)))	(Iriartea_deltoidea	(Reinhardtia_simplex	(Reinhardtia_latisecta	Reinhardtia_paiewonskiana))))	Sclerosperma_profizianum))	Roystonea_regia)))	Nypa_fruticans);
((Veitchia_spiralis	((Chamaedorea_seifrizii	Iriartea_deltoidea)	((Attalea_speciosa	((Podococcus_barteri	Bactris_major)	(Elaeis_oleifera	Elaeis_guineensis)))	(((Reinhardtia_simplex	(Reinhardtia_latisecta	Reinhardtia_paiewonskiana))	(((Serenoa_repens	(Phoenix_dactylifera	Sabal_domingensis))	Roystonea_regia)	(Orania_palindan	Sclerosperma_profizianum)))	(((Dictyosperma_album	(Hydriastele_microspadix	Heterospathe_cagayanensis))	Kentiopsis_piersoniorum)	((Prestoea_acuminata	(Geonoma_undata	(Oenocarpus_minor	Oenocarpus_bataua)))	Manicaria_saccifera))))))	Nypa_fruticans);
((((Iriartea_deltoidea	(Reinhardtia_simplex	(Reinhardtia_latisecta	Reinhardtia_paiewonskiana)))	(((Serenoa_repens	(Phoenix_dactylifera	Sabal_domingensis))	(Chamaedorea_seifrizii	Roystonea_regia))	(Orania_palindan	Sclerosperma_profizianum)))	(((Dictyosperma_album	((Kentiopsis_piersoniorum	Hydriastele_microspadix)	Heterospathe_cagayanensis))	((Geonoma_undata	((Oenocarpus_bataua	Oenocarpus_minor)	(Veitchia_spiralis	Prestoea_acuminata)))	Manicaria_saccifera))	(Attalea_speciosa	(Bactris_major	((Elaeis_oleifera	Elaeis_guineensis)	Podococcus_barteri)))))	Nypa_fruticans);
(((((((Chamaedorea_seifrizii	Podococcus_barteri)	(Phoenix_dactylifera	Sabal_domingensis))	Serenoa_repens)	(((Iriartea_deltoidea	(Reinhardtia_simplex	(Reinhardtia_latisecta	Reinhardtia_paiewonskiana)))	(((((Oenocarpus_bataua	Oenocarpus_minor)	(Veitchia_spiralis	Prestoea_acuminata))	(Geonoma_undata	(Dictyosperma_album	((Kentiopsis_piersoniorum	Hydriastele_microspadix)	Heterospathe_cagayanensis))))	Manicaria_saccifera)	(Attalea_speciosa	(Bactris_major	(Elaeis_oleifera	Elaeis_guineensis)))))	Sclerosperma_profizianum))	Roystonea_regia)	Orania_palindan)	Nypa_fruticans);
((((((Sclerosperma_profizianum	((((((Geonoma_undata	Dictyosperma_album)	Heterospathe_cagayanensis)	((Oenocarpus_bataua	Hydriastele_microspadix)	Oenocarpus_minor))	(Kentiopsis_piersoniorum	Prestoea_acuminata))	Manicaria_saccifera)	Veitchia_spiralis))	((((Podococcus_barteri	Phoenix_dactylifera)	Sabal_domingensis)	Serenoa_repens)	(Roystonea_regia	Chamaedorea_seifrizii)))	(Attalea_speciosa	(Bactris_major	(Elaeis_oleifera	Elaeis_guineensis))))	(Iriartea_deltoidea	(Reinhardtia_simplex	(Reinhardtia_latisecta	Reinhardtia_paiewonskiana))))	Orania_palindan)	Nypa_fruticans);
(((Veitchia_spiralis	Chamaedorea_seifrizii)	(Serenoa_repens	((Phoenix_dactylifera	Sabal_domingensis)	((((((((Podococcus_barteri	(Bactris_major	(Elaeis_oleifera	Elaeis_guineensis)))	Attalea_speciosa)	(Oenocarpus_bataua	(Oenocarpus_minor	Manicaria_saccifera)))	(Kentiopsis_piersoniorum	(Heterospathe_cagayanensis	(Hydriastele_microspadix	Dictyosperma_album))))	(Prestoea_acuminata	(Iriartea_deltoidea	(Reinhardtia_simplex	(Reinhardtia_latisecta	Reinhardtia_paiewonskiana)))))	(Sclerosperma_profizianum	Geonoma_undata))	Orania_palindan)	Roystonea_regia))))	Nypa_fruticans);
(((Serenoa_repens	((Iriartea_deltoidea	Chamaedorea_seifrizii)	Veitchia_spiralis))	(((Podococcus_barteri	Phoenix_dactylifera)	Sabal_domingensis)	((Roystonea_regia	(Orania_palindan	Sclerosperma_profizianum))	((((Bactris_major	(Elaeis_oleifera	Elaeis_guineensis))	Attalea_speciosa)	(((Prestoea_acuminata	(Oenocarpus_bataua	Oenocarpus_minor))	(Geonoma_undata	(Kentiopsis_piersoniorum	(Heterospathe_cagayanensis	(Hydriastele_microspadix	Dictyosperma_album)))))	Manicaria_saccifera))	(Reinhardtia_simplex	(Reinhardtia_latisecta	Reinhardtia_paiewonskiana))))))	Nypa_fruticans);
(((((Roystonea_regia	(Orania_palindan	Sclerosperma_profizianum))	(((Bactris_major	((Elaeis_oleifera	Elaeis_guineensis)	Attalea_speciosa))	((Kentiopsis_piersoniorum	(Heterospathe_cagayanensis	(Hydriastele_microspadix	Dictyosperma_album)))	((Manicaria_saccifera	(Prestoea_acuminata	(Oenocarpus_bataua	Oenocarpus_minor)))	Geonoma_undata)))	(Reinhardtia_simplex	(Reinhardtia_latisecta	Reinhardtia_paiewonskiana))))	((Chamaedorea_seifrizii	Veitchia_spiralis)	Serenoa_repens))	((Iriartea_deltoidea	(Podococcus_barteri	Phoenix_dactylifera))	Sabal_domingensis))	Nypa_fruticans);
(((Serenoa_repens	(Chamaedorea_seifrizii	Veitchia_spiralis))	((Phoenix_dactylifera	Sabal_domingensis)	((((((Manicaria_saccifera	(((Heterospathe_cagayanensis	(Hydriastele_microspadix	Dictyosperma_album))	Kentiopsis_piersoniorum)	Geonoma_undata))	(Prestoea_acuminata	(Oenocarpus_bataua	Oenocarpus_minor)))	(Attalea_speciosa	(((Elaeis_oleifera	Elaeis_guineensis)	Bactris_major)	Podococcus_barteri)))	(Iriartea_deltoidea	((Reinhardtia_paiewonskiana	Reinhardtia_latisecta)	Reinhardtia_simplex)))	(Roystonea_regia	Orania_palindan))	Sclerosperma_profizianum)))	Nypa_fruticans);
(((Chamaedorea_seifrizii	Veitchia_spiralis)	((Phoenix_dactylifera	Sabal_domingensis)	(Serenoa_repens	((((((Manicaria_saccifera	(((Dictyosperma_album	(Heterospathe_cagayanensis	Hydriastele_microspadix))	Kentiopsis_piersoniorum)	Geonoma_undata))	(Prestoea_acuminata	(Oenocarpus_bataua	Oenocarpus_minor)))	(Iriartea_deltoidea	(Attalea_speciosa	(((Elaeis_oleifera	Elaeis_guineensis)	Bactris_major)	Podococcus_barteri))))	((Reinhardtia_paiewonskiana	Reinhardtia_latisecta)	Reinhardtia_simplex))	(Roystonea_regia	Orania_palindan))	Sclerosperma_profizianum))))	Nypa_fruticans);
(((Serenoa_repens	(Chamaedorea_seifrizii	Veitchia_spiralis))	((((((((Podococcus_barteri	Phoenix_dactylifera)	Sabal_domingensis)	Sclerosperma_profizianum)	(((Manicaria_saccifera	(((Hydriastele_microspadix	Dictyosperma_album)	(Heterospathe_cagayanensis	Kentiopsis_piersoniorum))	Geonoma_undata))	(Prestoea_acuminata	(Oenocarpus_bataua	Oenocarpus_minor)))	((Elaeis_oleifera	Elaeis_guineensis)	(Bactris_major	Attalea_speciosa))))	((Reinhardtia_paiewonskiana	Reinhardtia_latisecta)	Reinhardtia_simplex))	Orania_palindan)	Iriartea_deltoidea)	Roystonea_regia))	Nypa_fruticans);
((((Orania_palindan	(((Reinhardtia_paiewonskiana	Reinhardtia_latisecta)	Reinhardtia_simplex)	(((Serenoa_repens	(Phoenix_dactylifera	Sabal_domingensis))	Sclerosperma_profizianum)	(((((Hydriastele_microspadix	Dictyosperma_album)	(Heterospathe_cagayanensis	Kentiopsis_piersoniorum))	(Manicaria_saccifera	Geonoma_undata))	(Prestoea_acuminata	(Oenocarpus_bataua	Oenocarpus_minor)))	((Podococcus_barteri	(Bactris_major	(Elaeis_oleifera	Elaeis_guineensis)))	Attalea_speciosa)))))	Roystonea_regia)	(Iriartea_deltoidea	(Chamaedorea_seifrizii	Veitchia_spiralis)))	Nypa_fruticans);
((((Orania_palindan	Roystonea_regia)	(((Reinhardtia_paiewonskiana	Reinhardtia_latisecta)	Reinhardtia_simplex)	(((Serenoa_repens	(Phoenix_dactylifera	Sabal_domingensis))	(Sclerosperma_profizianum	((Prestoea_acuminata	(Oenocarpus_bataua	Oenocarpus_minor))	((Geonoma_undata	((Hydriastele_microspadix	Dictyosperma_album)	(Heterospathe_cagayanensis	Kentiopsis_piersoniorum)))	Manicaria_saccifera))))	(((Elaeis_oleifera	Elaeis_guineensis)	(Podococcus_barteri	Bactris_major))	Attalea_speciosa))))	(Iriartea_deltoidea	(Chamaedorea_seifrizii	Veitchia_spiralis)))	Nypa_fruticans);
(((Veitchia_spiralis	(Iriartea_deltoidea	Chamaedorea_seifrizii))	((((Attalea_speciosa	Sclerosperma_profizianum)	(((((Podococcus_barteri	Phoenix_dactylifera)	Sabal_domingensis)	Serenoa_repens)	Geonoma_undata)	((((Prestoea_acuminata	Manicaria_saccifera)	(Oenocarpus_bataua	Oenocarpus_minor))	(Kentiopsis_piersoniorum	((Hydriastele_microspadix	Dictyosperma_album)	Heterospathe_cagayanensis)))	(Bactris_major	(Elaeis_oleifera	Elaeis_guineensis)))))	((Reinhardtia_paiewonskiana	Reinhardtia_latisecta)	Reinhardtia_simplex))	(Orania_palindan	Roystonea_regia)))	Nypa_fruticans);
(((Serenoa_repens	(Podococcus_barteri	Geonoma_undata))	((Veitchia_spiralis	Chamaedorea_seifrizii)	((((Orania_palindan	Sclerosperma_profizianum)	(((Kentiopsis_piersoniorum	((Hydriastele_microspadix	Dictyosperma_album)	Heterospathe_cagayanensis))	((Oenocarpus_bataua	Oenocarpus_minor)	(Manicaria_saccifera	(Attalea_speciosa	(Bactris_major	(Elaeis_oleifera	Elaeis_guineensis))))))	((Prestoea_acuminata	Iriartea_deltoidea)	((Reinhardtia_paiewonskiana	Reinhardtia_latisecta)	Reinhardtia_simplex))))	Roystonea_regia)	(Phoenix_dactylifera	Sabal_domingensis))))	Nypa_fruticans);
((((Bactris_major	((Manicaria_saccifera	((Veitchia_spiralis	((Kentiopsis_piersoniorum	Heterospathe_cagayanensis)	(Dictyosperma_album	Hydriastele_microspadix)))	(((Oenocarpus_minor	Oenocarpus_bataua)	Prestoea_acuminata)	Geonoma_undata)))	(Elaeis_guineensis	Elaeis_oleifera)))	((Reinhardtia_paiewonskiana	Reinhardtia_latisecta)	Reinhardtia_simplex))	(((Roystonea_regia	(Iriartea_deltoidea	Chamaedorea_seifrizii))	Orania_palindan)	((Attalea_speciosa	Sclerosperma_profizianum)	(Serenoa_repens	(Sabal_domingensis	(Podococcus_barteri	Phoenix_dactylifera))))))	Nypa_fruticans);
(((Roystonea_regia	Orania_palindan)	(((((Chamaedorea_seifrizii	Serenoa_repens)	(Sabal_domingensis	Phoenix_dactylifera))	Podococcus_barteri)	(Attalea_speciosa	Sclerosperma_profizianum))	(((((Oenocarpus_minor	Oenocarpus_bataua)	(Geonoma_undata	(Prestoea_acuminata	Manicaria_saccifera)))	(Veitchia_spiralis	(Kentiopsis_piersoniorum	((Hydriastele_microspadix	Heterospathe_cagayanensis)	Dictyosperma_album))))	(Bactris_major	(Elaeis_guineensis	Elaeis_oleifera)))	(Iriartea_deltoidea	((Reinhardtia_paiewonskiana	Reinhardtia_latisecta)	Reinhardtia_simplex)))))	Nypa_fruticans);
((((((Manicaria_saccifera	((Veitchia_spiralis	Prestoea_acuminata)	(Oenocarpus_minor	Oenocarpus_bataua)))	(((Hydriastele_microspadix	Heterospathe_cagayanensis)	Geonoma_undata)	(Kentiopsis_piersoniorum	Dictyosperma_album)))	(Attalea_speciosa	(Bactris_major	(Elaeis_guineensis	Elaeis_oleifera))))	((Reinhardtia_paiewonskiana	Reinhardtia_latisecta)	Reinhardtia_simplex))	((Roystonea_regia	((Iriartea_deltoidea	Chamaedorea_seifrizii)	(Serenoa_repens	(Sabal_domingensis	(Podococcus_barteri	Phoenix_dactylifera)))))	(Sclerosperma_profizianum	Orania_palindan)))	Nypa_fruticans);
(((Chamaedorea_seifrizii	Serenoa_repens)	((Sabal_domingensis	(Podococcus_barteri	Phoenix_dactylifera))	(Sclerosperma_profizianum	(((((Dictyosperma_album	((Hydriastele_microspadix	Heterospathe_cagayanensis)	Kentiopsis_piersoniorum))	((((Veitchia_spiralis	Prestoea_acuminata)	(Oenocarpus_minor	Oenocarpus_bataua))	Geonoma_undata)	Manicaria_saccifera))	(Attalea_speciosa	(Bactris_major	(Elaeis_guineensis	Elaeis_oleifera))))	(Iriartea_deltoidea	((Reinhardtia_paiewonskiana	Reinhardtia_latisecta)	Reinhardtia_simplex)))	(Roystonea_regia	Orania_palindan)))))	Nypa_fruticans);
((((Iriartea_deltoidea	(Podococcus_barteri	Chamaedorea_seifrizii))	Serenoa_repens)	(((((((((Dictyosperma_album	Hydriastele_microspadix)	Heterospathe_cagayanensis)	Kentiopsis_piersoniorum)	(Sclerosperma_profizianum	Manicaria_saccifera))	((Prestoea_acuminata	((Oenocarpus_bataua	Veitchia_spiralis)	Oenocarpus_minor))	Geonoma_undata))	((Attalea_speciosa	(Bactris_major	(Elaeis_guineensis	Elaeis_oleifera)))	Orania_palindan))	((Reinhardtia_paiewonskiana	Reinhardtia_latisecta)	Reinhardtia_simplex))	Roystonea_regia)	(Sabal_domingensis	Phoenix_dactylifera)))	Nypa_fruticans);
((((Podococcus_barteri	Chamaedorea_seifrizii)	Serenoa_repens)	((((((Reinhardtia_paiewonskiana	Reinhardtia_latisecta)	Reinhardtia_simplex)	((Attalea_speciosa	(Bactris_major	(Elaeis_guineensis	Elaeis_oleifera)))	(((Oenocarpus_minor	(Prestoea_acuminata	(Oenocarpus_bataua	Veitchia_spiralis)))	(Geonoma_undata	(((Dictyosperma_album	Hydriastele_microspadix)	Heterospathe_cagayanensis)	Kentiopsis_piersoniorum)))	Manicaria_saccifera)))	Sclerosperma_profizianum)	(Roystonea_regia	Orania_palindan))	(Sabal_domingensis	(Iriartea_deltoidea	Phoenix_dactylifera))))	Nypa_fruticans);
((Serenoa_repens	((Chamaedorea_seifrizii	((((Iriartea_deltoidea	((Reinhardtia_paiewonskiana	Reinhardtia_latisecta)	Reinhardtia_simplex))	((Attalea_speciosa	(Bactris_major	(Elaeis_guineensis	Elaeis_oleifera)))	(((Oenocarpus_bataua	Oenocarpus_minor)	(Geonoma_undata	(Manicaria_saccifera	Prestoea_acuminata)))	((Dictyosperma_album	(Heterospathe_cagayanensis	Veitchia_spiralis))	(Kentiopsis_piersoniorum	Hydriastele_microspadix)))))	Sclerosperma_profizianum)	(Roystonea_regia	Orania_palindan)))	((Podococcus_barteri	Sabal_domingensis)	Phoenix_dactylifera)))	Nypa_fruticans);
((Serenoa_repens	(((Iriartea_deltoidea	Chamaedorea_seifrizii)	(((Orania_palindan	(((Reinhardtia_paiewonskiana	Reinhardtia_latisecta)	Reinhardtia_simplex)	((Attalea_speciosa	(Bactris_major	(Elaeis_guineensis	Elaeis_oleifera)))	(((Geonoma_undata	((Veitchia_spiralis	Manicaria_saccifera)	Prestoea_acuminata))	((Dictyosperma_album	(Hydriastele_microspadix	Heterospathe_cagayanensis))	Kentiopsis_piersoniorum))	(Oenocarpus_bataua	Oenocarpus_minor)))))	Sclerosperma_profizianum)	Roystonea_regia))	((Podococcus_barteri	Sabal_domingensis)	Phoenix_dactylifera)))	Nypa_fruticans);
((Serenoa_repens	((((((Iriartea_deltoidea	Orania_palindan)	((Reinhardtia_paiewonskiana	Reinhardtia_latisecta)	Reinhardtia_simplex))	(((Attalea_speciosa	(Bactris_major	(Elaeis_guineensis	Elaeis_oleifera)))	((Prestoea_acuminata	(Veitchia_spiralis	(Oenocarpus_bataua	Oenocarpus_minor)))	((((Heterospathe_cagayanensis	Hydriastele_microspadix)	Dictyosperma_album)	Kentiopsis_piersoniorum)	(Geonoma_undata	Manicaria_saccifera))))	Sclerosperma_profizianum))	Roystonea_regia)	(Sabal_domingensis	(Phoenix_dactylifera	Podococcus_barteri)))	Chamaedorea_seifrizii))	Nypa_fruticans);
(((Serenoa_repens	Chamaedorea_seifrizii)	((((((Attalea_speciosa	(Bactris_major	(Elaeis_guineensis	Elaeis_oleifera)))	((((Heterospathe_cagayanensis	Hydriastele_microspadix)	Dictyosperma_album)	Kentiopsis_piersoniorum)	((((Prestoea_acuminata	Veitchia_spiralis)	(Oenocarpus_bataua	Oenocarpus_minor))	Geonoma_undata)	Manicaria_saccifera)))	(((Iriartea_deltoidea	Reinhardtia_paiewonskiana)	Reinhardtia_latisecta)	Reinhardtia_simplex))	(Orania_palindan	Sclerosperma_profizianum))	Roystonea_regia)	(Sabal_domingensis	(Phoenix_dactylifera	Podococcus_barteri))))	Nypa_fruticans);
((((Orania_palindan	Roystonea_regia)	(((Reinhardtia_paiewonskiana	Reinhardtia_latisecta)	Reinhardtia_simplex)	(((Sclerosperma_profizianum	(Geonoma_undata	(((Prestoea_acuminata	(Oenocarpus_minor	Oenocarpus_bataua))	(Kentiopsis_piersoniorum	(Heterospathe_cagayanensis	(Hydriastele_microspadix	Dictyosperma_album))))	Manicaria_saccifera)))	(Attalea_speciosa	(Podococcus_barteri	(Bactris_major	(Elaeis_oleifera	Elaeis_guineensis)))))	(Serenoa_repens	(Phoenix_dactylifera	Sabal_domingensis)))))	(Veitchia_spiralis	(Iriartea_deltoidea	Chamaedorea_seifrizii)))	Nypa_fruticans);
((((((((((Kentiopsis_piersoniorum	Heterospathe_cagayanensis)	(Hydriastele_microspadix	Dictyosperma_album))	(Manicaria_saccifera	((Prestoea_acuminata	(Oenocarpus_bataua	Oenocarpus_minor))	Geonoma_undata)))	(Bactris_major	((Attalea_speciosa	Elaeis_oleifera)	Elaeis_guineensis)))	((Reinhardtia_paiewonskiana	Reinhardtia_latisecta)	Reinhardtia_simplex))	((Podococcus_barteri	Phoenix_dactylifera)	Sabal_domingensis))	Sclerosperma_profizianum)	(Orania_palindan	Roystonea_regia))	((Iriartea_deltoidea	Chamaedorea_seifrizii)	(Serenoa_repens	Veitchia_spiralis)))	Nypa_fruticans);
((((Chamaedorea_seifrizii	Iriartea_deltoidea)	Veitchia_spiralis)	(((Sclerosperma_profizianum	Orania_palindan)	(((((Bactris_major	(Elaeis_oleifera	Elaeis_guineensis))	Attalea_speciosa)	((Geonoma_undata	((Kentiopsis_piersoniorum	Heterospathe_cagayanensis)	(Hydriastele_microspadix	Dictyosperma_album)))	(Manicaria_saccifera	(Prestoea_acuminata	(Oenocarpus_bataua	Oenocarpus_minor)))))	((Reinhardtia_paiewonskiana	Reinhardtia_latisecta)	Reinhardtia_simplex))	(Roystonea_regia	((Podococcus_barteri	Phoenix_dactylifera)	Sabal_domingensis))))	Serenoa_repens))	Nypa_fruticans);
(((Serenoa_repens	(Veitchia_spiralis	Chamaedorea_seifrizii))	(((Orania_palindan	((((Podococcus_barteri	(Bactris_major	(Elaeis_oleifera	Elaeis_guineensis)))	Attalea_speciosa)	(Roystonea_regia	(((Geonoma_undata	(Kentiopsis_piersoniorum	(Heterospathe_cagayanensis	(Hydriastele_microspadix	Dictyosperma_album))))	(Prestoea_acuminata	Manicaria_saccifera))	(Oenocarpus_bataua	Oenocarpus_minor))))	((Reinhardtia_paiewonskiana	Reinhardtia_latisecta)	Reinhardtia_simplex)))	Sclerosperma_profizianum)	((Iriartea_deltoidea	Phoenix_dactylifera)	Sabal_domingensis)))	Nypa_fruticans);
(((((Iriartea_deltoidea	Veitchia_spiralis)	Chamaedorea_seifrizii)	Serenoa_repens)	(Roystonea_regia	((Sclerosperma_profizianum	((((((Reinhardtia_paiewonskiana	Reinhardtia_latisecta)	Reinhardtia_simplex)	Prestoea_acuminata)	(Manicaria_saccifera	((Oenocarpus_bataua	Oenocarpus_minor)	(Geonoma_undata	((Dictyosperma_album	Kentiopsis_piersoniorum)	(Heterospathe_cagayanensis	Hydriastele_microspadix))))))	((Podococcus_barteri	(Bactris_major	(Elaeis_oleifera	Elaeis_guineensis)))	Attalea_speciosa))	(Phoenix_dactylifera	Sabal_domingensis)))	Orania_palindan)))	Nypa_fruticans);
(((Roystonea_regia	(Serenoa_repens	((Iriartea_deltoidea	Chamaedorea_seifrizii)	Veitchia_spiralis)))	(((((Podococcus_barteri	Phoenix_dactylifera)	Sabal_domingensis)	(Sclerosperma_profizianum	(((Manicaria_saccifera	(Kentiopsis_piersoniorum	(Heterospathe_cagayanensis	(Dictyosperma_album	Hydriastele_microspadix))))	(Prestoea_acuminata	((Oenocarpus_bataua	Oenocarpus_minor)	Geonoma_undata)))	((Bactris_major	(Elaeis_oleifera	Elaeis_guineensis))	Attalea_speciosa))))	((Reinhardtia_paiewonskiana	Reinhardtia_latisecta)	Reinhardtia_simplex))	Orania_palindan))	Nypa_fruticans);
((Serenoa_repens	(((Iriartea_deltoidea	Chamaedorea_seifrizii)	Veitchia_spiralis)	(Roystonea_regia	(Orania_palindan	(((((Podococcus_barteri	Phoenix_dactylifera)	Sabal_domingensis)	Sclerosperma_profizianum)	(((Oenocarpus_bataua	Oenocarpus_minor)	((Manicaria_saccifera	((((Hydriastele_microspadix	Dictyosperma_album)	Kentiopsis_piersoniorum)	Heterospathe_cagayanensis)	Geonoma_undata))	Prestoea_acuminata))	((Bactris_major	(Elaeis_oleifera	Elaeis_guineensis))	Attalea_speciosa)))	((Reinhardtia_paiewonskiana	Reinhardtia_latisecta)	Reinhardtia_simplex))))))	Nypa_fruticans);
(((((((Veitchia_spiralis	Prestoea_acuminata)	(Iriartea_deltoidea	((Reinhardtia_paiewonskiana	Reinhardtia_latisecta)	Reinhardtia_simplex)))	(((Bactris_major	(Elaeis_oleifera	Elaeis_guineensis))	Attalea_speciosa)	Manicaria_saccifera))	(Oenocarpus_bataua	Oenocarpus_minor))	(((Phoenix_dactylifera	(Roystonea_regia	Sabal_domingensis))	(Serenoa_repens	Chamaedorea_seifrizii))	((Podococcus_barteri	Hydriastele_microspadix)	(Orania_palindan	Sclerosperma_profizianum))))	((Kentiopsis_piersoniorum	Heterospathe_cagayanensis)	(Dictyosperma_album	Geonoma_undata)))	Nypa_fruticans);
((Orania_palindan	((((Iriartea_deltoidea	((Reinhardtia_paiewonskiana	Reinhardtia_latisecta)	Reinhardtia_simplex))	(((((Oenocarpus_bataua	Oenocarpus_minor)	(Veitchia_spiralis	Prestoea_acuminata))	(Geonoma_undata	Manicaria_saccifera))	((Bactris_major	(Elaeis_oleifera	Elaeis_guineensis))	Attalea_speciosa))	(((Hydriastele_microspadix	Dictyosperma_album)	Heterospathe_cagayanensis)	Kentiopsis_piersoniorum)))	(Chamaedorea_seifrizii	(Sclerosperma_profizianum	(((Podococcus_barteri	Phoenix_dactylifera)	Sabal_domingensis)	Serenoa_repens))))	Roystonea_regia))	Nypa_fruticans);
((((((Iriartea_deltoidea	((Reinhardtia_paiewonskiana	Reinhardtia_latisecta)	Reinhardtia_simplex))	(((Bactris_major	(Elaeis_oleifera	Elaeis_guineensis))	Attalea_speciosa)	(((Geonoma_undata	Manicaria_saccifera)	((Veitchia_spiralis	Prestoea_acuminata)	(Oenocarpus_minor	Oenocarpus_bataua)))	((Dictyosperma_album	(Heterospathe_cagayanensis	Hydriastele_microspadix))	Kentiopsis_piersoniorum))))	(Sclerosperma_profizianum	((((Podococcus_barteri	Phoenix_dactylifera)	Sabal_domingensis)	Serenoa_repens)	Chamaedorea_seifrizii)))	Orania_palindan)	Roystonea_regia)	Nypa_fruticans);
((Serenoa_repens	(Veitchia_spiralis	((Roystonea_regia	((Orania_palindan	((Reinhardtia_paiewonskiana	Reinhardtia_latisecta)	Reinhardtia_simplex))	((Sabal_domingensis	Phoenix_dactylifera)	(Sclerosperma_profizianum	((Podococcus_barteri	(Bactris_major	((Elaeis_guineensis	Elaeis_oleifera)	Attalea_speciosa)))	((((Oenocarpus_minor	Oenocarpus_bataua)	Prestoea_acuminata)	(((Hydriastele_microspadix	Dictyosperma_album)	Heterospathe_cagayanensis)	Kentiopsis_piersoniorum))	(Geonoma_undata	Manicaria_saccifera)))))))	(Iriartea_deltoidea	Chamaedorea_seifrizii))))	Nypa_fruticans);
(((Serenoa_repens	(Sabal_domingensis	(Podococcus_barteri	Phoenix_dactylifera)))	((Chamaedorea_seifrizii	Veitchia_spiralis)	(((Sclerosperma_profizianum	((Attalea_speciosa	(Bactris_major	(Elaeis_guineensis	Elaeis_oleifera)))	((Manicaria_saccifera	(Geonoma_undata	((Oenocarpus_minor	Oenocarpus_bataua)	Prestoea_acuminata)))	(((Hydriastele_microspadix	Dictyosperma_album)	Heterospathe_cagayanensis)	Kentiopsis_piersoniorum))))	(Orania_palindan	(Iriartea_deltoidea	((Reinhardtia_paiewonskiana	Reinhardtia_latisecta)	Reinhardtia_simplex))))	Roystonea_regia)))	Nypa_fruticans);
(((Serenoa_repens	(Chamaedorea_seifrizii	Veitchia_spiralis))	(((Orania_palindan	(Sclerosperma_profizianum	((((Manicaria_saccifera	(Geonoma_undata	((Oenocarpus_minor	Oenocarpus_bataua)	Prestoea_acuminata)))	(((Hydriastele_microspadix	Dictyosperma_album)	Heterospathe_cagayanensis)	Kentiopsis_piersoniorum))	(Attalea_speciosa	(Podococcus_barteri	(Bactris_major	(Elaeis_guineensis	Elaeis_oleifera)))))	(Iriartea_deltoidea	((Reinhardtia_paiewonskiana	Reinhardtia_latisecta)	Reinhardtia_simplex)))))	Roystonea_regia)	(Sabal_domingensis	Phoenix_dactylifera)))	Nypa_fruticans);
((Orania_palindan	((Sclerosperma_profizianum	(((((Manicaria_saccifera	Geonoma_undata)	((Oenocarpus_minor	Oenocarpus_bataua)	Prestoea_acuminata))	(((Hydriastele_microspadix	Dictyosperma_album)	Heterospathe_cagayanensis)	Kentiopsis_piersoniorum))	(Attalea_speciosa	(Podococcus_barteri	(Bactris_major	(Elaeis_guineensis	Elaeis_oleifera)))))	(Iriartea_deltoidea	((Reinhardtia_paiewonskiana	Reinhardtia_latisecta)	Reinhardtia_simplex))))	(((Sabal_domingensis	Phoenix_dactylifera)	(Chamaedorea_seifrizii	(Veitchia_spiralis	Serenoa_repens)))	Roystonea_regia)))	Nypa_fruticans);
(((((((Manicaria_saccifera	((Oenocarpus_minor	Oenocarpus_bataua)	Prestoea_acuminata))	(Geonoma_undata	(((Hydriastele_microspadix	Dictyosperma_album)	Heterospathe_cagayanensis)	Kentiopsis_piersoniorum)))	(Attalea_speciosa	(Podococcus_barteri	(Bactris_major	(Elaeis_guineensis	Elaeis_oleifera)))))	(Iriartea_deltoidea	((Reinhardtia_paiewonskiana	Reinhardtia_latisecta)	Reinhardtia_simplex)))	((((Sabal_domingensis	Phoenix_dactylifera)	Roystonea_regia)	Orania_palindan)	Sclerosperma_profizianum))	(Serenoa_repens	(Chamaedorea_seifrizii	Veitchia_spiralis)))	Nypa_fruticans);
((((Sabal_domingensis	Phoenix_dactylifera)	Serenoa_repens)	((Roystonea_regia	(Orania_palindan	((((Attalea_speciosa	(Bactris_major	(Elaeis_guineensis	Elaeis_oleifera)))	(((Kentiopsis_piersoniorum	Prestoea_acuminata)	(Manicaria_saccifera	(((Oenocarpus_minor	Oenocarpus_bataua)	Geonoma_undata)	((Hydriastele_microspadix	Dictyosperma_album)	Heterospathe_cagayanensis))))	Podococcus_barteri))	(Iriartea_deltoidea	((Reinhardtia_paiewonskiana	Reinhardtia_latisecta)	Reinhardtia_simplex)))	Sclerosperma_profizianum)))	(Chamaedorea_seifrizii	Veitchia_spiralis)))	Nypa_fruticans);
(((Phoenix_dactylifera	(Podococcus_barteri	Sabal_domingensis))	(Roystonea_regia	(Orania_palindan	(((Iriartea_deltoidea	Chamaedorea_seifrizii)	(Veitchia_spiralis	Serenoa_repens))	(((Attalea_speciosa	(Bactris_major	(Elaeis_guineensis	Elaeis_oleifera)))	((Reinhardtia_paiewonskiana	Reinhardtia_latisecta)	Reinhardtia_simplex))	(Sclerosperma_profizianum	((Manicaria_saccifera	(((Oenocarpus_minor	Oenocarpus_bataua)	Prestoea_acuminata)	Geonoma_undata))	(Kentiopsis_piersoniorum	(Dictyosperma_album	(Heterospathe_cagayanensis	Hydriastele_microspadix))))))))))	Nypa_fruticans);
(((Phoenix_dactylifera	(Podococcus_barteri	Sabal_domingensis))	((Chamaedorea_seifrizii	Veitchia_spiralis)	(((Iriartea_deltoidea	((Reinhardtia_paiewonskiana	Reinhardtia_latisecta)	Reinhardtia_simplex))	((((Sclerosperma_profizianum	(Kentiopsis_piersoniorum	(Dictyosperma_album	(Heterospathe_cagayanensis	Hydriastele_microspadix))))	(Manicaria_saccifera	((Geonoma_undata	(Oenocarpus_minor	Oenocarpus_bataua))	Prestoea_acuminata)))	(Serenoa_repens	(Attalea_speciosa	(Elaeis_guineensis	Elaeis_oleifera))))	Bactris_major))	(Roystonea_regia	Orania_palindan))))	Nypa_fruticans);
(((Chamaedorea_seifrizii	Veitchia_spiralis)	(((Iriartea_deltoidea	(Reinhardtia_paiewonskiana	(Reinhardtia_latisecta	Reinhardtia_simplex)))	((Sclerosperma_profizianum	((Phoenix_dactylifera	Sabal_domingensis)	Serenoa_repens))	(Podococcus_barteri	((((Geonoma_undata	((Hydriastele_microspadix	Heterospathe_cagayanensis)	(Kentiopsis_piersoniorum	Dictyosperma_album)))	(Prestoea_acuminata	(Oenocarpus_bataua	Oenocarpus_minor)))	Manicaria_saccifera)	(Attalea_speciosa	(Bactris_major	(Elaeis_guineensis	Elaeis_oleifera)))))))	(Orania_palindan	Roystonea_regia)))	Nypa_fruticans);
((Veitchia_spiralis	(((Iriartea_deltoidea	(Reinhardtia_simplex	(Reinhardtia_paiewonskiana	Reinhardtia_latisecta)))	((Roystonea_regia	((Phoenix_dactylifera	Sabal_domingensis)	(Podococcus_barteri	(Chamaedorea_seifrizii	Serenoa_repens))))	(Sclerosperma_profizianum	((((Prestoea_acuminata	(Oenocarpus_bataua	Oenocarpus_minor))	(Geonoma_undata	(((Dictyosperma_album	Hydriastele_microspadix)	Heterospathe_cagayanensis)	Kentiopsis_piersoniorum)))	Manicaria_saccifera)	(Attalea_speciosa	(Bactris_major	(Elaeis_guineensis	Elaeis_oleifera)))))))	Orania_palindan))	Nypa_fruticans);
(((Veitchia_spiralis	Chamaedorea_seifrizii)	((Serenoa_repens	(Phoenix_dactylifera	Sabal_domingensis))	(((Orania_palindan	((Reinhardtia_simplex	(Reinhardtia_paiewonskiana	Reinhardtia_latisecta))	Iriartea_deltoidea))	((Attalea_speciosa	Sclerosperma_profizianum)	((((((Kentiopsis_piersoniorum	Heterospathe_cagayanensis)	(Dictyosperma_album	Hydriastele_microspadix))	Geonoma_undata)	Manicaria_saccifera)	(Prestoea_acuminata	(Oenocarpus_minor	Oenocarpus_bataua)))	(Podococcus_barteri	((Elaeis_oleifera	Elaeis_guineensis)	Bactris_major)))))	Roystonea_regia)))	Nypa_fruticans);
(((((Phoenix_dactylifera	Sabal_domingensis)	((((((Kentiopsis_piersoniorum	Prestoea_acuminata)	(Oenocarpus_minor	Oenocarpus_bataua))	((Geonoma_undata	(Heterospathe_cagayanensis	(Dictyosperma_album	Hydriastele_microspadix)))	Manicaria_saccifera))	((Attalea_speciosa	Bactris_major)	(Elaeis_oleifera	Elaeis_guineensis)))	((Reinhardtia_simplex	(Reinhardtia_paiewonskiana	Reinhardtia_latisecta))	Iriartea_deltoidea))	((Roystonea_regia	Orania_palindan)	Sclerosperma_profizianum)))	(Serenoa_repens	(Veitchia_spiralis	Chamaedorea_seifrizii)))	Podococcus_barteri)	Nypa_fruticans);
(((((Podococcus_barteri	Phoenix_dactylifera)	Sabal_domingensis)	((((Iriartea_deltoidea	((((Prestoea_acuminata	(Oenocarpus_minor	Oenocarpus_bataua))	(Geonoma_undata	(((Dictyosperma_album	Hydriastele_microspadix)	Kentiopsis_piersoniorum)	Heterospathe_cagayanensis)))	Manicaria_saccifera)	(Attalea_speciosa	(Bactris_major	(Elaeis_oleifera	Elaeis_guineensis)))))	(Reinhardtia_simplex	(Reinhardtia_paiewonskiana	Reinhardtia_latisecta)))	(Orania_palindan	Sclerosperma_profizianum))	Roystonea_regia))	(Serenoa_repens	(Veitchia_spiralis	Chamaedorea_seifrizii)))	Nypa_fruticans);
(((Serenoa_repens	Chamaedorea_seifrizii)	((((Podococcus_barteri	Phoenix_dactylifera)	Sabal_domingensis)	((((((Geonoma_undata	((Dictyosperma_album	(Heterospathe_cagayanensis	Hydriastele_microspadix))	Kentiopsis_piersoniorum))	Manicaria_saccifera)	(Prestoea_acuminata	(Oenocarpus_minor	Oenocarpus_bataua)))	(Bactris_major	(Elaeis_oleifera	Elaeis_guineensis)))	((Reinhardtia_simplex	(Reinhardtia_paiewonskiana	Reinhardtia_latisecta))	Iriartea_deltoidea))	((Roystonea_regia	Orania_palindan)	(Attalea_speciosa	Sclerosperma_profizianum))))	Veitchia_spiralis))	Nypa_fruticans);
(((Serenoa_repens	(Chamaedorea_seifrizii	Veitchia_spiralis))	((Phoenix_dactylifera	Sabal_domingensis)	((Sclerosperma_profizianum	(Orania_palindan	((((Iriartea_deltoidea	Kentiopsis_piersoniorum)	((Geonoma_undata	(Hydriastele_microspadix	Dictyosperma_album))	Heterospathe_cagayanensis))	(Bactris_major	((Podococcus_barteri	((Prestoea_acuminata	(Oenocarpus_minor	Oenocarpus_bataua))	(Elaeis_oleifera	Elaeis_guineensis)))	(Manicaria_saccifera	Attalea_speciosa))))	(Reinhardtia_simplex	(Reinhardtia_paiewonskiana	Reinhardtia_latisecta)))))	Roystonea_regia)))	Nypa_fruticans);
((((((((Heterospathe_cagayanensis	Hydriastele_microspadix)	Dictyosperma_album)	Kentiopsis_piersoniorum)	((Prestoea_acuminata	(Geonoma_undata	Manicaria_saccifera))	(Oenocarpus_minor	Oenocarpus_bataua)))	((Attalea_speciosa	(Elaeis_oleifera	Elaeis_guineensis))	Bactris_major))	(Iriartea_deltoidea	(Reinhardtia_simplex	(Reinhardtia_paiewonskiana	Reinhardtia_latisecta))))	((((Serenoa_repens	(Sabal_domingensis	(Podococcus_barteri	Phoenix_dactylifera)))	(Chamaedorea_seifrizii	Veitchia_spiralis))	Roystonea_regia)	(Sclerosperma_profizianum	Orania_palindan)))	Nypa_fruticans);
(((Serenoa_repens	(Sabal_domingensis	(Podococcus_barteri	Phoenix_dactylifera)))	((Chamaedorea_seifrizii	Veitchia_spiralis)	(Roystonea_regia	((Sclerosperma_profizianum	Orania_palindan)	((((Oenocarpus_minor	Oenocarpus_bataua)	(((Geonoma_undata	(((Heterospathe_cagayanensis	Kentiopsis_piersoniorum)	Dictyosperma_album)	Hydriastele_microspadix))	Prestoea_acuminata)	Manicaria_saccifera))	(Attalea_speciosa	((Elaeis_oleifera	Elaeis_guineensis)	Bactris_major)))	(Iriartea_deltoidea	(Reinhardtia_simplex	(Reinhardtia_paiewonskiana	Reinhardtia_latisecta))))))))	Nypa_fruticans);
((Serenoa_repens	(((((Podococcus_barteri	Chamaedorea_seifrizii)	Sclerosperma_profizianum)	(Roystonea_regia	Orania_palindan))	(((((Veitchia_spiralis	Prestoea_acuminata)	(Oenocarpus_minor	Oenocarpus_bataua))	((Manicaria_saccifera	Geonoma_undata)	(((Hydriastele_microspadix	Heterospathe_cagayanensis)	Kentiopsis_piersoniorum)	Dictyosperma_album)))	(Attalea_speciosa	((Elaeis_oleifera	Elaeis_guineensis)	Bactris_major)))	(Iriartea_deltoidea	(Reinhardtia_simplex	(Reinhardtia_paiewonskiana	Reinhardtia_latisecta)))))	(Sabal_domingensis	Phoenix_dactylifera)))	Nypa_fruticans);
((Veitchia_spiralis	((Oenocarpus_bataua	Prestoea_acuminata)	(Oenocarpus_minor	(((((((Iriartea_deltoidea	Chamaedorea_seifrizii)	Roystonea_regia)	Orania_palindan)	((Reinhardtia_paiewonskiana	Reinhardtia_latisecta)	Reinhardtia_simplex))	(((Sabal_domingensis	Phoenix_dactylifera)	Serenoa_repens)	Sclerosperma_profizianum))	(((Manicaria_saccifera	Geonoma_undata)	(((Hydriastele_microspadix	Heterospathe_cagayanensis)	Kentiopsis_piersoniorum)	Dictyosperma_album))	(Attalea_speciosa	((Elaeis_oleifera	Elaeis_guineensis)	Bactris_major))))	Podococcus_barteri))))	Nypa_fruticans);
(((Veitchia_spiralis	Chamaedorea_seifrizii)	(((Iriartea_deltoidea	((Reinhardtia_paiewonskiana	Reinhardtia_latisecta)	Reinhardtia_simplex))	((((Sabal_domingensis	Phoenix_dactylifera)	Serenoa_repens)	(Attalea_speciosa	Sclerosperma_profizianum))	((Manicaria_saccifera	((Geonoma_undata	((Oenocarpus_bataua	Oenocarpus_minor)	Prestoea_acuminata))	(((Hydriastele_microspadix	Heterospathe_cagayanensis)	Kentiopsis_piersoniorum)	Dictyosperma_album)))	(Podococcus_barteri	((Elaeis_oleifera	Elaeis_guineensis)	Bactris_major)))))	(Roystonea_regia	Orania_palindan)))	Nypa_fruticans);
((Orania_palindan	(((Sclerosperma_profizianum	(Geonoma_undata	(Serenoa_repens	((Podococcus_barteri	Phoenix_dactylifera)	Sabal_domingensis))))	((((Kentiopsis_piersoniorum	(Dictyosperma_album	(Heterospathe_cagayanensis	Hydriastele_microspadix)))	(((Attalea_speciosa	(Bactris_major	(Elaeis_oleifera	Elaeis_guineensis)))	Manicaria_saccifera)	(Prestoea_acuminata	(Oenocarpus_minor	Oenocarpus_bataua))))	((Reinhardtia_paiewonskiana	Reinhardtia_latisecta)	Reinhardtia_simplex))	((Veitchia_spiralis	Chamaedorea_seifrizii)	Iriartea_deltoidea)))	Roystonea_regia))	Nypa_fruticans);
((((Chamaedorea_seifrizii	Iriartea_deltoidea)	(Roystonea_regia	((((Manicaria_saccifera	Geonoma_undata)	(Dictyosperma_album	((Kentiopsis_piersoniorum	Heterospathe_cagayanensis)	Hydriastele_microspadix)))	(Prestoea_acuminata	(Oenocarpus_minor	Oenocarpus_bataua)))	((Attalea_speciosa	((Podococcus_barteri	Bactris_major)	(Elaeis_oleifera	Elaeis_guineensis)))	(((Orania_palindan	Sclerosperma_profizianum)	((Phoenix_dactylifera	Sabal_domingensis)	Serenoa_repens))	(Reinhardtia_simplex	(Reinhardtia_paiewonskiana	Reinhardtia_latisecta)))))))	Veitchia_spiralis)	Nypa_fruticans);
(((Orania_palindan	((((((((Podococcus_barteri	(Elaeis_oleifera	Elaeis_guineensis))	((Oenocarpus_minor	Oenocarpus_bataua)	((((Manicaria_saccifera	Geonoma_undata)	Prestoea_acuminata)	((Kentiopsis_piersoniorum	Dictyosperma_album)	(Heterospathe_cagayanensis	Hydriastele_microspadix)))	Sclerosperma_profizianum)))	((Phoenix_dactylifera	Sabal_domingensis)	Serenoa_repens))	Attalea_speciosa)	Bactris_major)	(Reinhardtia_simplex	(Reinhardtia_paiewonskiana	Reinhardtia_latisecta)))	(Chamaedorea_seifrizii	Iriartea_deltoidea))	Roystonea_regia))	Veitchia_spiralis)	Nypa_fruticans);
((((Chamaedorea_seifrizii	(Iriartea_deltoidea	Veitchia_spiralis))	(((Roystonea_regia	Orania_palindan)	Sclerosperma_profizianum)	(((Bactris_major	(Attalea_speciosa	(Elaeis_oleifera	Elaeis_guineensis)))	(((Prestoea_acuminata	(Oenocarpus_minor	Oenocarpus_bataua))	Geonoma_undata)	((Dictyosperma_album	(Heterospathe_cagayanensis	(Kentiopsis_piersoniorum	Hydriastele_microspadix)))	Manicaria_saccifera)))	(Reinhardtia_simplex	(Reinhardtia_paiewonskiana	Reinhardtia_latisecta)))))	(((Podococcus_barteri	Phoenix_dactylifera)	Sabal_domingensis)	Serenoa_repens))	Nypa_fruticans);
((((Veitchia_spiralis	Serenoa_repens)	(Chamaedorea_seifrizii	Iriartea_deltoidea))	((((Podococcus_barteri	Phoenix_dactylifera)	Sabal_domingensis)	Roystonea_regia)	((((Attalea_speciosa	((Elaeis_oleifera	Elaeis_guineensis)	Bactris_major))	(((Prestoea_acuminata	(Oenocarpus_minor	Oenocarpus_bataua))	(Geonoma_undata	((Hydriastele_microspadix	Dictyosperma_album)	(Heterospathe_cagayanensis	Kentiopsis_piersoniorum))))	Manicaria_saccifera))	(Reinhardtia_simplex	(Reinhardtia_paiewonskiana	Reinhardtia_latisecta)))	(Orania_palindan	Sclerosperma_profizianum))))	Nypa_fruticans);
(((((Attalea_speciosa	(Podococcus_barteri	((Elaeis_oleifera	Elaeis_guineensis)	Bactris_major)))	((Prestoea_acuminata	(Oenocarpus_minor	Oenocarpus_bataua))	((Manicaria_saccifera	Geonoma_undata)	(Dictyosperma_album	(Heterospathe_cagayanensis	(Hydriastele_microspadix	(Veitchia_spiralis	Kentiopsis_piersoniorum)))))))	(Reinhardtia_simplex	(Reinhardtia_paiewonskiana	Reinhardtia_latisecta)))	((Orania_palindan	Sclerosperma_profizianum)	((Chamaedorea_seifrizii	Iriartea_deltoidea)	((Serenoa_repens	(Phoenix_dactylifera	Sabal_domingensis))	Roystonea_regia))))	Nypa_fruticans);
(((Chamaedorea_seifrizii	(Serenoa_repens	((Podococcus_barteri	Phoenix_dactylifera)	Sabal_domingensis)))	(Roystonea_regia	(((Sclerosperma_profizianum	((Attalea_speciosa	((Elaeis_oleifera	Elaeis_guineensis)	Bactris_major))	((((Oenocarpus_minor	Oenocarpus_bataua)	(Geonoma_undata	(((Dictyosperma_album	Hydriastele_microspadix)	(Heterospathe_cagayanensis	Kentiopsis_piersoniorum))	Veitchia_spiralis)))	Manicaria_saccifera)	Prestoea_acuminata)))	(Iriartea_deltoidea	(Reinhardtia_simplex	(Reinhardtia_paiewonskiana	Reinhardtia_latisecta))))	Orania_palindan)))	Nypa_fruticans);
(((((Sclerosperma_profizianum	Orania_palindan)	(Roystonea_regia	((Iriartea_deltoidea	Chamaedorea_seifrizii)	(((Podococcus_barteri	Phoenix_dactylifera)	Sabal_domingensis)	Serenoa_repens))))	((((Attalea_speciosa	((Elaeis_oleifera	Elaeis_guineensis)	Bactris_major))	Manicaria_saccifera)	((Oenocarpus_minor	(Oenocarpus_bataua	Prestoea_acuminata))	(Geonoma_undata	((Hydriastele_microspadix	Dictyosperma_album)	(Heterospathe_cagayanensis	Kentiopsis_piersoniorum)))))	(Reinhardtia_paiewonskiana	(Reinhardtia_latisecta	Reinhardtia_simplex))))	Veitchia_spiralis)	Nypa_fruticans);
(((((Podococcus_barteri	Phoenix_dactylifera)	Sabal_domingensis)	Serenoa_repens)	((Roystonea_regia	((Sclerosperma_profizianum	Orania_palindan)	(((Bactris_major	(Attalea_speciosa	(Elaeis_oleifera	Elaeis_guineensis)))	((Hydriastele_microspadix	(Heterospathe_cagayanensis	(Kentiopsis_piersoniorum	Dictyosperma_album)))	(Manicaria_saccifera	(((Oenocarpus_bataua	Oenocarpus_minor)	Prestoea_acuminata)	Geonoma_undata))))	((Iriartea_deltoidea	(Reinhardtia_paiewonskiana	Reinhardtia_latisecta))	Reinhardtia_simplex))))	(Veitchia_spiralis	Chamaedorea_seifrizii)))	Nypa_fruticans);
(((Serenoa_repens	(Iriartea_deltoidea	(Veitchia_spiralis	Chamaedorea_seifrizii)))	(((Podococcus_barteri	Phoenix_dactylifera)	Sabal_domingensis)	((Roystonea_regia	(((Attalea_speciosa	((Elaeis_oleifera	Elaeis_guineensis)	Bactris_major))	((Kentiopsis_piersoniorum	((Hydriastele_microspadix	Dictyosperma_album)	Heterospathe_cagayanensis))	((Prestoea_acuminata	(Manicaria_saccifera	Geonoma_undata))	(Oenocarpus_bataua	Oenocarpus_minor))))	((Reinhardtia_paiewonskiana	Reinhardtia_latisecta)	Reinhardtia_simplex)))	(Sclerosperma_profizianum	Orania_palindan))))	Nypa_fruticans);
((((Veitchia_spiralis	Chamaedorea_seifrizii)	Serenoa_repens)	((Sabal_domingensis	(Podococcus_barteri	Phoenix_dactylifera))	((Orania_palindan	Roystonea_regia)	((((Bactris_major	(Elaeis_oleifera	Elaeis_guineensis))	(Manicaria_saccifera	(((Oenocarpus_bataua	Oenocarpus_minor)	Prestoea_acuminata)	(Geonoma_undata	((Kentiopsis_piersoniorum	Heterospathe_cagayanensis)	(Hydriastele_microspadix	Dictyosperma_album))))))	(Iriartea_deltoidea	((Reinhardtia_latisecta	Reinhardtia_paiewonskiana)	Reinhardtia_simplex)))	(Attalea_speciosa	Sclerosperma_profizianum)))))	Nypa_fruticans);
((((Iriartea_deltoidea	Chamaedorea_seifrizii)	Veitchia_spiralis)	((((Sabal_domingensis	(Podococcus_barteri	Phoenix_dactylifera))	Roystonea_regia)	(Orania_palindan	(((Reinhardtia_latisecta	Reinhardtia_paiewonskiana)	Reinhardtia_simplex)	(((Bactris_major	(Elaeis_oleifera	Elaeis_guineensis))	((((Oenocarpus_bataua	Oenocarpus_minor)	Prestoea_acuminata)	Manicaria_saccifera)	(Geonoma_undata	((Kentiopsis_piersoniorum	(Hydriastele_microspadix	Heterospathe_cagayanensis))	Dictyosperma_album))))	(Attalea_speciosa	Sclerosperma_profizianum)))))	Serenoa_repens))	Nypa_fruticans);
(((((Sabal_domingensis	Phoenix_dactylifera)	((Roystonea_regia	Orania_palindan)	((((Attalea_speciosa	Bactris_major)	(Elaeis_oleifera	Elaeis_guineensis))	((Prestoea_acuminata	(Oenocarpus_minor	Oenocarpus_bataua))	((Manicaria_saccifera	Geonoma_undata)	((Dictyosperma_album	Heterospathe_cagayanensis)	(Kentiopsis_piersoniorum	Hydriastele_microspadix)))))	((Reinhardtia_latisecta	Reinhardtia_paiewonskiana)	Reinhardtia_simplex))))	Sclerosperma_profizianum)	(((Iriartea_deltoidea	Chamaedorea_seifrizii)	(Veitchia_spiralis	Serenoa_repens))	Podococcus_barteri))	Nypa_fruticans);
((((Serenoa_repens	((Roystonea_regia	(Sabal_domingensis	Phoenix_dactylifera))	((Orania_palindan	Sclerosperma_profizianum)	(((Attalea_speciosa	(Bactris_major	(Elaeis_oleifera	Elaeis_guineensis)))	(Manicaria_saccifera	(((Kentiopsis_piersoniorum	Prestoea_acuminata)	(Oenocarpus_minor	Oenocarpus_bataua))	(Geonoma_undata	((Dictyosperma_album	Heterospathe_cagayanensis)	Hydriastele_microspadix)))))	(Iriartea_deltoidea	((Reinhardtia_latisecta	Reinhardtia_paiewonskiana)	Reinhardtia_simplex))))))	(Chamaedorea_seifrizii	Veitchia_spiralis))	Podococcus_barteri)	Nypa_fruticans);
(((((((((Attalea_speciosa	(Bactris_major	(Elaeis_oleifera	Elaeis_guineensis)))	((Geonoma_undata	((Heterospathe_cagayanensis	Kentiopsis_piersoniorum)	(Dictyosperma_album	Hydriastele_microspadix)))	(((Prestoea_acuminata	(Oenocarpus_bataua	Oenocarpus_minor))	Manicaria_saccifera)	Sclerosperma_profizianum)))	((Reinhardtia_latisecta	Reinhardtia_paiewonskiana)	Reinhardtia_simplex))	Orania_palindan)	Roystonea_regia)	(Sabal_domingensis	Phoenix_dactylifera))	(Serenoa_repens	((Iriartea_deltoidea	Chamaedorea_seifrizii)	Veitchia_spiralis)))	Podococcus_barteri)	Nypa_fruticans);
((((Orania_palindan	Roystonea_regia)	(((((Attalea_speciosa	(Bactris_major	(Elaeis_oleifera	Elaeis_guineensis)))	(((Heterospathe_cagayanensis	Kentiopsis_piersoniorum)	(Dictyosperma_album	Hydriastele_microspadix))	((Prestoea_acuminata	(Oenocarpus_bataua	Oenocarpus_minor))	(Manicaria_saccifera	Geonoma_undata))))	((Reinhardtia_latisecta	Reinhardtia_paiewonskiana)	Reinhardtia_simplex))	(Serenoa_repens	(Sabal_domingensis	(Podococcus_barteri	Phoenix_dactylifera))))	Sclerosperma_profizianum))	((Chamaedorea_seifrizii	Iriartea_deltoidea)	Veitchia_spiralis))	Nypa_fruticans);
(((((Sabal_domingensis	Phoenix_dactylifera)	(((Sclerosperma_profizianum	Orania_palindan)	(((Attalea_speciosa	(Bactris_major	(Elaeis_oleifera	Elaeis_guineensis)))	(Manicaria_saccifera	((Oenocarpus_bataua	Oenocarpus_minor)	(Prestoea_acuminata	(((Heterospathe_cagayanensis	Kentiopsis_piersoniorum)	(Dictyosperma_album	Hydriastele_microspadix))	Geonoma_undata)))))	(Iriartea_deltoidea	((Reinhardtia_latisecta	Reinhardtia_paiewonskiana)	Reinhardtia_simplex))))	Roystonea_regia))	((Podococcus_barteri	Chamaedorea_seifrizii)	Veitchia_spiralis))	Serenoa_repens)	Nypa_fruticans);
(((Roystonea_regia	((Iriartea_deltoidea	((Reinhardtia_paiewonskiana	Reinhardtia_latisecta)	Reinhardtia_simplex))	(((Serenoa_repens	((Podococcus_barteri	Phoenix_dactylifera)	Sabal_domingensis))	((Attalea_speciosa	(Bactris_major	(Elaeis_oleifera	Elaeis_guineensis)))	(Manicaria_saccifera	(((Hydriastele_microspadix	Heterospathe_cagayanensis)	(Dictyosperma_album	Kentiopsis_piersoniorum))	(Prestoea_acuminata	((Oenocarpus_bataua	Oenocarpus_minor)	Geonoma_undata))))))	(Sclerosperma_profizianum	Orania_palindan))))	(Chamaedorea_seifrizii	Veitchia_spiralis))	Nypa_fruticans);
(((Phoenix_dactylifera	(((((Iriartea_deltoidea	((Reinhardtia_paiewonskiana	Reinhardtia_latisecta)	Reinhardtia_simplex))	((Attalea_speciosa	(Podococcus_barteri	(Bactris_major	(Elaeis_oleifera	Elaeis_guineensis))))	(Manicaria_saccifera	((Prestoea_acuminata	(Oenocarpus_bataua	Oenocarpus_minor))	(Geonoma_undata	(Kentiopsis_piersoniorum	((Hydriastele_microspadix	Heterospathe_cagayanensis)	Dictyosperma_album)))))))	Orania_palindan)	Sclerosperma_profizianum)	(Sabal_domingensis	Roystonea_regia)))	(Chamaedorea_seifrizii	(Serenoa_repens	Veitchia_spiralis)))	Nypa_fruticans);
((((Roystonea_regia	Orania_palindan)	((((Attalea_speciosa	(Bactris_major	(Elaeis_oleifera	Elaeis_guineensis)))	(Manicaria_saccifera	((Geonoma_undata	((Heterospathe_cagayanensis	Kentiopsis_piersoniorum)	(Hydriastele_microspadix	Dictyosperma_album)))	(Prestoea_acuminata	(Oenocarpus_bataua	Oenocarpus_minor)))))	(Sclerosperma_profizianum	((Podococcus_barteri	Phoenix_dactylifera)	Sabal_domingensis)))	(Iriartea_deltoidea	((Reinhardtia_latisecta	Reinhardtia_paiewonskiana)	Reinhardtia_simplex))))	(Serenoa_repens	(Veitchia_spiralis	Chamaedorea_seifrizii)))	Nypa_fruticans);
((((Roystonea_regia	((Orania_palindan	Sclerosperma_profizianum)	((Iriartea_deltoidea	((Reinhardtia_latisecta	Reinhardtia_paiewonskiana)	Reinhardtia_simplex))	(((Kentiopsis_piersoniorum	(((Veitchia_spiralis	Prestoea_acuminata)	(Oenocarpus_minor	Oenocarpus_bataua))	Geonoma_undata))	(Manicaria_saccifera	(Hydriastele_microspadix	(Heterospathe_cagayanensis	Dictyosperma_album))))	(Attalea_speciosa	(Bactris_major	(Elaeis_guineensis	Elaeis_oleifera)))))))	(Phoenix_dactylifera	Sabal_domingensis))	((Podococcus_barteri	Chamaedorea_seifrizii)	Serenoa_repens))	Nypa_fruticans);
(((((Roystonea_regia	Orania_palindan)	(((Iriartea_deltoidea	((Reinhardtia_latisecta	Reinhardtia_paiewonskiana)	Reinhardtia_simplex))	((((Veitchia_spiralis	Prestoea_acuminata)	(Oenocarpus_minor	Oenocarpus_bataua))	(Manicaria_saccifera	(Geonoma_undata	(Kentiopsis_piersoniorum	(Hydriastele_microspadix	(Heterospathe_cagayanensis	Dictyosperma_album))))))	(Attalea_speciosa	(Bactris_major	(Elaeis_guineensis	Elaeis_oleifera)))))	Sclerosperma_profizianum))	((Podococcus_barteri	Phoenix_dactylifera)	Sabal_domingensis))	(Chamaedorea_seifrizii	Serenoa_repens))	Nypa_fruticans);
(((((Roystonea_regia	(((Iriartea_deltoidea	((Reinhardtia_latisecta	Reinhardtia_paiewonskiana)	Reinhardtia_simplex))	((((Veitchia_spiralis	Prestoea_acuminata)	(Oenocarpus_minor	Oenocarpus_bataua))	(Manicaria_saccifera	(Kentiopsis_piersoniorum	(Heterospathe_cagayanensis	(Geonoma_undata	(Hydriastele_microspadix	Dictyosperma_album))))))	(Podococcus_barteri	(Bactris_major	((Elaeis_guineensis	Elaeis_oleifera)	Attalea_speciosa)))))	(Orania_palindan	Sclerosperma_profizianum)))	(Phoenix_dactylifera	Sabal_domingensis))	Chamaedorea_seifrizii)	Serenoa_repens)	Nypa_fruticans);
((((((((Reinhardtia_latisecta	Reinhardtia_paiewonskiana)	Reinhardtia_simplex)	(Orania_palindan	Sclerosperma_profizianum))	(((Attalea_speciosa	(Bactris_major	(Elaeis_guineensis	Elaeis_oleifera)))	(Roystonea_regia	((Kentiopsis_piersoniorum	((Heterospathe_cagayanensis	Hydriastele_microspadix)	Dictyosperma_album))	(Geonoma_undata	(Manicaria_saccifera	(Prestoea_acuminata	(Oenocarpus_minor	Oenocarpus_bataua)))))))	Iriartea_deltoidea))	(Serenoa_repens	((Podococcus_barteri	Phoenix_dactylifera)	Sabal_domingensis)))	Veitchia_spiralis)	Chamaedorea_seifrizii)	Nypa_fruticans);
((((Veitchia_spiralis	Chamaedorea_seifrizii)	Serenoa_repens)	((Roystonea_regia	(((Attalea_speciosa	(((Podococcus_barteri	Bactris_major)	(Elaeis_guineensis	Elaeis_oleifera))	((((Prestoea_acuminata	(Oenocarpus_minor	Oenocarpus_bataua))	Manicaria_saccifera)	(Kentiopsis_piersoniorum	(Heterospathe_cagayanensis	(Hydriastele_microspadix	Dictyosperma_album))))	(Sclerosperma_profizianum	Geonoma_undata))))	(Iriartea_deltoidea	((Reinhardtia_latisecta	Reinhardtia_paiewonskiana)	Reinhardtia_simplex)))	Orania_palindan))	(Phoenix_dactylifera	Sabal_domingensis)))	Nypa_fruticans);
((((Veitchia_spiralis	Chamaedorea_seifrizii)	Serenoa_repens)	((Roystonea_regia	(Orania_palindan	(((((Bactris_major	(Elaeis_guineensis	Elaeis_oleifera))	Iriartea_deltoidea)	(((Prestoea_acuminata	Manicaria_saccifera)	((Heterospathe_cagayanensis	(Dictyosperma_album	Kentiopsis_piersoniorum))	(Hydriastele_microspadix	(Oenocarpus_minor	Oenocarpus_bataua))))	Geonoma_undata))	((Reinhardtia_latisecta	Reinhardtia_paiewonskiana)	Reinhardtia_simplex))	(Sclerosperma_profizianum	Attalea_speciosa))))	((Podococcus_barteri	Phoenix_dactylifera)	Sabal_domingensis)))	Nypa_fruticans);
((((Veitchia_spiralis	(Iriartea_deltoidea	Chamaedorea_seifrizii))	Serenoa_repens)	(Roystonea_regia	(((((Bactris_major	(Elaeis_guineensis	Elaeis_oleifera))	(((Hydriastele_microspadix	Dictyosperma_album)	(Heterospathe_cagayanensis	Kentiopsis_piersoniorum))	(Manicaria_saccifera	(Geonoma_undata	(Prestoea_acuminata	(Oenocarpus_minor	Oenocarpus_bataua))))))	((Reinhardtia_paiewonskiana	Reinhardtia_latisecta)	Reinhardtia_simplex))	((Sclerosperma_profizianum	Attalea_speciosa)	((Podococcus_barteri	Phoenix_dactylifera)	Sabal_domingensis)))	Orania_palindan)))	Nypa_fruticans);
(((((Reinhardtia_paiewonskiana	Reinhardtia_latisecta)	Reinhardtia_simplex)	(((Sclerosperma_profizianum	Attalea_speciosa)	((((Iriartea_deltoidea	Phoenix_dactylifera)	Sabal_domingensis)	((Veitchia_spiralis	Chamaedorea_seifrizii)	Serenoa_repens))	Roystonea_regia))	Orania_palindan))	(((Podococcus_barteri	Bactris_major)	(Elaeis_guineensis	Elaeis_oleifera))	((Kentiopsis_piersoniorum	(Dictyosperma_album	(Hydriastele_microspadix	Heterospathe_cagayanensis)))	((Manicaria_saccifera	Geonoma_undata)	(Prestoea_acuminata	(Oenocarpus_minor	Oenocarpus_bataua))))))	Nypa_fruticans);
((((Sclerosperma_profizianum	Orania_palindan)	((Chamaedorea_seifrizii	Roystonea_regia)	((Phoenix_dactylifera	Sabal_domingensis)	Serenoa_repens)))	(((Attalea_speciosa	((Podococcus_barteri	Bactris_major)	(Elaeis_guineensis	Elaeis_oleifera)))	(((Oenocarpus_minor	Oenocarpus_bataua)	((Geonoma_undata	(Heterospathe_cagayanensis	(Dictyosperma_album	Hydriastele_microspadix)))	(Kentiopsis_piersoniorum	(Veitchia_spiralis	Prestoea_acuminata))))	Manicaria_saccifera))	(Iriartea_deltoidea	((Reinhardtia_paiewonskiana	Reinhardtia_latisecta)	Reinhardtia_simplex))))	Nypa_fruticans);
((Orania_palindan	(Roystonea_regia	((Iriartea_deltoidea	Chamaedorea_seifrizii)	((((Attalea_speciosa	Sclerosperma_profizianum)	((Podococcus_barteri	Bactris_major)	(((Geonoma_undata	((Hydriastele_microspadix	Dictyosperma_album)	(Heterospathe_cagayanensis	(Kentiopsis_piersoniorum	Veitchia_spiralis))))	(((Oenocarpus_minor	Oenocarpus_bataua)	(Elaeis_guineensis	Elaeis_oleifera))	Prestoea_acuminata))	Manicaria_saccifera)))	((Phoenix_dactylifera	Sabal_domingensis)	Serenoa_repens))	(Reinhardtia_paiewonskiana	(Reinhardtia_latisecta	Reinhardtia_simplex))))))	Nypa_fruticans);
(((Chamaedorea_seifrizii	Serenoa_repens)	((Sclerosperma_profizianum	((Roystonea_regia	Orania_palindan)	((Reinhardtia_simplex	(Reinhardtia_latisecta	Reinhardtia_paiewonskiana))	((((Kentiopsis_piersoniorum	(Veitchia_spiralis	Prestoea_acuminata))	(Oenocarpus_bataua	Oenocarpus_minor))	(Manicaria_saccifera	(((Hydriastele_microspadix	Dictyosperma_album)	Geonoma_undata)	Heterospathe_cagayanensis)))	(Attalea_speciosa	(Bactris_major	((Elaeis_guineensis	Elaeis_oleifera)	Podococcus_barteri)))))))	((Iriartea_deltoidea	Phoenix_dactylifera)	Sabal_domingensis)))	Nypa_fruticans);
(((Iriartea_deltoidea	Chamaedorea_seifrizii)	(((Sclerosperma_profizianum	((Roystonea_regia	Orania_palindan)	(Podococcus_barteri	(((Reinhardtia_latisecta	Reinhardtia_paiewonskiana)	Reinhardtia_simplex)	((Manicaria_saccifera	((Geonoma_undata	(((Hydriastele_microspadix	Heterospathe_cagayanensis)	Kentiopsis_piersoniorum)	(Veitchia_spiralis	Dictyosperma_album)))	(Prestoea_acuminata	(Oenocarpus_bataua	Oenocarpus_minor))))	(Attalea_speciosa	(Bactris_major	(Elaeis_guineensis	Elaeis_oleifera))))))))	(Phoenix_dactylifera	Sabal_domingensis))	Serenoa_repens))	Nypa_fruticans);
(((Chamaedorea_seifrizii	Serenoa_repens)	(((Sclerosperma_profizianum	Prestoea_acuminata)	((Roystonea_regia	Orania_palindan)	((Reinhardtia_latisecta	(Reinhardtia_paiewonskiana	Reinhardtia_simplex))	((Attalea_speciosa	(Bactris_major	(Elaeis_guineensis	Elaeis_oleifera)))	((Manicaria_saccifera	(Geonoma_undata	(((Kentiopsis_piersoniorum	(Hydriastele_microspadix	Veitchia_spiralis))	Iriartea_deltoidea)	(Heterospathe_cagayanensis	Dictyosperma_album))))	(Oenocarpus_bataua	Oenocarpus_minor))))))	((Podococcus_barteri	Phoenix_dactylifera)	Sabal_domingensis)))	Nypa_fruticans);
(((Chamaedorea_seifrizii	Serenoa_repens)	((((Reinhardtia_simplex	(Reinhardtia_latisecta	Reinhardtia_paiewonskiana))	(((Kentiopsis_piersoniorum	Iriartea_deltoidea)	(((Dictyosperma_album	Hydriastele_microspadix)	Geonoma_undata)	Heterospathe_cagayanensis))	(((Podococcus_barteri	Prestoea_acuminata)	(Oenocarpus_bataua	Oenocarpus_minor))	(Manicaria_saccifera	(Attalea_speciosa	(Bactris_major	(Elaeis_guineensis	Elaeis_oleifera)))))))	Veitchia_spiralis)	((Roystonea_regia	Orania_palindan)	((Phoenix_dactylifera	Sabal_domingensis)	Sclerosperma_profizianum))))	Nypa_fruticans);
((((((Podococcus_barteri	Phoenix_dactylifera)	Sabal_domingensis)	(Roystonea_regia	((Iriartea_deltoidea	Chamaedorea_seifrizii)	Serenoa_repens)))	(Sclerosperma_profizianum	Orania_palindan))	((Reinhardtia_simplex	(Reinhardtia_latisecta	Reinhardtia_paiewonskiana))	(((Manicaria_saccifera	(Geonoma_undata	((Hydriastele_microspadix	Heterospathe_cagayanensis)	(Dictyosperma_album	Kentiopsis_piersoniorum))))	((Veitchia_spiralis	Prestoea_acuminata)	(Oenocarpus_bataua	Oenocarpus_minor)))	(Attalea_speciosa	(Bactris_major	(Elaeis_guineensis	Elaeis_oleifera))))))	Nypa_fruticans);
(((Iriartea_deltoidea	Chamaedorea_seifrizii)	(Serenoa_repens	((((Reinhardtia_simplex	(Reinhardtia_latisecta	Reinhardtia_paiewonskiana))	((Podococcus_barteri	(Attalea_speciosa	(Bactris_major	(Elaeis_guineensis	Elaeis_oleifera))))	(Sclerosperma_profizianum	(Manicaria_saccifera	(((Kentiopsis_piersoniorum	Prestoea_acuminata)	(Oenocarpus_bataua	Oenocarpus_minor))	(Geonoma_undata	(Veitchia_spiralis	((Hydriastele_microspadix	Heterospathe_cagayanensis)	Dictyosperma_album))))))))	(Roystonea_regia	Orania_palindan))	(Phoenix_dactylifera	Sabal_domingensis))))	Nypa_fruticans);
((Phoenix_dactylifera	((Podococcus_barteri	Sabal_domingensis)	((((((Reinhardtia_paiewonskiana	Reinhardtia_latisecta)	Reinhardtia_simplex)	((Attalea_speciosa	(Bactris_major	(Elaeis_guineensis	Elaeis_oleifera)))	(Sclerosperma_profizianum	((Manicaria_saccifera	(Geonoma_undata	((Veitchia_spiralis	(Heterospathe_cagayanensis	(Dictyosperma_album	Kentiopsis_piersoniorum)))	Hydriastele_microspadix)))	(Prestoea_acuminata	(Oenocarpus_bataua	Oenocarpus_minor))))))	(Roystonea_regia	Orania_palindan))	(Iriartea_deltoidea	Chamaedorea_seifrizii))	Serenoa_repens)))	Nypa_fruticans);
((Chamaedorea_seifrizii	(Serenoa_repens	((((Sclerosperma_profizianum	Orania_palindan)	((Iriartea_deltoidea	((Reinhardtia_paiewonskiana	Reinhardtia_latisecta)	Reinhardtia_simplex))	((((Elaeis_guineensis	Elaeis_oleifera)	Bactris_major)	Attalea_speciosa)	(Manicaria_saccifera	((((Veitchia_spiralis	Prestoea_acuminata)	(Oenocarpus_bataua	Oenocarpus_minor))	Geonoma_undata)	((Heterospathe_cagayanensis	(Hydriastele_microspadix	Dictyosperma_album))	Kentiopsis_piersoniorum))))))	Roystonea_regia)	((Podococcus_barteri	Phoenix_dactylifera)	Sabal_domingensis))))	Nypa_fruticans);
(((Chamaedorea_seifrizii	Serenoa_repens)	(Roystonea_regia	(Orania_palindan	(((((Reinhardtia_paiewonskiana	Reinhardtia_latisecta)	Reinhardtia_simplex)	((((Elaeis_guineensis	Elaeis_oleifera)	(Podococcus_barteri	Bactris_major))	Attalea_speciosa)	((Manicaria_saccifera	((Geonoma_undata	Prestoea_acuminata)	(Veitchia_spiralis	((Heterospathe_cagayanensis	(Hydriastele_microspadix	Dictyosperma_album))	Kentiopsis_piersoniorum))))	(Oenocarpus_bataua	Oenocarpus_minor))))	((Phoenix_dactylifera	Sabal_domingensis)	Sclerosperma_profizianum))	Iriartea_deltoidea))))	Nypa_fruticans);
(((Podococcus_barteri	Phoenix_dactylifera)	(Sabal_domingensis	(Serenoa_repens	(Sclerosperma_profizianum	((((Reinhardtia_paiewonskiana	Reinhardtia_latisecta)	Reinhardtia_simplex)	((((Elaeis_guineensis	Elaeis_oleifera)	Bactris_major)	Attalea_speciosa)	((((Veitchia_spiralis	Prestoea_acuminata)	(Oenocarpus_bataua	Oenocarpus_minor))	Manicaria_saccifera)	(Geonoma_undata	((Kentiopsis_piersoniorum	(Hydriastele_microspadix	Dictyosperma_album))	Heterospathe_cagayanensis)))))	((Iriartea_deltoidea	Chamaedorea_seifrizii)	(Orania_palindan	Roystonea_regia)))))))	Nypa_fruticans);
(((Chamaedorea_seifrizii	(Serenoa_repens	Veitchia_spiralis))	((Sabal_domingensis	Phoenix_dactylifera)	((((Sclerosperma_profizianum	Orania_palindan)	(Iriartea_deltoidea	(((((Oenocarpus_minor	Oenocarpus_bataua)	Prestoea_acuminata)	(Kentiopsis_piersoniorum	(Heterospathe_cagayanensis	(Hydriastele_microspadix	Dictyosperma_album))))	(Geonoma_undata	Manicaria_saccifera))	((Bactris_major	(Elaeis_guineensis	Elaeis_oleifera))	Attalea_speciosa))))	Podococcus_barteri)	(Roystonea_regia	((Reinhardtia_latisecta	Reinhardtia_paiewonskiana)	Reinhardtia_simplex)))))	Nypa_fruticans);
((Serenoa_repens	(((Sabal_domingensis	(Podococcus_barteri	Phoenix_dactylifera))	(((Sclerosperma_profizianum	Orania_palindan)	((((Bactris_major	(Elaeis_guineensis	Elaeis_oleifera))	Attalea_speciosa)	(((Prestoea_acuminata	(((Heterospathe_cagayanensis	(Hydriastele_microspadix	Dictyosperma_album))	Kentiopsis_piersoniorum)	Geonoma_undata))	(Oenocarpus_minor	Oenocarpus_bataua))	Manicaria_saccifera))	(Iriartea_deltoidea	(Reinhardtia_simplex	(Reinhardtia_latisecta	Reinhardtia_paiewonskiana)))))	Roystonea_regia))	(Chamaedorea_seifrizii	Veitchia_spiralis)))	Nypa_fruticans);
(((((((Elaeis_guineensis	Elaeis_oleifera)	(Podococcus_barteri	Bactris_major))	Attalea_speciosa)	((((Kentiopsis_piersoniorum	(Heterospathe_cagayanensis	Hydriastele_microspadix))	Dictyosperma_album)	(Geonoma_undata	Manicaria_saccifera))	((Oenocarpus_bataua	Oenocarpus_minor)	Prestoea_acuminata)))	(Reinhardtia_simplex	(Reinhardtia_latisecta	Reinhardtia_paiewonskiana)))	((Roystonea_regia	((Chamaedorea_seifrizii	(Serenoa_repens	Veitchia_spiralis))	(Sabal_domingensis	(Iriartea_deltoidea	Phoenix_dactylifera))))	(Sclerosperma_profizianum	Orania_palindan)))	Nypa_fruticans);
(((Serenoa_repens	((((Sclerosperma_profizianum	Orania_palindan)	((Iriartea_deltoidea	(((Podococcus_barteri	(Bactris_major	(Elaeis_guineensis	Elaeis_oleifera)))	Attalea_speciosa)	(((Dictyosperma_album	Heterospathe_cagayanensis)	(Hydriastele_microspadix	Kentiopsis_piersoniorum))	(((Oenocarpus_bataua	Oenocarpus_minor)	Prestoea_acuminata)	(Geonoma_undata	Manicaria_saccifera)))))	(Reinhardtia_simplex	(Reinhardtia_latisecta	Reinhardtia_paiewonskiana))))	Roystonea_regia)	(Veitchia_spiralis	Chamaedorea_seifrizii)))	(Sabal_domingensis	Phoenix_dactylifera))	Nypa_fruticans);
(((Serenoa_repens	(Chamaedorea_seifrizii	((Iriartea_deltoidea	(Roystonea_regia	Orania_palindan))	(((Sabal_domingensis	(Podococcus_barteri	Phoenix_dactylifera))	(((Bactris_major	(Elaeis_guineensis	Elaeis_oleifera))	Attalea_speciosa)	(Sclerosperma_profizianum	((Dictyosperma_album	(Heterospathe_cagayanensis	(Hydriastele_microspadix	Kentiopsis_piersoniorum)))	(((Oenocarpus_bataua	Oenocarpus_minor)	Prestoea_acuminata)	(Geonoma_undata	Manicaria_saccifera))))))	(Reinhardtia_simplex	(Reinhardtia_latisecta	Reinhardtia_paiewonskiana))))))	Veitchia_spiralis)	Nypa_fruticans);
((Serenoa_repens	(((Roystonea_regia	Orania_palindan)	(((((((Elaeis_guineensis	Elaeis_oleifera)	(Podococcus_barteri	Bactris_major))	Attalea_speciosa)	Sclerosperma_profizianum)	(Sabal_domingensis	Phoenix_dactylifera))	(((Oenocarpus_bataua	Oenocarpus_minor)	Prestoea_acuminata)	(Manicaria_saccifera	(Geonoma_undata	(Dictyosperma_album	(Heterospathe_cagayanensis	Hydriastele_microspadix))))))	(Kentiopsis_piersoniorum	((Reinhardtia_latisecta	(Reinhardtia_paiewonskiana	Reinhardtia_simplex))	Iriartea_deltoidea))))	(Chamaedorea_seifrizii	Veitchia_spiralis)))	Nypa_fruticans);
((((((Sabal_domingensis	(Podococcus_barteri	Phoenix_dactylifera))	(Sclerosperma_profizianum	((((Elaeis_guineensis	Elaeis_oleifera)	Bactris_major)	Attalea_speciosa)	(Geonoma_undata	(((Hydriastele_microspadix	Dictyosperma_album)	(Heterospathe_cagayanensis	Kentiopsis_piersoniorum))	(((Oenocarpus_bataua	Oenocarpus_minor)	Prestoea_acuminata)	Manicaria_saccifera))))))	(Reinhardtia_latisecta	(Reinhardtia_paiewonskiana	Reinhardtia_simplex)))	(Roystonea_regia	Orania_palindan))	((Veitchia_spiralis	(Iriartea_deltoidea	Chamaedorea_seifrizii))	Serenoa_repens))	Nypa_fruticans);
(((Veitchia_spiralis	(((Heterospathe_cagayanensis	Hydriastele_microspadix)	Kentiopsis_piersoniorum)	((Reinhardtia_latisecta	(Reinhardtia_paiewonskiana	Reinhardtia_simplex))	((((Geonoma_undata	(Oenocarpus_bataua	Oenocarpus_minor))	(((Sabal_domingensis	(Podococcus_barteri	Phoenix_dactylifera))	Prestoea_acuminata)	Sclerosperma_profizianum))	(Manicaria_saccifera	(((Elaeis_guineensis	Elaeis_oleifera)	Bactris_major)	Attalea_speciosa)))	((Orania_palindan	Roystonea_regia)	Dictyosperma_album)))))	((Iriartea_deltoidea	Chamaedorea_seifrizii)	Serenoa_repens))	Nypa_fruticans);
(((((((((((Kentiopsis_piersoniorum	Hydriastele_microspadix)	(Heterospathe_cagayanensis	Dictyosperma_album))	Geonoma_undata)	(Prestoea_acuminata	(Oenocarpus_bataua	Oenocarpus_minor)))	Manicaria_saccifera)	(Podococcus_barteri	((Elaeis_guineensis	Elaeis_oleifera)	Bactris_major)))	(Iriartea_deltoidea	(Reinhardtia_simplex	(Reinhardtia_latisecta	Reinhardtia_paiewonskiana))))	(((Sabal_domingensis	Phoenix_dactylifera)	(Orania_palindan	Roystonea_regia))	Sclerosperma_profizianum))	(Veitchia_spiralis	(Attalea_speciosa	Chamaedorea_seifrizii)))	Serenoa_repens)	Nypa_fruticans);
(((((((Sabal_domingensis	(Podococcus_barteri	Phoenix_dactylifera))	Serenoa_repens)	(Veitchia_spiralis	Chamaedorea_seifrizii))	(Attalea_speciosa	Sclerosperma_profizianum))	(((Elaeis_guineensis	Elaeis_oleifera)	((((Heterospathe_cagayanensis	(Dictyosperma_album	Hydriastele_microspadix))	Kentiopsis_piersoniorum)	((Prestoea_acuminata	(Oenocarpus_bataua	Oenocarpus_minor))	(Manicaria_saccifera	Geonoma_undata)))	Bactris_major))	(Iriartea_deltoidea	(Reinhardtia_simplex	(Reinhardtia_latisecta	Reinhardtia_paiewonskiana)))))	(Orania_palindan	Roystonea_regia))	Nypa_fruticans);
((Orania_palindan	((((Iriartea_deltoidea	((Reinhardtia_paiewonskiana	Reinhardtia_latisecta)	Reinhardtia_simplex))	((Attalea_speciosa	(Bactris_major	(Elaeis_guineensis	Elaeis_oleifera)))	((((Heterospathe_cagayanensis	Kentiopsis_piersoniorum)	(Hydriastele_microspadix	Dictyosperma_album))	Geonoma_undata)	(((Veitchia_spiralis	Prestoea_acuminata)	(Oenocarpus_bataua	Oenocarpus_minor))	Manicaria_saccifera))))	((Roystonea_regia	Chamaedorea_seifrizii)	(((Podococcus_barteri	Phoenix_dactylifera)	Sabal_domingensis)	Serenoa_repens)))	Sclerosperma_profizianum))	Nypa_fruticans);
((Orania_palindan	((Iriartea_deltoidea	((Reinhardtia_paiewonskiana	Reinhardtia_latisecta)	Reinhardtia_simplex))	(((Roystonea_regia	((Serenoa_repens	Chamaedorea_seifrizii)	(Phoenix_dactylifera	Sabal_domingensis)))	(Attalea_speciosa	(Bactris_major	(Elaeis_guineensis	(Podococcus_barteri	Elaeis_oleifera)))))	(Sclerosperma_profizianum	(((Veitchia_spiralis	Prestoea_acuminata)	(Oenocarpus_bataua	Oenocarpus_minor))	((Manicaria_saccifera	Geonoma_undata)	((Heterospathe_cagayanensis	(Hydriastele_microspadix	Dictyosperma_album))	Kentiopsis_piersoniorum)))))))	Nypa_fruticans);
((Orania_palindan	((((Attalea_speciosa	Sclerosperma_profizianum)	((Serenoa_repens	Chamaedorea_seifrizii)	(Phoenix_dactylifera	Sabal_domingensis)))	(((((Veitchia_spiralis	Prestoea_acuminata)	(Oenocarpus_bataua	Oenocarpus_minor))	((Manicaria_saccifera	Geonoma_undata)	((Heterospathe_cagayanensis	(Hydriastele_microspadix	Dictyosperma_album))	Kentiopsis_piersoniorum)))	(Podococcus_barteri	(Bactris_major	(Elaeis_guineensis	Elaeis_oleifera))))	(Iriartea_deltoidea	((Reinhardtia_paiewonskiana	Reinhardtia_latisecta)	Reinhardtia_simplex))))	Roystonea_regia))	Nypa_fruticans);
((Phoenix_dactylifera	((Sabal_domingensis	(Podococcus_barteri	Serenoa_repens))	((Chamaedorea_seifrizii	((((((Prestoea_acuminata	(Oenocarpus_bataua	Oenocarpus_minor))	(Manicaria_saccifera	Geonoma_undata))	((((Hydriastele_microspadix	Dictyosperma_album)	Heterospathe_cagayanensis)	Kentiopsis_piersoniorum)	Veitchia_spiralis))	(Bactris_major	(Elaeis_guineensis	Elaeis_oleifera)))	(Iriartea_deltoidea	((Reinhardtia_paiewonskiana	Reinhardtia_latisecta)	Reinhardtia_simplex)))	(Orania_palindan	Roystonea_regia)))	(Attalea_speciosa	Sclerosperma_profizianum))))	Nypa_fruticans);
(((((((Veitchia_spiralis	(Prestoea_acuminata	(Oenocarpus_bataua	Oenocarpus_minor)))	(Manicaria_saccifera	Geonoma_undata))	(Hydriastele_microspadix	(Dictyosperma_album	(Heterospathe_cagayanensis	Kentiopsis_piersoniorum))))	(Bactris_major	(Elaeis_guineensis	(Elaeis_oleifera	Podococcus_barteri))))	(Iriartea_deltoidea	((Reinhardtia_paiewonskiana	Reinhardtia_latisecta)	Reinhardtia_simplex)))	((Orania_palindan	(Chamaedorea_seifrizii	(((Phoenix_dactylifera	Sabal_domingensis)	Serenoa_repens)	Roystonea_regia)))	(Attalea_speciosa	Sclerosperma_profizianum)))	Nypa_fruticans);
((Orania_palindan	((Chamaedorea_seifrizii	((Podococcus_barteri	((Attalea_speciosa	Sclerosperma_profizianum)	((Phoenix_dactylifera	Sabal_domingensis)	Serenoa_repens)))	(((((Prestoea_acuminata	(Oenocarpus_bataua	Oenocarpus_minor))	(Manicaria_saccifera	Geonoma_undata))	((((Dictyosperma_album	Hydriastele_microspadix)	Heterospathe_cagayanensis)	Kentiopsis_piersoniorum)	Veitchia_spiralis))	(Bactris_major	(Elaeis_guineensis	Elaeis_oleifera)))	(Iriartea_deltoidea	((Reinhardtia_paiewonskiana	Reinhardtia_latisecta)	Reinhardtia_simplex)))))	Roystonea_regia))	Nypa_fruticans);
(((((Iriartea_deltoidea	((Heterospathe_cagayanensis	(Hydriastele_microspadix	(Manicaria_saccifera	Geonoma_undata)))	((Dictyosperma_album	(((Veitchia_spiralis	Prestoea_acuminata)	Oenocarpus_minor)	Oenocarpus_bataua))	Kentiopsis_piersoniorum)))	(Podococcus_barteri	(Bactris_major	(Elaeis_guineensis	Elaeis_oleifera))))	((Reinhardtia_paiewonskiana	Reinhardtia_latisecta)	Reinhardtia_simplex))	(Orania_palindan	((Chamaedorea_seifrizii	(Attalea_speciosa	Sclerosperma_profizianum))	(Roystonea_regia	((Phoenix_dactylifera	Sabal_domingensis)	Serenoa_repens)))))	Nypa_fruticans);
((Orania_palindan	(((((Bactris_major	((Elaeis_guineensis	Elaeis_oleifera)	Podococcus_barteri))	(((((Dictyosperma_album	Hydriastele_microspadix)	Heterospathe_cagayanensis)	Kentiopsis_piersoniorum)	(((Prestoea_acuminata	Veitchia_spiralis)	(Oenocarpus_bataua	Oenocarpus_minor))	(Geonoma_undata	Manicaria_saccifera)))	(Iriartea_deltoidea	((Reinhardtia_paiewonskiana	Reinhardtia_latisecta)	Reinhardtia_simplex))))	(Attalea_speciosa	Sclerosperma_profizianum))	(Chamaedorea_seifrizii	((Phoenix_dactylifera	Sabal_domingensis)	Serenoa_repens)))	Roystonea_regia))	Nypa_fruticans);
((((Sclerosperma_profizianum	(((((Prestoea_acuminata	Veitchia_spiralis)	(Oenocarpus_bataua	Oenocarpus_minor))	(Geonoma_undata	(((Dictyosperma_album	Hydriastele_microspadix)	Heterospathe_cagayanensis)	Kentiopsis_piersoniorum)))	Manicaria_saccifera)	((Attalea_speciosa	Bactris_major)	(Elaeis_guineensis	Elaeis_oleifera))))	(((Chamaedorea_seifrizii	Roystonea_regia)	(Serenoa_repens	(Phoenix_dactylifera	Sabal_domingensis)))	(Podococcus_barteri	(Iriartea_deltoidea	((Reinhardtia_paiewonskiana	Reinhardtia_latisecta)	Reinhardtia_simplex)))))	Orania_palindan)	Nypa_fruticans);
(((Sclerosperma_profizianum	((Attalea_speciosa	(Iriartea_deltoidea	((Reinhardtia_paiewonskiana	Reinhardtia_latisecta)	Reinhardtia_simplex)))	((((Elaeis_guineensis	Elaeis_oleifera)	(Podococcus_barteri	Bactris_major))	(((Dictyosperma_album	Hydriastele_microspadix)	Heterospathe_cagayanensis)	(Manicaria_saccifera	(Kentiopsis_piersoniorum	(Prestoea_acuminata	(Oenocarpus_bataua	Oenocarpus_minor))))))	(Roystonea_regia	((Serenoa_repens	(Geonoma_undata	(Phoenix_dactylifera	Sabal_domingensis)))	(Veitchia_spiralis	Chamaedorea_seifrizii))))))	Orania_palindan)	Nypa_fruticans);
(((Serenoa_repens	(Veitchia_spiralis	Chamaedorea_seifrizii))	((Phoenix_dactylifera	Sabal_domingensis)	(((((Podococcus_barteri	((Elaeis_oleifera	Elaeis_guineensis)	(Attalea_speciosa	Bactris_major)))	(((Manicaria_saccifera	Geonoma_undata)	((Kentiopsis_piersoniorum	Heterospathe_cagayanensis)	(Hydriastele_microspadix	Dictyosperma_album)))	((Oenocarpus_bataua	Prestoea_acuminata)	Oenocarpus_minor)))	(Iriartea_deltoidea	(Reinhardtia_simplex	(Reinhardtia_latisecta	Reinhardtia_paiewonskiana))))	(Orania_palindan	Sclerosperma_profizianum))	Roystonea_regia)))	Nypa_fruticans);
((((((((((Podococcus_barteri	(Elaeis_oleifera	Elaeis_guineensis))	Bactris_major)	Attalea_speciosa)	((Prestoea_acuminata	(Oenocarpus_bataua	Oenocarpus_minor))	((Manicaria_saccifera	Geonoma_undata)	((Kentiopsis_piersoniorum	Heterospathe_cagayanensis)	(Hydriastele_microspadix	Dictyosperma_album)))))	(Iriartea_deltoidea	(Reinhardtia_simplex	(Reinhardtia_latisecta	Reinhardtia_paiewonskiana))))	(Orania_palindan	Sclerosperma_profizianum))	Roystonea_regia)	(Veitchia_spiralis	Chamaedorea_seifrizii))	(Serenoa_repens	(Phoenix_dactylifera	Sabal_domingensis)))	Nypa_fruticans);
((((Serenoa_repens	Chamaedorea_seifrizii)	Veitchia_spiralis)	((Roystonea_regia	(Sclerosperma_profizianum	(Orania_palindan	(((((Attalea_speciosa	(Elaeis_oleifera	Elaeis_guineensis))	Bactris_major)	Podococcus_barteri)	((Manicaria_saccifera	(Prestoea_acuminata	(Oenocarpus_bataua	Oenocarpus_minor)))	(Geonoma_undata	((Dictyosperma_album	(Kentiopsis_piersoniorum	Hydriastele_microspadix))	Heterospathe_cagayanensis))))	(Iriartea_deltoidea	(Reinhardtia_simplex	(Reinhardtia_latisecta	Reinhardtia_paiewonskiana)))))))	(Phoenix_dactylifera	Sabal_domingensis)))	Nypa_fruticans);
((((Iriartea_deltoidea	Chamaedorea_seifrizii)	Veitchia_spiralis)	((Reinhardtia_latisecta	(Reinhardtia_simplex	Reinhardtia_paiewonskiana))	((((Serenoa_repens	(Phoenix_dactylifera	Sabal_domingensis))	(Sclerosperma_profizianum	((((Bactris_major	(Elaeis_oleifera	Elaeis_guineensis))	Attalea_speciosa)	Podococcus_barteri)	((Manicaria_saccifera	(Geonoma_undata	((Kentiopsis_piersoniorum	Dictyosperma_album)	(Hydriastele_microspadix	Heterospathe_cagayanensis))))	((Oenocarpus_bataua	Prestoea_acuminata)	Oenocarpus_minor)))))	Roystonea_regia)	Orania_palindan)))	Nypa_fruticans);
(((((((((Bactris_major	(Elaeis_oleifera	Elaeis_guineensis))	Attalea_speciosa)	(Manicaria_saccifera	((Prestoea_acuminata	(Oenocarpus_bataua	Oenocarpus_minor))	(Geonoma_undata	((Kentiopsis_piersoniorum	Dictyosperma_album)	(Hydriastele_microspadix	Heterospathe_cagayanensis))))))	(Serenoa_repens	((Podococcus_barteri	Phoenix_dactylifera)	Sabal_domingensis)))	Sclerosperma_profizianum)	(((Veitchia_spiralis	Reinhardtia_simplex)	(Reinhardtia_latisecta	(Reinhardtia_paiewonskiana	Iriartea_deltoidea)))	Chamaedorea_seifrizii))	Roystonea_regia)	Orania_palindan)	Nypa_fruticans);
(((((Sclerosperma_profizianum	((((Manicaria_saccifera	((Geonoma_undata	((Heterospathe_cagayanensis	(Dictyosperma_album	Hydriastele_microspadix))	Kentiopsis_piersoniorum))	Iriartea_deltoidea))	(Prestoea_acuminata	(Oenocarpus_bataua	Oenocarpus_minor)))	((Bactris_major	(Elaeis_oleifera	Elaeis_guineensis))	Attalea_speciosa))	(Reinhardtia_simplex	(Reinhardtia_latisecta	Reinhardtia_paiewonskiana))))	((Veitchia_spiralis	Chamaedorea_seifrizii)	(Serenoa_repens	((Podococcus_barteri	Phoenix_dactylifera)	Sabal_domingensis))))	Roystonea_regia)	Orania_palindan)	Nypa_fruticans);
(((((((Attalea_speciosa	(Podococcus_barteri	(Bactris_major	(Elaeis_oleifera	Elaeis_guineensis))))	(((Geonoma_undata	((Kentiopsis_piersoniorum	(Veitchia_spiralis	Dictyosperma_album))	(Heterospathe_cagayanensis	Hydriastele_microspadix)))	(Prestoea_acuminata	(Oenocarpus_minor	Oenocarpus_bataua)))	Manicaria_saccifera))	(Iriartea_deltoidea	((Reinhardtia_paiewonskiana	Reinhardtia_latisecta)	Reinhardtia_simplex)))	((Serenoa_repens	(Phoenix_dactylifera	Sabal_domingensis))	(Chamaedorea_seifrizii	Sclerosperma_profizianum)))	Roystonea_regia)	Orania_palindan)	Nypa_fruticans);
((((Roystonea_regia	Orania_palindan)	((((Attalea_speciosa	(Bactris_major	(Elaeis_oleifera	Elaeis_guineensis)))	((Manicaria_saccifera	(((Veitchia_spiralis	Prestoea_acuminata)	(Oenocarpus_minor	Oenocarpus_bataua))	Geonoma_undata))	((Heterospathe_cagayanensis	Kentiopsis_piersoniorum)	(Hydriastele_microspadix	Dictyosperma_album))))	((Reinhardtia_paiewonskiana	Reinhardtia_latisecta)	Reinhardtia_simplex))	((Serenoa_repens	(Phoenix_dactylifera	(Podococcus_barteri	Sabal_domingensis)))	Sclerosperma_profizianum)))	(Iriartea_deltoidea	Chamaedorea_seifrizii))	Nypa_fruticans);
((((Roystonea_regia	((Orania_palindan	(((Attalea_speciosa	(Bactris_major	(Elaeis_oleifera	Elaeis_guineensis)))	(Manicaria_saccifera	((((Veitchia_spiralis	Prestoea_acuminata)	(Oenocarpus_minor	Oenocarpus_bataua))	Geonoma_undata)	(((Hydriastele_microspadix	Heterospathe_cagayanensis)	Kentiopsis_piersoniorum)	Dictyosperma_album))))	(Iriartea_deltoidea	((Reinhardtia_paiewonskiana	Reinhardtia_latisecta)	Reinhardtia_simplex))))	Sclerosperma_profizianum))	Chamaedorea_seifrizii)	(Serenoa_repens	((Podococcus_barteri	Phoenix_dactylifera)	Sabal_domingensis)))	Nypa_fruticans);
(((Prestoea_acuminata	(Oenocarpus_minor	Oenocarpus_bataua))	(((Geonoma_undata	((Heterospathe_cagayanensis	(Kentiopsis_piersoniorum	Hydriastele_microspadix))	Dictyosperma_album))	Manicaria_saccifera)	((((Reinhardtia_paiewonskiana	Reinhardtia_latisecta)	Reinhardtia_simplex)	(((Podococcus_barteri	((Iriartea_deltoidea	Chamaedorea_seifrizii)	(Veitchia_spiralis	Serenoa_repens)))	((Phoenix_dactylifera	Sabal_domingensis)	Roystonea_regia))	(Orania_palindan	Sclerosperma_profizianum)))	(Bactris_major	((Elaeis_oleifera	Elaeis_guineensis)	Attalea_speciosa)))))	Nypa_fruticans);
(((Phoenix_dactylifera	Sabal_domingensis)	((Podococcus_barteri	Serenoa_repens)	(((Orania_palindan	Roystonea_regia)	(((Reinhardtia_simplex	(Reinhardtia_paiewonskiana	Reinhardtia_latisecta))	Iriartea_deltoidea)	((Attalea_speciosa	(Bactris_major	(Elaeis_oleifera	Elaeis_guineensis)))	(Sclerosperma_profizianum	((Manicaria_saccifera	((Dictyosperma_album	(Heterospathe_cagayanensis	(Hydriastele_microspadix	Kentiopsis_piersoniorum)))	Geonoma_undata))	((Oenocarpus_bataua	Oenocarpus_minor)	Prestoea_acuminata))))))	(Chamaedorea_seifrizii	Veitchia_spiralis))))	Nypa_fruticans);
((((((((Dictyosperma_album	Hydriastele_microspadix)	Heterospathe_cagayanensis)	Kentiopsis_piersoniorum)	Geonoma_undata)	(((((Prestoea_acuminata	Oenocarpus_bataua)	Oenocarpus_minor)	Roystonea_regia)	Manicaria_saccifera)	((Attalea_speciosa	((Elaeis_oleifera	Elaeis_guineensis)	(Bactris_major	Podococcus_barteri)))	(((Reinhardtia_simplex	(Reinhardtia_paiewonskiana	Reinhardtia_latisecta))	(Phoenix_dactylifera	Sabal_domingensis))	(Orania_palindan	Sclerosperma_profizianum)))))	(Serenoa_repens	(Iriartea_deltoidea	Chamaedorea_seifrizii)))	Veitchia_spiralis)	Nypa_fruticans);
(((((Dictyosperma_album	Kentiopsis_piersoniorum)	Heterospathe_cagayanensis)	(Manicaria_saccifera	(((Attalea_speciosa	((Elaeis_oleifera	Elaeis_guineensis)	Bactris_major))	((Reinhardtia_simplex	(Reinhardtia_paiewonskiana	Reinhardtia_latisecta))	(Sclerosperma_profizianum	((Phoenix_dactylifera	Sabal_domingensis)	Orania_palindan))))	(Oenocarpus_minor	(Prestoea_acuminata	(Veitchia_spiralis	Oenocarpus_bataua))))))	((Roystonea_regia	(Geonoma_undata	Serenoa_repens))	((Podococcus_barteri	Hydriastele_microspadix)	(Iriartea_deltoidea	Chamaedorea_seifrizii))))	Nypa_fruticans);
((((((((Oenocarpus_bataua	Oenocarpus_minor)	Prestoea_acuminata)	(((Veitchia_spiralis	Kentiopsis_piersoniorum)	((Hydriastele_microspadix	Heterospathe_cagayanensis)	Dictyosperma_album))	Manicaria_saccifera))	(Attalea_speciosa	((Elaeis_oleifera	Elaeis_guineensis)	Bactris_major)))	(Sclerosperma_profizianum	(((Serenoa_repens	Geonoma_undata)	Podococcus_barteri)	(Phoenix_dactylifera	Sabal_domingensis))))	((Reinhardtia_simplex	(Reinhardtia_paiewonskiana	Reinhardtia_latisecta))	((Roystonea_regia	Orania_palindan)	Iriartea_deltoidea)))	Chamaedorea_seifrizii)	Nypa_fruticans);
(((Serenoa_repens	(((Podococcus_barteri	Phoenix_dactylifera)	Sabal_domingensis)	(Geonoma_undata	((((Roystonea_regia	Orania_palindan)	Iriartea_deltoidea)	((Reinhardtia_simplex	(Reinhardtia_paiewonskiana	Reinhardtia_latisecta))	((((Oenocarpus_bataua	Oenocarpus_minor)	(Veitchia_spiralis	Prestoea_acuminata))	(((Dictyosperma_album	Heterospathe_cagayanensis)	(Kentiopsis_piersoniorum	Hydriastele_microspadix))	Manicaria_saccifera))	(Attalea_speciosa	((Elaeis_oleifera	Elaeis_guineensis)	Bactris_major)))))	Sclerosperma_profizianum))))	Chamaedorea_seifrizii)	Nypa_fruticans);
((((Phoenix_dactylifera	Sabal_domingensis)	(((Chamaedorea_seifrizii	(Roystonea_regia	Orania_palindan))	((Iriartea_deltoidea	(Reinhardtia_latisecta	(Reinhardtia_simplex	Reinhardtia_paiewonskiana)))	(Podococcus_barteri	(((Geonoma_undata	(((Kentiopsis_piersoniorum	Heterospathe_cagayanensis)	Dictyosperma_album)	Hydriastele_microspadix))	(Manicaria_saccifera	((Oenocarpus_bataua	Oenocarpus_minor)	(Veitchia_spiralis	Prestoea_acuminata))))	(Attalea_speciosa	((Elaeis_oleifera	Elaeis_guineensis)	Bactris_major))))))	Sclerosperma_profizianum))	Serenoa_repens)	Nypa_fruticans);
((((((Orania_palindan	Sclerosperma_profizianum)	(Podococcus_barteri	((Reinhardtia_simplex	(Reinhardtia_paiewonskiana	Reinhardtia_latisecta))	((((Manicaria_saccifera	Geonoma_undata)	(((Heterospathe_cagayanensis	Dictyosperma_album)	Hydriastele_microspadix)	Kentiopsis_piersoniorum))	((Oenocarpus_bataua	Oenocarpus_minor)	(Veitchia_spiralis	Prestoea_acuminata)))	(Attalea_speciosa	((Elaeis_oleifera	Elaeis_guineensis)	Bactris_major))))))	Roystonea_regia)	((Iriartea_deltoidea	Phoenix_dactylifera)	Sabal_domingensis))	(Chamaedorea_seifrizii	Serenoa_repens))	Nypa_fruticans);
((Chamaedorea_seifrizii	(Serenoa_repens	((((Orania_palindan	Sclerosperma_profizianum)	((Iriartea_deltoidea	(Reinhardtia_simplex	(Reinhardtia_paiewonskiana	Reinhardtia_latisecta)))	(Podococcus_barteri	(((((Oenocarpus_bataua	Oenocarpus_minor)	Prestoea_acuminata)	(Geonoma_undata	(Veitchia_spiralis	((Heterospathe_cagayanensis	(Kentiopsis_piersoniorum	Dictyosperma_album))	Hydriastele_microspadix))))	Manicaria_saccifera)	(Attalea_speciosa	((Elaeis_oleifera	Elaeis_guineensis)	Bactris_major))))))	Roystonea_regia)	(Phoenix_dactylifera	Sabal_domingensis))))	Nypa_fruticans);
(((Chamaedorea_seifrizii	Serenoa_repens)	((((Orania_palindan	Sclerosperma_profizianum)	((Iriartea_deltoidea	(Reinhardtia_simplex	(Reinhardtia_paiewonskiana	Reinhardtia_latisecta)))	(((((Veitchia_spiralis	Prestoea_acuminata)	(Oenocarpus_minor	Oenocarpus_bataua))	(Manicaria_saccifera	Geonoma_undata))	(Kentiopsis_piersoniorum	(Dictyosperma_album	(Heterospathe_cagayanensis	Hydriastele_microspadix))))	(Attalea_speciosa	((Elaeis_oleifera	Elaeis_guineensis)	Bactris_major)))))	Roystonea_regia)	((Podococcus_barteri	Phoenix_dactylifera)	Sabal_domingensis)))	Nypa_fruticans);
(((Serenoa_repens	((Podococcus_barteri	Phoenix_dactylifera)	Sabal_domingensis))	(((Orania_palindan	Sclerosperma_profizianum)	((Chamaedorea_seifrizii	Iriartea_deltoidea)	(Reinhardtia_simplex	(Reinhardtia_paiewonskiana	Reinhardtia_latisecta))))	((Roystonea_regia	((((Veitchia_spiralis	Prestoea_acuminata)	(Oenocarpus_minor	Oenocarpus_bataua))	(Manicaria_saccifera	Geonoma_undata))	(((Heterospathe_cagayanensis	Hydriastele_microspadix)	Dictyosperma_album)	Kentiopsis_piersoniorum)))	(Attalea_speciosa	((Elaeis_oleifera	Elaeis_guineensis)	Bactris_major)))))	Nypa_fruticans);
((Veitchia_spiralis	(((((Sclerosperma_profizianum	((Chamaedorea_seifrizii	(Serenoa_repens	(Sabal_domingensis	(Podococcus_barteri	Phoenix_dactylifera))))	((((Prestoea_acuminata	(Oenocarpus_minor	Oenocarpus_bataua))	(Manicaria_saccifera	Geonoma_undata))	(Kentiopsis_piersoniorum	((Hydriastele_microspadix	Dictyosperma_album)	Heterospathe_cagayanensis)))	(Attalea_speciosa	((Elaeis_guineensis	Elaeis_oleifera)	Bactris_major)))))	(Reinhardtia_simplex	(Reinhardtia_latisecta	Reinhardtia_paiewonskiana)))	Iriartea_deltoidea)	Roystonea_regia)	Orania_palindan))	Nypa_fruticans);
((((Chamaedorea_seifrizii	Serenoa_repens)	Veitchia_spiralis)	((Sabal_domingensis	Phoenix_dactylifera)	(((Iriartea_deltoidea	((((Manicaria_saccifera	(Geonoma_undata	(Kentiopsis_piersoniorum	((Hydriastele_microspadix	Dictyosperma_album)	Heterospathe_cagayanensis))))	(Prestoea_acuminata	(Oenocarpus_minor	Oenocarpus_bataua)))	(Podococcus_barteri	((Attalea_speciosa	(Elaeis_guineensis	Elaeis_oleifera))	Bactris_major)))	(Reinhardtia_simplex	(Reinhardtia_latisecta	Reinhardtia_paiewonskiana))))	(Sclerosperma_profizianum	Orania_palindan))	Roystonea_regia)))	Nypa_fruticans);
((((Chamaedorea_seifrizii	Serenoa_repens)	Veitchia_spiralis)	((Sabal_domingensis	Phoenix_dactylifera)	(((Iriartea_deltoidea	(Reinhardtia_simplex	(Reinhardtia_latisecta	Reinhardtia_paiewonskiana)))	(((Manicaria_saccifera	((Prestoea_acuminata	(Oenocarpus_minor	Oenocarpus_bataua))	(Geonoma_undata	(Kentiopsis_piersoniorum	((Hydriastele_microspadix	Dictyosperma_album)	Heterospathe_cagayanensis)))))	((Podococcus_barteri	((Elaeis_guineensis	Elaeis_oleifera)	Bactris_major))	Attalea_speciosa))	(Sclerosperma_profizianum	Orania_palindan)))	Roystonea_regia)))	Nypa_fruticans);
(((Veitchia_spiralis	(Iriartea_deltoidea	Chamaedorea_seifrizii))	(((((((Dictyosperma_album	(Kentiopsis_piersoniorum	Hydriastele_microspadix))	Heterospathe_cagayanensis)	(((Manicaria_saccifera	Sclerosperma_profizianum)	(Prestoea_acuminata	(Oenocarpus_minor	Oenocarpus_bataua)))	Geonoma_undata))	(Bactris_major	(Attalea_speciosa	(Elaeis_guineensis	Elaeis_oleifera))))	(Reinhardtia_simplex	(Reinhardtia_latisecta	Reinhardtia_paiewonskiana)))	(Orania_palindan	Roystonea_regia))	(Serenoa_repens	(Sabal_domingensis	(Podococcus_barteri	Phoenix_dactylifera)))))	Nypa_fruticans);
((Orania_palindan	(((Sabal_domingensis	(Iriartea_deltoidea	Phoenix_dactylifera))	((Chamaedorea_seifrizii	Serenoa_repens)	Roystonea_regia))	(((Attalea_speciosa	((Podococcus_barteri	Bactris_major)	(Elaeis_guineensis	Elaeis_oleifera)))	(Reinhardtia_simplex	(Reinhardtia_latisecta	Reinhardtia_paiewonskiana)))	(Sclerosperma_profizianum	(Manicaria_saccifera	((((Veitchia_spiralis	Prestoea_acuminata)	(Oenocarpus_minor	Oenocarpus_bataua))	Geonoma_undata)	((Heterospathe_cagayanensis	(Hydriastele_microspadix	Kentiopsis_piersoniorum))	Dictyosperma_album)))))))	Nypa_fruticans);
((Chamaedorea_seifrizii	(Serenoa_repens	((((Roystonea_regia	Orania_palindan)	(((Manicaria_saccifera	(((Prestoea_acuminata	(Oenocarpus_minor	Oenocarpus_bataua))	Geonoma_undata)	((Kentiopsis_piersoniorum	Dictyosperma_album)	(Heterospathe_cagayanensis	(Veitchia_spiralis	Hydriastele_microspadix)))))	(Attalea_speciosa	(Bactris_major	(Elaeis_guineensis	Elaeis_oleifera))))	(Iriartea_deltoidea	((Reinhardtia_paiewonskiana	Reinhardtia_latisecta)	Reinhardtia_simplex))))	Sclerosperma_profizianum)	(Sabal_domingensis	(Podococcus_barteri	Phoenix_dactylifera)))))	Nypa_fruticans);
((Serenoa_repens	(((((Roystonea_regia	Orania_palindan)	((((Reinhardtia_paiewonskiana	Reinhardtia_latisecta)	Reinhardtia_simplex)	Iriartea_deltoidea)	Chamaedorea_seifrizii))	(((Geonoma_undata	Manicaria_saccifera)	((Prestoea_acuminata	(Oenocarpus_minor	Oenocarpus_bataua))	((Dictyosperma_album	(Hydriastele_microspadix	Heterospathe_cagayanensis))	(Veitchia_spiralis	Kentiopsis_piersoniorum))))	(((Podococcus_barteri	(Elaeis_guineensis	Elaeis_oleifera))	Bactris_major)	Attalea_speciosa)))	Sclerosperma_profizianum)	(Sabal_domingensis	Phoenix_dactylifera)))	Nypa_fruticans);
((((Iriartea_deltoidea	Chamaedorea_seifrizii)	(Veitchia_spiralis	Serenoa_repens))	(((Sclerosperma_profizianum	(Orania_palindan	(((Reinhardtia_paiewonskiana	Reinhardtia_latisecta)	Reinhardtia_simplex)	(((((Elaeis_guineensis	Elaeis_oleifera)	Bactris_major)	Attalea_speciosa)	Manicaria_saccifera)	((Prestoea_acuminata	(Oenocarpus_minor	Oenocarpus_bataua))	(Kentiopsis_piersoniorum	(Heterospathe_cagayanensis	((Podococcus_barteri	Hydriastele_microspadix)	(Geonoma_undata	Dictyosperma_album)))))))))	Roystonea_regia)	(Sabal_domingensis	Phoenix_dactylifera)))	Nypa_fruticans);
(((Veitchia_spiralis	((Roystonea_regia	Orania_palindan)	((((Manicaria_saccifera	Geonoma_undata)	(((Heterospathe_cagayanensis	Kentiopsis_piersoniorum)	(Hydriastele_microspadix	Dictyosperma_album))	(Prestoea_acuminata	(Oenocarpus_minor	Oenocarpus_bataua))))	((((Elaeis_guineensis	Elaeis_oleifera)	Bactris_major)	Attalea_speciosa)	((Reinhardtia_paiewonskiana	Reinhardtia_latisecta)	Reinhardtia_simplex)))	(((Sabal_domingensis	(Iriartea_deltoidea	(Podococcus_barteri	Phoenix_dactylifera)))	Serenoa_repens)	Sclerosperma_profizianum))))	Chamaedorea_seifrizii)	Nypa_fruticans);
(((Veitchia_spiralis	Chamaedorea_seifrizii)	((((((Manicaria_saccifera	(Geonoma_undata	(Kentiopsis_piersoniorum	((Hydriastele_microspadix	Dictyosperma_album)	Heterospathe_cagayanensis))))	(Prestoea_acuminata	(Oenocarpus_minor	Oenocarpus_bataua)))	(((Elaeis_guineensis	Elaeis_oleifera)	Bactris_major)	Attalea_speciosa))	(Iriartea_deltoidea	((Reinhardtia_paiewonskiana	Reinhardtia_latisecta)	Reinhardtia_simplex)))	(((Sabal_domingensis	(Podococcus_barteri	Phoenix_dactylifera))	Serenoa_repens)	Sclerosperma_profizianum))	(Orania_palindan	Roystonea_regia)))	Nypa_fruticans);
((((((((Prestoea_acuminata	(Oenocarpus_minor	Oenocarpus_bataua))	Geonoma_undata)	(Dictyosperma_album	(Hydriastele_microspadix	Heterospathe_cagayanensis)))	Kentiopsis_piersoniorum)	Manicaria_saccifera)	((Podococcus_barteri	Bactris_major)	(Elaeis_oleifera	Elaeis_guineensis)))	(((Attalea_speciosa	Sclerosperma_profizianum)	(Orania_palindan	(Roystonea_regia	(((Chamaedorea_seifrizii	Veitchia_spiralis)	Serenoa_repens)	(Phoenix_dactylifera	Sabal_domingensis)))))	(Iriartea_deltoidea	((Reinhardtia_latisecta	Reinhardtia_paiewonskiana)	Reinhardtia_simplex))))	Nypa_fruticans);
(((((((Prestoea_acuminata	(Oenocarpus_minor	Oenocarpus_bataua))	(Geonoma_undata	(Dictyosperma_album	((Hydriastele_microspadix	Heterospathe_cagayanensis)	Kentiopsis_piersoniorum))))	Manicaria_saccifera)	(Podococcus_barteri	(Bactris_major	(Elaeis_oleifera	Elaeis_guineensis))))	((Roystonea_regia	Orania_palindan)	((((Chamaedorea_seifrizii	Veitchia_spiralis)	Serenoa_repens)	(Phoenix_dactylifera	Sabal_domingensis))	(Attalea_speciosa	Sclerosperma_profizianum))))	(Iriartea_deltoidea	((Reinhardtia_latisecta	Reinhardtia_paiewonskiana)	Reinhardtia_simplex)))	Nypa_fruticans);
((Orania_palindan	((((((Chamaedorea_seifrizii	Veitchia_spiralis)	Serenoa_repens)	(Phoenix_dactylifera	Sabal_domingensis))	(Attalea_speciosa	Sclerosperma_profizianum))	((Iriartea_deltoidea	((Reinhardtia_latisecta	Reinhardtia_paiewonskiana)	Reinhardtia_simplex))	(((((Dictyosperma_album	Kentiopsis_piersoniorum)	(Heterospathe_cagayanensis	Hydriastele_microspadix))	(Manicaria_saccifera	Geonoma_undata))	(Prestoea_acuminata	(Oenocarpus_minor	Oenocarpus_bataua)))	(Podococcus_barteri	(Bactris_major	(Elaeis_oleifera	Elaeis_guineensis))))))	Roystonea_regia))	Nypa_fruticans);
((Serenoa_repens	((Veitchia_spiralis	(Podococcus_barteri	((((Iriartea_deltoidea	((Reinhardtia_latisecta	Reinhardtia_paiewonskiana)	Reinhardtia_simplex))	((((((Heterospathe_cagayanensis	(Dictyosperma_album	Hydriastele_microspadix))	Kentiopsis_piersoniorum)	Geonoma_undata)	Manicaria_saccifera)	(Prestoea_acuminata	(Oenocarpus_minor	Oenocarpus_bataua)))	(Attalea_speciosa	(Bactris_major	(Elaeis_oleifera	Elaeis_guineensis)))))	((Phoenix_dactylifera	Sabal_domingensis)	Sclerosperma_profizianum))	(Orania_palindan	Roystonea_regia))))	Chamaedorea_seifrizii))	Nypa_fruticans);
(((Veitchia_spiralis	Chamaedorea_seifrizii)	(((((((((Dictyosperma_album	(Kentiopsis_piersoniorum	(Heterospathe_cagayanensis	Hydriastele_microspadix)))	((Prestoea_acuminata	(Oenocarpus_minor	Oenocarpus_bataua))	Geonoma_undata))	Manicaria_saccifera)	(Bactris_major	(Podococcus_barteri	(Elaeis_oleifera	Elaeis_guineensis))))	((Phoenix_dactylifera	Sabal_domingensis)	(Attalea_speciosa	Sclerosperma_profizianum)))	(Iriartea_deltoidea	((Reinhardtia_latisecta	Reinhardtia_paiewonskiana)	Reinhardtia_simplex)))	Orania_palindan)	Roystonea_regia)	Serenoa_repens))	Nypa_fruticans);
((Orania_palindan	((((Reinhardtia_latisecta	Reinhardtia_paiewonskiana)	Reinhardtia_simplex)	((Attalea_speciosa	((Elaeis_oleifera	Elaeis_guineensis)	Bactris_major))	(((((Hydriastele_microspadix	Heterospathe_cagayanensis)	(Kentiopsis_piersoniorum	Dictyosperma_album))	Geonoma_undata)	((Oenocarpus_minor	Oenocarpus_bataua)	(Veitchia_spiralis	Prestoea_acuminata)))	Manicaria_saccifera)))	(Sclerosperma_profizianum	(Roystonea_regia	((((Iriartea_deltoidea	(Podococcus_barteri	Phoenix_dactylifera))	Sabal_domingensis)	Serenoa_repens)	Chamaedorea_seifrizii)))))	Nypa_fruticans);
(((Serenoa_repens	((((Attalea_speciosa	(((Podococcus_barteri	Elaeis_oleifera)	Elaeis_guineensis)	Bactris_major))	(((Reinhardtia_latisecta	Reinhardtia_paiewonskiana)	Reinhardtia_simplex)	(Phoenix_dactylifera	Sabal_domingensis)))	(Sclerosperma_profizianum	((((Kentiopsis_piersoniorum	(Heterospathe_cagayanensis	(Dictyosperma_album	Hydriastele_microspadix)))	Geonoma_undata)	((Oenocarpus_minor	Oenocarpus_bataua)	(Veitchia_spiralis	Prestoea_acuminata)))	Manicaria_saccifera)))	(Orania_palindan	Roystonea_regia)))	(Iriartea_deltoidea	Chamaedorea_seifrizii))	Nypa_fruticans);
(((Serenoa_repens	(((Phoenix_dactylifera	Sabal_domingensis)	((((Reinhardtia_latisecta	Reinhardtia_paiewonskiana)	Reinhardtia_simplex)	(((((Dictyosperma_album	Hydriastele_microspadix)	(Kentiopsis_piersoniorum	Heterospathe_cagayanensis))	(Manicaria_saccifera	Geonoma_undata))	((Oenocarpus_minor	Oenocarpus_bataua)	(Veitchia_spiralis	Prestoea_acuminata)))	(Attalea_speciosa	(((Elaeis_oleifera	Elaeis_guineensis)	Bactris_major)	Podococcus_barteri))))	Sclerosperma_profizianum))	(Orania_palindan	Roystonea_regia)))	(Iriartea_deltoidea	Chamaedorea_seifrizii))	Nypa_fruticans);
((Serenoa_repens	((((Podococcus_barteri	Sabal_domingensis)	Phoenix_dactylifera)	((((Iriartea_deltoidea	((Reinhardtia_latisecta	Reinhardtia_paiewonskiana)	Reinhardtia_simplex))	(((((((Dictyosperma_album	Hydriastele_microspadix)	Heterospathe_cagayanensis)	Kentiopsis_piersoniorum)	Geonoma_undata)	Manicaria_saccifera)	((Oenocarpus_minor	Oenocarpus_bataua)	(Veitchia_spiralis	Prestoea_acuminata)))	(Attalea_speciosa	((Elaeis_oleifera	Elaeis_guineensis)	Bactris_major))))	(Orania_palindan	Sclerosperma_profizianum))	Roystonea_regia))	Chamaedorea_seifrizii))	Nypa_fruticans);
(((Serenoa_repens	(Sabal_domingensis	(Podococcus_barteri	Phoenix_dactylifera)))	(((((Iriartea_deltoidea	((Reinhardtia_latisecta	Reinhardtia_paiewonskiana)	Reinhardtia_simplex))	(((((Dictyosperma_album	Hydriastele_microspadix)	Heterospathe_cagayanensis)	Kentiopsis_piersoniorum)	((((Oenocarpus_minor	Oenocarpus_bataua)	(Veitchia_spiralis	Prestoea_acuminata))	Geonoma_undata)	Manicaria_saccifera))	(Attalea_speciosa	((Elaeis_oleifera	Elaeis_guineensis)	Bactris_major))))	(Orania_palindan	Sclerosperma_profizianum))	Roystonea_regia)	Chamaedorea_seifrizii))	Nypa_fruticans);
((((((Orania_palindan	Sclerosperma_profizianum)	(((Attalea_speciosa	((Elaeis_oleifera	Elaeis_guineensis)	(Podococcus_barteri	Bactris_major)))	(Manicaria_saccifera	(((((Dictyosperma_album	Hydriastele_microspadix)	Heterospathe_cagayanensis)	Kentiopsis_piersoniorum)	Geonoma_undata)	(Prestoea_acuminata	(Oenocarpus_bataua	Oenocarpus_minor)))))	(Iriartea_deltoidea	(Reinhardtia_simplex	(Reinhardtia_latisecta	Reinhardtia_paiewonskiana)))))	Roystonea_regia)	(Phoenix_dactylifera	Sabal_domingensis))	((Chamaedorea_seifrizii	Serenoa_repens)	Veitchia_spiralis))	Nypa_fruticans);
((((Serenoa_repens	(((((Roystonea_regia	Orania_palindan)	(Reinhardtia_simplex	(Reinhardtia_latisecta	Reinhardtia_paiewonskiana)))	(Sclerosperma_profizianum	(((Geonoma_undata	(((Dictyosperma_album	Hydriastele_microspadix)	Heterospathe_cagayanensis)	Kentiopsis_piersoniorum))	Manicaria_saccifera)	(Prestoea_acuminata	(Oenocarpus_bataua	Oenocarpus_minor)))))	(Attalea_speciosa	((Elaeis_oleifera	Elaeis_guineensis)	Bactris_major)))	((Podococcus_barteri	Phoenix_dactylifera)	Sabal_domingensis)))	(Iriartea_deltoidea	Chamaedorea_seifrizii))	Veitchia_spiralis)	Nypa_fruticans);
((((Sclerosperma_profizianum	((Roystonea_regia	Orania_palindan)	(((Reinhardtia_paiewonskiana	Reinhardtia_latisecta)	Reinhardtia_simplex)	((((Prestoea_acuminata	(Oenocarpus_bataua	Oenocarpus_minor))	(Geonoma_undata	(((Dictyosperma_album	Hydriastele_microspadix)	Heterospathe_cagayanensis)	Kentiopsis_piersoniorum)))	Manicaria_saccifera)	(Attalea_speciosa	((Bactris_major	Podococcus_barteri)	(Elaeis_oleifera	Elaeis_guineensis)))))))	(Phoenix_dactylifera	Sabal_domingensis))	(((Chamaedorea_seifrizii	Iriartea_deltoidea)	Veitchia_spiralis)	Serenoa_repens))	Nypa_fruticans);
((Roystonea_regia	((((Iriartea_deltoidea	(Veitchia_spiralis	Chamaedorea_seifrizii))	(Serenoa_repens	(Phoenix_dactylifera	Sabal_domingensis)))	(((Reinhardtia_paiewonskiana	Reinhardtia_latisecta)	Reinhardtia_simplex)	((Sclerosperma_profizianum	(((Prestoea_acuminata	(Oenocarpus_bataua	Oenocarpus_minor))	(((Dictyosperma_album	Hydriastele_microspadix)	Heterospathe_cagayanensis)	Kentiopsis_piersoniorum))	(Geonoma_undata	Manicaria_saccifera)))	(Attalea_speciosa	((Bactris_major	Podococcus_barteri)	(Elaeis_oleifera	Elaeis_guineensis))))))	Orania_palindan))	Nypa_fruticans);
((((((Reinhardtia_paiewonskiana	Reinhardtia_latisecta)	Reinhardtia_simplex)	((Iriartea_deltoidea	(Veitchia_spiralis	Chamaedorea_seifrizii))	(((Podococcus_barteri	((((Hydriastele_microspadix	Heterospathe_cagayanensis)	(Dictyosperma_album	Kentiopsis_piersoniorum))	(Geonoma_undata	Manicaria_saccifera))	(Prestoea_acuminata	(Oenocarpus_bataua	Oenocarpus_minor))))	(Attalea_speciosa	(Bactris_major	(Elaeis_oleifera	Elaeis_guineensis))))	(Sclerosperma_profizianum	(Serenoa_repens	(Phoenix_dactylifera	Sabal_domingensis))))))	Roystonea_regia)	Orania_palindan)	Nypa_fruticans);
(((Oenocarpus_bataua	Oenocarpus_minor)	((((Iriartea_deltoidea	Prestoea_acuminata)	((Reinhardtia_paiewonskiana	Reinhardtia_latisecta)	Reinhardtia_simplex))	((Geonoma_undata	(Roystonea_regia	(Sabal_domingensis	((Chamaedorea_seifrizii	(Serenoa_repens	Veitchia_spiralis))	Phoenix_dactylifera))))	(Orania_palindan	Sclerosperma_profizianum)))	((Manicaria_saccifera	(Attalea_speciosa	(Bactris_major	(Elaeis_oleifera	Elaeis_guineensis))))	(((Heterospathe_cagayanensis	(Podococcus_barteri	Hydriastele_microspadix))	Dictyosperma_album)	Kentiopsis_piersoniorum))))	Nypa_fruticans);
(((Serenoa_repens	(Phoenix_dactylifera	Sabal_domingensis))	((Chamaedorea_seifrizii	Roystonea_regia)	(((Iriartea_deltoidea	(Reinhardtia_paiewonskiana	(Reinhardtia_latisecta	Reinhardtia_simplex)))	(((((Veitchia_spiralis	Sclerosperma_profizianum)	(Prestoea_acuminata	(Oenocarpus_bataua	Oenocarpus_minor)))	(Geonoma_undata	Manicaria_saccifera))	(Kentiopsis_piersoniorum	(Heterospathe_cagayanensis	(Hydriastele_microspadix	Dictyosperma_album))))	(Attalea_speciosa	((Elaeis_oleifera	Elaeis_guineensis)	(Podococcus_barteri	Bactris_major)))))	Orania_palindan)))	Nypa_fruticans);
((Orania_palindan	((((((Sabal_domingensis	(Podococcus_barteri	Phoenix_dactylifera))	Serenoa_repens)	(Sclerosperma_profizianum	((Attalea_speciosa	((Elaeis_oleifera	Elaeis_guineensis)	Bactris_major))	((Prestoea_acuminata	(Oenocarpus_bataua	Oenocarpus_minor))	((Manicaria_saccifera	Geonoma_undata)	((Heterospathe_cagayanensis	(Hydriastele_microspadix	Dictyosperma_album))	(Veitchia_spiralis	Kentiopsis_piersoniorum)))))))	(Iriartea_deltoidea	(Reinhardtia_simplex	(Reinhardtia_paiewonskiana	Reinhardtia_latisecta))))	Chamaedorea_seifrizii)	Roystonea_regia))	Nypa_fruticans);
(((Serenoa_repens	((((((Attalea_speciosa	((Elaeis_oleifera	Elaeis_guineensis)	(Podococcus_barteri	Bactris_major)))	(Iriartea_deltoidea	(Reinhardtia_simplex	(Reinhardtia_paiewonskiana	Reinhardtia_latisecta))))	(((Geonoma_undata	((Dictyosperma_album	(Heterospathe_cagayanensis	Hydriastele_microspadix))	Kentiopsis_piersoniorum))	Manicaria_saccifera)	((Veitchia_spiralis	Prestoea_acuminata)	(Oenocarpus_bataua	Oenocarpus_minor))))	(Roystonea_regia	Orania_palindan))	Sclerosperma_profizianum)	(Sabal_domingensis	Phoenix_dactylifera)))	Chamaedorea_seifrizii)	Nypa_fruticans);
(((Serenoa_repens	(Iriartea_deltoidea	Chamaedorea_seifrizii))	((((((((Prestoea_acuminata	(Oenocarpus_bataua	Oenocarpus_minor))	Geonoma_undata)	(Heterospathe_cagayanensis	(Dictyosperma_album	(Kentiopsis_piersoniorum	(Hydriastele_microspadix	Veitchia_spiralis)))))	Manicaria_saccifera)	(Attalea_speciosa	((Elaeis_oleifera	Elaeis_guineensis)	Bactris_major)))	(Sclerosperma_profizianum	(Sabal_domingensis	(Podococcus_barteri	Phoenix_dactylifera))))	(Reinhardtia_simplex	(Reinhardtia_paiewonskiana	Reinhardtia_latisecta)))	(Roystonea_regia	Orania_palindan)))	Nypa_fruticans);
(((((Sclerosperma_profizianum	Orania_palindan)	((Reinhardtia_simplex	(Reinhardtia_latisecta	Reinhardtia_paiewonskiana))	((Attalea_speciosa	((Elaeis_oleifera	Elaeis_guineensis)	Bactris_major))	((((Oenocarpus_minor	Oenocarpus_bataua)	Prestoea_acuminata)	(Geonoma_undata	Manicaria_saccifera))	(((Dictyosperma_album	Hydriastele_microspadix)	Heterospathe_cagayanensis)	Kentiopsis_piersoniorum)))))	((Sabal_domingensis	(Podococcus_barteri	Phoenix_dactylifera))	Roystonea_regia))	(Serenoa_repens	(Veitchia_spiralis	(Chamaedorea_seifrizii	Iriartea_deltoidea))))	Nypa_fruticans);
(((((Sclerosperma_profizianum	Orania_palindan)	((Reinhardtia_simplex	(Reinhardtia_latisecta	Reinhardtia_paiewonskiana))	((Attalea_speciosa	((Elaeis_oleifera	Elaeis_guineensis)	Bactris_major))	((((Oenocarpus_minor	Oenocarpus_bataua)	Prestoea_acuminata)	(Geonoma_undata	Manicaria_saccifera))	(((Dictyosperma_album	Hydriastele_microspadix)	Heterospathe_cagayanensis)	Kentiopsis_piersoniorum)))))	((Sabal_domingensis	(Podococcus_barteri	Phoenix_dactylifera))	Roystonea_regia))	(Serenoa_repens	(Veitchia_spiralis	(Chamaedorea_seifrizii	Iriartea_deltoidea))))	Nypa_fruticans);
(((Veitchia_spiralis	(Chamaedorea_seifrizii	Iriartea_deltoidea))	((((Sclerosperma_profizianum	Orania_palindan)	((Reinhardtia_simplex	(Reinhardtia_latisecta	Reinhardtia_paiewonskiana))	((Attalea_speciosa	((Podococcus_barteri	(Elaeis_oleifera	Elaeis_guineensis))	Bactris_major))	((((Prestoea_acuminata	Geonoma_undata)	((Dictyosperma_album	Hydriastele_microspadix)	(Heterospathe_cagayanensis	Kentiopsis_piersoniorum)))	Manicaria_saccifera)	(Oenocarpus_minor	Oenocarpus_bataua)))))	((Sabal_domingensis	Phoenix_dactylifera)	Roystonea_regia))	Serenoa_repens))	Nypa_fruticans);
(((Serenoa_repens	(Veitchia_spiralis	Chamaedorea_seifrizii))	((Sabal_domingensis	(Podococcus_barteri	Phoenix_dactylifera))	(((Sclerosperma_profizianum	Orania_palindan)	((Iriartea_deltoidea	(Reinhardtia_simplex	(Reinhardtia_latisecta	Reinhardtia_paiewonskiana)))	((Attalea_speciosa	((Elaeis_oleifera	Elaeis_guineensis)	Bactris_major))	((Prestoea_acuminata	(Oenocarpus_minor	Oenocarpus_bataua))	((Geonoma_undata	((Dictyosperma_album	Hydriastele_microspadix)	(Heterospathe_cagayanensis	Kentiopsis_piersoniorum)))	Manicaria_saccifera)))))	Roystonea_regia)))	Nypa_fruticans);
(((Serenoa_repens	(Veitchia_spiralis	Chamaedorea_seifrizii))	(Roystonea_regia	((Orania_palindan	(Iriartea_deltoidea	(Reinhardtia_simplex	(Reinhardtia_latisecta	Reinhardtia_paiewonskiana))))	((Sclerosperma_profizianum	(Sabal_domingensis	(Podococcus_barteri	Phoenix_dactylifera)))	((Attalea_speciosa	((Elaeis_oleifera	Elaeis_guineensis)	Bactris_major))	((((Prestoea_acuminata	(Oenocarpus_minor	Oenocarpus_bataua))	Geonoma_undata)	((Dictyosperma_album	(Heterospathe_cagayanensis	Hydriastele_microspadix))	Kentiopsis_piersoniorum))	Manicaria_saccifera))))))	Nypa_fruticans);
(((Serenoa_repens	(Veitchia_spiralis	(Iriartea_deltoidea	Chamaedorea_seifrizii)))	(((Roystonea_regia	Orania_palindan)	((Attalea_speciosa	Sclerosperma_profizianum)	(((Reinhardtia_paiewonskiana	Reinhardtia_latisecta)	Reinhardtia_simplex)	((Podococcus_barteri	((Elaeis_oleifera	Elaeis_guineensis)	Bactris_major))	(((Prestoea_acuminata	(Oenocarpus_minor	Oenocarpus_bataua))	((Dictyosperma_album	(Heterospathe_cagayanensis	Hydriastele_microspadix))	Kentiopsis_piersoniorum))	(Geonoma_undata	Manicaria_saccifera))))))	(Sabal_domingensis	Phoenix_dactylifera)))	Nypa_fruticans);
(((Veitchia_spiralis	Chamaedorea_seifrizii)	(Serenoa_repens	((Sclerosperma_profizianum	((Attalea_speciosa	(((Elaeis_oleifera	Elaeis_guineensis)	(Bactris_major	Podococcus_barteri))	(((Oenocarpus_minor	Oenocarpus_bataua)	((Dictyosperma_album	(Heterospathe_cagayanensis	Hydriastele_microspadix))	Kentiopsis_piersoniorum))	(Geonoma_undata	(Prestoea_acuminata	Manicaria_saccifera)))))	((Iriartea_deltoidea	((Reinhardtia_paiewonskiana	Reinhardtia_latisecta)	Reinhardtia_simplex))	(Roystonea_regia	Orania_palindan))))	(Sabal_domingensis	Phoenix_dactylifera))))	Nypa_fruticans);
((((Veitchia_spiralis	(Iriartea_deltoidea	Chamaedorea_seifrizii))	Serenoa_repens)	((Roystonea_regia	(Sabal_domingensis	Phoenix_dactylifera))	((Sclerosperma_profizianum	(((Podococcus_barteri	((Bactris_major	(Elaeis_oleifera	Elaeis_guineensis))	Attalea_speciosa))	(((Geonoma_undata	((Heterospathe_cagayanensis	Kentiopsis_piersoniorum)	(Dictyosperma_album	Hydriastele_microspadix)))	((Oenocarpus_minor	Oenocarpus_bataua)	Prestoea_acuminata))	Manicaria_saccifera))	((Reinhardtia_paiewonskiana	Reinhardtia_latisecta)	Reinhardtia_simplex)))	Orania_palindan)))	Nypa_fruticans);
((((Roystonea_regia	(((((((Oenocarpus_minor	Oenocarpus_bataua)	Prestoea_acuminata)	(Geonoma_undata	((Hydriastele_microspadix	Heterospathe_cagayanensis)	(Dictyosperma_album	Kentiopsis_piersoniorum))))	Manicaria_saccifera)	(Bactris_major	((Podococcus_barteri	Elaeis_oleifera)	Elaeis_guineensis)))	(Sclerosperma_profizianum	Attalea_speciosa))	(((Reinhardtia_paiewonskiana	Reinhardtia_latisecta)	Reinhardtia_simplex)	(Orania_palindan	Iriartea_deltoidea))))	(Veitchia_spiralis	Chamaedorea_seifrizii))	(Serenoa_repens	(Sabal_domingensis	Phoenix_dactylifera)))	Nypa_fruticans);
((((Iriartea_deltoidea	Chamaedorea_seifrizii)	(Serenoa_repens	((Roystonea_regia	(Sabal_domingensis	(Podococcus_barteri	Phoenix_dactylifera)))	((Orania_palindan	Sclerosperma_profizianum)	(((Attalea_speciosa	(Bactris_major	(Elaeis_oleifera	Elaeis_guineensis)))	((((Oenocarpus_minor	Oenocarpus_bataua)	Prestoea_acuminata)	(Geonoma_undata	((Hydriastele_microspadix	Heterospathe_cagayanensis)	(Dictyosperma_album	Kentiopsis_piersoniorum))))	Manicaria_saccifera))	((Reinhardtia_paiewonskiana	Reinhardtia_latisecta)	Reinhardtia_simplex))))))	Veitchia_spiralis)	Nypa_fruticans);
((Serenoa_repens	(((Roystonea_regia	Orania_palindan)	(((Reinhardtia_simplex	(Reinhardtia_latisecta	Reinhardtia_paiewonskiana))	(((Manicaria_saccifera	(Geonoma_undata	((Heterospathe_cagayanensis	Kentiopsis_piersoniorum)	(Dictyosperma_album	Hydriastele_microspadix))))	(Prestoea_acuminata	(Oenocarpus_bataua	Oenocarpus_minor)))	(Attalea_speciosa	((Elaeis_guineensis	Elaeis_oleifera)	Bactris_major))))	(Sclerosperma_profizianum	((Podococcus_barteri	Phoenix_dactylifera)	Sabal_domingensis))))	(Veitchia_spiralis	(Iriartea_deltoidea	Chamaedorea_seifrizii))))	Nypa_fruticans);
((((((Veitchia_spiralis	Chamaedorea_seifrizii)	Roystonea_regia)	((Orania_palindan	((Prestoea_acuminata	(Iriartea_deltoidea	(Reinhardtia_simplex	(Reinhardtia_latisecta	Reinhardtia_paiewonskiana))))	(((Kentiopsis_piersoniorum	(Dictyosperma_album	(Hydriastele_microspadix	Heterospathe_cagayanensis)))	(Oenocarpus_bataua	Oenocarpus_minor))	(Manicaria_saccifera	(Attalea_speciosa	((Elaeis_guineensis	Elaeis_oleifera)	Bactris_major))))))	Sclerosperma_profizianum))	(Podococcus_barteri	Geonoma_undata))	(Serenoa_repens	(Phoenix_dactylifera	Sabal_domingensis)))	Nypa_fruticans);
(((Chamaedorea_seifrizii	(Serenoa_repens	(((Orania_palindan	Sclerosperma_profizianum)	(((((Geonoma_undata	(((Heterospathe_cagayanensis	Hydriastele_microspadix)	Dictyosperma_album)	Kentiopsis_piersoniorum))	Manicaria_saccifera)	(Veitchia_spiralis	((Oenocarpus_bataua	Oenocarpus_minor)	Prestoea_acuminata)))	((Attalea_speciosa	(Elaeis_guineensis	Elaeis_oleifera))	Bactris_major))	(Reinhardtia_simplex	(Reinhardtia_latisecta	Reinhardtia_paiewonskiana))))	(((Iriartea_deltoidea	Podococcus_barteri)	Phoenix_dactylifera)	Sabal_domingensis))))	Roystonea_regia)	Nypa_fruticans);
(((Serenoa_repens	Chamaedorea_seifrizii)	((Roystonea_regia	(Iriartea_deltoidea	((Orania_palindan	Sclerosperma_profizianum)	((((((Heterospathe_cagayanensis	Hydriastele_microspadix)	Dictyosperma_album)	Kentiopsis_piersoniorum)	((((Oenocarpus_bataua	Oenocarpus_minor)	Veitchia_spiralis)	Prestoea_acuminata)	(Geonoma_undata	Manicaria_saccifera)))	(Attalea_speciosa	((Elaeis_guineensis	Elaeis_oleifera)	Bactris_major)))	(Reinhardtia_simplex	(Reinhardtia_latisecta	Reinhardtia_paiewonskiana))))))	((Podococcus_barteri	Phoenix_dactylifera)	Sabal_domingensis)))	Nypa_fruticans);
(((Serenoa_repens	Chamaedorea_seifrizii)	((Roystonea_regia	((Orania_palindan	Sclerosperma_profizianum)	(((((Veitchia_spiralis	((Heterospathe_cagayanensis	Hydriastele_microspadix)	Dictyosperma_album))	Kentiopsis_piersoniorum)	(((Oenocarpus_bataua	Oenocarpus_minor)	Prestoea_acuminata)	(Geonoma_undata	Manicaria_saccifera)))	(Attalea_speciosa	((Elaeis_guineensis	Elaeis_oleifera)	Bactris_major)))	(Iriartea_deltoidea	(Reinhardtia_simplex	(Reinhardtia_latisecta	Reinhardtia_paiewonskiana))))))	((Podococcus_barteri	Phoenix_dactylifera)	Sabal_domingensis)))	Nypa_fruticans);
((Orania_palindan	(Sclerosperma_profizianum	((((((((Heterospathe_cagayanensis	(Veitchia_spiralis	Hydriastele_microspadix))	Dictyosperma_album)	Kentiopsis_piersoniorum)	(Geonoma_undata	Manicaria_saccifera))	((Oenocarpus_bataua	Oenocarpus_minor)	Prestoea_acuminata))	(Attalea_speciosa	(Podococcus_barteri	((Elaeis_guineensis	Elaeis_oleifera)	Bactris_major))))	(Iriartea_deltoidea	(Reinhardtia_simplex	(Reinhardtia_latisecta	Reinhardtia_paiewonskiana))))	((((Phoenix_dactylifera	Sabal_domingensis)	Serenoa_repens)	Chamaedorea_seifrizii)	Roystonea_regia))))	Nypa_fruticans);
(((Serenoa_repens	(((((Orania_palindan	Roystonea_regia)	Sclerosperma_profizianum)	(((((Oenocarpus_bataua	Oenocarpus_minor)	Prestoea_acuminata)	(((Kentiopsis_piersoniorum	(Dictyosperma_album	(Hydriastele_microspadix	Heterospathe_cagayanensis)))	Geonoma_undata)	Manicaria_saccifera))	(Attalea_speciosa	((Elaeis_guineensis	Elaeis_oleifera)	(Bactris_major	Podococcus_barteri))))	(Iriartea_deltoidea	(Reinhardtia_simplex	(Reinhardtia_latisecta	Reinhardtia_paiewonskiana)))))	(Phoenix_dactylifera	Sabal_domingensis))	Veitchia_spiralis))	Chamaedorea_seifrizii)	Nypa_fruticans);
(((Serenoa_repens	(Phoenix_dactylifera	Sabal_domingensis))	((((Orania_palindan	Sclerosperma_profizianum)	((Reinhardtia_simplex	(Reinhardtia_latisecta	Reinhardtia_paiewonskiana))	(((Veitchia_spiralis	((Kentiopsis_piersoniorum	(Hydriastele_microspadix	Dictyosperma_album))	Heterospathe_cagayanensis))	(Geonoma_undata	(Manicaria_saccifera	((Oenocarpus_bataua	Oenocarpus_minor)	Prestoea_acuminata))))	(Attalea_speciosa	((Elaeis_guineensis	Elaeis_oleifera)	(Bactris_major	Podococcus_barteri))))))	Roystonea_regia)	(Iriartea_deltoidea	Chamaedorea_seifrizii)))	Nypa_fruticans);
((((Podococcus_barteri	Phoenix_dactylifera)	Sabal_domingensis)	((((Orania_palindan	Sclerosperma_profizianum)	((Iriartea_deltoidea	(Reinhardtia_simplex	(Reinhardtia_latisecta	Reinhardtia_paiewonskiana)))	((((Kentiopsis_piersoniorum	Dictyosperma_album)	(Hydriastele_microspadix	Heterospathe_cagayanensis))	(((Oenocarpus_bataua	Oenocarpus_minor)	(Veitchia_spiralis	Prestoea_acuminata))	(Geonoma_undata	Manicaria_saccifera)))	(Attalea_speciosa	((Elaeis_guineensis	Elaeis_oleifera)	Bactris_major)))))	(Roystonea_regia	Chamaedorea_seifrizii))	Serenoa_repens))	Nypa_fruticans);
((Orania_palindan	(((Iriartea_deltoidea	(Reinhardtia_simplex	(Reinhardtia_latisecta	Reinhardtia_paiewonskiana)))	(Sclerosperma_profizianum	(((((Heterospathe_cagayanensis	Hydriastele_microspadix)	Dictyosperma_album)	Kentiopsis_piersoniorum)	(((Oenocarpus_bataua	Oenocarpus_minor)	(Veitchia_spiralis	Prestoea_acuminata))	(Geonoma_undata	Manicaria_saccifera)))	(Attalea_speciosa	((Elaeis_guineensis	Elaeis_oleifera)	Bactris_major)))))	((Roystonea_regia	Chamaedorea_seifrizii)	(Serenoa_repens	((Podococcus_barteri	Phoenix_dactylifera)	Sabal_domingensis)))))	Nypa_fruticans);
(((((((Podococcus_barteri	Phoenix_dactylifera)	Sabal_domingensis)	Roystonea_regia)	(((Reinhardtia_latisecta	Reinhardtia_paiewonskiana)	Reinhardtia_simplex)	((Orania_palindan	Sclerosperma_profizianum)	(Attalea_speciosa	(((Geonoma_undata	(Kentiopsis_piersoniorum	((Hydriastele_microspadix	Heterospathe_cagayanensis)	Dictyosperma_album)))	(Bactris_major	Manicaria_saccifera))	((Prestoea_acuminata	(Elaeis_guineensis	Elaeis_oleifera))	(Oenocarpus_minor	Oenocarpus_bataua)))))))	(Iriartea_deltoidea	Chamaedorea_seifrizii))	(Veitchia_spiralis	Serenoa_repens))	Nypa_fruticans);
((Serenoa_repens	(((((((Iriartea_deltoidea	((Reinhardtia_paiewonskiana	Reinhardtia_latisecta)	Reinhardtia_simplex))	((Podococcus_barteri	((Bactris_major	Attalea_speciosa)	(Elaeis_guineensis	Elaeis_oleifera)))	(((Oenocarpus_bataua	Prestoea_acuminata)	Oenocarpus_minor)	((Geonoma_undata	((Hydriastele_microspadix	Dictyosperma_album)	(Heterospathe_cagayanensis	Kentiopsis_piersoniorum)))	Manicaria_saccifera))))	(Sclerosperma_profizianum	Orania_palindan))	(Phoenix_dactylifera	Sabal_domingensis))	Roystonea_regia)	Chamaedorea_seifrizii)	Veitchia_spiralis))	Nypa_fruticans);
((Serenoa_repens	((Chamaedorea_seifrizii	Veitchia_spiralis)	(((((Iriartea_deltoidea	((Reinhardtia_paiewonskiana	Reinhardtia_latisecta)	Reinhardtia_simplex))	((Attalea_speciosa	((Elaeis_guineensis	Elaeis_oleifera)	Bactris_major))	((((Hydriastele_microspadix	Dictyosperma_album)	(Heterospathe_cagayanensis	Kentiopsis_piersoniorum))	(((Oenocarpus_bataua	Oenocarpus_minor)	Prestoea_acuminata)	Geonoma_undata))	Manicaria_saccifera)))	(Sclerosperma_profizianum	Orania_palindan))	(Phoenix_dactylifera	(Podococcus_barteri	Sabal_domingensis)))	Roystonea_regia)))	Nypa_fruticans);
((Serenoa_repens	((Chamaedorea_seifrizii	Veitchia_spiralis)	((((Sclerosperma_profizianum	(((Manicaria_saccifera	(Attalea_speciosa	((Elaeis_guineensis	Elaeis_oleifera)	Bactris_major)))	(((Oenocarpus_bataua	Oenocarpus_minor)	Prestoea_acuminata)	((Hydriastele_microspadix	Dictyosperma_album)	(Heterospathe_cagayanensis	Kentiopsis_piersoniorum))))	(Geonoma_undata	(Sabal_domingensis	(Podococcus_barteri	Phoenix_dactylifera)))))	(Iriartea_deltoidea	((Reinhardtia_paiewonskiana	Reinhardtia_latisecta)	Reinhardtia_simplex)))	Orania_palindan)	Roystonea_regia)))	Nypa_fruticans);
((((Chamaedorea_seifrizii	Veitchia_spiralis)	((((Sclerosperma_profizianum	((Attalea_speciosa	(Podococcus_barteri	((Elaeis_guineensis	Elaeis_oleifera)	Bactris_major)))	(((((Heterospathe_cagayanensis	(Hydriastele_microspadix	Dictyosperma_album))	Kentiopsis_piersoniorum)	Geonoma_undata)	((Oenocarpus_bataua	Oenocarpus_minor)	Prestoea_acuminata))	Manicaria_saccifera)))	(Iriartea_deltoidea	((Reinhardtia_paiewonskiana	Reinhardtia_latisecta)	Reinhardtia_simplex)))	Orania_palindan)	(Serenoa_repens	Roystonea_regia)))	(Sabal_domingensis	Phoenix_dactylifera))	Nypa_fruticans);
((Serenoa_repens	((Chamaedorea_seifrizii	Veitchia_spiralis)	((((Sclerosperma_profizianum	Orania_palindan)	(Iriartea_deltoidea	(((Attalea_speciosa	((Elaeis_guineensis	Elaeis_oleifera)	Bactris_major))	(((Dictyosperma_album	(Heterospathe_cagayanensis	Hydriastele_microspadix))	Kentiopsis_piersoniorum)	(Manicaria_saccifera	(((Oenocarpus_bataua	Oenocarpus_minor)	Prestoea_acuminata)	Geonoma_undata))))	((Reinhardtia_paiewonskiana	Reinhardtia_latisecta)	Reinhardtia_simplex))))	Roystonea_regia)	(Sabal_domingensis	(Podococcus_barteri	Phoenix_dactylifera)))))	Nypa_fruticans);
((((((Elaeis_guineensis	Elaeis_oleifera)	(Podococcus_barteri	Bactris_major))	((Geonoma_undata	((Dictyosperma_album	(Kentiopsis_piersoniorum	Heterospathe_cagayanensis))	Hydriastele_microspadix))	(Manicaria_saccifera	((Oenocarpus_bataua	Oenocarpus_minor)	(Veitchia_spiralis	Prestoea_acuminata)))))	(Iriartea_deltoidea	((Reinhardtia_paiewonskiana	Reinhardtia_latisecta)	Reinhardtia_simplex)))	((Sclerosperma_profizianum	((Attalea_speciosa	Chamaedorea_seifrizii)	(((Sabal_domingensis	Phoenix_dactylifera)	Serenoa_repens)	Roystonea_regia)))	Orania_palindan))	Nypa_fruticans);
((((Sclerosperma_profizianum	((((Attalea_speciosa	((Elaeis_guineensis	Elaeis_oleifera)	(Podococcus_barteri	Bactris_major)))	(((Oenocarpus_bataua	Oenocarpus_minor)	(Veitchia_spiralis	Prestoea_acuminata))	((Geonoma_undata	(Heterospathe_cagayanensis	(Kentiopsis_piersoniorum	(Dictyosperma_album	Hydriastele_microspadix))))	Manicaria_saccifera)))	((Reinhardtia_paiewonskiana	Reinhardtia_latisecta)	Reinhardtia_simplex))	(Orania_palindan	((Sabal_domingensis	Phoenix_dactylifera)	Roystonea_regia))))	(Iriartea_deltoidea	Chamaedorea_seifrizii))	Serenoa_repens)	Nypa_fruticans);
((((Iriartea_deltoidea	Chamaedorea_seifrizii)	Serenoa_repens)	((Sabal_domingensis	(Podococcus_barteri	Phoenix_dactylifera))	(Roystonea_regia	((((Bactris_major	(Attalea_speciosa	(Elaeis_guineensis	Elaeis_oleifera)))	(((Prestoea_acuminata	((Oenocarpus_bataua	Oenocarpus_minor)	Geonoma_undata))	((Heterospathe_cagayanensis	(Dictyosperma_album	Hydriastele_microspadix))	(Veitchia_spiralis	Kentiopsis_piersoniorum)))	Manicaria_saccifera))	((Reinhardtia_paiewonskiana	Reinhardtia_latisecta)	Reinhardtia_simplex))	(Orania_palindan	Sclerosperma_profizianum)))))	Nypa_fruticans);
((Orania_palindan	(((((Iriartea_deltoidea	((Reinhardtia_paiewonskiana	Reinhardtia_latisecta)	Reinhardtia_simplex))	((Attalea_speciosa	((Elaeis_guineensis	Elaeis_oleifera)	Bactris_major))	((((Oenocarpus_bataua	Oenocarpus_minor)	(Veitchia_spiralis	Prestoea_acuminata))	(Geonoma_undata	((Kentiopsis_piersoniorum	Heterospathe_cagayanensis)	(Dictyosperma_album	Hydriastele_microspadix))))	Manicaria_saccifera)))	Podococcus_barteri)	Sclerosperma_profizianum)	(((Sabal_domingensis	Phoenix_dactylifera)	Roystonea_regia)	(Chamaedorea_seifrizii	Serenoa_repens))))	Nypa_fruticans);
((((Reinhardtia_simplex	(Reinhardtia_latisecta	Reinhardtia_paiewonskiana))	(((Manicaria_saccifera	(((Elaeis_guineensis	Elaeis_oleifera)	(Podococcus_barteri	Bactris_major))	Attalea_speciosa))	Iriartea_deltoidea)	((Prestoea_acuminata	(Oenocarpus_bataua	Oenocarpus_minor))	(Geonoma_undata	((Hydriastele_microspadix	(Dictyosperma_album	Heterospathe_cagayanensis))	Kentiopsis_piersoniorum)))))	(Sclerosperma_profizianum	(Orania_palindan	(((Veitchia_spiralis	Chamaedorea_seifrizii)	((Sabal_domingensis	Phoenix_dactylifera)	Serenoa_repens))	Roystonea_regia))))	Nypa_fruticans);
(((Serenoa_repens	(Veitchia_spiralis	(Iriartea_deltoidea	Chamaedorea_seifrizii)))	((Sabal_domingensis	Phoenix_dactylifera)	(((((Reinhardtia_simplex	(Reinhardtia_latisecta	Reinhardtia_paiewonskiana))	((Manicaria_saccifera	(Prestoea_acuminata	(Oenocarpus_bataua	Oenocarpus_minor)))	(Geonoma_undata	(Hydriastele_microspadix	(Dictyosperma_album	(Kentiopsis_piersoniorum	Heterospathe_cagayanensis))))))	(((Elaeis_guineensis	Elaeis_oleifera)	(Podococcus_barteri	Bactris_major))	Attalea_speciosa))	Sclerosperma_profizianum)	(Roystonea_regia	Orania_palindan))))	Nypa_fruticans);
((Oenocarpus_bataua	(Oenocarpus_minor	(((((((Elaeis_guineensis	Elaeis_oleifera)	Bactris_major)	Attalea_speciosa)	(((((Veitchia_spiralis	(Iriartea_deltoidea	Chamaedorea_seifrizii))	Serenoa_repens)	(Roystonea_regia	(Sabal_domingensis	(Podococcus_barteri	Phoenix_dactylifera))))	(Sclerosperma_profizianum	Orania_palindan))	(Reinhardtia_simplex	(Reinhardtia_latisecta	Reinhardtia_paiewonskiana))))	Manicaria_saccifera)	(Geonoma_undata	(Hydriastele_microspadix	(Dictyosperma_album	Heterospathe_cagayanensis))))	(Kentiopsis_piersoniorum	Prestoea_acuminata))))	Nypa_fruticans);
(((((Roystonea_regia	(Serenoa_repens	(Sabal_domingensis	(Podococcus_barteri	Phoenix_dactylifera))))	(Sclerosperma_profizianum	Orania_palindan))	((((((Hydriastele_microspadix	Kentiopsis_piersoniorum)	Heterospathe_cagayanensis)	Dictyosperma_album)	(Manicaria_saccifera	(Geonoma_undata	((Oenocarpus_minor	Oenocarpus_bataua)	Prestoea_acuminata))))	(Reinhardtia_simplex	(Reinhardtia_latisecta	Reinhardtia_paiewonskiana)))	(((Elaeis_guineensis	Elaeis_oleifera)	Bactris_major)	Attalea_speciosa)))	(Veitchia_spiralis	(Iriartea_deltoidea	Chamaedorea_seifrizii)))	Nypa_fruticans);
(((Serenoa_repens	(Sabal_domingensis	(((Podococcus_barteri	(Roystonea_regia	Orania_palindan))	(Sclerosperma_profizianum	((Iriartea_deltoidea	(Reinhardtia_simplex	(Reinhardtia_latisecta	Reinhardtia_paiewonskiana)))	(((((Oenocarpus_minor	Oenocarpus_bataua)	Prestoea_acuminata)	(Manicaria_saccifera	Geonoma_undata))	((Kentiopsis_piersoniorum	Heterospathe_cagayanensis)	(Hydriastele_microspadix	Dictyosperma_album)))	(((Elaeis_guineensis	Elaeis_oleifera)	Bactris_major)	Attalea_speciosa)))))	Phoenix_dactylifera)))	(Veitchia_spiralis	Chamaedorea_seifrizii))	Nypa_fruticans);
(((Veitchia_spiralis	Chamaedorea_seifrizii)	(Serenoa_repens	((Geonoma_undata	(Sabal_domingensis	Phoenix_dactylifera))	(Podococcus_barteri	(Roystonea_regia	((Orania_palindan	Sclerosperma_profizianum)	((Iriartea_deltoidea	(Reinhardtia_simplex	(Reinhardtia_latisecta	Reinhardtia_paiewonskiana)))	((((Kentiopsis_piersoniorum	(Heterospathe_cagayanensis	(Hydriastele_microspadix	Dictyosperma_album)))	Manicaria_saccifera)	((Oenocarpus_minor	Oenocarpus_bataua)	Prestoea_acuminata))	(((Elaeis_guineensis	Elaeis_oleifera)	Bactris_major)	Attalea_speciosa)))))))))	Nypa_fruticans);
(((((Sabal_domingensis	(Iriartea_deltoidea	(Podococcus_barteri	Phoenix_dactylifera)))	(((Reinhardtia_simplex	(Reinhardtia_latisecta	Reinhardtia_paiewonskiana))	((((Kentiopsis_piersoniorum	(Heterospathe_cagayanensis	(Hydriastele_microspadix	Dictyosperma_album)))	Manicaria_saccifera)	((Oenocarpus_minor	Oenocarpus_bataua)	Prestoea_acuminata))	(((Elaeis_guineensis	Elaeis_oleifera)	Bactris_major)	Attalea_speciosa)))	(Sclerosperma_profizianum	(Roystonea_regia	Orania_palindan))))	Geonoma_undata)	(Serenoa_repens	(Veitchia_spiralis	Chamaedorea_seifrizii)))	Nypa_fruticans);
((((Sabal_domingensis	(Iriartea_deltoidea	(Podococcus_barteri	Phoenix_dactylifera)))	((((Reinhardtia_simplex	(Reinhardtia_latisecta	Reinhardtia_paiewonskiana))	(((Kentiopsis_piersoniorum	(Heterospathe_cagayanensis	(Hydriastele_microspadix	Dictyosperma_album)))	(((Oenocarpus_minor	Oenocarpus_bataua)	Prestoea_acuminata)	Manicaria_saccifera))	(((Elaeis_guineensis	Elaeis_oleifera)	Bactris_major)	Attalea_speciosa)))	(Sclerosperma_profizianum	Orania_palindan))	Roystonea_regia))	(Chamaedorea_seifrizii	(Serenoa_repens	(Geonoma_undata	Veitchia_spiralis))))	Nypa_fruticans);
((((Chamaedorea_seifrizii	Veitchia_spiralis)	(((((Reinhardtia_simplex	(Reinhardtia_latisecta	Reinhardtia_paiewonskiana))	((Kentiopsis_piersoniorum	(Heterospathe_cagayanensis	(Hydriastele_microspadix	Dictyosperma_album)))	((Manicaria_saccifera	((Podococcus_barteri	((Elaeis_guineensis	Elaeis_oleifera)	Bactris_major))	Attalea_speciosa))	((Oenocarpus_minor	Oenocarpus_bataua)	Prestoea_acuminata))))	(Sclerosperma_profizianum	Orania_palindan))	(Sabal_domingensis	(Iriartea_deltoidea	Phoenix_dactylifera)))	Roystonea_regia))	(Serenoa_repens	Geonoma_undata))	Nypa_fruticans);
((Veitchia_spiralis	((Iriartea_deltoidea	Chamaedorea_seifrizii)	(((Roystonea_regia	Orania_palindan)	(((Sclerosperma_profizianum	(((Elaeis_guineensis	Elaeis_oleifera)	Bactris_major)	((((Prestoea_acuminata	Manicaria_saccifera)	Geonoma_undata)	(Hydriastele_microspadix	((Heterospathe_cagayanensis	Kentiopsis_piersoniorum)	Dictyosperma_album)))	(Oenocarpus_minor	Oenocarpus_bataua))))	(Serenoa_repens	(Sabal_domingensis	(Podococcus_barteri	Phoenix_dactylifera))))	Attalea_speciosa))	(Reinhardtia_simplex	(Reinhardtia_latisecta	Reinhardtia_paiewonskiana)))))	Nypa_fruticans);
((((Chamaedorea_seifrizii	(((((Iriartea_deltoidea	Phoenix_dactylifera)	Sabal_domingensis)	Sclerosperma_profizianum)	((((Manicaria_saccifera	(Geonoma_undata	((Dictyosperma_album	(Heterospathe_cagayanensis	Hydriastele_microspadix))	Kentiopsis_piersoniorum)))	(Prestoea_acuminata	(Oenocarpus_minor	Oenocarpus_bataua)))	(Attalea_speciosa	(Bactris_major	((Elaeis_oleifera	Elaeis_guineensis)	Podococcus_barteri))))	(Reinhardtia_simplex	(Reinhardtia_latisecta	Reinhardtia_paiewonskiana))))	(Roystonea_regia	Orania_palindan)))	Veitchia_spiralis)	Serenoa_repens)	Nypa_fruticans);
(((Podococcus_barteri	Phoenix_dactylifera)	(((Chamaedorea_seifrizii	(((((((Veitchia_spiralis	Prestoea_acuminata)	(Oenocarpus_minor	Oenocarpus_bataua))	((Geonoma_undata	((Dictyosperma_album	(Heterospathe_cagayanensis	Hydriastele_microspadix))	Kentiopsis_piersoniorum))	Manicaria_saccifera))	(Attalea_speciosa	((Iriartea_deltoidea	Bactris_major)	(Elaeis_oleifera	Elaeis_guineensis))))	(Reinhardtia_simplex	(Reinhardtia_latisecta	Reinhardtia_paiewonskiana)))	(Orania_palindan	Sclerosperma_profizianum))	Roystonea_regia))	Serenoa_repens)	Sabal_domingensis))	Nypa_fruticans);
(((((((Dictyosperma_album	(Heterospathe_cagayanensis	Hydriastele_microspadix))	Kentiopsis_piersoniorum)	((Manicaria_saccifera	Geonoma_undata)	((Veitchia_spiralis	Prestoea_acuminata)	(Oenocarpus_minor	Oenocarpus_bataua))))	(Bactris_major	(Elaeis_oleifera	Elaeis_guineensis)))	(Reinhardtia_simplex	(Reinhardtia_latisecta	Reinhardtia_paiewonskiana)))	(((((Serenoa_repens	(Iriartea_deltoidea	Chamaedorea_seifrizii))	Attalea_speciosa)	Sclerosperma_profizianum)	(Roystonea_regia	(Sabal_domingensis	(Podococcus_barteri	Phoenix_dactylifera))))	Orania_palindan))	Nypa_fruticans);
(((((((Iriartea_deltoidea	(((Dictyosperma_album	(Heterospathe_cagayanensis	Hydriastele_microspadix))	Kentiopsis_piersoniorum)	((Manicaria_saccifera	Geonoma_undata)	(Prestoea_acuminata	(Oenocarpus_minor	Oenocarpus_bataua)))))	(Bactris_major	(Podococcus_barteri	(Elaeis_oleifera	Elaeis_guineensis))))	(Reinhardtia_simplex	(Reinhardtia_latisecta	Reinhardtia_paiewonskiana)))	((Orania_palindan	Sclerosperma_profizianum)	(Attalea_speciosa	((Sabal_domingensis	Phoenix_dactylifera)	Serenoa_repens))))	Roystonea_regia)	(Chamaedorea_seifrizii	Veitchia_spiralis))	Nypa_fruticans);
(((((Sclerosperma_profizianum	Orania_palindan)	((Reinhardtia_simplex	(Reinhardtia_latisecta	Reinhardtia_paiewonskiana))	((Roystonea_regia	((Manicaria_saccifera	(Prestoea_acuminata	(Oenocarpus_minor	Oenocarpus_bataua)))	(Kentiopsis_piersoniorum	(Geonoma_undata	(Dictyosperma_album	(Heterospathe_cagayanensis	Hydriastele_microspadix))))))	(Attalea_speciosa	((Podococcus_barteri	(Elaeis_oleifera	Elaeis_guineensis))	Bactris_major)))))	(Chamaedorea_seifrizii	Veitchia_spiralis))	((Sabal_domingensis	(Iriartea_deltoidea	Phoenix_dactylifera))	Serenoa_repens))	Nypa_fruticans);
((((Reinhardtia_simplex	(Reinhardtia_latisecta	Reinhardtia_paiewonskiana))	(Iriartea_deltoidea	(((((Dictyosperma_album	Kentiopsis_piersoniorum)	(Heterospathe_cagayanensis	Hydriastele_microspadix))	((Prestoea_acuminata	(Oenocarpus_minor	Oenocarpus_bataua))	Geonoma_undata))	Manicaria_saccifera)	(Attalea_speciosa	((Elaeis_oleifera	Elaeis_guineensis)	Bactris_major)))))	(Orania_palindan	(((Roystonea_regia	(Sabal_domingensis	Phoenix_dactylifera))	(Serenoa_repens	(Veitchia_spiralis	(Podococcus_barteri	Chamaedorea_seifrizii))))	Sclerosperma_profizianum)))	Nypa_fruticans);
((((Reinhardtia_simplex	(Podococcus_barteri	(Reinhardtia_latisecta	Reinhardtia_paiewonskiana)))	((((Kentiopsis_piersoniorum	(Heterospathe_cagayanensis	(Dictyosperma_album	Hydriastele_microspadix)))	((Prestoea_acuminata	(Oenocarpus_minor	Oenocarpus_bataua))	Geonoma_undata))	Manicaria_saccifera)	(Attalea_speciosa	((Elaeis_oleifera	Elaeis_guineensis)	Bactris_major))))	((Orania_palindan	Sclerosperma_profizianum)	((Roystonea_regia	(Sabal_domingensis	(Iriartea_deltoidea	Phoenix_dactylifera)))	((Serenoa_repens	Veitchia_spiralis)	Chamaedorea_seifrizii))))	Nypa_fruticans);
((((Reinhardtia_simplex	(Reinhardtia_latisecta	Reinhardtia_paiewonskiana))	(Iriartea_deltoidea	(((Kentiopsis_piersoniorum	(Dictyosperma_album	(Hydriastele_microspadix	Heterospathe_cagayanensis)))	((Prestoea_acuminata	(Oenocarpus_minor	Oenocarpus_bataua))	(Geonoma_undata	Manicaria_saccifera)))	(Attalea_speciosa	((Elaeis_oleifera	Elaeis_guineensis)	Bactris_major)))))	((Orania_palindan	Sclerosperma_profizianum)	(Roystonea_regia	((Sabal_domingensis	(Podococcus_barteri	Phoenix_dactylifera))	((Serenoa_repens	Veitchia_spiralis)	Chamaedorea_seifrizii)))))	Nypa_fruticans);
((Orania_palindan	(((((Sabal_domingensis	Phoenix_dactylifera)	((Serenoa_repens	Veitchia_spiralis)	(Iriartea_deltoidea	Chamaedorea_seifrizii)))	Podococcus_barteri)	(Sclerosperma_profizianum	((Reinhardtia_simplex	(Reinhardtia_latisecta	Reinhardtia_paiewonskiana))	((((Prestoea_acuminata	Manicaria_saccifera)	(Geonoma_undata	((Heterospathe_cagayanensis	Kentiopsis_piersoniorum)	(Dictyosperma_album	Hydriastele_microspadix))))	(Oenocarpus_minor	Oenocarpus_bataua))	(Attalea_speciosa	((Elaeis_oleifera	Elaeis_guineensis)	Bactris_major))))))	Roystonea_regia))	Nypa_fruticans);
((((Veitchia_spiralis	Serenoa_repens)	((Podococcus_barteri	Iriartea_deltoidea)	Chamaedorea_seifrizii))	((((Reinhardtia_simplex	(Reinhardtia_latisecta	Reinhardtia_paiewonskiana))	(((Manicaria_saccifera	(Geonoma_undata	(Kentiopsis_piersoniorum	(Dictyosperma_album	(Heterospathe_cagayanensis	Hydriastele_microspadix)))))	(Prestoea_acuminata	(Oenocarpus_minor	Oenocarpus_bataua)))	((Attalea_speciosa	((Elaeis_oleifera	Elaeis_guineensis)	Bactris_major))	Sclerosperma_profizianum)))	(Roystonea_regia	Orania_palindan))	(Sabal_domingensis	Phoenix_dactylifera)))	Nypa_fruticans);
((((Roystonea_regia	(((((Attalea_speciosa	(Bactris_major	(Elaeis_oleifera	Elaeis_guineensis)))	(((Prestoea_acuminata	Manicaria_saccifera)	(Geonoma_undata	((Dictyosperma_album	Heterospathe_cagayanensis)	(Kentiopsis_piersoniorum	Hydriastele_microspadix))))	(Oenocarpus_minor	Oenocarpus_bataua)))	(Reinhardtia_simplex	(Reinhardtia_latisecta	Reinhardtia_paiewonskiana)))	(Sabal_domingensis	(Podococcus_barteri	Phoenix_dactylifera)))	(Orania_palindan	Sclerosperma_profizianum)))	((Iriartea_deltoidea	Chamaedorea_seifrizii)	Veitchia_spiralis))	Serenoa_repens)	Nypa_fruticans);
((((Sabal_domingensis	Phoenix_dactylifera)	((((Attalea_speciosa	(Bactris_major	(Elaeis_oleifera	(Podococcus_barteri	Elaeis_guineensis))))	(Manicaria_saccifera	((Prestoea_acuminata	(Oenocarpus_minor	Oenocarpus_bataua))	(Geonoma_undata	((Kentiopsis_piersoniorum	Heterospathe_cagayanensis)	(Hydriastele_microspadix	Dictyosperma_album))))))	(Reinhardtia_simplex	(Reinhardtia_latisecta	Reinhardtia_paiewonskiana)))	((Roystonea_regia	Orania_palindan)	Sclerosperma_profizianum)))	((Veitchia_spiralis	Serenoa_repens)	(Iriartea_deltoidea	Chamaedorea_seifrizii)))	Nypa_fruticans);
((Serenoa_repens	((Veitchia_spiralis	(Attalea_speciosa	Chamaedorea_seifrizii))	((Orania_palindan	((((Bactris_major	((Elaeis_oleifera	Elaeis_guineensis)	Podococcus_barteri))	(Manicaria_saccifera	((Prestoea_acuminata	(Oenocarpus_minor	Oenocarpus_bataua))	(Geonoma_undata	(Kentiopsis_piersoniorum	((Heterospathe_cagayanensis	Hydriastele_microspadix)	Dictyosperma_album))))))	(Iriartea_deltoidea	(Reinhardtia_simplex	(Reinhardtia_latisecta	Reinhardtia_paiewonskiana))))	Sclerosperma_profizianum))	((Sabal_domingensis	Phoenix_dactylifera)	Roystonea_regia))))	Nypa_fruticans);
((Veitchia_spiralis	(Chamaedorea_seifrizii	((Roystonea_regia	Orania_palindan)	((Geonoma_undata	((Serenoa_repens	(Sabal_domingensis	(Podococcus_barteri	Phoenix_dactylifera)))	(((((Attalea_speciosa	(Bactris_major	(Elaeis_oleifera	Elaeis_guineensis)))	Manicaria_saccifera)	(Iriartea_deltoidea	(Reinhardtia_simplex	(Reinhardtia_latisecta	Reinhardtia_paiewonskiana))))	(Prestoea_acuminata	(Oenocarpus_minor	Oenocarpus_bataua)))	Sclerosperma_profizianum)))	((Hydriastele_microspadix	(Dictyosperma_album	Heterospathe_cagayanensis))	Kentiopsis_piersoniorum)))))	Nypa_fruticans);
(((((Veitchia_spiralis	(Iriartea_deltoidea	Chamaedorea_seifrizii))	((Orania_palindan	Sclerosperma_profizianum)	(((Podococcus_barteri	(((Manicaria_saccifera	(Geonoma_undata	((Oenocarpus_bataua	Prestoea_acuminata)	Oenocarpus_minor)))	(((Dictyosperma_album	Hydriastele_microspadix)	Heterospathe_cagayanensis)	Kentiopsis_piersoniorum))	Roystonea_regia))	((Bactris_major	(Elaeis_oleifera	Elaeis_guineensis))	Attalea_speciosa))	((Reinhardtia_paiewonskiana	Reinhardtia_latisecta)	Reinhardtia_simplex))))	Serenoa_repens)	(Sabal_domingensis	Phoenix_dactylifera))	Nypa_fruticans);
(((((((Sabal_domingensis	(Podococcus_barteri	Phoenix_dactylifera))	(Serenoa_repens	(Veitchia_spiralis	(Iriartea_deltoidea	Chamaedorea_seifrizii))))	(((((Manicaria_saccifera	Geonoma_undata)	((Hydriastele_microspadix	Heterospathe_cagayanensis)	(Dictyosperma_album	Kentiopsis_piersoniorum)))	(Prestoea_acuminata	(Oenocarpus_bataua	Oenocarpus_minor)))	((Bactris_major	(Elaeis_oleifera	Elaeis_guineensis))	Attalea_speciosa))	((Reinhardtia_paiewonskiana	Reinhardtia_latisecta)	Reinhardtia_simplex)))	Sclerosperma_profizianum)	Orania_palindan)	Roystonea_regia)	Nypa_fruticans);
(((((Roystonea_regia	((Sabal_domingensis	Phoenix_dactylifera)	(Serenoa_repens	(Veitchia_spiralis	Chamaedorea_seifrizii))))	(Attalea_speciosa	Sclerosperma_profizianum))	(((((Kentiopsis_piersoniorum	Prestoea_acuminata)	(Oenocarpus_bataua	Oenocarpus_minor))	((Heterospathe_cagayanensis	(Dictyosperma_album	Hydriastele_microspadix))	(Manicaria_saccifera	Geonoma_undata)))	(Podococcus_barteri	(Bactris_major	(Elaeis_oleifera	Elaeis_guineensis))))	(Iriartea_deltoidea	((Reinhardtia_paiewonskiana	Reinhardtia_latisecta)	Reinhardtia_simplex))))	Orania_palindan)	Nypa_fruticans);
((((((((((Kentiopsis_piersoniorum	Heterospathe_cagayanensis)	(Dictyosperma_album	Hydriastele_microspadix))	Geonoma_undata)	Manicaria_saccifera)	(Prestoea_acuminata	(Oenocarpus_bataua	Oenocarpus_minor)))	(Attalea_speciosa	(Podococcus_barteri	(Bactris_major	(Elaeis_oleifera	Elaeis_guineensis)))))	((Roystonea_regia	((Sabal_domingensis	Phoenix_dactylifera)	(Serenoa_repens	(Veitchia_spiralis	Chamaedorea_seifrizii))))	Sclerosperma_profizianum))	((Reinhardtia_latisecta	(Reinhardtia_simplex	Reinhardtia_paiewonskiana))	Iriartea_deltoidea))	Orania_palindan)	Nypa_fruticans);
((((((Orania_palindan	Roystonea_regia)	(Sabal_domingensis	(Iriartea_deltoidea	(Podococcus_barteri	Phoenix_dactylifera))))	Sclerosperma_profizianum)	((((Prestoea_acuminata	(Oenocarpus_bataua	Oenocarpus_minor))	(((Kentiopsis_piersoniorum	Heterospathe_cagayanensis)	(Dictyosperma_album	Hydriastele_microspadix))	Geonoma_undata))	(Manicaria_saccifera	(Attalea_speciosa	(Bactris_major	(Elaeis_oleifera	Elaeis_guineensis)))))	(Reinhardtia_simplex	(Reinhardtia_paiewonskiana	Reinhardtia_latisecta))))	(Chamaedorea_seifrizii	(Serenoa_repens	Veitchia_spiralis)))	Nypa_fruticans);
(((((Sabal_domingensis	Phoenix_dactylifera)	(((Attalea_speciosa	Sclerosperma_profizianum)	(Orania_palindan	Roystonea_regia))	(((Podococcus_barteri	((Elaeis_oleifera	Elaeis_guineensis)	Bactris_major))	((Manicaria_saccifera	(Prestoea_acuminata	(Oenocarpus_bataua	Oenocarpus_minor)))	((((Hydriastele_microspadix	Kentiopsis_piersoniorum)	Heterospathe_cagayanensis)	Dictyosperma_album)	Geonoma_undata)))	(Iriartea_deltoidea	(Reinhardtia_simplex	(Reinhardtia_paiewonskiana	Reinhardtia_latisecta))))))	Serenoa_repens)	(Veitchia_spiralis	Chamaedorea_seifrizii))	Nypa_fruticans);
((Serenoa_repens	((Veitchia_spiralis	Chamaedorea_seifrizii)	(((Orania_palindan	((Iriartea_deltoidea	(((Podococcus_barteri	Bactris_major)	(Elaeis_guineensis	Elaeis_oleifera))	Attalea_speciosa))	((Sclerosperma_profizianum	((((Geonoma_undata	(Dictyosperma_album	(Heterospathe_cagayanensis	(Kentiopsis_piersoniorum	Hydriastele_microspadix))))	(Oenocarpus_minor	Oenocarpus_bataua))	Manicaria_saccifera)	Prestoea_acuminata))	(Reinhardtia_simplex	(Reinhardtia_latisecta	Reinhardtia_paiewonskiana)))))	Roystonea_regia)	(Sabal_domingensis	Phoenix_dactylifera))))	Nypa_fruticans);
(((Serenoa_repens	(Veitchia_spiralis	Chamaedorea_seifrizii))	(((Sclerosperma_profizianum	(Roystonea_regia	Orania_palindan))	(((((Prestoea_acuminata	(Oenocarpus_minor	Oenocarpus_bataua))	(Geonoma_undata	((Heterospathe_cagayanensis	(Hydriastele_microspadix	Dictyosperma_album))	Kentiopsis_piersoniorum)))	Manicaria_saccifera)	((Bactris_major	(Elaeis_guineensis	Elaeis_oleifera))	Attalea_speciosa))	(Iriartea_deltoidea	(Reinhardtia_simplex	(Reinhardtia_latisecta	Reinhardtia_paiewonskiana)))))	(Sabal_domingensis	(Podococcus_barteri	Phoenix_dactylifera))))	Nypa_fruticans);
(((Chamaedorea_seifrizii	Veitchia_spiralis)	(((((Sclerosperma_profizianum	Orania_palindan)	(((((Prestoea_acuminata	(Oenocarpus_minor	Oenocarpus_bataua))	(Geonoma_undata	((Heterospathe_cagayanensis	(Hydriastele_microspadix	Dictyosperma_album))	Kentiopsis_piersoniorum)))	Manicaria_saccifera)	((Bactris_major	(Podococcus_barteri	(Elaeis_guineensis	Elaeis_oleifera)))	Attalea_speciosa))	(Iriartea_deltoidea	(Reinhardtia_simplex	(Reinhardtia_latisecta	Reinhardtia_paiewonskiana)))))	Roystonea_regia)	(Sabal_domingensis	Phoenix_dactylifera))	Serenoa_repens))	Nypa_fruticans);
(((Chamaedorea_seifrizii	Veitchia_spiralis)	((((Orania_palindan	((((Sclerosperma_profizianum	((((Heterospathe_cagayanensis	(Hydriastele_microspadix	Dictyosperma_album))	Kentiopsis_piersoniorum)	(Geonoma_undata	Manicaria_saccifera))	(Prestoea_acuminata	(Oenocarpus_minor	Oenocarpus_bataua))))	((Podococcus_barteri	Bactris_major)	(Elaeis_oleifera	Elaeis_guineensis)))	Attalea_speciosa)	(Iriartea_deltoidea	(Reinhardtia_simplex	(Reinhardtia_latisecta	Reinhardtia_paiewonskiana)))))	Roystonea_regia)	(Sabal_domingensis	Phoenix_dactylifera))	Serenoa_repens))	Nypa_fruticans);
((((((Sclerosperma_profizianum	Orania_palindan)	(((Attalea_speciosa	(Bactris_major	(Elaeis_oleifera	Elaeis_guineensis)))	(((Heterospathe_cagayanensis	(Hydriastele_microspadix	Dictyosperma_album))	Kentiopsis_piersoniorum)	(Geonoma_undata	(Manicaria_saccifera	(Prestoea_acuminata	(Oenocarpus_minor	Oenocarpus_bataua))))))	(Iriartea_deltoidea	(Reinhardtia_simplex	(Reinhardtia_latisecta	Reinhardtia_paiewonskiana)))))	Roystonea_regia)	(Sabal_domingensis	(Podococcus_barteri	Phoenix_dactylifera)))	((Chamaedorea_seifrizii	Serenoa_repens)	Veitchia_spiralis))	Nypa_fruticans);
((((((Sclerosperma_profizianum	Orania_palindan)	(((Attalea_speciosa	(Bactris_major	(Elaeis_oleifera	Elaeis_guineensis)))	(((Prestoea_acuminata	(Oenocarpus_minor	Oenocarpus_bataua))	(((Heterospathe_cagayanensis	(Hydriastele_microspadix	Dictyosperma_album))	Kentiopsis_piersoniorum)	Geonoma_undata))	Manicaria_saccifera))	(Reinhardtia_simplex	(Reinhardtia_latisecta	Reinhardtia_paiewonskiana))))	Roystonea_regia)	(Sabal_domingensis	(Iriartea_deltoidea	Phoenix_dactylifera)))	(((Podococcus_barteri	Chamaedorea_seifrizii)	Serenoa_repens)	Veitchia_spiralis))	Nypa_fruticans);
((((Veitchia_spiralis	Iriartea_deltoidea)	Chamaedorea_seifrizii)	(Serenoa_repens	((((Sclerosperma_profizianum	Orania_palindan)	(((Attalea_speciosa	((Podococcus_barteri	Bactris_major)	(Elaeis_oleifera	Elaeis_guineensis)))	(Manicaria_saccifera	((Oenocarpus_minor	Oenocarpus_bataua)	(((Heterospathe_cagayanensis	(Hydriastele_microspadix	Dictyosperma_album))	Kentiopsis_piersoniorum)	Geonoma_undata))))	(Prestoea_acuminata	(Reinhardtia_simplex	(Reinhardtia_latisecta	Reinhardtia_paiewonskiana)))))	Roystonea_regia)	(Sabal_domingensis	Phoenix_dactylifera))))	Nypa_fruticans);
(((Iriartea_deltoidea	Chamaedorea_seifrizii)	(Veitchia_spiralis	(Serenoa_repens	((Roystonea_regia	(Sabal_domingensis	(Podococcus_barteri	Phoenix_dactylifera)))	((Sclerosperma_profizianum	Orania_palindan)	(((Attalea_speciosa	(Bactris_major	(Elaeis_oleifera	Elaeis_guineensis)))	(Manicaria_saccifera	((Prestoea_acuminata	(Oenocarpus_minor	Oenocarpus_bataua))	(((Heterospathe_cagayanensis	(Hydriastele_microspadix	Dictyosperma_album))	Kentiopsis_piersoniorum)	Geonoma_undata))))	(Reinhardtia_simplex	(Reinhardtia_latisecta	Reinhardtia_paiewonskiana))))))))	Nypa_fruticans);
((((Sabal_domingensis	Phoenix_dactylifera)	Serenoa_repens)	((((((Attalea_speciosa	(Bactris_major	((Podococcus_barteri	Elaeis_oleifera)	Elaeis_guineensis)))	(((Heterospathe_cagayanensis	(Hydriastele_microspadix	Dictyosperma_album))	Kentiopsis_piersoniorum)	((Manicaria_saccifera	Geonoma_undata)	(Prestoea_acuminata	(Oenocarpus_minor	Oenocarpus_bataua)))))	(Reinhardtia_simplex	(Reinhardtia_latisecta	Reinhardtia_paiewonskiana)))	Sclerosperma_profizianum)	(Roystonea_regia	Orania_palindan))	((Iriartea_deltoidea	Chamaedorea_seifrizii)	Veitchia_spiralis)))	Nypa_fruticans);
(((Veitchia_spiralis	Chamaedorea_seifrizii)	(((Sabal_domingensis	(Podococcus_barteri	Phoenix_dactylifera))	Serenoa_repens)	((((((Attalea_speciosa	(Bactris_major	(Elaeis_oleifera	Elaeis_guineensis)))	(Manicaria_saccifera	((Prestoea_acuminata	(Oenocarpus_minor	Oenocarpus_bataua))	(Geonoma_undata	((Hydriastele_microspadix	Heterospathe_cagayanensis)	(Kentiopsis_piersoniorum	Dictyosperma_album))))))	(Iriartea_deltoidea	(Reinhardtia_simplex	(Reinhardtia_latisecta	Reinhardtia_paiewonskiana))))	Sclerosperma_profizianum)	Orania_palindan)	Roystonea_regia)))	Nypa_fruticans);
((((Sabal_domingensis	(Podococcus_barteri	Phoenix_dactylifera))	Serenoa_repens)	(((((((((Geonoma_undata	((Hydriastele_microspadix	Heterospathe_cagayanensis)	(Dictyosperma_album	Kentiopsis_piersoniorum)))	Manicaria_saccifera)	(Prestoea_acuminata	(Oenocarpus_bataua	Oenocarpus_minor)))	Sclerosperma_profizianum)	(Attalea_speciosa	((Elaeis_guineensis	Elaeis_oleifera)	Bactris_major)))	(((Reinhardtia_latisecta	Reinhardtia_paiewonskiana)	Reinhardtia_simplex)	Iriartea_deltoidea))	Orania_palindan)	Roystonea_regia)	(Chamaedorea_seifrizii	Veitchia_spiralis)))	Nypa_fruticans);
((((Iriartea_deltoidea	Chamaedorea_seifrizii)	Veitchia_spiralis)	(Serenoa_repens	(((Roystonea_regia	(((((((Dictyosperma_album	Hydriastele_microspadix)	Heterospathe_cagayanensis)	Kentiopsis_piersoniorum)	(Manicaria_saccifera	Geonoma_undata))	(Prestoea_acuminata	(Oenocarpus_bataua	Oenocarpus_minor)))	(Attalea_speciosa	((Elaeis_guineensis	Elaeis_oleifera)	Bactris_major)))	(Reinhardtia_paiewonskiana	(Reinhardtia_simplex	Reinhardtia_latisecta))))	(Sclerosperma_profizianum	Orania_palindan))	(Sabal_domingensis	(Podococcus_barteri	Phoenix_dactylifera)))))	Nypa_fruticans);
(((Roystonea_regia	(((((Sabal_domingensis	(Podococcus_barteri	Phoenix_dactylifera))	(((Iriartea_deltoidea	Chamaedorea_seifrizii)	Veitchia_spiralis)	Serenoa_repens))	(Attalea_speciosa	((Elaeis_guineensis	Elaeis_oleifera)	Bactris_major)))	(Sclerosperma_profizianum	(((((Dictyosperma_album	Hydriastele_microspadix)	Heterospathe_cagayanensis)	Kentiopsis_piersoniorum)	(Manicaria_saccifera	Geonoma_undata))	(Prestoea_acuminata	(Oenocarpus_bataua	Oenocarpus_minor)))))	(Reinhardtia_simplex	(Reinhardtia_latisecta	Reinhardtia_paiewonskiana))))	Orania_palindan)	Nypa_fruticans);
((((((Reinhardtia_simplex	(Reinhardtia_latisecta	Reinhardtia_paiewonskiana))	(((((Dictyosperma_album	(Hydriastele_microspadix	Heterospathe_cagayanensis))	Kentiopsis_piersoniorum)	(Prestoea_acuminata	(Manicaria_saccifera	Geonoma_undata)))	(Oenocarpus_bataua	Oenocarpus_minor))	(Attalea_speciosa	((Elaeis_guineensis	Elaeis_oleifera)	Bactris_major))))	((Serenoa_repens	(Roystonea_regia	((Chamaedorea_seifrizii	Iriartea_deltoidea)	Veitchia_spiralis)))	(Sabal_domingensis	(Podococcus_barteri	Phoenix_dactylifera))))	Sclerosperma_profizianum)	Orania_palindan)	Nypa_fruticans);
(((((Roystonea_regia	((Chamaedorea_seifrizii	Veitchia_spiralis)	((Sabal_domingensis	(Podococcus_barteri	Phoenix_dactylifera))	Serenoa_repens)))	(Attalea_speciosa	Sclerosperma_profizianum))	((Iriartea_deltoidea	(Reinhardtia_simplex	(Reinhardtia_latisecta	Reinhardtia_paiewonskiana)))	(((Prestoea_acuminata	(Oenocarpus_bataua	Oenocarpus_minor))	(((((Dictyosperma_album	Hydriastele_microspadix)	Heterospathe_cagayanensis)	Kentiopsis_piersoniorum)	Geonoma_undata)	Manicaria_saccifera))	((Elaeis_guineensis	Elaeis_oleifera)	Bactris_major))))	Orania_palindan)	Nypa_fruticans);
(((Serenoa_repens	(((Sclerosperma_profizianum	(Roystonea_regia	Orania_palindan))	((Reinhardtia_simplex	(Reinhardtia_latisecta	Reinhardtia_paiewonskiana))	(((Geonoma_undata	(((Dictyosperma_album	Hydriastele_microspadix)	Heterospathe_cagayanensis)	Kentiopsis_piersoniorum))	(Manicaria_saccifera	(Prestoea_acuminata	(Oenocarpus_bataua	Oenocarpus_minor))))	(Attalea_speciosa	((Elaeis_guineensis	Elaeis_oleifera)	Bactris_major)))))	(Sabal_domingensis	(Podococcus_barteri	Phoenix_dactylifera))))	((Iriartea_deltoidea	Chamaedorea_seifrizii)	Veitchia_spiralis))	Nypa_fruticans);
((Serenoa_repens	((Veitchia_spiralis	Chamaedorea_seifrizii)	((((Orania_palindan	((Iriartea_deltoidea	(Reinhardtia_simplex	(Reinhardtia_latisecta	Reinhardtia_paiewonskiana)))	((Manicaria_saccifera	((Prestoea_acuminata	(Oenocarpus_bataua	Oenocarpus_minor))	(Geonoma_undata	((Hydriastele_microspadix	Heterospathe_cagayanensis)	(Dictyosperma_album	Kentiopsis_piersoniorum)))))	(Attalea_speciosa	((Elaeis_guineensis	Elaeis_oleifera)	Bactris_major)))))	Sclerosperma_profizianum)	Roystonea_regia)	(Sabal_domingensis	(Podococcus_barteri	Phoenix_dactylifera)))))	Nypa_fruticans);
((Phoenix_dactylifera	(Sabal_domingensis	(((Iriartea_deltoidea	Chamaedorea_seifrizii)	(((Orania_palindan	Sclerosperma_profizianum)	(Roystonea_regia	((Reinhardtia_simplex	(Reinhardtia_latisecta	Reinhardtia_paiewonskiana))	((((Prestoea_acuminata	(Veitchia_spiralis	Oenocarpus_bataua))	Oenocarpus_minor)	((Manicaria_saccifera	Geonoma_undata)	(((Dictyosperma_album	Hydriastele_microspadix)	Heterospathe_cagayanensis)	Kentiopsis_piersoniorum)))	(Podococcus_barteri	((Elaeis_guineensis	Elaeis_oleifera)	Bactris_major))))))	Attalea_speciosa))	Serenoa_repens)))	Nypa_fruticans);
((Chamaedorea_seifrizii	((Roystonea_regia	Orania_palindan)	(((((Manicaria_saccifera	Geonoma_undata)	(((Oenocarpus_bataua	Oenocarpus_minor)	Prestoea_acuminata)	(Dictyosperma_album	(Heterospathe_cagayanensis	((Veitchia_spiralis	Hydriastele_microspadix)	Kentiopsis_piersoniorum)))))	((Elaeis_guineensis	(Podococcus_barteri	Elaeis_oleifera))	Bactris_major))	((Attalea_speciosa	(Serenoa_repens	(Phoenix_dactylifera	Sabal_domingensis)))	Sclerosperma_profizianum))	(Iriartea_deltoidea	(Reinhardtia_paiewonskiana	(Reinhardtia_simplex	Reinhardtia_latisecta))))))	Nypa_fruticans);
((Chamaedorea_seifrizii	(Veitchia_spiralis	(Serenoa_repens	((Phoenix_dactylifera	Sabal_domingensis)	(((Attalea_speciosa	Sclerosperma_profizianum)	(Orania_palindan	((((Reinhardtia_latisecta	Reinhardtia_paiewonskiana)	Reinhardtia_simplex)	Iriartea_deltoidea)	Roystonea_regia)))	((Manicaria_saccifera	((Geonoma_undata	(((Hydriastele_microspadix	Dictyosperma_album)	Heterospathe_cagayanensis)	Kentiopsis_piersoniorum))	((Oenocarpus_bataua	Oenocarpus_minor)	Prestoea_acuminata)))	(((Elaeis_guineensis	Elaeis_oleifera)	Bactris_major)	Podococcus_barteri)))))))	Nypa_fruticans);
((Phoenix_dactylifera	((Serenoa_repens	((Sclerosperma_profizianum	(Attalea_speciosa	Chamaedorea_seifrizii))	(((Roystonea_regia	Orania_palindan)	(Iriartea_deltoidea	((Reinhardtia_paiewonskiana	Reinhardtia_latisecta)	Reinhardtia_simplex)))	((Kentiopsis_piersoniorum	((Geonoma_undata	(Heterospathe_cagayanensis	(Dictyosperma_album	Hydriastele_microspadix)))	((Oenocarpus_minor	Oenocarpus_bataua)	(Veitchia_spiralis	Prestoea_acuminata))))	(Manicaria_saccifera	(Podococcus_barteri	((Elaeis_oleifera	Elaeis_guineensis)	Bactris_major)))))))	Sabal_domingensis))	Nypa_fruticans);
((Orania_palindan	(((((((Manicaria_saccifera	Geonoma_undata)	((Oenocarpus_minor	Oenocarpus_bataua)	(Veitchia_spiralis	Prestoea_acuminata)))	((Kentiopsis_piersoniorum	Dictyosperma_album)	(Heterospathe_cagayanensis	Hydriastele_microspadix)))	(Attalea_speciosa	(Podococcus_barteri	((Elaeis_oleifera	Elaeis_guineensis)	Bactris_major))))	(((Iriartea_deltoidea	Reinhardtia_paiewonskiana)	Reinhardtia_simplex)	Reinhardtia_latisecta))	(((Sabal_domingensis	Phoenix_dactylifera)	(Chamaedorea_seifrizii	Serenoa_repens))	Sclerosperma_profizianum))	Roystonea_regia))	Nypa_fruticans);
((Veitchia_spiralis	(((Oenocarpus_minor	Oenocarpus_bataua)	Prestoea_acuminata)	(((Podococcus_barteri	((Elaeis_oleifera	Elaeis_guineensis)	Bactris_major))	((Sclerosperma_profizianum	((Roystonea_regia	((Sabal_domingensis	Phoenix_dactylifera)	(Chamaedorea_seifrizii	Serenoa_repens)))	Attalea_speciosa))	((Iriartea_deltoidea	Orania_palindan)	(Reinhardtia_simplex	(Reinhardtia_latisecta	Reinhardtia_paiewonskiana)))))	((Manicaria_saccifera	Geonoma_undata)	(Kentiopsis_piersoniorum	((Hydriastele_microspadix	Dictyosperma_album)	Heterospathe_cagayanensis))))))	Nypa_fruticans);
(((Chamaedorea_seifrizii	Serenoa_repens)	(((((((Manicaria_saccifera	Geonoma_undata)	((Hydriastele_microspadix	Dictyosperma_album)	(Heterospathe_cagayanensis	Kentiopsis_piersoniorum)))	((Prestoea_acuminata	Veitchia_spiralis)	(Oenocarpus_minor	Oenocarpus_bataua)))	(Podococcus_barteri	(Attalea_speciosa	((Elaeis_oleifera	Elaeis_guineensis)	Bactris_major))))	(Iriartea_deltoidea	(Reinhardtia_simplex	(Reinhardtia_latisecta	Reinhardtia_paiewonskiana))))	((Roystonea_regia	Orania_palindan)	Sclerosperma_profizianum))	(Sabal_domingensis	Phoenix_dactylifera)))	Nypa_fruticans);
((((Iriartea_deltoidea	(Reinhardtia_simplex	(Reinhardtia_latisecta	Reinhardtia_paiewonskiana)))	(((Chamaedorea_seifrizii	Roystonea_regia)	Orania_palindan)	(Sclerosperma_profizianum	(Serenoa_repens	(Sabal_domingensis	Phoenix_dactylifera)))))	((((Oenocarpus_minor	(Oenocarpus_bataua	Geonoma_undata))	Manicaria_saccifera)	((Prestoea_acuminata	Kentiopsis_piersoniorum)	(Veitchia_spiralis	(Heterospathe_cagayanensis	(Dictyosperma_album	Hydriastele_microspadix)))))	(Attalea_speciosa	((Podococcus_barteri	(Elaeis_oleifera	Elaeis_guineensis))	Bactris_major))))	Nypa_fruticans);
(((((Manicaria_saccifera	((Dictyosperma_album	(Heterospathe_cagayanensis	((Veitchia_spiralis	Hydriastele_microspadix)	Kentiopsis_piersoniorum)))	(((Oenocarpus_bataua	Prestoea_acuminata)	Oenocarpus_minor)	Geonoma_undata)))	(((Bactris_major	(Elaeis_oleifera	Elaeis_guineensis))	Attalea_speciosa)	Podococcus_barteri))	(Iriartea_deltoidea	(Reinhardtia_simplex	(Reinhardtia_latisecta	Reinhardtia_paiewonskiana))))	((((Chamaedorea_seifrizii	Roystonea_regia)	(Serenoa_repens	(Phoenix_dactylifera	Sabal_domingensis)))	Orania_palindan)	Sclerosperma_profizianum))	Nypa_fruticans);
((((Podococcus_barteri	Chamaedorea_seifrizii)	Serenoa_repens)	((((Orania_palindan	((((((Manicaria_saccifera	Veitchia_spiralis)	Prestoea_acuminata)	(Geonoma_undata	((Dictyosperma_album	(Heterospathe_cagayanensis	Hydriastele_microspadix))	Kentiopsis_piersoniorum)))	(Oenocarpus_bataua	Oenocarpus_minor))	(Iriartea_deltoidea	((Bactris_major	(Elaeis_oleifera	Elaeis_guineensis))	Attalea_speciosa)))	(Reinhardtia_simplex	(Reinhardtia_latisecta	Reinhardtia_paiewonskiana))))	Sclerosperma_profizianum)	Roystonea_regia)	(Phoenix_dactylifera	Sabal_domingensis)))	Nypa_fruticans);
(((Iriartea_deltoidea	((Roystonea_regia	Orania_palindan)	((((Prestoea_acuminata	((Oenocarpus_bataua	Oenocarpus_minor)	((Manicaria_saccifera	Geonoma_undata)	(((Veitchia_spiralis	Kentiopsis_piersoniorum)	Dictyosperma_album)	(Heterospathe_cagayanensis	Hydriastele_microspadix)))))	((Bactris_major	(Elaeis_oleifera	Elaeis_guineensis))	Attalea_speciosa))	((Serenoa_repens	((Podococcus_barteri	Phoenix_dactylifera)	Sabal_domingensis))	Sclerosperma_profizianum))	(Reinhardtia_simplex	(Reinhardtia_latisecta	Reinhardtia_paiewonskiana)))))	Chamaedorea_seifrizii)	Nypa_fruticans);
((Orania_palindan	(((((((Oenocarpus_bataua	Oenocarpus_minor)	Prestoea_acuminata)	((Manicaria_saccifera	Geonoma_undata)	((Kentiopsis_piersoniorum	(Heterospathe_cagayanensis	(Dictyosperma_album	Hydriastele_microspadix)))	Veitchia_spiralis)))	(Bactris_major	((Elaeis_oleifera	Elaeis_guineensis)	Attalea_speciosa)))	(Iriartea_deltoidea	(Reinhardtia_simplex	(Reinhardtia_latisecta	Reinhardtia_paiewonskiana))))	(((Serenoa_repens	((Podococcus_barteri	Phoenix_dactylifera)	Sabal_domingensis))	Chamaedorea_seifrizii)	Sclerosperma_profizianum))	Roystonea_regia))	Nypa_fruticans);
(((((((Oenocarpus_bataua	Oenocarpus_minor)	((Prestoea_acuminata	Manicaria_saccifera)	Geonoma_undata))	((Dictyosperma_album	(Kentiopsis_piersoniorum	(Heterospathe_cagayanensis	Veitchia_spiralis)))	Hydriastele_microspadix))	((Attalea_speciosa	(Elaeis_oleifera	Elaeis_guineensis))	Bactris_major))	(Iriartea_deltoidea	(Reinhardtia_simplex	(Reinhardtia_latisecta	Reinhardtia_paiewonskiana))))	((Roystonea_regia	((Serenoa_repens	((Podococcus_barteri	Phoenix_dactylifera)	Sabal_domingensis))	Chamaedorea_seifrizii))	(Sclerosperma_profizianum	Orania_palindan)))	Nypa_fruticans);
(((Phoenix_dactylifera	Sabal_domingensis)	((Chamaedorea_seifrizii	(Serenoa_repens	Podococcus_barteri))	((((Iriartea_deltoidea	(Reinhardtia_simplex	(Reinhardtia_latisecta	Reinhardtia_paiewonskiana)))	(Attalea_speciosa	(Bactris_major	(Elaeis_oleifera	Elaeis_guineensis))))	(((Hydriastele_microspadix	(((Heterospathe_cagayanensis	(((Veitchia_spiralis	Prestoea_acuminata)	(Oenocarpus_bataua	Oenocarpus_minor))	(Kentiopsis_piersoniorum	Manicaria_saccifera)))	Geonoma_undata)	Dictyosperma_album))	Sclerosperma_profizianum)	Orania_palindan))	Roystonea_regia)))	Nypa_fruticans);
((((((Roystonea_regia	Orania_palindan)	Chamaedorea_seifrizii)	((((Sabal_domingensis	Phoenix_dactylifera)	Serenoa_repens)	Sclerosperma_profizianum)	(Attalea_speciosa	(Bactris_major	(Elaeis_guineensis	(Elaeis_oleifera	Podococcus_barteri))))))	(((Heterospathe_cagayanensis	((Prestoea_acuminata	(Oenocarpus_bataua	Oenocarpus_minor))	(Geonoma_undata	Manicaria_saccifera)))	((Dictyosperma_album	Hydriastele_microspadix)	Veitchia_spiralis))	Kentiopsis_piersoniorum))	(Iriartea_deltoidea	((Reinhardtia_paiewonskiana	Reinhardtia_latisecta)	Reinhardtia_simplex)))	Nypa_fruticans);
((Roystonea_regia	(Orania_palindan	(((Iriartea_deltoidea	Chamaedorea_seifrizii)	Sclerosperma_profizianum)	(((Sabal_domingensis	(Podococcus_barteri	Phoenix_dactylifera))	Serenoa_repens)	(((Attalea_speciosa	(Bactris_major	(Elaeis_guineensis	Elaeis_oleifera)))	((Reinhardtia_paiewonskiana	Reinhardtia_latisecta)	Reinhardtia_simplex))	(((Veitchia_spiralis	Prestoea_acuminata)	(Oenocarpus_bataua	Oenocarpus_minor))	(Manicaria_saccifera	((Hydriastele_microspadix	(Dictyosperma_album	(Kentiopsis_piersoniorum	Heterospathe_cagayanensis)))	Geonoma_undata))))))))	Nypa_fruticans);
(((Chamaedorea_seifrizii	Serenoa_repens)	(((((((Sclerosperma_profizianum	(Manicaria_saccifera	(((((Hydriastele_microspadix	Dictyosperma_album)	Heterospathe_cagayanensis)	Veitchia_spiralis)	Geonoma_undata)	(Kentiopsis_piersoniorum	Prestoea_acuminata))))	(Oenocarpus_bataua	Oenocarpus_minor))	(Attalea_speciosa	(Bactris_major	(Podococcus_barteri	(Elaeis_guineensis	Elaeis_oleifera)))))	(Iriartea_deltoidea	((Reinhardtia_paiewonskiana	Reinhardtia_latisecta)	Reinhardtia_simplex)))	Orania_palindan)	Roystonea_regia)	(Sabal_domingensis	Phoenix_dactylifera)))	Nypa_fruticans);
((((Chamaedorea_seifrizii	((Sclerosperma_profizianum	Attalea_speciosa)	((((Reinhardtia_simplex	((Reinhardtia_paiewonskiana	Iriartea_deltoidea)	Reinhardtia_latisecta))	Bactris_major)	(((((Prestoea_acuminata	(Oenocarpus_bataua	Oenocarpus_minor))	Geonoma_undata)	((((Veitchia_spiralis	Hydriastele_microspadix)	Kentiopsis_piersoniorum)	Heterospathe_cagayanensis)	Dictyosperma_album))	Manicaria_saccifera)	(Elaeis_guineensis	Elaeis_oleifera)))	(Serenoa_repens	(Sabal_domingensis	(Podococcus_barteri	Phoenix_dactylifera))))))	Roystonea_regia)	Orania_palindan)	Nypa_fruticans);
(((((((Sclerosperma_profizianum	((Geonoma_undata	(((Dictyosperma_album	Hydriastele_microspadix)	Heterospathe_cagayanensis)	Kentiopsis_piersoniorum))	(Manicaria_saccifera	((Veitchia_spiralis	Prestoea_acuminata)	(Oenocarpus_bataua	Oenocarpus_minor)))))	((Podococcus_barteri	(Attalea_speciosa	(Bactris_major	(Elaeis_guineensis	Elaeis_oleifera))))	(Reinhardtia_simplex	(Reinhardtia_paiewonskiana	Reinhardtia_latisecta))))	(Sabal_domingensis	Phoenix_dactylifera))	(Roystonea_regia	Orania_palindan))	Serenoa_repens)	(Iriartea_deltoidea	Chamaedorea_seifrizii))	Nypa_fruticans);
((((Chamaedorea_seifrizii	(((Roystonea_regia	(Iriartea_deltoidea	(Reinhardtia_simplex	(Reinhardtia_paiewonskiana	Reinhardtia_latisecta))))	Orania_palindan)	(Sclerosperma_profizianum	((((((Dictyosperma_album	(Veitchia_spiralis	Hydriastele_microspadix))	Heterospathe_cagayanensis)	Kentiopsis_piersoniorum)	((Oenocarpus_minor	(Geonoma_undata	Oenocarpus_bataua))	Manicaria_saccifera))	Prestoea_acuminata)	(Attalea_speciosa	(Bactris_major	(Elaeis_guineensis	Elaeis_oleifera)))))))	Serenoa_repens)	(Sabal_domingensis	(Podococcus_barteri	Phoenix_dactylifera)))	Nypa_fruticans);
((((Veitchia_spiralis	(((Orania_palindan	Roystonea_regia)	Sclerosperma_profizianum)	(((((Prestoea_acuminata	(Oenocarpus_minor	Oenocarpus_bataua))	(Geonoma_undata	((Dictyosperma_album	Hydriastele_microspadix)	Heterospathe_cagayanensis)))	Kentiopsis_piersoniorum)	(Manicaria_saccifera	(Attalea_speciosa	(Bactris_major	(Elaeis_guineensis	Elaeis_oleifera)))))	(Reinhardtia_paiewonskiana	(Reinhardtia_latisecta	Reinhardtia_simplex)))))	(Chamaedorea_seifrizii	Iriartea_deltoidea))	(((Podococcus_barteri	Phoenix_dactylifera)	Sabal_domingensis)	Serenoa_repens))	Nypa_fruticans);
(((((Roystonea_regia	((Phoenix_dactylifera	Sabal_domingensis)	Serenoa_repens))	Sclerosperma_profizianum)	(Orania_palindan	(((((Dictyosperma_album	(Heterospathe_cagayanensis	Hydriastele_microspadix))	Kentiopsis_piersoniorum)	(((Prestoea_acuminata	Oenocarpus_minor)	Oenocarpus_bataua)	(Geonoma_undata	Manicaria_saccifera)))	(Attalea_speciosa	(Bactris_major	(Podococcus_barteri	(Elaeis_guineensis	Elaeis_oleifera)))))	(Reinhardtia_simplex	(Reinhardtia_paiewonskiana	Reinhardtia_latisecta)))))	(Veitchia_spiralis	(Chamaedorea_seifrizii	Iriartea_deltoidea)))	Nypa_fruticans);
(((((Sclerosperma_profizianum	(((Roystonea_regia	(Phoenix_dactylifera	Sabal_domingensis))	Orania_palindan)	(((((Dictyosperma_album	(Heterospathe_cagayanensis	Hydriastele_microspadix))	Kentiopsis_piersoniorum)	Manicaria_saccifera)	((Prestoea_acuminata	(Oenocarpus_bataua	Oenocarpus_minor))	(Attalea_speciosa	(Bactris_major	(Podococcus_barteri	(Elaeis_guineensis	Elaeis_oleifera))))))	(Reinhardtia_simplex	(Reinhardtia_paiewonskiana	Reinhardtia_latisecta)))))	(Veitchia_spiralis	(Chamaedorea_seifrizii	Iriartea_deltoidea)))	Geonoma_undata)	Serenoa_repens)	Nypa_fruticans);
(((Serenoa_repens	(Veitchia_spiralis	Chamaedorea_seifrizii))	(((Iriartea_deltoidea	Phoenix_dactylifera)	Sabal_domingensis)	(((Podococcus_barteri	Sclerosperma_profizianum)	(((Reinhardtia_latisecta	Reinhardtia_paiewonskiana)	Reinhardtia_simplex)	(((((Oenocarpus_bataua	Oenocarpus_minor)	Prestoea_acuminata)	Manicaria_saccifera)	(Geonoma_undata	((Dictyosperma_album	Hydriastele_microspadix)	(Heterospathe_cagayanensis	Kentiopsis_piersoniorum))))	((Bactris_major	(Elaeis_oleifera	Elaeis_guineensis))	Attalea_speciosa))))	(Roystonea_regia	Orania_palindan))))	Nypa_fruticans);
(((Serenoa_repens	(Veitchia_spiralis	Chamaedorea_seifrizii))	((Phoenix_dactylifera	Sabal_domingensis)	((Sclerosperma_profizianum	((Iriartea_deltoidea	((Reinhardtia_latisecta	Reinhardtia_paiewonskiana)	Reinhardtia_simplex))	(((((Oenocarpus_bataua	Oenocarpus_minor)	Prestoea_acuminata)	(Manicaria_saccifera	Geonoma_undata))	((Dictyosperma_album	Hydriastele_microspadix)	(Heterospathe_cagayanensis	Kentiopsis_piersoniorum)))	((Podococcus_barteri	(Bactris_major	(Elaeis_oleifera	Elaeis_guineensis)))	Attalea_speciosa))))	(Roystonea_regia	Orania_palindan))))	Nypa_fruticans);
((Orania_palindan	(((((Veitchia_spiralis	Chamaedorea_seifrizii)	(Serenoa_repens	(Sabal_domingensis	(Podococcus_barteri	Phoenix_dactylifera))))	(Sclerosperma_profizianum	(((Reinhardtia_latisecta	Reinhardtia_paiewonskiana)	Reinhardtia_simplex)	((Manicaria_saccifera	(((Oenocarpus_bataua	Oenocarpus_minor)	Prestoea_acuminata)	(Geonoma_undata	((Dictyosperma_album	Kentiopsis_piersoniorum)	(Hydriastele_microspadix	Heterospathe_cagayanensis)))))	((Bactris_major	(Elaeis_oleifera	Elaeis_guineensis))	Attalea_speciosa)))))	Iriartea_deltoidea)	Roystonea_regia))	Nypa_fruticans);
(((Veitchia_spiralis	(Iriartea_deltoidea	Chamaedorea_seifrizii))	(Roystonea_regia	(Orania_palindan	((Sclerosperma_profizianum	(((Reinhardtia_paiewonskiana	Reinhardtia_latisecta)	Reinhardtia_simplex)	((((((Oenocarpus_bataua	Oenocarpus_minor)	Prestoea_acuminata)	Geonoma_undata)	Manicaria_saccifera)	(Heterospathe_cagayanensis	(Dictyosperma_album	(Kentiopsis_piersoniorum	Hydriastele_microspadix))))	((Bactris_major	(Elaeis_oleifera	Elaeis_guineensis))	Attalea_speciosa))))	(Serenoa_repens	(Sabal_domingensis	(Podococcus_barteri	Phoenix_dactylifera)))))))	Nypa_fruticans);
(((Veitchia_spiralis	Chamaedorea_seifrizii)	(((Orania_palindan	Sclerosperma_profizianum)	(((Reinhardtia_paiewonskiana	Reinhardtia_latisecta)	Reinhardtia_simplex)	(((Prestoea_acuminata	Manicaria_saccifera)	((Bactris_major	(Elaeis_oleifera	Elaeis_guineensis))	Attalea_speciosa))	((Kentiopsis_piersoniorum	((Heterospathe_cagayanensis	(Podococcus_barteri	Hydriastele_microspadix))	Dictyosperma_album))	(Oenocarpus_bataua	Oenocarpus_minor)))))	(Iriartea_deltoidea	(Roystonea_regia	(Serenoa_repens	(Geonoma_undata	(Sabal_domingensis	Phoenix_dactylifera)))))))	Nypa_fruticans);
((Dictyosperma_album	((Kentiopsis_piersoniorum	(((Prestoea_acuminata	(Oenocarpus_bataua	Oenocarpus_minor))	(Podococcus_barteri	(Manicaria_saccifera	((Elaeis_guineensis	Elaeis_oleifera)	Bactris_major))))	(((Orania_palindan	Roystonea_regia)	((Veitchia_spiralis	(Iriartea_deltoidea	Chamaedorea_seifrizii))	((Attalea_speciosa	Sclerosperma_profizianum)	((Sabal_domingensis	Phoenix_dactylifera)	(Geonoma_undata	Serenoa_repens)))))	((Reinhardtia_paiewonskiana	Reinhardtia_latisecta)	Reinhardtia_simplex))))	(Heterospathe_cagayanensis	Hydriastele_microspadix)))	Nypa_fruticans);
(((((Sclerosperma_profizianum	(Geonoma_undata	(Serenoa_repens	(Sabal_domingensis	(Podococcus_barteri	Phoenix_dactylifera)))))	(Roystonea_regia	(Orania_palindan	(Iriartea_deltoidea	(Chamaedorea_seifrizii	Veitchia_spiralis)))))	((Reinhardtia_paiewonskiana	Reinhardtia_latisecta)	Reinhardtia_simplex))	(((Manicaria_saccifera	(Prestoea_acuminata	(Oenocarpus_bataua	Oenocarpus_minor)))	(((Hydriastele_microspadix	Dictyosperma_album)	Heterospathe_cagayanensis)	Kentiopsis_piersoniorum))	((Attalea_speciosa	(Elaeis_guineensis	Elaeis_oleifera))	Bactris_major)))	Nypa_fruticans);
((((Sabal_domingensis	Phoenix_dactylifera)	Serenoa_repens)	(Geonoma_undata	((((Orania_palindan	(Roystonea_regia	(Chamaedorea_seifrizii	Veitchia_spiralis)))	(Iriartea_deltoidea	((Reinhardtia_latisecta	Reinhardtia_paiewonskiana)	Reinhardtia_simplex)))	(((Manicaria_saccifera	(Prestoea_acuminata	(Oenocarpus_bataua	Oenocarpus_minor)))	(((Hydriastele_microspadix	Dictyosperma_album)	Heterospathe_cagayanensis)	Kentiopsis_piersoniorum))	(Podococcus_barteri	((Elaeis_guineensis	Elaeis_oleifera)	Bactris_major))))	(Attalea_speciosa	Sclerosperma_profizianum))))	Nypa_fruticans);
((Oenocarpus_minor	((((Attalea_speciosa	(((Elaeis_guineensis	Elaeis_oleifera)	Bactris_major)	Podococcus_barteri))	(((((Sabal_domingensis	Phoenix_dactylifera)	Serenoa_repens)	(Orania_palindan	(Roystonea_regia	(Iriartea_deltoidea	Chamaedorea_seifrizii))))	Sclerosperma_profizianum)	((Reinhardtia_latisecta	Reinhardtia_paiewonskiana)	Reinhardtia_simplex)))	(((Manicaria_saccifera	(((Hydriastele_microspadix	Dictyosperma_album)	Heterospathe_cagayanensis)	Geonoma_undata))	(Kentiopsis_piersoniorum	Prestoea_acuminata))	Oenocarpus_bataua))	Veitchia_spiralis))	Nypa_fruticans);
(((Prestoea_acuminata	(((Veitchia_spiralis	(Kentiopsis_piersoniorum	(Dictyosperma_album	(Heterospathe_cagayanensis	Hydriastele_microspadix))))	((((Podococcus_barteri	(Elaeis_guineensis	Elaeis_oleifera))	Bactris_major)	(Iriartea_deltoidea	((Reinhardtia_latisecta	Reinhardtia_paiewonskiana)	Reinhardtia_simplex)))	(((((Sabal_domingensis	Phoenix_dactylifera)	Serenoa_repens)	(Roystonea_regia	Chamaedorea_seifrizii))	Orania_palindan)	(Attalea_speciosa	Sclerosperma_profizianum))))	(Manicaria_saccifera	(Oenocarpus_bataua	Oenocarpus_minor))))	Geonoma_undata)	Nypa_fruticans);
(((((((Manicaria_saccifera	(((Oenocarpus_bataua	Oenocarpus_minor)	Prestoea_acuminata)	Geonoma_undata))	((Dictyosperma_album	(Heterospathe_cagayanensis	Hydriastele_microspadix))	Kentiopsis_piersoniorum))	Attalea_speciosa)	(((Elaeis_oleifera	Elaeis_guineensis)	Bactris_major)	Podococcus_barteri))	(((Roystonea_regia	Orania_palindan)	Sclerosperma_profizianum)	(((Iriartea_deltoidea	(Chamaedorea_seifrizii	Veitchia_spiralis))	Serenoa_repens)	(Sabal_domingensis	Phoenix_dactylifera))))	((Reinhardtia_paiewonskiana	Reinhardtia_latisecta)	Reinhardtia_simplex))	Nypa_fruticans);
(((((Orania_palindan	Roystonea_regia)	((Sclerosperma_profizianum	(Serenoa_repens	(Sabal_domingensis	Phoenix_dactylifera)))	((((Manicaria_saccifera	Geonoma_undata)	(Kentiopsis_piersoniorum	((Hydriastele_microspadix	Dictyosperma_album)	Heterospathe_cagayanensis)))	((Oenocarpus_bataua	Oenocarpus_minor)	Prestoea_acuminata))	(Attalea_speciosa	(((Elaeis_oleifera	Elaeis_guineensis)	Bactris_major)	Podococcus_barteri)))))	(Iriartea_deltoidea	((Reinhardtia_paiewonskiana	Reinhardtia_latisecta)	Reinhardtia_simplex)))	(Chamaedorea_seifrizii	Veitchia_spiralis))	Nypa_fruticans);
(((Orania_palindan	Roystonea_regia)	(((((((Oenocarpus_bataua	Oenocarpus_minor)	Prestoea_acuminata)	((Geonoma_undata	(Kentiopsis_piersoniorum	((Hydriastele_microspadix	Dictyosperma_album)	Heterospathe_cagayanensis)))	Manicaria_saccifera))	((Elaeis_oleifera	Elaeis_guineensis)	Bactris_major))	(Iriartea_deltoidea	((Reinhardtia_paiewonskiana	Reinhardtia_latisecta)	Reinhardtia_simplex)))	(Attalea_speciosa	Sclerosperma_profizianum))	((Chamaedorea_seifrizii	Veitchia_spiralis)	(Serenoa_repens	(Sabal_domingensis	(Podococcus_barteri	Phoenix_dactylifera))))))	Nypa_fruticans);
(((Sabal_domingensis	Phoenix_dactylifera)	((((Sclerosperma_profizianum	((((Oenocarpus_bataua	Oenocarpus_minor)	Prestoea_acuminata)	((Geonoma_undata	(Kentiopsis_piersoniorum	((Hydriastele_microspadix	Dictyosperma_album)	Heterospathe_cagayanensis)))	Manicaria_saccifera))	(Podococcus_barteri	((Elaeis_oleifera	Elaeis_guineensis)	Bactris_major))))	(Roystonea_regia	(Orania_palindan	(Iriartea_deltoidea	((Reinhardtia_paiewonskiana	Reinhardtia_latisecta)	Reinhardtia_simplex)))))	((Attalea_speciosa	Chamaedorea_seifrizii)	Veitchia_spiralis))	Serenoa_repens))	Nypa_fruticans);
(((((((Iriartea_deltoidea	(Reinhardtia_simplex	(Reinhardtia_paiewonskiana	Reinhardtia_latisecta)))	(Podococcus_barteri	((Attalea_speciosa	((Elaeis_oleifera	Elaeis_guineensis)	Bactris_major))	(((Oenocarpus_bataua	Oenocarpus_minor)	Prestoea_acuminata)	((Geonoma_undata	(Kentiopsis_piersoniorum	((Hydriastele_microspadix	Dictyosperma_album)	Heterospathe_cagayanensis)))	Manicaria_saccifera)))))	(Orania_palindan	Sclerosperma_profizianum))	((Sabal_domingensis	Phoenix_dactylifera)	Roystonea_regia))	(Chamaedorea_seifrizii	Veitchia_spiralis))	Serenoa_repens)	Nypa_fruticans);
(((Chamaedorea_seifrizii	Veitchia_spiralis)	(Serenoa_repens	(((Sabal_domingensis	Phoenix_dactylifera)	Podococcus_barteri)	(((((Oenocarpus_bataua	Oenocarpus_minor)	Prestoea_acuminata)	(Manicaria_saccifera	(Attalea_speciosa	((Elaeis_oleifera	Elaeis_guineensis)	Bactris_major))))	(Orania_palindan	Sclerosperma_profizianum))	((Iriartea_deltoidea	(Kentiopsis_piersoniorum	((Reinhardtia_paiewonskiana	Reinhardtia_latisecta)	Reinhardtia_simplex)))	(Roystonea_regia	(Geonoma_undata	(Heterospathe_cagayanensis	(Hydriastele_microspadix	Dictyosperma_album)))))))))	Nypa_fruticans);
((((Orania_palindan	Sclerosperma_profizianum)	(Roystonea_regia	((Chamaedorea_seifrizii	Veitchia_spiralis)	((Geonoma_undata	Serenoa_repens)	(Sabal_domingensis	(Podococcus_barteri	Phoenix_dactylifera))))))	((((Hydriastele_microspadix	Heterospathe_cagayanensis)	(Kentiopsis_piersoniorum	Dictyosperma_album))	(((Oenocarpus_bataua	Oenocarpus_minor)	Prestoea_acuminata)	(Manicaria_saccifera	(Attalea_speciosa	((Elaeis_oleifera	Elaeis_guineensis)	Bactris_major)))))	((Iriartea_deltoidea	(Reinhardtia_paiewonskiana	Reinhardtia_latisecta))	Reinhardtia_simplex)))	Nypa_fruticans);
((((((Attalea_speciosa	(Podococcus_barteri	((Elaeis_oleifera	Elaeis_guineensis)	Bactris_major)))	(Sclerosperma_profizianum	((((Dictyosperma_album	Hydriastele_microspadix)	Heterospathe_cagayanensis)	Kentiopsis_piersoniorum)	((Oenocarpus_minor	Oenocarpus_bataua)	(Prestoea_acuminata	Manicaria_saccifera)))))	(((Reinhardtia_paiewonskiana	Reinhardtia_latisecta)	Reinhardtia_simplex)	(((Roystonea_regia	Chamaedorea_seifrizii)	Veitchia_spiralis)	(Orania_palindan	Iriartea_deltoidea))))	(Serenoa_repens	(Sabal_domingensis	Phoenix_dactylifera)))	Geonoma_undata)	Nypa_fruticans);
((((Veitchia_spiralis	Serenoa_repens)	Chamaedorea_seifrizii)	((Sabal_domingensis	Phoenix_dactylifera)	((Roystonea_regia	Orania_palindan)	(((Iriartea_deltoidea	((Reinhardtia_paiewonskiana	Reinhardtia_latisecta)	Reinhardtia_simplex))	(Sclerosperma_profizianum	(Manicaria_saccifera	(((((Hydriastele_microspadix	Kentiopsis_piersoniorum)	Heterospathe_cagayanensis)	Dictyosperma_album)	Geonoma_undata)	((Oenocarpus_bataua	Oenocarpus_minor)	Prestoea_acuminata)))))	(Podococcus_barteri	(((Elaeis_oleifera	Elaeis_guineensis)	Bactris_major)	Attalea_speciosa))))))	Nypa_fruticans);
((((Iriartea_deltoidea	((Reinhardtia_paiewonskiana	Reinhardtia_latisecta)	Reinhardtia_simplex))	(Orania_palindan	((Roystonea_regia	(Chamaedorea_seifrizii	(Serenoa_repens	(Sabal_domingensis	Phoenix_dactylifera))))	Sclerosperma_profizianum)))	((Manicaria_saccifera	((Heterospathe_cagayanensis	(Dictyosperma_album	(Kentiopsis_piersoniorum	(Veitchia_spiralis	Hydriastele_microspadix))))	(Geonoma_undata	((Oenocarpus_bataua	Oenocarpus_minor)	Prestoea_acuminata))))	(Podococcus_barteri	((Bactris_major	(Elaeis_oleifera	Elaeis_guineensis))	Attalea_speciosa))))	Nypa_fruticans);
(((Serenoa_repens	(Veitchia_spiralis	Chamaedorea_seifrizii))	((Sabal_domingensis	(Phoenix_dactylifera	Podococcus_barteri))	(((Sclerosperma_profizianum	Orania_palindan)	((((Attalea_speciosa	(Bactris_major	(Elaeis_guineensis	Elaeis_oleifera)))	((Kentiopsis_piersoniorum	((Hydriastele_microspadix	Dictyosperma_album)	Heterospathe_cagayanensis))	((Geonoma_undata	(Prestoea_acuminata	(Oenocarpus_minor	Oenocarpus_bataua)))	Manicaria_saccifera)))	((Reinhardtia_latisecta	Reinhardtia_paiewonskiana)	Reinhardtia_simplex))	Iriartea_deltoidea))	Roystonea_regia)))	Nypa_fruticans);
(((Serenoa_repens	(Veitchia_spiralis	(Iriartea_deltoidea	Chamaedorea_seifrizii)))	((((Sclerosperma_profizianum	(Sabal_domingensis	(Phoenix_dactylifera	Podococcus_barteri)))	((Reinhardtia_latisecta	Reinhardtia_paiewonskiana)	Reinhardtia_simplex))	(Roystonea_regia	Orania_palindan))	((Attalea_speciosa	(Bactris_major	(Elaeis_guineensis	Elaeis_oleifera)))	((Manicaria_saccifera	(((Prestoea_acuminata	Oenocarpus_bataua)	Oenocarpus_minor)	Geonoma_undata))	(Kentiopsis_piersoniorum	((Hydriastele_microspadix	Dictyosperma_album)	Heterospathe_cagayanensis))))))	Nypa_fruticans);
(((((((Orania_palindan	((((Podococcus_barteri	Bactris_major)	(Elaeis_guineensis	Elaeis_oleifera))	((Manicaria_saccifera	(Geonoma_undata	((Hydriastele_microspadix	Dictyosperma_album)	Heterospathe_cagayanensis)))	(((Veitchia_spiralis	Prestoea_acuminata)	Kentiopsis_piersoniorum)	(Oenocarpus_bataua	Oenocarpus_minor))))	(Iriartea_deltoidea	((Reinhardtia_latisecta	Reinhardtia_paiewonskiana)	Reinhardtia_simplex))))	(Attalea_speciosa	Sclerosperma_profizianum))	Roystonea_regia)	(Sabal_domingensis	Phoenix_dactylifera))	Serenoa_repens)	Chamaedorea_seifrizii)	Nypa_fruticans);
(((Orania_palindan	((Podococcus_barteri	Sclerosperma_profizianum)	(((Serenoa_repens	Chamaedorea_seifrizii)	(Sabal_domingensis	Phoenix_dactylifera))	(((Attalea_speciosa	(Bactris_major	(Elaeis_guineensis	Elaeis_oleifera)))	((((Prestoea_acuminata	Veitchia_spiralis)	(Oenocarpus_bataua	Oenocarpus_minor))	((Kentiopsis_piersoniorum	Heterospathe_cagayanensis)	(Hydriastele_microspadix	Dictyosperma_album)))	(Geonoma_undata	Manicaria_saccifera)))	(Iriartea_deltoidea	((Reinhardtia_latisecta	Reinhardtia_paiewonskiana)	Reinhardtia_simplex))))))	Roystonea_regia)	Nypa_fruticans);
(((Orania_palindan	Roystonea_regia)	(((Chamaedorea_seifrizii	((Sabal_domingensis	(Podococcus_barteri	Phoenix_dactylifera))	Serenoa_repens))	((Attalea_speciosa	(Bactris_major	(Elaeis_guineensis	Elaeis_oleifera)))	(Sclerosperma_profizianum	((((Veitchia_spiralis	((Heterospathe_cagayanensis	(Hydriastele_microspadix	Dictyosperma_album))	Kentiopsis_piersoniorum))	Geonoma_undata)	(Prestoea_acuminata	Manicaria_saccifera))	(Oenocarpus_bataua	Oenocarpus_minor)))))	(Iriartea_deltoidea	((Reinhardtia_latisecta	Reinhardtia_paiewonskiana)	Reinhardtia_simplex))))	Nypa_fruticans);
((Orania_palindan	(((Sabal_domingensis	Phoenix_dactylifera)	(((Sclerosperma_profizianum	(Chamaedorea_seifrizii	Serenoa_repens))	Podococcus_barteri)	(((((((Hydriastele_microspadix	Dictyosperma_album)	(Kentiopsis_piersoniorum	Heterospathe_cagayanensis))	Geonoma_undata)	Manicaria_saccifera)	((Veitchia_spiralis	Prestoea_acuminata)	(Oenocarpus_bataua	Oenocarpus_minor)))	(Attalea_speciosa	(Bactris_major	(Elaeis_guineensis	Elaeis_oleifera))))	(Iriartea_deltoidea	((Reinhardtia_latisecta	Reinhardtia_paiewonskiana)	Reinhardtia_simplex)))))	Roystonea_regia))	Nypa_fruticans);
(((Iriartea_deltoidea	((Reinhardtia_latisecta	Reinhardtia_paiewonskiana)	Reinhardtia_simplex))	(((Sclerosperma_profizianum	(Chamaedorea_seifrizii	((Sabal_domingensis	(Podococcus_barteri	Phoenix_dactylifera))	Serenoa_repens)))	(Roystonea_regia	Orania_palindan))	((((Hydriastele_microspadix	Dictyosperma_album)	(Kentiopsis_piersoniorum	Heterospathe_cagayanensis))	(((Veitchia_spiralis	Prestoea_acuminata)	(Oenocarpus_bataua	Oenocarpus_minor))	(Geonoma_undata	Manicaria_saccifera)))	(Attalea_speciosa	(Bactris_major	(Elaeis_guineensis	Elaeis_oleifera))))))	Nypa_fruticans);
((((Reinhardtia_latisecta	Reinhardtia_paiewonskiana)	Reinhardtia_simplex)	((((((Geonoma_undata	(Prestoea_acuminata	(Oenocarpus_bataua	Oenocarpus_minor)))	(Kentiopsis_piersoniorum	((Hydriastele_microspadix	Dictyosperma_album)	(Veitchia_spiralis	Heterospathe_cagayanensis))))	Manicaria_saccifera)	(Attalea_speciosa	(Bactris_major	(Elaeis_guineensis	Elaeis_oleifera))))	(Sclerosperma_profizianum	((Sabal_domingensis	(Podococcus_barteri	Phoenix_dactylifera))	Serenoa_repens)))	(Iriartea_deltoidea	((Chamaedorea_seifrizii	Roystonea_regia)	Orania_palindan))))	Nypa_fruticans);
((((((Geonoma_undata	(Kentiopsis_piersoniorum	((Hydriastele_microspadix	Dictyosperma_album)	Heterospathe_cagayanensis)))	Manicaria_saccifera)	(Prestoea_acuminata	((Oenocarpus_bataua	Veitchia_spiralis)	Oenocarpus_minor)))	(Attalea_speciosa	(Bactris_major	(Elaeis_guineensis	Elaeis_oleifera))))	((Iriartea_deltoidea	((Reinhardtia_latisecta	Reinhardtia_paiewonskiana)	Reinhardtia_simplex))	(((Roystonea_regia	(Chamaedorea_seifrizii	Serenoa_repens))	(Sabal_domingensis	(Podococcus_barteri	Phoenix_dactylifera)))	(Sclerosperma_profizianum	Orania_palindan))))	Nypa_fruticans);
((Orania_palindan	((Roystonea_regia	(((Iriartea_deltoidea	Chamaedorea_seifrizii)	Serenoa_repens)	(Sabal_domingensis	(Podococcus_barteri	Phoenix_dactylifera))))	((((Reinhardtia_latisecta	Reinhardtia_paiewonskiana)	Reinhardtia_simplex)	((((Prestoea_acuminata	(Oenocarpus_bataua	Oenocarpus_minor))	(Geonoma_undata	(Veitchia_spiralis	((Hydriastele_microspadix	Dictyosperma_album)	(Heterospathe_cagayanensis	Kentiopsis_piersoniorum)))))	Manicaria_saccifera)	(Attalea_speciosa	(Bactris_major	(Elaeis_guineensis	Elaeis_oleifera)))))	Sclerosperma_profizianum)))	Nypa_fruticans);
(((((Iriartea_deltoidea	Chamaedorea_seifrizii)	(Serenoa_repens	Attalea_speciosa))	Veitchia_spiralis)	(((((Roystonea_regia	((Podococcus_barteri	Phoenix_dactylifera)	Sabal_domingensis))	Orania_palindan)	(Sclerosperma_profizianum	(((Geonoma_undata	Manicaria_saccifera)	(Prestoea_acuminata	(Oenocarpus_bataua	Oenocarpus_minor)))	((Kentiopsis_piersoniorum	Heterospathe_cagayanensis)	(Hydriastele_microspadix	Dictyosperma_album)))))	(Reinhardtia_simplex	(Reinhardtia_paiewonskiana	Reinhardtia_latisecta)))	(Bactris_major	(Elaeis_oleifera	Elaeis_guineensis))))	Nypa_fruticans);
(((Serenoa_repens	(((Podococcus_barteri	Phoenix_dactylifera)	Sabal_domingensis)	(((Attalea_speciosa	Sclerosperma_profizianum)	((Reinhardtia_simplex	(Reinhardtia_paiewonskiana	Reinhardtia_latisecta))	(((((Kentiopsis_piersoniorum	Prestoea_acuminata)	(Oenocarpus_bataua	Oenocarpus_minor))	(Geonoma_undata	(Heterospathe_cagayanensis	(Hydriastele_microspadix	Dictyosperma_album))))	Manicaria_saccifera)	(Bactris_major	(Elaeis_oleifera	Elaeis_guineensis)))))	(Orania_palindan	Roystonea_regia))))	((Iriartea_deltoidea	Chamaedorea_seifrizii)	Veitchia_spiralis))	Nypa_fruticans);
((Serenoa_repens	(((((Attalea_speciosa	Sclerosperma_profizianum)	((Reinhardtia_simplex	(Reinhardtia_paiewonskiana	Reinhardtia_latisecta))	((Manicaria_saccifera	((Geonoma_undata	(((Dictyosperma_album	Kentiopsis_piersoniorum)	Heterospathe_cagayanensis)	Hydriastele_microspadix))	(Prestoea_acuminata	(Oenocarpus_bataua	Oenocarpus_minor))))	(Podococcus_barteri	(Bactris_major	(Elaeis_oleifera	Elaeis_guineensis))))))	(Phoenix_dactylifera	Sabal_domingensis))	(Orania_palindan	Roystonea_regia))	((Iriartea_deltoidea	Chamaedorea_seifrizii)	Veitchia_spiralis)))	Nypa_fruticans);
((((Veitchia_spiralis	Serenoa_repens)	Chamaedorea_seifrizii)	(((Reinhardtia_simplex	(Reinhardtia_paiewonskiana	Reinhardtia_latisecta))	(((Sclerosperma_profizianum	((Manicaria_saccifera	(Prestoea_acuminata	(Oenocarpus_bataua	Oenocarpus_minor)))	(Geonoma_undata	((Hydriastele_microspadix	Heterospathe_cagayanensis)	(Dictyosperma_album	Kentiopsis_piersoniorum)))))	(Attalea_speciosa	(Bactris_major	((Elaeis_oleifera	Elaeis_guineensis)	Podococcus_barteri))))	(Phoenix_dactylifera	Sabal_domingensis)))	(Iriartea_deltoidea	(Orania_palindan	Roystonea_regia))))	Nypa_fruticans);
(((((((Iriartea_deltoidea	(((Manicaria_saccifera	(Geonoma_undata	(Hydriastele_microspadix	((Heterospathe_cagayanensis	Kentiopsis_piersoniorum)	Dictyosperma_album))))	(Prestoea_acuminata	(Oenocarpus_bataua	Oenocarpus_minor)))	(Attalea_speciosa	(Bactris_major	(Elaeis_oleifera	Elaeis_guineensis)))))	(Reinhardtia_simplex	(Reinhardtia_paiewonskiana	Reinhardtia_latisecta)))	(Sclerosperma_profizianum	Orania_palindan))	Roystonea_regia)	((Podococcus_barteri	Phoenix_dactylifera)	Sabal_domingensis))	(Serenoa_repens	(Chamaedorea_seifrizii	Veitchia_spiralis)))	Nypa_fruticans);
(((Phoenix_dactylifera	Sabal_domingensis)	(Serenoa_repens	((Podococcus_barteri	((((Iriartea_deltoidea	(Reinhardtia_simplex	(Reinhardtia_paiewonskiana	Reinhardtia_latisecta)))	((Manicaria_saccifera	(((Prestoea_acuminata	(Oenocarpus_bataua	Oenocarpus_minor))	Geonoma_undata)	((Hydriastele_microspadix	(Heterospathe_cagayanensis	Dictyosperma_album))	Kentiopsis_piersoniorum)))	(Attalea_speciosa	(Bactris_major	(Elaeis_oleifera	Elaeis_guineensis)))))	(Sclerosperma_profizianum	Orania_palindan))	Roystonea_regia))	(Chamaedorea_seifrizii	Veitchia_spiralis))))	Nypa_fruticans);
((((Iriartea_deltoidea	Chamaedorea_seifrizii)	(Serenoa_repens	Veitchia_spiralis))	(((Podococcus_barteri	Phoenix_dactylifera)	Sabal_domingensis)	((((Reinhardtia_simplex	(Reinhardtia_paiewonskiana	Reinhardtia_latisecta))	((Manicaria_saccifera	(Attalea_speciosa	(Bactris_major	(Elaeis_oleifera	Elaeis_guineensis))))	((Geonoma_undata	((Heterospathe_cagayanensis	(Hydriastele_microspadix	Kentiopsis_piersoniorum))	Dictyosperma_album))	(Prestoea_acuminata	(Oenocarpus_bataua	Oenocarpus_minor)))))	Sclerosperma_profizianum)	(Roystonea_regia	Orania_palindan))))	Nypa_fruticans);
(((Veitchia_spiralis	(Iriartea_deltoidea	Chamaedorea_seifrizii))	(Serenoa_repens	((Phoenix_dactylifera	Sabal_domingensis)	(((((Reinhardtia_paiewonskiana	Reinhardtia_latisecta)	Reinhardtia_simplex)	(((Elaeis_oleifera	Elaeis_guineensis)	(Podococcus_barteri	Bactris_major))	(Manicaria_saccifera	((Prestoea_acuminata	(Oenocarpus_minor	Oenocarpus_bataua))	(Geonoma_undata	(((Heterospathe_cagayanensis	Hydriastele_microspadix)	Dictyosperma_album)	Kentiopsis_piersoniorum))))))	(Attalea_speciosa	Sclerosperma_profizianum))	(Roystonea_regia	Orania_palindan)))))	Nypa_fruticans);
((((Veitchia_spiralis	(Iriartea_deltoidea	Chamaedorea_seifrizii))	Serenoa_repens)	(((Podococcus_barteri	Phoenix_dactylifera)	Sabal_domingensis)	((((((Reinhardtia_paiewonskiana	Reinhardtia_latisecta)	Reinhardtia_simplex)	((Elaeis_oleifera	Elaeis_guineensis)	Bactris_major))	(Manicaria_saccifera	((Kentiopsis_piersoniorum	(Prestoea_acuminata	(Oenocarpus_minor	Oenocarpus_bataua)))	(Heterospathe_cagayanensis	((Hydriastele_microspadix	Dictyosperma_album)	Geonoma_undata)))))	(Attalea_speciosa	Sclerosperma_profizianum))	(Roystonea_regia	Orania_palindan))))	Nypa_fruticans);
((((((Reinhardtia_paiewonskiana	Reinhardtia_latisecta)	Reinhardtia_simplex)	((((Prestoea_acuminata	(Oenocarpus_minor	Oenocarpus_bataua))	(Manicaria_saccifera	Geonoma_undata))	((Dictyosperma_album	Kentiopsis_piersoniorum)	(Heterospathe_cagayanensis	Hydriastele_microspadix)))	(Attalea_speciosa	((Elaeis_oleifera	Elaeis_guineensis)	Bactris_major))))	Iriartea_deltoidea)	((Sclerosperma_profizianum	Orania_palindan)	(Roystonea_regia	(((Podococcus_barteri	Phoenix_dactylifera)	Sabal_domingensis)	(Chamaedorea_seifrizii	(Serenoa_repens	Veitchia_spiralis))))))	Nypa_fruticans);
((((Iriartea_deltoidea	(((Manicaria_saccifera	(Prestoea_acuminata	(Oenocarpus_minor	Oenocarpus_bataua)))	(Bactris_major	((Elaeis_guineensis	Elaeis_oleifera)	Attalea_speciosa)))	((Kentiopsis_piersoniorum	(Hydriastele_microspadix	(Dictyosperma_album	Heterospathe_cagayanensis)))	Geonoma_undata)))	((Reinhardtia_paiewonskiana	Reinhardtia_simplex)	Reinhardtia_latisecta))	(Orania_palindan	(Sclerosperma_profizianum	(Roystonea_regia	(((Podococcus_barteri	Phoenix_dactylifera)	Sabal_domingensis)	((Veitchia_spiralis	Chamaedorea_seifrizii)	Serenoa_repens))))))	Nypa_fruticans);
((((Sclerosperma_profizianum	(((Podococcus_barteri	Phoenix_dactylifera)	Sabal_domingensis)	((((Oenocarpus_minor	Oenocarpus_bataua)	(Geonoma_undata	Prestoea_acuminata))	Manicaria_saccifera)	(Attalea_speciosa	(Bactris_major	(Elaeis_guineensis	Elaeis_oleifera))))))	(((Kentiopsis_piersoniorum	(Dictyosperma_album	(Hydriastele_microspadix	Heterospathe_cagayanensis)))	(Roystonea_regia	Orania_palindan))	(Iriartea_deltoidea	(Reinhardtia_simplex	(Reinhardtia_latisecta	Reinhardtia_paiewonskiana)))))	(Serenoa_repens	(Chamaedorea_seifrizii	Veitchia_spiralis)))	Nypa_fruticans);
(((((Iriartea_deltoidea	(Reinhardtia_simplex	(Reinhardtia_latisecta	Reinhardtia_paiewonskiana)))	(((((Hydriastele_microspadix	Heterospathe_cagayanensis)	(Kentiopsis_piersoniorum	Dictyosperma_album))	(Geonoma_undata	Manicaria_saccifera))	(Prestoea_acuminata	(Oenocarpus_bataua	Oenocarpus_minor)))	(Attalea_speciosa	(Bactris_major	(Elaeis_guineensis	Elaeis_oleifera)))))	((Sclerosperma_profizianum	((Podococcus_barteri	Phoenix_dactylifera)	Sabal_domingensis))	(Roystonea_regia	Orania_palindan)))	(Serenoa_repens	(Chamaedorea_seifrizii	Veitchia_spiralis)))	Nypa_fruticans);
(((((Podococcus_barteri	Phoenix_dactylifera)	Sabal_domingensis)	(((Orania_palindan	Sclerosperma_profizianum)	((Reinhardtia_simplex	(Reinhardtia_latisecta	Reinhardtia_paiewonskiana))	((((Hydriastele_microspadix	Dictyosperma_album)	(Heterospathe_cagayanensis	Kentiopsis_piersoniorum))	((Prestoea_acuminata	(Oenocarpus_bataua	Oenocarpus_minor))	(Geonoma_undata	Manicaria_saccifera)))	(Attalea_speciosa	(Bactris_major	(Elaeis_guineensis	Elaeis_oleifera))))))	Roystonea_regia))	(((Iriartea_deltoidea	Chamaedorea_seifrizii)	Veitchia_spiralis)	Serenoa_repens))	Nypa_fruticans);
((((((Iriartea_deltoidea	(Reinhardtia_simplex	(Reinhardtia_latisecta	Reinhardtia_paiewonskiana)))	((Kentiopsis_piersoniorum	(Dictyosperma_album	(Heterospathe_cagayanensis	Hydriastele_microspadix)))	((Prestoea_acuminata	(Oenocarpus_bataua	Oenocarpus_minor))	(Manicaria_saccifera	(Attalea_speciosa	(Bactris_major	((Elaeis_guineensis	Elaeis_oleifera)	Podococcus_barteri)))))))	(Sclerosperma_profizianum	(Geonoma_undata	(Serenoa_repens	(Phoenix_dactylifera	Sabal_domingensis)))))	(Orania_palindan	Roystonea_regia))	(Chamaedorea_seifrizii	Veitchia_spiralis))	Nypa_fruticans);
(((((Reinhardtia_simplex	(Iriartea_deltoidea	(Reinhardtia_latisecta	Reinhardtia_paiewonskiana)))	((Kentiopsis_piersoniorum	(Heterospathe_cagayanensis	(Hydriastele_microspadix	Dictyosperma_album)))	((Sclerosperma_profizianum	(Serenoa_repens	((Podococcus_barteri	Phoenix_dactylifera)	Sabal_domingensis)))	(Geonoma_undata	((Prestoea_acuminata	(Oenocarpus_bataua	Oenocarpus_minor))	(Manicaria_saccifera	(Attalea_speciosa	(Bactris_major	(Elaeis_guineensis	Elaeis_oleifera)))))))))	(Orania_palindan	Roystonea_regia))	(Chamaedorea_seifrizii	Veitchia_spiralis))	Nypa_fruticans);
(((((Sclerosperma_profizianum	Orania_palindan)	((Reinhardtia_simplex	(Reinhardtia_latisecta	Reinhardtia_paiewonskiana))	((Geonoma_undata	((Kentiopsis_piersoniorum	(Heterospathe_cagayanensis	(Hydriastele_microspadix	Dictyosperma_album)))	((Prestoea_acuminata	(Oenocarpus_bataua	Oenocarpus_minor))	Manicaria_saccifera)))	(Attalea_speciosa	(Bactris_major	(Elaeis_guineensis	Elaeis_oleifera))))))	(Roystonea_regia	(Serenoa_repens	((Podococcus_barteri	Phoenix_dactylifera)	Sabal_domingensis))))	((Veitchia_spiralis	Chamaedorea_seifrizii)	Iriartea_deltoidea))	Nypa_fruticans);
(((Roystonea_regia	(((Veitchia_spiralis	Chamaedorea_seifrizii)	(Iriartea_deltoidea	(Reinhardtia_simplex	(Reinhardtia_latisecta	Reinhardtia_paiewonskiana))))	(((Sclerosperma_profizianum	(Geonoma_undata	(((Prestoea_acuminata	(Oenocarpus_bataua	Oenocarpus_minor))	Manicaria_saccifera)	(Kentiopsis_piersoniorum	(Heterospathe_cagayanensis	(Hydriastele_microspadix	Dictyosperma_album))))))	(Attalea_speciosa	(Bactris_major	(Elaeis_guineensis	Elaeis_oleifera))))	(Serenoa_repens	((Podococcus_barteri	Phoenix_dactylifera)	Sabal_domingensis)))))	Orania_palindan)	Nypa_fruticans);
(((Sclerosperma_profizianum	(((Reinhardtia_simplex	(Reinhardtia_latisecta	Reinhardtia_paiewonskiana))	((((Kentiopsis_piersoniorum	Manicaria_saccifera)	(Prestoea_acuminata	(Oenocarpus_bataua	Oenocarpus_minor)))	(Heterospathe_cagayanensis	(Geonoma_undata	(Hydriastele_microspadix	Dictyosperma_album))))	(((Elaeis_guineensis	Elaeis_oleifera)	Bactris_major)	Attalea_speciosa)))	((Veitchia_spiralis	(Iriartea_deltoidea	Chamaedorea_seifrizii))	(Roystonea_regia	((Podococcus_barteri	Serenoa_repens)	(Phoenix_dactylifera	Sabal_domingensis))))))	Orania_palindan)	Nypa_fruticans);
((((Sclerosperma_profizianum	(Roystonea_regia	(((Podococcus_barteri	Phoenix_dactylifera)	Sabal_domingensis)	(Serenoa_repens	(Veitchia_spiralis	Chamaedorea_seifrizii)))))	((Iriartea_deltoidea	((Reinhardtia_latisecta	Reinhardtia_paiewonskiana)	Reinhardtia_simplex))	((((((Hydriastele_microspadix	Dictyosperma_album)	Heterospathe_cagayanensis)	Kentiopsis_piersoniorum)	Geonoma_undata)	(Manicaria_saccifera	(((Elaeis_guineensis	Elaeis_oleifera)	Bactris_major)	Attalea_speciosa)))	(Prestoea_acuminata	(Oenocarpus_bataua	Oenocarpus_minor)))))	Orania_palindan)	Nypa_fruticans);
(((Serenoa_repens	(Chamaedorea_seifrizii	Veitchia_spiralis))	((Phoenix_dactylifera	Sabal_domingensis)	(Roystonea_regia	((((Reinhardtia_latisecta	Reinhardtia_paiewonskiana)	Reinhardtia_simplex)	(((Bactris_major	(Podococcus_barteri	(Elaeis_oleifera	Elaeis_guineensis)))	((((Oenocarpus_minor	Oenocarpus_bataua)	Prestoea_acuminata)	Manicaria_saccifera)	(Geonoma_undata	(((Heterospathe_cagayanensis	Kentiopsis_piersoniorum)	Dictyosperma_album)	Hydriastele_microspadix))))	(Attalea_speciosa	Iriartea_deltoidea)))	(Orania_palindan	Sclerosperma_profizianum)))))	Nypa_fruticans);
(((Serenoa_repens	(Chamaedorea_seifrizii	Veitchia_spiralis))	(((((Iriartea_deltoidea	((Reinhardtia_latisecta	Reinhardtia_paiewonskiana)	Reinhardtia_simplex))	(((Bactris_major	(Podococcus_barteri	(Elaeis_oleifera	Elaeis_guineensis)))	Attalea_speciosa)	((Manicaria_saccifera	(Geonoma_undata	((Hydriastele_microspadix	Heterospathe_cagayanensis)	(Kentiopsis_piersoniorum	Dictyosperma_album))))	((Oenocarpus_minor	Oenocarpus_bataua)	Prestoea_acuminata))))	(Orania_palindan	Sclerosperma_profizianum))	(Phoenix_dactylifera	Sabal_domingensis))	Roystonea_regia))	Nypa_fruticans);
(((Iriartea_deltoidea	((Reinhardtia_latisecta	Reinhardtia_paiewonskiana)	Reinhardtia_simplex))	((((Bactris_major	(Elaeis_oleifera	Elaeis_guineensis))	Attalea_speciosa)	((Manicaria_saccifera	(Geonoma_undata	((Hydriastele_microspadix	Heterospathe_cagayanensis)	(Kentiopsis_piersoniorum	Dictyosperma_album))))	((Oenocarpus_minor	Oenocarpus_bataua)	Prestoea_acuminata)))	((Orania_palindan	Sclerosperma_profizianum)	(Roystonea_regia	((Chamaedorea_seifrizii	Veitchia_spiralis)	(Serenoa_repens	((Podococcus_barteri	Phoenix_dactylifera)	Sabal_domingensis)))))))	Nypa_fruticans);
((Serenoa_repens	(Veitchia_spiralis	(Chamaedorea_seifrizii	((((((Podococcus_barteri	Bactris_major)	(Elaeis_oleifera	Elaeis_guineensis))	(Manicaria_saccifera	(((Oenocarpus_minor	Oenocarpus_bataua)	Prestoea_acuminata)	(Geonoma_undata	((Heterospathe_cagayanensis	Kentiopsis_piersoniorum)	(Dictyosperma_album	Hydriastele_microspadix))))))	(Attalea_speciosa	(Iriartea_deltoidea	((Reinhardtia_latisecta	Reinhardtia_paiewonskiana)	Reinhardtia_simplex))))	(Orania_palindan	Sclerosperma_profizianum))	(Phoenix_dactylifera	(Roystonea_regia	Sabal_domingensis))))))	Nypa_fruticans);
((Orania_palindan	((((Podococcus_barteri	(Bactris_major	(Attalea_speciosa	(Elaeis_oleifera	Elaeis_guineensis))))	(Manicaria_saccifera	((((Oenocarpus_minor	Oenocarpus_bataua)	Prestoea_acuminata)	Geonoma_undata)	((Heterospathe_cagayanensis	Kentiopsis_piersoniorum)	(Dictyosperma_album	Hydriastele_microspadix)))))	((Reinhardtia_paiewonskiana	Reinhardtia_latisecta)	Reinhardtia_simplex))	(((Phoenix_dactylifera	Sabal_domingensis)	(((Veitchia_spiralis	(Iriartea_deltoidea	Chamaedorea_seifrizii))	Serenoa_repens)	Roystonea_regia))	Sclerosperma_profizianum)))	Nypa_fruticans);
(((Iriartea_deltoidea	Chamaedorea_seifrizii)	(Veitchia_spiralis	(((Sclerosperma_profizianum	(Serenoa_repens	(Phoenix_dactylifera	Sabal_domingensis)))	(Podococcus_barteri	((Attalea_speciosa	(Bactris_major	(Elaeis_oleifera	Elaeis_guineensis)))	((Manicaria_saccifera	(((Oenocarpus_minor	Oenocarpus_bataua)	Prestoea_acuminata)	Geonoma_undata))	((Heterospathe_cagayanensis	Kentiopsis_piersoniorum)	(Hydriastele_microspadix	Dictyosperma_album))))))	(((Reinhardtia_paiewonskiana	Reinhardtia_latisecta)	Reinhardtia_simplex)	(Roystonea_regia	Orania_palindan)))))	Nypa_fruticans);
(((Chamaedorea_seifrizii	Veitchia_spiralis)	(Serenoa_repens	((Phoenix_dactylifera	Sabal_domingensis)	(((Iriartea_deltoidea	((Reinhardtia_paiewonskiana	Reinhardtia_latisecta)	Reinhardtia_simplex))	(Roystonea_regia	Orania_palindan))	((Podococcus_barteri	(Bactris_major	((Elaeis_oleifera	Elaeis_guineensis)	Attalea_speciosa)))	(Sclerosperma_profizianum	((Manicaria_saccifera	(((Oenocarpus_minor	Oenocarpus_bataua)	Prestoea_acuminata)	Geonoma_undata))	(Heterospathe_cagayanensis	((Kentiopsis_piersoniorum	Hydriastele_microspadix)	Dictyosperma_album)))))))))	Nypa_fruticans);
((((Chamaedorea_seifrizii	Serenoa_repens)	Veitchia_spiralis)	(((Sclerosperma_profizianum	Orania_palindan)	((Podococcus_barteri	(((((Geonoma_undata	(Hydriastele_microspadix	(Kentiopsis_piersoniorum	(Heterospathe_cagayanensis	Dictyosperma_album))))	Manicaria_saccifera)	(Oenocarpus_minor	Oenocarpus_bataua))	Prestoea_acuminata)	(Attalea_speciosa	(Bactris_major	(Elaeis_oleifera	Elaeis_guineensis)))))	(Iriartea_deltoidea	((Reinhardtia_paiewonskiana	Reinhardtia_latisecta)	Reinhardtia_simplex))))	(Roystonea_regia	(Phoenix_dactylifera	Sabal_domingensis))))	Nypa_fruticans);
((((Chamaedorea_seifrizii	Serenoa_repens)	Veitchia_spiralis)	((((Attalea_speciosa	Sclerosperma_profizianum)	(((((Prestoea_acuminata	(Geonoma_undata	(Kentiopsis_piersoniorum	(Heterospathe_cagayanensis	(Hydriastele_microspadix	Dictyosperma_album)))))	Manicaria_saccifera)	(Oenocarpus_minor	Oenocarpus_bataua))	(Bactris_major	(Elaeis_oleifera	Elaeis_guineensis)))	(Iriartea_deltoidea	((Reinhardtia_paiewonskiana	Reinhardtia_latisecta)	Reinhardtia_simplex))))	((Podococcus_barteri	Phoenix_dactylifera)	Sabal_domingensis))	(Roystonea_regia	Orania_palindan)))	Nypa_fruticans);
((Serenoa_repens	((Veitchia_spiralis	(Iriartea_deltoidea	Chamaedorea_seifrizii))	(((Roystonea_regia	Orania_palindan)	((((Kentiopsis_piersoniorum	(Dictyosperma_album	(Heterospathe_cagayanensis	Hydriastele_microspadix)))	(Manicaria_saccifera	((Prestoea_acuminata	(Oenocarpus_minor	Oenocarpus_bataua))	Geonoma_undata)))	(Bactris_major	(Elaeis_oleifera	Elaeis_guineensis)))	((Reinhardtia_paiewonskiana	Reinhardtia_latisecta)	Reinhardtia_simplex)))	((Attalea_speciosa	Sclerosperma_profizianum)	((Podococcus_barteri	Phoenix_dactylifera)	Sabal_domingensis)))))	Nypa_fruticans);
(((((Phoenix_dactylifera	Sabal_domingensis)	((((((((Heterospathe_cagayanensis	(Hydriastele_microspadix	Dictyosperma_album))	Kentiopsis_piersoniorum)	((((Veitchia_spiralis	Prestoea_acuminata)	Oenocarpus_minor)	Oenocarpus_bataua)	Geonoma_undata))	Manicaria_saccifera)	(Attalea_speciosa	(Bactris_major	(Elaeis_guineensis	Elaeis_oleifera))))	(Iriartea_deltoidea	(Reinhardtia_simplex	(Reinhardtia_paiewonskiana	Reinhardtia_latisecta))))	(Orania_palindan	Sclerosperma_profizianum))	Roystonea_regia))	(Chamaedorea_seifrizii	Serenoa_repens))	Podococcus_barteri)	Nypa_fruticans);
(((Chamaedorea_seifrizii	Serenoa_repens)	((Phoenix_dactylifera	Sabal_domingensis)	((Orania_palindan	((((((Podococcus_barteri	Manicaria_saccifera)	((Veitchia_spiralis	Prestoea_acuminata)	(Oenocarpus_bataua	Oenocarpus_minor)))	(((Dictyosperma_album	(Heterospathe_cagayanensis	Hydriastele_microspadix))	Kentiopsis_piersoniorum)	Geonoma_undata))	(Attalea_speciosa	(Bactris_major	(Elaeis_guineensis	Elaeis_oleifera))))	(Iriartea_deltoidea	(Reinhardtia_simplex	(Reinhardtia_paiewonskiana	Reinhardtia_latisecta))))	Sclerosperma_profizianum))	Roystonea_regia)))	Nypa_fruticans);
(((((Chamaedorea_seifrizii	Serenoa_repens)	Veitchia_spiralis)	Geonoma_undata)	(((Phoenix_dactylifera	Sabal_domingensis)	((((((Dictyosperma_album	(Heterospathe_cagayanensis	Hydriastele_microspadix))	Kentiopsis_piersoniorum)	(Orania_palindan	Roystonea_regia))	(Iriartea_deltoidea	(Reinhardtia_simplex	(Reinhardtia_paiewonskiana	Reinhardtia_latisecta))))	(Manicaria_saccifera	((Prestoea_acuminata	(Oenocarpus_bataua	Oenocarpus_minor))	((Attalea_speciosa	(Elaeis_guineensis	Elaeis_oleifera))	Bactris_major))))	Sclerosperma_profizianum))	Podococcus_barteri))	Nypa_fruticans);
(((Attalea_speciosa	((((Roystonea_regia	((Iriartea_deltoidea	Chamaedorea_seifrizii)	((Phoenix_dactylifera	Sabal_domingensis)	(Geonoma_undata	Serenoa_repens))))	(Orania_palindan	Sclerosperma_profizianum))	(Reinhardtia_paiewonskiana	(Reinhardtia_latisecta	Reinhardtia_simplex)))	Podococcus_barteri))	(((Manicaria_saccifera	((Prestoea_acuminata	(Oenocarpus_bataua	Oenocarpus_minor))	Veitchia_spiralis))	((Dictyosperma_album	(Heterospathe_cagayanensis	Hydriastele_microspadix))	Kentiopsis_piersoniorum))	(Bactris_major	(Elaeis_guineensis	Elaeis_oleifera))))	Nypa_fruticans);
((((Podococcus_barteri	Chamaedorea_seifrizii)	Serenoa_repens)	(((Roystonea_regia	Orania_palindan)	((((((((Veitchia_spiralis	Prestoea_acuminata)	Manicaria_saccifera)	(Dictyosperma_album	(Heterospathe_cagayanensis	(Hydriastele_microspadix	Kentiopsis_piersoniorum))))	(Oenocarpus_bataua	Oenocarpus_minor))	(Attalea_speciosa	(Bactris_major	(Elaeis_guineensis	Elaeis_oleifera))))	Iriartea_deltoidea)	(Reinhardtia_simplex	(Reinhardtia_paiewonskiana	Reinhardtia_latisecta)))	(Geonoma_undata	Sclerosperma_profizianum)))	(Phoenix_dactylifera	Sabal_domingensis)))	Nypa_fruticans);
(((Chamaedorea_seifrizii	Serenoa_repens)	((((Roystonea_regia	Orania_palindan)	((Reinhardtia_simplex	(Reinhardtia_paiewonskiana	Reinhardtia_latisecta))	Iriartea_deltoidea))	((Attalea_speciosa	(Bactris_major	(Elaeis_guineensis	Elaeis_oleifera)))	(Sclerosperma_profizianum	(Geonoma_undata	((Manicaria_saccifera	((Oenocarpus_bataua	Oenocarpus_minor)	(Veitchia_spiralis	Prestoea_acuminata)))	(Kentiopsis_piersoniorum	((Dictyosperma_album	Hydriastele_microspadix)	Heterospathe_cagayanensis)))))))	((Podococcus_barteri	Phoenix_dactylifera)	Sabal_domingensis)))	Nypa_fruticans);
(((Chamaedorea_seifrizii	Serenoa_repens)	(((((((Reinhardtia_simplex	(Reinhardtia_paiewonskiana	Reinhardtia_latisecta))	Iriartea_deltoidea)	(Attalea_speciosa	(Bactris_major	(Elaeis_guineensis	Elaeis_oleifera))))	((Manicaria_saccifera	(((Oenocarpus_minor	(Veitchia_spiralis	Prestoea_acuminata))	Oenocarpus_bataua)	(Kentiopsis_piersoniorum	((Dictyosperma_album	Hydriastele_microspadix)	Heterospathe_cagayanensis))))	Geonoma_undata))	(Sclerosperma_profizianum	Orania_palindan))	Roystonea_regia)	((Podococcus_barteri	Phoenix_dactylifera)	Sabal_domingensis)))	Nypa_fruticans);
((Orania_palindan	(Roystonea_regia	(((((Geonoma_undata	(((Podococcus_barteri	Phoenix_dactylifera)	Sabal_domingensis)	Serenoa_repens))	((Manicaria_saccifera	(Attalea_speciosa	(Bactris_major	(Elaeis_guineensis	Elaeis_oleifera))))	((Oenocarpus_bataua	Oenocarpus_minor)	Prestoea_acuminata)))	Sclerosperma_profizianum)	(((Reinhardtia_paiewonskiana	Reinhardtia_latisecta)	Reinhardtia_simplex)	Iriartea_deltoidea))	(((Kentiopsis_piersoniorum	(Veitchia_spiralis	Heterospathe_cagayanensis))	(Hydriastele_microspadix	Dictyosperma_album))	Chamaedorea_seifrizii))))	Nypa_fruticans);
((Orania_palindan	(Roystonea_regia	(((((((Oenocarpus_bataua	Oenocarpus_minor)	Prestoea_acuminata)	(Geonoma_undata	Manicaria_saccifera))	(Podococcus_barteri	(Bactris_major	(Elaeis_guineensis	Elaeis_oleifera))))	((Phoenix_dactylifera	Sabal_domingensis)	Serenoa_repens))	(Attalea_speciosa	Sclerosperma_profizianum))	((((Kentiopsis_piersoniorum	(Heterospathe_cagayanensis	(Hydriastele_microspadix	Dictyosperma_album)))	Veitchia_spiralis)	Chamaedorea_seifrizii)	(((Reinhardtia_paiewonskiana	Reinhardtia_latisecta)	Reinhardtia_simplex)	Iriartea_deltoidea)))))	Nypa_fruticans);
((Serenoa_repens	(Chamaedorea_seifrizii	(((Iriartea_deltoidea	(Podococcus_barteri	Phoenix_dactylifera))	Sabal_domingensis)	(((((((Manicaria_saccifera	Geonoma_undata)	(Kentiopsis_piersoniorum	((Dictyosperma_album	Hydriastele_microspadix)	Heterospathe_cagayanensis)))	(Veitchia_spiralis	((Oenocarpus_bataua	Oenocarpus_minor)	Prestoea_acuminata)))	(Attalea_speciosa	(Bactris_major	(Elaeis_guineensis	Elaeis_oleifera))))	((Reinhardtia_paiewonskiana	Reinhardtia_latisecta)	Reinhardtia_simplex))	(Sclerosperma_profizianum	Orania_palindan))	Roystonea_regia))))	Nypa_fruticans);
((((Chamaedorea_seifrizii	Veitchia_spiralis)	(((Dictyosperma_album	Hydriastele_microspadix)	(Kentiopsis_piersoniorum	Heterospathe_cagayanensis))	((((((Roystonea_regia	Orania_palindan)	((Serenoa_repens	((Iriartea_deltoidea	Phoenix_dactylifera)	Sabal_domingensis))	(Attalea_speciosa	Sclerosperma_profizianum)))	((Reinhardtia_paiewonskiana	Reinhardtia_latisecta)	Reinhardtia_simplex))	((Elaeis_oleifera	Elaeis_guineensis)	(Bactris_major	Podococcus_barteri)))	Manicaria_saccifera)	(Prestoea_acuminata	(Oenocarpus_minor	Oenocarpus_bataua)))))	Geonoma_undata)	Nypa_fruticans);
(((Chamaedorea_seifrizii	Veitchia_spiralis)	((Dictyosperma_album	(Kentiopsis_piersoniorum	(Hydriastele_microspadix	Heterospathe_cagayanensis)))	(Geonoma_undata	((Prestoea_acuminata	(Oenocarpus_minor	Oenocarpus_bataua))	(((((Serenoa_repens	(Phoenix_dactylifera	Sabal_domingensis))	(Attalea_speciosa	Sclerosperma_profizianum))	((Iriartea_deltoidea	((Reinhardtia_paiewonskiana	Reinhardtia_latisecta)	Reinhardtia_simplex))	(Roystonea_regia	Orania_palindan)))	((Elaeis_oleifera	Elaeis_guineensis)	(Bactris_major	Podococcus_barteri)))	Manicaria_saccifera)))))	Nypa_fruticans);
(((Chamaedorea_seifrizii	Veitchia_spiralis)	(Serenoa_repens	(((Podococcus_barteri	Phoenix_dactylifera)	Sabal_domingensis)	(Roystonea_regia	((Sclerosperma_profizianum	Orania_palindan)	((((Manicaria_saccifera	(((Hydriastele_microspadix	Dictyosperma_album)	(Kentiopsis_piersoniorum	Heterospathe_cagayanensis))	Geonoma_undata))	(Prestoea_acuminata	(Oenocarpus_minor	Oenocarpus_bataua)))	(Attalea_speciosa	((Elaeis_oleifera	Elaeis_guineensis)	Bactris_major)))	(Iriartea_deltoidea	((Reinhardtia_paiewonskiana	Reinhardtia_latisecta)	Reinhardtia_simplex))))))))	Nypa_fruticans);
(((Chamaedorea_seifrizii	Veitchia_spiralis)	(Serenoa_repens	((Phoenix_dactylifera	Sabal_domingensis)	(Roystonea_regia	((Sclerosperma_profizianum	Orania_palindan)	((((Manicaria_saccifera	((((Heterospathe_cagayanensis	Hydriastele_microspadix)	Dictyosperma_album)	Kentiopsis_piersoniorum)	Geonoma_undata))	(Prestoea_acuminata	(Oenocarpus_minor	Oenocarpus_bataua)))	(Iriartea_deltoidea	(Attalea_speciosa	((Elaeis_oleifera	Elaeis_guineensis)	(Bactris_major	Podococcus_barteri)))))	((Reinhardtia_paiewonskiana	Reinhardtia_latisecta)	Reinhardtia_simplex)))))))	Nypa_fruticans);
(((Serenoa_repens	(Podococcus_barteri	(Phoenix_dactylifera	Sabal_domingensis)))	(((Orania_palindan	((((((Prestoea_acuminata	Oenocarpus_bataua)	Oenocarpus_minor)	(((Heterospathe_cagayanensis	(Dictyosperma_album	(Hydriastele_microspadix	Kentiopsis_piersoniorum)))	Geonoma_undata)	Manicaria_saccifera))	(Attalea_speciosa	((Elaeis_oleifera	Elaeis_guineensis)	Bactris_major)))	((Reinhardtia_paiewonskiana	Reinhardtia_latisecta)	Reinhardtia_simplex))	Sclerosperma_profizianum))	Roystonea_regia)	((Iriartea_deltoidea	Chamaedorea_seifrizii)	Veitchia_spiralis)))	Nypa_fruticans);
(((((Iriartea_deltoidea	Chamaedorea_seifrizii)	Veitchia_spiralis)	(Geonoma_undata	(((Podococcus_barteri	Phoenix_dactylifera)	Sabal_domingensis)	(((Orania_palindan	Roystonea_regia)	(((Manicaria_saccifera	(Attalea_speciosa	((Elaeis_oleifera	Elaeis_guineensis)	Bactris_major)))	((Prestoea_acuminata	(Oenocarpus_bataua	Oenocarpus_minor))	(Kentiopsis_piersoniorum	(Dictyosperma_album	(Heterospathe_cagayanensis	Hydriastele_microspadix)))))	((Reinhardtia_paiewonskiana	Reinhardtia_latisecta)	Reinhardtia_simplex)))	Sclerosperma_profizianum))))	Serenoa_repens)	Nypa_fruticans);
((((Orania_palindan	Roystonea_regia)	(((Reinhardtia_paiewonskiana	Reinhardtia_latisecta)	Reinhardtia_simplex)	((((Podococcus_barteri	Phoenix_dactylifera)	Sabal_domingensis)	((Attalea_speciosa	((Elaeis_oleifera	Elaeis_guineensis)	Bactris_major))	((Prestoea_acuminata	((Geonoma_undata	Manicaria_saccifera)	(Dictyosperma_album	((Heterospathe_cagayanensis	Hydriastele_microspadix)	Kentiopsis_piersoniorum))))	(Oenocarpus_bataua	Oenocarpus_minor))))	Sclerosperma_profizianum)))	(Serenoa_repens	(Veitchia_spiralis	(Iriartea_deltoidea	Chamaedorea_seifrizii))))	Nypa_fruticans);
(((((((Attalea_speciosa	((Elaeis_oleifera	Elaeis_guineensis)	Bactris_major))	(((Prestoea_acuminata	(Oenocarpus_bataua	Oenocarpus_minor))	(Geonoma_undata	((Dictyosperma_album	((Podococcus_barteri	Hydriastele_microspadix)	Heterospathe_cagayanensis))	Kentiopsis_piersoniorum)))	Manicaria_saccifera))	((Reinhardtia_paiewonskiana	Reinhardtia_latisecta)	Reinhardtia_simplex))	(Orania_palindan	Sclerosperma_profizianum))	(Roystonea_regia	(Phoenix_dactylifera	Sabal_domingensis)))	(((Iriartea_deltoidea	Chamaedorea_seifrizii)	Veitchia_spiralis)	Serenoa_repens))	Nypa_fruticans);
((((Chamaedorea_seifrizii	Veitchia_spiralis)	((Phoenix_dactylifera	Sabal_domingensis)	(((Roystonea_regia	Orania_palindan)	Sclerosperma_profizianum)	((((Attalea_speciosa	((Elaeis_oleifera	Elaeis_guineensis)	Bactris_major))	Manicaria_saccifera)	((Prestoea_acuminata	(Oenocarpus_bataua	Oenocarpus_minor))	(((Heterospathe_cagayanensis	(Dictyosperma_album	Hydriastele_microspadix))	Kentiopsis_piersoniorum)	(Iriartea_deltoidea	((Reinhardtia_paiewonskiana	Reinhardtia_latisecta)	Reinhardtia_simplex)))))	Podococcus_barteri))))	(Geonoma_undata	Serenoa_repens))	Nypa_fruticans);
(((Iriartea_deltoidea	(Reinhardtia_paiewonskiana	(Reinhardtia_latisecta	Reinhardtia_simplex)))	((((Serenoa_repens	(Roystonea_regia	(Chamaedorea_seifrizii	Veitchia_spiralis)))	(Phoenix_dactylifera	Sabal_domingensis))	(Orania_palindan	Sclerosperma_profizianum))	(((Manicaria_saccifera	Geonoma_undata)	((Prestoea_acuminata	(Oenocarpus_bataua	Oenocarpus_minor))	((Dictyosperma_album	Hydriastele_microspadix)	(Heterospathe_cagayanensis	Kentiopsis_piersoniorum))))	(Attalea_speciosa	((Elaeis_oleifera	Elaeis_guineensis)	(Podococcus_barteri	Bactris_major))))))	Nypa_fruticans);
(((Orania_palindan	(((((Roystonea_regia	((Veitchia_spiralis	Chamaedorea_seifrizii)	Serenoa_repens))	Geonoma_undata)	(Heterospathe_cagayanensis	(Hydriastele_microspadix	Dictyosperma_album)))	((Manicaria_saccifera	(Attalea_speciosa	((Podococcus_barteri	Bactris_major)	(Elaeis_guineensis	Elaeis_oleifera))))	((Reinhardtia_simplex	(Reinhardtia_paiewonskiana	Reinhardtia_latisecta))	((Prestoea_acuminata	Iriartea_deltoidea)	Kentiopsis_piersoniorum))))	(Sclerosperma_profizianum	(Oenocarpus_bataua	Oenocarpus_minor))))	(Sabal_domingensis	Phoenix_dactylifera))	Nypa_fruticans);
(((Serenoa_repens	((Iriartea_deltoidea	Chamaedorea_seifrizii)	Veitchia_spiralis))	((Roystonea_regia	((((Kentiopsis_piersoniorum	(Heterospathe_cagayanensis	(Hydriastele_microspadix	Dictyosperma_album)))	((Prestoea_acuminata	(Oenocarpus_bataua	Oenocarpus_minor))	((Attalea_speciosa	(Bactris_major	(Elaeis_guineensis	Elaeis_oleifera)))	(Manicaria_saccifera	Geonoma_undata))))	(Reinhardtia_paiewonskiana	(Reinhardtia_latisecta	Reinhardtia_simplex)))	(Orania_palindan	Sclerosperma_profizianum)))	(Sabal_domingensis	(Podococcus_barteri	Phoenix_dactylifera))))	Nypa_fruticans);
((((Reinhardtia_simplex	((Iriartea_deltoidea	Reinhardtia_paiewonskiana)	Reinhardtia_latisecta))	((Attalea_speciosa	(Bactris_major	(Elaeis_guineensis	Elaeis_oleifera)))	((((Prestoea_acuminata	(Oenocarpus_bataua	Oenocarpus_minor))	Veitchia_spiralis)	(Geonoma_undata	((Kentiopsis_piersoniorum	(Heterospathe_cagayanensis	Hydriastele_microspadix))	Dictyosperma_album)))	Manicaria_saccifera)))	((Orania_palindan	Sclerosperma_profizianum)	(((Chamaedorea_seifrizii	Podococcus_barteri)	((Sabal_domingensis	Phoenix_dactylifera)	Serenoa_repens))	Roystonea_regia)))	Nypa_fruticans);
(((Sabal_domingensis	Phoenix_dactylifera)	(Serenoa_repens	((Sclerosperma_profizianum	(((((Oenocarpus_bataua	Oenocarpus_minor)	Geonoma_undata)	Prestoea_acuminata)	((Veitchia_spiralis	Kentiopsis_piersoniorum)	(Heterospathe_cagayanensis	(Dictyosperma_album	Hydriastele_microspadix))))	Manicaria_saccifera))	((Attalea_speciosa	(Bactris_major	((Elaeis_guineensis	Elaeis_oleifera)	Podococcus_barteri)))	((Orania_palindan	((Chamaedorea_seifrizii	Iriartea_deltoidea)	Roystonea_regia))	(Reinhardtia_simplex	(Reinhardtia_paiewonskiana	Reinhardtia_latisecta)))))))	Nypa_fruticans);
((Podococcus_barteri	(((Roystonea_regia	(Orania_palindan	(Sclerosperma_profizianum	((Iriartea_deltoidea	(Reinhardtia_simplex	(Reinhardtia_paiewonskiana	Reinhardtia_latisecta)))	((Attalea_speciosa	(Bactris_major	(Elaeis_guineensis	Elaeis_oleifera)))	(((Prestoea_acuminata	Manicaria_saccifera)	(Oenocarpus_bataua	Oenocarpus_minor))	((Kentiopsis_piersoniorum	Heterospathe_cagayanensis)	(Hydriastele_microspadix	Dictyosperma_album))))))))	((Sabal_domingensis	Phoenix_dactylifera)	Geonoma_undata))	(Serenoa_repens	(Chamaedorea_seifrizii	Veitchia_spiralis))))	Nypa_fruticans);
((((Chamaedorea_seifrizii	Veitchia_spiralis)	Serenoa_repens)	((((Orania_palindan	Sclerosperma_profizianum)	((Reinhardtia_simplex	(Iriartea_deltoidea	(Reinhardtia_paiewonskiana	Reinhardtia_latisecta)))	(Attalea_speciosa	((Podococcus_barteri	(Bactris_major	(Elaeis_guineensis	Elaeis_oleifera)))	((Manicaria_saccifera	(Prestoea_acuminata	(Oenocarpus_bataua	Oenocarpus_minor)))	(((Hydriastele_microspadix	(Heterospathe_cagayanensis	Kentiopsis_piersoniorum))	Dictyosperma_album)	Geonoma_undata))))))	Roystonea_regia)	(Sabal_domingensis	Phoenix_dactylifera)))	Nypa_fruticans);
((((((Orania_palindan	Sclerosperma_profizianum)	((Reinhardtia_simplex	(Reinhardtia_paiewonskiana	Reinhardtia_latisecta))	((Attalea_speciosa	(Bactris_major	(Elaeis_guineensis	Elaeis_oleifera)))	((Manicaria_saccifera	(Geonoma_undata	((Veitchia_spiralis	Prestoea_acuminata)	(Oenocarpus_bataua	Oenocarpus_minor))))	(Kentiopsis_piersoniorum	((Hydriastele_microspadix	Dictyosperma_album)	Heterospathe_cagayanensis))))))	(Roystonea_regia	Chamaedorea_seifrizii))	(Sabal_domingensis	(Iriartea_deltoidea	(Podococcus_barteri	Phoenix_dactylifera))))	Serenoa_repens)	Nypa_fruticans);
((Orania_palindan	(Sclerosperma_profizianum	(((Reinhardtia_simplex	(Reinhardtia_paiewonskiana	Reinhardtia_latisecta))	(((Prestoea_acuminata	(Oenocarpus_bataua	Oenocarpus_minor))	(Manicaria_saccifera	(Attalea_speciosa	(Bactris_major	((Elaeis_guineensis	Elaeis_oleifera)	Podococcus_barteri)))))	(Geonoma_undata	((Kentiopsis_piersoniorum	(Hydriastele_microspadix	Dictyosperma_album))	Heterospathe_cagayanensis))))	((Serenoa_repens	((Veitchia_spiralis	Chamaedorea_seifrizii)	Roystonea_regia))	(Sabal_domingensis	(Iriartea_deltoidea	Phoenix_dactylifera))))))	Nypa_fruticans);
(((Veitchia_spiralis	((Orania_palindan	Roystonea_regia)	(((Reinhardtia_simplex	(Reinhardtia_paiewonskiana	Reinhardtia_latisecta))	(((Prestoea_acuminata	(Oenocarpus_bataua	Oenocarpus_minor))	(Manicaria_saccifera	((Attalea_speciosa	(Elaeis_guineensis	Elaeis_oleifera))	(Bactris_major	Podococcus_barteri))))	(Geonoma_undata	((Kentiopsis_piersoniorum	(Hydriastele_microspadix	Dictyosperma_album))	Heterospathe_cagayanensis))))	(Sclerosperma_profizianum	(Serenoa_repens	(Sabal_domingensis	Phoenix_dactylifera))))))	(Iriartea_deltoidea	Chamaedorea_seifrizii))	Nypa_fruticans);
(((Veitchia_spiralis	(Iriartea_deltoidea	Chamaedorea_seifrizii))	((Orania_palindan	Roystonea_regia)	((Reinhardtia_simplex	(Reinhardtia_paiewonskiana	Reinhardtia_latisecta))	(((Sclerosperma_profizianum	(((Manicaria_saccifera	Geonoma_undata)	((Kentiopsis_piersoniorum	Dictyosperma_album)	(Hydriastele_microspadix	Heterospathe_cagayanensis)))	(Prestoea_acuminata	(Oenocarpus_minor	Oenocarpus_bataua))))	(Attalea_speciosa	(Bactris_major	(Elaeis_guineensis	Elaeis_oleifera))))	((Podococcus_barteri	Serenoa_repens)	(Sabal_domingensis	Phoenix_dactylifera))))))	Nypa_fruticans);
((Veitchia_spiralis	(Oenocarpus_minor	(Oenocarpus_bataua	((((Kentiopsis_piersoniorum	(Heterospathe_cagayanensis	(Dictyosperma_album	Hydriastele_microspadix)))	((Attalea_speciosa	((Elaeis_guineensis	Elaeis_oleifera)	Bactris_major))	(((Orania_palindan	Roystonea_regia)	(Sclerosperma_profizianum	((Sabal_domingensis	(Podococcus_barteri	Phoenix_dactylifera))	((Iriartea_deltoidea	Chamaedorea_seifrizii)	Serenoa_repens))))	(Reinhardtia_simplex	(Reinhardtia_latisecta	Reinhardtia_paiewonskiana)))))	(Manicaria_saccifera	Geonoma_undata))	Prestoea_acuminata))))	Nypa_fruticans);
((Veitchia_spiralis	(Chamaedorea_seifrizii	(((Sabal_domingensis	Phoenix_dactylifera)	Serenoa_repens)	((Iriartea_deltoidea	(Orania_palindan	(Sclerosperma_profizianum	((Reinhardtia_simplex	(Reinhardtia_latisecta	Reinhardtia_paiewonskiana))	((((Geonoma_undata	((Hydriastele_microspadix	Dictyosperma_album)	(Kentiopsis_piersoniorum	Heterospathe_cagayanensis)))	Manicaria_saccifera)	(Prestoea_acuminata	(Oenocarpus_bataua	Oenocarpus_minor)))	(Attalea_speciosa	((Elaeis_guineensis	Elaeis_oleifera)	(Bactris_major	Podococcus_barteri))))))))	Roystonea_regia))))	Nypa_fruticans);
(((Serenoa_repens	(Veitchia_spiralis	Chamaedorea_seifrizii))	(((((Attalea_speciosa	((Elaeis_guineensis	Elaeis_oleifera)	Bactris_major))	((Sclerosperma_profizianum	((Prestoea_acuminata	(Oenocarpus_bataua	Oenocarpus_minor))	((Geonoma_undata	(Kentiopsis_piersoniorum	(Heterospathe_cagayanensis	(Hydriastele_microspadix	Dictyosperma_album))))	Manicaria_saccifera)))	((Reinhardtia_simplex	(Reinhardtia_latisecta	Reinhardtia_paiewonskiana))	Iriartea_deltoidea)))	Orania_palindan)	Roystonea_regia)	(Sabal_domingensis	(Podococcus_barteri	Phoenix_dactylifera))))	Nypa_fruticans);
((Orania_palindan	(Roystonea_regia	((((Reinhardtia_simplex	(Reinhardtia_latisecta	Reinhardtia_paiewonskiana))	Iriartea_deltoidea)	(Veitchia_spiralis	Chamaedorea_seifrizii))	(Attalea_speciosa	(((Serenoa_repens	(Sabal_domingensis	(Podococcus_barteri	Phoenix_dactylifera)))	((Elaeis_guineensis	Elaeis_oleifera)	Bactris_major))	(Sclerosperma_profizianum	(Geonoma_undata	((Manicaria_saccifera	(Prestoea_acuminata	(Oenocarpus_bataua	Oenocarpus_minor)))	((Dictyosperma_album	(Kentiopsis_piersoniorum	Hydriastele_microspadix))	Heterospathe_cagayanensis)))))))))	Nypa_fruticans);
((Serenoa_repens	((Sabal_domingensis	(Iriartea_deltoidea	Phoenix_dactylifera))	((((Roystonea_regia	Orania_palindan)	(Chamaedorea_seifrizii	Sclerosperma_profizianum))	(((Attalea_speciosa	((Elaeis_guineensis	Elaeis_oleifera)	Bactris_major))	(((((Podococcus_barteri	Kentiopsis_piersoniorum)	Dictyosperma_album)	(Heterospathe_cagayanensis	Hydriastele_microspadix))	(((Oenocarpus_bataua	Oenocarpus_minor)	Veitchia_spiralis)	Prestoea_acuminata))	Manicaria_saccifera))	(Reinhardtia_simplex	(Reinhardtia_latisecta	Reinhardtia_paiewonskiana))))	Geonoma_undata)))	Nypa_fruticans);
(((Serenoa_repens	(((((Attalea_speciosa	((Elaeis_guineensis	Elaeis_oleifera)	Bactris_major))	(((((Kentiopsis_piersoniorum	(Veitchia_spiralis	Dictyosperma_album))	Heterospathe_cagayanensis)	Hydriastele_microspadix)	Geonoma_undata)	(((Oenocarpus_bataua	Oenocarpus_minor)	Prestoea_acuminata)	Manicaria_saccifera)))	(((Reinhardtia_simplex	(Reinhardtia_latisecta	Reinhardtia_paiewonskiana))	Iriartea_deltoidea)	(Roystonea_regia	Orania_palindan)))	Sclerosperma_profizianum)	(Podococcus_barteri	(Sabal_domingensis	Phoenix_dactylifera))))	Chamaedorea_seifrizii)	Nypa_fruticans);
((((Roystonea_regia	(Orania_palindan	((Attalea_speciosa	Sclerosperma_profizianum)	((((Oenocarpus_bataua	Oenocarpus_minor)	(Manicaria_saccifera	((Elaeis_guineensis	Elaeis_oleifera)	Bactris_major)))	(((Kentiopsis_piersoniorum	Dictyosperma_album)	(Hydriastele_microspadix	Heterospathe_cagayanensis))	Geonoma_undata))	(Prestoea_acuminata	(((Reinhardtia_paiewonskiana	Reinhardtia_latisecta)	Reinhardtia_simplex)	Iriartea_deltoidea))))))	(Serenoa_repens	(Sabal_domingensis	(Podococcus_barteri	Phoenix_dactylifera))))	(Veitchia_spiralis	Chamaedorea_seifrizii))	Nypa_fruticans);
((Orania_palindan	((((Serenoa_repens	(Sabal_domingensis	(Podococcus_barteri	Phoenix_dactylifera)))	((Sclerosperma_profizianum	((Oenocarpus_minor	(Oenocarpus_bataua	(Prestoea_acuminata	(Veitchia_spiralis	(((Reinhardtia_paiewonskiana	Reinhardtia_latisecta)	Reinhardtia_simplex)	Iriartea_deltoidea)))))	((((Dictyosperma_album	Hydriastele_microspadix)	(Heterospathe_cagayanensis	Kentiopsis_piersoniorum))	Geonoma_undata)	Manicaria_saccifera)))	(Bactris_major	(Attalea_speciosa	(Elaeis_guineensis	Elaeis_oleifera)))))	Chamaedorea_seifrizii)	Roystonea_regia))	Nypa_fruticans);
((Orania_palindan	(((Attalea_speciosa	Sclerosperma_profizianum)	((Chamaedorea_seifrizii	Serenoa_repens)	(Roystonea_regia	(Sabal_domingensis	Phoenix_dactylifera))))	((((((Oenocarpus_bataua	Oenocarpus_minor)	(Prestoea_acuminata	Veitchia_spiralis))	(((Dictyosperma_album	Hydriastele_microspadix)	(Heterospathe_cagayanensis	Kentiopsis_piersoniorum))	Geonoma_undata))	Manicaria_saccifera)	(Podococcus_barteri	((Elaeis_guineensis	Elaeis_oleifera)	Bactris_major)))	(((Reinhardtia_paiewonskiana	Reinhardtia_latisecta)	Reinhardtia_simplex)	Iriartea_deltoidea))))	Nypa_fruticans);
((Orania_palindan	((((((((Prestoea_acuminata	(Oenocarpus_minor	Oenocarpus_bataua))	(((Hydriastele_microspadix	Heterospathe_cagayanensis)	(Dictyosperma_album	(Veitchia_spiralis	Kentiopsis_piersoniorum)))	Geonoma_undata))	Manicaria_saccifera)	((Elaeis_guineensis	(Podococcus_barteri	Elaeis_oleifera))	Bactris_major))	((Serenoa_repens	(Sabal_domingensis	Phoenix_dactylifera))	(Sclerosperma_profizianum	Attalea_speciosa)))	((Reinhardtia_simplex	(Reinhardtia_paiewonskiana	Reinhardtia_latisecta))	Iriartea_deltoidea))	Chamaedorea_seifrizii)	Roystonea_regia))	Nypa_fruticans);
(((Serenoa_repens	(((Podococcus_barteri	Phoenix_dactylifera)	Sabal_domingensis)	(((Iriartea_deltoidea	(Orania_palindan	Roystonea_regia))	Sclerosperma_profizianum)	(((((((Oenocarpus_bataua	Oenocarpus_minor)	Prestoea_acuminata)	Geonoma_undata)	Manicaria_saccifera)	(Heterospathe_cagayanensis	(Kentiopsis_piersoniorum	(Hydriastele_microspadix	Dictyosperma_album))))	(Attalea_speciosa	(Bactris_major	(Elaeis_oleifera	Elaeis_guineensis))))	(Reinhardtia_latisecta	(Reinhardtia_simplex	Reinhardtia_paiewonskiana))))))	(Chamaedorea_seifrizii	Veitchia_spiralis))	Nypa_fruticans);
((Orania_palindan	(((Sclerosperma_profizianum	((((Oenocarpus_bataua	Oenocarpus_minor)	(Manicaria_saccifera	(Attalea_speciosa	(Bactris_major	(Elaeis_oleifera	Elaeis_guineensis)))))	(Geonoma_undata	(Kentiopsis_piersoniorum	(Dictyosperma_album	(Hydriastele_microspadix	Heterospathe_cagayanensis)))))	(Prestoea_acuminata	(Iriartea_deltoidea	(Reinhardtia_simplex	(Reinhardtia_paiewonskiana	Reinhardtia_latisecta))))))	((Chamaedorea_seifrizii	Veitchia_spiralis)	(Serenoa_repens	((Podococcus_barteri	Phoenix_dactylifera)	Sabal_domingensis))))	Roystonea_regia))	Nypa_fruticans);
(((Chamaedorea_seifrizii	Veitchia_spiralis)	(Serenoa_repens	(((Podococcus_barteri	Phoenix_dactylifera)	Sabal_domingensis)	(Roystonea_regia	((Orania_palindan	Sclerosperma_profizianum)	(((Manicaria_saccifera	(Attalea_speciosa	(Bactris_major	(Elaeis_oleifera	Elaeis_guineensis))))	((Oenocarpus_bataua	Oenocarpus_minor)	(Geonoma_undata	((Heterospathe_cagayanensis	(Hydriastele_microspadix	Dictyosperma_album))	Kentiopsis_piersoniorum))))	(Prestoea_acuminata	(Iriartea_deltoidea	((Reinhardtia_paiewonskiana	Reinhardtia_latisecta)	Reinhardtia_simplex)))))))))	Nypa_fruticans);
(((Roystonea_regia	(Serenoa_repens	(Veitchia_spiralis	Chamaedorea_seifrizii)))	((((Iriartea_deltoidea	Phoenix_dactylifera)	Sabal_domingensis)	(Orania_palindan	(((((Prestoea_acuminata	(Oenocarpus_bataua	Oenocarpus_minor))	(Geonoma_undata	((Heterospathe_cagayanensis	(Hydriastele_microspadix	Dictyosperma_album))	Kentiopsis_piersoniorum)))	Manicaria_saccifera)	(Attalea_speciosa	(Podococcus_barteri	(Bactris_major	(Elaeis_oleifera	Elaeis_guineensis)))))	((Reinhardtia_paiewonskiana	Reinhardtia_latisecta)	Reinhardtia_simplex))))	Sclerosperma_profizianum))	Nypa_fruticans);
((((Chamaedorea_seifrizii	Veitchia_spiralis)	Serenoa_repens)	(((Podococcus_barteri	Phoenix_dactylifera)	Sabal_domingensis)	(Roystonea_regia	(((Attalea_speciosa	Sclerosperma_profizianum)	((((Manicaria_saccifera	(Geonoma_undata	(Prestoea_acuminata	(Oenocarpus_bataua	Oenocarpus_minor))))	((Heterospathe_cagayanensis	(Hydriastele_microspadix	Dictyosperma_album))	Kentiopsis_piersoniorum))	(Bactris_major	(Elaeis_oleifera	Elaeis_guineensis)))	(Iriartea_deltoidea	((Reinhardtia_paiewonskiana	Reinhardtia_latisecta)	Reinhardtia_simplex))))	Orania_palindan))))	Nypa_fruticans);
((((Chamaedorea_seifrizii	Veitchia_spiralis)	Serenoa_repens)	((Phoenix_dactylifera	Sabal_domingensis)	(Roystonea_regia	((Orania_palindan	Sclerosperma_profizianum)	((Podococcus_barteri	Attalea_speciosa)	(((Iriartea_deltoidea	((Reinhardtia_paiewonskiana	Reinhardtia_latisecta)	Reinhardtia_simplex))	(Bactris_major	(Elaeis_oleifera	Elaeis_guineensis)))	((Manicaria_saccifera	(Geonoma_undata	(Prestoea_acuminata	(Oenocarpus_bataua	Oenocarpus_minor))))	(Hydriastele_microspadix	(Dictyosperma_album	(Heterospathe_cagayanensis	Kentiopsis_piersoniorum))))))))))	Nypa_fruticans);
((Orania_palindan	(Sclerosperma_profizianum	((((Roystonea_regia	(Chamaedorea_seifrizii	(Iriartea_deltoidea	Veitchia_spiralis)))	Serenoa_repens)	((Podococcus_barteri	Phoenix_dactylifera)	Sabal_domingensis))	(((Reinhardtia_paiewonskiana	Reinhardtia_latisecta)	Reinhardtia_simplex)	(((Prestoea_acuminata	(Oenocarpus_bataua	Oenocarpus_minor))	((Manicaria_saccifera	Geonoma_undata)	(Heterospathe_cagayanensis	((Kentiopsis_piersoniorum	Hydriastele_microspadix)	Dictyosperma_album))))	(Attalea_speciosa	(Bactris_major	(Elaeis_oleifera	Elaeis_guineensis))))))))	Nypa_fruticans);
(((((Podococcus_barteri	Phoenix_dactylifera)	Sabal_domingensis)	(Roystonea_regia	((((Reinhardtia_paiewonskiana	(Reinhardtia_latisecta	Reinhardtia_simplex))	(((Prestoea_acuminata	(Oenocarpus_bataua	Oenocarpus_minor))	((Manicaria_saccifera	Geonoma_undata)	((Heterospathe_cagayanensis	(Kentiopsis_piersoniorum	Dictyosperma_album))	Hydriastele_microspadix)))	(Attalea_speciosa	(Bactris_major	(Elaeis_oleifera	Elaeis_guineensis)))))	Iriartea_deltoidea)	(Orania_palindan	Sclerosperma_profizianum))))	((Veitchia_spiralis	Chamaedorea_seifrizii)	Serenoa_repens))	Nypa_fruticans);
(((((Reinhardtia_simplex	(Reinhardtia_paiewonskiana	Reinhardtia_latisecta))	Iriartea_deltoidea)	(((Chamaedorea_seifrizii	Roystonea_regia)	Orania_palindan)	((Serenoa_repens	((Podococcus_barteri	Phoenix_dactylifera)	Sabal_domingensis))	(Attalea_speciosa	Sclerosperma_profizianum))))	(((Veitchia_spiralis	(((Hydriastele_microspadix	Kentiopsis_piersoniorum)	Dictyosperma_album)	Heterospathe_cagayanensis))	((Prestoea_acuminata	(Oenocarpus_bataua	Oenocarpus_minor))	(Manicaria_saccifera	Geonoma_undata)))	(Bactris_major	(Elaeis_oleifera	Elaeis_guineensis))))	Nypa_fruticans);
(((Chamaedorea_seifrizii	Serenoa_repens)	(((Podococcus_barteri	Phoenix_dactylifera)	Sabal_domingensis)	((Attalea_speciosa	Sclerosperma_profizianum)	(((Iriartea_deltoidea	((((Dictyosperma_album	(Hydriastele_microspadix	Heterospathe_cagayanensis))	Kentiopsis_piersoniorum)	(((Veitchia_spiralis	Prestoea_acuminata)	(Oenocarpus_bataua	Oenocarpus_minor))	(Manicaria_saccifera	Geonoma_undata)))	(Bactris_major	(Elaeis_oleifera	Elaeis_guineensis))))	(Reinhardtia_simplex	(Reinhardtia_paiewonskiana	Reinhardtia_latisecta)))	(Roystonea_regia	Orania_palindan)))))	Nypa_fruticans);
((((((Kentiopsis_piersoniorum	(Hydriastele_microspadix	(Dictyosperma_album	Heterospathe_cagayanensis)))	(((Prestoea_acuminata	Veitchia_spiralis)	(Oenocarpus_bataua	Oenocarpus_minor))	(Manicaria_saccifera	Geonoma_undata)))	(Attalea_speciosa	(Bactris_major	(Elaeis_oleifera	Elaeis_guineensis))))	(Iriartea_deltoidea	((Reinhardtia_latisecta	Reinhardtia_paiewonskiana)	Reinhardtia_simplex)))	((Orania_palindan	Sclerosperma_profizianum)	(Roystonea_regia	((Chamaedorea_seifrizii	Serenoa_repens)	(Podococcus_barteri	(Sabal_domingensis	Phoenix_dactylifera))))))	Nypa_fruticans);
(((Orania_palindan	((((((Manicaria_saccifera	(Geonoma_undata	(Kentiopsis_piersoniorum	((Dictyosperma_album	Hydriastele_microspadix)	Heterospathe_cagayanensis))))	((Oenocarpus_minor	Oenocarpus_bataua)	Prestoea_acuminata))	(Podococcus_barteri	(((Elaeis_oleifera	Elaeis_guineensis)	Bactris_major)	Attalea_speciosa)))	((Reinhardtia_latisecta	Reinhardtia_paiewonskiana)	Reinhardtia_simplex))	Sclerosperma_profizianum)	((Roystonea_regia	(Serenoa_repens	(Sabal_domingensis	Phoenix_dactylifera)))	(Iriartea_deltoidea	Chamaedorea_seifrizii))))	Veitchia_spiralis)	Nypa_fruticans);
((((Sabal_domingensis	Phoenix_dactylifera)	((Orania_palindan	Sclerosperma_profizianum)	(Roystonea_regia	((((Elaeis_oleifera	Elaeis_guineensis)	Bactris_major)	Attalea_speciosa)	(((Manicaria_saccifera	((Geonoma_undata	(Oenocarpus_minor	Oenocarpus_bataua))	((Dictyosperma_album	Hydriastele_microspadix)	Heterospathe_cagayanensis)))	(Prestoea_acuminata	Kentiopsis_piersoniorum))	((Iriartea_deltoidea	((Podococcus_barteri	Reinhardtia_latisecta)	Reinhardtia_paiewonskiana))	Reinhardtia_simplex))))))	((Chamaedorea_seifrizii	Veitchia_spiralis)	Serenoa_repens))	Nypa_fruticans);
((Serenoa_repens	(Veitchia_spiralis	((Orania_palindan	((((((Manicaria_saccifera	(Geonoma_undata	((Dictyosperma_album	Hydriastele_microspadix)	(Kentiopsis_piersoniorum	Heterospathe_cagayanensis))))	(Prestoea_acuminata	(Oenocarpus_bataua	Oenocarpus_minor)))	((Podococcus_barteri	((Elaeis_oleifera	Elaeis_guineensis)	Bactris_major))	Attalea_speciosa))	((Reinhardtia_latisecta	Reinhardtia_paiewonskiana)	Reinhardtia_simplex))	((Sabal_domingensis	Phoenix_dactylifera)	Sclerosperma_profizianum))	Roystonea_regia))	(Iriartea_deltoidea	Chamaedorea_seifrizii))))	Nypa_fruticans);
((Serenoa_repens	(Veitchia_spiralis	((Orania_palindan	(((((Manicaria_saccifera	(((Prestoea_acuminata	(Oenocarpus_bataua	Oenocarpus_minor))	Geonoma_undata)	((Dictyosperma_album	Hydriastele_microspadix)	(Kentiopsis_piersoniorum	Heterospathe_cagayanensis))))	(((Elaeis_oleifera	Elaeis_guineensis)	Bactris_major)	Attalea_speciosa))	((Reinhardtia_latisecta	Reinhardtia_paiewonskiana)	Reinhardtia_simplex))	((Sabal_domingensis	(Podococcus_barteri	Phoenix_dactylifera))	Sclerosperma_profizianum))	Roystonea_regia))	(Iriartea_deltoidea	Chamaedorea_seifrizii))))	Nypa_fruticans);
((((((Iriartea_deltoidea	((Reinhardtia_latisecta	Reinhardtia_paiewonskiana)	Reinhardtia_simplex))	(((Manicaria_saccifera	((Prestoea_acuminata	((Oenocarpus_bataua	Oenocarpus_minor)	Geonoma_undata))	((Dictyosperma_album	Hydriastele_microspadix)	(Kentiopsis_piersoniorum	Heterospathe_cagayanensis))))	(((Elaeis_oleifera	Elaeis_guineensis)	Bactris_major)	Attalea_speciosa))	((Sabal_domingensis	(Podococcus_barteri	Phoenix_dactylifera))	Sclerosperma_profizianum)))	Orania_palindan)	Roystonea_regia)	(Chamaedorea_seifrizii	(Serenoa_repens	Veitchia_spiralis)))	Nypa_fruticans);
(((Sclerosperma_profizianum	(((Roystonea_regia	(Sabal_domingensis	Phoenix_dactylifera))	(((Kentiopsis_piersoniorum	(((Oenocarpus_bataua	Prestoea_acuminata)	Oenocarpus_minor)	((((Dictyosperma_album	Hydriastele_microspadix)	Heterospathe_cagayanensis)	Manicaria_saccifera)	Geonoma_undata)))	((((Podococcus_barteri	Elaeis_oleifera)	Elaeis_guineensis)	Bactris_major)	Attalea_speciosa))	((Reinhardtia_latisecta	Reinhardtia_paiewonskiana)	Reinhardtia_simplex)))	Orania_palindan))	((Iriartea_deltoidea	Chamaedorea_seifrizii)	(Serenoa_repens	Veitchia_spiralis)))	Nypa_fruticans);
((((((Reinhardtia_latisecta	Reinhardtia_paiewonskiana)	Reinhardtia_simplex)	(((Attalea_speciosa	Sclerosperma_profizianum)	(Serenoa_repens	(Sabal_domingensis	(Podococcus_barteri	Phoenix_dactylifera))))	((Manicaria_saccifera	(((Geonoma_undata	(Oenocarpus_bataua	Oenocarpus_minor))	Prestoea_acuminata)	(((Hydriastele_microspadix	Dictyosperma_album)	Kentiopsis_piersoniorum)	Heterospathe_cagayanensis)))	((Elaeis_oleifera	Elaeis_guineensis)	Bactris_major))))	(Orania_palindan	Roystonea_regia))	(Veitchia_spiralis	(Iriartea_deltoidea	Chamaedorea_seifrizii)))	Nypa_fruticans);
(((((((((Prestoea_acuminata	Oenocarpus_minor)	Oenocarpus_bataua)	(Manicaria_saccifera	(((Elaeis_oleifera	Elaeis_guineensis)	(Bactris_major	Podococcus_barteri))	Attalea_speciosa)))	(Sclerosperma_profizianum	(Serenoa_repens	(Geonoma_undata	(Sabal_domingensis	Phoenix_dactylifera)))))	(Roystonea_regia	((Reinhardtia_latisecta	Reinhardtia_paiewonskiana)	Reinhardtia_simplex)))	Orania_palindan)	(Kentiopsis_piersoniorum	((Hydriastele_microspadix	Heterospathe_cagayanensis)	Dictyosperma_album)))	(Iriartea_deltoidea	(Chamaedorea_seifrizii	Veitchia_spiralis)))	Nypa_fruticans);
((((Sabal_domingensis	Phoenix_dactylifera)	((((Roystonea_regia	Orania_palindan)	(Iriartea_deltoidea	((Reinhardtia_latisecta	Reinhardtia_paiewonskiana)	Reinhardtia_simplex)))	(((Prestoea_acuminata	(Oenocarpus_bataua	Oenocarpus_minor))	((Manicaria_saccifera	Geonoma_undata)	(Kentiopsis_piersoniorum	((Hydriastele_microspadix	Heterospathe_cagayanensis)	Dictyosperma_album))))	((Elaeis_oleifera	Elaeis_guineensis)	(Bactris_major	Podococcus_barteri))))	(Attalea_speciosa	Sclerosperma_profizianum)))	(Chamaedorea_seifrizii	(Serenoa_repens	Veitchia_spiralis)))	Nypa_fruticans);
(((((((Orania_palindan	Sclerosperma_profizianum)	(((((((Hydriastele_microspadix	Dictyosperma_album)	Heterospathe_cagayanensis)	Kentiopsis_piersoniorum)	Geonoma_undata)	Manicaria_saccifera)	((Prestoea_acuminata	Veitchia_spiralis)	(Oenocarpus_minor	Oenocarpus_bataua)))	(Attalea_speciosa	(Bactris_major	(Elaeis_oleifera	Elaeis_guineensis)))))	(Reinhardtia_simplex	(Reinhardtia_paiewonskiana	Reinhardtia_latisecta)))	Roystonea_regia)	(Sabal_domingensis	(Phoenix_dactylifera	Podococcus_barteri)))	(Serenoa_repens	(Iriartea_deltoidea	Chamaedorea_seifrizii)))	Nypa_fruticans);
(((Serenoa_repens	(Sabal_domingensis	(Phoenix_dactylifera	Podococcus_barteri)))	((((((Oenocarpus_minor	Oenocarpus_bataua)	((((Kentiopsis_piersoniorum	Veitchia_spiralis)	Dictyosperma_album)	(Hydriastele_microspadix	Heterospathe_cagayanensis))	(Geonoma_undata	(Prestoea_acuminata	Manicaria_saccifera))))	(Attalea_speciosa	(Bactris_major	(Elaeis_oleifera	Elaeis_guineensis))))	(Reinhardtia_simplex	(Reinhardtia_paiewonskiana	Reinhardtia_latisecta)))	((Roystonea_regia	Orania_palindan)	Sclerosperma_profizianum))	(Iriartea_deltoidea	Chamaedorea_seifrizii)))	Nypa_fruticans);
(((((Iriartea_deltoidea	Chamaedorea_seifrizii)	((Sclerosperma_profizianum	(Serenoa_repens	(Sabal_domingensis	(Phoenix_dactylifera	Podococcus_barteri))))	(Roystonea_regia	Orania_palindan)))	((Manicaria_saccifera	((Geonoma_undata	(((Dictyosperma_album	Heterospathe_cagayanensis)	Hydriastele_microspadix)	Kentiopsis_piersoniorum))	(Veitchia_spiralis	((Oenocarpus_minor	Oenocarpus_bataua)	Prestoea_acuminata))))	(Attalea_speciosa	(Bactris_major	(Elaeis_oleifera	Elaeis_guineensis)))))	(Reinhardtia_simplex	(Reinhardtia_paiewonskiana	Reinhardtia_latisecta)))	Nypa_fruticans);
(((((Roystonea_regia	Orania_palindan)	((((Manicaria_saccifera	((((Oenocarpus_minor	Oenocarpus_bataua)	Prestoea_acuminata)	Geonoma_undata)	((Kentiopsis_piersoniorum	Veitchia_spiralis)	((Hydriastele_microspadix	Dictyosperma_album)	Heterospathe_cagayanensis))))	(Attalea_speciosa	(Podococcus_barteri	(Bactris_major	(Elaeis_oleifera	Elaeis_guineensis)))))	Sclerosperma_profizianum)	(Serenoa_repens	(Sabal_domingensis	Phoenix_dactylifera))))	(Iriartea_deltoidea	(Reinhardtia_simplex	(Reinhardtia_paiewonskiana	Reinhardtia_latisecta))))	Chamaedorea_seifrizii)	Nypa_fruticans);
((((Veitchia_spiralis	(Iriartea_deltoidea	Chamaedorea_seifrizii))	Serenoa_repens)	((Sabal_domingensis	(Podococcus_barteri	Phoenix_dactylifera))	(Roystonea_regia	((Hydriastele_microspadix	(Orania_palindan	Sclerosperma_profizianum))	(((((Dictyosperma_album	Kentiopsis_piersoniorum)	Heterospathe_cagayanensis)	(Manicaria_saccifera	(Geonoma_undata	((Oenocarpus_minor	Oenocarpus_bataua)	Prestoea_acuminata))))	(Attalea_speciosa	(Bactris_major	(Elaeis_oleifera	Elaeis_guineensis))))	(Reinhardtia_simplex	(Reinhardtia_paiewonskiana	Reinhardtia_latisecta)))))))	Nypa_fruticans);
((((Veitchia_spiralis	Chamaedorea_seifrizii)	Serenoa_repens)	(((((((Geonoma_undata	((Kentiopsis_piersoniorum	Heterospathe_cagayanensis)	(Hydriastele_microspadix	Dictyosperma_album)))	((Oenocarpus_minor	Oenocarpus_bataua)	Prestoea_acuminata))	Manicaria_saccifera)	(Attalea_speciosa	(Bactris_major	(Podococcus_barteri	(Elaeis_oleifera	Elaeis_guineensis)))))	(Iriartea_deltoidea	(Reinhardtia_simplex	(Reinhardtia_paiewonskiana	Reinhardtia_latisecta))))	((Sabal_domingensis	Phoenix_dactylifera)	Sclerosperma_profizianum))	(Roystonea_regia	Orania_palindan)))	Nypa_fruticans);
((((((Prestoea_acuminata	(Manicaria_saccifera	Geonoma_undata))	(Kentiopsis_piersoniorum	(Heterospathe_cagayanensis	(Hydriastele_microspadix	Dictyosperma_album))))	(Oenocarpus_minor	Oenocarpus_bataua))	(Attalea_speciosa	(Bactris_major	(Elaeis_oleifera	Elaeis_guineensis))))	((Reinhardtia_simplex	(Reinhardtia_paiewonskiana	Reinhardtia_latisecta))	((((Sabal_domingensis	(Iriartea_deltoidea	(Podococcus_barteri	Phoenix_dactylifera)))	((Chamaedorea_seifrizii	Veitchia_spiralis)	Serenoa_repens))	Roystonea_regia)	(Orania_palindan	Sclerosperma_profizianum))))	Nypa_fruticans);
((Orania_palindan	(((Sclerosperma_profizianum	(Sabal_domingensis	(Podococcus_barteri	Phoenix_dactylifera)))	((((Iriartea_deltoidea	Chamaedorea_seifrizii)	Veitchia_spiralis)	Serenoa_repens)	(((((Geonoma_undata	(Kentiopsis_piersoniorum	(Heterospathe_cagayanensis	(Hydriastele_microspadix	Dictyosperma_album))))	Manicaria_saccifera)	(Prestoea_acuminata	(Oenocarpus_bataua	Oenocarpus_minor)))	(Attalea_speciosa	(Bactris_major	(Elaeis_oleifera	Elaeis_guineensis))))	(Reinhardtia_simplex	(Reinhardtia_paiewonskiana	Reinhardtia_latisecta)))))	Roystonea_regia))	Nypa_fruticans);
((Orania_palindan	((((((Elaeis_oleifera	Elaeis_guineensis)	(Podococcus_barteri	Bactris_major))	(Reinhardtia_simplex	(Reinhardtia_paiewonskiana	Reinhardtia_latisecta)))	(((Geonoma_undata	(Kentiopsis_piersoniorum	(Heterospathe_cagayanensis	(Hydriastele_microspadix	Dictyosperma_album))))	Manicaria_saccifera)	(Prestoea_acuminata	(Oenocarpus_bataua	Oenocarpus_minor))))	((Attalea_speciosa	Sclerosperma_profizianum)	((((Iriartea_deltoidea	Chamaedorea_seifrizii)	Veitchia_spiralis)	Serenoa_repens)	(Sabal_domingensis	Phoenix_dactylifera))))	Roystonea_regia))	Nypa_fruticans);
((Geonoma_undata	((Kentiopsis_piersoniorum	(Heterospathe_cagayanensis	(Hydriastele_microspadix	Dictyosperma_album)))	((Manicaria_saccifera	((Attalea_speciosa	((Podococcus_barteri	Bactris_major)	(Elaeis_oleifera	Elaeis_guineensis)))	((Reinhardtia_simplex	(Reinhardtia_paiewonskiana	Reinhardtia_latisecta))	((Orania_palindan	Sclerosperma_profizianum)	(Roystonea_regia	((((Iriartea_deltoidea	Chamaedorea_seifrizii)	Veitchia_spiralis)	Serenoa_repens)	(Sabal_domingensis	Phoenix_dactylifera)))))))	(Prestoea_acuminata	(Oenocarpus_bataua	Oenocarpus_minor)))))	Nypa_fruticans);
((((((Reinhardtia_paiewonskiana	Reinhardtia_latisecta)	Reinhardtia_simplex)	(Orania_palindan	Sclerosperma_profizianum))	(((Iriartea_deltoidea	Chamaedorea_seifrizii)	Veitchia_spiralis)	((((Roystonea_regia	(Elaeis_oleifera	Elaeis_guineensis))	(Bactris_major	Podococcus_barteri))	(Manicaria_saccifera	((Geonoma_undata	(Kentiopsis_piersoniorum	((Dictyosperma_album	Hydriastele_microspadix)	Heterospathe_cagayanensis)))	((Oenocarpus_minor	Oenocarpus_bataua)	Prestoea_acuminata))))	Attalea_speciosa)))	(Serenoa_repens	(Phoenix_dactylifera	Sabal_domingensis)))	Nypa_fruticans);
((((Iriartea_deltoidea	Chamaedorea_seifrizii)	Veitchia_spiralis)	(((((Serenoa_repens	((Podococcus_barteri	Phoenix_dactylifera)	Sabal_domingensis))	((Manicaria_saccifera	((((Oenocarpus_minor	Oenocarpus_bataua)	Prestoea_acuminata)	Geonoma_undata)	(Kentiopsis_piersoniorum	((Hydriastele_microspadix	Heterospathe_cagayanensis)	Dictyosperma_album))))	(Attalea_speciosa	((Elaeis_oleifera	Elaeis_guineensis)	Bactris_major))))	Sclerosperma_profizianum)	(Roystonea_regia	Orania_palindan))	((Reinhardtia_paiewonskiana	Reinhardtia_latisecta)	Reinhardtia_simplex)))	Nypa_fruticans);
((((Iriartea_deltoidea	Chamaedorea_seifrizii)	Veitchia_spiralis)	(Serenoa_repens	(((Podococcus_barteri	Phoenix_dactylifera)	Sabal_domingensis)	(Sclerosperma_profizianum	(((Manicaria_saccifera	(((Attalea_speciosa	((Elaeis_oleifera	Elaeis_guineensis)	Bactris_major))	(Geonoma_undata	((Hydriastele_microspadix	Heterospathe_cagayanensis)	(Dictyosperma_album	Kentiopsis_piersoniorum))))	((Oenocarpus_minor	Oenocarpus_bataua)	Prestoea_acuminata)))	((Reinhardtia_paiewonskiana	Reinhardtia_latisecta)	Reinhardtia_simplex))	(Roystonea_regia	Orania_palindan))))))	Nypa_fruticans);
(((Chamaedorea_seifrizii	Veitchia_spiralis)	(Serenoa_repens	(((Iriartea_deltoidea	Phoenix_dactylifera)	Sabal_domingensis)	(((((((Podococcus_barteri	Elaeis_oleifera)	Elaeis_guineensis)	Bactris_major)	(((((Oenocarpus_minor	Oenocarpus_bataua)	Prestoea_acuminata)	Geonoma_undata)	(((Dictyosperma_album	Hydriastele_microspadix)	Heterospathe_cagayanensis)	Kentiopsis_piersoniorum))	Manicaria_saccifera))	((Reinhardtia_paiewonskiana	Reinhardtia_latisecta)	Reinhardtia_simplex))	(Attalea_speciosa	Sclerosperma_profizianum))	(Roystonea_regia	Orania_palindan)))))	Nypa_fruticans);
((((Chamaedorea_seifrizii	Veitchia_spiralis)	Serenoa_repens)	((Roystonea_regia	Orania_palindan)	(((Phoenix_dactylifera	Sabal_domingensis)	Sclerosperma_profizianum)	((((Attalea_speciosa	((Elaeis_oleifera	Elaeis_guineensis)	Bactris_major))	Podococcus_barteri)	(((Geonoma_undata	(((Dictyosperma_album	Hydriastele_microspadix)	Heterospathe_cagayanensis)	Kentiopsis_piersoniorum))	Manicaria_saccifera)	((Oenocarpus_minor	Oenocarpus_bataua)	Prestoea_acuminata)))	((Iriartea_deltoidea	(Reinhardtia_paiewonskiana	Reinhardtia_latisecta))	Reinhardtia_simplex)))))	Nypa_fruticans);
(((Chamaedorea_seifrizii	Veitchia_spiralis)	(Iriartea_deltoidea	((((((Elaeis_oleifera	Elaeis_guineensis)	(Podococcus_barteri	Bactris_major))	((((Oenocarpus_minor	Oenocarpus_bataua)	Prestoea_acuminata)	(Geonoma_undata	(((Dictyosperma_album	Hydriastele_microspadix)	Heterospathe_cagayanensis)	Kentiopsis_piersoniorum)))	Manicaria_saccifera))	((Serenoa_repens	(Phoenix_dactylifera	Sabal_domingensis))	(Attalea_speciosa	Sclerosperma_profizianum)))	((Reinhardtia_paiewonskiana	Reinhardtia_latisecta)	Reinhardtia_simplex))	(Roystonea_regia	Orania_palindan))))	Nypa_fruticans);
((((Chamaedorea_seifrizii	Veitchia_spiralis)	(((Iriartea_deltoidea	(Podococcus_barteri	Phoenix_dactylifera))	Sabal_domingensis)	(Roystonea_regia	((((((Reinhardtia_paiewonskiana	Reinhardtia_latisecta)	Reinhardtia_simplex)	((Attalea_speciosa	(Elaeis_oleifera	Elaeis_guineensis))	Bactris_major))	((((Hydriastele_microspadix	Dictyosperma_album)	(Kentiopsis_piersoniorum	Heterospathe_cagayanensis))	(Geonoma_undata	Manicaria_saccifera))	((Oenocarpus_minor	Oenocarpus_bataua)	Prestoea_acuminata)))	Sclerosperma_profizianum)	Orania_palindan))))	Serenoa_repens)	Nypa_fruticans);
((((Chamaedorea_seifrizii	Veitchia_spiralis)	Serenoa_repens)	((Roystonea_regia	((Orania_palindan	Sclerosperma_profizianum)	(((((Hydriastele_microspadix	Dictyosperma_album)	Heterospathe_cagayanensis)	(((Oenocarpus_minor	Oenocarpus_bataua)	Prestoea_acuminata)	(Geonoma_undata	Manicaria_saccifera)))	(Attalea_speciosa	((Elaeis_oleifera	Elaeis_guineensis)	(Podococcus_barteri	Bactris_major))))	(Kentiopsis_piersoniorum	(Iriartea_deltoidea	((Reinhardtia_paiewonskiana	Reinhardtia_latisecta)	Reinhardtia_simplex))))))	(Phoenix_dactylifera	Sabal_domingensis)))	Nypa_fruticans);
(((((((Geonoma_undata	((Heterospathe_cagayanensis	(Hydriastele_microspadix	Dictyosperma_album))	Kentiopsis_piersoniorum))	Manicaria_saccifera)	((Oenocarpus_minor	Oenocarpus_bataua)	Prestoea_acuminata))	(((Bactris_major	(Elaeis_oleifera	Elaeis_guineensis))	Attalea_speciosa)	Podococcus_barteri))	(Iriartea_deltoidea	(Reinhardtia_latisecta	(Reinhardtia_simplex	Reinhardtia_paiewonskiana))))	((((Chamaedorea_seifrizii	Veitchia_spiralis)	((Phoenix_dactylifera	Sabal_domingensis)	Serenoa_repens))	Roystonea_regia)	(Orania_palindan	Sclerosperma_profizianum)))	Nypa_fruticans);
((((((((Oenocarpus_minor	Oenocarpus_bataua)	Prestoea_acuminata)	((((Hydriastele_microspadix	Dictyosperma_album)	Heterospathe_cagayanensis)	Kentiopsis_piersoniorum)	Geonoma_undata))	Manicaria_saccifera)	(Iriartea_deltoidea	((Bactris_major	(Elaeis_oleifera	Elaeis_guineensis))	Attalea_speciosa)))	(Reinhardtia_simplex	(Reinhardtia_paiewonskiana	Reinhardtia_latisecta)))	((((Chamaedorea_seifrizii	(Veitchia_spiralis	Serenoa_repens))	((Podococcus_barteri	Phoenix_dactylifera)	Sabal_domingensis))	Roystonea_regia)	(Orania_palindan	Sclerosperma_profizianum)))	Nypa_fruticans);
((((((Orania_palindan	Roystonea_regia)	((((Reinhardtia_latisecta	Reinhardtia_paiewonskiana)	(Attalea_speciosa	(Bactris_major	(Elaeis_guineensis	Elaeis_oleifera))))	(Reinhardtia_simplex	((Manicaria_saccifera	(Oenocarpus_minor	Oenocarpus_bataua))	(((Dictyosperma_album	(Kentiopsis_piersoniorum	(Heterospathe_cagayanensis	Hydriastele_microspadix)))	Geonoma_undata)	Prestoea_acuminata))))	Podococcus_barteri))	Sclerosperma_profizianum)	(Sabal_domingensis	Phoenix_dactylifera))	(((Iriartea_deltoidea	Chamaedorea_seifrizii)	Veitchia_spiralis)	Serenoa_repens))	Nypa_fruticans);
(((Chamaedorea_seifrizii	Veitchia_spiralis)	(((((Sclerosperma_profizianum	Orania_palindan)	(((Attalea_speciosa	(Bactris_major	(Elaeis_guineensis	Elaeis_oleifera)))	((Kentiopsis_piersoniorum	(Heterospathe_cagayanensis	((Dictyosperma_album	Hydriastele_microspadix)	(Geonoma_undata	Manicaria_saccifera))))	(Prestoea_acuminata	(Oenocarpus_minor	Oenocarpus_bataua))))	Iriartea_deltoidea))	(Reinhardtia_simplex	(Reinhardtia_latisecta	Reinhardtia_paiewonskiana)))	((Roystonea_regia	Sabal_domingensis)	(Podococcus_barteri	Phoenix_dactylifera)))	Serenoa_repens))	Nypa_fruticans);
((((((((Sabal_domingensis	Phoenix_dactylifera)	Serenoa_repens)	Roystonea_regia)	(Chamaedorea_seifrizii	(Veitchia_spiralis	Iriartea_deltoidea)))	(Sclerosperma_profizianum	Orania_palindan))	((Podococcus_barteri	((Attalea_speciosa	(Elaeis_guineensis	Elaeis_oleifera))	Bactris_major))	(((Geonoma_undata	(Prestoea_acuminata	Manicaria_saccifera))	((Hydriastele_microspadix	Dictyosperma_album)	(Kentiopsis_piersoniorum	Heterospathe_cagayanensis)))	(Oenocarpus_bataua	Oenocarpus_minor))))	(Reinhardtia_simplex	(Reinhardtia_latisecta	Reinhardtia_paiewonskiana)))	Nypa_fruticans);
(((((Chamaedorea_seifrizii	Iriartea_deltoidea)	Veitchia_spiralis)	Serenoa_repens)	(((Reinhardtia_simplex	(Reinhardtia_latisecta	Reinhardtia_paiewonskiana))	(((Geonoma_undata	(Kentiopsis_piersoniorum	(Dictyosperma_album	(Hydriastele_microspadix	Heterospathe_cagayanensis))))	(((((Bactris_major	(Elaeis_guineensis	Elaeis_oleifera))	Podococcus_barteri)	Attalea_speciosa)	Manicaria_saccifera)	((Oenocarpus_bataua	Oenocarpus_minor)	Prestoea_acuminata)))	((Sabal_domingensis	Phoenix_dactylifera)	Sclerosperma_profizianum)))	(Roystonea_regia	Orania_palindan)))	Nypa_fruticans);
((((Sabal_domingensis	(Podococcus_barteri	Phoenix_dactylifera))	(((Roystonea_regia	Orania_palindan)	Sclerosperma_profizianum)	((((Bactris_major	(Elaeis_guineensis	Elaeis_oleifera))	Attalea_speciosa)	((Oenocarpus_bataua	Oenocarpus_minor)	(((Prestoea_acuminata	Kentiopsis_piersoniorum)	((Geonoma_undata	(Hydriastele_microspadix	Dictyosperma_album))	Heterospathe_cagayanensis))	Manicaria_saccifera)))	(Iriartea_deltoidea	((Reinhardtia_paiewonskiana	Reinhardtia_latisecta)	Reinhardtia_simplex)))))	((Chamaedorea_seifrizii	Veitchia_spiralis)	Serenoa_repens))	Nypa_fruticans);
((((Sclerosperma_profizianum	Orania_palindan)	(((((Podococcus_barteri	Bactris_major)	(Elaeis_guineensis	Elaeis_oleifera))	Attalea_speciosa)	((Oenocarpus_bataua	Oenocarpus_minor)	((((Prestoea_acuminata	Kentiopsis_piersoniorum)	((Dictyosperma_album	Hydriastele_microspadix)	Heterospathe_cagayanensis))	Geonoma_undata)	Manicaria_saccifera)))	(Iriartea_deltoidea	((Reinhardtia_paiewonskiana	Reinhardtia_latisecta)	Reinhardtia_simplex))))	(Roystonea_regia	(((Chamaedorea_seifrizii	Veitchia_spiralis)	Serenoa_repens)	(Sabal_domingensis	Phoenix_dactylifera))))	Nypa_fruticans);
(((((((((Geonoma_undata	(Manicaria_saccifera	(Prestoea_acuminata	(Oenocarpus_bataua	Oenocarpus_minor))))	((Bactris_major	(Elaeis_guineensis	Elaeis_oleifera))	Attalea_speciosa))	(Dictyosperma_album	(Kentiopsis_piersoniorum	Heterospathe_cagayanensis)))	(Iriartea_deltoidea	((Reinhardtia_paiewonskiana	Reinhardtia_latisecta)	Reinhardtia_simplex)))	((Hydriastele_microspadix	Sclerosperma_profizianum)	Orania_palindan))	Roystonea_regia)	(Chamaedorea_seifrizii	Veitchia_spiralis))	((Sabal_domingensis	(Podococcus_barteri	Phoenix_dactylifera))	Serenoa_repens))	Nypa_fruticans);
((((Chamaedorea_seifrizii	Veitchia_spiralis)	Serenoa_repens)	((Sabal_domingensis	(Podococcus_barteri	Phoenix_dactylifera))	((((((Geonoma_undata	((Heterospathe_cagayanensis	(Hydriastele_microspadix	Dictyosperma_album))	((Kentiopsis_piersoniorum	Prestoea_acuminata)	(Oenocarpus_bataua	Oenocarpus_minor))))	Manicaria_saccifera)	((Bactris_major	(Elaeis_guineensis	Elaeis_oleifera))	Attalea_speciosa))	(Iriartea_deltoidea	((Reinhardtia_paiewonskiana	Reinhardtia_latisecta)	Reinhardtia_simplex)))	(Sclerosperma_profizianum	Orania_palindan))	Roystonea_regia)))	Nypa_fruticans);
(((((Geonoma_undata	(Serenoa_repens	(Sabal_domingensis	Phoenix_dactylifera)))	(((((Prestoea_acuminata	(Oenocarpus_bataua	Oenocarpus_minor))	(((Hydriastele_microspadix	Dictyosperma_album)	(Kentiopsis_piersoniorum	Heterospathe_cagayanensis))	Manicaria_saccifera))	((Bactris_major	(Podococcus_barteri	(Elaeis_guineensis	Elaeis_oleifera)))	Attalea_speciosa))	((Reinhardtia_paiewonskiana	Reinhardtia_latisecta)	Reinhardtia_simplex))	Sclerosperma_profizianum))	(Roystonea_regia	Orania_palindan))	((Iriartea_deltoidea	Chamaedorea_seifrizii)	Veitchia_spiralis))	Nypa_fruticans);
((((Sabal_domingensis	Phoenix_dactylifera)	((((((((Prestoea_acuminata	(Oenocarpus_bataua	Oenocarpus_minor))	Geonoma_undata)	((Kentiopsis_piersoniorum	Dictyosperma_album)	(Hydriastele_microspadix	Heterospathe_cagayanensis)))	Manicaria_saccifera)	(Bactris_major	(Podococcus_barteri	(Elaeis_guineensis	Elaeis_oleifera))))	((Reinhardtia_paiewonskiana	Reinhardtia_simplex)	Reinhardtia_latisecta))	(Sclerosperma_profizianum	Attalea_speciosa))	(Roystonea_regia	Orania_palindan)))	(Serenoa_repens	((Iriartea_deltoidea	Chamaedorea_seifrizii)	Veitchia_spiralis)))	Nypa_fruticans);
((((Phoenix_dactylifera	Sabal_domingensis)	((((Manicaria_saccifera	((Prestoea_acuminata	(Oenocarpus_minor	Oenocarpus_bataua))	((Kentiopsis_piersoniorum	(Heterospathe_cagayanensis	(Hydriastele_microspadix	Dictyosperma_album)))	Geonoma_undata)))	(((Bactris_major	(Elaeis_oleifera	Elaeis_guineensis))	Podococcus_barteri)	Attalea_speciosa))	(Iriartea_deltoidea	((Reinhardtia_latisecta	Reinhardtia_paiewonskiana)	Reinhardtia_simplex)))	((Roystonea_regia	Orania_palindan)	Sclerosperma_profizianum)))	(Chamaedorea_seifrizii	(Serenoa_repens	Veitchia_spiralis)))	Nypa_fruticans);
((((((Manicaria_saccifera	((Kentiopsis_piersoniorum	(Heterospathe_cagayanensis	(Dictyosperma_album	Hydriastele_microspadix)))	Geonoma_undata))	((Veitchia_spiralis	Prestoea_acuminata)	(Oenocarpus_minor	Oenocarpus_bataua)))	(Iriartea_deltoidea	((Bactris_major	(Elaeis_oleifera	Elaeis_guineensis))	Attalea_speciosa)))	((Reinhardtia_latisecta	Reinhardtia_paiewonskiana)	Reinhardtia_simplex))	((Orania_palindan	Sclerosperma_profizianum)	(Roystonea_regia	(Chamaedorea_seifrizii	(Serenoa_repens	((Podococcus_barteri	Phoenix_dactylifera)	Sabal_domingensis))))))	Nypa_fruticans);
((Roystonea_regia	(Orania_palindan	((((Iriartea_deltoidea	((Reinhardtia_latisecta	Reinhardtia_paiewonskiana)	Reinhardtia_simplex))	((((Veitchia_spiralis	Prestoea_acuminata)	(Oenocarpus_minor	Oenocarpus_bataua))	((Kentiopsis_piersoniorum	(Dictyosperma_album	(Hydriastele_microspadix	Heterospathe_cagayanensis)))	(Manicaria_saccifera	Geonoma_undata)))	((Bactris_major	(Elaeis_oleifera	Elaeis_guineensis))	Attalea_speciosa)))	(Chamaedorea_seifrizii	(Serenoa_repens	((Podococcus_barteri	Phoenix_dactylifera)	Sabal_domingensis))))	Sclerosperma_profizianum)))	Nypa_fruticans);
(((((((Iriartea_deltoidea	Chamaedorea_seifrizii)	(Serenoa_repens	((Podococcus_barteri	Phoenix_dactylifera)	Sabal_domingensis)))	(Attalea_speciosa	Sclerosperma_profizianum))	(((Reinhardtia_latisecta	Reinhardtia_paiewonskiana)	Reinhardtia_simplex)	((Bactris_major	(Elaeis_oleifera	Elaeis_guineensis))	(Manicaria_saccifera	((Oenocarpus_minor	Oenocarpus_bataua)	(((Veitchia_spiralis	(Kentiopsis_piersoniorum	(Dictyosperma_album	(Hydriastele_microspadix	Heterospathe_cagayanensis))))	Geonoma_undata)	Prestoea_acuminata))))))	Roystonea_regia)	Orania_palindan)	Nypa_fruticans);
(((((Reinhardtia_latisecta	Reinhardtia_paiewonskiana)	Reinhardtia_simplex)	((Bactris_major	(Elaeis_oleifera	Elaeis_guineensis))	(((Manicaria_saccifera	Geonoma_undata)	((Oenocarpus_bataua	Oenocarpus_minor)	Prestoea_acuminata))	(Hydriastele_microspadix	(Dictyosperma_album	(Kentiopsis_piersoniorum	Heterospathe_cagayanensis))))))	((Orania_palindan	((Roystonea_regia	(Veitchia_spiralis	(Iriartea_deltoidea	Chamaedorea_seifrizii)))	(Serenoa_repens	((Podococcus_barteri	Phoenix_dactylifera)	Sabal_domingensis))))	(Attalea_speciosa	Sclerosperma_profizianum)))	Nypa_fruticans);
((((((Iriartea_deltoidea	((Reinhardtia_latisecta	Reinhardtia_paiewonskiana)	Reinhardtia_simplex))	((Bactris_major	(Elaeis_oleifera	Elaeis_guineensis))	((((Prestoea_acuminata	Manicaria_saccifera)	Geonoma_undata)	(Oenocarpus_bataua	Oenocarpus_minor))	(Hydriastele_microspadix	(Dictyosperma_album	(Kentiopsis_piersoniorum	Heterospathe_cagayanensis))))))	((Attalea_speciosa	Sclerosperma_profizianum)	(Roystonea_regia	Orania_palindan)))	(Veitchia_spiralis	Chamaedorea_seifrizii))	(Serenoa_repens	((Podococcus_barteri	Phoenix_dactylifera)	Sabal_domingensis)))	Nypa_fruticans);
((Serenoa_repens	((Veitchia_spiralis	(Attalea_speciosa	Chamaedorea_seifrizii))	(((Orania_palindan	(Sclerosperma_profizianum	((Iriartea_deltoidea	((Reinhardtia_latisecta	Reinhardtia_paiewonskiana)	Reinhardtia_simplex))	((Podococcus_barteri	(Bactris_major	(Elaeis_oleifera	Elaeis_guineensis)))	((Manicaria_saccifera	(Prestoea_acuminata	(Oenocarpus_bataua	Oenocarpus_minor)))	(Geonoma_undata	(Dictyosperma_album	((Hydriastele_microspadix	Kentiopsis_piersoniorum)	Heterospathe_cagayanensis))))))))	Roystonea_regia)	(Phoenix_dactylifera	Sabal_domingensis))))	Nypa_fruticans);
((((((Orania_palindan	Sclerosperma_profizianum)	(((Reinhardtia_latisecta	Reinhardtia_paiewonskiana)	Reinhardtia_simplex)	((Attalea_speciosa	((Bactris_major	(Elaeis_oleifera	Elaeis_guineensis))	Podococcus_barteri))	((Prestoea_acuminata	(Oenocarpus_minor	Oenocarpus_bataua))	(Manicaria_saccifera	((((Dictyosperma_album	Hydriastele_microspadix)	Kentiopsis_piersoniorum)	Heterospathe_cagayanensis)	Geonoma_undata))))))	Roystonea_regia)	(Veitchia_spiralis	(Iriartea_deltoidea	Chamaedorea_seifrizii)))	(Serenoa_repens	(Phoenix_dactylifera	Sabal_domingensis)))	Nypa_fruticans);
(((((((Podococcus_barteri	Phoenix_dactylifera)	Sabal_domingensis)	Roystonea_regia)	((((Orania_palindan	Sclerosperma_profizianum)	(Manicaria_saccifera	(((Dictyosperma_album	(Heterospathe_cagayanensis	Hydriastele_microspadix))	Kentiopsis_piersoniorum)	((Prestoea_acuminata	(Oenocarpus_minor	Oenocarpus_bataua))	Geonoma_undata))))	(Attalea_speciosa	(Bactris_major	(Elaeis_oleifera	Elaeis_guineensis))))	((Reinhardtia_paiewonskiana	Reinhardtia_latisecta)	Reinhardtia_simplex)))	Serenoa_repens)	(Iriartea_deltoidea	(Veitchia_spiralis	Chamaedorea_seifrizii)))	Nypa_fruticans);
((Orania_palindan	(Sclerosperma_profizianum	(((Chamaedorea_seifrizii	Iriartea_deltoidea)	((Serenoa_repens	((Podococcus_barteri	Phoenix_dactylifera)	Sabal_domingensis))	Roystonea_regia))	(((((Hydriastele_microspadix	Veitchia_spiralis)	(Heterospathe_cagayanensis	(Dictyosperma_album	Kentiopsis_piersoniorum)))	(Manicaria_saccifera	(Geonoma_undata	(Prestoea_acuminata	(Oenocarpus_minor	Oenocarpus_bataua)))))	(Attalea_speciosa	(Bactris_major	(Elaeis_oleifera	Elaeis_guineensis))))	((Reinhardtia_paiewonskiana	Reinhardtia_latisecta)	Reinhardtia_simplex)))))	Nypa_fruticans);
(((Veitchia_spiralis	(Chamaedorea_seifrizii	Iriartea_deltoidea))	(Serenoa_repens	((Phoenix_dactylifera	Sabal_domingensis)	(Roystonea_regia	((Sclerosperma_profizianum	(((Manicaria_saccifera	((Prestoea_acuminata	(Oenocarpus_bataua	Oenocarpus_minor))	(Geonoma_undata	((Dictyosperma_album	(Kentiopsis_piersoniorum	Heterospathe_cagayanensis))	Hydriastele_microspadix))))	(Attalea_speciosa	((Elaeis_oleifera	Elaeis_guineensis)	(Podococcus_barteri	Bactris_major))))	((Reinhardtia_latisecta	Reinhardtia_paiewonskiana)	Reinhardtia_simplex)))	Orania_palindan)))))	Nypa_fruticans);
(((Veitchia_spiralis	(Chamaedorea_seifrizii	Iriartea_deltoidea))	(((Phoenix_dactylifera	Sabal_domingensis)	(((((Geonoma_undata	(Dictyosperma_album	((Hydriastele_microspadix	Kentiopsis_piersoniorum)	Heterospathe_cagayanensis)))	((Prestoea_acuminata	(Oenocarpus_bataua	Oenocarpus_minor))	((Attalea_speciosa	Manicaria_saccifera)	((Elaeis_oleifera	Elaeis_guineensis)	(Podococcus_barteri	Bactris_major)))))	((Reinhardtia_latisecta	Reinhardtia_paiewonskiana)	Reinhardtia_simplex))	Sclerosperma_profizianum)	(Roystonea_regia	Orania_palindan)))	Serenoa_repens))	Nypa_fruticans);
(((((Chamaedorea_seifrizii	Iriartea_deltoidea)	Veitchia_spiralis)	Serenoa_repens)	((Phoenix_dactylifera	Sabal_domingensis)	(((((((Geonoma_undata	((Dictyosperma_album	Hydriastele_microspadix)	(Kentiopsis_piersoniorum	Heterospathe_cagayanensis)))	(Prestoea_acuminata	(Oenocarpus_minor	Oenocarpus_bataua)))	Manicaria_saccifera)	(Podococcus_barteri	(Attalea_speciosa	((Elaeis_oleifera	Elaeis_guineensis)	Bactris_major))))	((Reinhardtia_latisecta	Reinhardtia_paiewonskiana)	Reinhardtia_simplex))	(Orania_palindan	Sclerosperma_profizianum))	Roystonea_regia)))	Nypa_fruticans);
((Veitchia_spiralis	((Serenoa_repens	((((((((Geonoma_undata	(Kentiopsis_piersoniorum	(Heterospathe_cagayanensis	(Dictyosperma_album	Hydriastele_microspadix))))	Manicaria_saccifera)	(Prestoea_acuminata	(Oenocarpus_minor	Oenocarpus_bataua)))	(Attalea_speciosa	((Podococcus_barteri	(Elaeis_oleifera	Elaeis_guineensis))	Bactris_major)))	(Phoenix_dactylifera	Sabal_domingensis))	Sclerosperma_profizianum)	((Reinhardtia_latisecta	Reinhardtia_paiewonskiana)	Reinhardtia_simplex))	(Roystonea_regia	Orania_palindan)))	(Chamaedorea_seifrizii	Iriartea_deltoidea)))	Nypa_fruticans);
(((Roystonea_regia	((((Attalea_speciosa	((Podococcus_barteri	(Elaeis_oleifera	Elaeis_guineensis))	Bactris_major))	(Sclerosperma_profizianum	((Kentiopsis_piersoniorum	(Heterospathe_cagayanensis	(Dictyosperma_album	Hydriastele_microspadix)))	((Prestoea_acuminata	(Oenocarpus_minor	Oenocarpus_bataua))	(Manicaria_saccifera	Geonoma_undata)))))	((Reinhardtia_latisecta	Reinhardtia_paiewonskiana)	Reinhardtia_simplex))	Orania_palindan))	(Veitchia_spiralis	(((Phoenix_dactylifera	Sabal_domingensis)	Serenoa_repens)	(Iriartea_deltoidea	Chamaedorea_seifrizii))))	Nypa_fruticans);
(((Serenoa_repens	(Chamaedorea_seifrizii	Veitchia_spiralis))	((((((Attalea_speciosa	((Elaeis_oleifera	Elaeis_guineensis)	Bactris_major))	(Manicaria_saccifera	((Iriartea_deltoidea	(Oenocarpus_minor	Oenocarpus_bataua))	((((Dictyosperma_album	(Podococcus_barteri	Hydriastele_microspadix))	Heterospathe_cagayanensis)	Kentiopsis_piersoniorum)	(Geonoma_undata	Prestoea_acuminata)))))	((Reinhardtia_latisecta	Reinhardtia_paiewonskiana)	Reinhardtia_simplex))	(Orania_palindan	Sclerosperma_profizianum))	Roystonea_regia)	(Phoenix_dactylifera	Sabal_domingensis)))	Nypa_fruticans);
((Serenoa_repens	(((Iriartea_deltoidea	Chamaedorea_seifrizii)	(((((Bactris_major	(Attalea_speciosa	(Elaeis_oleifera	Elaeis_guineensis)))	(Manicaria_saccifera	(((Prestoea_acuminata	(Oenocarpus_minor	Oenocarpus_bataua))	Veitchia_spiralis)	((((Dictyosperma_album	Hydriastele_microspadix)	Heterospathe_cagayanensis)	Kentiopsis_piersoniorum)	Geonoma_undata))))	((Reinhardtia_paiewonskiana	Reinhardtia_latisecta)	Reinhardtia_simplex))	(Orania_palindan	Sclerosperma_profizianum))	Roystonea_regia))	((Podococcus_barteri	Phoenix_dactylifera)	Sabal_domingensis)))	Nypa_fruticans);
(((((((Attalea_speciosa	((Elaeis_oleifera	Elaeis_guineensis)	Bactris_major))	((Manicaria_saccifera	(Prestoea_acuminata	((Oenocarpus_minor	Oenocarpus_bataua)	Geonoma_undata)))	((Dictyosperma_album	Veitchia_spiralis)	((Hydriastele_microspadix	Heterospathe_cagayanensis)	Kentiopsis_piersoniorum))))	(Orania_palindan	Sclerosperma_profizianum))	(Roystonea_regia	(((Podococcus_barteri	Phoenix_dactylifera)	Sabal_domingensis)	Serenoa_repens)))	((Reinhardtia_paiewonskiana	Reinhardtia_latisecta)	Reinhardtia_simplex))	(Iriartea_deltoidea	Chamaedorea_seifrizii))	Nypa_fruticans);
((Serenoa_repens	(((Sclerosperma_profizianum	(((Orania_palindan	Roystonea_regia)	(Veitchia_spiralis	(Iriartea_deltoidea	Chamaedorea_seifrizii)))	(((Manicaria_saccifera	(Attalea_speciosa	((Elaeis_oleifera	Elaeis_guineensis)	Bactris_major)))	((Prestoea_acuminata	(Oenocarpus_minor	Oenocarpus_bataua))	((Hydriastele_microspadix	Dictyosperma_album)	(Heterospathe_cagayanensis	Kentiopsis_piersoniorum))))	(Reinhardtia_latisecta	(Reinhardtia_simplex	Reinhardtia_paiewonskiana)))))	Podococcus_barteri)	(Geonoma_undata	(Phoenix_dactylifera	Sabal_domingensis))))	Nypa_fruticans);
((((((((((Podococcus_barteri	Elaeis_oleifera)	Elaeis_guineensis)	Bactris_major)	(Attalea_speciosa	((Manicaria_saccifera	(Prestoea_acuminata	(Oenocarpus_minor	Oenocarpus_bataua)))	((Hydriastele_microspadix	Dictyosperma_album)	(Heterospathe_cagayanensis	Kentiopsis_piersoniorum)))))	((Reinhardtia_simplex	Reinhardtia_paiewonskiana)	Reinhardtia_latisecta))	(Orania_palindan	Sclerosperma_profizianum))	Roystonea_regia)	(Veitchia_spiralis	(Iriartea_deltoidea	Chamaedorea_seifrizii)))	(Serenoa_repens	((Phoenix_dactylifera	Sabal_domingensis)	Geonoma_undata)))	Nypa_fruticans);
((((Iriartea_deltoidea	(((Attalea_speciosa	((((Oenocarpus_minor	Oenocarpus_bataua)	Prestoea_acuminata)	(Manicaria_saccifera	(Geonoma_undata	((Kentiopsis_piersoniorum	Heterospathe_cagayanensis)	(Dictyosperma_album	Hydriastele_microspadix)))))	(Podococcus_barteri	(Bactris_major	(Elaeis_oleifera	Elaeis_guineensis)))))	((Reinhardtia_simplex	Reinhardtia_paiewonskiana)	Reinhardtia_latisecta))	((Roystonea_regia	Orania_palindan)	Sclerosperma_profizianum)))	(Veitchia_spiralis	Chamaedorea_seifrizii))	(Serenoa_repens	(Phoenix_dactylifera	Sabal_domingensis)))	Nypa_fruticans);
((Serenoa_repens	((((((((Manicaria_saccifera	((((Oenocarpus_bataua	Veitchia_spiralis)	Prestoea_acuminata)	Oenocarpus_minor)	((Kentiopsis_piersoniorum	Heterospathe_cagayanensis)	((Geonoma_undata	Dictyosperma_album)	Hydriastele_microspadix))))	(Attalea_speciosa	((Podococcus_barteri	Bactris_major)	(Elaeis_oleifera	Elaeis_guineensis))))	(Reinhardtia_simplex	(Reinhardtia_paiewonskiana	Reinhardtia_latisecta)))	Orania_palindan)	Sclerosperma_profizianum)	(Chamaedorea_seifrizii	Iriartea_deltoidea))	Roystonea_regia)	(Phoenix_dactylifera	Sabal_domingensis)))	Nypa_fruticans);
((Serenoa_repens	(((((Sclerosperma_profizianum	Orania_palindan)	(((Chamaedorea_seifrizii	Iriartea_deltoidea)	((((((Kentiopsis_piersoniorum	Prestoea_acuminata)	Veitchia_spiralis)	((Heterospathe_cagayanensis	(Dictyosperma_album	Hydriastele_microspadix))	Geonoma_undata))	Manicaria_saccifera)	(Oenocarpus_bataua	Oenocarpus_minor))	(Attalea_speciosa	((Podococcus_barteri	Bactris_major)	(Elaeis_oleifera	Elaeis_guineensis)))))	(Reinhardtia_simplex	(Reinhardtia_paiewonskiana	Reinhardtia_latisecta))))	Roystonea_regia)	Phoenix_dactylifera)	Sabal_domingensis))	Nypa_fruticans);
((((((((Geonoma_undata	Dictyosperma_album)	(Kentiopsis_piersoniorum	(Hydriastele_microspadix	Heterospathe_cagayanensis)))	Manicaria_saccifera)	(Veitchia_spiralis	(Prestoea_acuminata	(Oenocarpus_bataua	Oenocarpus_minor))))	(Attalea_speciosa	(Bactris_major	(Elaeis_oleifera	Elaeis_guineensis))))	(Reinhardtia_simplex	(Reinhardtia_paiewonskiana	Reinhardtia_latisecta)))	(((Iriartea_deltoidea	Phoenix_dactylifera)	((Podococcus_barteri	Sabal_domingensis)	((Chamaedorea_seifrizii	Serenoa_repens)	Roystonea_regia)))	(Sclerosperma_profizianum	Orania_palindan)))	Nypa_fruticans);
(((Iriartea_deltoidea	Chamaedorea_seifrizii)	(Serenoa_repens	((((Sclerosperma_profizianum	Orania_palindan)	((((Manicaria_saccifera	(((Kentiopsis_piersoniorum	(Heterospathe_cagayanensis	(Hydriastele_microspadix	Dictyosperma_album)))	Veitchia_spiralis)	Geonoma_undata))	(Prestoea_acuminata	(Oenocarpus_bataua	Oenocarpus_minor)))	(Attalea_speciosa	(Bactris_major	((Podococcus_barteri	Elaeis_oleifera)	Elaeis_guineensis))))	(Reinhardtia_simplex	(Reinhardtia_paiewonskiana	Reinhardtia_latisecta))))	Roystonea_regia)	(Sabal_domingensis	Phoenix_dactylifera))))	Nypa_fruticans);
((((((Sclerosperma_profizianum	Orania_palindan)	(((((Kentiopsis_piersoniorum	(Heterospathe_cagayanensis	((Podococcus_barteri	Hydriastele_microspadix)	Dictyosperma_album)))	Geonoma_undata)	(Oenocarpus_bataua	Oenocarpus_minor))	(Manicaria_saccifera	(Attalea_speciosa	(Bactris_major	(Elaeis_oleifera	Elaeis_guineensis)))))	(Prestoea_acuminata	(Iriartea_deltoidea	(Reinhardtia_simplex	(Reinhardtia_paiewonskiana	Reinhardtia_latisecta))))))	Roystonea_regia)	(Veitchia_spiralis	Chamaedorea_seifrizii))	(Serenoa_repens	(Sabal_domingensis	Phoenix_dactylifera)))	Nypa_fruticans);
((((Chamaedorea_seifrizii	Roystonea_regia)	(((Podococcus_barteri	Phoenix_dactylifera)	Sabal_domingensis)	Serenoa_repens))	((((Reinhardtia_paiewonskiana	Reinhardtia_latisecta)	Reinhardtia_simplex)	((((Heterospathe_cagayanensis	(Hydriastele_microspadix	Dictyosperma_album))	(Kentiopsis_piersoniorum	Veitchia_spiralis))	((Prestoea_acuminata	(Oenocarpus_bataua	Oenocarpus_minor))	(Geonoma_undata	Manicaria_saccifera)))	(Attalea_speciosa	(Bactris_major	(Elaeis_oleifera	Elaeis_guineensis)))))	(Iriartea_deltoidea	(Orania_palindan	Sclerosperma_profizianum))))	Nypa_fruticans);
(((Chamaedorea_seifrizii	Serenoa_repens)	(((((Iriartea_deltoidea	(Reinhardtia_latisecta	(Reinhardtia_simplex	Reinhardtia_paiewonskiana)))	Orania_palindan)	((Attalea_speciosa	(Bactris_major	(Elaeis_oleifera	Elaeis_guineensis)))	(Sclerosperma_profizianum	(((Veitchia_spiralis	Prestoea_acuminata)	(Oenocarpus_bataua	Oenocarpus_minor))	((((Heterospathe_cagayanensis	(Hydriastele_microspadix	Dictyosperma_album))	Kentiopsis_piersoniorum)	Geonoma_undata)	Manicaria_saccifera)))))	Roystonea_regia)	((Podococcus_barteri	Phoenix_dactylifera)	Sabal_domingensis)))	Nypa_fruticans);
((Dictyosperma_album	(((Hydriastele_microspadix	((Geonoma_undata	Manicaria_saccifera)	(((Veitchia_spiralis	Prestoea_acuminata)	(Oenocarpus_bataua	Oenocarpus_minor))	(((((Orania_palindan	Roystonea_regia)	Sclerosperma_profizianum)	((Serenoa_repens	((Podococcus_barteri	Phoenix_dactylifera)	Sabal_domingensis))	Chamaedorea_seifrizii))	(Iriartea_deltoidea	(Reinhardtia_latisecta	(Reinhardtia_simplex	Reinhardtia_paiewonskiana))))	(Attalea_speciosa	(Bactris_major	(Elaeis_oleifera	Elaeis_guineensis)))))))	Heterospathe_cagayanensis)	Kentiopsis_piersoniorum))	Nypa_fruticans);
((((Roystonea_regia	((Serenoa_repens	((Podococcus_barteri	Phoenix_dactylifera)	Sabal_domingensis))	Chamaedorea_seifrizii))	(((Reinhardtia_simplex	(Reinhardtia_paiewonskiana	Reinhardtia_latisecta))	((Attalea_speciosa	((Bactris_major	(Elaeis_oleifera	Elaeis_guineensis))	((((Hydriastele_microspadix	Veitchia_spiralis)	(Heterospathe_cagayanensis	(Kentiopsis_piersoniorum	Dictyosperma_album)))	(Geonoma_undata	Manicaria_saccifera))	(Oenocarpus_minor	(Prestoea_acuminata	Oenocarpus_bataua)))))	Iriartea_deltoidea))	Sclerosperma_profizianum))	Orania_palindan)	Nypa_fruticans);
(((Roystonea_regia	((((Sabal_domingensis	(Podococcus_barteri	Phoenix_dactylifera))	Serenoa_repens)	Chamaedorea_seifrizii)	((((Attalea_speciosa	(Bactris_major	(Elaeis_oleifera	Elaeis_guineensis)))	(((Geonoma_undata	((Dictyosperma_album	(Hydriastele_microspadix	Heterospathe_cagayanensis))	Kentiopsis_piersoniorum))	((Oenocarpus_bataua	Oenocarpus_minor)	(Veitchia_spiralis	Prestoea_acuminata)))	Manicaria_saccifera))	(Iriartea_deltoidea	(Reinhardtia_simplex	(Reinhardtia_paiewonskiana	Reinhardtia_latisecta))))	Sclerosperma_profizianum)))	Orania_palindan)	Nypa_fruticans);
((((Chamaedorea_seifrizii	Roystonea_regia)	((((Sabal_domingensis	(Podococcus_barteri	Phoenix_dactylifera))	Serenoa_repens)	(Attalea_speciosa	Sclerosperma_profizianum))	((Bactris_major	(Elaeis_oleifera	Elaeis_guineensis))	((((Geonoma_undata	((Oenocarpus_bataua	Oenocarpus_minor)	Prestoea_acuminata))	((Dictyosperma_album	Hydriastele_microspadix)	(Heterospathe_cagayanensis	(Veitchia_spiralis	Kentiopsis_piersoniorum))))	Manicaria_saccifera)	(Iriartea_deltoidea	(Reinhardtia_simplex	(Reinhardtia_paiewonskiana	Reinhardtia_latisecta)))))))	Orania_palindan)	Nypa_fruticans);
(((Roystonea_regia	((Sabal_domingensis	(Podococcus_barteri	Phoenix_dactylifera))	((((Iriartea_deltoidea	Chamaedorea_seifrizii)	Serenoa_repens)	Sclerosperma_profizianum)	((Attalea_speciosa	(Bactris_major	(Elaeis_oleifera	Elaeis_guineensis)))	(((Manicaria_saccifera	((Oenocarpus_bataua	Oenocarpus_minor)	(Veitchia_spiralis	Prestoea_acuminata)))	((Kentiopsis_piersoniorum	((Dictyosperma_album	Hydriastele_microspadix)	Heterospathe_cagayanensis))	Geonoma_undata))	(Reinhardtia_simplex	(Reinhardtia_paiewonskiana	Reinhardtia_latisecta)))))))	Orania_palindan)	Nypa_fruticans);
((Serenoa_repens	(((((Orania_palindan	Sclerosperma_profizianum)	Podococcus_barteri)	((((Manicaria_saccifera	((Kentiopsis_piersoniorum	((Dictyosperma_album	Hydriastele_microspadix)	Heterospathe_cagayanensis))	Geonoma_undata))	((Oenocarpus_bataua	Oenocarpus_minor)	(Veitchia_spiralis	Prestoea_acuminata)))	(Attalea_speciosa	(Bactris_major	(Elaeis_oleifera	Elaeis_guineensis))))	((Reinhardtia_paiewonskiana	Reinhardtia_latisecta)	Reinhardtia_simplex)))	(Roystonea_regia	(Sabal_domingensis	Phoenix_dactylifera)))	(Iriartea_deltoidea	Chamaedorea_seifrizii)))	Nypa_fruticans);
(((((Attalea_speciosa	(Bactris_major	(Elaeis_oleifera	Elaeis_guineensis)))	((Manicaria_saccifera	(Prestoea_acuminata	((Oenocarpus_bataua	Oenocarpus_minor)	Geonoma_undata)))	(((Dictyosperma_album	(Veitchia_spiralis	Kentiopsis_piersoniorum))	Heterospathe_cagayanensis)	Hydriastele_microspadix)))	(Iriartea_deltoidea	((Reinhardtia_paiewonskiana	Reinhardtia_latisecta)	Reinhardtia_simplex)))	((((Serenoa_repens	(Sabal_domingensis	(Podococcus_barteri	Phoenix_dactylifera)))	Roystonea_regia)	Chamaedorea_seifrizii)	(Orania_palindan	Sclerosperma_profizianum)))	Nypa_fruticans);
((Orania_palindan	(((((Iriartea_deltoidea	Chamaedorea_seifrizii)	(Serenoa_repens	(Sabal_domingensis	(Podococcus_barteri	Phoenix_dactylifera))))	Roystonea_regia)	(((Attalea_speciosa	(Bactris_major	(Elaeis_oleifera	Elaeis_guineensis)))	((Manicaria_saccifera	((Oenocarpus_bataua	Oenocarpus_minor)	(Prestoea_acuminata	Geonoma_undata)))	((Dictyosperma_album	((Kentiopsis_piersoniorum	Hydriastele_microspadix)	Heterospathe_cagayanensis))	Veitchia_spiralis)))	((Reinhardtia_paiewonskiana	Reinhardtia_latisecta)	Reinhardtia_simplex)))	Sclerosperma_profizianum))	Nypa_fruticans);
(((((Bactris_major	((Elaeis_oleifera	Elaeis_guineensis)	Attalea_speciosa))	(((Manicaria_saccifera	Geonoma_undata)	(Prestoea_acuminata	(Oenocarpus_bataua	Oenocarpus_minor)))	(Veitchia_spiralis	(Heterospathe_cagayanensis	((Hydriastele_microspadix	Kentiopsis_piersoniorum)	Dictyosperma_album)))))	(Iriartea_deltoidea	((Reinhardtia_paiewonskiana	Reinhardtia_latisecta)	Reinhardtia_simplex)))	((Orania_palindan	Sclerosperma_profizianum)	(((Serenoa_repens	(Sabal_domingensis	(Podococcus_barteri	Phoenix_dactylifera)))	Chamaedorea_seifrizii)	Roystonea_regia)))	Nypa_fruticans);
((((((Attalea_speciosa	(Bactris_major	(Elaeis_oleifera	Elaeis_guineensis)))	(Manicaria_saccifera	((Oenocarpus_bataua	Oenocarpus_minor)	(Geonoma_undata	((Heterospathe_cagayanensis	(Kentiopsis_piersoniorum	Dictyosperma_album))	(Podococcus_barteri	Hydriastele_microspadix))))))	((Prestoea_acuminata	((Reinhardtia_paiewonskiana	Reinhardtia_latisecta)	Reinhardtia_simplex))	Iriartea_deltoidea))	((Orania_palindan	Sclerosperma_profizianum)	(((Serenoa_repens	(Sabal_domingensis	Phoenix_dactylifera))	Chamaedorea_seifrizii)	Roystonea_regia)))	Veitchia_spiralis)	Nypa_fruticans);
(((((Oenocarpus_bataua	Oenocarpus_minor)	((Manicaria_saccifera	(((((Reinhardtia_paiewonskiana	Reinhardtia_latisecta)	Reinhardtia_simplex)	((((Serenoa_repens	(Sabal_domingensis	(Podococcus_barteri	Phoenix_dactylifera)))	Roystonea_regia)	Chamaedorea_seifrizii)	((Orania_palindan	Sclerosperma_profizianum)	Iriartea_deltoidea)))	(Attalea_speciosa	(Bactris_major	(Elaeis_oleifera	Elaeis_guineensis))))	Kentiopsis_piersoniorum))	(Geonoma_undata	(Heterospathe_cagayanensis	(Hydriastele_microspadix	Dictyosperma_album)))))	Prestoea_acuminata)	Veitchia_spiralis)	Nypa_fruticans);
(((Chamaedorea_seifrizii	((Serenoa_repens	(Sabal_domingensis	(Podococcus_barteri	Phoenix_dactylifera)))	(((((Attalea_speciosa	(Bactris_major	(Elaeis_oleifera	Elaeis_guineensis)))	(((Reinhardtia_paiewonskiana	Reinhardtia_latisecta)	Reinhardtia_simplex)	Iriartea_deltoidea))	(Sclerosperma_profizianum	(Geonoma_undata	(((Kentiopsis_piersoniorum	(Heterospathe_cagayanensis	(Hydriastele_microspadix	Dictyosperma_album)))	Manicaria_saccifera)	((Prestoea_acuminata	Oenocarpus_minor)	Oenocarpus_bataua)))))	Orania_palindan)	Roystonea_regia)))	Veitchia_spiralis)	Nypa_fruticans);
((((((((Dictyosperma_album	Hydriastele_microspadix)	(Kentiopsis_piersoniorum	Heterospathe_cagayanensis))	Geonoma_undata)	(((Oenocarpus_minor	Oenocarpus_bataua)	Prestoea_acuminata)	(Manicaria_saccifera	(Attalea_speciosa	(Podococcus_barteri	(Bactris_major	(Elaeis_guineensis	Elaeis_oleifera)))))))	(Reinhardtia_simplex	(Iriartea_deltoidea	(Reinhardtia_paiewonskiana	Reinhardtia_latisecta))))	((((Serenoa_repens	(Phoenix_dactylifera	Sabal_domingensis))	Chamaedorea_seifrizii)	Roystonea_regia)	(Orania_palindan	Sclerosperma_profizianum)))	Veitchia_spiralis)	Nypa_fruticans);
((((Reinhardtia_simplex	(Reinhardtia_paiewonskiana	Reinhardtia_latisecta))	Iriartea_deltoidea)	(((Manicaria_saccifera	(((Oenocarpus_minor	Oenocarpus_bataua)	(Veitchia_spiralis	Prestoea_acuminata))	((((Dictyosperma_album	Kentiopsis_piersoniorum)	Heterospathe_cagayanensis)	Hydriastele_microspadix)	Geonoma_undata)))	(Attalea_speciosa	(Bactris_major	(Elaeis_guineensis	(Podococcus_barteri	Elaeis_oleifera)))))	((((Phoenix_dactylifera	Sabal_domingensis)	(Chamaedorea_seifrizii	Serenoa_repens))	Roystonea_regia)	(Orania_palindan	Sclerosperma_profizianum))))	Nypa_fruticans);
((((Podococcus_barteri	Phoenix_dactylifera)	Sabal_domingensis)	(((((((Reinhardtia_simplex	(Reinhardtia_paiewonskiana	Reinhardtia_latisecta))	Iriartea_deltoidea)	((Manicaria_saccifera	((((Kentiopsis_piersoniorum	Heterospathe_cagayanensis)	(Dictyosperma_album	Hydriastele_microspadix))	Geonoma_undata)	((Oenocarpus_minor	Oenocarpus_bataua)	(Veitchia_spiralis	Prestoea_acuminata))))	(Attalea_speciosa	(Bactris_major	(Elaeis_guineensis	Elaeis_oleifera)))))	(Roystonea_regia	Orania_palindan))	Sclerosperma_profizianum)	Chamaedorea_seifrizii)	Serenoa_repens))	Nypa_fruticans);
((((Podococcus_barteri	Phoenix_dactylifera)	Sabal_domingensis)	(((((Attalea_speciosa	(Bactris_major	(Elaeis_guineensis	Elaeis_oleifera)))	((Oenocarpus_minor	Oenocarpus_bataua)	((Prestoea_acuminata	((Veitchia_spiralis	((Kentiopsis_piersoniorum	Heterospathe_cagayanensis)	(Dictyosperma_album	Hydriastele_microspadix)))	Geonoma_undata))	Manicaria_saccifera)))	(Reinhardtia_simplex	(Reinhardtia_paiewonskiana	Reinhardtia_latisecta)))	Sclerosperma_profizianum)	(((Iriartea_deltoidea	Chamaedorea_seifrizii)	(Orania_palindan	Roystonea_regia))	Serenoa_repens)))	Nypa_fruticans);
(((Serenoa_repens	((Roystonea_regia	(Phoenix_dactylifera	Sabal_domingensis))	(Orania_palindan	((((Sclerosperma_profizianum	((((Kentiopsis_piersoniorum	Dictyosperma_album)	(Heterospathe_cagayanensis	Hydriastele_microspadix))	(((Prestoea_acuminata	Oenocarpus_minor)	(Veitchia_spiralis	Oenocarpus_bataua))	Geonoma_undata))	Manicaria_saccifera))	(Attalea_speciosa	(Bactris_major	(Elaeis_guineensis	Elaeis_oleifera))))	Podococcus_barteri)	(Reinhardtia_simplex	(Reinhardtia_paiewonskiana	Reinhardtia_latisecta))))))	(Iriartea_deltoidea	Chamaedorea_seifrizii))	Nypa_fruticans);
((((Attalea_speciosa	Chamaedorea_seifrizii)	Serenoa_repens)	((Orania_palindan	(Sclerosperma_profizianum	((((Podococcus_barteri	Bactris_major)	(Elaeis_guineensis	Elaeis_oleifera))	(((Geonoma_undata	(Kentiopsis_piersoniorum	(Heterospathe_cagayanensis	(Dictyosperma_album	Hydriastele_microspadix))))	Manicaria_saccifera)	((Oenocarpus_bataua	Oenocarpus_minor)	(Prestoea_acuminata	Veitchia_spiralis))))	(Reinhardtia_simplex	(Reinhardtia_paiewonskiana	Reinhardtia_latisecta)))))	(Roystonea_regia	((Iriartea_deltoidea	Phoenix_dactylifera)	Sabal_domingensis))))	Nypa_fruticans);
((Serenoa_repens	((Phoenix_dactylifera	Sabal_domingensis)	(((((Reinhardtia_simplex	(Reinhardtia_paiewonskiana	Reinhardtia_latisecta))	(Iriartea_deltoidea	Chamaedorea_seifrizii))	Orania_palindan)	(((Attalea_speciosa	((Podococcus_barteri	Bactris_major)	(Elaeis_guineensis	Elaeis_oleifera)))	((Manicaria_saccifera	(Geonoma_undata	((Kentiopsis_piersoniorum	Veitchia_spiralis)	(Heterospathe_cagayanensis	(Dictyosperma_album	Hydriastele_microspadix)))))	(Prestoea_acuminata	(Oenocarpus_bataua	Oenocarpus_minor))))	Sclerosperma_profizianum))	Roystonea_regia)))	Nypa_fruticans);
((((Phoenix_dactylifera	Sabal_domingensis)	((((((Manicaria_saccifera	Prestoea_acuminata)	(((Geonoma_undata	((Hydriastele_microspadix	Heterospathe_cagayanensis)	(Dictyosperma_album	Kentiopsis_piersoniorum)))	Veitchia_spiralis)	(Oenocarpus_bataua	Oenocarpus_minor)))	(Attalea_speciosa	(Bactris_major	(Elaeis_guineensis	Elaeis_oleifera))))	Iriartea_deltoidea)	(Reinhardtia_simplex	(Reinhardtia_paiewonskiana	Reinhardtia_latisecta)))	(Sclerosperma_profizianum	(Roystonea_regia	Orania_palindan))))	(Serenoa_repens	(Podococcus_barteri	Chamaedorea_seifrizii)))	Nypa_fruticans);
(((Roystonea_regia	Orania_palindan)	((((Attalea_speciosa	((Podococcus_barteri	Bactris_major)	(Elaeis_guineensis	Elaeis_oleifera)))	(Sclerosperma_profizianum	(Manicaria_saccifera	(Kentiopsis_piersoniorum	((Geonoma_undata	((Hydriastele_microspadix	Heterospathe_cagayanensis)	Dictyosperma_album))	((Veitchia_spiralis	Prestoea_acuminata)	(Oenocarpus_bataua	Oenocarpus_minor)))))))	(Chamaedorea_seifrizii	(Serenoa_repens	(Sabal_domingensis	(Iriartea_deltoidea	Phoenix_dactylifera)))))	(Reinhardtia_simplex	(Reinhardtia_paiewonskiana	Reinhardtia_latisecta))))	Nypa_fruticans);
(((Serenoa_repens	(Sabal_domingensis	(Iriartea_deltoidea	Phoenix_dactylifera)))	(((Roystonea_regia	Orania_palindan)	(((Reinhardtia_simplex	(Reinhardtia_paiewonskiana	Reinhardtia_latisecta))	((((Attalea_speciosa	(Bactris_major	(Elaeis_guineensis	Elaeis_oleifera)))	Manicaria_saccifera)	(Kentiopsis_piersoniorum	(((Podococcus_barteri	Hydriastele_microspadix)	Heterospathe_cagayanensis)	Dictyosperma_album)))	((Veitchia_spiralis	Prestoea_acuminata)	(Oenocarpus_bataua	Oenocarpus_minor))))	(Chamaedorea_seifrizii	Sclerosperma_profizianum)))	Geonoma_undata))	Nypa_fruticans);
