# Supplementary material for: Data supporting the nuclear phylogenomics of the palm subfamily Arecoideae (Arecaceae)
Source: Data Brief. 2016 Mar 2;7:532–6. doi: 10.1016/j.dib.2016.02.063 (PMC4796708; doi:10.1016/j.dib.2016.02.063)
Supplement: Supplementary file 5 — Supplementary material [file mmc5.zip › RAxML_bootstrap.Sabal_762.raxml.tre]

(((((Geonoma_undata	Dypsis_decaryi)	((((Pseudophoenix_vinifera	((Reinhardtia_paiewonskiana	(Veitchia_spiralis	Attalea_speciosa))	(Roystonea_regia	(Orania_palindan	(Bactris_major	Sabal_domingensis)))))	Calamus_caryotoides)	(Sclerosperma_profizianum	((Podococcus_barteri	Prestoea_acuminata)	(((Serenoa_repens	Hydriastele_microspadix)	Pelagodoxa_henryana)	((Elaeis_guineensis	Iriartea_deltoidea)	Leopoldinia_pulchra)))))	Phoenix_dactylifera))	((Kentiopsis_piersoniorum	Heterospathe_cagayanensis)	Burretiokentia_grandiflora))	Reinhardtia_gracilis)	Kingia_australis);
(((Elaeis_guineensis	(Phoenix_dactylifera	((((Pelagodoxa_henryana	((Leopoldinia_pulchra	Iriartea_deltoidea)	Hydriastele_microspadix))	Pseudophoenix_vinifera)	((Reinhardtia_paiewonskiana	((Roystonea_regia	(Bactris_major	Sabal_domingensis))	Orania_palindan))	(Attalea_speciosa	((Podococcus_barteri	Prestoea_acuminata)	Sclerosperma_profizianum))))	(Serenoa_repens	Calamus_caryotoides))))	((Geonoma_undata	(Dypsis_decaryi	((Kentiopsis_piersoniorum	Heterospathe_cagayanensis)	(Veitchia_spiralis	Burretiokentia_grandiflora))))	Reinhardtia_gracilis))	Kingia_australis);
(((Elaeis_guineensis	(Phoenix_dactylifera	(((((((Pelagodoxa_henryana	Leopoldinia_pulchra)	Hydriastele_microspadix)	Pseudophoenix_vinifera)	Iriartea_deltoidea)	(Serenoa_repens	((Podococcus_barteri	Prestoea_acuminata)	(Sclerosperma_profizianum	Attalea_speciosa))))	((Roystonea_regia	Orania_palindan)	(Reinhardtia_paiewonskiana	(Bactris_major	Sabal_domingensis))))	Calamus_caryotoides)))	((Dypsis_decaryi	(Reinhardtia_gracilis	Geonoma_undata))	((Kentiopsis_piersoniorum	Heterospathe_cagayanensis)	(Veitchia_spiralis	Burretiokentia_grandiflora))))	Kingia_australis);
((Elaeis_guineensis	((Phoenix_dactylifera	(((Prestoea_acuminata	((((Pelagodoxa_henryana	Leopoldinia_pulchra)	Hydriastele_microspadix)	Pseudophoenix_vinifera)	Iriartea_deltoidea))	((Podococcus_barteri	Sclerosperma_profizianum)	(Serenoa_repens	((Roystonea_regia	((Reinhardtia_paiewonskiana	(Bactris_major	Sabal_domingensis))	Orania_palindan))	Attalea_speciosa))))	Calamus_caryotoides))	(((Dypsis_decaryi	Geonoma_undata)	((Kentiopsis_piersoniorum	Heterospathe_cagayanensis)	(Veitchia_spiralis	Burretiokentia_grandiflora)))	Reinhardtia_gracilis)))	Kingia_australis);
(((Veitchia_spiralis	Burretiokentia_grandiflora)	((Dypsis_decaryi	(((Reinhardtia_gracilis	Geonoma_undata)	(Phoenix_dactylifera	((((Attalea_speciosa	(Leopoldinia_pulchra	((Pelagodoxa_henryana	Pseudophoenix_vinifera)	Hydriastele_microspadix)))	Iriartea_deltoidea)	((Podococcus_barteri	Sclerosperma_profizianum)	(Serenoa_repens	(((Reinhardtia_paiewonskiana	(Prestoea_acuminata	(Bactris_major	Sabal_domingensis)))	Orania_palindan)	Roystonea_regia))))	Calamus_caryotoides)))	Kentiopsis_piersoniorum))	(Elaeis_guineensis	Heterospathe_cagayanensis)))	Kingia_australis);
(((Veitchia_spiralis	Burretiokentia_grandiflora)	(((Geonoma_undata	((Elaeis_guineensis	(Phoenix_dactylifera	((Iriartea_deltoidea	(((Prestoea_acuminata	((Roystonea_regia	(Reinhardtia_paiewonskiana	(Bactris_major	Sabal_domingensis)))	Orania_palindan))	(Podococcus_barteri	(Serenoa_repens	Sclerosperma_profizianum)))	((Pelagodoxa_henryana	(Attalea_speciosa	Pseudophoenix_vinifera))	(Hydriastele_microspadix	Leopoldinia_pulchra))))	Calamus_caryotoides)))	Reinhardtia_gracilis))	Dypsis_decaryi)	(Heterospathe_cagayanensis	Kentiopsis_piersoniorum)))	Kingia_australis);
(((((((((((Podococcus_barteri	Prestoea_acuminata)	Sclerosperma_profizianum)	((Calamus_caryotoides	Serenoa_repens)	(Reinhardtia_paiewonskiana	((Orania_palindan	(Bactris_major	Sabal_domingensis))	Roystonea_regia))))	(Attalea_speciosa	(Pseudophoenix_vinifera	((Hydriastele_microspadix	(Leopoldinia_pulchra	Pelagodoxa_henryana))	Dypsis_decaryi))))	Phoenix_dactylifera)	Geonoma_undata)	(Iriartea_deltoidea	(Reinhardtia_gracilis	Elaeis_guineensis)))	(Heterospathe_cagayanensis	Kentiopsis_piersoniorum))	Veitchia_spiralis)	Burretiokentia_grandiflora)	Kingia_australis);
((((((Geonoma_undata	Reinhardtia_gracilis)	(Dypsis_decaryi	(((((((Podococcus_barteri	Prestoea_acuminata)	Sclerosperma_profizianum)	((Pseudophoenix_vinifera	(Reinhardtia_paiewonskiana	((Orania_palindan	(Bactris_major	Sabal_domingensis))	Roystonea_regia)))	Calamus_caryotoides))	Attalea_speciosa)	(Iriartea_deltoidea	((Serenoa_repens	Hydriastele_microspadix)	(Leopoldinia_pulchra	Pelagodoxa_henryana))))	Phoenix_dactylifera)	Elaeis_guineensis)))	(Heterospathe_cagayanensis	Kentiopsis_piersoniorum))	Veitchia_spiralis)	Burretiokentia_grandiflora)	Kingia_australis);
((Elaeis_guineensis	((((((Veitchia_spiralis	((Pelagodoxa_henryana	(Iriartea_deltoidea	(Podococcus_barteri	Prestoea_acuminata)))	(Leopoldinia_pulchra	(Sclerosperma_profizianum	((((Orania_palindan	(Bactris_major	Sabal_domingensis))	(Roystonea_regia	Reinhardtia_paiewonskiana))	(Calamus_caryotoides	Pseudophoenix_vinifera))	Attalea_speciosa)))))	(Serenoa_repens	Hydriastele_microspadix))	Phoenix_dactylifera)	(Dypsis_decaryi	Geonoma_undata))	((Heterospathe_cagayanensis	Kentiopsis_piersoniorum)	Burretiokentia_grandiflora))	Reinhardtia_gracilis))	Kingia_australis);
((((((((Pseudophoenix_vinifera	((Podococcus_barteri	(((Bactris_major	Sabal_domingensis)	Roystonea_regia)	Calamus_caryotoides))	Prestoea_acuminata))	Reinhardtia_paiewonskiana)	(Pelagodoxa_henryana	(Sclerosperma_profizianum	Leopoldinia_pulchra)))	Attalea_speciosa)	((Serenoa_repens	(Orania_palindan	Hydriastele_microspadix))	(Iriartea_deltoidea	Phoenix_dactylifera)))	Elaeis_guineensis)	((Geonoma_undata	((Heterospathe_cagayanensis	Kentiopsis_piersoniorum)	(Veitchia_spiralis	(Dypsis_decaryi	Burretiokentia_grandiflora))))	Reinhardtia_gracilis))	Kingia_australis);
((((Elaeis_guineensis	((Phoenix_dactylifera	((Serenoa_repens	(Roystonea_regia	(Reinhardtia_paiewonskiana	(Bactris_major	(Orania_palindan	Sabal_domingensis)))))	(((Hydriastele_microspadix	(Attalea_speciosa	Leopoldinia_pulchra))	(Pseudophoenix_vinifera	Pelagodoxa_henryana))	((Sclerosperma_profizianum	(Podococcus_barteri	Prestoea_acuminata))	Iriartea_deltoidea))))	Calamus_caryotoides))	(((((Burretiokentia_grandiflora	Dypsis_decaryi)	Kentiopsis_piersoniorum)	Heterospathe_cagayanensis)	Geonoma_undata)	Reinhardtia_gracilis))	Veitchia_spiralis)	Kingia_australis);
((Elaeis_guineensis	((((((Orania_palindan	(Sabal_domingensis	Bactris_major))	Iriartea_deltoidea)	Phoenix_dactylifera)	(((Hydriastele_microspadix	Leopoldinia_pulchra)	(Pseudophoenix_vinifera	Pelagodoxa_henryana))	(Roystonea_regia	((((Sclerosperma_profizianum	(Podococcus_barteri	Prestoea_acuminata))	Veitchia_spiralis)	Attalea_speciosa)	Calamus_caryotoides))))	Serenoa_repens)	((((Kentiopsis_piersoniorum	Heterospathe_cagayanensis)	Dypsis_decaryi)	(Geonoma_undata	Burretiokentia_grandiflora))	(Reinhardtia_paiewonskiana	Reinhardtia_gracilis))))	Kingia_australis);
((Elaeis_guineensis	((Phoenix_dactylifera	((((Hydriastele_microspadix	(Pelagodoxa_henryana	(Iriartea_deltoidea	Leopoldinia_pulchra)))	(Attalea_speciosa	Pseudophoenix_vinifera))	((Serenoa_repens	((Reinhardtia_paiewonskiana	(Bactris_major	(Orania_palindan	Sabal_domingensis)))	Roystonea_regia))	(Sclerosperma_profizianum	(Podococcus_barteri	Prestoea_acuminata))))	Calamus_caryotoides))	(((Dypsis_decaryi	Reinhardtia_gracilis)	Geonoma_undata)	((Kentiopsis_piersoniorum	Heterospathe_cagayanensis)	(Veitchia_spiralis	Burretiokentia_grandiflora)))))	Kingia_australis);
((Elaeis_guineensis	((((Serenoa_repens	((Reinhardtia_paiewonskiana	(Bactris_major	(Orania_palindan	Sabal_domingensis)))	Roystonea_regia))	(((Phoenix_dactylifera	(Leopoldinia_pulchra	(Iriartea_deltoidea	(Hydriastele_microspadix	Pelagodoxa_henryana))))	Attalea_speciosa)	(Pseudophoenix_vinifera	Calamus_caryotoides)))	(Sclerosperma_profizianum	(Podococcus_barteri	Prestoea_acuminata)))	(Reinhardtia_gracilis	((Heterospathe_cagayanensis	(Veitchia_spiralis	Burretiokentia_grandiflora))	(Geonoma_undata	(Dypsis_decaryi	Kentiopsis_piersoniorum))))))	Kingia_australis);
((Elaeis_guineensis	((((Iriartea_deltoidea	Attalea_speciosa)	(((Pseudophoenix_vinifera	(Hydriastele_microspadix	(Pelagodoxa_henryana	Leopoldinia_pulchra)))	((Roystonea_regia	(Reinhardtia_paiewonskiana	(Bactris_major	(Orania_palindan	Sabal_domingensis))))	Calamus_caryotoides))	((Podococcus_barteri	(Veitchia_spiralis	(Serenoa_repens	Prestoea_acuminata)))	Sclerosperma_profizianum)))	Phoenix_dactylifera)	(Reinhardtia_gracilis	((((Kentiopsis_piersoniorum	Heterospathe_cagayanensis)	Burretiokentia_grandiflora)	Geonoma_undata)	Dypsis_decaryi))))	Kingia_australis);
((Elaeis_guineensis	((((((Attalea_speciosa	Sclerosperma_profizianum)	(((Iriartea_deltoidea	Leopoldinia_pulchra)	Pelagodoxa_henryana)	(Serenoa_repens	Hydriastele_microspadix)))	(Calamus_caryotoides	Pseudophoenix_vinifera))	(Podococcus_barteri	Prestoea_acuminata))	Phoenix_dactylifera)	(((((Bactris_major	(Orania_palindan	Sabal_domingensis))	Reinhardtia_paiewonskiana)	Roystonea_regia)	Reinhardtia_gracilis)	((Dypsis_decaryi	((Kentiopsis_piersoniorum	Heterospathe_cagayanensis)	(Veitchia_spiralis	Burretiokentia_grandiflora)))	Geonoma_undata))))	Kingia_australis);
((Elaeis_guineensis	((Attalea_speciosa	(Podococcus_barteri	((((((Prestoea_acuminata	((Phoenix_dactylifera	Iriartea_deltoidea)	Leopoldinia_pulchra))	Pelagodoxa_henryana)	Hydriastele_microspadix)	Serenoa_repens)	((Calamus_caryotoides	Pseudophoenix_vinifera)	(((Bactris_major	(Orania_palindan	Sabal_domingensis))	Reinhardtia_paiewonskiana)	Roystonea_regia)))	Sclerosperma_profizianum)))	((Kentiopsis_piersoniorum	Heterospathe_cagayanensis)	((Dypsis_decaryi	Geonoma_undata)	(Reinhardtia_gracilis	(Veitchia_spiralis	Burretiokentia_grandiflora))))))	Kingia_australis);
((Elaeis_guineensis	(((((Pseudophoenix_vinifera	((Iriartea_deltoidea	((Pelagodoxa_henryana	Hydriastele_microspadix)	Leopoldinia_pulchra))	Prestoea_acuminata))	((((Orania_palindan	(Sabal_domingensis	Bactris_major))	Reinhardtia_paiewonskiana)	Roystonea_regia)	(Serenoa_repens	(Attalea_speciosa	(Podococcus_barteri	Sclerosperma_profizianum)))))	Calamus_caryotoides)	Phoenix_dactylifera)	((Geonoma_undata	(Dypsis_decaryi	((Kentiopsis_piersoniorum	Heterospathe_cagayanensis)	(Veitchia_spiralis	Burretiokentia_grandiflora))))	Reinhardtia_gracilis)))	Kingia_australis);
((Elaeis_guineensis	(((((Sclerosperma_profizianum	(Prestoea_acuminata	Podococcus_barteri))	((Pelagodoxa_henryana	Pseudophoenix_vinifera)	((Attalea_speciosa	Leopoldinia_pulchra)	Hydriastele_microspadix)))	Calamus_caryotoides)	(Iriartea_deltoidea	Phoenix_dactylifera))	(((((Sabal_domingensis	Bactris_major)	Reinhardtia_paiewonskiana)	(Roystonea_regia	Orania_palindan))	Serenoa_repens)	((Geonoma_undata	(Kentiopsis_piersoniorum	(Heterospathe_cagayanensis	(Burretiokentia_grandiflora	(Veitchia_spiralis	Dypsis_decaryi)))))	Reinhardtia_gracilis))))	Kingia_australis);
((Attalea_speciosa	((((((Iriartea_deltoidea	Phoenix_dactylifera)	(Prestoea_acuminata	(Leopoldinia_pulchra	((Orania_palindan	Hydriastele_microspadix)	Pelagodoxa_henryana))))	Sclerosperma_profizianum)	((Roystonea_regia	((Geonoma_undata	(Dypsis_decaryi	((Heterospathe_cagayanensis	(Veitchia_spiralis	Kentiopsis_piersoniorum))	(Reinhardtia_paiewonskiana	Burretiokentia_grandiflora))))	Reinhardtia_gracilis))	(Elaeis_guineensis	(Sabal_domingensis	Bactris_major))))	(Podococcus_barteri	(Calamus_caryotoides	Pseudophoenix_vinifera)))	Serenoa_repens))	Kingia_australis);
((Attalea_speciosa	(((((Prestoea_acuminata	Podococcus_barteri)	(((Veitchia_spiralis	Dypsis_decaryi)	(Reinhardtia_gracilis	Geonoma_undata))	((Heterospathe_cagayanensis	Kentiopsis_piersoniorum)	Burretiokentia_grandiflora)))	Sclerosperma_profizianum)	((((((Bactris_major	Sabal_domingensis)	Reinhardtia_paiewonskiana)	Roystonea_regia)	Serenoa_repens)	Orania_palindan)	(Pseudophoenix_vinifera	Calamus_caryotoides)))	(Phoenix_dactylifera	((Leopoldinia_pulchra	(Hydriastele_microspadix	Pelagodoxa_henryana))	(Elaeis_guineensis	Iriartea_deltoidea)))))	Kingia_australis);
((Hydriastele_microspadix	((Pelagodoxa_henryana	((Iriartea_deltoidea	(Elaeis_guineensis	((((Prestoea_acuminata	Podococcus_barteri)	(Pseudophoenix_vinifera	Calamus_caryotoides))	Phoenix_dactylifera)	((Sclerosperma_profizianum	Attalea_speciosa)	((Reinhardtia_gracilis	(Dypsis_decaryi	Geonoma_undata))	(((Sabal_domingensis	Orania_palindan)	((Bactris_major	Reinhardtia_paiewonskiana)	Roystonea_regia))	((Heterospathe_cagayanensis	Kentiopsis_piersoniorum)	(Veitchia_spiralis	Burretiokentia_grandiflora))))))))	Leopoldinia_pulchra))	Serenoa_repens))	Kingia_australis);
(((Elaeis_guineensis	(Geonoma_undata	((((Heterospathe_cagayanensis	Kentiopsis_piersoniorum)	Burretiokentia_grandiflora)	Dypsis_decaryi)	Reinhardtia_gracilis)))	(((((Serenoa_repens	Hydriastele_microspadix)	Prestoea_acuminata)	(Leopoldinia_pulchra	(Iriartea_deltoidea	Pelagodoxa_henryana)))	(((Pseudophoenix_vinifera	Calamus_caryotoides)	(((Bactris_major	Sabal_domingensis)	Orania_palindan)	(Reinhardtia_paiewonskiana	Roystonea_regia)))	(Podococcus_barteri	((Sclerosperma_profizianum	Veitchia_spiralis)	Attalea_speciosa))))	Phoenix_dactylifera))	Kingia_australis);
((((Hydriastele_microspadix	(Pelagodoxa_henryana	Leopoldinia_pulchra))	(Prestoea_acuminata	Iriartea_deltoidea))	((((Sclerosperma_profizianum	Attalea_speciosa)	Pseudophoenix_vinifera)	(Podococcus_barteri	(((((Bactris_major	Sabal_domingensis)	Orania_palindan)	Reinhardtia_paiewonskiana)	Roystonea_regia)	Serenoa_repens)))	(((Dypsis_decaryi	(Reinhardtia_gracilis	Geonoma_undata))	((Heterospathe_cagayanensis	(Veitchia_spiralis	Burretiokentia_grandiflora))	Kentiopsis_piersoniorum))	(Calamus_caryotoides	(Phoenix_dactylifera	Elaeis_guineensis)))))	Kingia_australis);
(((((Kentiopsis_piersoniorum	Heterospathe_cagayanensis)	(Dypsis_decaryi	((Geonoma_undata	Elaeis_guineensis)	Reinhardtia_gracilis)))	((Calamus_caryotoides	((Pseudophoenix_vinifera	((Hydriastele_microspadix	Leopoldinia_pulchra)	Pelagodoxa_henryana))	(((Sclerosperma_profizianum	Podococcus_barteri)	(Prestoea_acuminata	Attalea_speciosa))	((((Bactris_major	Sabal_domingensis)	(Orania_palindan	Reinhardtia_paiewonskiana))	Roystonea_regia)	Serenoa_repens))))	(Iriartea_deltoidea	Phoenix_dactylifera)))	(Burretiokentia_grandiflora	Veitchia_spiralis))	Kingia_australis);
((Attalea_speciosa	(Hydriastele_microspadix	(Leopoldinia_pulchra	(Pelagodoxa_henryana	(((((Veitchia_spiralis	((Podococcus_barteri	Prestoea_acuminata)	Sclerosperma_profizianum))	Serenoa_repens)	(((Sabal_domingensis	Orania_palindan)	Roystonea_regia)	(Bactris_major	Reinhardtia_paiewonskiana)))	(((Iriartea_deltoidea	Phoenix_dactylifera)	(((Burretiokentia_grandiflora	(Kentiopsis_piersoniorum	Heterospathe_cagayanensis))	((Dypsis_decaryi	Geonoma_undata)	Reinhardtia_gracilis))	Elaeis_guineensis))	Calamus_caryotoides))	Pseudophoenix_vinifera)))))	Kingia_australis);
(((((Dypsis_decaryi	(Burretiokentia_grandiflora	(Kentiopsis_piersoniorum	Heterospathe_cagayanensis)))	(Geonoma_undata	Reinhardtia_gracilis))	Elaeis_guineensis)	(((Calamus_caryotoides	((Orania_palindan	(Roystonea_regia	(Reinhardtia_paiewonskiana	(Bactris_major	Sabal_domingensis))))	((Veitchia_spiralis	(((Podococcus_barteri	Prestoea_acuminata)	Sclerosperma_profizianum)	((Hydriastele_microspadix	(Iriartea_deltoidea	Leopoldinia_pulchra))	Pelagodoxa_henryana)))	(Attalea_speciosa	Pseudophoenix_vinifera))))	Serenoa_repens)	Phoenix_dactylifera))	Kingia_australis);
((Orania_palindan	((Burretiokentia_grandiflora	((((Reinhardtia_paiewonskiana	Elaeis_guineensis)	((Geonoma_undata	((((((Pseudophoenix_vinifera	Pelagodoxa_henryana)	(Hydriastele_microspadix	Leopoldinia_pulchra))	((Roystonea_regia	Reinhardtia_gracilis)	((Podococcus_barteri	Prestoea_acuminata)	Sclerosperma_profizianum)))	Attalea_speciosa)	(Serenoa_repens	Calamus_caryotoides))	(((Bactris_major	Sabal_domingensis)	Iriartea_deltoidea)	Phoenix_dactylifera)))	Dypsis_decaryi))	Kentiopsis_piersoniorum)	Heterospathe_cagayanensis))	Veitchia_spiralis))	Kingia_australis);
((Leopoldinia_pulchra	(Hydriastele_microspadix	(((((Burretiokentia_grandiflora	(((Prestoea_acuminata	Podococcus_barteri)	Veitchia_spiralis)	Sclerosperma_profizianum))	((Calamus_caryotoides	(((Orania_palindan	Sabal_domingensis)	Attalea_speciosa)	Roystonea_regia))	Serenoa_repens))	((Iriartea_deltoidea	Phoenix_dactylifera)	((Geonoma_undata	(((Heterospathe_cagayanensis	Kentiopsis_piersoniorum)	Dypsis_decaryi)	Reinhardtia_gracilis))	(Bactris_major	(Reinhardtia_paiewonskiana	Elaeis_guineensis)))))	Pseudophoenix_vinifera)	Pelagodoxa_henryana)))	Kingia_australis);
(((Leopoldinia_pulchra	(((((Veitchia_spiralis	Burretiokentia_grandiflora)	(Podococcus_barteri	(Prestoea_acuminata	Sclerosperma_profizianum)))	(Pelagodoxa_henryana	(((Pseudophoenix_vinifera	((Sabal_domingensis	Orania_palindan)	(Roystonea_regia	Reinhardtia_paiewonskiana)))	Calamus_caryotoides)	Serenoa_repens)))	Hydriastele_microspadix)	(((((Reinhardtia_gracilis	(Dypsis_decaryi	Geonoma_undata))	(Heterospathe_cagayanensis	Kentiopsis_piersoniorum))	(Bactris_major	Elaeis_guineensis))	Phoenix_dactylifera)	Iriartea_deltoidea)))	Attalea_speciosa)	Kingia_australis);
((Reinhardtia_paiewonskiana	((((Sabal_domingensis	(Kentiopsis_piersoniorum	((Reinhardtia_gracilis	Geonoma_undata)	((Orania_palindan	(Dypsis_decaryi	Burretiokentia_grandiflora))	(((((Pseudophoenix_vinifera	((((Prestoea_acuminata	Iriartea_deltoidea)	Leopoldinia_pulchra)	Hydriastele_microspadix)	Pelagodoxa_henryana))	(Serenoa_repens	Sclerosperma_profizianum))	((Roystonea_regia	(Veitchia_spiralis	Attalea_speciosa))	Podococcus_barteri))	Calamus_caryotoides)	Phoenix_dactylifera)))))	Heterospathe_cagayanensis)	Elaeis_guineensis)	Bactris_major))	Kingia_australis);
((((((((Pseudophoenix_vinifera	(Iriartea_deltoidea	((Hydriastele_microspadix	Pelagodoxa_henryana)	Leopoldinia_pulchra)))	(Serenoa_repens	((Attalea_speciosa	(Prestoea_acuminata	Podococcus_barteri))	Sclerosperma_profizianum)))	(Reinhardtia_paiewonskiana	((Orania_palindan	(Bactris_major	Sabal_domingensis))	Roystonea_regia)))	Calamus_caryotoides)	Phoenix_dactylifera)	((((Veitchia_spiralis	Burretiokentia_grandiflora)	(Heterospathe_cagayanensis	Kentiopsis_piersoniorum))	(Dypsis_decaryi	Geonoma_undata))	Reinhardtia_gracilis))	Elaeis_guineensis)	Kingia_australis);
((((((((Iriartea_deltoidea	(Prestoea_acuminata	((Hydriastele_microspadix	Pelagodoxa_henryana)	Leopoldinia_pulchra)))	Pseudophoenix_vinifera)	((Veitchia_spiralis	(Serenoa_repens	(((Bactris_major	(Orania_palindan	Sabal_domingensis))	Reinhardtia_paiewonskiana)	Roystonea_regia)))	(Attalea_speciosa	(Podococcus_barteri	Sclerosperma_profizianum))))	Calamus_caryotoides)	Phoenix_dactylifera)	(((Burretiokentia_grandiflora	(Heterospathe_cagayanensis	Kentiopsis_piersoniorum))	(Dypsis_decaryi	Geonoma_undata))	Reinhardtia_gracilis))	Elaeis_guineensis)	Kingia_australis);
(((Dypsis_decaryi	Burretiokentia_grandiflora)	(Veitchia_spiralis	((Elaeis_guineensis	(((((Prestoea_acuminata	(Iriartea_deltoidea	Leopoldinia_pulchra))	Pelagodoxa_henryana)	(Serenoa_repens	Hydriastele_microspadix))	(((((Bactris_major	Sabal_domingensis)	Reinhardtia_paiewonskiana)	Roystonea_regia)	Orania_palindan)	(((Podococcus_barteri	(Attalea_speciosa	Sclerosperma_profizianum))	Pseudophoenix_vinifera)	Calamus_caryotoides)))	Phoenix_dactylifera))	((Heterospathe_cagayanensis	Kentiopsis_piersoniorum)	(Reinhardtia_gracilis	Geonoma_undata)))))	Kingia_australis);
((Elaeis_guineensis	(((((Iriartea_deltoidea	(Podococcus_barteri	(Attalea_speciosa	(Prestoea_acuminata	Sclerosperma_profizianum))))	((Pseudophoenix_vinifera	Calamus_caryotoides)	(Leopoldinia_pulchra	(Pelagodoxa_henryana	(Serenoa_repens	Hydriastele_microspadix)))))	(((Orania_palindan	Reinhardtia_paiewonskiana)	Roystonea_regia)	(Bactris_major	Sabal_domingensis)))	Phoenix_dactylifera)	((Dypsis_decaryi	((Burretiokentia_grandiflora	Veitchia_spiralis)	(Heterospathe_cagayanensis	Kentiopsis_piersoniorum)))	(Reinhardtia_gracilis	Geonoma_undata))))	Kingia_australis);
((Veitchia_spiralis	(((Roystonea_regia	(((Reinhardtia_gracilis	(Orania_palindan	Geonoma_undata))	Dypsis_decaryi)	((((Bactris_major	Sabal_domingensis)	Heterospathe_cagayanensis)	Kentiopsis_piersoniorum)	Burretiokentia_grandiflora)))	((Calamus_caryotoides	Serenoa_repens)	((Elaeis_guineensis	Iriartea_deltoidea)	(((Prestoea_acuminata	Podococcus_barteri)	Sclerosperma_profizianum)	(Attalea_speciosa	(Leopoldinia_pulchra	(Pseudophoenix_vinifera	(Pelagodoxa_henryana	Hydriastele_microspadix))))))))	(Reinhardtia_paiewonskiana	Phoenix_dactylifera)))	Kingia_australis);
((Elaeis_guineensis	((Reinhardtia_paiewonskiana	Iriartea_deltoidea)	((((Roystonea_regia	Geonoma_undata)	((Reinhardtia_gracilis	(Veitchia_spiralis	(Dypsis_decaryi	Burretiokentia_grandiflora)))	((Bactris_major	Sabal_domingensis)	(Heterospathe_cagayanensis	(Orania_palindan	Kentiopsis_piersoniorum)))))	((Serenoa_repens	((Prestoea_acuminata	Podococcus_barteri)	Sclerosperma_profizianum))	(Attalea_speciosa	((Pseudophoenix_vinifera	(Pelagodoxa_henryana	Hydriastele_microspadix))	Leopoldinia_pulchra))))	(Calamus_caryotoides	Phoenix_dactylifera))))	Kingia_australis);
((((Reinhardtia_gracilis	((Orania_palindan	(Reinhardtia_paiewonskiana	(Bactris_major	Sabal_domingensis)))	Roystonea_regia))	((Dypsis_decaryi	Geonoma_undata)	(((Veitchia_spiralis	Burretiokentia_grandiflora)	Heterospathe_cagayanensis)	Kentiopsis_piersoniorum)))	(((((Hydriastele_microspadix	(Leopoldinia_pulchra	(Pelagodoxa_henryana	((Attalea_speciosa	(((Prestoea_acuminata	Podococcus_barteri)	Sclerosperma_profizianum)	Serenoa_repens))	Pseudophoenix_vinifera))))	Iriartea_deltoidea)	Phoenix_dactylifera)	Calamus_caryotoides)	Elaeis_guineensis))	Kingia_australis);
((((Reinhardtia_gracilis	Reinhardtia_paiewonskiana)	(Burretiokentia_grandiflora	Dypsis_decaryi))	(Veitchia_spiralis	(((Podococcus_barteri	Attalea_speciosa)	((Iriartea_deltoidea	(Serenoa_repens	Roystonea_regia))	(((Hydriastele_microspadix	(Leopoldinia_pulchra	(Prestoea_acuminata	Pelagodoxa_henryana)))	Pseudophoenix_vinifera)	(Calamus_caryotoides	(Phoenix_dactylifera	((((Bactris_major	Sabal_domingensis)	((Orania_palindan	Heterospathe_cagayanensis)	Kentiopsis_piersoniorum))	Elaeis_guineensis)	Geonoma_undata))))))	Sclerosperma_profizianum)))	Kingia_australis);
(((Geonoma_undata	(Heterospathe_cagayanensis	Kentiopsis_piersoniorum))	(Elaeis_guineensis	(Phoenix_dactylifera	(Serenoa_repens	((((Reinhardtia_gracilis	Burretiokentia_grandiflora)	Dypsis_decaryi)	(Podococcus_barteri	Sclerosperma_profizianum))	((Attalea_speciosa	((Reinhardtia_paiewonskiana	(Veitchia_spiralis	((Orania_palindan	(Bactris_major	Sabal_domingensis))	Roystonea_regia)))	(Pseudophoenix_vinifera	Calamus_caryotoides)))	(((Prestoea_acuminata	Iriartea_deltoidea)	Leopoldinia_pulchra)	(Hydriastele_microspadix	Pelagodoxa_henryana))))))))	Kingia_australis);
(((Reinhardtia_gracilis	Elaeis_guineensis)	(Geonoma_undata	(((Burretiokentia_grandiflora	(Heterospathe_cagayanensis	Kentiopsis_piersoniorum))	Dypsis_decaryi)	(((((Leopoldinia_pulchra	(Hydriastele_microspadix	(Pseudophoenix_vinifera	Pelagodoxa_henryana)))	Veitchia_spiralis)	((Attalea_speciosa	((Sclerosperma_profizianum	Podococcus_barteri)	Prestoea_acuminata))	(Serenoa_repens	((Sabal_domingensis	(Bactris_major	Reinhardtia_paiewonskiana))	(Orania_palindan	Roystonea_regia)))))	Calamus_caryotoides)	(Iriartea_deltoidea	Phoenix_dactylifera)))))	Kingia_australis);
(((((Geonoma_undata	(Dypsis_decaryi	((Burretiokentia_grandiflora	(Heterospathe_cagayanensis	Kentiopsis_piersoniorum))	(((Prestoea_acuminata	(Leopoldinia_pulchra	(Hydriastele_microspadix	(Pelagodoxa_henryana	Iriartea_deltoidea))))	(Phoenix_dactylifera	((Sclerosperma_profizianum	Podococcus_barteri)	(Attalea_speciosa	(Pseudophoenix_vinifera	Calamus_caryotoides)))))	(Serenoa_repens	(Reinhardtia_paiewonskiana	(Roystonea_regia	(Bactris_major	(Orania_palindan	Sabal_domingensis)))))))))	Reinhardtia_gracilis)	Elaeis_guineensis)	Veitchia_spiralis)	Kingia_australis);
(((((Dypsis_decaryi	Geonoma_undata)	((Burretiokentia_grandiflora	(Heterospathe_cagayanensis	Kentiopsis_piersoniorum))	(((((((((Iriartea_deltoidea	Prestoea_acuminata)	Leopoldinia_pulchra)	Pelagodoxa_henryana)	Hydriastele_microspadix)	Attalea_speciosa)	Veitchia_spiralis)	(Pseudophoenix_vinifera	Calamus_caryotoides))	(((Serenoa_repens	(Reinhardtia_paiewonskiana	(Bactris_major	(Orania_palindan	Sabal_domingensis))))	Roystonea_regia)	Phoenix_dactylifera))	(Sclerosperma_profizianum	Podococcus_barteri))))	Reinhardtia_gracilis)	Elaeis_guineensis)	Kingia_australis);
((Hydriastele_microspadix	(Leopoldinia_pulchra	((((Iriartea_deltoidea	(Elaeis_guineensis	(Attalea_speciosa	((Phoenix_dactylifera	((Pseudophoenix_vinifera	Calamus_caryotoides)	((Roystonea_regia	(Veitchia_spiralis	Orania_palindan))	((Sabal_domingensis	Bactris_major)	Reinhardtia_paiewonskiana))))	(Podococcus_barteri	(Sclerosperma_profizianum	(Geonoma_undata	((Reinhardtia_gracilis	(Dypsis_decaryi	Burretiokentia_grandiflora))	(Heterospathe_cagayanensis	Kentiopsis_piersoniorum)))))))))	Serenoa_repens)	Prestoea_acuminata)	Pelagodoxa_henryana)))	Kingia_australis);
((((Iriartea_deltoidea	(Pelagodoxa_henryana	(Leopoldinia_pulchra	(Elaeis_guineensis	Hydriastele_microspadix))))	(((Serenoa_repens	((Prestoea_acuminata	((Podococcus_barteri	(Sclerosperma_profizianum	((Heterospathe_cagayanensis	Kentiopsis_piersoniorum)	Burretiokentia_grandiflora)))	Attalea_speciosa))	(Dypsis_decaryi	(Reinhardtia_gracilis	Geonoma_undata))))	((Pseudophoenix_vinifera	Calamus_caryotoides)	((Roystonea_regia	Orania_palindan)	((Sabal_domingensis	Bactris_major)	Reinhardtia_paiewonskiana))))	Phoenix_dactylifera))	Veitchia_spiralis)	Kingia_australis);
(((((Iriartea_deltoidea	(Prestoea_acuminata	(Pelagodoxa_henryana	(Leopoldinia_pulchra	Hydriastele_microspadix))))	Elaeis_guineensis)	((Serenoa_repens	((Phoenix_dactylifera	(((Reinhardtia_gracilis	Geonoma_undata)	((Heterospathe_cagayanensis	Kentiopsis_piersoniorum)	Burretiokentia_grandiflora))	Dypsis_decaryi))	Sclerosperma_profizianum))	(Podococcus_barteri	((Pseudophoenix_vinifera	Calamus_caryotoides)	(Veitchia_spiralis	((Roystonea_regia	(Orania_palindan	(Sabal_domingensis	Bactris_major)))	Reinhardtia_paiewonskiana))))))	Attalea_speciosa)	Kingia_australis);
(((((Pseudophoenix_vinifera	Calamus_caryotoides)	(Attalea_speciosa	(Elaeis_guineensis	((((Serenoa_repens	Hydriastele_microspadix)	(Iriartea_deltoidea	Pelagodoxa_henryana))	Leopoldinia_pulchra)	Prestoea_acuminata))))	(Phoenix_dactylifera	(((Dypsis_decaryi	Geonoma_undata)	(Sclerosperma_profizianum	(((Heterospathe_cagayanensis	Kentiopsis_piersoniorum)	Burretiokentia_grandiflora)	Podococcus_barteri)))	(Reinhardtia_gracilis	(Orania_palindan	(((Bactris_major	Reinhardtia_paiewonskiana)	Sabal_domingensis)	Roystonea_regia))))))	Veitchia_spiralis)	Kingia_australis);
((((Phoenix_dactylifera	((Pseudophoenix_vinifera	Calamus_caryotoides)	(Elaeis_guineensis	((Serenoa_repens	Hydriastele_microspadix)	(((Prestoea_acuminata	Leopoldinia_pulchra)	Iriartea_deltoidea)	Pelagodoxa_henryana)))))	(((Dypsis_decaryi	(Geonoma_undata	Reinhardtia_gracilis))	(Sclerosperma_profizianum	(((Heterospathe_cagayanensis	Kentiopsis_piersoniorum)	(Veitchia_spiralis	Burretiokentia_grandiflora))	Podococcus_barteri)))	(((Bactris_major	Reinhardtia_paiewonskiana)	(Orania_palindan	Sabal_domingensis))	Roystonea_regia)))	Attalea_speciosa)	Kingia_australis);
((((Geonoma_undata	(Dypsis_decaryi	(Roystonea_regia	((Burretiokentia_grandiflora	(Heterospathe_cagayanensis	Kentiopsis_piersoniorum))	(Bactris_major	Reinhardtia_paiewonskiana)))))	Reinhardtia_gracilis)	((((Phoenix_dactylifera	((Prestoea_acuminata	Podococcus_barteri)	Serenoa_repens))	(((Sclerosperma_profizianum	Veitchia_spiralis)	Attalea_speciosa)	(Pseudophoenix_vinifera	(Hydriastele_microspadix	(Leopoldinia_pulchra	Pelagodoxa_henryana)))))	(Calamus_caryotoides	Iriartea_deltoidea))	(Sabal_domingensis	(Elaeis_guineensis	Orania_palindan))))	Kingia_australis);
((Veitchia_spiralis	(Burretiokentia_grandiflora	(Dypsis_decaryi	((((Orania_palindan	Reinhardtia_gracilis)	Elaeis_guineensis)	Geonoma_undata)	((Heterospathe_cagayanensis	Kentiopsis_piersoniorum)	(Phoenix_dactylifera	(Calamus_caryotoides	((Attalea_speciosa	(Pseudophoenix_vinifera	((Hydriastele_microspadix	Pelagodoxa_henryana)	(Iriartea_deltoidea	Leopoldinia_pulchra))))	((Sclerosperma_profizianum	(Prestoea_acuminata	Podococcus_barteri))	(((Bactris_major	Sabal_domingensis)	(Reinhardtia_paiewonskiana	Roystonea_regia))	Serenoa_repens))))))))))	Kingia_australis);
((((((Pelagodoxa_henryana	(((Podococcus_barteri	Prestoea_acuminata)	(Attalea_speciosa	Sclerosperma_profizianum))	(Calamus_caryotoides	Pseudophoenix_vinifera)))	((Serenoa_repens	Hydriastele_microspadix)	(((Reinhardtia_paiewonskiana	Phoenix_dactylifera)	Iriartea_deltoidea)	Leopoldinia_pulchra)))	Elaeis_guineensis)	((Roystonea_regia	(Heterospathe_cagayanensis	(Veitchia_spiralis	(Orania_palindan	(Dypsis_decaryi	Kentiopsis_piersoniorum)))))	((Reinhardtia_gracilis	Geonoma_undata)	Burretiokentia_grandiflora)))	(Bactris_major	Sabal_domingensis))	Kingia_australis);
((Elaeis_guineensis	((Reinhardtia_gracilis	(Geonoma_undata	(Dypsis_decaryi	(Burretiokentia_grandiflora	(Heterospathe_cagayanensis	Kentiopsis_piersoniorum)))))	((Serenoa_repens	((Roystonea_regia	(Orania_palindan	((Bactris_major	Sabal_domingensis)	Reinhardtia_paiewonskiana)))	Veitchia_spiralis))	(((Phoenix_dactylifera	Iriartea_deltoidea)	(Prestoea_acuminata	(Hydriastele_microspadix	(Pelagodoxa_henryana	Leopoldinia_pulchra))))	((Podococcus_barteri	Sclerosperma_profizianum)	((Calamus_caryotoides	Pseudophoenix_vinifera)	Attalea_speciosa))))))	Kingia_australis);
((Elaeis_guineensis	((Reinhardtia_gracilis	((Geonoma_undata	((Veitchia_spiralis	Burretiokentia_grandiflora)	(Heterospathe_cagayanensis	Kentiopsis_piersoniorum)))	Dypsis_decaryi))	(((Iriartea_deltoidea	((Leopoldinia_pulchra	(Prestoea_acuminata	Pelagodoxa_henryana))	(Serenoa_repens	Hydriastele_microspadix)))	((Podococcus_barteri	(Attalea_speciosa	Sclerosperma_profizianum))	((Calamus_caryotoides	Pseudophoenix_vinifera)	((Roystonea_regia	(Orania_palindan	(Bactris_major	Sabal_domingensis)))	Reinhardtia_paiewonskiana))))	Phoenix_dactylifera)))	Kingia_australis);
((Elaeis_guineensis	(Reinhardtia_gracilis	((Heterospathe_cagayanensis	(Dypsis_decaryi	Kentiopsis_piersoniorum))	(Geonoma_undata	((Calamus_caryotoides	(((((Roystonea_regia	(Orania_palindan	(Bactris_major	Sabal_domingensis)))	Reinhardtia_paiewonskiana)	(Attalea_speciosa	Pseudophoenix_vinifera))	(((Leopoldinia_pulchra	(Prestoea_acuminata	Iriartea_deltoidea))	(Pelagodoxa_henryana	(Serenoa_repens	Hydriastele_microspadix)))	(Podococcus_barteri	Sclerosperma_profizianum)))	Phoenix_dactylifera))	(Veitchia_spiralis	Burretiokentia_grandiflora))))))	Kingia_australis);
(((Elaeis_guineensis	(Reinhardtia_gracilis	((Heterospathe_cagayanensis	Kentiopsis_piersoniorum)	((Geonoma_undata	((Veitchia_spiralis	Burretiokentia_grandiflora)	((Sclerosperma_profizianum	(Attalea_speciosa	((((((Pelagodoxa_henryana	Hydriastele_microspadix)	Iriartea_deltoidea)	Leopoldinia_pulchra)	Serenoa_repens)	Phoenix_dactylifera)	((Calamus_caryotoides	Pseudophoenix_vinifera)	((Roystonea_regia	Reinhardtia_paiewonskiana)	(Bactris_major	Sabal_domingensis))))))	(Prestoea_acuminata	Podococcus_barteri))))	Dypsis_decaryi))))	Orania_palindan)	Kingia_australis);
(((((((Phoenix_dactylifera	Pelagodoxa_henryana)	((Iriartea_deltoidea	Leopoldinia_pulchra)	Prestoea_acuminata))	(((Calamus_caryotoides	Pseudophoenix_vinifera)	Podococcus_barteri)	(Serenoa_repens	(Attalea_speciosa	Sclerosperma_profizianum))))	(((Dypsis_decaryi	(Reinhardtia_gracilis	((Roystonea_regia	((Orania_palindan	(Bactris_major	Sabal_domingensis))	Reinhardtia_paiewonskiana))	Veitchia_spiralis)))	Geonoma_undata)	(Burretiokentia_grandiflora	(Heterospathe_cagayanensis	Kentiopsis_piersoniorum))))	Elaeis_guineensis)	Hydriastele_microspadix)	Kingia_australis);
((Elaeis_guineensis	(((Serenoa_repens	(((Podococcus_barteri	((Prestoea_acuminata	Attalea_speciosa)	Sclerosperma_profizianum))	(Veitchia_spiralis	((Hydriastele_microspadix	(Pseudophoenix_vinifera	Pelagodoxa_henryana))	Leopoldinia_pulchra)))	(Calamus_caryotoides	Phoenix_dactylifera)))	(((Reinhardtia_gracilis	Geonoma_undata)	Dypsis_decaryi)	((Orania_palindan	(((Bactris_major	Sabal_domingensis)	Reinhardtia_paiewonskiana)	Roystonea_regia))	(Kentiopsis_piersoniorum	(Burretiokentia_grandiflora	Heterospathe_cagayanensis)))))	Iriartea_deltoidea))	Kingia_australis);
((Phoenix_dactylifera	((((((Bactris_major	Sabal_domingensis)	Reinhardtia_paiewonskiana)	(Roystonea_regia	Orania_palindan))	(Podococcus_barteri	(Reinhardtia_gracilis	Geonoma_undata)))	((Veitchia_spiralis	Burretiokentia_grandiflora)	((Kentiopsis_piersoniorum	Heterospathe_cagayanensis)	Dypsis_decaryi)))	((Sclerosperma_profizianum	(Elaeis_guineensis	((((Prestoea_acuminata	Pelagodoxa_henryana)	Leopoldinia_pulchra)	(Serenoa_repens	Hydriastele_microspadix))	Iriartea_deltoidea)))	((Pseudophoenix_vinifera	Calamus_caryotoides)	Attalea_speciosa))))	Kingia_australis);
(((Burretiokentia_grandiflora	(((((((((Sabal_domingensis	(Reinhardtia_paiewonskiana	Bactris_major))	(Roystonea_regia	Orania_palindan))	(Pseudophoenix_vinifera	Calamus_caryotoides))	Attalea_speciosa)	((((Pelagodoxa_henryana	(Leopoldinia_pulchra	Hydriastele_microspadix))	Prestoea_acuminata)	(Serenoa_repens	(Elaeis_guineensis	Iriartea_deltoidea)))	Phoenix_dactylifera))	(Podococcus_barteri	Sclerosperma_profizianum))	Geonoma_undata)	((Kentiopsis_piersoniorum	Heterospathe_cagayanensis)	Dypsis_decaryi))	Veitchia_spiralis))	Reinhardtia_gracilis)	Kingia_australis);
(((Orania_palindan	(Burretiokentia_grandiflora	(((Kentiopsis_piersoniorum	Heterospathe_cagayanensis)	(((((Phoenix_dactylifera	((Pseudophoenix_vinifera	(Calamus_caryotoides	(Reinhardtia_paiewonskiana	Roystonea_regia)))	(((Serenoa_repens	((Pelagodoxa_henryana	(Leopoldinia_pulchra	Hydriastele_microspadix))	Prestoea_acuminata))	Iriartea_deltoidea)	Elaeis_guineensis)))	Attalea_speciosa)	(Podococcus_barteri	Sclerosperma_profizianum))	Dypsis_decaryi)	((Sabal_domingensis	Bactris_major)	Geonoma_undata)))	Veitchia_spiralis)))	Reinhardtia_gracilis)	Kingia_australis);
((Elaeis_guineensis	(((((((Dypsis_decaryi	((Reinhardtia_gracilis	Geonoma_undata)	(((Veitchia_spiralis	Burretiokentia_grandiflora)	Heterospathe_cagayanensis)	Kentiopsis_piersoniorum)))	(Sclerosperma_profizianum	(Podococcus_barteri	Prestoea_acuminata)))	(Iriartea_deltoidea	(Attalea_speciosa	((Hydriastele_microspadix	(Pseudophoenix_vinifera	Pelagodoxa_henryana))	Leopoldinia_pulchra))))	((Orania_palindan	Sabal_domingensis)	(Roystonea_regia	(Reinhardtia_paiewonskiana	Bactris_major))))	Serenoa_repens)	Phoenix_dactylifera)	Calamus_caryotoides))	Kingia_australis);
((Hydriastele_microspadix	((Pelagodoxa_henryana	((Prestoea_acuminata	(((Sclerosperma_profizianum	Podococcus_barteri)	(((Orania_palindan	(Reinhardtia_paiewonskiana	(Sabal_domingensis	Bactris_major)))	Roystonea_regia)	(Calamus_caryotoides	(Veitchia_spiralis	(Attalea_speciosa	Pseudophoenix_vinifera)))))	((Iriartea_deltoidea	Elaeis_guineensis)	(((((Reinhardtia_gracilis	Geonoma_undata)	Burretiokentia_grandiflora)	Dypsis_decaryi)	(Heterospathe_cagayanensis	Kentiopsis_piersoniorum))	Phoenix_dactylifera))))	Leopoldinia_pulchra))	Serenoa_repens))	Kingia_australis);
((Elaeis_guineensis	((Heterospathe_cagayanensis	(Kentiopsis_piersoniorum	((((((Sclerosperma_profizianum	Attalea_speciosa)	(((Iriartea_deltoidea	Leopoldinia_pulchra)	((Serenoa_repens	Hydriastele_microspadix)	Pelagodoxa_henryana))	Phoenix_dactylifera))	(Calamus_caryotoides	((Prestoea_acuminata	Podococcus_barteri)	Pseudophoenix_vinifera)))	((Orania_palindan	(Reinhardtia_paiewonskiana	(Sabal_domingensis	Bactris_major)))	Roystonea_regia))	((Veitchia_spiralis	Burretiokentia_grandiflora)	Geonoma_undata))	Dypsis_decaryi)))	Reinhardtia_gracilis))	Kingia_australis);
((Elaeis_guineensis	(((Heterospathe_cagayanensis	(((Geonoma_undata	((((Attalea_speciosa	(((((Pelagodoxa_henryana	Hydriastele_microspadix)	Leopoldinia_pulchra)	Phoenix_dactylifera)	Iriartea_deltoidea)	((Calamus_caryotoides	Pseudophoenix_vinifera)	Serenoa_repens)))	Sclerosperma_profizianum)	(Prestoea_acuminata	Podococcus_barteri))	((Veitchia_spiralis	(Roystonea_regia	Orania_palindan))	(Reinhardtia_paiewonskiana	(Sabal_domingensis	Bactris_major)))))	Kentiopsis_piersoniorum)	Burretiokentia_grandiflora))	Dypsis_decaryi)	Reinhardtia_gracilis))	Kingia_australis);
((Elaeis_guineensis	((((((Heterospathe_cagayanensis	Kentiopsis_piersoniorum)	(Veitchia_spiralis	Burretiokentia_grandiflora))	(((Reinhardtia_paiewonskiana	((Orania_palindan	Sabal_domingensis)	Bactris_major))	Roystonea_regia)	(((((Serenoa_repens	Hydriastele_microspadix)	Pelagodoxa_henryana)	(Leopoldinia_pulchra	Iriartea_deltoidea))	(Calamus_caryotoides	(((Prestoea_acuminata	Podococcus_barteri)	(Attalea_speciosa	Sclerosperma_profizianum))	Pseudophoenix_vinifera)))	Phoenix_dactylifera)))	Geonoma_undata)	Dypsis_decaryi)	Reinhardtia_gracilis))	Kingia_australis);
(((Prestoea_acuminata	((((Serenoa_repens	Hydriastele_microspadix)	Pelagodoxa_henryana)	Iriartea_deltoidea)	Leopoldinia_pulchra))	(((Attalea_speciosa	Sclerosperma_profizianum)	(Podococcus_barteri	(((Reinhardtia_paiewonskiana	(Orania_palindan	(Sabal_domingensis	Bactris_major)))	Roystonea_regia)	Pseudophoenix_vinifera)))	(((Calamus_caryotoides	Phoenix_dactylifera)	Elaeis_guineensis)	((((Veitchia_spiralis	Burretiokentia_grandiflora)	(Reinhardtia_gracilis	Geonoma_undata))	Dypsis_decaryi)	(Heterospathe_cagayanensis	Kentiopsis_piersoniorum)))))	Kingia_australis);
(((Pelagodoxa_henryana	(Leopoldinia_pulchra	(((Attalea_speciosa	((((((Sabal_domingensis	(Reinhardtia_paiewonskiana	Bactris_major))	Orania_palindan)	Roystonea_regia)	Calamus_caryotoides)	Pseudophoenix_vinifera)	(Prestoea_acuminata	Podococcus_barteri)))	(Serenoa_repens	Sclerosperma_profizianum))	((Iriartea_deltoidea	Elaeis_guineensis)	(Phoenix_dactylifera	((Reinhardtia_gracilis	Geonoma_undata)	(Dypsis_decaryi	((Heterospathe_cagayanensis	Kentiopsis_piersoniorum)	(Veitchia_spiralis	Burretiokentia_grandiflora)))))))))	Hydriastele_microspadix)	Kingia_australis);
((Burretiokentia_grandiflora	((((Geonoma_undata	Dypsis_decaryi)	(((((((Serenoa_repens	Hydriastele_microspadix)	((Leopoldinia_pulchra	(Prestoea_acuminata	Pelagodoxa_henryana))	Iriartea_deltoidea))	((Phoenix_dactylifera	Attalea_speciosa)	Pseudophoenix_vinifera))	Calamus_caryotoides)	(Sclerosperma_profizianum	Podococcus_barteri))	(((Reinhardtia_paiewonskiana	(Bactris_major	Sabal_domingensis))	Orania_palindan)	Roystonea_regia))	(Elaeis_guineensis	Reinhardtia_gracilis)))	(Heterospathe_cagayanensis	Kentiopsis_piersoniorum))	Veitchia_spiralis))	Kingia_australis);
(((Burretiokentia_grandiflora	((((Phoenix_dactylifera	(((Leopoldinia_pulchra	(Pelagodoxa_henryana	Hydriastele_microspadix))	Iriartea_deltoidea)	(((Sclerosperma_profizianum	Serenoa_repens)	(((((Reinhardtia_paiewonskiana	(Bactris_major	Sabal_domingensis))	Orania_palindan)	Roystonea_regia)	(Calamus_caryotoides	Pseudophoenix_vinifera))	Attalea_speciosa))	(Prestoea_acuminata	Podococcus_barteri))))	Geonoma_undata)	((Veitchia_spiralis	Kentiopsis_piersoniorum)	Dypsis_decaryi))	(Elaeis_guineensis	Heterospathe_cagayanensis)))	Reinhardtia_gracilis)	Kingia_australis);
((Burretiokentia_grandiflora	(((Heterospathe_cagayanensis	Kentiopsis_piersoniorum)	((((Reinhardtia_gracilis	Geonoma_undata)	(Phoenix_dactylifera	((((((Hydriastele_microspadix	Prestoea_acuminata)	(Leopoldinia_pulchra	Pelagodoxa_henryana))	(Elaeis_guineensis	Iriartea_deltoidea))	(Sclerosperma_profizianum	Serenoa_repens))	(Calamus_caryotoides	Pseudophoenix_vinifera))	(Attalea_speciosa	Podococcus_barteri))))	Dypsis_decaryi)	((Orania_palindan	((Bactris_major	Sabal_domingensis)	Reinhardtia_paiewonskiana))	Roystonea_regia)))	Veitchia_spiralis))	Kingia_australis);
((Attalea_speciosa	((Podococcus_barteri	(Sclerosperma_profizianum	Prestoea_acuminata))	(((Roystonea_regia	((Bactris_major	Sabal_domingensis)	(Reinhardtia_paiewonskiana	Orania_palindan)))	Serenoa_repens)	((Phoenix_dactylifera	((Geonoma_undata	Reinhardtia_gracilis)	(Dypsis_decaryi	(Kentiopsis_piersoniorum	(Burretiokentia_grandiflora	Heterospathe_cagayanensis)))))	((Elaeis_guineensis	Iriartea_deltoidea)	((Veitchia_spiralis	(Calamus_caryotoides	Pseudophoenix_vinifera))	(Pelagodoxa_henryana	(Leopoldinia_pulchra	Hydriastele_microspadix))))))))	Kingia_australis);
((Elaeis_guineensis	((Geonoma_undata	((Dypsis_decaryi	((((Roystonea_regia	((Bactris_major	Sabal_domingensis)	Orania_palindan))	Reinhardtia_paiewonskiana)	Serenoa_repens)	((((Iriartea_deltoidea	(Prestoea_acuminata	Leopoldinia_pulchra))	Hydriastele_microspadix)	(Phoenix_dactylifera	Pelagodoxa_henryana))	((Calamus_caryotoides	Pseudophoenix_vinifera)	(Podococcus_barteri	((Veitchia_spiralis	Attalea_speciosa)	Sclerosperma_profizianum))))))	(Burretiokentia_grandiflora	(Heterospathe_cagayanensis	Kentiopsis_piersoniorum))))	Reinhardtia_gracilis))	Kingia_australis);
(((Veitchia_spiralis	Burretiokentia_grandiflora)	(((((Reinhardtia_gracilis	Elaeis_guineensis)	(Heterospathe_cagayanensis	Kentiopsis_piersoniorum))	(((((((Reinhardtia_paiewonskiana	Bactris_major)	Sabal_domingensis)	Orania_palindan)	Roystonea_regia)	(((Prestoea_acuminata	Podococcus_barteri)	((Serenoa_repens	Sclerosperma_profizianum)	(((Hydriastele_microspadix	(Leopoldinia_pulchra	Iriartea_deltoidea))	Pelagodoxa_henryana)	Attalea_speciosa)))	Pseudophoenix_vinifera))	Calamus_caryotoides)	Phoenix_dactylifera))	Dypsis_decaryi)	Geonoma_undata))	Kingia_australis);
(((((((Serenoa_repens	((((Reinhardtia_paiewonskiana	Bactris_major)	Sabal_domingensis)	Orania_palindan)	Roystonea_regia))	((Sclerosperma_profizianum	(Podococcus_barteri	Prestoea_acuminata))	(Pseudophoenix_vinifera	(((Leopoldinia_pulchra	(Attalea_speciosa	Iriartea_deltoidea))	Hydriastele_microspadix)	Pelagodoxa_henryana))))	Calamus_caryotoides)	Phoenix_dactylifera)	Elaeis_guineensis)	((((Heterospathe_cagayanensis	Kentiopsis_piersoniorum)	(Burretiokentia_grandiflora	Veitchia_spiralis))	(Reinhardtia_gracilis	Dypsis_decaryi))	Geonoma_undata))	Kingia_australis);
(((Reinhardtia_gracilis	Elaeis_guineensis)	(((Heterospathe_cagayanensis	Kentiopsis_piersoniorum)	Dypsis_decaryi)	((Burretiokentia_grandiflora	((Sclerosperma_profizianum	(Podococcus_barteri	Prestoea_acuminata))	((Pseudophoenix_vinifera	(((Leopoldinia_pulchra	(Attalea_speciosa	(Phoenix_dactylifera	Iriartea_deltoidea)))	Hydriastele_microspadix)	Pelagodoxa_henryana))	(Serenoa_repens	(Calamus_caryotoides	(Veitchia_spiralis	(Orania_palindan	(Roystonea_regia	(Reinhardtia_paiewonskiana	(Bactris_major	Sabal_domingensis))))))))))	Geonoma_undata)))	Kingia_australis);
((((((Kentiopsis_piersoniorum	(((Veitchia_spiralis	Burretiokentia_grandiflora)	(Phoenix_dactylifera	((((Pseudophoenix_vinifera	Calamus_caryotoides)	(((Reinhardtia_paiewonskiana	Bactris_major)	Roystonea_regia)	(Orania_palindan	Sabal_domingensis)))	Attalea_speciosa)	((Sclerosperma_profizianum	Podococcus_barteri)	(((Serenoa_repens	Pelagodoxa_henryana)	Iriartea_deltoidea)	((Prestoea_acuminata	Hydriastele_microspadix)	Leopoldinia_pulchra))))))	Geonoma_undata))	Dypsis_decaryi)	Heterospathe_cagayanensis)	Reinhardtia_gracilis)	Elaeis_guineensis)	Kingia_australis);
(((((Geonoma_undata	(Dypsis_decaryi	Reinhardtia_gracilis))	((Kentiopsis_piersoniorum	(Heterospathe_cagayanensis	Elaeis_guineensis))	(Veitchia_spiralis	Burretiokentia_grandiflora)))	Phoenix_dactylifera)	(((Prestoea_acuminata	(Iriartea_deltoidea	Leopoldinia_pulchra))	((Sclerosperma_profizianum	Podococcus_barteri)	(Pelagodoxa_henryana	(Serenoa_repens	Hydriastele_microspadix))))	((Pseudophoenix_vinifera	Calamus_caryotoides)	(Attalea_speciosa	(Reinhardtia_paiewonskiana	((Orania_palindan	(Bactris_major	Sabal_domingensis))	Roystonea_regia))))))	Kingia_australis);
((((Geonoma_undata	Reinhardtia_gracilis)	((Kentiopsis_piersoniorum	(Burretiokentia_grandiflora	(Elaeis_guineensis	Heterospathe_cagayanensis)))	Dypsis_decaryi))	((Veitchia_spiralis	((((Orania_palindan	(Bactris_major	Sabal_domingensis))	(Roystonea_regia	Reinhardtia_paiewonskiana))	Phoenix_dactylifera)	((Pseudophoenix_vinifera	(((Serenoa_repens	Hydriastele_microspadix)	Pelagodoxa_henryana)	(Leopoldinia_pulchra	Iriartea_deltoidea)))	Calamus_caryotoides)))	((Attalea_speciosa	Sclerosperma_profizianum)	(Prestoea_acuminata	Podococcus_barteri))))	Kingia_australis);
(((((((Orania_palindan	Roystonea_regia)	(Bactris_major	Sabal_domingensis))	((Reinhardtia_paiewonskiana	Heterospathe_cagayanensis)	(Dypsis_decaryi	(Burretiokentia_grandiflora	Reinhardtia_gracilis))))	(Kentiopsis_piersoniorum	Geonoma_undata))	(Phoenix_dactylifera	(Iriartea_deltoidea	((((Serenoa_repens	Hydriastele_microspadix)	Pelagodoxa_henryana)	(((Attalea_speciosa	(Pseudophoenix_vinifera	Calamus_caryotoides))	((Prestoea_acuminata	Podococcus_barteri)	Veitchia_spiralis))	Sclerosperma_profizianum))	Leopoldinia_pulchra))))	Elaeis_guineensis)	Kingia_australis);
((((Geonoma_undata	((Reinhardtia_gracilis	(Dypsis_decaryi	Burretiokentia_grandiflora))	(Kentiopsis_piersoniorum	Heterospathe_cagayanensis)))	((Phoenix_dactylifera	(((((Pelagodoxa_henryana	Hydriastele_microspadix)	Leopoldinia_pulchra)	Iriartea_deltoidea)	(Serenoa_repens	(Sclerosperma_profizianum	((((Reinhardtia_paiewonskiana	Roystonea_regia)	((Orania_palindan	Sabal_domingensis)	Bactris_major))	(Calamus_caryotoides	Pseudophoenix_vinifera))	(Prestoea_acuminata	Podococcus_barteri)))))	Attalea_speciosa))	Veitchia_spiralis))	Elaeis_guineensis)	Kingia_australis);
((Elaeis_guineensis	(Iriartea_deltoidea	((Prestoea_acuminata	(Hydriastele_microspadix	(Leopoldinia_pulchra	Pelagodoxa_henryana)))	(Phoenix_dactylifera	(((Pseudophoenix_vinifera	Calamus_caryotoides)	((Attalea_speciosa	Sclerosperma_profizianum)	Veitchia_spiralis))	(Serenoa_repens	((((((Kentiopsis_piersoniorum	Heterospathe_cagayanensis)	Burretiokentia_grandiflora)	Dypsis_decaryi)	Geonoma_undata)	(Reinhardtia_gracilis	(Roystonea_regia	(Orania_palindan	(Reinhardtia_paiewonskiana	(Bactris_major	Sabal_domingensis))))))	Podococcus_barteri)))))))	Kingia_australis);
(((((Elaeis_guineensis	(Reinhardtia_gracilis	((Dypsis_decaryi	(Geonoma_undata	((Kentiopsis_piersoniorum	Heterospathe_cagayanensis)	(Veitchia_spiralis	Burretiokentia_grandiflora))))	(Orania_palindan	((Reinhardtia_paiewonskiana	(Bactris_major	Sabal_domingensis))	Roystonea_regia)))))	(((Pseudophoenix_vinifera	Calamus_caryotoides)	Serenoa_repens)	(((Leopoldinia_pulchra	(Prestoea_acuminata	(Hydriastele_microspadix	Pelagodoxa_henryana)))	Iriartea_deltoidea)	Phoenix_dactylifera)))	(Sclerosperma_profizianum	Podococcus_barteri))	Attalea_speciosa)	Kingia_australis);
((((Attalea_speciosa	((Pseudophoenix_vinifera	Calamus_caryotoides)	Roystonea_regia))	((((Pelagodoxa_henryana	Orania_palindan)	Sabal_domingensis)	((Leopoldinia_pulchra	Phoenix_dactylifera)	Iriartea_deltoidea))	(Bactris_major	(((Veitchia_spiralis	(((Elaeis_guineensis	Dypsis_decaryi)	((Reinhardtia_paiewonskiana	Kentiopsis_piersoniorum)	Heterospathe_cagayanensis))	(Reinhardtia_gracilis	Geonoma_undata)))	((Prestoea_acuminata	Podococcus_barteri)	Burretiokentia_grandiflora))	Sclerosperma_profizianum))))	(Hydriastele_microspadix	Serenoa_repens))	Kingia_australis);
((((Veitchia_spiralis	(Burretiokentia_grandiflora	Dypsis_decaryi))	(((((((Hydriastele_microspadix	(Leopoldinia_pulchra	Pelagodoxa_henryana))	Pseudophoenix_vinifera)	((Serenoa_repens	((Prestoea_acuminata	Podococcus_barteri)	Iriartea_deltoidea))	(Sclerosperma_profizianum	Attalea_speciosa)))	(Phoenix_dactylifera	Calamus_caryotoides))	((Sabal_domingensis	Roystonea_regia)	Orania_palindan))	(Kentiopsis_piersoniorum	(Elaeis_guineensis	Heterospathe_cagayanensis)))	Geonoma_undata))	(Bactris_major	(Reinhardtia_paiewonskiana	Reinhardtia_gracilis)))	Kingia_australis);
(((Elaeis_guineensis	((Heterospathe_cagayanensis	Kentiopsis_piersoniorum)	(Geonoma_undata	((Burretiokentia_grandiflora	Veitchia_spiralis)	(((Prestoea_acuminata	Podococcus_barteri)	((Phoenix_dactylifera	(Calamus_caryotoides	(((Sabal_domingensis	Roystonea_regia)	Orania_palindan)	(Iriartea_deltoidea	(((Leopoldinia_pulchra	Pelagodoxa_henryana)	(Serenoa_repens	Hydriastele_microspadix))	Pseudophoenix_vinifera)))))	Attalea_speciosa))	(Sclerosperma_profizianum	Dypsis_decaryi))))))	(Reinhardtia_gracilis	(Bactris_major	Reinhardtia_paiewonskiana)))	Kingia_australis);
((Elaeis_guineensis	(((((((((Calamus_caryotoides	Pseudophoenix_vinifera)	Podococcus_barteri)	((Attalea_speciosa	Sclerosperma_profizianum)	(Sabal_domingensis	(Orania_palindan	(Roystonea_regia	Reinhardtia_paiewonskiana)))))	((Leopoldinia_pulchra	(Pelagodoxa_henryana	(Iriartea_deltoidea	(Serenoa_repens	Hydriastele_microspadix))))	Prestoea_acuminata))	Phoenix_dactylifera)	(((Reinhardtia_gracilis	(Burretiokentia_grandiflora	Veitchia_spiralis))	Geonoma_undata)	Dypsis_decaryi))	Bactris_major)	Kentiopsis_piersoniorum)	Heterospathe_cagayanensis))	Kingia_australis);
((Elaeis_guineensis	(((((Burretiokentia_grandiflora	Veitchia_spiralis)	Heterospathe_cagayanensis)	(Kentiopsis_piersoniorum	(Dypsis_decaryi	Geonoma_undata)))	(Bactris_major	Reinhardtia_gracilis))	(((Prestoea_acuminata	Podococcus_barteri)	((Serenoa_repens	((Attalea_speciosa	(Leopoldinia_pulchra	(Pseudophoenix_vinifera	(Pelagodoxa_henryana	Hydriastele_microspadix))))	Iriartea_deltoidea))	(Phoenix_dactylifera	(Calamus_caryotoides	((Reinhardtia_paiewonskiana	(Sabal_domingensis	Orania_palindan))	Roystonea_regia)))))	Sclerosperma_profizianum)))	Kingia_australis);
((Leopoldinia_pulchra	((((Pseudophoenix_vinifera	(((Sabal_domingensis	(Reinhardtia_paiewonskiana	Orania_palindan))	Roystonea_regia)	Bactris_major))	Attalea_speciosa)	(((((Prestoea_acuminata	Podococcus_barteri)	Veitchia_spiralis)	Sclerosperma_profizianum)	Serenoa_repens)	((Calamus_caryotoides	(((Elaeis_guineensis	Iriartea_deltoidea)	Phoenix_dactylifera)	(((Reinhardtia_gracilis	Geonoma_undata)	Dypsis_decaryi)	(Kentiopsis_piersoniorum	(Heterospathe_cagayanensis	Burretiokentia_grandiflora)))))	Hydriastele_microspadix)))	Pelagodoxa_henryana))	Kingia_australis);
(((((Dypsis_decaryi	Geonoma_undata)	(Reinhardtia_gracilis	((Burretiokentia_grandiflora	Veitchia_spiralis)	(Kentiopsis_piersoniorum	Heterospathe_cagayanensis))))	((Elaeis_guineensis	((((((Serenoa_repens	Hydriastele_microspadix)	Pelagodoxa_henryana)	(((Prestoea_acuminata	Podococcus_barteri)	Sclerosperma_profizianum)	(Attalea_speciosa	(Iriartea_deltoidea	Leopoldinia_pulchra))))	Pseudophoenix_vinifera)	(((Bactris_major	Sabal_domingensis)	Roystonea_regia)	Orania_palindan))	Calamus_caryotoides))	Phoenix_dactylifera))	Reinhardtia_paiewonskiana)	Kingia_australis);
(((((Geonoma_undata	Reinhardtia_gracilis)	(Dypsis_decaryi	(Kentiopsis_piersoniorum	(Heterospathe_cagayanensis	(Burretiokentia_grandiflora	Veitchia_spiralis)))))	Elaeis_guineensis)	(((Phoenix_dactylifera	((((Prestoea_acuminata	Podococcus_barteri)	(Sclerosperma_profizianum	Serenoa_repens))	((((Bactris_major	Sabal_domingensis)	Orania_palindan)	Reinhardtia_paiewonskiana)	Roystonea_regia))	(Attalea_speciosa	(Leopoldinia_pulchra	(Hydriastele_microspadix	(Pelagodoxa_henryana	Pseudophoenix_vinifera))))))	Calamus_caryotoides)	Iriartea_deltoidea))	Kingia_australis);
((Elaeis_guineensis	((Phoenix_dactylifera	(Calamus_caryotoides	((Pseudophoenix_vinifera	Attalea_speciosa)	((((Podococcus_barteri	Prestoea_acuminata)	(Serenoa_repens	(Veitchia_spiralis	Sclerosperma_profizianum)))	(((Reinhardtia_paiewonskiana	(Bactris_major	Sabal_domingensis))	Orania_palindan)	Roystonea_regia))	(Iriartea_deltoidea	(Hydriastele_microspadix	(Pelagodoxa_henryana	Leopoldinia_pulchra)))))))	((Dypsis_decaryi	(Geonoma_undata	Reinhardtia_gracilis))	(Burretiokentia_grandiflora	(Kentiopsis_piersoniorum	Heterospathe_cagayanensis)))))	Kingia_australis);
((Reinhardtia_paiewonskiana	(Veitchia_spiralis	(((Kentiopsis_piersoniorum	Heterospathe_cagayanensis)	(((Reinhardtia_gracilis	Geonoma_undata)	((((Attalea_speciosa	(Sclerosperma_profizianum	(Bactris_major	(Roystonea_regia	(Orania_palindan	Sabal_domingensis)))))	(((Hydriastele_microspadix	(Leopoldinia_pulchra	Iriartea_deltoidea))	(Pseudophoenix_vinifera	Pelagodoxa_henryana))	((Podococcus_barteri	Prestoea_acuminata)	Serenoa_repens)))	(Phoenix_dactylifera	Dypsis_decaryi))	Calamus_caryotoides))	Elaeis_guineensis))	Burretiokentia_grandiflora)))	Kingia_australis);
(((Dypsis_decaryi	(((((((Calamus_caryotoides	Pseudophoenix_vinifera)	((Bactris_major	Sabal_domingensis)	((Reinhardtia_paiewonskiana	Orania_palindan)	Roystonea_regia)))	Phoenix_dactylifera)	(Pelagodoxa_henryana	((Serenoa_repens	Hydriastele_microspadix)	((Leopoldinia_pulchra	Iriartea_deltoidea)	Prestoea_acuminata))))	(Podococcus_barteri	(Sclerosperma_profizianum	Attalea_speciosa)))	(Geonoma_undata	(Kentiopsis_piersoniorum	((Reinhardtia_gracilis	Elaeis_guineensis)	Heterospathe_cagayanensis))))	Veitchia_spiralis))	Burretiokentia_grandiflora)	Kingia_australis);
(((((((Iriartea_deltoidea	Phoenix_dactylifera)	(((Pelagodoxa_henryana	(Hydriastele_microspadix	Leopoldinia_pulchra))	(Serenoa_repens	Sclerosperma_profizianum))	((Prestoea_acuminata	Podococcus_barteri)	((Calamus_caryotoides	Pseudophoenix_vinifera)	(Attalea_speciosa	(Roystonea_regia	(((Reinhardtia_paiewonskiana	Bactris_major)	Sabal_domingensis)	Orania_palindan)))))))	(Geonoma_undata	((Dypsis_decaryi	Kentiopsis_piersoniorum)	(Elaeis_guineensis	Heterospathe_cagayanensis))))	Veitchia_spiralis)	Burretiokentia_grandiflora)	Reinhardtia_gracilis)	Kingia_australis);
(((((Iriartea_deltoidea	Elaeis_guineensis)	Dypsis_decaryi)	(((Sclerosperma_profizianum	((((Reinhardtia_gracilis	Burretiokentia_grandiflora)	(Pelagodoxa_henryana	(Hydriastele_microspadix	Leopoldinia_pulchra)))	Geonoma_undata)	Serenoa_repens))	((((Roystonea_regia	(Reinhardtia_paiewonskiana	((Bactris_major	Sabal_domingensis)	Orania_palindan)))	Calamus_caryotoides)	(Attalea_speciosa	Pseudophoenix_vinifera))	((Veitchia_spiralis	Prestoea_acuminata)	Podococcus_barteri)))	Phoenix_dactylifera))	(Kentiopsis_piersoniorum	Heterospathe_cagayanensis))	Kingia_australis);
((Elaeis_guineensis	(Iriartea_deltoidea	(((Calamus_caryotoides	((Pseudophoenix_vinifera	(Pelagodoxa_henryana	Hydriastele_microspadix))	Leopoldinia_pulchra))	(Phoenix_dactylifera	(Reinhardtia_gracilis	((Podococcus_barteri	Attalea_speciosa)	(((((Roystonea_regia	Serenoa_repens)	(((Reinhardtia_paiewonskiana	Bactris_major)	Sabal_domingensis)	Orania_palindan))	(Kentiopsis_piersoniorum	(Prestoea_acuminata	Heterospathe_cagayanensis)))	(Veitchia_spiralis	Burretiokentia_grandiflora))	(Dypsis_decaryi	Geonoma_undata))))))	Sclerosperma_profizianum)))	Kingia_australis);
((((((Phoenix_dactylifera	(Elaeis_guineensis	Iriartea_deltoidea))	((((((Reinhardtia_gracilis	Geonoma_undata)	Dypsis_decaryi)	((((Bactris_major	Sabal_domingensis)	Orania_palindan)	(Roystonea_regia	Reinhardtia_paiewonskiana))	((Kentiopsis_piersoniorum	Heterospathe_cagayanensis)	(Veitchia_spiralis	Burretiokentia_grandiflora))))	(((Prestoea_acuminata	Podococcus_barteri)	Sclerosperma_profizianum)	Attalea_speciosa))	Serenoa_repens)	(Pseudophoenix_vinifera	Calamus_caryotoides)))	Leopoldinia_pulchra)	Pelagodoxa_henryana)	Hydriastele_microspadix)	Kingia_australis);
(((((((((Attalea_speciosa	Sclerosperma_profizianum)	Podococcus_barteri)	(Pseudophoenix_vinifera	Calamus_caryotoides))	((Phoenix_dactylifera	(((((Kentiopsis_piersoniorum	Heterospathe_cagayanensis)	(Veitchia_spiralis	Burretiokentia_grandiflora))	Dypsis_decaryi)	(Reinhardtia_gracilis	Geonoma_undata))	((Orania_palindan	((Reinhardtia_paiewonskiana	Bactris_major)	Sabal_domingensis))	Roystonea_regia)))	(Elaeis_guineensis	Iriartea_deltoidea)))	Prestoea_acuminata)	Leopoldinia_pulchra)	Pelagodoxa_henryana)	(Serenoa_repens	Hydriastele_microspadix))	Kingia_australis);
(((Burretiokentia_grandiflora	(((Dypsis_decaryi	(Geonoma_undata	(Phoenix_dactylifera	((((((Prestoea_acuminata	Iriartea_deltoidea)	Leopoldinia_pulchra)	(Serenoa_repens	Hydriastele_microspadix))	Pelagodoxa_henryana)	((Attalea_speciosa	Sclerosperma_profizianum)	((((Orania_palindan	((Bactris_major	Sabal_domingensis)	Reinhardtia_paiewonskiana))	Roystonea_regia)	Pseudophoenix_vinifera)	Podococcus_barteri)))	Calamus_caryotoides))))	(Kentiopsis_piersoniorum	(Elaeis_guineensis	Heterospathe_cagayanensis)))	Veitchia_spiralis))	Reinhardtia_gracilis)	Kingia_australis);
((Burretiokentia_grandiflora	(Veitchia_spiralis	(((Podococcus_barteri	(Geonoma_undata	(Reinhardtia_gracilis	(((Dypsis_decaryi	Pelagodoxa_henryana)	((Serenoa_repens	Hydriastele_microspadix)	Attalea_speciosa))	(((Calamus_caryotoides	Pseudophoenix_vinifera)	((Orania_palindan	((Bactris_major	Sabal_domingensis)	Reinhardtia_paiewonskiana))	Roystonea_regia))	(Iriartea_deltoidea	(Phoenix_dactylifera	Leopoldinia_pulchra)))))))	(Prestoea_acuminata	Sclerosperma_profizianum))	(Kentiopsis_piersoniorum	(Elaeis_guineensis	Heterospathe_cagayanensis)))))	Kingia_australis);
(((((Kentiopsis_piersoniorum	Heterospathe_cagayanensis)	Burretiokentia_grandiflora)	(Phoenix_dactylifera	(Calamus_caryotoides	(((Veitchia_spiralis	Attalea_speciosa)	Sclerosperma_profizianum)	(((Pelagodoxa_henryana	(Iriartea_deltoidea	Leopoldinia_pulchra))	((Prestoea_acuminata	Podococcus_barteri)	Pseudophoenix_vinifera))	((((Bactris_major	(Geonoma_undata	Reinhardtia_gracilis))	Dypsis_decaryi)	((Orania_palindan	Reinhardtia_paiewonskiana)	(Sabal_domingensis	Roystonea_regia)))	(Serenoa_repens	Hydriastele_microspadix)))))))	Elaeis_guineensis)	Kingia_australis);
(((((((Prestoea_acuminata	Podococcus_barteri)	((Kentiopsis_piersoniorum	Heterospathe_cagayanensis)	(Veitchia_spiralis	Burretiokentia_grandiflora)))	((Dypsis_decaryi	Geonoma_undata)	Reinhardtia_gracilis))	((Orania_palindan	(Bactris_major	Sabal_domingensis))	(Roystonea_regia	Reinhardtia_paiewonskiana)))	(((((Pseudophoenix_vinifera	(Hydriastele_microspadix	(Pelagodoxa_henryana	(Iriartea_deltoidea	Leopoldinia_pulchra))))	Elaeis_guineensis)	(Serenoa_repens	Calamus_caryotoides))	Phoenix_dactylifera)	Sclerosperma_profizianum))	Attalea_speciosa)	Kingia_australis);
(((((((Sclerosperma_profizianum	Prestoea_acuminata)	((((Hydriastele_microspadix	Pelagodoxa_henryana)	(Leopoldinia_pulchra	((Iriartea_deltoidea	Phoenix_dactylifera)	Elaeis_guineensis)))	Pseudophoenix_vinifera)	(Serenoa_repens	Calamus_caryotoides)))	(Roystonea_regia	((Podococcus_barteri	((Veitchia_spiralis	Burretiokentia_grandiflora)	((((Dypsis_decaryi	Kentiopsis_piersoniorum)	Reinhardtia_paiewonskiana)	Heterospathe_cagayanensis)	Geonoma_undata)))	Reinhardtia_gracilis)))	Attalea_speciosa)	(Bactris_major	Sabal_domingensis))	Orania_palindan)	Kingia_australis);
((((Iriartea_deltoidea	Phoenix_dactylifera)	((Hydriastele_microspadix	Pelagodoxa_henryana)	Leopoldinia_pulchra))	(Elaeis_guineensis	(Serenoa_repens	((Pseudophoenix_vinifera	Calamus_caryotoides)	((Reinhardtia_gracilis	(((Burretiokentia_grandiflora	(Prestoea_acuminata	Heterospathe_cagayanensis))	(Sclerosperma_profizianum	(((Attalea_speciosa	Kentiopsis_piersoniorum)	Podococcus_barteri)	Veitchia_spiralis)))	(Dypsis_decaryi	Geonoma_undata)))	((Bactris_major	(Orania_palindan	Sabal_domingensis))	(Reinhardtia_paiewonskiana	Roystonea_regia)))))))	Kingia_australis);
((Hydriastele_microspadix	((((((Elaeis_guineensis	Iriartea_deltoidea)	Phoenix_dactylifera)	((((((Reinhardtia_gracilis	Geonoma_undata)	Dypsis_decaryi)	((Sclerosperma_profizianum	((Veitchia_spiralis	Burretiokentia_grandiflora)	(Kentiopsis_piersoniorum	Heterospathe_cagayanensis)))	Podococcus_barteri))	(Attalea_speciosa	((Bactris_major	Sabal_domingensis)	((Orania_palindan	Reinhardtia_paiewonskiana)	Roystonea_regia))))	Serenoa_repens)	(Pseudophoenix_vinifera	Calamus_caryotoides)))	Prestoea_acuminata)	Pelagodoxa_henryana)	Leopoldinia_pulchra))	Kingia_australis);
((((Phoenix_dactylifera	(((Reinhardtia_gracilis	(Roystonea_regia	(Reinhardtia_paiewonskiana	(Bactris_major	(Orania_palindan	Sabal_domingensis)))))	((Veitchia_spiralis	(Dypsis_decaryi	Burretiokentia_grandiflora))	(Kentiopsis_piersoniorum	Heterospathe_cagayanensis)))	Geonoma_undata))	(((((Pelagodoxa_henryana	(Podococcus_barteri	Prestoea_acuminata))	((Elaeis_guineensis	Iriartea_deltoidea)	Hydriastele_microspadix))	Leopoldinia_pulchra)	(Pseudophoenix_vinifera	Calamus_caryotoides))	(Sclerosperma_profizianum	Serenoa_repens)))	Attalea_speciosa)	Kingia_australis);
((((Pelagodoxa_henryana	((((((Roystonea_regia	(Orania_palindan	((Sabal_domingensis	Bactris_major)	Reinhardtia_paiewonskiana)))	Pseudophoenix_vinifera)	Calamus_caryotoides)	(Phoenix_dactylifera	(Reinhardtia_gracilis	(Geonoma_undata	(Kentiopsis_piersoniorum	(Elaeis_guineensis	Heterospathe_cagayanensis))))))	((Podococcus_barteri	Sclerosperma_profizianum)	(Attalea_speciosa	(Veitchia_spiralis	(Dypsis_decaryi	Burretiokentia_grandiflora)))))	Serenoa_repens))	((Prestoea_acuminata	Iriartea_deltoidea)	Leopoldinia_pulchra))	Hydriastele_microspadix)	Kingia_australis);
((Elaeis_guineensis	((Heterospathe_cagayanensis	Kentiopsis_piersoniorum)	(Phoenix_dactylifera	(((Veitchia_spiralis	(((Prestoea_acuminata	Podococcus_barteri)	Serenoa_repens)	Sclerosperma_profizianum))	(((Attalea_speciosa	Pseudophoenix_vinifera)	Calamus_caryotoides)	((((Sabal_domingensis	Bactris_major)	Reinhardtia_paiewonskiana)	(Roystonea_regia	Orania_palindan))	((Reinhardtia_gracilis	Geonoma_undata)	(Dypsis_decaryi	Burretiokentia_grandiflora)))))	(Hydriastele_microspadix	(Pelagodoxa_henryana	(Iriartea_deltoidea	Leopoldinia_pulchra)))))))	Kingia_australis);
((Burretiokentia_grandiflora	((((Geonoma_undata	Dypsis_decaryi)	((Elaeis_guineensis	Reinhardtia_gracilis)	(Phoenix_dactylifera	(((((Serenoa_repens	Sclerosperma_profizianum)	(Prestoea_acuminata	Podococcus_barteri))	Attalea_speciosa)	((Reinhardtia_paiewonskiana	((Orania_palindan	(Sabal_domingensis	Bactris_major))	Roystonea_regia))	(Pseudophoenix_vinifera	Calamus_caryotoides)))	(((Hydriastele_microspadix	Pelagodoxa_henryana)	Leopoldinia_pulchra)	Iriartea_deltoidea)))))	(Heterospathe_cagayanensis	Kentiopsis_piersoniorum))	Veitchia_spiralis))	Kingia_australis);
((Burretiokentia_grandiflora	((((((((Phoenix_dactylifera	((Leopoldinia_pulchra	Pelagodoxa_henryana)	Iriartea_deltoidea))	Attalea_speciosa)	(Serenoa_repens	Hydriastele_microspadix))	((Pseudophoenix_vinifera	Calamus_caryotoides)	((Prestoea_acuminata	Podococcus_barteri)	Sclerosperma_profizianum)))	(Reinhardtia_paiewonskiana	((Orania_palindan	(Sabal_domingensis	Bactris_major))	Roystonea_regia)))	((Geonoma_undata	(Elaeis_guineensis	Reinhardtia_gracilis))	Dypsis_decaryi))	(Heterospathe_cagayanensis	Kentiopsis_piersoniorum))	Veitchia_spiralis))	Kingia_australis);
((((((Pelagodoxa_henryana	(Hydriastele_microspadix	Serenoa_repens))	(Leopoldinia_pulchra	(Phoenix_dactylifera	Iriartea_deltoidea)))	(Veitchia_spiralis	(Pseudophoenix_vinifera	Calamus_caryotoides)))	((((Prestoea_acuminata	Podococcus_barteri)	Sclerosperma_profizianum)	((Burretiokentia_grandiflora	(Heterospathe_cagayanensis	Kentiopsis_piersoniorum))	((Reinhardtia_gracilis	(Dypsis_decaryi	Geonoma_undata))	Elaeis_guineensis)))	(((Reinhardtia_paiewonskiana	Bactris_major)	Sabal_domingensis)	(Roystonea_regia	Orania_palindan))))	Attalea_speciosa)	Kingia_australis);
((((((Dypsis_decaryi	(Burretiokentia_grandiflora	(Heterospathe_cagayanensis	Kentiopsis_piersoniorum)))	Geonoma_undata)	((Serenoa_repens	((Veitchia_spiralis	Roystonea_regia)	((Orania_palindan	(Bactris_major	Sabal_domingensis))	Reinhardtia_paiewonskiana)))	Reinhardtia_gracilis))	Elaeis_guineensis)	(((((Prestoea_acuminata	Podococcus_barteri)	((Pseudophoenix_vinifera	(Sclerosperma_profizianum	(Leopoldinia_pulchra	(Pelagodoxa_henryana	Hydriastele_microspadix))))	Iriartea_deltoidea))	Calamus_caryotoides)	Attalea_speciosa)	Phoenix_dactylifera))	Kingia_australis);
((((((Elaeis_guineensis	Heterospathe_cagayanensis)	Kentiopsis_piersoniorum)	((Reinhardtia_gracilis	(((Calamus_caryotoides	((Orania_palindan	(((Reinhardtia_paiewonskiana	Bactris_major)	Sabal_domingensis)	Roystonea_regia))	((((Attalea_speciosa	Iriartea_deltoidea)	(Pseudophoenix_vinifera	(Leopoldinia_pulchra	(Pelagodoxa_henryana	Hydriastele_microspadix))))	(Sclerosperma_profizianum	(Prestoea_acuminata	Podococcus_barteri)))	Serenoa_repens)))	Phoenix_dactylifera)	Dypsis_decaryi))	Geonoma_undata))	Veitchia_spiralis)	Burretiokentia_grandiflora)	Kingia_australis);
((((Reinhardtia_gracilis	(Kentiopsis_piersoniorum	(Dypsis_decaryi	Heterospathe_cagayanensis)))	((Elaeis_guineensis	((((Calamus_caryotoides	Pseudophoenix_vinifera)	(((Bactris_major	Sabal_domingensis)	Roystonea_regia)	(Orania_palindan	Reinhardtia_paiewonskiana)))	((Attalea_speciosa	(Sclerosperma_profizianum	Podococcus_barteri))	(Veitchia_spiralis	(Prestoea_acuminata	(Leopoldinia_pulchra	(Iriartea_deltoidea	((Hydriastele_microspadix	Serenoa_repens)	Pelagodoxa_henryana)))))))	Phoenix_dactylifera))	Geonoma_undata))	Burretiokentia_grandiflora)	Kingia_australis);
((Elaeis_guineensis	((Sclerosperma_profizianum	((((Calamus_caryotoides	Pseudophoenix_vinifera)	(((Orania_palindan	Sabal_domingensis)	(Veitchia_spiralis	(Attalea_speciosa	(Roystonea_regia	Reinhardtia_paiewonskiana))))	Bactris_major))	(Podococcus_barteri	Prestoea_acuminata))	(Phoenix_dactylifera	(Iriartea_deltoidea	((Hydriastele_microspadix	(Serenoa_repens	Pelagodoxa_henryana))	Leopoldinia_pulchra)))))	(((Kentiopsis_piersoniorum	((Dypsis_decaryi	Burretiokentia_grandiflora)	Heterospathe_cagayanensis))	Geonoma_undata)	Reinhardtia_gracilis)))	Kingia_australis);
((Elaeis_guineensis	(((((((Sclerosperma_profizianum	Podococcus_barteri)	(Roystonea_regia	Prestoea_acuminata))	((Pseudophoenix_vinifera	Pelagodoxa_henryana)	(((Leopoldinia_pulchra	Attalea_speciosa)	(Reinhardtia_paiewonskiana	Hydriastele_microspadix))	(Phoenix_dactylifera	Iriartea_deltoidea))))	Serenoa_repens)	Calamus_caryotoides)	Bactris_major)	((Kentiopsis_piersoniorum	(Dypsis_decaryi	((Veitchia_spiralis	Burretiokentia_grandiflora)	(Sabal_domingensis	(Heterospathe_cagayanensis	Orania_palindan)))))	(Reinhardtia_gracilis	Geonoma_undata))))	Kingia_australis);
((Elaeis_guineensis	(((((Attalea_speciosa	(Reinhardtia_paiewonskiana	Roystonea_regia))	(((Serenoa_repens	Sclerosperma_profizianum)	(Iriartea_deltoidea	(Leopoldinia_pulchra	(Hydriastele_microspadix	(Pseudophoenix_vinifera	Pelagodoxa_henryana)))))	(Prestoea_acuminata	Podococcus_barteri)))	Calamus_caryotoides)	Phoenix_dactylifera)	((Reinhardtia_gracilis	(Orania_palindan	(Sabal_domingensis	Bactris_major)))	(((Veitchia_spiralis	(Dypsis_decaryi	Burretiokentia_grandiflora))	Geonoma_undata)	(Kentiopsis_piersoniorum	Heterospathe_cagayanensis)))))	Kingia_australis);
((Elaeis_guineensis	(((((Serenoa_repens	((Orania_palindan	(Sabal_domingensis	Bactris_major))	(Reinhardtia_paiewonskiana	Roystonea_regia)))	((Iriartea_deltoidea	((Attalea_speciosa	Leopoldinia_pulchra)	(Hydriastele_microspadix	(Pseudophoenix_vinifera	Pelagodoxa_henryana))))	((Prestoea_acuminata	Podococcus_barteri)	Sclerosperma_profizianum)))	Calamus_caryotoides)	Phoenix_dactylifera)	(Reinhardtia_gracilis	(Geonoma_undata	(Dypsis_decaryi	(Kentiopsis_piersoniorum	((Veitchia_spiralis	Burretiokentia_grandiflora)	Heterospathe_cagayanensis)))))))	Kingia_australis);
((Elaeis_guineensis	((Calamus_caryotoides	(Phoenix_dactylifera	((((Iriartea_deltoidea	Leopoldinia_pulchra)	Pseudophoenix_vinifera)	(Hydriastele_microspadix	Pelagodoxa_henryana))	((Attalea_speciosa	((Roystonea_regia	((Reinhardtia_paiewonskiana	Veitchia_spiralis)	(Bactris_major	(Orania_palindan	Sabal_domingensis))))	(Serenoa_repens	Sclerosperma_profizianum)))	(Prestoea_acuminata	Podococcus_barteri)))))	(Reinhardtia_gracilis	(Geonoma_undata	(((Kentiopsis_piersoniorum	Heterospathe_cagayanensis)	Burretiokentia_grandiflora)	Dypsis_decaryi)))))	Kingia_australis);
(((Iriartea_deltoidea	Elaeis_guineensis)	((((Serenoa_repens	Calamus_caryotoides)	((((Pelagodoxa_henryana	Leopoldinia_pulchra)	Hydriastele_microspadix)	Pseudophoenix_vinifera)	((Prestoea_acuminata	(((Orania_palindan	Reinhardtia_paiewonskiana)	(Roystonea_regia	(Bactris_major	Sabal_domingensis)))	Attalea_speciosa))	(Podococcus_barteri	Sclerosperma_profizianum))))	Phoenix_dactylifera)	(((Reinhardtia_gracilis	(Veitchia_spiralis	Burretiokentia_grandiflora))	(Dypsis_decaryi	(Kentiopsis_piersoniorum	Heterospathe_cagayanensis)))	Geonoma_undata)))	Kingia_australis);
(((((((Veitchia_spiralis	Burretiokentia_grandiflora)	(Heterospathe_cagayanensis	Kentiopsis_piersoniorum))	(Dypsis_decaryi	(Geonoma_undata	Reinhardtia_gracilis)))	Phoenix_dactylifera)	(((Leopoldinia_pulchra	(Pelagodoxa_henryana	Hydriastele_microspadix))	(Elaeis_guineensis	Iriartea_deltoidea))	((((Calamus_caryotoides	Pseudophoenix_vinifera)	(Reinhardtia_paiewonskiana	(Orania_palindan	((Bactris_major	Sabal_domingensis)	Roystonea_regia))))	(Podococcus_barteri	Prestoea_acuminata))	(Serenoa_repens	Sclerosperma_profizianum))))	Attalea_speciosa)	Kingia_australis);
(((Burretiokentia_grandiflora	((Dypsis_decaryi	((Kentiopsis_piersoniorum	(Geonoma_undata	(Phoenix_dactylifera	((((Pseudophoenix_vinifera	Podococcus_barteri)	(Attalea_speciosa	(Sclerosperma_profizianum	(((((Sabal_domingensis	Orania_palindan)	Bactris_major)	Reinhardtia_paiewonskiana)	Roystonea_regia)	Serenoa_repens))))	(((Prestoea_acuminata	(Iriartea_deltoidea	Leopoldinia_pulchra))	Pelagodoxa_henryana)	(Hydriastele_microspadix	Elaeis_guineensis)))	Calamus_caryotoides))))	Heterospathe_cagayanensis))	Veitchia_spiralis))	Reinhardtia_gracilis)	Kingia_australis);
((Burretiokentia_grandiflora	(((((Geonoma_undata	Reinhardtia_gracilis)	Dypsis_decaryi)	((Phoenix_dactylifera	((Attalea_speciosa	(((Prestoea_acuminata	Podococcus_barteri)	Sclerosperma_profizianum)	(((Serenoa_repens	Hydriastele_microspadix)	(Leopoldinia_pulchra	Iriartea_deltoidea))	Pelagodoxa_henryana)))	(((((Sabal_domingensis	Orania_palindan)	Bactris_major)	Reinhardtia_paiewonskiana)	Roystonea_regia)	(Pseudophoenix_vinifera	Calamus_caryotoides))))	Elaeis_guineensis))	(Heterospathe_cagayanensis	Kentiopsis_piersoniorum))	Veitchia_spiralis))	Kingia_australis);
((Burretiokentia_grandiflora	((((Geonoma_undata	Dypsis_decaryi)	((Reinhardtia_paiewonskiana	Reinhardtia_gracilis)	((Phoenix_dactylifera	(((((Serenoa_repens	Hydriastele_microspadix)	(Prestoea_acuminata	(Leopoldinia_pulchra	Iriartea_deltoidea)))	Pelagodoxa_henryana)	(((Pseudophoenix_vinifera	Calamus_caryotoides)	Attalea_speciosa)	(Podococcus_barteri	Sclerosperma_profizianum)))	((Orania_palindan	(Bactris_major	Sabal_domingensis))	Roystonea_regia)))	Elaeis_guineensis)))	(Heterospathe_cagayanensis	Kentiopsis_piersoniorum))	Veitchia_spiralis))	Kingia_australis);
(((((((Heterospathe_cagayanensis	Kentiopsis_piersoniorum)	(Veitchia_spiralis	Burretiokentia_grandiflora))	Dypsis_decaryi)	(Reinhardtia_gracilis	Geonoma_undata))	Phoenix_dactylifera)	((Calamus_caryotoides	((((Sabal_domingensis	Bactris_major)	Roystonea_regia)	(Reinhardtia_paiewonskiana	Orania_palindan))	((Pseudophoenix_vinifera	Attalea_speciosa)	(Podococcus_barteri	Sclerosperma_profizianum))))	(Elaeis_guineensis	((Serenoa_repens	Hydriastele_microspadix)	((Prestoea_acuminata	(Leopoldinia_pulchra	Iriartea_deltoidea))	Pelagodoxa_henryana)))))	Kingia_australis);
(((((Pseudophoenix_vinifera	Calamus_caryotoides)	(((Orania_palindan	(Sabal_domingensis	Bactris_major))	(Veitchia_spiralis	Reinhardtia_paiewonskiana))	Roystonea_regia))	(((Elaeis_guineensis	((((Pelagodoxa_henryana	Hydriastele_microspadix)	Leopoldinia_pulchra)	Iriartea_deltoidea)	Prestoea_acuminata))	((Podococcus_barteri	Sclerosperma_profizianum)	Serenoa_repens))	((((((Heterospathe_cagayanensis	Kentiopsis_piersoniorum)	Burretiokentia_grandiflora)	Geonoma_undata)	Dypsis_decaryi)	Reinhardtia_gracilis)	Phoenix_dactylifera)))	Attalea_speciosa)	Kingia_australis);
((Elaeis_guineensis	(((((Sclerosperma_profizianum	(Attalea_speciosa	Serenoa_repens))	(((((Dypsis_decaryi	(Burretiokentia_grandiflora	Heterospathe_cagayanensis))	Kentiopsis_piersoniorum)	(Reinhardtia_gracilis	Geonoma_undata))	Phoenix_dactylifera)	((Pseudophoenix_vinifera	Calamus_caryotoides)	(((Roystonea_regia	((Sabal_domingensis	Bactris_major)	Orania_palindan))	Veitchia_spiralis)	Reinhardtia_paiewonskiana))))	Podococcus_barteri)	(Prestoea_acuminata	((Pelagodoxa_henryana	Hydriastele_microspadix)	Leopoldinia_pulchra)))	Iriartea_deltoidea))	Kingia_australis);
((((Pelagodoxa_henryana	Hydriastele_microspadix)	Leopoldinia_pulchra)	(Prestoea_acuminata	(Iriartea_deltoidea	(Phoenix_dactylifera	(((((Podococcus_barteri	Sclerosperma_profizianum)	((Veitchia_spiralis	Pseudophoenix_vinifera)	((Reinhardtia_paiewonskiana	(Attalea_speciosa	((Sabal_domingensis	Bactris_major)	Orania_palindan)))	Roystonea_regia)))	Calamus_caryotoides)	Serenoa_repens)	(Elaeis_guineensis	(Burretiokentia_grandiflora	((Kentiopsis_piersoniorum	(Heterospathe_cagayanensis	Dypsis_decaryi))	(Reinhardtia_gracilis	Geonoma_undata)))))))))	Kingia_australis);
(((Reinhardtia_gracilis	Elaeis_guineensis)	(((Dypsis_decaryi	((((Prestoea_acuminata	((Iriartea_deltoidea	Phoenix_dactylifera)	Leopoldinia_pulchra))	Pelagodoxa_henryana)	Hydriastele_microspadix)	(((((Sabal_domingensis	Orania_palindan)	(Roystonea_regia	(Bactris_major	Reinhardtia_paiewonskiana)))	Calamus_caryotoides)	Pseudophoenix_vinifera)	Serenoa_repens)))	(((((Veitchia_spiralis	Burretiokentia_grandiflora)	Kentiopsis_piersoniorum)	Heterospathe_cagayanensis)	(Attalea_speciosa	Sclerosperma_profizianum))	Podococcus_barteri))	Geonoma_undata))	Kingia_australis);
((((((Bactris_major	(Sabal_domingensis	Orania_palindan))	(Roystonea_regia	Reinhardtia_paiewonskiana))	((Burretiokentia_grandiflora	(Dypsis_decaryi	((Veitchia_spiralis	Reinhardtia_gracilis)	(Kentiopsis_piersoniorum	Heterospathe_cagayanensis))))	Geonoma_undata))	(Podococcus_barteri	(Sclerosperma_profizianum	Prestoea_acuminata)))	(((Serenoa_repens	Pelagodoxa_henryana)	((Elaeis_guineensis	((Iriartea_deltoidea	Phoenix_dactylifera)	(Hydriastele_microspadix	Leopoldinia_pulchra)))	Attalea_speciosa))	(Calamus_caryotoides	Pseudophoenix_vinifera)))	Kingia_australis);
(((Elaeis_guineensis	(Iriartea_deltoidea	(((Calamus_caryotoides	Phoenix_dactylifera)	((((Reinhardtia_gracilis	Geonoma_undata)	Dypsis_decaryi)	((Burretiokentia_grandiflora	(Heterospathe_cagayanensis	Kentiopsis_piersoniorum))	(Sclerosperma_profizianum	(Podococcus_barteri	Prestoea_acuminata))))	(Serenoa_repens	(Roystonea_regia	((Orania_palindan	Reinhardtia_paiewonskiana)	(Bactris_major	Sabal_domingensis))))))	(((Pelagodoxa_henryana	Pseudophoenix_vinifera)	(Attalea_speciosa	Hydriastele_microspadix))	Leopoldinia_pulchra))))	Veitchia_spiralis)	Kingia_australis);
((((Calamus_caryotoides	Phoenix_dactylifera)	((((Dypsis_decaryi	Reinhardtia_gracilis)	Geonoma_undata)	((Burretiokentia_grandiflora	(Heterospathe_cagayanensis	Kentiopsis_piersoniorum))	((((Bactris_major	(Sabal_domingensis	Orania_palindan))	Reinhardtia_paiewonskiana)	Attalea_speciosa)	Roystonea_regia)))	((((Pelagodoxa_henryana	(Pseudophoenix_vinifera	((Serenoa_repens	Sclerosperma_profizianum)	(Podococcus_barteri	Prestoea_acuminata))))	Leopoldinia_pulchra)	Hydriastele_microspadix)	(Elaeis_guineensis	Iriartea_deltoidea))))	Veitchia_spiralis)	Kingia_australis);
(((Burretiokentia_grandiflora	(((((Attalea_speciosa	((((Hydriastele_microspadix	Leopoldinia_pulchra)	Pelagodoxa_henryana)	Pseudophoenix_vinifera)	Sclerosperma_profizianum))	((Iriartea_deltoidea	Phoenix_dactylifera)	(Calamus_caryotoides	((Podococcus_barteri	Prestoea_acuminata)	Serenoa_repens))))	((Geonoma_undata	Reinhardtia_gracilis)	((Sabal_domingensis	Orania_palindan)	(Roystonea_regia	(Reinhardtia_paiewonskiana	Bactris_major)))))	(Elaeis_guineensis	(Heterospathe_cagayanensis	Kentiopsis_piersoniorum)))	Dypsis_decaryi))	Veitchia_spiralis)	Kingia_australis);
((Elaeis_guineensis	(((((Geonoma_undata	Reinhardtia_gracilis)	(((Sclerosperma_profizianum	(Podococcus_barteri	Prestoea_acuminata))	((Pelagodoxa_henryana	(Hydriastele_microspadix	(Leopoldinia_pulchra	((Attalea_speciosa	Iriartea_deltoidea)	Phoenix_dactylifera))))	(Serenoa_repens	(Pseudophoenix_vinifera	Calamus_caryotoides))))	(((Reinhardtia_paiewonskiana	Bactris_major)	((Roystonea_regia	(Orania_palindan	Sabal_domingensis))	Veitchia_spiralis))	Burretiokentia_grandiflora)))	Kentiopsis_piersoniorum)	Dypsis_decaryi)	Heterospathe_cagayanensis))	Kingia_australis);
((Attalea_speciosa	((((Reinhardtia_gracilis	((Orania_palindan	(Sabal_domingensis	(Reinhardtia_paiewonskiana	Bactris_major)))	Roystonea_regia))	((Dypsis_decaryi	Geonoma_undata)	((Kentiopsis_piersoniorum	Heterospathe_cagayanensis)	(Veitchia_spiralis	Burretiokentia_grandiflora))))	(Sclerosperma_profizianum	(Podococcus_barteri	Prestoea_acuminata)))	(((Pseudophoenix_vinifera	Calamus_caryotoides)	(Phoenix_dactylifera	(Elaeis_guineensis	(((Leopoldinia_pulchra	Pelagodoxa_henryana)	Hydriastele_microspadix)	Iriartea_deltoidea))))	Serenoa_repens)))	Kingia_australis);
((((Reinhardtia_gracilis	((((Veitchia_spiralis	Burretiokentia_grandiflora)	Geonoma_undata)	Dypsis_decaryi)	(Kentiopsis_piersoniorum	Heterospathe_cagayanensis)))	((Sclerosperma_profizianum	(Podococcus_barteri	Prestoea_acuminata))	((((Serenoa_repens	Hydriastele_microspadix)	((Roystonea_regia	(Orania_palindan	((Sabal_domingensis	Bactris_major)	Reinhardtia_paiewonskiana)))	(Pseudophoenix_vinifera	Calamus_caryotoides)))	Attalea_speciosa)	(Leopoldinia_pulchra	(Iriartea_deltoidea	(Phoenix_dactylifera	Pelagodoxa_henryana))))))	Elaeis_guineensis)	Kingia_australis);
((Burretiokentia_grandiflora	(((((((Geonoma_undata	Elaeis_guineensis)	Reinhardtia_gracilis)	Dypsis_decaryi)	((((((Leopoldinia_pulchra	(Hydriastele_microspadix	(Serenoa_repens	Pelagodoxa_henryana)))	Prestoea_acuminata)	Iriartea_deltoidea)	(Phoenix_dactylifera	((((Sabal_domingensis	Bactris_major)	Reinhardtia_paiewonskiana)	(Roystonea_regia	Orania_palindan))	(Pseudophoenix_vinifera	Calamus_caryotoides))))	Attalea_speciosa)	(Sclerosperma_profizianum	Podococcus_barteri)))	Kentiopsis_piersoniorum)	Heterospathe_cagayanensis)	Veitchia_spiralis))	Kingia_australis);
((Elaeis_guineensis	((((Geonoma_undata	(Burretiokentia_grandiflora	(Dypsis_decaryi	(((Phoenix_dactylifera	(((Reinhardtia_paiewonskiana	Roystonea_regia)	((Orania_palindan	Sabal_domingensis)	Bactris_major))	((Calamus_caryotoides	Veitchia_spiralis)	(Attalea_speciosa	Pseudophoenix_vinifera))))	((Prestoea_acuminata	((Hydriastele_microspadix	(Iriartea_deltoidea	Pelagodoxa_henryana))	Leopoldinia_pulchra))	Serenoa_repens))	(Sclerosperma_profizianum	Podococcus_barteri)))))	Kentiopsis_piersoniorum)	Heterospathe_cagayanensis)	Reinhardtia_gracilis))	Kingia_australis);
((Elaeis_guineensis	(((Geonoma_undata	(((Kentiopsis_piersoniorum	Heterospathe_cagayanensis)	(Veitchia_spiralis	Burretiokentia_grandiflora))	((Sclerosperma_profizianum	(((Serenoa_repens	Hydriastele_microspadix)	((Phoenix_dactylifera	(Iriartea_deltoidea	Leopoldinia_pulchra))	Pelagodoxa_henryana))	((Roystonea_regia	((Attalea_speciosa	((Orania_palindan	Sabal_domingensis)	Bactris_major))	Reinhardtia_paiewonskiana))	(Calamus_caryotoides	Pseudophoenix_vinifera))))	(Prestoea_acuminata	Podococcus_barteri))))	Dypsis_decaryi)	Reinhardtia_gracilis))	Kingia_australis);
((((Prestoea_acuminata	(Leopoldinia_pulchra	(Hydriastele_microspadix	Pelagodoxa_henryana)))	Iriartea_deltoidea)	((((((Kentiopsis_piersoniorum	Heterospathe_cagayanensis)	(Veitchia_spiralis	Burretiokentia_grandiflora))	(Dypsis_decaryi	(Reinhardtia_gracilis	Geonoma_undata)))	Elaeis_guineensis)	Phoenix_dactylifera)	(Serenoa_repens	((((Reinhardtia_paiewonskiana	(Sabal_domingensis	Bactris_major))	(Orania_palindan	Roystonea_regia))	(Calamus_caryotoides	Pseudophoenix_vinifera))	((Attalea_speciosa	Sclerosperma_profizianum)	Podococcus_barteri)))))	Kingia_australis);
((((Geonoma_undata	((Dypsis_decaryi	(Reinhardtia_gracilis	Burretiokentia_grandiflora))	(Kentiopsis_piersoniorum	Heterospathe_cagayanensis)))	((((Veitchia_spiralis	(Sclerosperma_profizianum	Podococcus_barteri))	(((Prestoea_acuminata	Iriartea_deltoidea)	(Pelagodoxa_henryana	Leopoldinia_pulchra))	(Serenoa_repens	Hydriastele_microspadix)))	(Attalea_speciosa	((Pseudophoenix_vinifera	Calamus_caryotoides)	(Roystonea_regia	((Orania_palindan	(Sabal_domingensis	Bactris_major))	Reinhardtia_paiewonskiana)))))	Phoenix_dactylifera))	Elaeis_guineensis)	Kingia_australis);
(((Phoenix_dactylifera	(Elaeis_guineensis	((Reinhardtia_gracilis	Geonoma_undata)	((Burretiokentia_grandiflora	(Kentiopsis_piersoniorum	Heterospathe_cagayanensis))	Dypsis_decaryi))))	((Pelagodoxa_henryana	(Attalea_speciosa	(Veitchia_spiralis	((Iriartea_deltoidea	Prestoea_acuminata)	(Hydriastele_microspadix	Leopoldinia_pulchra)))))	(((Pseudophoenix_vinifera	Calamus_caryotoides)	(Roystonea_regia	((Orania_palindan	((Sabal_domingensis	Bactris_major)	Reinhardtia_paiewonskiana))	Podococcus_barteri)))	(Sclerosperma_profizianum	Serenoa_repens))))	Kingia_australis);
(((Reinhardtia_gracilis	Elaeis_guineensis)	((((((Iriartea_deltoidea	(Leopoldinia_pulchra	((Pseudophoenix_vinifera	Pelagodoxa_henryana)	Hydriastele_microspadix)))	(Attalea_speciosa	(((Serenoa_repens	Sclerosperma_profizianum)	(Veitchia_spiralis	(Reinhardtia_paiewonskiana	(Roystonea_regia	(Orania_palindan	(Bactris_major	Sabal_domingensis))))))	(Prestoea_acuminata	Podococcus_barteri))))	Calamus_caryotoides)	Phoenix_dactylifera)	(Dypsis_decaryi	Geonoma_undata))	(Burretiokentia_grandiflora	(Kentiopsis_piersoniorum	Heterospathe_cagayanensis))))	Kingia_australis);
(((((Dypsis_decaryi	(((((Iriartea_deltoidea	((Pelagodoxa_henryana	(Prestoea_acuminata	Podococcus_barteri))	(Leopoldinia_pulchra	((Pseudophoenix_vinifera	((Orania_palindan	(Bactris_major	Sabal_domingensis))	(Reinhardtia_paiewonskiana	Roystonea_regia)))	Calamus_caryotoides))))	(Attalea_speciosa	Sclerosperma_profizianum))	(Serenoa_repens	Hydriastele_microspadix))	Phoenix_dactylifera)	Geonoma_undata))	((Veitchia_spiralis	Burretiokentia_grandiflora)	(Kentiopsis_piersoniorum	Heterospathe_cagayanensis)))	Reinhardtia_gracilis)	Elaeis_guineensis)	Kingia_australis);
(((((Kentiopsis_piersoniorum	(Dypsis_decaryi	(Geonoma_undata	(Burretiokentia_grandiflora	(((Veitchia_spiralis	((Iriartea_deltoidea	Leopoldinia_pulchra)	(((Serenoa_repens	(Podococcus_barteri	Sclerosperma_profizianum))	((Pseudophoenix_vinifera	((Bactris_major	(Sabal_domingensis	Orania_palindan))	(Attalea_speciosa	(Reinhardtia_paiewonskiana	Roystonea_regia))))	Calamus_caryotoides))	(Prestoea_acuminata	Pelagodoxa_henryana))))	Hydriastele_microspadix)	Phoenix_dactylifera)))))	Heterospathe_cagayanensis)	Reinhardtia_gracilis)	Elaeis_guineensis)	Kingia_australis);
((((Kentiopsis_piersoniorum	((((Geonoma_undata	Dypsis_decaryi)	((((Prestoea_acuminata	Sclerosperma_profizianum)	(((Podococcus_barteri	Veitchia_spiralis)	(Attalea_speciosa	(Pseudophoenix_vinifera	Calamus_caryotoides)))	((Pelagodoxa_henryana	(Hydriastele_microspadix	Serenoa_repens))	(Iriartea_deltoidea	Leopoldinia_pulchra))))	Phoenix_dactylifera)	Reinhardtia_gracilis))	((Reinhardtia_paiewonskiana	Roystonea_regia)	(Orania_palindan	(Bactris_major	Sabal_domingensis))))	Burretiokentia_grandiflora))	Heterospathe_cagayanensis)	Elaeis_guineensis)	Kingia_australis);
((((Kentiopsis_piersoniorum	((((Dypsis_decaryi	(((Sclerosperma_profizianum	Reinhardtia_gracilis)	(((Podococcus_barteri	Attalea_speciosa)	Pseudophoenix_vinifera)	((Roystonea_regia	(Sabal_domingensis	Bactris_major))	(Reinhardtia_paiewonskiana	Orania_palindan))))	((Pelagodoxa_henryana	(Hydriastele_microspadix	Serenoa_repens))	(Leopoldinia_pulchra	((Prestoea_acuminata	Iriartea_deltoidea)	Phoenix_dactylifera)))))	Geonoma_undata)	Calamus_caryotoides)	(Veitchia_spiralis	Burretiokentia_grandiflora)))	Heterospathe_cagayanensis)	Elaeis_guineensis)	Kingia_australis);
((((Kentiopsis_piersoniorum	((((Geonoma_undata	Reinhardtia_gracilis)	((((Prestoea_acuminata	(Phoenix_dactylifera	(Leopoldinia_pulchra	Iriartea_deltoidea)))	(Pelagodoxa_henryana	((Sclerosperma_profizianum	Serenoa_repens)	((Podococcus_barteri	(Calamus_caryotoides	Pseudophoenix_vinifera))	Attalea_speciosa))))	Hydriastele_microspadix)	(((Reinhardtia_paiewonskiana	Orania_palindan)	(Sabal_domingensis	Bactris_major))	Roystonea_regia)))	Dypsis_decaryi)	(Veitchia_spiralis	Burretiokentia_grandiflora)))	Heterospathe_cagayanensis)	Elaeis_guineensis)	Kingia_australis);
((((Phoenix_dactylifera	((Iriartea_deltoidea	Serenoa_repens)	((((Calamus_caryotoides	Pseudophoenix_vinifera)	((((Sabal_domingensis	Bactris_major)	Reinhardtia_paiewonskiana)	Orania_palindan)	Roystonea_regia))	(Sclerosperma_profizianum	(Podococcus_barteri	Prestoea_acuminata)))	(Attalea_speciosa	((Pelagodoxa_henryana	Hydriastele_microspadix)	Leopoldinia_pulchra)))))	(((Dypsis_decaryi	(Kentiopsis_piersoniorum	((Veitchia_spiralis	Burretiokentia_grandiflora)	Heterospathe_cagayanensis)))	Geonoma_undata)	Reinhardtia_gracilis))	Elaeis_guineensis)	Kingia_australis);
((Elaeis_guineensis	(Serenoa_repens	((Phoenix_dactylifera	(((((((((Sabal_domingensis	Bactris_major)	Reinhardtia_paiewonskiana)	Orania_palindan)	Roystonea_regia)	(Calamus_caryotoides	Pseudophoenix_vinifera))	Attalea_speciosa)	Sclerosperma_profizianum)	(Podococcus_barteri	Prestoea_acuminata))	(Iriartea_deltoidea	(Leopoldinia_pulchra	(Pelagodoxa_henryana	Hydriastele_microspadix)))))	((((Kentiopsis_piersoniorum	((Veitchia_spiralis	Burretiokentia_grandiflora)	Heterospathe_cagayanensis))	Geonoma_undata)	Dypsis_decaryi)	Reinhardtia_gracilis))))	Kingia_australis);
(((Elaeis_guineensis	((Reinhardtia_paiewonskiana	(((((Bactris_major	Sabal_domingensis)	Serenoa_repens)	(Roystonea_regia	(((Sclerosperma_profizianum	(Prestoea_acuminata	Podococcus_barteri))	((Burretiokentia_grandiflora	Dypsis_decaryi)	(Orania_palindan	Reinhardtia_gracilis)))	(Pseudophoenix_vinifera	(Pelagodoxa_henryana	((Attalea_speciosa	Hydriastele_microspadix)	Leopoldinia_pulchra))))))	Calamus_caryotoides)	(Iriartea_deltoidea	Phoenix_dactylifera)))	(Geonoma_undata	(Kentiopsis_piersoniorum	Heterospathe_cagayanensis))))	Veitchia_spiralis)	Kingia_australis);
(((Elaeis_guineensis	(((Iriartea_deltoidea	Phoenix_dactylifera)	(((((((Orania_palindan	Reinhardtia_paiewonskiana)	(Bactris_major	Sabal_domingensis))	Roystonea_regia)	(((Reinhardtia_gracilis	Burretiokentia_grandiflora)	Dypsis_decaryi)	((Prestoea_acuminata	Podococcus_barteri)	Geonoma_undata)))	Calamus_caryotoides)	(Attalea_speciosa	((Pseudophoenix_vinifera	((Pelagodoxa_henryana	Leopoldinia_pulchra)	Hydriastele_microspadix))	Sclerosperma_profizianum)))	Serenoa_repens))	(Kentiopsis_piersoniorum	Heterospathe_cagayanensis)))	Veitchia_spiralis)	Kingia_australis);
(((Elaeis_guineensis	(((((((((Orania_palindan	(Roystonea_regia	(Sabal_domingensis	(Bactris_major	Reinhardtia_paiewonskiana))))	(((Geonoma_undata	Burretiokentia_grandiflora)	Dypsis_decaryi)	Reinhardtia_gracilis))	Attalea_speciosa)	((Prestoea_acuminata	Podococcus_barteri)	Sclerosperma_profizianum))	((Serenoa_repens	Hydriastele_microspadix)	(Pelagodoxa_henryana	(Pseudophoenix_vinifera	Calamus_caryotoides))))	Leopoldinia_pulchra)	Iriartea_deltoidea)	Phoenix_dactylifera)	(Kentiopsis_piersoniorum	Heterospathe_cagayanensis)))	Veitchia_spiralis)	Kingia_australis);
(((Elaeis_guineensis	((((((((Prestoea_acuminata	Podococcus_barteri)	Iriartea_deltoidea)	(Pseudophoenix_vinifera	(Hydriastele_microspadix	(Pelagodoxa_henryana	Leopoldinia_pulchra))))	(Attalea_speciosa	Sclerosperma_profizianum))	Serenoa_repens)	Phoenix_dactylifera)	Calamus_caryotoides)	(((Geonoma_undata	((Dypsis_decaryi	Kentiopsis_piersoniorum)	(Burretiokentia_grandiflora	Heterospathe_cagayanensis)))	(Roystonea_regia	((Sabal_domingensis	(Bactris_major	Reinhardtia_paiewonskiana))	Orania_palindan)))	Reinhardtia_gracilis)))	Veitchia_spiralis)	Kingia_australis);
((Elaeis_guineensis	((Phoenix_dactylifera	(Calamus_caryotoides	(((((Serenoa_repens	Hydriastele_microspadix)	((Iriartea_deltoidea	Prestoea_acuminata)	Leopoldinia_pulchra))	Pelagodoxa_henryana)	Pseudophoenix_vinifera)	((Sclerosperma_profizianum	(Veitchia_spiralis	(Attalea_speciosa	Podococcus_barteri)))	(Roystonea_regia	((Reinhardtia_paiewonskiana	(Sabal_domingensis	Bactris_major))	Orania_palindan))))))	(((Geonoma_undata	((Dypsis_decaryi	Kentiopsis_piersoniorum)	Heterospathe_cagayanensis))	Burretiokentia_grandiflora)	Reinhardtia_gracilis)))	Kingia_australis);
((Elaeis_guineensis	((Phoenix_dactylifera	((Calamus_caryotoides	((((Sclerosperma_profizianum	Attalea_speciosa)	(Podococcus_barteri	Prestoea_acuminata))	(Iriartea_deltoidea	(((Pelagodoxa_henryana	Hydriastele_microspadix)	Pseudophoenix_vinifera)	Leopoldinia_pulchra)))	Serenoa_repens))	Veitchia_spiralis))	(((((Reinhardtia_paiewonskiana	(Sabal_domingensis	Bactris_major))	Orania_palindan)	Roystonea_regia)	(((Dypsis_decaryi	Burretiokentia_grandiflora)	(Kentiopsis_piersoniorum	Heterospathe_cagayanensis))	Geonoma_undata))	Reinhardtia_gracilis)))	Kingia_australis);
((Elaeis_guineensis	(((Sclerosperma_profizianum	(Podococcus_barteri	Prestoea_acuminata))	((Serenoa_repens	(((Sabal_domingensis	(Bactris_major	Reinhardtia_paiewonskiana))	Orania_palindan)	Roystonea_regia))	(((((Pseudophoenix_vinifera	(Hydriastele_microspadix	(Pelagodoxa_henryana	Leopoldinia_pulchra)))	Iriartea_deltoidea)	Calamus_caryotoides)	Attalea_speciosa)	Phoenix_dactylifera)))	((((Veitchia_spiralis	Burretiokentia_grandiflora)	(Kentiopsis_piersoniorum	Heterospathe_cagayanensis))	(Dypsis_decaryi	Geonoma_undata))	Reinhardtia_gracilis)))	Kingia_australis);
((Elaeis_guineensis	(((Phoenix_dactylifera	(((Serenoa_repens	Hydriastele_microspadix)	(Pelagodoxa_henryana	(Prestoea_acuminata	(Iriartea_deltoidea	Leopoldinia_pulchra))))	((Pseudophoenix_vinifera	((Reinhardtia_paiewonskiana	(Sabal_domingensis	Bactris_major))	(Roystonea_regia	Orania_palindan)))	((Attalea_speciosa	(Sclerosperma_profizianum	Podococcus_barteri))	Veitchia_spiralis))))	Calamus_caryotoides)	(((Burretiokentia_grandiflora	(Kentiopsis_piersoniorum	Heterospathe_cagayanensis))	(Dypsis_decaryi	Geonoma_undata))	Reinhardtia_gracilis)))	Kingia_australis);
((Elaeis_guineensis	((Phoenix_dactylifera	((((Attalea_speciosa	Pseudophoenix_vinifera)	(Orania_palindan	((Reinhardtia_paiewonskiana	(Sabal_domingensis	Bactris_major))	Roystonea_regia)))	(((Serenoa_repens	Hydriastele_microspadix)	(Pelagodoxa_henryana	(Prestoea_acuminata	(Iriartea_deltoidea	Leopoldinia_pulchra))))	(Sclerosperma_profizianum	Podococcus_barteri)))	Calamus_caryotoides))	(((Dypsis_decaryi	((Veitchia_spiralis	Burretiokentia_grandiflora)	(Kentiopsis_piersoniorum	Heterospathe_cagayanensis)))	Geonoma_undata)	Reinhardtia_gracilis)))	Kingia_australis);
((Elaeis_guineensis	(((Sclerosperma_profizianum	(Prestoea_acuminata	Podococcus_barteri))	(((Pseudophoenix_vinifera	Calamus_caryotoides)	(Attalea_speciosa	((Roystonea_regia	Orania_palindan)	(Reinhardtia_paiewonskiana	(Sabal_domingensis	Bactris_major)))))	(Phoenix_dactylifera	((Serenoa_repens	Hydriastele_microspadix)	(Pelagodoxa_henryana	(Leopoldinia_pulchra	Iriartea_deltoidea))))))	((((Veitchia_spiralis	Burretiokentia_grandiflora)	Heterospathe_cagayanensis)	((Dypsis_decaryi	Kentiopsis_piersoniorum)	Geonoma_undata))	Reinhardtia_gracilis)))	Kingia_australis);
((Elaeis_guineensis	((((((Veitchia_spiralis	Burretiokentia_grandiflora)	Heterospathe_cagayanensis)	((Reinhardtia_gracilis	Kentiopsis_piersoniorum)	(Dypsis_decaryi	Geonoma_undata)))	(((Reinhardtia_paiewonskiana	Orania_palindan)	(Bactris_major	Sabal_domingensis))	Roystonea_regia))	(((((Leopoldinia_pulchra	(Hydriastele_microspadix	Pelagodoxa_henryana))	(Pseudophoenix_vinifera	Calamus_caryotoides))	((Attalea_speciosa	(Prestoea_acuminata	Podococcus_barteri))	Sclerosperma_profizianum))	Phoenix_dactylifera)	Serenoa_repens))	Iriartea_deltoidea))	Kingia_australis);
(((((Dypsis_decaryi	Geonoma_undata)	(Serenoa_repens	Reinhardtia_gracilis))	(((Heterospathe_cagayanensis	(Veitchia_spiralis	Burretiokentia_grandiflora))	Kentiopsis_piersoniorum)	((Reinhardtia_paiewonskiana	(Orania_palindan	(Bactris_major	Sabal_domingensis)))	Roystonea_regia)))	(Phoenix_dactylifera	((Podococcus_barteri	Prestoea_acuminata)	(Attalea_speciosa	((((Leopoldinia_pulchra	Pelagodoxa_henryana)	((Elaeis_guineensis	Iriartea_deltoidea)	Hydriastele_microspadix))	Sclerosperma_profizianum)	(Pseudophoenix_vinifera	Calamus_caryotoides))))))	Kingia_australis);
(((((((Reinhardtia_gracilis	Geonoma_undata)	Dypsis_decaryi)	((Heterospathe_cagayanensis	Burretiokentia_grandiflora)	Kentiopsis_piersoniorum))	((Reinhardtia_paiewonskiana	(Orania_palindan	(Bactris_major	Sabal_domingensis)))	Roystonea_regia))	((Calamus_caryotoides	Phoenix_dactylifera)	(((Veitchia_spiralis	Sclerosperma_profizianum)	Podococcus_barteri)	(Iriartea_deltoidea	((((((Prestoea_acuminata	Serenoa_repens)	Hydriastele_microspadix)	Pelagodoxa_henryana)	Leopoldinia_pulchra)	Pseudophoenix_vinifera)	Elaeis_guineensis)))))	Attalea_speciosa)	Kingia_australis);
(((Elaeis_guineensis	Orania_palindan)	((((Reinhardtia_gracilis	(Sabal_domingensis	(Burretiokentia_grandiflora	(((Reinhardtia_paiewonskiana	Kentiopsis_piersoniorum)	Heterospathe_cagayanensis)	Bactris_major))))	Dypsis_decaryi)	(Geonoma_undata	Roystonea_regia))	(Phoenix_dactylifera	(((Serenoa_repens	Hydriastele_microspadix)	((Leopoldinia_pulchra	Iriartea_deltoidea)	Pelagodoxa_henryana))	((Pseudophoenix_vinifera	Calamus_caryotoides)	((Veitchia_spiralis	(Sclerosperma_profizianum	(Prestoea_acuminata	Podococcus_barteri)))	Attalea_speciosa))))))	Kingia_australis);
(((Elaeis_guineensis	((((Orania_palindan	Sabal_domingensis)	Bactris_major)	Reinhardtia_gracilis)	(Dypsis_decaryi	(Geonoma_undata	(((Heterospathe_cagayanensis	Burretiokentia_grandiflora)	Kentiopsis_piersoniorum)	((Sclerosperma_profizianum	(Prestoea_acuminata	Podococcus_barteri))	(((Attalea_speciosa	(Pseudophoenix_vinifera	Calamus_caryotoides))	((Reinhardtia_paiewonskiana	Roystonea_regia)	Serenoa_repens))	((Hydriastele_microspadix	Pelagodoxa_henryana)	(Phoenix_dactylifera	(Leopoldinia_pulchra	Iriartea_deltoidea))))))))))	Veitchia_spiralis)	Kingia_australis);
((Elaeis_guineensis	(((((Pelagodoxa_henryana	(((Attalea_speciosa	Pseudophoenix_vinifera)	(Sclerosperma_profizianum	Hydriastele_microspadix))	Leopoldinia_pulchra))	(((((Orania_palindan	Sabal_domingensis)	(Reinhardtia_paiewonskiana	Roystonea_regia))	Serenoa_repens)	(Prestoea_acuminata	Podococcus_barteri))	Iriartea_deltoidea))	Calamus_caryotoides)	Phoenix_dactylifera)	(((((Heterospathe_cagayanensis	(Veitchia_spiralis	Burretiokentia_grandiflora))	Kentiopsis_piersoniorum)	(Dypsis_decaryi	Bactris_major))	Geonoma_undata)	Reinhardtia_gracilis)))	Kingia_australis);
((Elaeis_guineensis	(((((((Pelagodoxa_henryana	((Attalea_speciosa	Podococcus_barteri)	(Calamus_caryotoides	Pseudophoenix_vinifera)))	((Prestoea_acuminata	Sclerosperma_profizianum)	(((Orania_palindan	(Bactris_major	Sabal_domingensis))	(Reinhardtia_paiewonskiana	Roystonea_regia))	Serenoa_repens)))	Leopoldinia_pulchra)	Hydriastele_microspadix)	Iriartea_deltoidea)	Phoenix_dactylifera)	(((Reinhardtia_gracilis	((Veitchia_spiralis	Burretiokentia_grandiflora)	Dypsis_decaryi))	(Heterospathe_cagayanensis	Kentiopsis_piersoniorum))	Geonoma_undata)))	Kingia_australis);
((Elaeis_guineensis	((((((Prestoea_acuminata	Podococcus_barteri)	((Attalea_speciosa	Serenoa_repens)	Sclerosperma_profizianum))	Pseudophoenix_vinifera)	((((Leopoldinia_pulchra	Pelagodoxa_henryana)	Hydriastele_microspadix)	Iriartea_deltoidea)	Phoenix_dactylifera))	Calamus_caryotoides)	(((Reinhardtia_paiewonskiana	(((Bactris_major	Sabal_domingensis)	Orania_palindan)	(Roystonea_regia	Veitchia_spiralis)))	(((Burretiokentia_grandiflora	Heterospathe_cagayanensis)	Kentiopsis_piersoniorum)	(Dypsis_decaryi	Geonoma_undata)))	Reinhardtia_gracilis)))	Kingia_australis);
((Elaeis_guineensis	((((Attalea_speciosa	Podococcus_barteri)	Sclerosperma_profizianum)	((((Prestoea_acuminata	((Hydriastele_microspadix	Pelagodoxa_henryana)	Leopoldinia_pulchra))	Iriartea_deltoidea)	Phoenix_dactylifera)	((Pseudophoenix_vinifera	((Veitchia_spiralis	((Reinhardtia_paiewonskiana	((Bactris_major	Sabal_domingensis)	Orania_palindan))	Roystonea_regia))	Calamus_caryotoides))	Serenoa_repens)))	(((Geonoma_undata	(Reinhardtia_gracilis	Dypsis_decaryi))	(Heterospathe_cagayanensis	Kentiopsis_piersoniorum))	Burretiokentia_grandiflora)))	Kingia_australis);
(((Burretiokentia_grandiflora	(Veitchia_spiralis	Reinhardtia_gracilis))	((Sclerosperma_profizianum	Geonoma_undata)	(Dypsis_decaryi	((Prestoea_acuminata	Podococcus_barteri)	(Pelagodoxa_henryana	(((Pseudophoenix_vinifera	(((Reinhardtia_paiewonskiana	((Bactris_major	Sabal_domingensis)	Orania_palindan))	Roystonea_regia)	Calamus_caryotoides))	Serenoa_repens)	((Iriartea_deltoidea	((Elaeis_guineensis	(Heterospathe_cagayanensis	Kentiopsis_piersoniorum))	Phoenix_dactylifera))	((Attalea_speciosa	Hydriastele_microspadix)	Leopoldinia_pulchra))))))))	Kingia_australis);
(((Elaeis_guineensis	(((Burretiokentia_grandiflora	(Heterospathe_cagayanensis	Kentiopsis_piersoniorum))	(Dypsis_decaryi	Geonoma_undata))	Reinhardtia_gracilis))	((((Iriartea_deltoidea	(Leopoldinia_pulchra	((Hydriastele_microspadix	Veitchia_spiralis)	Pelagodoxa_henryana)))	Phoenix_dactylifera)	(Serenoa_repens	((((Roystonea_regia	(Bactris_major	(Orania_palindan	Sabal_domingensis)))	Reinhardtia_paiewonskiana)	Attalea_speciosa)	(Calamus_caryotoides	Pseudophoenix_vinifera))))	(Sclerosperma_profizianum	(Podococcus_barteri	Prestoea_acuminata))))	Kingia_australis);
((((((Dypsis_decaryi	(Kentiopsis_piersoniorum	(Burretiokentia_grandiflora	Heterospathe_cagayanensis)))	Geonoma_undata)	Reinhardtia_gracilis)	((Reinhardtia_paiewonskiana	Elaeis_guineensis)	(((((((Calamus_caryotoides	Pseudophoenix_vinifera)	(Orania_palindan	Roystonea_regia))	(Sclerosperma_profizianum	Podococcus_barteri))	((Prestoea_acuminata	(Iriartea_deltoidea	Leopoldinia_pulchra))	Pelagodoxa_henryana))	((Attalea_speciosa	Hydriastele_microspadix)	Serenoa_repens))	(Bactris_major	Sabal_domingensis))	Phoenix_dactylifera)))	Veitchia_spiralis)	Kingia_australis);
(((Bactris_major	(Reinhardtia_paiewonskiana	Elaeis_guineensis))	((((((Orania_palindan	Iriartea_deltoidea)	(((Pseudophoenix_vinifera	((Veitchia_spiralis	(Attalea_speciosa	(Sclerosperma_profizianum	Podococcus_barteri)))	Prestoea_acuminata))	(Leopoldinia_pulchra	Roystonea_regia))	(Pelagodoxa_henryana	(Hydriastele_microspadix	Serenoa_repens))))	Calamus_caryotoides)	Phoenix_dactylifera)	Sabal_domingensis)	(((Kentiopsis_piersoniorum	((Dypsis_decaryi	Burretiokentia_grandiflora)	Heterospathe_cagayanensis))	Geonoma_undata)	Reinhardtia_gracilis)))	Kingia_australis);
(((Kentiopsis_piersoniorum	Heterospathe_cagayanensis)	((Reinhardtia_gracilis	(Dypsis_decaryi	Burretiokentia_grandiflora))	(Geonoma_undata	(((Veitchia_spiralis	(Iriartea_deltoidea	((Leopoldinia_pulchra	((Hydriastele_microspadix	Serenoa_repens)	Pelagodoxa_henryana))	((Prestoea_acuminata	Podococcus_barteri)	(Attalea_speciosa	Sclerosperma_profizianum)))))	Elaeis_guineensis)	(((((Orania_palindan	Roystonea_regia)	(Reinhardtia_paiewonskiana	(Bactris_major	Sabal_domingensis)))	Pseudophoenix_vinifera)	Calamus_caryotoides)	Phoenix_dactylifera)))))	Kingia_australis);
(((Veitchia_spiralis	(Dypsis_decaryi	Burretiokentia_grandiflora))	((((Iriartea_deltoidea	((Hydriastele_microspadix	Serenoa_repens)	(Phoenix_dactylifera	Pelagodoxa_henryana)))	((((Prestoea_acuminata	Podococcus_barteri)	Sclerosperma_profizianum)	(Attalea_speciosa	(Pseudophoenix_vinifera	Calamus_caryotoides)))	Leopoldinia_pulchra))	((Orania_palindan	Roystonea_regia)	(Reinhardtia_paiewonskiana	(Bactris_major	Sabal_domingensis))))	((Kentiopsis_piersoniorum	((Reinhardtia_gracilis	Elaeis_guineensis)	Heterospathe_cagayanensis))	Geonoma_undata)))	Kingia_australis);
((Burretiokentia_grandiflora	(Veitchia_spiralis	((Kentiopsis_piersoniorum	Heterospathe_cagayanensis)	(Dypsis_decaryi	((((((((Leopoldinia_pulchra	(Iriartea_deltoidea	Elaeis_guineensis))	(Serenoa_repens	Pelagodoxa_henryana))	(Hydriastele_microspadix	Attalea_speciosa))	(Pseudophoenix_vinifera	Calamus_caryotoides))	((Prestoea_acuminata	Podococcus_barteri)	Sclerosperma_profizianum))	Phoenix_dactylifera)	((Orania_palindan	Roystonea_regia)	(Sabal_domingensis	(Reinhardtia_paiewonskiana	Bactris_major))))	(Reinhardtia_gracilis	Geonoma_undata))))))	Kingia_australis);
(((Elaeis_guineensis	(Calamus_caryotoides	((((Veitchia_spiralis	(Sclerosperma_profizianum	(Prestoea_acuminata	Podococcus_barteri)))	Attalea_speciosa)	Serenoa_repens)	(Pseudophoenix_vinifera	((Pelagodoxa_henryana	Hydriastele_microspadix)	(Leopoldinia_pulchra	(Phoenix_dactylifera	Iriartea_deltoidea)))))))	(((Roystonea_regia	(Sabal_domingensis	Bactris_major))	(Orania_palindan	Reinhardtia_paiewonskiana))	(Reinhardtia_gracilis	((Burretiokentia_grandiflora	(Kentiopsis_piersoniorum	Heterospathe_cagayanensis))	(Dypsis_decaryi	Geonoma_undata)))))	Kingia_australis);
(((Elaeis_guineensis	(Reinhardtia_gracilis	((Geonoma_undata	Dypsis_decaryi)	(Burretiokentia_grandiflora	(Kentiopsis_piersoniorum	Heterospathe_cagayanensis)))))	((Calamus_caryotoides	Veitchia_spiralis)	(((((Bactris_major	(Serenoa_repens	(Roystonea_regia	(Sabal_domingensis	(Orania_palindan	Reinhardtia_paiewonskiana)))))	Podococcus_barteri)	(Sclerosperma_profizianum	(Attalea_speciosa	Pseudophoenix_vinifera)))	(((Pelagodoxa_henryana	(Leopoldinia_pulchra	Hydriastele_microspadix))	Prestoea_acuminata)	Iriartea_deltoidea))	Phoenix_dactylifera)))	Kingia_australis);
(((Elaeis_guineensis	(Reinhardtia_gracilis	(Geonoma_undata	((Veitchia_spiralis	Burretiokentia_grandiflora)	(Kentiopsis_piersoniorum	(Dypsis_decaryi	Heterospathe_cagayanensis))))))	(Calamus_caryotoides	(((((Attalea_speciosa	Podococcus_barteri)	(Pseudophoenix_vinifera	(((Sabal_domingensis	Orania_palindan)	(Bactris_major	Reinhardtia_paiewonskiana))	Roystonea_regia)))	(Serenoa_repens	Sclerosperma_profizianum))	(((Leopoldinia_pulchra	(Hydriastele_microspadix	Pelagodoxa_henryana))	Prestoea_acuminata)	Iriartea_deltoidea))	Phoenix_dactylifera)))	Kingia_australis);
(((Elaeis_guineensis	(Reinhardtia_gracilis	((Roystonea_regia	(((Bactris_major	Reinhardtia_paiewonskiana)	Serenoa_repens)	(Orania_palindan	Sabal_domingensis)))	((Dypsis_decaryi	Geonoma_undata)	(Kentiopsis_piersoniorum	(Burretiokentia_grandiflora	Heterospathe_cagayanensis))))))	((((Veitchia_spiralis	Sclerosperma_profizianum)	Attalea_speciosa)	(Prestoea_acuminata	Podococcus_barteri))	((((Phoenix_dactylifera	Iriartea_deltoidea)	Leopoldinia_pulchra)	(Hydriastele_microspadix	(Pelagodoxa_henryana	Pseudophoenix_vinifera)))	Calamus_caryotoides)))	Kingia_australis);
((Burretiokentia_grandiflora	((((Dypsis_decaryi	(Reinhardtia_gracilis	Geonoma_undata))	(((((Pseudophoenix_vinifera	Calamus_caryotoides)	Phoenix_dactylifera)	((Elaeis_guineensis	Iriartea_deltoidea)	((Prestoea_acuminata	(Pelagodoxa_henryana	(Leopoldinia_pulchra	Hydriastele_microspadix)))	Serenoa_repens)))	((Attalea_speciosa	Sclerosperma_profizianum)	Podococcus_barteri))	(Reinhardtia_paiewonskiana	(Roystonea_regia	((Bactris_major	Sabal_domingensis)	Orania_palindan)))))	(Kentiopsis_piersoniorum	Heterospathe_cagayanensis))	Veitchia_spiralis))	Kingia_australis);
((Elaeis_guineensis	(((Iriartea_deltoidea	Phoenix_dactylifera)	(((Attalea_speciosa	((Sclerosperma_profizianum	(Prestoea_acuminata	Podococcus_barteri))	((Roystonea_regia	(Reinhardtia_paiewonskiana	(((Bactris_major	Sabal_domingensis)	Orania_palindan)	Veitchia_spiralis)))	Serenoa_repens)))	Calamus_caryotoides)	(Pseudophoenix_vinifera	(Pelagodoxa_henryana	(Leopoldinia_pulchra	Hydriastele_microspadix)))))	(Geonoma_undata	((Reinhardtia_gracilis	Dypsis_decaryi)	((Kentiopsis_piersoniorum	Heterospathe_cagayanensis)	Burretiokentia_grandiflora)))))	Kingia_australis);
((Veitchia_spiralis	((((((Burretiokentia_grandiflora	Geonoma_undata)	Dypsis_decaryi)	(Kentiopsis_piersoniorum	Heterospathe_cagayanensis))	Reinhardtia_gracilis)	Elaeis_guineensis)	(((Iriartea_deltoidea	Phoenix_dactylifera)	((((Serenoa_repens	Sclerosperma_profizianum)	(((Bactris_major	Sabal_domingensis)	Orania_palindan)	(Roystonea_regia	Reinhardtia_paiewonskiana)))	(Attalea_speciosa	(Pseudophoenix_vinifera	(Hydriastele_microspadix	(Pelagodoxa_henryana	Leopoldinia_pulchra)))))	(Prestoea_acuminata	Podococcus_barteri)))	Calamus_caryotoides)))	Kingia_australis);
(((Elaeis_guineensis	(((Burretiokentia_grandiflora	Geonoma_undata)	(Kentiopsis_piersoniorum	(Dypsis_decaryi	Heterospathe_cagayanensis)))	(Phoenix_dactylifera	((((((Prestoea_acuminata	Podococcus_barteri)	((Serenoa_repens	Sclerosperma_profizianum)	(((Bactris_major	Sabal_domingensis)	Orania_palindan)	(Roystonea_regia	Reinhardtia_paiewonskiana))))	(Attalea_speciosa	(Pseudophoenix_vinifera	(Hydriastele_microspadix	(Pelagodoxa_henryana	Leopoldinia_pulchra)))))	Iriartea_deltoidea)	Veitchia_spiralis)	Calamus_caryotoides))))	Reinhardtia_gracilis)	Kingia_australis);
((Elaeis_guineensis	((((Reinhardtia_gracilis	Orania_palindan)	Geonoma_undata)	((Kentiopsis_piersoniorum	Burretiokentia_grandiflora)	(Heterospathe_cagayanensis	Dypsis_decaryi)))	(Phoenix_dactylifera	((((((Iriartea_deltoidea	((Leopoldinia_pulchra	(Pelagodoxa_henryana	Pseudophoenix_vinifera))	Hydriastele_microspadix))	(Sclerosperma_profizianum	Prestoea_acuminata))	((Veitchia_spiralis	Podococcus_barteri)	Attalea_speciosa))	(((Bactris_major	Reinhardtia_paiewonskiana)	Roystonea_regia)	Sabal_domingensis))	Serenoa_repens)	Calamus_caryotoides))))	Kingia_australis);
(((Dypsis_decaryi	(((((Kentiopsis_piersoniorum	Heterospathe_cagayanensis)	Elaeis_guineensis)	(Geonoma_undata	(((((((Prestoea_acuminata	Iriartea_deltoidea)	Leopoldinia_pulchra)	Pelagodoxa_henryana)	Hydriastele_microspadix)	Pseudophoenix_vinifera)	Phoenix_dactylifera)	((Serenoa_repens	Sclerosperma_profizianum)	(((Orania_palindan	Roystonea_regia)	(Reinhardtia_paiewonskiana	(Bactris_major	Sabal_domingensis)))	(Calamus_caryotoides	(Podococcus_barteri	Attalea_speciosa)))))))	Reinhardtia_gracilis)	Veitchia_spiralis))	Burretiokentia_grandiflora)	Kingia_australis);
(((((Dypsis_decaryi	(Heterospathe_cagayanensis	Elaeis_guineensis))	((Reinhardtia_gracilis	Geonoma_undata)	(Kentiopsis_piersoniorum	(Phoenix_dactylifera	(((Attalea_speciosa	(Podococcus_barteri	Sclerosperma_profizianum))	(Pseudophoenix_vinifera	((Roystonea_regia	(Reinhardtia_paiewonskiana	(Orania_palindan	(Bactris_major	Sabal_domingensis))))	Calamus_caryotoides)))	(Leopoldinia_pulchra	((Hydriastele_microspadix	Prestoea_acuminata)	((Serenoa_repens	Pelagodoxa_henryana)	Iriartea_deltoidea))))))))	Veitchia_spiralis)	Burretiokentia_grandiflora)	Kingia_australis);
((((((Attalea_speciosa	(Leopoldinia_pulchra	(Hydriastele_microspadix	Pelagodoxa_henryana)))	Elaeis_guineensis)	(Iriartea_deltoidea	(Serenoa_repens	((Prestoea_acuminata	Podococcus_barteri)	Sclerosperma_profizianum))))	(Pseudophoenix_vinifera	((((Reinhardtia_paiewonskiana	Bactris_major)	Sabal_domingensis)	(Orania_palindan	Roystonea_regia))	Calamus_caryotoides)))	((((Heterospathe_cagayanensis	Kentiopsis_piersoniorum)	(Veitchia_spiralis	Burretiokentia_grandiflora))	((Geonoma_undata	Reinhardtia_gracilis)	Dypsis_decaryi))	Phoenix_dactylifera))	Kingia_australis);
((Burretiokentia_grandiflora	((((((Reinhardtia_paiewonskiana	Bactris_major)	Sabal_domingensis)	(Orania_palindan	Roystonea_regia))	(Dypsis_decaryi	((Phoenix_dactylifera	(Calamus_caryotoides	(((Serenoa_repens	((Prestoea_acuminata	Podococcus_barteri)	(Sclerosperma_profizianum	Attalea_speciosa)))	(Pseudophoenix_vinifera	(Hydriastele_microspadix	(Pelagodoxa_henryana	Leopoldinia_pulchra))))	(Elaeis_guineensis	Iriartea_deltoidea))))	(Geonoma_undata	Reinhardtia_gracilis))))	(Heterospathe_cagayanensis	Kentiopsis_piersoniorum))	Veitchia_spiralis))	Kingia_australis);
((((Elaeis_guineensis	Iriartea_deltoidea)	((Calamus_caryotoides	Phoenix_dactylifera)	(Prestoea_acuminata	((Serenoa_repens	Sclerosperma_profizianum)	(Attalea_speciosa	(Podococcus_barteri	(((Leopoldinia_pulchra	Pseudophoenix_vinifera)	(Hydriastele_microspadix	Pelagodoxa_henryana))	(Roystonea_regia	(Orania_palindan	((Bactris_major	Sabal_domingensis)	Reinhardtia_paiewonskiana))))))))))	(((Dypsis_decaryi	(Veitchia_spiralis	((Burretiokentia_grandiflora	Heterospathe_cagayanensis)	Kentiopsis_piersoniorum)))	Reinhardtia_gracilis)	Geonoma_undata))	Kingia_australis);
(((Reinhardtia_gracilis	(((Veitchia_spiralis	Burretiokentia_grandiflora)	(Heterospathe_cagayanensis	Kentiopsis_piersoniorum))	(Geonoma_undata	Dypsis_decaryi)))	(Elaeis_guineensis	(((((Hydriastele_microspadix	Serenoa_repens)	(Pelagodoxa_henryana	((Prestoea_acuminata	Iriartea_deltoidea)	Leopoldinia_pulchra)))	(Podococcus_barteri	(Calamus_caryotoides	((Pseudophoenix_vinifera	(Roystonea_regia	(Reinhardtia_paiewonskiana	((Orania_palindan	Sabal_domingensis)	Bactris_major))))	Attalea_speciosa))))	Sclerosperma_profizianum)	Phoenix_dactylifera)))	Kingia_australis);
((Hydriastele_microspadix	((Leopoldinia_pulchra	(Iriartea_deltoidea	(((Attalea_speciosa	((((Orania_palindan	(Sabal_domingensis	Bactris_major))	(Reinhardtia_paiewonskiana	Roystonea_regia))	(Calamus_caryotoides	Pseudophoenix_vinifera))	((Prestoea_acuminata	Podococcus_barteri)	Sclerosperma_profizianum)))	(Phoenix_dactylifera	((Heterospathe_cagayanensis	(((Veitchia_spiralis	Burretiokentia_grandiflora)	(Dypsis_decaryi	Kentiopsis_piersoniorum))	(Reinhardtia_gracilis	Geonoma_undata)))	Elaeis_guineensis)))	Serenoa_repens)))	Pelagodoxa_henryana))	Kingia_australis);
(((((Geonoma_undata	((Kentiopsis_piersoniorum	((Reinhardtia_gracilis	Elaeis_guineensis)	Heterospathe_cagayanensis))	((((Iriartea_deltoidea	(Attalea_speciosa	((Pelagodoxa_henryana	(Hydriastele_microspadix	Pseudophoenix_vinifera))	Leopoldinia_pulchra)))	((((Orania_palindan	(Sabal_domingensis	Bactris_major))	(Reinhardtia_paiewonskiana	Roystonea_regia))	(Sclerosperma_profizianum	Serenoa_repens))	(Podococcus_barteri	Prestoea_acuminata)))	Calamus_caryotoides)	Phoenix_dactylifera)))	Veitchia_spiralis)	Burretiokentia_grandiflora)	Dypsis_decaryi)	Kingia_australis);
((((Heterospathe_cagayanensis	(Kentiopsis_piersoniorum	((Elaeis_guineensis	(((((Podococcus_barteri	(Prestoea_acuminata	(Attalea_speciosa	(Iriartea_deltoidea	(Pelagodoxa_henryana	((Hydriastele_microspadix	(Sclerosperma_profizianum	Pseudophoenix_vinifera))	Leopoldinia_pulchra))))))	(Reinhardtia_paiewonskiana	Roystonea_regia))	Calamus_caryotoides)	Phoenix_dactylifera)	((Sabal_domingensis	Bactris_major)	Serenoa_repens)))	(Reinhardtia_gracilis	Geonoma_undata))))	Orania_palindan)	((Veitchia_spiralis	Burretiokentia_grandiflora)	Dypsis_decaryi))	Kingia_australis);
((((Sabal_domingensis	Bactris_major)	(Elaeis_guineensis	((((((Calamus_caryotoides	Pseudophoenix_vinifera)	(((Serenoa_repens	Sclerosperma_profizianum)	(Leopoldinia_pulchra	((Hydriastele_microspadix	(Iriartea_deltoidea	(Prestoea_acuminata	Podococcus_barteri)))	Pelagodoxa_henryana)))	Attalea_speciosa))	Veitchia_spiralis)	Roystonea_regia)	Phoenix_dactylifera)	((Reinhardtia_gracilis	Geonoma_undata)	(Dypsis_decaryi	((Heterospathe_cagayanensis	(Reinhardtia_paiewonskiana	Kentiopsis_piersoniorum))	Burretiokentia_grandiflora))))))	Orania_palindan)	Kingia_australis);
(((Elaeis_guineensis	(Geonoma_undata	((Kentiopsis_piersoniorum	((Veitchia_spiralis	Burretiokentia_grandiflora)	Heterospathe_cagayanensis))	(Reinhardtia_gracilis	Dypsis_decaryi))))	(((((Podococcus_barteri	(Prestoea_acuminata	Sclerosperma_profizianum))	(Attalea_speciosa	(Pelagodoxa_henryana	(Hydriastele_microspadix	(Iriartea_deltoidea	Leopoldinia_pulchra)))))	Pseudophoenix_vinifera)	(Serenoa_repens	((Reinhardtia_paiewonskiana	((Orania_palindan	Sabal_domingensis)	Bactris_major))	Roystonea_regia)))	(Calamus_caryotoides	Phoenix_dactylifera)))	Kingia_australis);
((((Elaeis_guineensis	((Geonoma_undata	(Dypsis_decaryi	((Kentiopsis_piersoniorum	Heterospathe_cagayanensis)	(Veitchia_spiralis	Burretiokentia_grandiflora))))	(((Sabal_domingensis	(Reinhardtia_paiewonskiana	Orania_palindan))	Roystonea_regia)	Reinhardtia_gracilis)))	((((Iriartea_deltoidea	((Attalea_speciosa	Sclerosperma_profizianum)	(Leopoldinia_pulchra	(Pseudophoenix_vinifera	(Pelagodoxa_henryana	Hydriastele_microspadix)))))	(Serenoa_repens	Calamus_caryotoides))	(Podococcus_barteri	Prestoea_acuminata))	Phoenix_dactylifera))	Bactris_major)	Kingia_australis);
((Elaeis_guineensis	((Phoenix_dactylifera	((((((Attalea_speciosa	Sclerosperma_profizianum)	Serenoa_repens)	(((Bactris_major	Sabal_domingensis)	Reinhardtia_paiewonskiana)	(Roystonea_regia	Orania_palindan)))	((((Iriartea_deltoidea	Leopoldinia_pulchra)	Pelagodoxa_henryana)	Hydriastele_microspadix)	Pseudophoenix_vinifera))	(Podococcus_barteri	Prestoea_acuminata))	Calamus_caryotoides))	(((Geonoma_undata	(Dypsis_decaryi	(Veitchia_spiralis	Burretiokentia_grandiflora)))	(Kentiopsis_piersoniorum	Heterospathe_cagayanensis))	Reinhardtia_gracilis)))	Kingia_australis);
((Elaeis_guineensis	((Phoenix_dactylifera	((((((Iriartea_deltoidea	Leopoldinia_pulchra)	Pelagodoxa_henryana)	Hydriastele_microspadix)	Pseudophoenix_vinifera)	((Podococcus_barteri	Prestoea_acuminata)	(((Attalea_speciosa	Sclerosperma_profizianum)	Serenoa_repens)	(((Bactris_major	Sabal_domingensis)	Reinhardtia_paiewonskiana)	(Roystonea_regia	Orania_palindan)))))	Calamus_caryotoides))	(((Geonoma_undata	Dypsis_decaryi)	((Veitchia_spiralis	Burretiokentia_grandiflora)	(Kentiopsis_piersoniorum	Heterospathe_cagayanensis)))	Reinhardtia_gracilis)))	Kingia_australis);
((Elaeis_guineensis	((Phoenix_dactylifera	((((Roystonea_regia	Orania_palindan)	((Bactris_major	Sabal_domingensis)	Reinhardtia_paiewonskiana))	Serenoa_repens)	(((Attalea_speciosa	Veitchia_spiralis)	(Pseudophoenix_vinifera	Calamus_caryotoides))	((Podococcus_barteri	Sclerosperma_profizianum)	(((Iriartea_deltoidea	Leopoldinia_pulchra)	Pelagodoxa_henryana)	(Prestoea_acuminata	Hydriastele_microspadix))))))	(Geonoma_undata	(Reinhardtia_gracilis	((Burretiokentia_grandiflora	(Kentiopsis_piersoniorum	Heterospathe_cagayanensis))	Dypsis_decaryi)))))	Kingia_australis);
((Burretiokentia_grandiflora	(((Kentiopsis_piersoniorum	Heterospathe_cagayanensis)	((Dypsis_decaryi	(((((Calamus_caryotoides	(((Sabal_domingensis	Orania_palindan)	(Reinhardtia_paiewonskiana	Roystonea_regia))	Pseudophoenix_vinifera))	Attalea_speciosa)	((Hydriastele_microspadix	(Pelagodoxa_henryana	Leopoldinia_pulchra))	Iriartea_deltoidea))	((Sclerosperma_profizianum	(Prestoea_acuminata	Podococcus_barteri))	Serenoa_repens))	Phoenix_dactylifera))	((Bactris_major	(Elaeis_guineensis	Reinhardtia_gracilis))	Geonoma_undata)))	Veitchia_spiralis))	Kingia_australis);
(((Burretiokentia_grandiflora	((((Kentiopsis_piersoniorum	Heterospathe_cagayanensis)	((Dypsis_decaryi	(Geonoma_undata	((((Phoenix_dactylifera	((Leopoldinia_pulchra	(Hydriastele_microspadix	Pelagodoxa_henryana))	Iriartea_deltoidea))	(Sclerosperma_profizianum	Serenoa_repens))	(((Prestoea_acuminata	Podococcus_barteri)	(Calamus_caryotoides	Pseudophoenix_vinifera))	Attalea_speciosa))	Roystonea_regia)))	((Reinhardtia_paiewonskiana	Elaeis_guineensis)	Reinhardtia_gracilis)))	(Bactris_major	Sabal_domingensis))	Veitchia_spiralis))	Orania_palindan)	Kingia_australis);
(((((((Kentiopsis_piersoniorum	Heterospathe_cagayanensis)	Dypsis_decaryi)	((Elaeis_guineensis	((Phoenix_dactylifera	(((Prestoea_acuminata	Podococcus_barteri)	(Attalea_speciosa	((Calamus_caryotoides	Pseudophoenix_vinifera)	(Sclerosperma_profizianum	Roystonea_regia))))	((Leopoldinia_pulchra	(Hydriastele_microspadix	Pelagodoxa_henryana))	Iriartea_deltoidea)))	((Reinhardtia_paiewonskiana	(Orania_palindan	(Bactris_major	Sabal_domingensis)))	Serenoa_repens)))	Geonoma_undata))	Burretiokentia_grandiflora)	Veitchia_spiralis)	Reinhardtia_gracilis)	Kingia_australis);
(((Veitchia_spiralis	Burretiokentia_grandiflora)	(Dypsis_decaryi	((Kentiopsis_piersoniorum	Heterospathe_cagayanensis)	((Geonoma_undata	(Reinhardtia_gracilis	Elaeis_guineensis))	(Phoenix_dactylifera	((Hydriastele_microspadix	(((Leopoldinia_pulchra	Iriartea_deltoidea)	Attalea_speciosa)	((((Sclerosperma_profizianum	(Prestoea_acuminata	Podococcus_barteri))	(Serenoa_repens	((Reinhardtia_paiewonskiana	(Orania_palindan	(Bactris_major	Sabal_domingensis)))	Roystonea_regia)))	Pseudophoenix_vinifera)	Pelagodoxa_henryana)))	Calamus_caryotoides))))))	Kingia_australis);
((((((Elaeis_guineensis	((Iriartea_deltoidea	Phoenix_dactylifera)	((((((Attalea_speciosa	Leopoldinia_pulchra)	Hydriastele_microspadix)	Pseudophoenix_vinifera)	Pelagodoxa_henryana)	(((Prestoea_acuminata	Podococcus_barteri)	Sclerosperma_profizianum)	((Orania_palindan	Roystonea_regia)	(Bactris_major	(Sabal_domingensis	Reinhardtia_paiewonskiana)))))	(Serenoa_repens	Calamus_caryotoides))))	(Kentiopsis_piersoniorum	Heterospathe_cagayanensis))	Geonoma_undata)	((Burretiokentia_grandiflora	Veitchia_spiralis)	Dypsis_decaryi))	Reinhardtia_gracilis)	Kingia_australis);
(((Elaeis_guineensis	(Heterospathe_cagayanensis	(((((((Prestoea_acuminata	Podococcus_barteri)	Sclerosperma_profizianum)	((Iriartea_deltoidea	((Serenoa_repens	Hydriastele_microspadix)	(Pelagodoxa_henryana	Leopoldinia_pulchra)))	(Phoenix_dactylifera	((Attalea_speciosa	(((Bactris_major	(Orania_palindan	Sabal_domingensis))	Reinhardtia_paiewonskiana)	Roystonea_regia))	(Pseudophoenix_vinifera	Calamus_caryotoides)))))	(Burretiokentia_grandiflora	Veitchia_spiralis))	Geonoma_undata)	Dypsis_decaryi)	Kentiopsis_piersoniorum)))	Reinhardtia_gracilis)	Kingia_australis);
((Elaeis_guineensis	((Phoenix_dactylifera	(((((Roystonea_regia	((Bactris_major	(Orania_palindan	Sabal_domingensis))	Reinhardtia_paiewonskiana))	(Pseudophoenix_vinifera	Calamus_caryotoides))	((((Prestoea_acuminata	Podococcus_barteri)	Attalea_speciosa)	Sclerosperma_profizianum)	Serenoa_repens))	((Pelagodoxa_henryana	Leopoldinia_pulchra)	Hydriastele_microspadix))	Iriartea_deltoidea))	(((Reinhardtia_gracilis	Geonoma_undata)	Dypsis_decaryi)	((Burretiokentia_grandiflora	Veitchia_spiralis)	(Heterospathe_cagayanensis	Kentiopsis_piersoniorum)))))	Kingia_australis);
((Burretiokentia_grandiflora	(Veitchia_spiralis	((Heterospathe_cagayanensis	(Dypsis_decaryi	(Reinhardtia_gracilis	Elaeis_guineensis)))	((Geonoma_undata	(Phoenix_dactylifera	((Serenoa_repens	Calamus_caryotoides)	(Iriartea_deltoidea	(((((Bactris_major	(Orania_palindan	Sabal_domingensis))	Reinhardtia_paiewonskiana)	Roystonea_regia)	(((Sclerosperma_profizianum	Prestoea_acuminata)	Attalea_speciosa)	Podococcus_barteri))	(Pseudophoenix_vinifera	((Pelagodoxa_henryana	Leopoldinia_pulchra)	Hydriastele_microspadix)))))))	Kentiopsis_piersoniorum))))	Kingia_australis);
((Iriartea_deltoidea	(Phoenix_dactylifera	((Leopoldinia_pulchra	((Prestoea_acuminata	Veitchia_spiralis)	(((Serenoa_repens	Hydriastele_microspadix)	((Sclerosperma_profizianum	Podococcus_barteri)	(Elaeis_guineensis	((Dypsis_decaryi	Geonoma_undata)	((Heterospathe_cagayanensis	Kentiopsis_piersoniorum)	(Burretiokentia_grandiflora	Reinhardtia_gracilis))))))	((((Orania_palindan	(Sabal_domingensis	Bactris_major))	(Reinhardtia_paiewonskiana	Roystonea_regia))	(Calamus_caryotoides	Pseudophoenix_vinifera))	Pelagodoxa_henryana))))	Attalea_speciosa)))	Kingia_australis);
(((((Iriartea_deltoidea	((((Serenoa_repens	Hydriastele_microspadix)	Pelagodoxa_henryana)	(((Attalea_speciosa	Roystonea_regia)	((((Prestoea_acuminata	Podococcus_barteri)	((Dypsis_decaryi	Veitchia_spiralis)	Burretiokentia_grandiflora))	Sclerosperma_profizianum)	(Reinhardtia_gracilis	Geonoma_undata)))	(Calamus_caryotoides	Pseudophoenix_vinifera)))	((Sabal_domingensis	((Orania_palindan	Elaeis_guineensis)	(Heterospathe_cagayanensis	Kentiopsis_piersoniorum)))	Phoenix_dactylifera)))	Leopoldinia_pulchra)	Bactris_major)	Reinhardtia_paiewonskiana)	Kingia_australis);
((((Veitchia_spiralis	Burretiokentia_grandiflora)	(Geonoma_undata	((Kentiopsis_piersoniorum	((Reinhardtia_gracilis	Elaeis_guineensis)	Heterospathe_cagayanensis))	(Calamus_caryotoides	(Phoenix_dactylifera	(((Reinhardtia_paiewonskiana	(Orania_palindan	(Bactris_major	Sabal_domingensis)))	Roystonea_regia)	(((Attalea_speciosa	(Prestoea_acuminata	Sclerosperma_profizianum))	Podococcus_barteri)	(((Pseudophoenix_vinifera	(Pelagodoxa_henryana	(Serenoa_repens	Hydriastele_microspadix)))	Leopoldinia_pulchra)	Iriartea_deltoidea))))))))	Dypsis_decaryi)	Kingia_australis);
((((Veitchia_spiralis	(((Calamus_caryotoides	(Phoenix_dactylifera	((((Attalea_speciosa	Pseudophoenix_vinifera)	((Orania_palindan	((Bactris_major	Sabal_domingensis)	Reinhardtia_paiewonskiana))	Roystonea_regia))	(Sclerosperma_profizianum	Podococcus_barteri))	(Iriartea_deltoidea	((Serenoa_repens	Hydriastele_microspadix)	(Leopoldinia_pulchra	(Prestoea_acuminata	Pelagodoxa_henryana)))))))	(Geonoma_undata	(Elaeis_guineensis	Heterospathe_cagayanensis)))	(Dypsis_decaryi	Kentiopsis_piersoniorum)))	Burretiokentia_grandiflora)	Reinhardtia_gracilis)	Kingia_australis);
(((Veitchia_spiralis	(((Geonoma_undata	(Reinhardtia_gracilis	Elaeis_guineensis))	(Dypsis_decaryi	((Sclerosperma_profizianum	Podococcus_barteri)	((((Attalea_speciosa	Serenoa_repens)	(Reinhardtia_paiewonskiana	Hydriastele_microspadix))	Bactris_major)	((Roystonea_regia	(Calamus_caryotoides	Pseudophoenix_vinifera))	((Iriartea_deltoidea	Phoenix_dactylifera)	(Prestoea_acuminata	(Pelagodoxa_henryana	((Orania_palindan	Sabal_domingensis)	Leopoldinia_pulchra)))))))))	(Heterospathe_cagayanensis	Kentiopsis_piersoniorum)))	Burretiokentia_grandiflora)	Kingia_australis);
((((Bactris_major	(Orania_palindan	Sabal_domingensis))	Elaeis_guineensis)	((Phoenix_dactylifera	((((Serenoa_repens	Hydriastele_microspadix)	(Veitchia_spiralis	((Pelagodoxa_henryana	Pseudophoenix_vinifera)	((Iriartea_deltoidea	Leopoldinia_pulchra)	Attalea_speciosa))))	((Sclerosperma_profizianum	(Prestoea_acuminata	Podococcus_barteri))	(Reinhardtia_paiewonskiana	Roystonea_regia)))	Calamus_caryotoides))	((((Heterospathe_cagayanensis	(Kentiopsis_piersoniorum	Burretiokentia_grandiflora))	Geonoma_undata)	Dypsis_decaryi)	Reinhardtia_gracilis)))	Kingia_australis);
((((((Heterospathe_cagayanensis	Kentiopsis_piersoniorum)	(Dypsis_decaryi	(Veitchia_spiralis	Burretiokentia_grandiflora)))	(Reinhardtia_gracilis	Geonoma_undata))	((Sclerosperma_profizianum	(Prestoea_acuminata	Podococcus_barteri))	((Calamus_caryotoides	((((Attalea_speciosa	(Pelagodoxa_henryana	(Pseudophoenix_vinifera	Hydriastele_microspadix)))	Leopoldinia_pulchra)	Iriartea_deltoidea)	Phoenix_dactylifera))	(Serenoa_repens	(Roystonea_regia	((Bactris_major	(Orania_palindan	Sabal_domingensis))	Reinhardtia_paiewonskiana))))))	Elaeis_guineensis)	Kingia_australis);
(((((((Burretiokentia_grandiflora	Heterospathe_cagayanensis)	Kentiopsis_piersoniorum)	(Dypsis_decaryi	Geonoma_undata))	Reinhardtia_gracilis)	(Phoenix_dactylifera	((Veitchia_spiralis	((Hydriastele_microspadix	Serenoa_repens)	((Pelagodoxa_henryana	(Pseudophoenix_vinifera	((Roystonea_regia	((Orania_palindan	(Sabal_domingensis	Bactris_major))	Reinhardtia_paiewonskiana))	(Attalea_speciosa	(Sclerosperma_profizianum	(Prestoea_acuminata	Podococcus_barteri))))))	(Leopoldinia_pulchra	Iriartea_deltoidea))))	Calamus_caryotoides)))	Elaeis_guineensis)	Kingia_australis);
((((Geonoma_undata	Dypsis_decaryi)	(((Elaeis_guineensis	(Burretiokentia_grandiflora	(Heterospathe_cagayanensis	Kentiopsis_piersoniorum)))	(Phoenix_dactylifera	(((Prestoea_acuminata	Podococcus_barteri)	((Pseudophoenix_vinifera	Calamus_caryotoides)	((Attalea_speciosa	(Orania_palindan	(Sabal_domingensis	Bactris_major)))	(Reinhardtia_paiewonskiana	Roystonea_regia))))	(((Pelagodoxa_henryana	(Leopoldinia_pulchra	Iriartea_deltoidea))	(Hydriastele_microspadix	Serenoa_repens))	Sclerosperma_profizianum))))	Reinhardtia_gracilis))	Veitchia_spiralis)	Kingia_australis);
((((Geonoma_undata	((Heterospathe_cagayanensis	Kentiopsis_piersoniorum)	(Elaeis_guineensis	(Phoenix_dactylifera	((Serenoa_repens	(Sclerosperma_profizianum	(Prestoea_acuminata	Podococcus_barteri)))	(((Pelagodoxa_henryana	(Leopoldinia_pulchra	Iriartea_deltoidea))	Hydriastele_microspadix)	((Pseudophoenix_vinifera	Calamus_caryotoides)	(Roystonea_regia	((Veitchia_spiralis	Orania_palindan)	(Attalea_speciosa	(Sabal_domingensis	(Reinhardtia_paiewonskiana	Bactris_major))))))))))))	(Dypsis_decaryi	Burretiokentia_grandiflora))	Reinhardtia_gracilis)	Kingia_australis);
((Burretiokentia_grandiflora	(Reinhardtia_gracilis	((((Heterospathe_cagayanensis	Kentiopsis_piersoniorum)	((Elaeis_guineensis	((Calamus_caryotoides	Phoenix_dactylifera)	(((Pseudophoenix_vinifera	((Leopoldinia_pulchra	((Orania_palindan	Iriartea_deltoidea)	Attalea_speciosa))	(Sabal_domingensis	(Hydriastele_microspadix	(Reinhardtia_paiewonskiana	Bactris_major)))))	Pelagodoxa_henryana)	((Roystonea_regia	Podococcus_barteri)	(Serenoa_repens	(Sclerosperma_profizianum	Prestoea_acuminata))))))	Geonoma_undata))	Dypsis_decaryi)	Veitchia_spiralis)))	Kingia_australis);
((Burretiokentia_grandiflora	((Heterospathe_cagayanensis	Kentiopsis_piersoniorum)	(((Calamus_caryotoides	Phoenix_dactylifera)	(((Pelagodoxa_henryana	(Hydriastele_microspadix	Serenoa_repens))	(Prestoea_acuminata	(Leopoldinia_pulchra	Iriartea_deltoidea)))	((Podococcus_barteri	Sclerosperma_profizianum)	(Attalea_speciosa	(Veitchia_spiralis	(((Orania_palindan	((Bactris_major	Sabal_domingensis)	Reinhardtia_paiewonskiana))	Roystonea_regia)	Pseudophoenix_vinifera))))))	((Geonoma_undata	Dypsis_decaryi)	(Reinhardtia_gracilis	Elaeis_guineensis)))))	Kingia_australis);
((((Phoenix_dactylifera	((Prestoea_acuminata	(Iriartea_deltoidea	(Hydriastele_microspadix	(Pelagodoxa_henryana	Leopoldinia_pulchra))))	((((Podococcus_barteri	((Orania_palindan	(Reinhardtia_paiewonskiana	(Sabal_domingensis	Bactris_major)))	Roystonea_regia))	Sclerosperma_profizianum)	Attalea_speciosa)	(Pseudophoenix_vinifera	Calamus_caryotoides))))	(Elaeis_guineensis	(Reinhardtia_gracilis	(Geonoma_undata	(Dypsis_decaryi	((Veitchia_spiralis	Burretiokentia_grandiflora)	(Kentiopsis_piersoniorum	Heterospathe_cagayanensis)))))))	Serenoa_repens)	Kingia_australis);
(((Elaeis_guineensis	(Geonoma_undata	((Reinhardtia_gracilis	Dypsis_decaryi)	(Kentiopsis_piersoniorum	Heterospathe_cagayanensis))))	(((Veitchia_spiralis	Burretiokentia_grandiflora)	(Sclerosperma_profizianum	(Attalea_speciosa	Podococcus_barteri)))	((Phoenix_dactylifera	(((Hydriastele_microspadix	Leopoldinia_pulchra)	Pelagodoxa_henryana)	(Prestoea_acuminata	Iriartea_deltoidea)))	((Pseudophoenix_vinifera	Calamus_caryotoides)	(((Orania_palindan	(Reinhardtia_paiewonskiana	(Sabal_domingensis	Bactris_major)))	Roystonea_regia)	Serenoa_repens)))))	Kingia_australis);
(((Burretiokentia_grandiflora	((((Sclerosperma_profizianum	(Prestoea_acuminata	Podococcus_barteri))	((((Pelagodoxa_henryana	Leopoldinia_pulchra)	(Serenoa_repens	Hydriastele_microspadix))	(Iriartea_deltoidea	Phoenix_dactylifera))	((((Reinhardtia_paiewonskiana	((Orania_palindan	Sabal_domingensis)	Bactris_major))	Roystonea_regia)	(Pseudophoenix_vinifera	Attalea_speciosa))	Calamus_caryotoides)))	((((Kentiopsis_piersoniorum	Dypsis_decaryi)	Heterospathe_cagayanensis)	Elaeis_guineensis)	Geonoma_undata))	Veitchia_spiralis))	Reinhardtia_gracilis)	Kingia_australis);
((Burretiokentia_grandiflora	(((((((Serenoa_repens	Hydriastele_microspadix)	Pelagodoxa_henryana)	(Prestoea_acuminata	(Leopoldinia_pulchra	(Phoenix_dactylifera	Iriartea_deltoidea))))	(Pseudophoenix_vinifera	(Calamus_caryotoides	((Reinhardtia_paiewonskiana	((Orania_palindan	Sabal_domingensis)	Bactris_major))	Roystonea_regia))))	((Attalea_speciosa	Podococcus_barteri)	Sclerosperma_profizianum))	((Dypsis_decaryi	((Kentiopsis_piersoniorum	Heterospathe_cagayanensis)	(Reinhardtia_gracilis	Elaeis_guineensis)))	Geonoma_undata))	Veitchia_spiralis))	Kingia_australis);
((Burretiokentia_grandiflora	((((Geonoma_undata	((((Hydriastele_microspadix	Pelagodoxa_henryana)	((Iriartea_deltoidea	Prestoea_acuminata)	Leopoldinia_pulchra))	Pseudophoenix_vinifera)	((Calamus_caryotoides	(Phoenix_dactylifera	((Heterospathe_cagayanensis	Elaeis_guineensis)	(Dypsis_decaryi	Kentiopsis_piersoniorum))))	(((Orania_palindan	((Sabal_domingensis	Bactris_major)	Reinhardtia_paiewonskiana))	Roystonea_regia)	Serenoa_repens))))	((Attalea_speciosa	Podococcus_barteri)	Sclerosperma_profizianum))	Veitchia_spiralis)	Reinhardtia_gracilis))	Kingia_australis);
((Veitchia_spiralis	((Reinhardtia_gracilis	Burretiokentia_grandiflora)	(((Phoenix_dactylifera	(((((((Hydriastele_microspadix	(Pelagodoxa_henryana	Pseudophoenix_vinifera))	Leopoldinia_pulchra)	Iriartea_deltoidea)	((Attalea_speciosa	Prestoea_acuminata)	Sclerosperma_profizianum))	Podococcus_barteri)	(((Reinhardtia_paiewonskiana	((Orania_palindan	Sabal_domingensis)	Bactris_major))	Roystonea_regia)	Serenoa_repens))	Calamus_caryotoides))	Elaeis_guineensis)	(Geonoma_undata	(Dypsis_decaryi	(Kentiopsis_piersoniorum	Heterospathe_cagayanensis))))))	Kingia_australis);
(((((Geonoma_undata	Dypsis_decaryi)	(Burretiokentia_grandiflora	(Kentiopsis_piersoniorum	Heterospathe_cagayanensis)))	(Phoenix_dactylifera	(((Attalea_speciosa	(Prestoea_acuminata	Sclerosperma_profizianum))	((((Pelagodoxa_henryana	(Serenoa_repens	Hydriastele_microspadix))	Iriartea_deltoidea)	Leopoldinia_pulchra)	(Veitchia_spiralis	Podococcus_barteri)))	((Calamus_caryotoides	Pseudophoenix_vinifera)	((Orania_palindan	((Sabal_domingensis	Bactris_major)	Reinhardtia_paiewonskiana))	Roystonea_regia)))))	(Reinhardtia_gracilis	Elaeis_guineensis))	Kingia_australis);
((((Reinhardtia_gracilis	(((Kentiopsis_piersoniorum	Heterospathe_cagayanensis)	(Veitchia_spiralis	(Dypsis_decaryi	Burretiokentia_grandiflora)))	Geonoma_undata))	(Serenoa_repens	((Phoenix_dactylifera	(Iriartea_deltoidea	(Leopoldinia_pulchra	(Hydriastele_microspadix	Pelagodoxa_henryana))))	(Calamus_caryotoides	(Pseudophoenix_vinifera	((Podococcus_barteri	(Prestoea_acuminata	Sclerosperma_profizianum))	((((Orania_palindan	(Bactris_major	Sabal_domingensis))	Reinhardtia_paiewonskiana)	Roystonea_regia)	Attalea_speciosa)))))))	Elaeis_guineensis)	Kingia_australis);
((((((Kentiopsis_piersoniorum	Heterospathe_cagayanensis)	(Veitchia_spiralis	(Reinhardtia_gracilis	(Dypsis_decaryi	Burretiokentia_grandiflora))))	Geonoma_undata)	(((Podococcus_barteri	Prestoea_acuminata)	Sclerosperma_profizianum)	((((Hydriastele_microspadix	(Pelagodoxa_henryana	Leopoldinia_pulchra))	Pseudophoenix_vinifera)	((Phoenix_dactylifera	Iriartea_deltoidea)	(((Reinhardtia_paiewonskiana	Roystonea_regia)	((Orania_palindan	(Bactris_major	Sabal_domingensis))	Serenoa_repens))	Calamus_caryotoides)))	Attalea_speciosa)))	Elaeis_guineensis)	Kingia_australis);
((((((Kentiopsis_piersoniorum	((Veitchia_spiralis	(Dypsis_decaryi	Burretiokentia_grandiflora))	Heterospathe_cagayanensis))	Geonoma_undata)	Reinhardtia_gracilis)	(Phoenix_dactylifera	(((((Pseudophoenix_vinifera	Calamus_caryotoides)	(Podococcus_barteri	Sclerosperma_profizianum))	(((Roystonea_regia	Orania_palindan)	((Reinhardtia_paiewonskiana	Bactris_major)	Sabal_domingensis))	Serenoa_repens))	Attalea_speciosa)	(Prestoea_acuminata	(Iriartea_deltoidea	(Leopoldinia_pulchra	(Pelagodoxa_henryana	Hydriastele_microspadix)))))))	Elaeis_guineensis)	Kingia_australis);
((((Phoenix_dactylifera	(Elaeis_guineensis	(Hydriastele_microspadix	(Pelagodoxa_henryana	(Iriartea_deltoidea	Leopoldinia_pulchra)))))	((((Pseudophoenix_vinifera	Calamus_caryotoides)	(Roystonea_regia	(((Bactris_major	Reinhardtia_paiewonskiana)	Sabal_domingensis)	Orania_palindan)))	(((((Prestoea_acuminata	Kentiopsis_piersoniorum)	(Heterospathe_cagayanensis	Burretiokentia_grandiflora))	(Sclerosperma_profizianum	Attalea_speciosa))	Podococcus_barteri)	(Dypsis_decaryi	(Reinhardtia_gracilis	Geonoma_undata))))	Serenoa_repens))	Veitchia_spiralis)	Kingia_australis);
(((((Elaeis_guineensis	(((Geonoma_undata	((Heterospathe_cagayanensis	Kentiopsis_piersoniorum)	(Veitchia_spiralis	Burretiokentia_grandiflora)))	Dypsis_decaryi)	((((Bactris_major	Reinhardtia_paiewonskiana)	Sabal_domingensis)	(Orania_palindan	Roystonea_regia))	Reinhardtia_gracilis)))	(Sclerosperma_profizianum	((Prestoea_acuminata	(Calamus_caryotoides	(Serenoa_repens	((Hydriastele_microspadix	((Pseudophoenix_vinifera	Pelagodoxa_henryana)	Leopoldinia_pulchra))	Iriartea_deltoidea))))	Phoenix_dactylifera)))	Podococcus_barteri)	Attalea_speciosa)	Kingia_australis);
((((Phoenix_dactylifera	(Calamus_caryotoides	((Pseudophoenix_vinifera	((Hydriastele_microspadix	((Attalea_speciosa	Iriartea_deltoidea)	Leopoldinia_pulchra))	Pelagodoxa_henryana))	((Sclerosperma_profizianum	(Prestoea_acuminata	Podococcus_barteri))	((Roystonea_regia	Orania_palindan)	(Reinhardtia_paiewonskiana	(Sabal_domingensis	Bactris_major)))))))	((((Dypsis_decaryi	Geonoma_undata)	((Heterospathe_cagayanensis	Kentiopsis_piersoniorum)	(Veitchia_spiralis	Burretiokentia_grandiflora)))	Reinhardtia_gracilis)	Elaeis_guineensis))	Serenoa_repens)	Kingia_australis);
((((((((Roystonea_regia	Orania_palindan)	(Sabal_domingensis	(Bactris_major	Reinhardtia_paiewonskiana)))	(Calamus_caryotoides	Pseudophoenix_vinifera))	((Prestoea_acuminata	Podococcus_barteri)	(Phoenix_dactylifera	(Iriartea_deltoidea	((Hydriastele_microspadix	Pelagodoxa_henryana)	Leopoldinia_pulchra)))))	Sclerosperma_profizianum)	(Attalea_speciosa	Serenoa_repens))	((((Geonoma_undata	((Heterospathe_cagayanensis	Kentiopsis_piersoniorum)	(Veitchia_spiralis	Burretiokentia_grandiflora)))	Dypsis_decaryi)	Reinhardtia_gracilis)	Elaeis_guineensis))	Kingia_australis);
(((Veitchia_spiralis	(Elaeis_guineensis	Reinhardtia_gracilis))	((Geonoma_undata	(Dypsis_decaryi	((Heterospathe_cagayanensis	Kentiopsis_piersoniorum)	Burretiokentia_grandiflora)))	((((((Hydriastele_microspadix	Serenoa_repens)	Iriartea_deltoidea)	(Prestoea_acuminata	Pelagodoxa_henryana))	Leopoldinia_pulchra)	((((Attalea_speciosa	Roystonea_regia)	(Reinhardtia_paiewonskiana	((Sabal_domingensis	Bactris_major)	Orania_palindan)))	(Calamus_caryotoides	Pseudophoenix_vinifera))	(Sclerosperma_profizianum	Podococcus_barteri)))	Phoenix_dactylifera)))	Kingia_australis);
((Hydriastele_microspadix	(Leopoldinia_pulchra	(((Elaeis_guineensis	Iriartea_deltoidea)	Phoenix_dactylifera)	((Serenoa_repens	Pelagodoxa_henryana)	((Calamus_caryotoides	Pseudophoenix_vinifera)	(((Prestoea_acuminata	Podococcus_barteri)	(Attalea_speciosa	Sclerosperma_profizianum))	((((Orania_palindan	Reinhardtia_paiewonskiana)	Roystonea_regia)	(Sabal_domingensis	Bactris_major))	((Dypsis_decaryi	((Heterospathe_cagayanensis	Kentiopsis_piersoniorum)	(Veitchia_spiralis	Burretiokentia_grandiflora)))	(Reinhardtia_gracilis	Geonoma_undata)))))))))	Kingia_australis);
((Elaeis_guineensis	(Iriartea_deltoidea	((Phoenix_dactylifera	Leopoldinia_pulchra)	(Hydriastele_microspadix	((Attalea_speciosa	(((Prestoea_acuminata	Podococcus_barteri)	Sclerosperma_profizianum)	(((Orania_palindan	Roystonea_regia)	(Reinhardtia_paiewonskiana	(Sabal_domingensis	Bactris_major)))	(((Heterospathe_cagayanensis	Kentiopsis_piersoniorum)	(Veitchia_spiralis	Burretiokentia_grandiflora))	(Geonoma_undata	(Reinhardtia_gracilis	Dypsis_decaryi))))))	(Pseudophoenix_vinifera	(Calamus_caryotoides	(Serenoa_repens	Pelagodoxa_henryana))))))))	Kingia_australis);
(((Kentiopsis_piersoniorum	(((((Prestoea_acuminata	Podococcus_barteri)	(Attalea_speciosa	(Pseudophoenix_vinifera	Calamus_caryotoides)))	(((Iriartea_deltoidea	Phoenix_dactylifera)	Leopoldinia_pulchra)	(Pelagodoxa_henryana	(Serenoa_repens	Hydriastele_microspadix))))	Sclerosperma_profizianum)	(((Burretiokentia_grandiflora	Dypsis_decaryi)	(Roystonea_regia	(Orania_palindan	((Reinhardtia_paiewonskiana	(Sabal_domingensis	Bactris_major))	Veitchia_spiralis))))	(Geonoma_undata	Reinhardtia_gracilis))))	(Heterospathe_cagayanensis	Elaeis_guineensis))	Kingia_australis);
((Elaeis_guineensis	((((Sabal_domingensis	Bactris_major)	(Dypsis_decaryi	(Geonoma_undata	(((Reinhardtia_paiewonskiana	Heterospathe_cagayanensis)	Kentiopsis_piersoniorum)	Burretiokentia_grandiflora))))	Reinhardtia_gracilis)	(((Sclerosperma_profizianum	Podococcus_barteri)	(Attalea_speciosa	(((Prestoea_acuminata	((((Hydriastele_microspadix	Pelagodoxa_henryana)	Leopoldinia_pulchra)	Iriartea_deltoidea)	Serenoa_repens))	(Orania_palindan	Phoenix_dactylifera))	((Roystonea_regia	Pseudophoenix_vinifera)	Calamus_caryotoides))))	Veitchia_spiralis)))	Kingia_australis);
((Reinhardtia_gracilis	(((Geonoma_undata	Dypsis_decaryi)	(((Heterospathe_cagayanensis	Kentiopsis_piersoniorum)	Burretiokentia_grandiflora)	((Sclerosperma_profizianum	Podococcus_barteri)	(Veitchia_spiralis	((((((Reinhardtia_paiewonskiana	(Sabal_domingensis	Bactris_major))	(Orania_palindan	Roystonea_regia))	Pseudophoenix_vinifera)	Calamus_caryotoides)	(((Prestoea_acuminata	(((Hydriastele_microspadix	Pelagodoxa_henryana)	Leopoldinia_pulchra)	Iriartea_deltoidea))	Phoenix_dactylifera)	Serenoa_repens))	Attalea_speciosa)))))	Elaeis_guineensis))	Kingia_australis);
(((((Geonoma_undata	(Dypsis_decaryi	((Burretiokentia_grandiflora	(Kentiopsis_piersoniorum	Heterospathe_cagayanensis))	((Roystonea_regia	(Orania_palindan	((Bactris_major	Sabal_domingensis)	Reinhardtia_paiewonskiana)))	((((((Serenoa_repens	Hydriastele_microspadix)	((Leopoldinia_pulchra	Iriartea_deltoidea)	Pelagodoxa_henryana))	Pseudophoenix_vinifera)	((Sclerosperma_profizianum	(Prestoea_acuminata	Podococcus_barteri))	Attalea_speciosa))	Calamus_caryotoides)	Phoenix_dactylifera)))))	Reinhardtia_gracilis)	Elaeis_guineensis)	Veitchia_spiralis)	Kingia_australis);
(((((Prestoea_acuminata	Iriartea_deltoidea)	(Leopoldinia_pulchra	(Pelagodoxa_henryana	Hydriastele_microspadix)))	(((Serenoa_repens	((((Geonoma_undata	Reinhardtia_gracilis)	Dypsis_decaryi)	((Veitchia_spiralis	Burretiokentia_grandiflora)	(Kentiopsis_piersoniorum	Heterospathe_cagayanensis)))	(((Bactris_major	Sabal_domingensis)	Reinhardtia_paiewonskiana)	(Attalea_speciosa	(Roystonea_regia	Orania_palindan)))))	((Sclerosperma_profizianum	Podococcus_barteri)	(Pseudophoenix_vinifera	Calamus_caryotoides)))	Phoenix_dactylifera))	Elaeis_guineensis)	Kingia_australis);
(((((((((((Prestoea_acuminata	(Serenoa_repens	Hydriastele_microspadix))	Pelagodoxa_henryana)	Leopoldinia_pulchra)	((Sclerosperma_profizianum	Podococcus_barteri)	((Attalea_speciosa	Pseudophoenix_vinifera)	Calamus_caryotoides)))	Phoenix_dactylifera)	((Roystonea_regia	((Veitchia_spiralis	Burretiokentia_grandiflora)	((Reinhardtia_paiewonskiana	Kentiopsis_piersoniorum)	Heterospathe_cagayanensis)))	((Geonoma_undata	Reinhardtia_gracilis)	Dypsis_decaryi)))	Iriartea_deltoidea)	Elaeis_guineensis)	(Bactris_major	Sabal_domingensis))	Orania_palindan)	Kingia_australis);
(((Pelagodoxa_henryana	(Leopoldinia_pulchra	Hydriastele_microspadix))	(((((((Podococcus_barteri	(((Orania_palindan	(Bactris_major	Sabal_domingensis))	(Reinhardtia_paiewonskiana	Roystonea_regia))	((Pseudophoenix_vinifera	Calamus_caryotoides)	Attalea_speciosa)))	Veitchia_spiralis)	Sclerosperma_profizianum)	(Phoenix_dactylifera	((((Reinhardtia_gracilis	Geonoma_undata)	Kentiopsis_piersoniorum)	Dypsis_decaryi)	(Burretiokentia_grandiflora	Heterospathe_cagayanensis))))	Serenoa_repens)	(Elaeis_guineensis	Iriartea_deltoidea))	Prestoea_acuminata))	Kingia_australis);
((Elaeis_guineensis	((((Heterospathe_cagayanensis	(Reinhardtia_paiewonskiana	Kentiopsis_piersoniorum))	Roystonea_regia)	(Dypsis_decaryi	(Geonoma_undata	((Veitchia_spiralis	Burretiokentia_grandiflora)	Reinhardtia_gracilis))))	(Orania_palindan	((((Serenoa_repens	(Bactris_major	Sabal_domingensis))	Calamus_caryotoides)	((((Prestoea_acuminata	Podococcus_barteri)	Sclerosperma_profizianum)	Attalea_speciosa)	((Iriartea_deltoidea	((Leopoldinia_pulchra	Hydriastele_microspadix)	Pelagodoxa_henryana))	Phoenix_dactylifera)))	Pseudophoenix_vinifera))))	Kingia_australis);
((((Elaeis_guineensis	(((Geonoma_undata	((Burretiokentia_grandiflora	Heterospathe_cagayanensis)	(Dypsis_decaryi	Kentiopsis_piersoniorum)))	Reinhardtia_gracilis)	(Phoenix_dactylifera	((((((Veitchia_spiralis	(Pseudophoenix_vinifera	Calamus_caryotoides))	(Orania_palindan	Roystonea_regia))	Sabal_domingensis)	(((Prestoea_acuminata	Podococcus_barteri)	Sclerosperma_profizianum)	Serenoa_repens))	Attalea_speciosa)	(Iriartea_deltoidea	((Pelagodoxa_henryana	Leopoldinia_pulchra)	Hydriastele_microspadix))))))	Bactris_major)	Reinhardtia_paiewonskiana)	Kingia_australis);
(((Burretiokentia_grandiflora	((Heterospathe_cagayanensis	Kentiopsis_piersoniorum)	((Dypsis_decaryi	(Reinhardtia_gracilis	((Phoenix_dactylifera	((((Pseudophoenix_vinifera	((Podococcus_barteri	Sclerosperma_profizianum)	(((Reinhardtia_paiewonskiana	Orania_palindan)	Roystonea_regia)	(Bactris_major	Sabal_domingensis))))	(Pelagodoxa_henryana	((Prestoea_acuminata	(Iriartea_deltoidea	Leopoldinia_pulchra))	(Serenoa_repens	Hydriastele_microspadix))))	Attalea_speciosa)	Calamus_caryotoides))	Elaeis_guineensis)))	Geonoma_undata)))	Veitchia_spiralis)	Kingia_australis);
((Burretiokentia_grandiflora	(((Heterospathe_cagayanensis	Kentiopsis_piersoniorum)	((Dypsis_decaryi	(Geonoma_undata	(Elaeis_guineensis	Reinhardtia_gracilis)))	(Phoenix_dactylifera	((((Pseudophoenix_vinifera	((Pelagodoxa_henryana	Leopoldinia_pulchra)	Hydriastele_microspadix))	Iriartea_deltoidea)	(((Prestoea_acuminata	Podococcus_barteri)	(Sclerosperma_profizianum	Attalea_speciosa))	(Serenoa_repens	((Roystonea_regia	Orania_palindan)	((Reinhardtia_paiewonskiana	Bactris_major)	Sabal_domingensis)))))	Calamus_caryotoides))))	Veitchia_spiralis))	Kingia_australis);
(((Burretiokentia_grandiflora	(((Heterospathe_cagayanensis	Kentiopsis_piersoniorum)	((Dypsis_decaryi	Geonoma_undata)	(Elaeis_guineensis	(((Prestoea_acuminata	Podococcus_barteri)	Sclerosperma_profizianum)	(Attalea_speciosa	(((Serenoa_repens	(Roystonea_regia	(((Bactris_major	Sabal_domingensis)	Reinhardtia_paiewonskiana)	Orania_palindan)))	(Phoenix_dactylifera	(((Leopoldinia_pulchra	(Hydriastele_microspadix	Pelagodoxa_henryana))	Pseudophoenix_vinifera)	Iriartea_deltoidea)))	Calamus_caryotoides))))))	Veitchia_spiralis))	Reinhardtia_gracilis)	Kingia_australis);
((Elaeis_guineensis	(((Pelagodoxa_henryana	((Iriartea_deltoidea	Phoenix_dactylifera)	(Leopoldinia_pulchra	Hydriastele_microspadix)))	((((Pseudophoenix_vinifera	Calamus_caryotoides)	(Prestoea_acuminata	Podococcus_barteri))	(((Bactris_major	Sabal_domingensis)	Reinhardtia_paiewonskiana)	(Orania_palindan	Roystonea_regia)))	(Serenoa_repens	(Attalea_speciosa	Sclerosperma_profizianum))))	((Heterospathe_cagayanensis	Kentiopsis_piersoniorum)	((Veitchia_spiralis	(Dypsis_decaryi	(Reinhardtia_gracilis	Burretiokentia_grandiflora)))	Geonoma_undata))))	Kingia_australis);
((((Reinhardtia_gracilis	Geonoma_undata)	((Dypsis_decaryi	Burretiokentia_grandiflora)	((Sclerosperma_profizianum	(Podococcus_barteri	Prestoea_acuminata))	((Serenoa_repens	((Reinhardtia_paiewonskiana	Bactris_major)	(Roystonea_regia	(Orania_palindan	Sabal_domingensis))))	(((Iriartea_deltoidea	Phoenix_dactylifera)	(Pelagodoxa_henryana	((Attalea_speciosa	Pseudophoenix_vinifera)	(Hydriastele_microspadix	Leopoldinia_pulchra))))	Calamus_caryotoides)))))	((Veitchia_spiralis	Elaeis_guineensis)	(Kentiopsis_piersoniorum	Heterospathe_cagayanensis)))	Kingia_australis);
(((Veitchia_spiralis	(Burretiokentia_grandiflora	(Kentiopsis_piersoniorum	(((((Reinhardtia_gracilis	Elaeis_guineensis)	Dypsis_decaryi)	Geonoma_undata)	(Phoenix_dactylifera	((Roystonea_regia	((Serenoa_repens	(Iriartea_deltoidea	(((Attalea_speciosa	Pseudophoenix_vinifera)	Pelagodoxa_henryana)	(Hydriastele_microspadix	Leopoldinia_pulchra))))	(Sclerosperma_profizianum	(Podococcus_barteri	Prestoea_acuminata))))	Calamus_caryotoides)))	(Orania_palindan	Heterospathe_cagayanensis)))))	(Reinhardtia_paiewonskiana	(Bactris_major	Sabal_domingensis)))	Kingia_australis);
(((Elaeis_guineensis	((Phoenix_dactylifera	((((Sclerosperma_profizianum	(Attalea_speciosa	Podococcus_barteri))	(Iriartea_deltoidea	(Prestoea_acuminata	((Hydriastele_microspadix	(Pelagodoxa_henryana	Leopoldinia_pulchra))	Pseudophoenix_vinifera))))	Roystonea_regia)	Calamus_caryotoides))	Serenoa_repens))	(((Dypsis_decaryi	Geonoma_undata)	((Kentiopsis_piersoniorum	Heterospathe_cagayanensis)	Burretiokentia_grandiflora))	((((Sabal_domingensis	Orania_palindan)	(Reinhardtia_paiewonskiana	Bactris_major))	Reinhardtia_gracilis)	Veitchia_spiralis)))	Kingia_australis);
(((((Bactris_major	Sabal_domingensis)	(Geonoma_undata	((Elaeis_guineensis	(Phoenix_dactylifera	((((Attalea_speciosa	Sclerosperma_profizianum)	(Reinhardtia_paiewonskiana	Roystonea_regia))	((Podococcus_barteri	(Pseudophoenix_vinifera	Calamus_caryotoides))	Veitchia_spiralis))	(((Serenoa_repens	Hydriastele_microspadix)	Pelagodoxa_henryana)	((Leopoldinia_pulchra	Iriartea_deltoidea)	Prestoea_acuminata)))))	((Kentiopsis_piersoniorum	Heterospathe_cagayanensis)	Dypsis_decaryi))))	Burretiokentia_grandiflora)	(Orania_palindan	Reinhardtia_gracilis))	Kingia_australis);
(((((((Elaeis_guineensis	(Phoenix_dactylifera	((((Leopoldinia_pulchra	(Pelagodoxa_henryana	Hydriastele_microspadix))	Prestoea_acuminata)	Iriartea_deltoidea)	(((Pseudophoenix_vinifera	Calamus_caryotoides)	((Podococcus_barteri	Sclerosperma_profizianum)	Attalea_speciosa))	(Serenoa_repens	(Reinhardtia_paiewonskiana	Roystonea_regia))))))	(Kentiopsis_piersoniorum	Heterospathe_cagayanensis))	Geonoma_undata)	Veitchia_spiralis)	(Dypsis_decaryi	Burretiokentia_grandiflora))	((Orania_palindan	(Bactris_major	Sabal_domingensis))	Reinhardtia_gracilis))	Kingia_australis);
((((((Dypsis_decaryi	Reinhardtia_gracilis)	(((Reinhardtia_paiewonskiana	Elaeis_guineensis)	(Phoenix_dactylifera	((((Leopoldinia_pulchra	(Pelagodoxa_henryana	Hydriastele_microspadix))	Prestoea_acuminata)	Iriartea_deltoidea)	((((Attalea_speciosa	Podococcus_barteri)	(Roystonea_regia	(Pseudophoenix_vinifera	Calamus_caryotoides)))	Sclerosperma_profizianum)	Serenoa_repens))))	Geonoma_undata))	(Kentiopsis_piersoniorum	(Orania_palindan	Heterospathe_cagayanensis)))	Veitchia_spiralis)	(Burretiokentia_grandiflora	(Bactris_major	Sabal_domingensis)))	Kingia_australis);
((((Reinhardtia_gracilis	(Burretiokentia_grandiflora	((Dypsis_decaryi	Geonoma_undata)	(Kentiopsis_piersoniorum	Heterospathe_cagayanensis))))	(((Prestoea_acuminata	Podococcus_barteri)	Sclerosperma_profizianum)	((Phoenix_dactylifera	(Iriartea_deltoidea	(((Pelagodoxa_henryana	Hydriastele_microspadix)	Leopoldinia_pulchra)	Attalea_speciosa)))	(((((Orania_palindan	(Bactris_major	Sabal_domingensis))	(Reinhardtia_paiewonskiana	Roystonea_regia))	Serenoa_repens)	Veitchia_spiralis)	(Pseudophoenix_vinifera	Calamus_caryotoides)))))	Elaeis_guineensis)	Kingia_australis);
((((Serenoa_repens	(((((((Sabal_domingensis	(Bactris_major	Reinhardtia_paiewonskiana))	Roystonea_regia)	Orania_palindan)	Pseudophoenix_vinifera)	Calamus_caryotoides)	((Prestoea_acuminata	Podococcus_barteri)	Sclerosperma_profizianum))	(((Reinhardtia_gracilis	(Geonoma_undata	(Dypsis_decaryi	(Burretiokentia_grandiflora	(Kentiopsis_piersoniorum	Heterospathe_cagayanensis)))))	Elaeis_guineensis)	(Phoenix_dactylifera	((Pelagodoxa_henryana	(Iriartea_deltoidea	Leopoldinia_pulchra))	Hydriastele_microspadix)))))	Attalea_speciosa)	Veitchia_spiralis)	Kingia_australis);
(((((((Reinhardtia_paiewonskiana	(Sabal_domingensis	Bactris_major))	(Roystonea_regia	Orania_palindan))	Serenoa_repens)	(((Pseudophoenix_vinifera	Calamus_caryotoides)	Pelagodoxa_henryana)	(((Leopoldinia_pulchra	Iriartea_deltoidea)	(Elaeis_guineensis	Phoenix_dactylifera))	(Geonoma_undata	(Reinhardtia_gracilis	(Dypsis_decaryi	((Burretiokentia_grandiflora	(Kentiopsis_piersoniorum	Heterospathe_cagayanensis))	(Attalea_speciosa	(Sclerosperma_profizianum	(Prestoea_acuminata	Podococcus_barteri))))))))))	Hydriastele_microspadix)	Veitchia_spiralis)	Kingia_australis);
((((((Orania_palindan	Roystonea_regia)	(Reinhardtia_paiewonskiana	(Sabal_domingensis	Bactris_major)))	Veitchia_spiralis)	(Podococcus_barteri	(Pseudophoenix_vinifera	Calamus_caryotoides)))	((Phoenix_dactylifera	((Kentiopsis_piersoniorum	(Heterospathe_cagayanensis	Burretiokentia_grandiflora))	(Reinhardtia_gracilis	(Dypsis_decaryi	Geonoma_undata))))	(((Sclerosperma_profizianum	Serenoa_repens)	((Prestoea_acuminata	(Leopoldinia_pulchra	(Hydriastele_microspadix	Pelagodoxa_henryana)))	(Iriartea_deltoidea	Elaeis_guineensis)))	Attalea_speciosa)))	Kingia_australis);
(((Elaeis_guineensis	(Reinhardtia_gracilis	(((Veitchia_spiralis	Burretiokentia_grandiflora)	(Kentiopsis_piersoniorum	Heterospathe_cagayanensis))	(Dypsis_decaryi	Geonoma_undata))))	((((Sclerosperma_profizianum	Iriartea_deltoidea)	(((Serenoa_repens	Hydriastele_microspadix)	Leopoldinia_pulchra)	Pelagodoxa_henryana))	((((Reinhardtia_paiewonskiana	Roystonea_regia)	(Orania_palindan	(Bactris_major	Sabal_domingensis)))	(Attalea_speciosa	(Pseudophoenix_vinifera	(Prestoea_acuminata	Podococcus_barteri))))	Calamus_caryotoides))	Phoenix_dactylifera))	Kingia_australis);
(((Elaeis_guineensis	(Dypsis_decaryi	((Burretiokentia_grandiflora	(Kentiopsis_piersoniorum	Heterospathe_cagayanensis))	(Reinhardtia_gracilis	Geonoma_undata))))	(((((Reinhardtia_paiewonskiana	Roystonea_regia)	(Orania_palindan	(Bactris_major	Sabal_domingensis)))	((Iriartea_deltoidea	(Pseudophoenix_vinifera	((Hydriastele_microspadix	Leopoldinia_pulchra)	Pelagodoxa_henryana)))	(((Sclerosperma_profizianum	(Prestoea_acuminata	Podococcus_barteri))	Veitchia_spiralis)	Attalea_speciosa)))	(Serenoa_repens	Calamus_caryotoides))	Phoenix_dactylifera))	Kingia_australis);
(((Elaeis_guineensis	((((Attalea_speciosa	Sclerosperma_profizianum)	((Veitchia_spiralis	((Iriartea_deltoidea	Leopoldinia_pulchra)	(Pelagodoxa_henryana	Phoenix_dactylifera)))	(Serenoa_repens	Hydriastele_microspadix)))	((Pseudophoenix_vinifera	Calamus_caryotoides)	(Prestoea_acuminata	Podococcus_barteri)))	(((Dypsis_decaryi	(Kentiopsis_piersoniorum	(Heterospathe_cagayanensis	Burretiokentia_grandiflora)))	Geonoma_undata)	Reinhardtia_gracilis)))	(Orania_palindan	(((Bactris_major	Reinhardtia_paiewonskiana)	Sabal_domingensis)	Roystonea_regia)))	Kingia_australis);
((Elaeis_guineensis	(((Sclerosperma_profizianum	(Prestoea_acuminata	Podococcus_barteri))	((((Iriartea_deltoidea	Leopoldinia_pulchra)	Phoenix_dactylifera)	(Pelagodoxa_henryana	(Serenoa_repens	Hydriastele_microspadix)))	((Orania_palindan	((Reinhardtia_paiewonskiana	(Sabal_domingensis	Bactris_major))	Roystonea_regia))	((Pseudophoenix_vinifera	Calamus_caryotoides)	Attalea_speciosa))))	(((Dypsis_decaryi	((Veitchia_spiralis	Burretiokentia_grandiflora)	(Kentiopsis_piersoniorum	Heterospathe_cagayanensis)))	Geonoma_undata)	Reinhardtia_gracilis)))	Kingia_australis);
((((Burretiokentia_grandiflora	((Reinhardtia_gracilis	Veitchia_spiralis)	(Elaeis_guineensis	(((Geonoma_undata	(((((Sclerosperma_profizianum	Serenoa_repens)	((Roystonea_regia	(Sabal_domingensis	Bactris_major))	Orania_palindan))	(Prestoea_acuminata	Podococcus_barteri))	(Attalea_speciosa	(Pseudophoenix_vinifera	((Hydriastele_microspadix	Pelagodoxa_henryana)	Leopoldinia_pulchra))))	Iriartea_deltoidea))	(Calamus_caryotoides	Phoenix_dactylifera))	(Heterospathe_cagayanensis	Kentiopsis_piersoniorum)))))	Dypsis_decaryi)	Reinhardtia_paiewonskiana)	Kingia_australis);
(((((((Sclerosperma_profizianum	(Serenoa_repens	((Reinhardtia_paiewonskiana	Roystonea_regia)	(Veitchia_spiralis	((Sabal_domingensis	Bactris_major)	Orania_palindan)))))	((((Iriartea_deltoidea	Hydriastele_microspadix)	Pelagodoxa_henryana)	Leopoldinia_pulchra)	((Prestoea_acuminata	Podococcus_barteri)	(Pseudophoenix_vinifera	Attalea_speciosa))))	Calamus_caryotoides)	Phoenix_dactylifera)	(Reinhardtia_gracilis	(Dypsis_decaryi	(Geonoma_undata	((Heterospathe_cagayanensis	Kentiopsis_piersoniorum)	Burretiokentia_grandiflora)))))	Elaeis_guineensis)	Kingia_australis);
((Veitchia_spiralis	(Burretiokentia_grandiflora	((Geonoma_undata	(Heterospathe_cagayanensis	(Reinhardtia_gracilis	(Dypsis_decaryi	Kentiopsis_piersoniorum))))	((Iriartea_deltoidea	Elaeis_guineensis)	(((((Hydriastele_microspadix	(Pseudophoenix_vinifera	Pelagodoxa_henryana))	Leopoldinia_pulchra)	(((Reinhardtia_paiewonskiana	Roystonea_regia)	(Bactris_major	(Orania_palindan	Sabal_domingensis)))	((Prestoea_acuminata	Podococcus_barteri)	(Attalea_speciosa	(Serenoa_repens	Sclerosperma_profizianum)))))	Calamus_caryotoides)	Phoenix_dactylifera)))))	Kingia_australis);
(((((((Prestoea_acuminata	Podococcus_barteri)	((Hydriastele_microspadix	Leopoldinia_pulchra)	Pelagodoxa_henryana))	((Attalea_speciosa	Sclerosperma_profizianum)	(Pseudophoenix_vinifera	Calamus_caryotoides)))	(Bactris_major	(Serenoa_repens	((Roystonea_regia	Orania_palindan)	Sabal_domingensis))))	Phoenix_dactylifera)	(((Dypsis_decaryi	(Reinhardtia_gracilis	Geonoma_undata))	((Veitchia_spiralis	Burretiokentia_grandiflora)	(Heterospathe_cagayanensis	(Reinhardtia_paiewonskiana	Kentiopsis_piersoniorum))))	(Iriartea_deltoidea	Elaeis_guineensis)))	Kingia_australis);
((Burretiokentia_grandiflora	((Heterospathe_cagayanensis	((Reinhardtia_gracilis	(Elaeis_guineensis	((Orania_palindan	(Roystonea_regia	(Reinhardtia_paiewonskiana	(Bactris_major	Sabal_domingensis))))	((((Iriartea_deltoidea	Phoenix_dactylifera)	((Attalea_speciosa	Pseudophoenix_vinifera)	((Hydriastele_microspadix	Leopoldinia_pulchra)	Pelagodoxa_henryana)))	((Prestoea_acuminata	(Podococcus_barteri	Sclerosperma_profizianum))	Serenoa_repens))	Calamus_caryotoides))))	(Geonoma_undata	(Dypsis_decaryi	Kentiopsis_piersoniorum))))	Veitchia_spiralis))	Kingia_australis);
((Burretiokentia_grandiflora	(((Kentiopsis_piersoniorum	Heterospathe_cagayanensis)	((Phoenix_dactylifera	(Calamus_caryotoides	(((Serenoa_repens	Hydriastele_microspadix)	((Pelagodoxa_henryana	Leopoldinia_pulchra)	(Prestoea_acuminata	Iriartea_deltoidea)))	(((Sabal_domingensis	(Reinhardtia_paiewonskiana	Bactris_major))	(Orania_palindan	Roystonea_regia))	(((Attalea_speciosa	Podococcus_barteri)	Sclerosperma_profizianum)	Pseudophoenix_vinifera)))))	(Dypsis_decaryi	(Geonoma_undata	(Reinhardtia_gracilis	Elaeis_guineensis)))))	Veitchia_spiralis))	Kingia_australis);
(((Elaeis_guineensis	((Dypsis_decaryi	((Reinhardtia_gracilis	Burretiokentia_grandiflora)	Geonoma_undata))	(Kentiopsis_piersoniorum	Heterospathe_cagayanensis)))	(((((Leopoldinia_pulchra	(Hydriastele_microspadix	Pelagodoxa_henryana))	Iriartea_deltoidea)	Phoenix_dactylifera)	((((Roystonea_regia	(Reinhardtia_paiewonskiana	(Orania_palindan	(Bactris_major	Sabal_domingensis))))	Serenoa_repens)	Veitchia_spiralis)	(Pseudophoenix_vinifera	Calamus_caryotoides)))	((Attalea_speciosa	(Prestoea_acuminata	Sclerosperma_profizianum))	Podococcus_barteri)))	Kingia_australis);
(((Elaeis_guineensis	(Sclerosperma_profizianum	((((Leopoldinia_pulchra	Iriartea_deltoidea)	Phoenix_dactylifera)	(Pelagodoxa_henryana	(Hydriastele_microspadix	Serenoa_repens)))	(Attalea_speciosa	(((Orania_palindan	(Bactris_major	Sabal_domingensis))	(Roystonea_regia	Reinhardtia_paiewonskiana))	((Prestoea_acuminata	Podococcus_barteri)	(Pseudophoenix_vinifera	Calamus_caryotoides)))))))	(((Dypsis_decaryi	Geonoma_undata)	(Kentiopsis_piersoniorum	((Veitchia_spiralis	Burretiokentia_grandiflora)	Heterospathe_cagayanensis)))	Reinhardtia_gracilis))	Kingia_australis);
((Elaeis_guineensis	((((((Kentiopsis_piersoniorum	Heterospathe_cagayanensis)	Burretiokentia_grandiflora)	Dypsis_decaryi)	Geonoma_undata)	Reinhardtia_gracilis)	(((((((Leopoldinia_pulchra	(Hydriastele_microspadix	Pelagodoxa_henryana))	(Pseudophoenix_vinifera	Calamus_caryotoides))	((Podococcus_barteri	(Attalea_speciosa	(Prestoea_acuminata	Sclerosperma_profizianum)))	Iriartea_deltoidea))	Veitchia_spiralis)	Serenoa_repens)	((Orania_palindan	(Bactris_major	Sabal_domingensis))	(Reinhardtia_paiewonskiana	Roystonea_regia)))	Phoenix_dactylifera)))	Kingia_australis);
(((Reinhardtia_gracilis	Elaeis_guineensis)	(Geonoma_undata	(Dypsis_decaryi	(((Kentiopsis_piersoniorum	Heterospathe_cagayanensis)	Burretiokentia_grandiflora)	(((Sclerosperma_profizianum	(Podococcus_barteri	Prestoea_acuminata))	(((Attalea_speciosa	Calamus_caryotoides)	(Roystonea_regia	(((Serenoa_repens	Orania_palindan)	Sabal_domingensis)	(Bactris_major	Reinhardtia_paiewonskiana))))	((Pelagodoxa_henryana	(((Iriartea_deltoidea	Phoenix_dactylifera)	Leopoldinia_pulchra)	Hydriastele_microspadix))	Pseudophoenix_vinifera)))	Veitchia_spiralis)))))	Kingia_australis);
(((Veitchia_spiralis	Burretiokentia_grandiflora)	(((Dypsis_decaryi	(Reinhardtia_gracilis	Elaeis_guineensis))	Heterospathe_cagayanensis)	(Kentiopsis_piersoniorum	(Geonoma_undata	((Calamus_caryotoides	(((Roystonea_regia	Reinhardtia_paiewonskiana)	(Orania_palindan	(Bactris_major	Sabal_domingensis)))	((((Sclerosperma_profizianum	Podococcus_barteri)	(((Prestoea_acuminata	Iriartea_deltoidea)	(Pelagodoxa_henryana	(Serenoa_repens	Hydriastele_microspadix)))	Leopoldinia_pulchra))	Attalea_speciosa)	Pseudophoenix_vinifera)))	Phoenix_dactylifera)))))	Kingia_australis);
((((((((((Veitchia_spiralis	Burretiokentia_grandiflora)	Bactris_major)	Sabal_domingensis)	(Heterospathe_cagayanensis	Kentiopsis_piersoniorum))	(Dypsis_decaryi	Geonoma_undata))	Reinhardtia_gracilis)	((((Iriartea_deltoidea	((Leopoldinia_pulchra	Pelagodoxa_henryana)	(Serenoa_repens	Hydriastele_microspadix)))	(((Sclerosperma_profizianum	(Prestoea_acuminata	Podococcus_barteri))	Orania_palindan)	Attalea_speciosa))	(Roystonea_regia	(Pseudophoenix_vinifera	Calamus_caryotoides)))	Phoenix_dactylifera))	Elaeis_guineensis)	Reinhardtia_paiewonskiana)	Kingia_australis);
(((((((Dypsis_decaryi	(Burretiokentia_grandiflora	(Heterospathe_cagayanensis	Kentiopsis_piersoniorum)))	Geonoma_undata)	Reinhardtia_gracilis)	Veitchia_spiralis)	((Sclerosperma_profizianum	(Prestoea_acuminata	Podococcus_barteri))	(Serenoa_repens	((Phoenix_dactylifera	((Attalea_speciosa	Iriartea_deltoidea)	((Pelagodoxa_henryana	Hydriastele_microspadix)	Leopoldinia_pulchra)))	(Calamus_caryotoides	(Pseudophoenix_vinifera	((Roystonea_regia	Reinhardtia_paiewonskiana)	(Bactris_major	(Orania_palindan	Sabal_domingensis)))))))))	Elaeis_guineensis)	Kingia_australis);
((((((((Sclerosperma_profizianum	(Attalea_speciosa	Podococcus_barteri))	(Calamus_caryotoides	(Pseudophoenix_vinifera	(Roystonea_regia	(((Bactris_major	Sabal_domingensis)	Orania_palindan)	Reinhardtia_paiewonskiana)))))	(((Burretiokentia_grandiflora	(Pelagodoxa_henryana	((Iriartea_deltoidea	Leopoldinia_pulchra)	(Serenoa_repens	(Prestoea_acuminata	Hydriastele_microspadix)))))	Geonoma_undata)	Dypsis_decaryi))	Reinhardtia_gracilis)	Phoenix_dactylifera)	(Elaeis_guineensis	(Heterospathe_cagayanensis	Kentiopsis_piersoniorum)))	Veitchia_spiralis)	Kingia_australis);
((((Dypsis_decaryi	(Reinhardtia_gracilis	Geonoma_undata))	((Heterospathe_cagayanensis	Kentiopsis_piersoniorum)	(Veitchia_spiralis	Burretiokentia_grandiflora)))	(((((Phoenix_dactylifera	((Iriartea_deltoidea	Leopoldinia_pulchra)	(Pelagodoxa_henryana	Hydriastele_microspadix)))	Attalea_speciosa)	((Calamus_caryotoides	Pseudophoenix_vinifera)	(Serenoa_repens	(((Bactris_major	Sabal_domingensis)	(Roystonea_regia	Orania_palindan))	Reinhardtia_paiewonskiana))))	(Sclerosperma_profizianum	(Prestoea_acuminata	Podococcus_barteri)))	Elaeis_guineensis))	Kingia_australis);
((Burretiokentia_grandiflora	(((((((((Iriartea_deltoidea	Phoenix_dactylifera)	(Prestoea_acuminata	((Reinhardtia_gracilis	Hydriastele_microspadix)	(Leopoldinia_pulchra	Pelagodoxa_henryana))))	Dypsis_decaryi)	((Calamus_caryotoides	Pseudophoenix_vinifera)	(Roystonea_regia	(((Bactris_major	Sabal_domingensis)	Orania_palindan)	Reinhardtia_paiewonskiana))))	Veitchia_spiralis)	Serenoa_repens)	(Sclerosperma_profizianum	(Attalea_speciosa	Podococcus_barteri)))	(Geonoma_undata	Elaeis_guineensis))	(Heterospathe_cagayanensis	Kentiopsis_piersoniorum)))	Kingia_australis);
((((Kentiopsis_piersoniorum	Heterospathe_cagayanensis)	Elaeis_guineensis)	(((((Serenoa_repens	(((Iriartea_deltoidea	(((Pseudophoenix_vinifera	Calamus_caryotoides)	Pelagodoxa_henryana)	((Attalea_speciosa	Hydriastele_microspadix)	Leopoldinia_pulchra)))	((Podococcus_barteri	Prestoea_acuminata)	((Veitchia_spiralis	Burretiokentia_grandiflora)	Sclerosperma_profizianum)))	(((Sabal_domingensis	Orania_palindan)	Roystonea_regia)	(Bactris_major	Reinhardtia_paiewonskiana))))	Dypsis_decaryi)	Phoenix_dactylifera)	Geonoma_undata)	Reinhardtia_gracilis))	Kingia_australis);
(((Kentiopsis_piersoniorum	Heterospathe_cagayanensis)	(Burretiokentia_grandiflora	((Reinhardtia_gracilis	(((((Phoenix_dactylifera	(((Elaeis_guineensis	Iriartea_deltoidea)	(Attalea_speciosa	((((Pseudophoenix_vinifera	Pelagodoxa_henryana)	Leopoldinia_pulchra)	Hydriastele_microspadix)	Sclerosperma_profizianum)))	(Calamus_caryotoides	(Podococcus_barteri	Prestoea_acuminata))))	Serenoa_repens)	Veitchia_spiralis)	(((Bactris_major	Sabal_domingensis)	Roystonea_regia)	(Orania_palindan	Reinhardtia_paiewonskiana)))	Geonoma_undata))	Dypsis_decaryi)))	Kingia_australis);
(((Elaeis_guineensis	((Burretiokentia_grandiflora	((Dypsis_decaryi	(Kentiopsis_piersoniorum	Heterospathe_cagayanensis))	Geonoma_undata))	(((Roystonea_regia	((Bactris_major	Sabal_domingensis)	Reinhardtia_paiewonskiana))	Orania_palindan)	Reinhardtia_gracilis)))	((Serenoa_repens	((Iriartea_deltoidea	Phoenix_dactylifera)	((Pseudophoenix_vinifera	(Hydriastele_microspadix	(Leopoldinia_pulchra	Pelagodoxa_henryana)))	((Attalea_speciosa	Sclerosperma_profizianum)	(Podococcus_barteri	(Veitchia_spiralis	Prestoea_acuminata))))))	Calamus_caryotoides))	Kingia_australis);
(((Elaeis_guineensis	((((Burretiokentia_grandiflora	(Kentiopsis_piersoniorum	Heterospathe_cagayanensis))	Geonoma_undata)	Dypsis_decaryi)	(((Roystonea_regia	Reinhardtia_paiewonskiana)	(Orania_palindan	(Bactris_major	Sabal_domingensis)))	Reinhardtia_gracilis)))	((Phoenix_dactylifera	(((Attalea_speciosa	(Iriartea_deltoidea	Leopoldinia_pulchra))	((Pelagodoxa_henryana	(Podococcus_barteri	Prestoea_acuminata))	((Pseudophoenix_vinifera	Veitchia_spiralis)	Sclerosperma_profizianum)))	(Serenoa_repens	Hydriastele_microspadix)))	Calamus_caryotoides))	Kingia_australis);
((Elaeis_guineensis	((((Dypsis_decaryi	((Veitchia_spiralis	Burretiokentia_grandiflora)	(Kentiopsis_piersoniorum	Heterospathe_cagayanensis)))	Geonoma_undata)	Reinhardtia_gracilis)	((Iriartea_deltoidea	Phoenix_dactylifera)	(((Attalea_speciosa	((Podococcus_barteri	Prestoea_acuminata)	Sclerosperma_profizianum))	((Leopoldinia_pulchra	(Hydriastele_microspadix	(Pelagodoxa_henryana	Pseudophoenix_vinifera)))	(((Roystonea_regia	Reinhardtia_paiewonskiana)	(Bactris_major	(Sabal_domingensis	Orania_palindan)))	Calamus_caryotoides)))	Serenoa_repens))))	Kingia_australis);
((Elaeis_guineensis	(((((Roystonea_regia	Reinhardtia_paiewonskiana)	(Bactris_major	(Sabal_domingensis	Orania_palindan)))	((Burretiokentia_grandiflora	(Kentiopsis_piersoniorum	Heterospathe_cagayanensis))	(Dypsis_decaryi	Geonoma_undata)))	Reinhardtia_gracilis)	(((((Attalea_speciosa	((Podococcus_barteri	Prestoea_acuminata)	Sclerosperma_profizianum))	Veitchia_spiralis)	Serenoa_repens)	(Pseudophoenix_vinifera	Calamus_caryotoides))	((Iriartea_deltoidea	Phoenix_dactylifera)	(Pelagodoxa_henryana	(Leopoldinia_pulchra	Hydriastele_microspadix))))))	Kingia_australis);
((((Elaeis_guineensis	(((Dypsis_decaryi	(Burretiokentia_grandiflora	(Kentiopsis_piersoniorum	Heterospathe_cagayanensis)))	Geonoma_undata)	Reinhardtia_gracilis))	((Calamus_caryotoides	(((Reinhardtia_paiewonskiana	((Bactris_major	Sabal_domingensis)	Orania_palindan))	Roystonea_regia)	(((Pelagodoxa_henryana	((Podococcus_barteri	Prestoea_acuminata)	(Attalea_speciosa	Sclerosperma_profizianum)))	((Hydriastele_microspadix	Serenoa_repens)	(Iriartea_deltoidea	Leopoldinia_pulchra)))	Pseudophoenix_vinifera)))	Phoenix_dactylifera))	Veitchia_spiralis)	Kingia_australis);
(((Burretiokentia_grandiflora	Dypsis_decaryi)	(Veitchia_spiralis	(((Kentiopsis_piersoniorum	Heterospathe_cagayanensis)	((Reinhardtia_gracilis	((((Reinhardtia_paiewonskiana	Bactris_major)	Sabal_domingensis)	Orania_palindan)	Roystonea_regia))	((((Pseudophoenix_vinifera	Calamus_caryotoides)	(((Podococcus_barteri	Prestoea_acuminata)	Sclerosperma_profizianum)	Attalea_speciosa))	((Serenoa_repens	(Iriartea_deltoidea	Elaeis_guineensis))	(Hydriastele_microspadix	(Pelagodoxa_henryana	Leopoldinia_pulchra))))	Phoenix_dactylifera)))	Geonoma_undata)))	Kingia_australis);
((Hydriastele_microspadix	((((((Calamus_caryotoides	((Dypsis_decaryi	((Reinhardtia_gracilis	Geonoma_undata)	(Veitchia_spiralis	(Kentiopsis_piersoniorum	(Burretiokentia_grandiflora	Heterospathe_cagayanensis)))))	(Phoenix_dactylifera	(Iriartea_deltoidea	Elaeis_guineensis))))	(((Roystonea_regia	Sabal_domingensis)	((Orania_palindan	Reinhardtia_paiewonskiana)	Bactris_major))	Podococcus_barteri))	(Pseudophoenix_vinifera	(Attalea_speciosa	Sclerosperma_profizianum)))	Prestoea_acuminata)	(Leopoldinia_pulchra	Pelagodoxa_henryana))	Serenoa_repens))	Kingia_australis);
(((((Geonoma_undata	(Reinhardtia_gracilis	Dypsis_decaryi))	(Kentiopsis_piersoniorum	(Burretiokentia_grandiflora	Heterospathe_cagayanensis)))	(Phoenix_dactylifera	(Iriartea_deltoidea	Elaeis_guineensis)))	((((Pseudophoenix_vinifera	((Leopoldinia_pulchra	Pelagodoxa_henryana)	(Hydriastele_microspadix	Serenoa_repens)))	(Attalea_speciosa	(Veitchia_spiralis	((Prestoea_acuminata	Podococcus_barteri)	Sclerosperma_profizianum))))	(((Orania_palindan	(Bactris_major	Sabal_domingensis))	Roystonea_regia)	Reinhardtia_paiewonskiana))	Calamus_caryotoides))	Kingia_australis);
((Burretiokentia_grandiflora	((Heterospathe_cagayanensis	Kentiopsis_piersoniorum)	((Elaeis_guineensis	Reinhardtia_gracilis)	(Geonoma_undata	(Dypsis_decaryi	(((Phoenix_dactylifera	(Pelagodoxa_henryana	((Iriartea_deltoidea	Leopoldinia_pulchra)	(Serenoa_repens	Hydriastele_microspadix))))	((((((Bactris_major	(Orania_palindan	Sabal_domingensis))	Reinhardtia_paiewonskiana)	Roystonea_regia)	(Pseudophoenix_vinifera	Calamus_caryotoides))	Attalea_speciosa)	Veitchia_spiralis))	(Sclerosperma_profizianum	(Prestoea_acuminata	Podococcus_barteri))))))))	Kingia_australis);
((((Iriartea_deltoidea	Elaeis_guineensis)	(((Veitchia_spiralis	((((Bactris_major	(Orania_palindan	Sabal_domingensis))	Reinhardtia_paiewonskiana)	Roystonea_regia)	(Pseudophoenix_vinifera	Calamus_caryotoides)))	(((Serenoa_repens	Sclerosperma_profizianum)	(Attalea_speciosa	Podococcus_barteri))	(Prestoea_acuminata	(Leopoldinia_pulchra	(Hydriastele_microspadix	Pelagodoxa_henryana)))))	Phoenix_dactylifera))	((Dypsis_decaryi	(Burretiokentia_grandiflora	(Heterospathe_cagayanensis	Kentiopsis_piersoniorum)))	(Reinhardtia_gracilis	Geonoma_undata)))	Kingia_australis);
(((Elaeis_guineensis	((((Dypsis_decaryi	Geonoma_undata)	(Burretiokentia_grandiflora	(Heterospathe_cagayanensis	Kentiopsis_piersoniorum)))	Reinhardtia_gracilis)	((((((Iriartea_deltoidea	((Prestoea_acuminata	Sclerosperma_profizianum)	Podococcus_barteri))	((Leopoldinia_pulchra	Hydriastele_microspadix)	(Pelagodoxa_henryana	(Attalea_speciosa	Pseudophoenix_vinifera))))	Serenoa_repens)	((Bactris_major	Sabal_domingensis)	((Orania_palindan	Reinhardtia_paiewonskiana)	Roystonea_regia)))	Calamus_caryotoides)	Phoenix_dactylifera)))	Veitchia_spiralis)	Kingia_australis);
((((Geonoma_undata	((Reinhardtia_gracilis	Elaeis_guineensis)	((Heterospathe_cagayanensis	Kentiopsis_piersoniorum)	(((Prestoea_acuminata	((Pelagodoxa_henryana	Leopoldinia_pulchra)	Hydriastele_microspadix))	((((Attalea_speciosa	(Pseudophoenix_vinifera	Calamus_caryotoides))	Podococcus_barteri)	Sclerosperma_profizianum)	(((Orania_palindan	(Bactris_major	Sabal_domingensis))	(Reinhardtia_paiewonskiana	Roystonea_regia))	Serenoa_repens)))	(Iriartea_deltoidea	Phoenix_dactylifera)))))	Veitchia_spiralis)	(Dypsis_decaryi	Burretiokentia_grandiflora))	Kingia_australis);
((Elaeis_guineensis	(((((Iriartea_deltoidea	(Leopoldinia_pulchra	(Pelagodoxa_henryana	(Serenoa_repens	Hydriastele_microspadix))))	(Attalea_speciosa	((Podococcus_barteri	Prestoea_acuminata)	((Pseudophoenix_vinifera	Calamus_caryotoides)	((Bactris_major	Sabal_domingensis)	(Reinhardtia_paiewonskiana	Roystonea_regia))))))	Sclerosperma_profizianum)	Phoenix_dactylifera)	((Orania_palindan	Reinhardtia_gracilis)	(Geonoma_undata	(Dypsis_decaryi	((Veitchia_spiralis	Burretiokentia_grandiflora)	(Heterospathe_cagayanensis	Kentiopsis_piersoniorum)))))))	Kingia_australis);
((Elaeis_guineensis	(((((Serenoa_repens	Hydriastele_microspadix)	(Pseudophoenix_vinifera	((((Sclerosperma_profizianum	(Podococcus_barteri	Prestoea_acuminata))	(((Roystonea_regia	Reinhardtia_paiewonskiana)	Orania_palindan)	(Bactris_major	Sabal_domingensis)))	Attalea_speciosa)	((Iriartea_deltoidea	Leopoldinia_pulchra)	Pelagodoxa_henryana))))	Calamus_caryotoides)	Phoenix_dactylifera)	(Reinhardtia_gracilis	((Geonoma_undata	((Veitchia_spiralis	Burretiokentia_grandiflora)	(Heterospathe_cagayanensis	Kentiopsis_piersoniorum)))	Dypsis_decaryi))))	Kingia_australis);
((Elaeis_guineensis	(((Sclerosperma_profizianum	(Prestoea_acuminata	Podococcus_barteri))	(Phoenix_dactylifera	(((Iriartea_deltoidea	(Hydriastele_microspadix	(Serenoa_repens	Pelagodoxa_henryana)))	Leopoldinia_pulchra)	((Veitchia_spiralis	Attalea_speciosa)	(Pseudophoenix_vinifera	Calamus_caryotoides)))))	(Geonoma_undata	(((Roystonea_regia	Orania_palindan)	((Reinhardtia_paiewonskiana	Bactris_major)	Sabal_domingensis))	((Reinhardtia_gracilis	(Dypsis_decaryi	Burretiokentia_grandiflora))	(Heterospathe_cagayanensis	Kentiopsis_piersoniorum))))))	Kingia_australis);
((((Reinhardtia_gracilis	(Dypsis_decaryi	((((((Iriartea_deltoidea	Phoenix_dactylifera)	(Leopoldinia_pulchra	(Hydriastele_microspadix	Pelagodoxa_henryana)))	(((Pseudophoenix_vinifera	Calamus_caryotoides)	Roystonea_regia)	Serenoa_repens))	((Sclerosperma_profizianum	((Burretiokentia_grandiflora	(Heterospathe_cagayanensis	Orania_palindan))	Kentiopsis_piersoniorum))	(Prestoea_acuminata	Podococcus_barteri)))	(((Bactris_major	Sabal_domingensis)	Reinhardtia_paiewonskiana)	Elaeis_guineensis))	Attalea_speciosa)))	Geonoma_undata)	Veitchia_spiralis)	Kingia_australis);
(((Dypsis_decaryi	Burretiokentia_grandiflora)	((Geonoma_undata	(((Elaeis_guineensis	Heterospathe_cagayanensis)	Kentiopsis_piersoniorum)	(Reinhardtia_gracilis	(((((Prestoea_acuminata	Podococcus_barteri)	((Pseudophoenix_vinifera	Calamus_caryotoides)	Attalea_speciosa))	((Bactris_major	(Orania_palindan	Sabal_domingensis))	(Reinhardtia_paiewonskiana	Roystonea_regia)))	Sclerosperma_profizianum)	(Phoenix_dactylifera	(((Pelagodoxa_henryana	Leopoldinia_pulchra)	Iriartea_deltoidea)	(Serenoa_repens	Hydriastele_microspadix)))))))	Veitchia_spiralis))	Kingia_australis);
((Elaeis_guineensis	((((Dypsis_decaryi	(Burretiokentia_grandiflora	((Sclerosperma_profizianum	(Prestoea_acuminata	Podococcus_barteri))	((((Iriartea_deltoidea	(Phoenix_dactylifera	Pelagodoxa_henryana))	Leopoldinia_pulchra)	Hydriastele_microspadix)	(((Pseudophoenix_vinifera	Calamus_caryotoides)	Attalea_speciosa)	(Serenoa_repens	(((Bactris_major	(Orania_palindan	Sabal_domingensis))	Roystonea_regia)	Reinhardtia_paiewonskiana)))))))	Geonoma_undata)	((Veitchia_spiralis	Heterospathe_cagayanensis)	Kentiopsis_piersoniorum))	Reinhardtia_gracilis))	Kingia_australis);
((Elaeis_guineensis	((((Geonoma_undata	(((Kentiopsis_piersoniorum	Veitchia_spiralis)	Heterospathe_cagayanensis)	Burretiokentia_grandiflora))	Dypsis_decaryi)	Reinhardtia_gracilis)	(((Pseudophoenix_vinifera	((((Podococcus_barteri	Sclerosperma_profizianum)	((Roystonea_regia	(Bactris_major	Reinhardtia_paiewonskiana))	(Sabal_domingensis	Orania_palindan)))	Attalea_speciosa)	Serenoa_repens))	(Hydriastele_microspadix	((Iriartea_deltoidea	(Leopoldinia_pulchra	Prestoea_acuminata))	Pelagodoxa_henryana)))	(Calamus_caryotoides	Phoenix_dactylifera))))	Kingia_australis);
((Elaeis_guineensis	((((Heterospathe_cagayanensis	Burretiokentia_grandiflora)	(Geonoma_undata	(Kentiopsis_piersoniorum	Dypsis_decaryi)))	Reinhardtia_gracilis)	(Phoenix_dactylifera	((Attalea_speciosa	(Pseudophoenix_vinifera	(Hydriastele_microspadix	((Iriartea_deltoidea	Leopoldinia_pulchra)	Pelagodoxa_henryana))))	(((Orania_palindan	(Roystonea_regia	((Bactris_major	Reinhardtia_paiewonskiana)	Sabal_domingensis)))	Calamus_caryotoides)	((Veitchia_spiralis	(Serenoa_repens	Sclerosperma_profizianum))	(Prestoea_acuminata	Podococcus_barteri)))))))	Kingia_australis);
((((Reinhardtia_paiewonskiana	Elaeis_guineensis)	(((Reinhardtia_gracilis	Geonoma_undata)	(Dypsis_decaryi	(Kentiopsis_piersoniorum	(Heterospathe_cagayanensis	(Orania_palindan	Burretiokentia_grandiflora)))))	(Phoenix_dactylifera	(((((Pseudophoenix_vinifera	(Hydriastele_microspadix	(Leopoldinia_pulchra	Pelagodoxa_henryana)))	Attalea_speciosa)	((Iriartea_deltoidea	Roystonea_regia)	(((Sabal_domingensis	Bactris_major)	Sclerosperma_profizianum)	(Prestoea_acuminata	Podococcus_barteri))))	Serenoa_repens)	Calamus_caryotoides))))	Veitchia_spiralis)	Kingia_australis);
((Elaeis_guineensis	((Reinhardtia_gracilis	((Veitchia_spiralis	(Burretiokentia_grandiflora	Dypsis_decaryi))	((Kentiopsis_piersoniorum	Heterospathe_cagayanensis)	Geonoma_undata)))	(((Iriartea_deltoidea	((Serenoa_repens	Hydriastele_microspadix)	(Leopoldinia_pulchra	(Prestoea_acuminata	Pelagodoxa_henryana))))	(Sclerosperma_profizianum	((((Orania_palindan	Sabal_domingensis)	((Reinhardtia_paiewonskiana	Bactris_major)	Roystonea_regia))	(Attalea_speciosa	Pseudophoenix_vinifera))	Podococcus_barteri)))	(Calamus_caryotoides	Phoenix_dactylifera))))	Kingia_australis);
((Veitchia_spiralis	(Burretiokentia_grandiflora	((Kentiopsis_piersoniorum	Heterospathe_cagayanensis)	((Phoenix_dactylifera	(((((Reinhardtia_paiewonskiana	(Bactris_major	Sabal_domingensis))	Orania_palindan)	Roystonea_regia)	(Attalea_speciosa	(Serenoa_repens	(Sclerosperma_profizianum	((Podococcus_barteri	Prestoea_acuminata)	(Elaeis_guineensis	((((Pelagodoxa_henryana	Pseudophoenix_vinifera)	Leopoldinia_pulchra)	Hydriastele_microspadix)	Iriartea_deltoidea)))))))	Calamus_caryotoides))	((Dypsis_decaryi	Reinhardtia_gracilis)	Geonoma_undata)))))	Kingia_australis);
((Elaeis_guineensis	((((Calamus_caryotoides	Veitchia_spiralis)	(Hydriastele_microspadix	(Dypsis_decaryi	(Geonoma_undata	((Reinhardtia_gracilis	(Iriartea_deltoidea	Leopoldinia_pulchra))	((((Attalea_speciosa	Sclerosperma_profizianum)	(((Orania_palindan	Sabal_domingensis)	Roystonea_regia)	(Bactris_major	Reinhardtia_paiewonskiana)))	(Serenoa_repens	Pseudophoenix_vinifera))	(Pelagodoxa_henryana	(Podococcus_barteri	Prestoea_acuminata))))))))	Phoenix_dactylifera)	(Kentiopsis_piersoniorum	(Burretiokentia_grandiflora	Heterospathe_cagayanensis))))	Kingia_australis);
(((((Calamus_caryotoides	(Podococcus_barteri	Prestoea_acuminata))	(Phoenix_dactylifera	((Elaeis_guineensis	(Pseudophoenix_vinifera	((Iriartea_deltoidea	Leopoldinia_pulchra)	(Pelagodoxa_henryana	Hydriastele_microspadix))))	Attalea_speciosa)))	(Serenoa_repens	Sclerosperma_profizianum))	(((Geonoma_undata	Dypsis_decaryi)	((Veitchia_spiralis	Burretiokentia_grandiflora)	(Heterospathe_cagayanensis	Kentiopsis_piersoniorum)))	(((Reinhardtia_paiewonskiana	(Orania_palindan	(Bactris_major	Sabal_domingensis)))	Roystonea_regia)	Reinhardtia_gracilis)))	Kingia_australis);
((((((((Reinhardtia_paiewonskiana	(Orania_palindan	(Bactris_major	Sabal_domingensis)))	Roystonea_regia)	((Dypsis_decaryi	((Veitchia_spiralis	Burretiokentia_grandiflora)	(Heterospathe_cagayanensis	Kentiopsis_piersoniorum)))	Reinhardtia_gracilis))	Geonoma_undata)	(((Sclerosperma_profizianum	(((Elaeis_guineensis	Iriartea_deltoidea)	Leopoldinia_pulchra)	(Pelagodoxa_henryana	(Serenoa_repens	Hydriastele_microspadix))))	(Pseudophoenix_vinifera	Calamus_caryotoides))	(Podococcus_barteri	Prestoea_acuminata)))	Phoenix_dactylifera)	Attalea_speciosa)	Kingia_australis);
((Burretiokentia_grandiflora	(((Reinhardtia_gracilis	Dypsis_decaryi)	(((Orania_palindan	(Bactris_major	Sabal_domingensis))	(Roystonea_regia	Reinhardtia_paiewonskiana))	Geonoma_undata))	(((((Iriartea_deltoidea	Leopoldinia_pulchra)	Pelagodoxa_henryana)	Hydriastele_microspadix)	((Attalea_speciosa	Veitchia_spiralis)	(Sclerosperma_profizianum	Pseudophoenix_vinifera)))	((Calamus_caryotoides	((Elaeis_guineensis	(Heterospathe_cagayanensis	Kentiopsis_piersoniorum))	Phoenix_dactylifera))	(Serenoa_repens	(Podococcus_barteri	Prestoea_acuminata))))))	Kingia_australis);
((((Burretiokentia_grandiflora	(((Bactris_major	((((((Calamus_caryotoides	Pseudophoenix_vinifera)	(Roystonea_regia	(Orania_palindan	Sabal_domingensis)))	(((Leopoldinia_pulchra	Pelagodoxa_henryana)	((Prestoea_acuminata	Serenoa_repens)	Hydriastele_microspadix))	Iriartea_deltoidea))	Phoenix_dactylifera)	Sclerosperma_profizianum)	(Attalea_speciosa	Podococcus_barteri)))	((Reinhardtia_gracilis	Elaeis_guineensis)	((Heterospathe_cagayanensis	Kentiopsis_piersoniorum)	Geonoma_undata)))	Veitchia_spiralis))	Dypsis_decaryi)	Reinhardtia_paiewonskiana)	Kingia_australis);
(((((Kentiopsis_piersoniorum	Heterospathe_cagayanensis)	((Geonoma_undata	(Burretiokentia_grandiflora	(Sclerosperma_profizianum	((Podococcus_barteri	Prestoea_acuminata)	(((Reinhardtia_paiewonskiana	(Bactris_major	Sabal_domingensis))	(Roystonea_regia	Orania_palindan))	((((Attalea_speciosa	Leopoldinia_pulchra)	Hydriastele_microspadix)	(Pseudophoenix_vinifera	Pelagodoxa_henryana))	((Iriartea_deltoidea	Phoenix_dactylifera)	(Calamus_caryotoides	Serenoa_repens))))))))	Dypsis_decaryi))	(Reinhardtia_gracilis	Elaeis_guineensis))	Veitchia_spiralis)	Kingia_australis);
((((Sclerosperma_profizianum	((Podococcus_barteri	Prestoea_acuminata)	(((Reinhardtia_paiewonskiana	(Bactris_major	(Orania_palindan	Sabal_domingensis)))	Roystonea_regia)	(((Leopoldinia_pulchra	Pelagodoxa_henryana)	((Attalea_speciosa	Pseudophoenix_vinifera)	Hydriastele_microspadix))	(Iriartea_deltoidea	(Serenoa_repens	(Phoenix_dactylifera	Calamus_caryotoides)))))))	(((Geonoma_undata	Reinhardtia_gracilis)	((Dypsis_decaryi	Kentiopsis_piersoniorum)	Heterospathe_cagayanensis))	(Veitchia_spiralis	Burretiokentia_grandiflora)))	Elaeis_guineensis)	Kingia_australis);
((((Phoenix_dactylifera	((((Orania_palindan	(Sabal_domingensis	Bactris_major))	(Roystonea_regia	Reinhardtia_paiewonskiana))	(Pseudophoenix_vinifera	Calamus_caryotoides))	((Prestoea_acuminata	((Attalea_speciosa	Iriartea_deltoidea)	Leopoldinia_pulchra))	(((Serenoa_repens	Hydriastele_microspadix)	Pelagodoxa_henryana)	(Podococcus_barteri	Sclerosperma_profizianum)))))	(((Geonoma_undata	(Kentiopsis_piersoniorum	Heterospathe_cagayanensis))	((Dypsis_decaryi	Burretiokentia_grandiflora)	Veitchia_spiralis))	Reinhardtia_gracilis))	Elaeis_guineensis)	Kingia_australis);
((((((((Attalea_speciosa	(Serenoa_repens	Hydriastele_microspadix))	Veitchia_spiralis)	(Phoenix_dactylifera	(Iriartea_deltoidea	Leopoldinia_pulchra)))	((Calamus_caryotoides	((Orania_palindan	(Sabal_domingensis	Bactris_major))	(Roystonea_regia	Reinhardtia_paiewonskiana)))	(Pelagodoxa_henryana	Pseudophoenix_vinifera)))	((Prestoea_acuminata	Podococcus_barteri)	Sclerosperma_profizianum))	(Kentiopsis_piersoniorum	(Heterospathe_cagayanensis	(Dypsis_decaryi	(Reinhardtia_gracilis	Burretiokentia_grandiflora)))))	(Geonoma_undata	Elaeis_guineensis))	Kingia_australis);
((((((((Leopoldinia_pulchra	(Pelagodoxa_henryana	Iriartea_deltoidea))	(((Veitchia_spiralis	Attalea_speciosa)	Serenoa_repens)	Hydriastele_microspadix))	(Sclerosperma_profizianum	Phoenix_dactylifera))	(Calamus_caryotoides	Pseudophoenix_vinifera))	(Prestoea_acuminata	Podococcus_barteri))	Elaeis_guineensis)	(((((Roystonea_regia	(Orania_palindan	Sabal_domingensis))	(Bactris_major	Reinhardtia_paiewonskiana))	Geonoma_undata)	(Dypsis_decaryi	((Kentiopsis_piersoniorum	Heterospathe_cagayanensis)	Burretiokentia_grandiflora)))	Reinhardtia_gracilis))	Kingia_australis);
(((((Dypsis_decaryi	(Geonoma_undata	(((((Serenoa_repens	Hydriastele_microspadix)	(Iriartea_deltoidea	Phoenix_dactylifera))	(((Sclerosperma_profizianum	Pelagodoxa_henryana)	(Calamus_caryotoides	(Attalea_speciosa	Pseudophoenix_vinifera)))	Leopoldinia_pulchra))	(Podococcus_barteri	Prestoea_acuminata))	(Reinhardtia_paiewonskiana	(((Orania_palindan	(Bactris_major	Sabal_domingensis))	Roystonea_regia)	Veitchia_spiralis)))))	((Kentiopsis_piersoniorum	Heterospathe_cagayanensis)	Burretiokentia_grandiflora))	Reinhardtia_gracilis)	Elaeis_guineensis)	Kingia_australis);
(((Pelagodoxa_henryana	((Prestoea_acuminata	Iriartea_deltoidea)	Leopoldinia_pulchra))	(((((((Roystonea_regia	(Attalea_speciosa	(Reinhardtia_paiewonskiana	(Bactris_major	(Sabal_domingensis	Orania_palindan)))))	(((Reinhardtia_gracilis	Geonoma_undata)	Dypsis_decaryi)	((Kentiopsis_piersoniorum	Heterospathe_cagayanensis)	(Veitchia_spiralis	Burretiokentia_grandiflora))))	(Sclerosperma_profizianum	Podococcus_barteri))	(Calamus_caryotoides	Pseudophoenix_vinifera))	(Serenoa_repens	Hydriastele_microspadix))	Elaeis_guineensis)	Phoenix_dactylifera))	Kingia_australis);
(((Veitchia_spiralis	Burretiokentia_grandiflora)	(((Kentiopsis_piersoniorum	Heterospathe_cagayanensis)	(Dypsis_decaryi	(Geonoma_undata	((((Sclerosperma_profizianum	Elaeis_guineensis)	((((Attalea_speciosa	Hydriastele_microspadix)	Serenoa_repens)	(Pelagodoxa_henryana	Iriartea_deltoidea))	Leopoldinia_pulchra))	((Podococcus_barteri	Prestoea_acuminata)	((Calamus_caryotoides	Pseudophoenix_vinifera)	((Orania_palindan	Roystonea_regia)	((Bactris_major	Sabal_domingensis)	Reinhardtia_paiewonskiana)))))	Phoenix_dactylifera))))	Reinhardtia_gracilis))	Kingia_australis);
((Attalea_speciosa	(((Phoenix_dactylifera	(((Pelagodoxa_henryana	Hydriastele_microspadix)	Leopoldinia_pulchra)	(Iriartea_deltoidea	Elaeis_guineensis)))	((Sclerosperma_profizianum	((Podococcus_barteri	Veitchia_spiralis)	Prestoea_acuminata))	((Geonoma_undata	Dypsis_decaryi)	(Reinhardtia_gracilis	(Burretiokentia_grandiflora	(Kentiopsis_piersoniorum	Heterospathe_cagayanensis))))))	(((Calamus_caryotoides	Pseudophoenix_vinifera)	((((Bactris_major	Sabal_domingensis)	Orania_palindan)	Reinhardtia_paiewonskiana)	Roystonea_regia))	Serenoa_repens)))	Kingia_australis);
((Elaeis_guineensis	((((Heterospathe_cagayanensis	Dypsis_decaryi)	((Burretiokentia_grandiflora	Veitchia_spiralis)	Reinhardtia_gracilis))	(Geonoma_undata	Kentiopsis_piersoniorum))	(((Attalea_speciosa	(Prestoea_acuminata	((Iriartea_deltoidea	(((Phoenix_dactylifera	Pelagodoxa_henryana)	Hydriastele_microspadix)	Leopoldinia_pulchra))	(((Calamus_caryotoides	Pseudophoenix_vinifera)	(((Bactris_major	Sabal_domingensis)	Reinhardtia_paiewonskiana)	(Roystonea_regia	Orania_palindan)))	Serenoa_repens))))	Podococcus_barteri)	Sclerosperma_profizianum)))	Kingia_australis);
(((Geonoma_undata	(Dypsis_decaryi	(Reinhardtia_gracilis	((Heterospathe_cagayanensis	Kentiopsis_piersoniorum)	Burretiokentia_grandiflora))))	((Phoenix_dactylifera	((Serenoa_repens	Calamus_caryotoides)	(((Orania_palindan	(Reinhardtia_paiewonskiana	(Sabal_domingensis	Bactris_major)))	Roystonea_regia)	((Prestoea_acuminata	((Sclerosperma_profizianum	Podococcus_barteri)	(Iriartea_deltoidea	((Hydriastele_microspadix	Leopoldinia_pulchra)	(Pelagodoxa_henryana	(Attalea_speciosa	Pseudophoenix_vinifera))))))	Veitchia_spiralis))))	Elaeis_guineensis))	Kingia_australis);
((Elaeis_guineensis	((Phoenix_dactylifera	(Calamus_caryotoides	((((Pseudophoenix_vinifera	Attalea_speciosa)	Veitchia_spiralis)	(Hydriastele_microspadix	(Pelagodoxa_henryana	(Iriartea_deltoidea	Leopoldinia_pulchra))))	((Podococcus_barteri	Prestoea_acuminata)	(Serenoa_repens	Sclerosperma_profizianum)))))	((((Sabal_domingensis	(Bactris_major	Reinhardtia_paiewonskiana))	(Roystonea_regia	Orania_palindan))	(Geonoma_undata	(Dypsis_decaryi	((Heterospathe_cagayanensis	Kentiopsis_piersoniorum)	Burretiokentia_grandiflora))))	Reinhardtia_gracilis)))	Kingia_australis);
(((Phoenix_dactylifera	((((Pseudophoenix_vinifera	Calamus_caryotoides)	(Orania_palindan	(Roystonea_regia	((Sabal_domingensis	Bactris_major)	Reinhardtia_paiewonskiana))))	((Hydriastele_microspadix	(Pelagodoxa_henryana	(Iriartea_deltoidea	Leopoldinia_pulchra)))	((Sclerosperma_profizianum	(Podococcus_barteri	Prestoea_acuminata))	Attalea_speciosa)))	Serenoa_repens))	(Elaeis_guineensis	((Dypsis_decaryi	(Reinhardtia_gracilis	Geonoma_undata))	((Heterospathe_cagayanensis	Kentiopsis_piersoniorum)	(Veitchia_spiralis	Burretiokentia_grandiflora)))))	Kingia_australis);
((Burretiokentia_grandiflora	(((Sclerosperma_profizianum	(Attalea_speciosa	Podococcus_barteri))	((Prestoea_acuminata	((Leopoldinia_pulchra	(Hydriastele_microspadix	Pelagodoxa_henryana))	Iriartea_deltoidea))	((((((Reinhardtia_paiewonskiana	Bactris_major)	Orania_palindan)	Sabal_domingensis)	Roystonea_regia)	Pseudophoenix_vinifera)	((Dypsis_decaryi	(Calamus_caryotoides	((Geonoma_undata	((Elaeis_guineensis	Heterospathe_cagayanensis)	Kentiopsis_piersoniorum))	Phoenix_dactylifera)))	(Reinhardtia_gracilis	Serenoa_repens)))))	Veitchia_spiralis))	Kingia_australis);
(((((((Elaeis_guineensis	Heterospathe_cagayanensis)	(Kentiopsis_piersoniorum	Dypsis_decaryi))	((((Orania_palindan	((Reinhardtia_paiewonskiana	(Bactris_major	Sabal_domingensis))	Roystonea_regia))	(Pseudophoenix_vinifera	((Pelagodoxa_henryana	(Hydriastele_microspadix	(Leopoldinia_pulchra	(Iriartea_deltoidea	Attalea_speciosa))))	((Sclerosperma_profizianum	Serenoa_repens)	(Podococcus_barteri	Prestoea_acuminata)))))	(Calamus_caryotoides	Phoenix_dactylifera))	Geonoma_undata))	Burretiokentia_grandiflora)	Veitchia_spiralis)	Reinhardtia_gracilis)	Kingia_australis);
(((Elaeis_guineensis	((((Reinhardtia_paiewonskiana	(Bactris_major	Sabal_domingensis))	(Roystonea_regia	Orania_palindan))	(((Serenoa_repens	((Pseudophoenix_vinifera	((Pelagodoxa_henryana	Hydriastele_microspadix)	Leopoldinia_pulchra))	((Sclerosperma_profizianum	(Podococcus_barteri	Prestoea_acuminata))	Iriartea_deltoidea)))	Calamus_caryotoides)	Attalea_speciosa))	Phoenix_dactylifera))	(((Burretiokentia_grandiflora	Veitchia_spiralis)	(Heterospathe_cagayanensis	Kentiopsis_piersoniorum))	(Dypsis_decaryi	(Geonoma_undata	Reinhardtia_gracilis))))	Kingia_australis);
((((Sclerosperma_profizianum	(Podococcus_barteri	Prestoea_acuminata))	(Pelagodoxa_henryana	((Serenoa_repens	((Veitchia_spiralis	(Roystonea_regia	(Orania_palindan	((Bactris_major	Sabal_domingensis)	Reinhardtia_paiewonskiana))))	(Pseudophoenix_vinifera	Calamus_caryotoides)))	(Hydriastele_microspadix	((Iriartea_deltoidea	(Leopoldinia_pulchra	Phoenix_dactylifera))	Attalea_speciosa)))))	((Geonoma_undata	Elaeis_guineensis)	((Reinhardtia_gracilis	Dypsis_decaryi)	(Kentiopsis_piersoniorum	(Burretiokentia_grandiflora	Heterospathe_cagayanensis)))))	Kingia_australis);
((Attalea_speciosa	(Serenoa_repens	(((Sclerosperma_profizianum	(Phoenix_dactylifera	((Elaeis_guineensis	Iriartea_deltoidea)	(Hydriastele_microspadix	(Pelagodoxa_henryana	Leopoldinia_pulchra)))))	(Prestoea_acuminata	(Pseudophoenix_vinifera	Calamus_caryotoides)))	(((((((Sabal_domingensis	Bactris_major)	Roystonea_regia)	(Reinhardtia_paiewonskiana	Orania_palindan))	((Reinhardtia_gracilis	Geonoma_undata)	((Kentiopsis_piersoniorum	Heterospathe_cagayanensis)	Burretiokentia_grandiflora)))	Dypsis_decaryi)	Veitchia_spiralis)	Podococcus_barteri))))	Kingia_australis);
(((Burretiokentia_grandiflora	((((Kentiopsis_piersoniorum	Heterospathe_cagayanensis)	(Dypsis_decaryi	Geonoma_undata))	(((Phoenix_dactylifera	((Elaeis_guineensis	Iriartea_deltoidea)	(Leopoldinia_pulchra	(Hydriastele_microspadix	Pelagodoxa_henryana))))	(((Pseudophoenix_vinifera	Calamus_caryotoides)	(((Reinhardtia_paiewonskiana	(Sabal_domingensis	Bactris_major))	(Roystonea_regia	Orania_palindan))	Serenoa_repens))	Attalea_speciosa))	((Prestoea_acuminata	Podococcus_barteri)	Sclerosperma_profizianum)))	Veitchia_spiralis))	Reinhardtia_gracilis)	Kingia_australis);
((Burretiokentia_grandiflora	(((Kentiopsis_piersoniorum	Heterospathe_cagayanensis)	(Dypsis_decaryi	(Geonoma_undata	((((((Calamus_caryotoides	Pseudophoenix_vinifera)	(Roystonea_regia	((Sabal_domingensis	(Reinhardtia_paiewonskiana	Bactris_major))	Orania_palindan)))	Attalea_speciosa)	(((Hydriastele_microspadix	Pelagodoxa_henryana)	((Phoenix_dactylifera	Iriartea_deltoidea)	Leopoldinia_pulchra))	Serenoa_repens))	((Prestoea_acuminata	Podococcus_barteri)	Sclerosperma_profizianum))	(Reinhardtia_gracilis	Elaeis_guineensis)))))	Veitchia_spiralis))	Kingia_australis);
(((Elaeis_guineensis	(Reinhardtia_gracilis	((Geonoma_undata	((Heterospathe_cagayanensis	Kentiopsis_piersoniorum)	(Veitchia_spiralis	Burretiokentia_grandiflora)))	Dypsis_decaryi)))	((Attalea_speciosa	(((((Reinhardtia_paiewonskiana	((Orania_palindan	(Bactris_major	Sabal_domingensis))	Roystonea_regia))	(Calamus_caryotoides	Pseudophoenix_vinifera))	Prestoea_acuminata)	(Phoenix_dactylifera	(Iriartea_deltoidea	Leopoldinia_pulchra)))	((Hydriastele_microspadix	Serenoa_repens)	Pelagodoxa_henryana)))	(Sclerosperma_profizianum	Podococcus_barteri)))	Kingia_australis);
((Burretiokentia_grandiflora	(((Dypsis_decaryi	(Heterospathe_cagayanensis	(Kentiopsis_piersoniorum	((((Serenoa_repens	((Pseudophoenix_vinifera	Attalea_speciosa)	(Calamus_caryotoides	((Orania_palindan	(Bactris_major	Sabal_domingensis))	(Roystonea_regia	Reinhardtia_paiewonskiana)))))	(Phoenix_dactylifera	(Iriartea_deltoidea	(Prestoea_acuminata	(Leopoldinia_pulchra	(Hydriastele_microspadix	Pelagodoxa_henryana))))))	(Sclerosperma_profizianum	Podococcus_barteri))	(Geonoma_undata	Elaeis_guineensis)))))	Veitchia_spiralis)	Reinhardtia_gracilis))	Kingia_australis);
(((((Burretiokentia_grandiflora	(((Sclerosperma_profizianum	Podococcus_barteri)	((((Phoenix_dactylifera	(((Bactris_major	Sabal_domingensis)	(Reinhardtia_paiewonskiana	Elaeis_guineensis))	(Geonoma_undata	(Heterospathe_cagayanensis	Kentiopsis_piersoniorum))))	Serenoa_repens)	(Attalea_speciosa	((Roystonea_regia	Calamus_caryotoides)	Pseudophoenix_vinifera)))	(((Prestoea_acuminata	(Leopoldinia_pulchra	Iriartea_deltoidea))	Pelagodoxa_henryana)	Hydriastele_microspadix)))	Veitchia_spiralis))	Dypsis_decaryi)	Reinhardtia_gracilis)	Orania_palindan)	Kingia_australis);
(((Dypsis_decaryi	(((Reinhardtia_gracilis	Geonoma_undata)	((Heterospathe_cagayanensis	Kentiopsis_piersoniorum)	(((((Hydriastele_microspadix	(Leopoldinia_pulchra	Pelagodoxa_henryana))	(Serenoa_repens	Prestoea_acuminata))	(((Podococcus_barteri	(Attalea_speciosa	(Calamus_caryotoides	Pseudophoenix_vinifera)))	Sclerosperma_profizianum)	Phoenix_dactylifera))	(Iriartea_deltoidea	Elaeis_guineensis))	((Orania_palindan	(Bactris_major	Sabal_domingensis))	(Reinhardtia_paiewonskiana	Roystonea_regia)))))	Veitchia_spiralis))	Burretiokentia_grandiflora)	Kingia_australis);
(((Iriartea_deltoidea	(Sabal_domingensis	(Orania_palindan	Elaeis_guineensis)))	((Geonoma_undata	(Reinhardtia_gracilis	(Dypsis_decaryi	(Burretiokentia_grandiflora	(Heterospathe_cagayanensis	(Bactris_major	(Reinhardtia_paiewonskiana	Kentiopsis_piersoniorum)))))))	(((((Attalea_speciosa	((Sclerosperma_profizianum	Prestoea_acuminata)	Veitchia_spiralis))	(Podococcus_barteri	(Serenoa_repens	Roystonea_regia)))	(Hydriastele_microspadix	(Leopoldinia_pulchra	(Pelagodoxa_henryana	Pseudophoenix_vinifera))))	Calamus_caryotoides)	Phoenix_dactylifera)))	Kingia_australis);
(((Reinhardtia_gracilis	(((Heterospathe_cagayanensis	Kentiopsis_piersoniorum)	(Dypsis_decaryi	Burretiokentia_grandiflora))	Geonoma_undata))	(Elaeis_guineensis	(((((Serenoa_repens	Hydriastele_microspadix)	Pelagodoxa_henryana)	(Leopoldinia_pulchra	Iriartea_deltoidea))	((((((Bactris_major	(Sabal_domingensis	Orania_palindan))	Roystonea_regia)	Reinhardtia_paiewonskiana)	(Veitchia_spiralis	Calamus_caryotoides))	Pseudophoenix_vinifera)	(((Podococcus_barteri	Prestoea_acuminata)	Sclerosperma_profizianum)	Attalea_speciosa)))	Phoenix_dactylifera)))	Kingia_australis);
(((((((Dypsis_decaryi	Geonoma_undata)	((Burretiokentia_grandiflora	(Sclerosperma_profizianum	(Podococcus_barteri	Prestoea_acuminata)))	(((((Hydriastele_microspadix	Pelagodoxa_henryana)	Leopoldinia_pulchra)	Phoenix_dactylifera)	Iriartea_deltoidea)	((((((Sabal_domingensis	Orania_palindan)	(Roystonea_regia	(Bactris_major	Reinhardtia_paiewonskiana)))	Calamus_caryotoides)	Pseudophoenix_vinifera)	Attalea_speciosa)	Serenoa_repens))))	(Heterospathe_cagayanensis	Kentiopsis_piersoniorum))	Elaeis_guineensis)	Reinhardtia_gracilis)	Veitchia_spiralis)	Kingia_australis);
(((((((Phoenix_dactylifera	(Iriartea_deltoidea	(Pelagodoxa_henryana	(Leopoldinia_pulchra	(Attalea_speciosa	Hydriastele_microspadix)))))	(Sclerosperma_profizianum	((Podococcus_barteri	Prestoea_acuminata)	((Roystonea_regia	(((Sabal_domingensis	Bactris_major)	Reinhardtia_paiewonskiana)	Orania_palindan))	(Calamus_caryotoides	Pseudophoenix_vinifera)))))	Serenoa_repens)	Elaeis_guineensis)	(((Dypsis_decaryi	Heterospathe_cagayanensis)	((Kentiopsis_piersoniorum	Burretiokentia_grandiflora)	Geonoma_undata))	Reinhardtia_gracilis))	Veitchia_spiralis)	Kingia_australis);
(((((((Iriartea_deltoidea	((Pelagodoxa_henryana	Leopoldinia_pulchra)	Hydriastele_microspadix))	(((Roystonea_regia	(((Sabal_domingensis	Bactris_major)	Reinhardtia_paiewonskiana)	Orania_palindan))	(Calamus_caryotoides	Pseudophoenix_vinifera))	((Veitchia_spiralis	Attalea_speciosa)	(Sclerosperma_profizianum	(Podococcus_barteri	Prestoea_acuminata)))))	Serenoa_repens)	Phoenix_dactylifera)	Elaeis_guineensis)	((Dypsis_decaryi	((Heterospathe_cagayanensis	Kentiopsis_piersoniorum)	Burretiokentia_grandiflora))	(Reinhardtia_gracilis	Geonoma_undata)))	Kingia_australis);
((Reinhardtia_gracilis	(((Dypsis_decaryi	(Geonoma_undata	(((Iriartea_deltoidea	((Leopoldinia_pulchra	(Pelagodoxa_henryana	(Serenoa_repens	Prestoea_acuminata)))	Hydriastele_microspadix))	(((Orania_palindan	(Roystonea_regia	((Sabal_domingensis	Bactris_major)	Reinhardtia_paiewonskiana)))	(Calamus_caryotoides	Pseudophoenix_vinifera))	(Attalea_speciosa	(Sclerosperma_profizianum	Podococcus_barteri))))	Phoenix_dactylifera)))	(Kentiopsis_piersoniorum	((Veitchia_spiralis	Burretiokentia_grandiflora)	Heterospathe_cagayanensis)))	Elaeis_guineensis))	Kingia_australis);
((((Elaeis_guineensis	Reinhardtia_gracilis)	(((Heterospathe_cagayanensis	Kentiopsis_piersoniorum)	Dypsis_decaryi)	(Geonoma_undata	((Burretiokentia_grandiflora	(Sclerosperma_profizianum	Podococcus_barteri))	((((Orania_palindan	(Roystonea_regia	((Bactris_major	Sabal_domingensis)	Reinhardtia_paiewonskiana)))	(Pseudophoenix_vinifera	Calamus_caryotoides))	Attalea_speciosa)	(((Phoenix_dactylifera	Iriartea_deltoidea)	(Prestoea_acuminata	(Leopoldinia_pulchra	(Hydriastele_microspadix	Pelagodoxa_henryana))))	Serenoa_repens))))))	Veitchia_spiralis)	Kingia_australis);
((Elaeis_guineensis	(((((Burretiokentia_grandiflora	(Heterospathe_cagayanensis	Kentiopsis_piersoniorum))	Dypsis_decaryi)	Geonoma_undata)	Reinhardtia_gracilis)	((Sclerosperma_profizianum	((((Pelagodoxa_henryana	Leopoldinia_pulchra)	Hydriastele_microspadix)	Iriartea_deltoidea)	(Serenoa_repens	(Phoenix_dactylifera	((Pseudophoenix_vinifera	Calamus_caryotoides)	(((((Bactris_major	Sabal_domingensis)	Reinhardtia_paiewonskiana)	(Roystonea_regia	Orania_palindan))	Attalea_speciosa)	Veitchia_spiralis))))))	(Prestoea_acuminata	Podococcus_barteri))))	Kingia_australis);
(((((Sclerosperma_profizianum	((Leopoldinia_pulchra	(Iriartea_deltoidea	(Pelagodoxa_henryana	(Serenoa_repens	Hydriastele_microspadix))))	Elaeis_guineensis))	(((Reinhardtia_gracilis	(Dypsis_decaryi	Geonoma_undata))	((Veitchia_spiralis	Burretiokentia_grandiflora)	(Heterospathe_cagayanensis	Kentiopsis_piersoniorum)))	((Prestoea_acuminata	Podococcus_barteri)	((Pseudophoenix_vinifera	Calamus_caryotoides)	(Orania_palindan	(((Sabal_domingensis	Bactris_major)	Reinhardtia_paiewonskiana)	Roystonea_regia))))))	Phoenix_dactylifera)	Attalea_speciosa)	Kingia_australis);
(((Reinhardtia_gracilis	(((Heterospathe_cagayanensis	Kentiopsis_piersoniorum)	(Veitchia_spiralis	(Dypsis_decaryi	Burretiokentia_grandiflora)))	Geonoma_undata))	((((Leopoldinia_pulchra	(Phoenix_dactylifera	Iriartea_deltoidea))	((((Attalea_speciosa	Pseudophoenix_vinifera)	Calamus_caryotoides)	(Roystonea_regia	((Orania_palindan	(Sabal_domingensis	Bactris_major))	Reinhardtia_paiewonskiana)))	((Serenoa_repens	Hydriastele_microspadix)	Pelagodoxa_henryana)))	(Sclerosperma_profizianum	(Prestoea_acuminata	Podococcus_barteri)))	Elaeis_guineensis))	Kingia_australis);
((Elaeis_guineensis	(((((Orania_palindan	((Reinhardtia_paiewonskiana	(Sabal_domingensis	Bactris_major))	Roystonea_regia))	((Attalea_speciosa	Sclerosperma_profizianum)	(Prestoea_acuminata	Podococcus_barteri)))	Serenoa_repens)	(Calamus_caryotoides	(Phoenix_dactylifera	(Iriartea_deltoidea	(Leopoldinia_pulchra	(Hydriastele_microspadix	(Pseudophoenix_vinifera	Pelagodoxa_henryana)))))))	(Geonoma_undata	((Reinhardtia_gracilis	(((Veitchia_spiralis	Burretiokentia_grandiflora)	Heterospathe_cagayanensis)	Kentiopsis_piersoniorum))	Dypsis_decaryi))))	Kingia_australis);
((Elaeis_guineensis	(((((((Serenoa_repens	(Roystonea_regia	((Bactris_major	Reinhardtia_paiewonskiana)	(Orania_palindan	Sabal_domingensis))))	((Sclerosperma_profizianum	(Prestoea_acuminata	Podococcus_barteri))	(Pseudophoenix_vinifera	Calamus_caryotoides)))	(Veitchia_spiralis	Attalea_speciosa))	((Iriartea_deltoidea	Leopoldinia_pulchra)	Pelagodoxa_henryana))	Hydriastele_microspadix)	Phoenix_dactylifera)	(((Reinhardtia_gracilis	Geonoma_undata)	Burretiokentia_grandiflora)	((Heterospathe_cagayanensis	Dypsis_decaryi)	Kentiopsis_piersoniorum))))	Kingia_australis);
((Attalea_speciosa	(Hydriastele_microspadix	(((Leopoldinia_pulchra	((Iriartea_deltoidea	Elaeis_guineensis)	(((Veitchia_spiralis	Sclerosperma_profizianum)	(Prestoea_acuminata	Podococcus_barteri))	((Dypsis_decaryi	(Geonoma_undata	Reinhardtia_gracilis))	(Burretiokentia_grandiflora	(Heterospathe_cagayanensis	Kentiopsis_piersoniorum))))))	(Phoenix_dactylifera	Pelagodoxa_henryana))	((Pseudophoenix_vinifera	(Serenoa_repens	(((Orania_palindan	Sabal_domingensis)	Roystonea_regia)	(Bactris_major	Reinhardtia_paiewonskiana))))	Calamus_caryotoides))))	Kingia_australis);
((Burretiokentia_grandiflora	(((Heterospathe_cagayanensis	Kentiopsis_piersoniorum)	((((((((Reinhardtia_paiewonskiana	(Orania_palindan	(Bactris_major	Sabal_domingensis)))	Roystonea_regia)	((Prestoea_acuminata	Podococcus_barteri)	Attalea_speciosa))	(((Pseudophoenix_vinifera	((Pelagodoxa_henryana	Leopoldinia_pulchra)	Hydriastele_microspadix))	(Iriartea_deltoidea	Elaeis_guineensis))	Sclerosperma_profizianum))	Serenoa_repens)	Calamus_caryotoides)	Phoenix_dactylifera)	((Dypsis_decaryi	Reinhardtia_gracilis)	Geonoma_undata)))	Veitchia_spiralis))	Kingia_australis);
(((Burretiokentia_grandiflora	(((((((Leopoldinia_pulchra	Iriartea_deltoidea)	Prestoea_acuminata)	((Serenoa_repens	Hydriastele_microspadix)	Pelagodoxa_henryana))	(((Podococcus_barteri	(((Reinhardtia_paiewonskiana	(Orania_palindan	(Bactris_major	Sabal_domingensis)))	Roystonea_regia)	(Pseudophoenix_vinifera	Calamus_caryotoides)))	Attalea_speciosa)	Sclerosperma_profizianum))	Phoenix_dactylifera)	(Geonoma_undata	(Kentiopsis_piersoniorum	((Elaeis_guineensis	Heterospathe_cagayanensis)	Dypsis_decaryi))))	Veitchia_spiralis))	Reinhardtia_gracilis)	Kingia_australis);
((Elaeis_guineensis	(((((((Serenoa_repens	Hydriastele_microspadix)	Pelagodoxa_henryana)	(Iriartea_deltoidea	Leopoldinia_pulchra))	(Attalea_speciosa	((((Sabal_domingensis	(Bactris_major	Reinhardtia_paiewonskiana))	Roystonea_regia)	Orania_palindan)	(Pseudophoenix_vinifera	Calamus_caryotoides))))	Phoenix_dactylifera)	(Sclerosperma_profizianum	(Podococcus_barteri	Prestoea_acuminata)))	(((Dypsis_decaryi	Geonoma_undata)	((Kentiopsis_piersoniorum	Heterospathe_cagayanensis)	(Burretiokentia_grandiflora	Veitchia_spiralis)))	Reinhardtia_gracilis)))	Kingia_australis);
(((Reinhardtia_gracilis	(Geonoma_undata	(Burretiokentia_grandiflora	(Dypsis_decaryi	(Kentiopsis_piersoniorum	Heterospathe_cagayanensis)))))	(Elaeis_guineensis	(Phoenix_dactylifera	((((Serenoa_repens	(Veitchia_spiralis	(((Reinhardtia_paiewonskiana	(Bactris_major	Sabal_domingensis))	Orania_palindan)	Roystonea_regia)))	((Pseudophoenix_vinifera	Pelagodoxa_henryana)	((Iriartea_deltoidea	Leopoldinia_pulchra)	Hydriastele_microspadix)))	(((Prestoea_acuminata	Sclerosperma_profizianum)	Attalea_speciosa)	Podococcus_barteri))	Calamus_caryotoides))))	Kingia_australis);
(((Burretiokentia_grandiflora	(Dypsis_decaryi	(((Kentiopsis_piersoniorum	Heterospathe_cagayanensis)	(((Phoenix_dactylifera	((((Pseudophoenix_vinifera	((Pelagodoxa_henryana	Hydriastele_microspadix)	(Iriartea_deltoidea	Leopoldinia_pulchra)))	((Attalea_speciosa	(Sclerosperma_profizianum	(Podococcus_barteri	Prestoea_acuminata)))	(((Reinhardtia_paiewonskiana	(Bactris_major	Sabal_domingensis))	Orania_palindan)	Roystonea_regia)))	Calamus_caryotoides)	Serenoa_repens))	Elaeis_guineensis)	Reinhardtia_gracilis))	Geonoma_undata)))	Veitchia_spiralis)	Kingia_australis);
((((Phoenix_dactylifera	(((Pseudophoenix_vinifera	(Hydriastele_microspadix	(Leopoldinia_pulchra	Pelagodoxa_henryana)))	((Calamus_caryotoides	((Serenoa_repens	((((Bactris_major	Sabal_domingensis)	Orania_palindan)	Roystonea_regia)	Reinhardtia_paiewonskiana))	Attalea_speciosa))	(Sclerosperma_profizianum	(Podococcus_barteri	Prestoea_acuminata))))	Iriartea_deltoidea))	Elaeis_guineensis)	(((Reinhardtia_gracilis	Geonoma_undata)	Dypsis_decaryi)	(Kentiopsis_piersoniorum	((Veitchia_spiralis	Burretiokentia_grandiflora)	Heterospathe_cagayanensis))))	Kingia_australis);
(((((Roystonea_regia	(Reinhardtia_paiewonskiana	((Bactris_major	Sabal_domingensis)	Orania_palindan)))	(Attalea_speciosa	(((Phoenix_dactylifera	Iriartea_deltoidea)	(((Pelagodoxa_henryana	Hydriastele_microspadix)	Leopoldinia_pulchra)	Prestoea_acuminata))	(((Sclerosperma_profizianum	Podococcus_barteri)	Serenoa_repens)	(Pseudophoenix_vinifera	Calamus_caryotoides)))))	Elaeis_guineensis)	(((Geonoma_undata	Dypsis_decaryi)	((Veitchia_spiralis	Burretiokentia_grandiflora)	(Heterospathe_cagayanensis	Kentiopsis_piersoniorum)))	Reinhardtia_gracilis))	Kingia_australis);
(((((Dypsis_decaryi	(((Roystonea_regia	(Bactris_major	((Sabal_domingensis	Orania_palindan)	Reinhardtia_paiewonskiana)))	((((Leopoldinia_pulchra	(Phoenix_dactylifera	Iriartea_deltoidea))	Hydriastele_microspadix)	(Pseudophoenix_vinifera	Pelagodoxa_henryana))	((((Prestoea_acuminata	Attalea_speciosa)	Sclerosperma_profizianum)	Serenoa_repens)	Podococcus_barteri)))	Geonoma_undata))	(Veitchia_spiralis	Calamus_caryotoides))	(Burretiokentia_grandiflora	(Heterospathe_cagayanensis	Kentiopsis_piersoniorum)))	(Reinhardtia_gracilis	Elaeis_guineensis))	Kingia_australis);
((((((((((Roystonea_regia	(Bactris_major	Reinhardtia_paiewonskiana))	(Sabal_domingensis	Orania_palindan))	(Pseudophoenix_vinifera	Calamus_caryotoides))	((Serenoa_repens	((Prestoea_acuminata	((Hydriastele_microspadix	Pelagodoxa_henryana)	Leopoldinia_pulchra))	Iriartea_deltoidea))	Phoenix_dactylifera))	Sclerosperma_profizianum)	((Geonoma_undata	(Dypsis_decaryi	(Burretiokentia_grandiflora	(Heterospathe_cagayanensis	Kentiopsis_piersoniorum))))	Podococcus_barteri))	(Reinhardtia_gracilis	Elaeis_guineensis))	Attalea_speciosa)	Veitchia_spiralis)	Kingia_australis);
((((((((Hydriastele_microspadix	Pelagodoxa_henryana)	Leopoldinia_pulchra)	(Elaeis_guineensis	Iriartea_deltoidea))	Phoenix_dactylifera)	((Sclerosperma_profizianum	((Geonoma_undata	((Dypsis_decaryi	Reinhardtia_gracilis)	(Burretiokentia_grandiflora	(Heterospathe_cagayanensis	Kentiopsis_piersoniorum))))	(Prestoea_acuminata	Podococcus_barteri)))	(Serenoa_repens	((Reinhardtia_paiewonskiana	((Sabal_domingensis	(Bactris_major	Orania_palindan))	Roystonea_regia))	(Pseudophoenix_vinifera	Calamus_caryotoides)))))	Attalea_speciosa)	Veitchia_spiralis)	Kingia_australis);
((((Hydriastele_microspadix	(Pelagodoxa_henryana	(Leopoldinia_pulchra	(((Elaeis_guineensis	Iriartea_deltoidea)	Phoenix_dactylifera)	(((((Pseudophoenix_vinifera	Calamus_caryotoides)	(Bactris_major	(Sabal_domingensis	Orania_palindan)))	(Reinhardtia_paiewonskiana	Roystonea_regia))	Serenoa_repens)	(Sclerosperma_profizianum	((Reinhardtia_gracilis	((Geonoma_undata	Dypsis_decaryi)	(Burretiokentia_grandiflora	(Heterospathe_cagayanensis	Kentiopsis_piersoniorum))))	(Prestoea_acuminata	Podococcus_barteri))))))))	Attalea_speciosa)	Veitchia_spiralis)	Kingia_australis);
(((((Phoenix_dactylifera	((Attalea_speciosa	(Leopoldinia_pulchra	Hydriastele_microspadix))	(Elaeis_guineensis	Iriartea_deltoidea)))	Pelagodoxa_henryana)	(((((Reinhardtia_gracilis	Geonoma_undata)	((Veitchia_spiralis	(Burretiokentia_grandiflora	Dypsis_decaryi))	(Heterospathe_cagayanensis	Kentiopsis_piersoniorum)))	Sclerosperma_profizianum)	(Prestoea_acuminata	Podococcus_barteri))	((Pseudophoenix_vinifera	Calamus_caryotoides)	(((Bactris_major	Sabal_domingensis)	(Reinhardtia_paiewonskiana	Orania_palindan))	Roystonea_regia))))	Serenoa_repens)	Kingia_australis);
(((Iriartea_deltoidea	Leopoldinia_pulchra)	(((Pelagodoxa_henryana	((Phoenix_dactylifera	((Serenoa_repens	(((Reinhardtia_paiewonskiana	((Orania_palindan	(Bactris_major	Sabal_domingensis))	Roystonea_regia))	(Pseudophoenix_vinifera	Calamus_caryotoides))	Attalea_speciosa))	((Podococcus_barteri	Sclerosperma_profizianum)	(((Reinhardtia_gracilis	Geonoma_undata)	((Veitchia_spiralis	Burretiokentia_grandiflora)	Dypsis_decaryi))	(Heterospathe_cagayanensis	Kentiopsis_piersoniorum)))))	Elaeis_guineensis))	Hydriastele_microspadix)	Prestoea_acuminata))	Kingia_australis);
(((Elaeis_guineensis	Reinhardtia_gracilis)	(((((Veitchia_spiralis	Burretiokentia_grandiflora)	(Kentiopsis_piersoniorum	Heterospathe_cagayanensis))	(Phoenix_dactylifera	((((((Pseudophoenix_vinifera	Calamus_caryotoides)	(Orania_palindan	(Roystonea_regia	((Bactris_major	Reinhardtia_paiewonskiana)	Sabal_domingensis))))	(Sclerosperma_profizianum	Podococcus_barteri))	Prestoea_acuminata)	(Attalea_speciosa	(Leopoldinia_pulchra	((Serenoa_repens	Hydriastele_microspadix)	Pelagodoxa_henryana))))	Iriartea_deltoidea)))	Dypsis_decaryi)	Geonoma_undata))	Kingia_australis);
(((Elaeis_guineensis	Reinhardtia_gracilis)	(((Dypsis_decaryi	((Veitchia_spiralis	Burretiokentia_grandiflora)	(Kentiopsis_piersoniorum	Heterospathe_cagayanensis)))	((((((Iriartea_deltoidea	Leopoldinia_pulchra)	((Serenoa_repens	Hydriastele_microspadix)	Pelagodoxa_henryana))	Phoenix_dactylifera)	((Pseudophoenix_vinifera	Calamus_caryotoides)	((Orania_palindan	(Reinhardtia_paiewonskiana	(Sabal_domingensis	Bactris_major)))	Roystonea_regia)))	(Sclerosperma_profizianum	(Podococcus_barteri	Prestoea_acuminata)))	Attalea_speciosa))	Geonoma_undata))	Kingia_australis);
((Elaeis_guineensis	(Reinhardtia_gracilis	((((Veitchia_spiralis	Burretiokentia_grandiflora)	((Geonoma_undata	Kentiopsis_piersoniorum)	((Serenoa_repens	(Iriartea_deltoidea	(((Attalea_speciosa	(Pseudophoenix_vinifera	(Hydriastele_microspadix	(Leopoldinia_pulchra	Pelagodoxa_henryana))))	(((Podococcus_barteri	Prestoea_acuminata)	Sclerosperma_profizianum)	((Reinhardtia_paiewonskiana	(Sabal_domingensis	Bactris_major))	(Roystonea_regia	Orania_palindan))))	Calamus_caryotoides)))	Phoenix_dactylifera)))	Dypsis_decaryi)	Heterospathe_cagayanensis)))	Kingia_australis);
((Burretiokentia_grandiflora	((((((((Serenoa_repens	((Leopoldinia_pulchra	(Pelagodoxa_henryana	Hydriastele_microspadix))	Iriartea_deltoidea))	Prestoea_acuminata)	((((((Sabal_domingensis	Orania_palindan)	Roystonea_regia)	(Reinhardtia_paiewonskiana	Bactris_major))	(Calamus_caryotoides	Pseudophoenix_vinifera))	Attalea_speciosa)	(Podococcus_barteri	Sclerosperma_profizianum)))	Phoenix_dactylifera)	Elaeis_guineensis)	((Reinhardtia_gracilis	Geonoma_undata)	Dypsis_decaryi))	(Kentiopsis_piersoniorum	Heterospathe_cagayanensis))	Veitchia_spiralis))	Kingia_australis);
(((Burretiokentia_grandiflora	(((Geonoma_undata	((Kentiopsis_piersoniorum	Heterospathe_cagayanensis)	((((((Sabal_domingensis	Bactris_major)	(((Podococcus_barteri	Sclerosperma_profizianum)	(((((Leopoldinia_pulchra	Iriartea_deltoidea)	Prestoea_acuminata)	Pelagodoxa_henryana)	Attalea_speciosa)	(Serenoa_repens	Hydriastele_microspadix)))	((Orania_palindan	Roystonea_regia)	Pseudophoenix_vinifera)))	Calamus_caryotoides)	Phoenix_dactylifera)	Elaeis_guineensis)	Reinhardtia_paiewonskiana)))	Dypsis_decaryi)	Veitchia_spiralis))	Reinhardtia_gracilis)	Kingia_australis);
((((((Reinhardtia_gracilis	Burretiokentia_grandiflora)	Geonoma_undata)	(Dypsis_decaryi	(Kentiopsis_piersoniorum	Heterospathe_cagayanensis)))	((Serenoa_repens	((Reinhardtia_paiewonskiana	(Sabal_domingensis	Bactris_major))	(Orania_palindan	(Roystonea_regia	Veitchia_spiralis))))	((Pelagodoxa_henryana	(Podococcus_barteri	(Attalea_speciosa	(Prestoea_acuminata	Sclerosperma_profizianum))))	(Hydriastele_microspadix	(((Leopoldinia_pulchra	Iriartea_deltoidea)	Phoenix_dactylifera)	(Pseudophoenix_vinifera	Calamus_caryotoides))))))	Elaeis_guineensis)	Kingia_australis);
((((((Pseudophoenix_vinifera	Calamus_caryotoides)	((Reinhardtia_paiewonskiana	(Sabal_domingensis	Bactris_major))	(Orania_palindan	Roystonea_regia)))	(Pelagodoxa_henryana	((Serenoa_repens	Hydriastele_microspadix)	((Leopoldinia_pulchra	Iriartea_deltoidea)	Phoenix_dactylifera))))	((((Dypsis_decaryi	Geonoma_undata)	((((Prestoea_acuminata	Podococcus_barteri)	Sclerosperma_profizianum)	(Veitchia_spiralis	Burretiokentia_grandiflora))	(Kentiopsis_piersoniorum	Heterospathe_cagayanensis)))	Reinhardtia_gracilis)	Elaeis_guineensis))	Attalea_speciosa)	Kingia_australis);
((Hydriastele_microspadix	(((((((Pseudophoenix_vinifera	Calamus_caryotoides)	(((((Reinhardtia_paiewonskiana	(((Sabal_domingensis	Bactris_major)	Orania_palindan)	Roystonea_regia))	Reinhardtia_gracilis)	Geonoma_undata)	Dypsis_decaryi)	(Veitchia_spiralis	Burretiokentia_grandiflora)))	Podococcus_barteri)	(Attalea_speciosa	(((Prestoea_acuminata	(Pelagodoxa_henryana	Leopoldinia_pulchra))	Iriartea_deltoidea)	Phoenix_dactylifera)))	Sclerosperma_profizianum)	(Elaeis_guineensis	(Kentiopsis_piersoniorum	Heterospathe_cagayanensis)))	Serenoa_repens))	Kingia_australis);
((Burretiokentia_grandiflora	((((((((Reinhardtia_paiewonskiana	(Sabal_domingensis	Bactris_major))	Orania_palindan)	Roystonea_regia)	(((((Pseudophoenix_vinifera	Calamus_caryotoides)	(Serenoa_repens	((Attalea_speciosa	Podococcus_barteri)	Sclerosperma_profizianum)))	(((Hydriastele_microspadix	(Pelagodoxa_henryana	Leopoldinia_pulchra))	Prestoea_acuminata)	Iriartea_deltoidea))	Elaeis_guineensis)	Phoenix_dactylifera))	(Geonoma_undata	Reinhardtia_gracilis))	Dypsis_decaryi)	(Kentiopsis_piersoniorum	Heterospathe_cagayanensis))	Veitchia_spiralis))	Kingia_australis);
((Burretiokentia_grandiflora	(((((Geonoma_undata	Reinhardtia_gracilis)	((((((Pseudophoenix_vinifera	Calamus_caryotoides)	Attalea_speciosa)	(Phoenix_dactylifera	(((Leopoldinia_pulchra	(Hydriastele_microspadix	Pelagodoxa_henryana))	Prestoea_acuminata)	Iriartea_deltoidea)))	((Serenoa_repens	Sclerosperma_profizianum)	Podococcus_barteri))	Elaeis_guineensis)	(((Sabal_domingensis	Bactris_major)	(Orania_palindan	Reinhardtia_paiewonskiana))	Roystonea_regia)))	Dypsis_decaryi)	(Kentiopsis_piersoniorum	Heterospathe_cagayanensis))	Veitchia_spiralis))	Kingia_australis);
(((Elaeis_guineensis	((Calamus_caryotoides	Phoenix_dactylifera)	((Sclerosperma_profizianum	Podococcus_barteri)	((Orania_palindan	(Roystonea_regia	(Reinhardtia_paiewonskiana	(Bactris_major	Sabal_domingensis))))	((((Attalea_speciosa	Pseudophoenix_vinifera)	(Hydriastele_microspadix	(Pelagodoxa_henryana	Leopoldinia_pulchra)))	(Serenoa_repens	Iriartea_deltoidea))	Prestoea_acuminata)))))	((Dypsis_decaryi	(Reinhardtia_gracilis	Geonoma_undata))	(Kentiopsis_piersoniorum	(Heterospathe_cagayanensis	(Veitchia_spiralis	Burretiokentia_grandiflora)))))	Kingia_australis);
(((Elaeis_guineensis	((Sclerosperma_profizianum	(Prestoea_acuminata	Podococcus_barteri))	(Serenoa_repens	((((Roystonea_regia	((Reinhardtia_paiewonskiana	Bactris_major)	Sabal_domingensis))	Orania_palindan)	((Attalea_speciosa	Pseudophoenix_vinifera)	Calamus_caryotoides))	(Pelagodoxa_henryana	(((Phoenix_dactylifera	Iriartea_deltoidea)	Leopoldinia_pulchra)	Hydriastele_microspadix))))))	(((Dypsis_decaryi	Geonoma_undata)	((Veitchia_spiralis	Burretiokentia_grandiflora)	(Kentiopsis_piersoniorum	Heterospathe_cagayanensis)))	Reinhardtia_gracilis))	Kingia_australis);
((Elaeis_guineensis	((((Geonoma_undata	Dypsis_decaryi)	(Kentiopsis_piersoniorum	(Heterospathe_cagayanensis	(Veitchia_spiralis	Burretiokentia_grandiflora))))	Reinhardtia_gracilis)	((((((Hydriastele_microspadix	Pelagodoxa_henryana)	Leopoldinia_pulchra)	(Iriartea_deltoidea	Prestoea_acuminata))	((Attalea_speciosa	(Sclerosperma_profizianum	Podococcus_barteri))	(((Reinhardtia_paiewonskiana	Bactris_major)	((Orania_palindan	Sabal_domingensis)	Roystonea_regia))	(Pseudophoenix_vinifera	Calamus_caryotoides))))	Phoenix_dactylifera)	Serenoa_repens)))	Kingia_australis);
(((Elaeis_guineensis	(((Geonoma_undata	((Veitchia_spiralis	(Burretiokentia_grandiflora	Dypsis_decaryi))	(Kentiopsis_piersoniorum	Heterospathe_cagayanensis)))	Reinhardtia_gracilis)	(((((Sclerosperma_profizianum	(Attalea_speciosa	Podococcus_barteri))	(((Reinhardtia_paiewonskiana	(Sabal_domingensis	Bactris_major))	Roystonea_regia)	Orania_palindan))	(((Pelagodoxa_henryana	Pseudophoenix_vinifera)	((Iriartea_deltoidea	Leopoldinia_pulchra)	Hydriastele_microspadix))	Prestoea_acuminata))	Calamus_caryotoides)	Phoenix_dactylifera)))	Serenoa_repens)	Kingia_australis);
((Elaeis_guineensis	((((Dypsis_decaryi	Geonoma_undata)	((Veitchia_spiralis	Burretiokentia_grandiflora)	(Kentiopsis_piersoniorum	Heterospathe_cagayanensis)))	Reinhardtia_gracilis)	(((((Sclerosperma_profizianum	(Prestoea_acuminata	Podococcus_barteri))	(Serenoa_repens	((Roystonea_regia	((Reinhardtia_paiewonskiana	Orania_palindan)	(Sabal_domingensis	Bactris_major)))	Attalea_speciosa)))	(Pseudophoenix_vinifera	((Hydriastele_microspadix	(Iriartea_deltoidea	Leopoldinia_pulchra))	Pelagodoxa_henryana)))	Calamus_caryotoides)	Phoenix_dactylifera)))	Kingia_australis);
(((Elaeis_guineensis	Reinhardtia_gracilis)	((Geonoma_undata	(Dypsis_decaryi	(Burretiokentia_grandiflora	(Kentiopsis_piersoniorum	Heterospathe_cagayanensis))))	(((((Iriartea_deltoidea	Pseudophoenix_vinifera)	(((Attalea_speciosa	(Serenoa_repens	(Prestoea_acuminata	Podococcus_barteri)))	(Veitchia_spiralis	Sclerosperma_profizianum))	((Roystonea_regia	(Reinhardtia_paiewonskiana	(Sabal_domingensis	Bactris_major)))	Orania_palindan)))	((Hydriastele_microspadix	Leopoldinia_pulchra)	Pelagodoxa_henryana))	Calamus_caryotoides)	Phoenix_dactylifera)))	Kingia_australis);
(((Elaeis_guineensis	(Heterospathe_cagayanensis	(((Reinhardtia_gracilis	((Calamus_caryotoides	(((((Pelagodoxa_henryana	(Leopoldinia_pulchra	Hydriastele_microspadix))	Pseudophoenix_vinifera)	Attalea_speciosa)	(Burretiokentia_grandiflora	((Dypsis_decaryi	Sclerosperma_profizianum)	(Prestoea_acuminata	Podococcus_barteri))))	(Serenoa_repens	((Reinhardtia_paiewonskiana	(Sabal_domingensis	Bactris_major))	(Orania_palindan	Roystonea_regia)))))	(Iriartea_deltoidea	Phoenix_dactylifera)))	Geonoma_undata)	Kentiopsis_piersoniorum)))	Veitchia_spiralis)	Kingia_australis);
(((Burretiokentia_grandiflora	((Heterospathe_cagayanensis	Kentiopsis_piersoniorum)	Veitchia_spiralis))	(((Serenoa_repens	((((Elaeis_guineensis	Iriartea_deltoidea)	(Hydriastele_microspadix	(Pelagodoxa_henryana	Leopoldinia_pulchra)))	(Sclerosperma_profizianum	(Prestoea_acuminata	Podococcus_barteri)))	((Roystonea_regia	(Attalea_speciosa	((Reinhardtia_paiewonskiana	(Sabal_domingensis	Bactris_major))	Orania_palindan)))	(Calamus_caryotoides	Pseudophoenix_vinifera))))	Phoenix_dactylifera)	((Dypsis_decaryi	Reinhardtia_gracilis)	Geonoma_undata)))	Kingia_australis);
((Burretiokentia_grandiflora	(((((Sclerosperma_profizianum	Attalea_speciosa)	(((((Prestoea_acuminata	Pelagodoxa_henryana)	Leopoldinia_pulchra)	((Serenoa_repens	Hydriastele_microspadix)	Iriartea_deltoidea))	Phoenix_dactylifera)	((((Sabal_domingensis	Bactris_major)	(Orania_palindan	Reinhardtia_paiewonskiana))	Roystonea_regia)	(Pseudophoenix_vinifera	Calamus_caryotoides))))	Podococcus_barteri)	(((Heterospathe_cagayanensis	Kentiopsis_piersoniorum)	(Reinhardtia_gracilis	Elaeis_guineensis))	(Dypsis_decaryi	Geonoma_undata)))	Veitchia_spiralis))	Kingia_australis);
((Hydriastele_microspadix	(((Prestoea_acuminata	(((((((Roystonea_regia	Reinhardtia_paiewonskiana)	(Pseudophoenix_vinifera	Calamus_caryotoides))	(Sabal_domingensis	Bactris_major))	(Podococcus_barteri	Sclerosperma_profizianum))	Attalea_speciosa)	((((Burretiokentia_grandiflora	((Heterospathe_cagayanensis	((Reinhardtia_gracilis	Orania_palindan)	(Veitchia_spiralis	Kentiopsis_piersoniorum)))	Dypsis_decaryi))	Geonoma_undata)	Elaeis_guineensis)	Phoenix_dactylifera))	(Iriartea_deltoidea	Serenoa_repens)))	Pelagodoxa_henryana)	Leopoldinia_pulchra))	Kingia_australis);
((((Bactris_major	Sabal_domingensis)	Elaeis_guineensis)	((Geonoma_undata	((((Prestoea_acuminata	Podococcus_barteri)	Sclerosperma_profizianum)	((((Attalea_speciosa	Hydriastele_microspadix)	((Pseudophoenix_vinifera	(Reinhardtia_paiewonskiana	Pelagodoxa_henryana))	Leopoldinia_pulchra))	(Phoenix_dactylifera	Iriartea_deltoidea))	((Serenoa_repens	Roystonea_regia)	Calamus_caryotoides)))	((((Heterospathe_cagayanensis	(Orania_palindan	Kentiopsis_piersoniorum))	Veitchia_spiralis)	Burretiokentia_grandiflora)	Dypsis_decaryi)))	Reinhardtia_gracilis))	Kingia_australis);
(((Elaeis_guineensis	((Phoenix_dactylifera	((((((Attalea_speciosa	(Reinhardtia_paiewonskiana	((Orania_palindan	Sabal_domingensis)	Roystonea_regia)))	Pseudophoenix_vinifera)	Calamus_caryotoides)	(Podococcus_barteri	Sclerosperma_profizianum))	(((Pelagodoxa_henryana	Leopoldinia_pulchra)	((Prestoea_acuminata	Serenoa_repens)	Hydriastele_microspadix))	Bactris_major))	Iriartea_deltoidea))	(((((Heterospathe_cagayanensis	Kentiopsis_piersoniorum)	Burretiokentia_grandiflora)	Geonoma_undata)	Dypsis_decaryi)	Reinhardtia_gracilis)))	Veitchia_spiralis)	Kingia_australis);
((Phoenix_dactylifera	((Pseudophoenix_vinifera	(Calamus_caryotoides	((Bactris_major	Reinhardtia_paiewonskiana)	((Orania_palindan	Sabal_domingensis)	Roystonea_regia))))	(((((Heterospathe_cagayanensis	(Kentiopsis_piersoniorum	(Veitchia_spiralis	Burretiokentia_grandiflora)))	(Reinhardtia_gracilis	Geonoma_undata))	Dypsis_decaryi)	(Podococcus_barteri	(Attalea_speciosa	Sclerosperma_profizianum)))	(Elaeis_guineensis	(Iriartea_deltoidea	((Leopoldinia_pulchra	Pelagodoxa_henryana)	((Prestoea_acuminata	Serenoa_repens)	Hydriastele_microspadix)))))))	Kingia_australis);
((((Kentiopsis_piersoniorum	Heterospathe_cagayanensis)	Burretiokentia_grandiflora)	(Reinhardtia_gracilis	((Geonoma_undata	((((Roystonea_regia	Reinhardtia_paiewonskiana)	(Orania_palindan	(Bactris_major	Sabal_domingensis)))	(Iriartea_deltoidea	((((Pseudophoenix_vinifera	(Hydriastele_microspadix	(Pelagodoxa_henryana	Leopoldinia_pulchra)))	Calamus_caryotoides)	(((Sclerosperma_profizianum	Attalea_speciosa)	Veitchia_spiralis)	((Prestoea_acuminata	Podococcus_barteri)	Serenoa_repens)))	Elaeis_guineensis)))	Phoenix_dactylifera))	Dypsis_decaryi)))	Kingia_australis);
(((Burretiokentia_grandiflora	(Dypsis_decaryi	(Veitchia_spiralis	((Kentiopsis_piersoniorum	Heterospathe_cagayanensis)	((((((Elaeis_guineensis	((Pelagodoxa_henryana	(Iriartea_deltoidea	Leopoldinia_pulchra))	Hydriastele_microspadix))	(Pseudophoenix_vinifera	Calamus_caryotoides))	(Serenoa_repens	((Sclerosperma_profizianum	(Prestoea_acuminata	Podococcus_barteri))	Attalea_speciosa)))	Phoenix_dactylifera)	((Roystonea_regia	Reinhardtia_paiewonskiana)	(Orania_palindan	(Bactris_major	Sabal_domingensis))))	Geonoma_undata)))))	Reinhardtia_gracilis)	Kingia_australis);
(((Heterospathe_cagayanensis	((Dypsis_decaryi	((Geonoma_undata	Burretiokentia_grandiflora)	((Phoenix_dactylifera	(Elaeis_guineensis	(((Pelagodoxa_henryana	(Leopoldinia_pulchra	(Prestoea_acuminata	Iriartea_deltoidea)))	Hydriastele_microspadix)	(Sclerosperma_profizianum	((Pseudophoenix_vinifera	(((Reinhardtia_paiewonskiana	(((Bactris_major	(Sabal_domingensis	Orania_palindan))	Attalea_speciosa)	Podococcus_barteri))	Roystonea_regia)	Calamus_caryotoides))	Veitchia_spiralis)))))	Serenoa_repens)))	Kentiopsis_piersoniorum))	Reinhardtia_gracilis)	Kingia_australis);
((((((Burretiokentia_grandiflora	(Kentiopsis_piersoniorum	Heterospathe_cagayanensis))	(Reinhardtia_gracilis	Geonoma_undata))	Dypsis_decaryi)	((((((Roystonea_regia	Orania_palindan)	((Bactris_major	Sabal_domingensis)	Reinhardtia_paiewonskiana))	((Podococcus_barteri	(Prestoea_acuminata	Sclerosperma_profizianum))	(Iriartea_deltoidea	((((Attalea_speciosa	Pseudophoenix_vinifera)	Pelagodoxa_henryana)	Leopoldinia_pulchra)	Hydriastele_microspadix))))	Serenoa_repens)	Veitchia_spiralis)	(Phoenix_dactylifera	Calamus_caryotoides)))	Elaeis_guineensis)	Kingia_australis);
(((Burretiokentia_grandiflora	((Kentiopsis_piersoniorum	Heterospathe_cagayanensis)	(Geonoma_undata	((Dypsis_decaryi	((Elaeis_guineensis	((Serenoa_repens	Hydriastele_microspadix)	((Iriartea_deltoidea	Leopoldinia_pulchra)	(((Attalea_speciosa	((Podococcus_barteri	Prestoea_acuminata)	Sclerosperma_profizianum))	Pseudophoenix_vinifera)	Pelagodoxa_henryana))))	(Phoenix_dactylifera	Calamus_caryotoides)))	(Reinhardtia_gracilis	((Roystonea_regia	Orania_palindan)	((Bactris_major	Sabal_domingensis)	Reinhardtia_paiewonskiana)))))))	Veitchia_spiralis)	Kingia_australis);
((Elaeis_guineensis	(((Calamus_caryotoides	(Veitchia_spiralis	((Iriartea_deltoidea	((Serenoa_repens	Hydriastele_microspadix)	(Pelagodoxa_henryana	Leopoldinia_pulchra)))	((Attalea_speciosa	((Podococcus_barteri	Prestoea_acuminata)	Sclerosperma_profizianum))	(Pseudophoenix_vinifera	((Reinhardtia_paiewonskiana	Bactris_major)	((Orania_palindan	Sabal_domingensis)	Roystonea_regia)))))))	Phoenix_dactylifera)	(Reinhardtia_gracilis	((Burretiokentia_grandiflora	(Kentiopsis_piersoniorum	Heterospathe_cagayanensis))	(Dypsis_decaryi	Geonoma_undata)))))	Kingia_australis);
((Elaeis_guineensis	(((Calamus_caryotoides	((Iriartea_deltoidea	(Hydriastele_microspadix	((Prestoea_acuminata	Pelagodoxa_henryana)	Leopoldinia_pulchra)))	(((Serenoa_repens	(((Orania_palindan	Sabal_domingensis)	Roystonea_regia)	(Reinhardtia_paiewonskiana	Bactris_major)))	((Attalea_speciosa	(Podococcus_barteri	Sclerosperma_profizianum))	Veitchia_spiralis))	Pseudophoenix_vinifera)))	Phoenix_dactylifera)	(Reinhardtia_gracilis	((Burretiokentia_grandiflora	((Dypsis_decaryi	Kentiopsis_piersoniorum)	Heterospathe_cagayanensis))	Geonoma_undata))))	Kingia_australis);
((Elaeis_guineensis	(((Dypsis_decaryi	Heterospathe_cagayanensis)	(Kentiopsis_piersoniorum	(((Phoenix_dactylifera	(((Serenoa_repens	((((Reinhardtia_paiewonskiana	Bactris_major)	Sabal_domingensis)	Orania_palindan)	Roystonea_regia))	((Iriartea_deltoidea	(Attalea_speciosa	((Hydriastele_microspadix	(Pelagodoxa_henryana	Pseudophoenix_vinifera))	Leopoldinia_pulchra)))	((Podococcus_barteri	Sclerosperma_profizianum)	Prestoea_acuminata)))	Calamus_caryotoides))	(Burretiokentia_grandiflora	Veitchia_spiralis))	Geonoma_undata)))	Reinhardtia_gracilis))	Kingia_australis);
(((Phoenix_dactylifera	(((Pseudophoenix_vinifera	((Sclerosperma_profizianum	Attalea_speciosa)	((Prestoea_acuminata	Podococcus_barteri)	(Serenoa_repens	((Reinhardtia_paiewonskiana	(Bactris_major	Sabal_domingensis))	(Orania_palindan	Roystonea_regia))))))	((Pelagodoxa_henryana	Hydriastele_microspadix)	(Leopoldinia_pulchra	Iriartea_deltoidea)))	Calamus_caryotoides))	(((((Heterospathe_cagayanensis	Kentiopsis_piersoniorum)	(Burretiokentia_grandiflora	Veitchia_spiralis))	(Dypsis_decaryi	Geonoma_undata))	Reinhardtia_gracilis)	Elaeis_guineensis))	Kingia_australis);
(((Phoenix_dactylifera	((((((((Pelagodoxa_henryana	Pseudophoenix_vinifera)	Leopoldinia_pulchra)	Hydriastele_microspadix)	Iriartea_deltoidea)	(Podococcus_barteri	(Attalea_speciosa	(Prestoea_acuminata	Sclerosperma_profizianum))))	Serenoa_repens)	(((Reinhardtia_paiewonskiana	(Bactris_major	Sabal_domingensis))	Orania_palindan)	Roystonea_regia))	Calamus_caryotoides))	(((Heterospathe_cagayanensis	(((Burretiokentia_grandiflora	Veitchia_spiralis)	Dypsis_decaryi)	Reinhardtia_gracilis))	(Kentiopsis_piersoniorum	Geonoma_undata))	Elaeis_guineensis))	Kingia_australis);
((Burretiokentia_grandiflora	(Veitchia_spiralis	(((Reinhardtia_gracilis	Elaeis_guineensis)	(((Geonoma_undata	(Phoenix_dactylifera	(((Sclerosperma_profizianum	(((Pelagodoxa_henryana	Hydriastele_microspadix)	(Iriartea_deltoidea	Leopoldinia_pulchra))	Pseudophoenix_vinifera))	((Attalea_speciosa	(Prestoea_acuminata	Podococcus_barteri))	(((Bactris_major	Sabal_domingensis)	Orania_palindan)	(Roystonea_regia	Reinhardtia_paiewonskiana))))	Calamus_caryotoides)))	Serenoa_repens)	Dypsis_decaryi))	(Kentiopsis_piersoniorum	Heterospathe_cagayanensis))))	Kingia_australis);
((Elaeis_guineensis	(((((Kentiopsis_piersoniorum	(Heterospathe_cagayanensis	(Burretiokentia_grandiflora	Veitchia_spiralis)))	Dypsis_decaryi)	Geonoma_undata)	Reinhardtia_gracilis)	((Phoenix_dactylifera	Calamus_caryotoides)	((((Pelagodoxa_henryana	Hydriastele_microspadix)	((Attalea_speciosa	Iriartea_deltoidea)	Leopoldinia_pulchra))	Pseudophoenix_vinifera)	((Sclerosperma_profizianum	(Prestoea_acuminata	Podococcus_barteri))	(Serenoa_repens	(((Bactris_major	Sabal_domingensis)	Orania_palindan)	(Roystonea_regia	Reinhardtia_paiewonskiana))))))))	Kingia_australis);
((Elaeis_guineensis	((((Dypsis_decaryi	Geonoma_undata)	((Kentiopsis_piersoniorum	Heterospathe_cagayanensis)	Burretiokentia_grandiflora))	Reinhardtia_gracilis)	(Phoenix_dactylifera	(Serenoa_repens	(((((Pelagodoxa_henryana	Hydriastele_microspadix)	(Iriartea_deltoidea	Leopoldinia_pulchra))	Pseudophoenix_vinifera)	((Sclerosperma_profizianum	(Podococcus_barteri	(Prestoea_acuminata	Attalea_speciosa)))	((Veitchia_spiralis	((Reinhardtia_paiewonskiana	(Bactris_major	Sabal_domingensis))	Orania_palindan))	Roystonea_regia)))	Calamus_caryotoides)))))	Kingia_australis);
((Elaeis_guineensis	((((Dypsis_decaryi	Geonoma_undata)	((Kentiopsis_piersoniorum	Heterospathe_cagayanensis)	Burretiokentia_grandiflora))	Reinhardtia_gracilis)	(((((Orania_palindan	(Roystonea_regia	(Reinhardtia_paiewonskiana	(Bactris_major	Sabal_domingensis))))	(((Attalea_speciosa	Pseudophoenix_vinifera)	(Hydriastele_microspadix	Pelagodoxa_henryana))	(Veitchia_spiralis	Leopoldinia_pulchra)))	((Podococcus_barteri	Prestoea_acuminata)	(Sclerosperma_profizianum	Serenoa_repens)))	(Phoenix_dactylifera	Iriartea_deltoidea))	Calamus_caryotoides)))	Kingia_australis);
((Veitchia_spiralis	((((Serenoa_repens	(Sabal_domingensis	(Reinhardtia_paiewonskiana	Bactris_major)))	Roystonea_regia)	((Calamus_caryotoides	((Elaeis_guineensis	Phoenix_dactylifera)	((((Orania_palindan	Kentiopsis_piersoniorum)	Heterospathe_cagayanensis)	Burretiokentia_grandiflora)	((Reinhardtia_gracilis	Geonoma_undata)	Dypsis_decaryi))))	((Podococcus_barteri	(Prestoea_acuminata	Sclerosperma_profizianum))	(Iriartea_deltoidea	(((Pseudophoenix_vinifera	Pelagodoxa_henryana)	Leopoldinia_pulchra)	Hydriastele_microspadix)))))	Attalea_speciosa))	Kingia_australis);
((Elaeis_guineensis	(((((Reinhardtia_gracilis	Burretiokentia_grandiflora)	(Kentiopsis_piersoniorum	Heterospathe_cagayanensis))	(Geonoma_undata	Dypsis_decaryi))	(((((((Attalea_speciosa	Veitchia_spiralis)	Serenoa_repens)	((Prestoea_acuminata	Podococcus_barteri)	((Sabal_domingensis	(Reinhardtia_paiewonskiana	Bactris_major))	(Orania_palindan	Roystonea_regia))))	Sclerosperma_profizianum)	(((Hydriastele_microspadix	Leopoldinia_pulchra)	Pelagodoxa_henryana)	Pseudophoenix_vinifera))	Phoenix_dactylifera)	Calamus_caryotoides))	Iriartea_deltoidea))	Kingia_australis);
((Burretiokentia_grandiflora	(((((Attalea_speciosa	Sclerosperma_profizianum)	(Prestoea_acuminata	Podococcus_barteri))	((Hydriastele_microspadix	((Serenoa_repens	(Roystonea_regia	(Reinhardtia_paiewonskiana	((Sabal_domingensis	Bactris_major)	Orania_palindan))))	(Phoenix_dactylifera	((Iriartea_deltoidea	Leopoldinia_pulchra)	Pelagodoxa_henryana))))	(Pseudophoenix_vinifera	Calamus_caryotoides)))	((Reinhardtia_gracilis	Geonoma_undata)	((Dypsis_decaryi	Kentiopsis_piersoniorum)	(Elaeis_guineensis	Heterospathe_cagayanensis))))	Veitchia_spiralis))	Kingia_australis);
((((((((Veitchia_spiralis	Podococcus_barteri)	Sclerosperma_profizianum)	((Serenoa_repens	((Phoenix_dactylifera	(Iriartea_deltoidea	(Prestoea_acuminata	(Leopoldinia_pulchra	(Hydriastele_microspadix	Pelagodoxa_henryana)))))	((Calamus_caryotoides	Pseudophoenix_vinifera)	Roystonea_regia)))	Attalea_speciosa))	(Dypsis_decaryi	((Burretiokentia_grandiflora	Heterospathe_cagayanensis)	Kentiopsis_piersoniorum)))	(Reinhardtia_paiewonskiana	Geonoma_undata))	((Sabal_domingensis	Bactris_major)	(Orania_palindan	Reinhardtia_gracilis)))	Elaeis_guineensis)	Kingia_australis);
(((((((Dypsis_decaryi	Geonoma_undata)	(Roystonea_regia	((Reinhardtia_paiewonskiana	(Sabal_domingensis	Bactris_major))	Orania_palindan)))	(((Veitchia_spiralis	Burretiokentia_grandiflora)	Heterospathe_cagayanensis)	Kentiopsis_piersoniorum))	((((Iriartea_deltoidea	(Leopoldinia_pulchra	(Hydriastele_microspadix	Pelagodoxa_henryana)))	((Attalea_speciosa	(Prestoea_acuminata	Podococcus_barteri))	(Serenoa_repens	Sclerosperma_profizianum)))	(Calamus_caryotoides	Pseudophoenix_vinifera))	Phoenix_dactylifera))	Reinhardtia_gracilis)	Elaeis_guineensis)	Kingia_australis);
(((((((Burretiokentia_grandiflora	((Sclerosperma_profizianum	(((((Roystonea_regia	(Reinhardtia_paiewonskiana	(Sabal_domingensis	Bactris_major)))	Orania_palindan)	(Calamus_caryotoides	(Attalea_speciosa	Pseudophoenix_vinifera)))	Serenoa_repens)	(Phoenix_dactylifera	((Leopoldinia_pulchra	(Hydriastele_microspadix	Pelagodoxa_henryana))	Iriartea_deltoidea))))	((Veitchia_spiralis	Prestoea_acuminata)	Podococcus_barteri)))	Geonoma_undata)	Dypsis_decaryi)	(Kentiopsis_piersoniorum	Heterospathe_cagayanensis))	Reinhardtia_gracilis)	Elaeis_guineensis)	Kingia_australis);
((((((Reinhardtia_paiewonskiana	(Sabal_domingensis	Bactris_major))	(Orania_palindan	Roystonea_regia))	(((Dypsis_decaryi	((Kentiopsis_piersoniorum	Heterospathe_cagayanensis)	(Veitchia_spiralis	Burretiokentia_grandiflora)))	Geonoma_undata)	Reinhardtia_gracilis))	(((Attalea_speciosa	Sclerosperma_profizianum)	((Phoenix_dactylifera	((Prestoea_acuminata	(Leopoldinia_pulchra	(Hydriastele_microspadix	Pelagodoxa_henryana)))	Iriartea_deltoidea))	(Serenoa_repens	(Calamus_caryotoides	Pseudophoenix_vinifera))))	Podococcus_barteri))	Elaeis_guineensis)	Kingia_australis);
(((((((Kentiopsis_piersoniorum	Heterospathe_cagayanensis)	Geonoma_undata)	(Dypsis_decaryi	(Veitchia_spiralis	Burretiokentia_grandiflora)))	Reinhardtia_gracilis)	(((((Hydriastele_microspadix	((Calamus_caryotoides	Pseudophoenix_vinifera)	Pelagodoxa_henryana))	Leopoldinia_pulchra)	Iriartea_deltoidea)	(((Prestoea_acuminata	Podococcus_barteri)	Sclerosperma_profizianum)	(Serenoa_repens	(((((Orania_palindan	Sabal_domingensis)	Bactris_major)	Roystonea_regia)	Reinhardtia_paiewonskiana)	Attalea_speciosa))))	Phoenix_dactylifera))	Elaeis_guineensis)	Kingia_australis);
((Burretiokentia_grandiflora	(((Kentiopsis_piersoniorum	Heterospathe_cagayanensis)	((Dypsis_decaryi	(Reinhardtia_gracilis	Geonoma_undata))	(((((Attalea_speciosa	((((Reinhardtia_paiewonskiana	(Sabal_domingensis	Bactris_major))	Roystonea_regia)	Orania_palindan)	Serenoa_repens))	(((Prestoea_acuminata	Podococcus_barteri)	Sclerosperma_profizianum)	((((Pelagodoxa_henryana	Leopoldinia_pulchra)	Hydriastele_microspadix)	Pseudophoenix_vinifera)	Iriartea_deltoidea)))	Calamus_caryotoides)	Phoenix_dactylifera)	Elaeis_guineensis)))	Veitchia_spiralis))	Kingia_australis);
((Elaeis_guineensis	(((Sabal_domingensis	(Reinhardtia_paiewonskiana	Bactris_major))	((((Burretiokentia_grandiflora	(Kentiopsis_piersoniorum	Heterospathe_cagayanensis))	(Orania_palindan	Geonoma_undata))	Dypsis_decaryi)	Reinhardtia_gracilis))	((((((((Pseudophoenix_vinifera	Roystonea_regia)	Calamus_caryotoides)	Attalea_speciosa)	((Prestoea_acuminata	Podococcus_barteri)	Sclerosperma_profizianum))	((Leopoldinia_pulchra	(Hydriastele_microspadix	Pelagodoxa_henryana))	Iriartea_deltoidea))	Serenoa_repens)	Veitchia_spiralis)	Phoenix_dactylifera)))	Kingia_australis);
(((Elaeis_guineensis	((((Dypsis_decaryi	(Burretiokentia_grandiflora	(Kentiopsis_piersoniorum	Heterospathe_cagayanensis)))	Geonoma_undata)	Reinhardtia_gracilis)	(((Serenoa_repens	(Leopoldinia_pulchra	(Hydriastele_microspadix	(Iriartea_deltoidea	Pelagodoxa_henryana))))	((((Pseudophoenix_vinifera	((Orania_palindan	(Reinhardtia_paiewonskiana	(Bactris_major	Sabal_domingensis)))	Roystonea_regia))	Calamus_caryotoides)	((Prestoea_acuminata	Podococcus_barteri)	Sclerosperma_profizianum))	Attalea_speciosa))	Phoenix_dactylifera)))	Veitchia_spiralis)	Kingia_australis);
((Elaeis_guineensis	(((((Burretiokentia_grandiflora	(Kentiopsis_piersoniorum	Heterospathe_cagayanensis))	Geonoma_undata)	Dypsis_decaryi)	Reinhardtia_gracilis)	((Phoenix_dactylifera	(Iriartea_deltoidea	(Prestoea_acuminata	(Pelagodoxa_henryana	(Hydriastele_microspadix	Leopoldinia_pulchra)))))	(((((((Orania_palindan	(Reinhardtia_paiewonskiana	(Bactris_major	Sabal_domingensis)))	Roystonea_regia)	Veitchia_spiralis)	(Calamus_caryotoides	Pseudophoenix_vinifera))	Attalea_speciosa)	(Podococcus_barteri	Sclerosperma_profizianum))	Serenoa_repens))))	Kingia_australis);
((Elaeis_guineensis	((((Dypsis_decaryi	((Veitchia_spiralis	Burretiokentia_grandiflora)	(Kentiopsis_piersoniorum	Heterospathe_cagayanensis)))	Geonoma_undata)	Reinhardtia_gracilis)	(((Phoenix_dactylifera	(Iriartea_deltoidea	(Prestoea_acuminata	(Pelagodoxa_henryana	(Hydriastele_microspadix	Leopoldinia_pulchra)))))	((((Orania_palindan	(Reinhardtia_paiewonskiana	(Bactris_major	Sabal_domingensis)))	Roystonea_regia)	(Calamus_caryotoides	Pseudophoenix_vinifera))	Serenoa_repens))	(Podococcus_barteri	(Attalea_speciosa	Sclerosperma_profizianum)))))	Kingia_australis);
((((((Veitchia_spiralis	Phoenix_dactylifera)	((Reinhardtia_gracilis	(Geonoma_undata	(Dypsis_decaryi	((Kentiopsis_piersoniorum	Burretiokentia_grandiflora)	Heterospathe_cagayanensis))))	(((Orania_palindan	(Bactris_major	Sabal_domingensis))	Reinhardtia_paiewonskiana)	Roystonea_regia)))	(((Attalea_speciosa	(Calamus_caryotoides	Pseudophoenix_vinifera))	((Serenoa_repens	Hydriastele_microspadix)	Pelagodoxa_henryana))	((Prestoea_acuminata	Sclerosperma_profizianum)	Podococcus_barteri)))	(Leopoldinia_pulchra	Iriartea_deltoidea))	Elaeis_guineensis)	Kingia_australis);
(((Reinhardtia_gracilis	(((((Veitchia_spiralis	Burretiokentia_grandiflora)	(Heterospathe_cagayanensis	Kentiopsis_piersoniorum))	((Serenoa_repens	((((Prestoea_acuminata	(Pelagodoxa_henryana	(Hydriastele_microspadix	Leopoldinia_pulchra)))	Iriartea_deltoidea)	Phoenix_dactylifera)	((((Reinhardtia_paiewonskiana	(Bactris_major	Sabal_domingensis))	Orania_palindan)	Roystonea_regia)	(Calamus_caryotoides	Pseudophoenix_vinifera))))	((Attalea_speciosa	Podococcus_barteri)	Sclerosperma_profizianum)))	Dypsis_decaryi)	Geonoma_undata))	Elaeis_guineensis)	Kingia_australis);
((Burretiokentia_grandiflora	(((((Elaeis_guineensis	Heterospathe_cagayanensis)	(Dypsis_decaryi	Kentiopsis_piersoniorum))	(Reinhardtia_gracilis	Geonoma_undata))	((((Serenoa_repens	((((Prestoea_acuminata	(Pelagodoxa_henryana	(Hydriastele_microspadix	Leopoldinia_pulchra)))	Iriartea_deltoidea)	Phoenix_dactylifera)	(((Reinhardtia_paiewonskiana	Bactris_major)	((Orania_palindan	Sabal_domingensis)	Roystonea_regia))	(Calamus_caryotoides	Pseudophoenix_vinifera))))	Attalea_speciosa)	Sclerosperma_profizianum)	Podococcus_barteri))	Veitchia_spiralis))	Kingia_australis);
((Burretiokentia_grandiflora	(((((Heterospathe_cagayanensis	(((Reinhardtia_paiewonskiana	Reinhardtia_gracilis)	Elaeis_guineensis)	Dypsis_decaryi))	Kentiopsis_piersoniorum)	Geonoma_undata)	((((Roystonea_regia	Orania_palindan)	((Bactris_major	Sabal_domingensis)	Serenoa_repens))	(Calamus_caryotoides	((Attalea_speciosa	((Hydriastele_microspadix	(Pelagodoxa_henryana	((Prestoea_acuminata	Iriartea_deltoidea)	Leopoldinia_pulchra)))	Phoenix_dactylifera))	Pseudophoenix_vinifera)))	(Sclerosperma_profizianum	Podococcus_barteri)))	Veitchia_spiralis))	Kingia_australis);
((Burretiokentia_grandiflora	(((Heterospathe_cagayanensis	(Reinhardtia_gracilis	Elaeis_guineensis))	((Kentiopsis_piersoniorum	(Dypsis_decaryi	(((((Podococcus_barteri	(((Calamus_caryotoides	Pseudophoenix_vinifera)	((Sabal_domingensis	Orania_palindan)	Roystonea_regia))	Reinhardtia_paiewonskiana))	Attalea_speciosa)	((Leopoldinia_pulchra	(((Serenoa_repens	Hydriastele_microspadix)	Prestoea_acuminata)	(Pelagodoxa_henryana	Iriartea_deltoidea)))	Sclerosperma_profizianum))	Phoenix_dactylifera)	Geonoma_undata)))	Bactris_major))	Veitchia_spiralis))	Kingia_australis);
((Burretiokentia_grandiflora	(((Heterospathe_cagayanensis	(Reinhardtia_paiewonskiana	Kentiopsis_piersoniorum))	((Reinhardtia_gracilis	(Dypsis_decaryi	Geonoma_undata))	(Elaeis_guineensis	(((((Leopoldinia_pulchra	Pelagodoxa_henryana)	Hydriastele_microspadix)	((Serenoa_repens	Prestoea_acuminata)	Iriartea_deltoidea))	(((Podococcus_barteri	Sclerosperma_profizianum)	Attalea_speciosa)	((Calamus_caryotoides	Pseudophoenix_vinifera)	((Roystonea_regia	Orania_palindan)	(Bactris_major	Sabal_domingensis)))))	Phoenix_dactylifera))))	Veitchia_spiralis))	Kingia_australis);
(((((Heterospathe_cagayanensis	Kentiopsis_piersoniorum)	((((Prestoea_acuminata	Podococcus_barteri)	(Attalea_speciosa	Sclerosperma_profizianum))	(((Serenoa_repens	(Phoenix_dactylifera	((Calamus_caryotoides	((Roystonea_regia	(Orania_palindan	Sabal_domingensis))	Reinhardtia_paiewonskiana))	Bactris_major)))	Iriartea_deltoidea)	(((Pseudophoenix_vinifera	Pelagodoxa_henryana)	Hydriastele_microspadix)	Leopoldinia_pulchra)))	(Geonoma_undata	(Reinhardtia_gracilis	(Dypsis_decaryi	Elaeis_guineensis)))))	Burretiokentia_grandiflora)	Veitchia_spiralis)	Kingia_australis);
((Burretiokentia_grandiflora	(((Heterospathe_cagayanensis	Kentiopsis_piersoniorum)	(((Reinhardtia_gracilis	Geonoma_undata)	(Elaeis_guineensis	(((Serenoa_repens	((Pelagodoxa_henryana	(Prestoea_acuminata	(Iriartea_deltoidea	Leopoldinia_pulchra)))	Hydriastele_microspadix))	((((((Bactris_major	Sabal_domingensis)	(Roystonea_regia	Reinhardtia_paiewonskiana))	Orania_palindan)	(Pseudophoenix_vinifera	Calamus_caryotoides))	Podococcus_barteri)	(Sclerosperma_profizianum	Attalea_speciosa)))	Phoenix_dactylifera)))	Dypsis_decaryi))	Veitchia_spiralis))	Kingia_australis);
(((Orania_palindan	Elaeis_guineensis)	(((((((Leopoldinia_pulchra	((Roystonea_regia	(Pseudophoenix_vinifera	Calamus_caryotoides))	((((Bactris_major	Sabal_domingensis)	Serenoa_repens)	((Prestoea_acuminata	Podococcus_barteri)	Sclerosperma_profizianum))	Attalea_speciosa)))	Pelagodoxa_henryana)	(Reinhardtia_paiewonskiana	Iriartea_deltoidea))	Veitchia_spiralis)	Hydriastele_microspadix)	Phoenix_dactylifera)	(Reinhardtia_gracilis	((((Burretiokentia_grandiflora	Heterospathe_cagayanensis)	Kentiopsis_piersoniorum)	Geonoma_undata)	Dypsis_decaryi))))	Kingia_australis);
((((((Heterospathe_cagayanensis	Kentiopsis_piersoniorum)	(Elaeis_guineensis	(Phoenix_dactylifera	(((Leopoldinia_pulchra	((Hydriastele_microspadix	Pelagodoxa_henryana)	Pseudophoenix_vinifera))	Iriartea_deltoidea)	(Calamus_caryotoides	((Attalea_speciosa	Prestoea_acuminata)	((Serenoa_repens	(Podococcus_barteri	Sclerosperma_profizianum))	(((Reinhardtia_paiewonskiana	Bactris_major)	Sabal_domingensis)	(Orania_palindan	Roystonea_regia)))))))))	(Reinhardtia_gracilis	Geonoma_undata))	(Dypsis_decaryi	Burretiokentia_grandiflora))	Veitchia_spiralis)	Kingia_australis);
(((((Attalea_speciosa	((Bactris_major	Sabal_domingensis)	(Roystonea_regia	(Reinhardtia_paiewonskiana	Orania_palindan))))	(((Podococcus_barteri	Sclerosperma_profizianum)	(Pseudophoenix_vinifera	Calamus_caryotoides))	(((Prestoea_acuminata	(Iriartea_deltoidea	Leopoldinia_pulchra))	Pelagodoxa_henryana)	(Serenoa_repens	Hydriastele_microspadix))))	Phoenix_dactylifera)	(Elaeis_guineensis	((Dypsis_decaryi	(Geonoma_undata	Reinhardtia_gracilis))	((Heterospathe_cagayanensis	Kentiopsis_piersoniorum)	(Veitchia_spiralis	Burretiokentia_grandiflora)))))	Kingia_australis);
(((((Geonoma_undata	((Heterospathe_cagayanensis	Kentiopsis_piersoniorum)	((Dypsis_decaryi	Burretiokentia_grandiflora)	Veitchia_spiralis)))	Reinhardtia_gracilis)	((((((Podococcus_barteri	Prestoea_acuminata)	Iriartea_deltoidea)	((Attalea_speciosa	Sclerosperma_profizianum)	((Pelagodoxa_henryana	Pseudophoenix_vinifera)	(Hydriastele_microspadix	Leopoldinia_pulchra))))	(Bactris_major	(Serenoa_repens	(Sabal_domingensis	(Roystonea_regia	(Reinhardtia_paiewonskiana	Orania_palindan))))))	Calamus_caryotoides)	Phoenix_dactylifera))	Elaeis_guineensis)	Kingia_australis);
(((Pelagodoxa_henryana	(((((((Orania_palindan	(Bactris_major	Sabal_domingensis))	(Reinhardtia_paiewonskiana	Roystonea_regia))	(Calamus_caryotoides	Pseudophoenix_vinifera))	(Attalea_speciosa	(Phoenix_dactylifera	((((Sclerosperma_profizianum	Podococcus_barteri)	(Heterospathe_cagayanensis	Kentiopsis_piersoniorum))	(Burretiokentia_grandiflora	Veitchia_spiralis))	((Dypsis_decaryi	(Elaeis_guineensis	Reinhardtia_gracilis))	Geonoma_undata)))))	Iriartea_deltoidea)	Prestoea_acuminata)	Leopoldinia_pulchra))	(Serenoa_repens	Hydriastele_microspadix))	Kingia_australis);
(((Elaeis_guineensis	Reinhardtia_gracilis)	((Geonoma_undata	((Veitchia_spiralis	(Burretiokentia_grandiflora	Dypsis_decaryi))	(((Iriartea_deltoidea	((Pelagodoxa_henryana	Leopoldinia_pulchra)	(Serenoa_repens	Hydriastele_microspadix)))	(Phoenix_dactylifera	(Attalea_speciosa	(((Bactris_major	(Sabal_domingensis	Orania_palindan))	(Reinhardtia_paiewonskiana	Roystonea_regia))	(Calamus_caryotoides	Pseudophoenix_vinifera)))))	(Sclerosperma_profizianum	(Prestoea_acuminata	Podococcus_barteri)))))	(Heterospathe_cagayanensis	Kentiopsis_piersoniorum)))	Kingia_australis);
((Elaeis_guineensis	(((((Dypsis_decaryi	Geonoma_undata)	(((((((Pseudophoenix_vinifera	Calamus_caryotoides)	Veitchia_spiralis)	(Attalea_speciosa	Sclerosperma_profizianum))	(Prestoea_acuminata	Podococcus_barteri))	((Pelagodoxa_henryana	(Iriartea_deltoidea	Leopoldinia_pulchra))	(Serenoa_repens	Hydriastele_microspadix)))	Phoenix_dactylifera)	(Reinhardtia_gracilis	((Orania_palindan	(Bactris_major	Sabal_domingensis))	(Reinhardtia_paiewonskiana	Roystonea_regia)))))	Burretiokentia_grandiflora)	Kentiopsis_piersoniorum)	Heterospathe_cagayanensis))	Kingia_australis);
((Elaeis_guineensis	((Phoenix_dactylifera	((((((Bactris_major	Sabal_domingensis)	Orania_palindan)	Reinhardtia_paiewonskiana)	Roystonea_regia)	((((Prestoea_acuminata	Podococcus_barteri)	Sclerosperma_profizianum)	Veitchia_spiralis)	(Pseudophoenix_vinifera	(((Serenoa_repens	Hydriastele_microspadix)	Pelagodoxa_henryana)	((Attalea_speciosa	Iriartea_deltoidea)	Leopoldinia_pulchra)))))	Calamus_caryotoides))	((Burretiokentia_grandiflora	(Kentiopsis_piersoniorum	Heterospathe_cagayanensis))	((Reinhardtia_gracilis	Geonoma_undata)	Dypsis_decaryi))))	Kingia_australis);
((Elaeis_guineensis	(((((((((Serenoa_repens	Hydriastele_microspadix)	Pelagodoxa_henryana)	(Iriartea_deltoidea	Leopoldinia_pulchra))	(Attalea_speciosa	Sclerosperma_profizianum))	(Prestoea_acuminata	Podococcus_barteri))	(((((Sabal_domingensis	Roystonea_regia)	Orania_palindan)	(Bactris_major	Reinhardtia_paiewonskiana))	Pseudophoenix_vinifera)	Calamus_caryotoides))	Veitchia_spiralis)	Phoenix_dactylifera)	((((Burretiokentia_grandiflora	Heterospathe_cagayanensis)	Kentiopsis_piersoniorum)	(Geonoma_undata	Dypsis_decaryi))	Reinhardtia_gracilis)))	Kingia_australis);
(((Reinhardtia_gracilis	Elaeis_guineensis)	(Geonoma_undata	(Dypsis_decaryi	(((((Attalea_speciosa	(Leopoldinia_pulchra	((Serenoa_repens	Hydriastele_microspadix)	(Iriartea_deltoidea	Pelagodoxa_henryana))))	Veitchia_spiralis)	(((((Roystonea_regia	(Orania_palindan	Sabal_domingensis))	(Bactris_major	Reinhardtia_paiewonskiana))	Pseudophoenix_vinifera)	Calamus_caryotoides)	Phoenix_dactylifera))	((Prestoea_acuminata	Podococcus_barteri)	Sclerosperma_profizianum))	(Burretiokentia_grandiflora	(Heterospathe_cagayanensis	Kentiopsis_piersoniorum))))))	Kingia_australis);
((((Reinhardtia_gracilis	((Geonoma_undata	Kentiopsis_piersoniorum)	((Veitchia_spiralis	(Dypsis_decaryi	Burretiokentia_grandiflora))	Heterospathe_cagayanensis)))	Elaeis_guineensis)	(Phoenix_dactylifera	((Leopoldinia_pulchra	(((((Roystonea_regia	Reinhardtia_paiewonskiana)	(Bactris_major	(Orania_palindan	Sabal_domingensis)))	Serenoa_repens)	((Prestoea_acuminata	Podococcus_barteri)	(Attalea_speciosa	Sclerosperma_profizianum)))	(((Pseudophoenix_vinifera	Calamus_caryotoides)	Hydriastele_microspadix)	Pelagodoxa_henryana)))	Iriartea_deltoidea)))	Kingia_australis);
((Burretiokentia_grandiflora	((((Prestoea_acuminata	Podococcus_barteri)	(Attalea_speciosa	Sclerosperma_profizianum))	(((((Roystonea_regia	((Bactris_major	Sabal_domingensis)	Orania_palindan))	Reinhardtia_paiewonskiana)	(Pseudophoenix_vinifera	Calamus_caryotoides))	(((Serenoa_repens	Hydriastele_microspadix)	(Leopoldinia_pulchra	Pelagodoxa_henryana))	Iriartea_deltoidea))	((Dypsis_decaryi	(((Heterospathe_cagayanensis	Kentiopsis_piersoniorum)	(Reinhardtia_gracilis	Elaeis_guineensis))	Geonoma_undata))	Phoenix_dactylifera)))	Veitchia_spiralis))	Kingia_australis);
((Elaeis_guineensis	(Geonoma_undata	(((((Veitchia_spiralis	Burretiokentia_grandiflora)	(Kentiopsis_piersoniorum	Heterospathe_cagayanensis))	(((Prestoea_acuminata	Podococcus_barteri)	Sclerosperma_profizianum)	(((Hydriastele_microspadix	Serenoa_repens)	Pelagodoxa_henryana)	((((Reinhardtia_paiewonskiana	(Sabal_domingensis	Bactris_major))	(Roystonea_regia	Orania_palindan))	(Pseudophoenix_vinifera	Calamus_caryotoides))	(Attalea_speciosa	((Iriartea_deltoidea	Phoenix_dactylifera)	Leopoldinia_pulchra))))))	Dypsis_decaryi)	Reinhardtia_gracilis)))	Kingia_australis);
(((((Geonoma_undata	((Burretiokentia_grandiflora	(Kentiopsis_piersoniorum	Heterospathe_cagayanensis))	((Podococcus_barteri	Sclerosperma_profizianum)	((Attalea_speciosa	Prestoea_acuminata)	((((Iriartea_deltoidea	Phoenix_dactylifera)	Leopoldinia_pulchra)	((Hydriastele_microspadix	Serenoa_repens)	Pelagodoxa_henryana))	(((Roystonea_regia	((Reinhardtia_paiewonskiana	(Sabal_domingensis	Bactris_major))	Orania_palindan))	Veitchia_spiralis)	(Pseudophoenix_vinifera	Calamus_caryotoides)))))))	Dypsis_decaryi)	Reinhardtia_gracilis)	Elaeis_guineensis)	Kingia_australis);
((Reinhardtia_gracilis	((((Veitchia_spiralis	Burretiokentia_grandiflora)	((Reinhardtia_paiewonskiana	Kentiopsis_piersoniorum)	Heterospathe_cagayanensis))	(((((Calamus_caryotoides	((Hydriastele_microspadix	Serenoa_repens)	Phoenix_dactylifera))	(((Pseudophoenix_vinifera	((Roystonea_regia	Sclerosperma_profizianum)	Attalea_speciosa))	Leopoldinia_pulchra)	((Pelagodoxa_henryana	(Prestoea_acuminata	Podococcus_barteri))	Iriartea_deltoidea)))	Geonoma_undata)	Dypsis_decaryi)	(Sabal_domingensis	Bactris_major)))	(Orania_palindan	Elaeis_guineensis)))	Kingia_australis);
((Burretiokentia_grandiflora	((Dypsis_decaryi	(((Kentiopsis_piersoniorum	Heterospathe_cagayanensis)	(((Phoenix_dactylifera	(((Hydriastele_microspadix	(Pelagodoxa_henryana	(Iriartea_deltoidea	Leopoldinia_pulchra)))	((Attalea_speciosa	((Serenoa_repens	(((Sabal_domingensis	Bactris_major)	Orania_palindan)	(Roystonea_regia	Reinhardtia_paiewonskiana)))	(Sclerosperma_profizianum	(Prestoea_acuminata	Podococcus_barteri))))	Pseudophoenix_vinifera))	Calamus_caryotoides))	Elaeis_guineensis)	Geonoma_undata))	Reinhardtia_gracilis))	Veitchia_spiralis))	Kingia_australis);
(((Veitchia_spiralis	Burretiokentia_grandiflora)	((Kentiopsis_piersoniorum	Heterospathe_cagayanensis)	((((Phoenix_dactylifera	((((Hydriastele_microspadix	((Elaeis_guineensis	Iriartea_deltoidea)	Leopoldinia_pulchra))	(Pelagodoxa_henryana	Pseudophoenix_vinifera))	Calamus_caryotoides)	(Serenoa_repens	(Attalea_speciosa	(Sclerosperma_profizianum	(Prestoea_acuminata	Podococcus_barteri))))))	(((Sabal_domingensis	Bactris_major)	Orania_palindan)	(Roystonea_regia	Reinhardtia_paiewonskiana)))	Dypsis_decaryi)	(Reinhardtia_gracilis	Geonoma_undata))))	Kingia_australis);
((((Prestoea_acuminata	Burretiokentia_grandiflora)	((((((Elaeis_guineensis	Serenoa_repens)	(((Sclerosperma_profizianum	Podococcus_barteri)	((Hydriastele_microspadix	(Pelagodoxa_henryana	Leopoldinia_pulchra))	(Attalea_speciosa	Pseudophoenix_vinifera)))	Iriartea_deltoidea))	(Phoenix_dactylifera	Calamus_caryotoides))	(Reinhardtia_paiewonskiana	(Veitchia_spiralis	(((Sabal_domingensis	Bactris_major)	Orania_palindan)	Roystonea_regia))))	((Kentiopsis_piersoniorum	Heterospathe_cagayanensis)	Geonoma_undata))	Dypsis_decaryi))	Reinhardtia_gracilis)	Kingia_australis);
((Burretiokentia_grandiflora	(((Phoenix_dactylifera	((Pelagodoxa_henryana	(Prestoea_acuminata	(Iriartea_deltoidea	Leopoldinia_pulchra)))	(((Attalea_speciosa	Serenoa_repens)	Hydriastele_microspadix)	((((((Sabal_domingensis	Bactris_major)	Orania_palindan)	(Roystonea_regia	Reinhardtia_paiewonskiana))	Calamus_caryotoides)	Pseudophoenix_vinifera)	(Sclerosperma_profizianum	Podococcus_barteri)))))	((Kentiopsis_piersoniorum	((Elaeis_guineensis	Heterospathe_cagayanensis)	Dypsis_decaryi))	(Geonoma_undata	Reinhardtia_gracilis)))	Veitchia_spiralis))	Kingia_australis);
((Orania_palindan	(Serenoa_repens	((Phoenix_dactylifera	((((Pelagodoxa_henryana	Leopoldinia_pulchra)	Hydriastele_microspadix)	Iriartea_deltoidea)	Prestoea_acuminata))	((Pseudophoenix_vinifera	Calamus_caryotoides)	((Attalea_speciosa	((((Sclerosperma_profizianum	Podococcus_barteri)	(Veitchia_spiralis	Burretiokentia_grandiflora))	((Reinhardtia_paiewonskiana	(Dypsis_decaryi	Geonoma_undata))	(Kentiopsis_piersoniorum	((Sabal_domingensis	Bactris_major)	(Elaeis_guineensis	Heterospathe_cagayanensis)))))	Reinhardtia_gracilis))	Roystonea_regia)))))	Kingia_australis);
((Hydriastele_microspadix	(Pelagodoxa_henryana	((Pseudophoenix_vinifera	((((Calamus_caryotoides	Phoenix_dactylifera)	Iriartea_deltoidea)	Serenoa_repens)	(((Prestoea_acuminata	Podococcus_barteri)	(Attalea_speciosa	(((Reinhardtia_gracilis	Geonoma_undata)	Dypsis_decaryi)	((((Reinhardtia_paiewonskiana	(Orania_palindan	Roystonea_regia))	(Sabal_domingensis	Bactris_major))	((Elaeis_guineensis	Heterospathe_cagayanensis)	Kentiopsis_piersoniorum))	(Veitchia_spiralis	Burretiokentia_grandiflora)))))	Sclerosperma_profizianum)))	Leopoldinia_pulchra)))	Kingia_australis);
((((((Dypsis_decaryi	(Reinhardtia_gracilis	Geonoma_undata))	((Orania_palindan	(Sabal_domingensis	Bactris_major))	(Reinhardtia_paiewonskiana	Roystonea_regia)))	((Veitchia_spiralis	((Prestoea_acuminata	Podococcus_barteri)	Sclerosperma_profizianum))	(Attalea_speciosa	((((Iriartea_deltoidea	Leopoldinia_pulchra)	(Serenoa_repens	Hydriastele_microspadix))	Pelagodoxa_henryana)	(Calamus_caryotoides	Pseudophoenix_vinifera)))))	Phoenix_dactylifera)	(Elaeis_guineensis	((Heterospathe_cagayanensis	Kentiopsis_piersoniorum)	Burretiokentia_grandiflora)))	Kingia_australis);
((((Calamus_caryotoides	((Phoenix_dactylifera	(Geonoma_undata	((Kentiopsis_piersoniorum	(Burretiokentia_grandiflora	Heterospathe_cagayanensis))	(Dypsis_decaryi	Reinhardtia_gracilis))))	(Iriartea_deltoidea	Elaeis_guineensis)))	((((Hydriastele_microspadix	(Pelagodoxa_henryana	Leopoldinia_pulchra))	Pseudophoenix_vinifera)	Attalea_speciosa)	((Roystonea_regia	(Reinhardtia_paiewonskiana	((Orania_palindan	Sabal_domingensis)	Bactris_major)))	((Prestoea_acuminata	Podococcus_barteri)	(Sclerosperma_profizianum	Serenoa_repens)))))	Veitchia_spiralis)	Kingia_australis);
((((Hydriastele_microspadix	(Iriartea_deltoidea	Leopoldinia_pulchra))	Pelagodoxa_henryana)	((((Elaeis_guineensis	((Geonoma_undata	Dypsis_decaryi)	((Heterospathe_cagayanensis	Kentiopsis_piersoniorum)	(Reinhardtia_gracilis	Burretiokentia_grandiflora))))	Phoenix_dactylifera)	((Attalea_speciosa	(Sclerosperma_profizianum	Serenoa_repens))	Veitchia_spiralis))	((((Prestoea_acuminata	Podococcus_barteri)	Pseudophoenix_vinifera)	(Roystonea_regia	(Reinhardtia_paiewonskiana	((Bactris_major	Sabal_domingensis)	Orania_palindan))))	Calamus_caryotoides)))	Kingia_australis);
((Burretiokentia_grandiflora	((Heterospathe_cagayanensis	(Kentiopsis_piersoniorum	((Reinhardtia_gracilis	Elaeis_guineensis)	((Geonoma_undata	Dypsis_decaryi)	(Phoenix_dactylifera	(((((Serenoa_repens	Hydriastele_microspadix)	Pelagodoxa_henryana)	(Prestoea_acuminata	Iriartea_deltoidea))	Leopoldinia_pulchra)	((Attalea_speciosa	(Podococcus_barteri	Sclerosperma_profizianum))	((Calamus_caryotoides	(((Bactris_major	Sabal_domingensis)	Orania_palindan)	(Roystonea_regia	Reinhardtia_paiewonskiana)))	Pseudophoenix_vinifera))))))))	Veitchia_spiralis))	Kingia_australis);
(((((Heterospathe_cagayanensis	Kentiopsis_piersoniorum)	((Dypsis_decaryi	(Geonoma_undata	(Reinhardtia_gracilis	Elaeis_guineensis)))	(Phoenix_dactylifera	(((((Podococcus_barteri	Sclerosperma_profizianum)	Prestoea_acuminata)	((((Bactris_major	Sabal_domingensis)	Orania_palindan)	(Roystonea_regia	Reinhardtia_paiewonskiana))	Serenoa_repens))	(Pseudophoenix_vinifera	(Pelagodoxa_henryana	((Leopoldinia_pulchra	(Iriartea_deltoidea	Attalea_speciosa))	Hydriastele_microspadix))))	Calamus_caryotoides))))	Burretiokentia_grandiflora)	Veitchia_spiralis)	Kingia_australis);
((Burretiokentia_grandiflora	(((Heterospathe_cagayanensis	Kentiopsis_piersoniorum)	((Reinhardtia_gracilis	((Phoenix_dactylifera	(((Podococcus_barteri	(Attalea_speciosa	(Calamus_caryotoides	(((Roystonea_regia	Orania_palindan)	(Reinhardtia_paiewonskiana	(Bactris_major	Sabal_domingensis)))	Pseudophoenix_vinifera))))	(((Pelagodoxa_henryana	Hydriastele_microspadix)	Leopoldinia_pulchra)	Prestoea_acuminata))	(Serenoa_repens	Sclerosperma_profizianum)))	(Iriartea_deltoidea	Elaeis_guineensis)))	(Dypsis_decaryi	Geonoma_undata)))	Veitchia_spiralis))	Kingia_australis);
(((Phoenix_dactylifera	(((Sclerosperma_profizianum	((Attalea_speciosa	Veitchia_spiralis)	(Pseudophoenix_vinifera	(Leopoldinia_pulchra	((Serenoa_repens	Hydriastele_microspadix)	Pelagodoxa_henryana)))))	(((Roystonea_regia	Orania_palindan)	(Reinhardtia_paiewonskiana	(Bactris_major	Sabal_domingensis)))	(Prestoea_acuminata	Podococcus_barteri)))	Calamus_caryotoides))	((Iriartea_deltoidea	Elaeis_guineensis)	(Reinhardtia_gracilis	(Geonoma_undata	((Burretiokentia_grandiflora	(Heterospathe_cagayanensis	Kentiopsis_piersoniorum))	Dypsis_decaryi)))))	Kingia_australis);
(((Burretiokentia_grandiflora	((Heterospathe_cagayanensis	Kentiopsis_piersoniorum)	(((Phoenix_dactylifera	((((Serenoa_repens	Hydriastele_microspadix)	(Iriartea_deltoidea	(Pelagodoxa_henryana	Leopoldinia_pulchra)))	(((((Roystonea_regia	Orania_palindan)	(Reinhardtia_paiewonskiana	(Bactris_major	Sabal_domingensis)))	Pseudophoenix_vinifera)	Attalea_speciosa)	(Sclerosperma_profizianum	(Prestoea_acuminata	Podococcus_barteri))))	Calamus_caryotoides))	Elaeis_guineensis)	(Dypsis_decaryi	(Geonoma_undata	Reinhardtia_gracilis)))))	Veitchia_spiralis)	Kingia_australis);
((Elaeis_guineensis	((((Geonoma_undata	(Burretiokentia_grandiflora	(Heterospathe_cagayanensis	Kentiopsis_piersoniorum)))	Dypsis_decaryi)	Reinhardtia_gracilis)	((Serenoa_repens	(Orania_palindan	(Roystonea_regia	((Bactris_major	Sabal_domingensis)	Reinhardtia_paiewonskiana))))	(Phoenix_dactylifera	((Pelagodoxa_henryana	(Leopoldinia_pulchra	(Iriartea_deltoidea	(Attalea_speciosa	Hydriastele_microspadix))))	(Prestoea_acuminata	(((Sclerosperma_profizianum	Podococcus_barteri)	(Pseudophoenix_vinifera	Calamus_caryotoides))	Veitchia_spiralis)))))))	Kingia_australis);
(((Elaeis_guineensis	(((Reinhardtia_gracilis	(Dypsis_decaryi	(Burretiokentia_grandiflora	(Heterospathe_cagayanensis	Kentiopsis_piersoniorum))))	Geonoma_undata)	(Phoenix_dactylifera	(((Sclerosperma_profizianum	Podococcus_barteri)	(Prestoea_acuminata	(Calamus_caryotoides	(Iriartea_deltoidea	(Attalea_speciosa	((Serenoa_repens	Hydriastele_microspadix)	(Leopoldinia_pulchra	(Pseudophoenix_vinifera	Pelagodoxa_henryana))))))))	(Orania_palindan	(((Bactris_major	Sabal_domingensis)	Reinhardtia_paiewonskiana)	Roystonea_regia))))))	Veitchia_spiralis)	Kingia_australis);
((Elaeis_guineensis	((Reinhardtia_gracilis	((Dypsis_decaryi	Geonoma_undata)	((Veitchia_spiralis	Burretiokentia_grandiflora)	(Heterospathe_cagayanensis	Kentiopsis_piersoniorum))))	(Phoenix_dactylifera	((((Attalea_speciosa	((((Orania_palindan	(Bactris_major	Sabal_domingensis))	Reinhardtia_paiewonskiana)	Roystonea_regia)	Serenoa_repens))	(Sclerosperma_profizianum	Podococcus_barteri))	(Pseudophoenix_vinifera	((Leopoldinia_pulchra	((Iriartea_deltoidea	Prestoea_acuminata)	Pelagodoxa_henryana))	Hydriastele_microspadix)))	Calamus_caryotoides))))	Kingia_australis);
((Burretiokentia_grandiflora	((Kentiopsis_piersoniorum	Heterospathe_cagayanensis)	((((Phoenix_dactylifera	((Attalea_speciosa	Calamus_caryotoides)	(Serenoa_repens	((Elaeis_guineensis	(Pseudophoenix_vinifera	(Leopoldinia_pulchra	(Pelagodoxa_henryana	Hydriastele_microspadix))))	(Prestoea_acuminata	Iriartea_deltoidea)))))	((Orania_palindan	Roystonea_regia)	((Reinhardtia_paiewonskiana	Bactris_major)	Sabal_domingensis)))	(Dypsis_decaryi	(Geonoma_undata	Reinhardtia_gracilis)))	((Veitchia_spiralis	Podococcus_barteri)	Sclerosperma_profizianum))))	Kingia_australis);
((((((Veitchia_spiralis	(Dypsis_decaryi	Geonoma_undata))	(Burretiokentia_grandiflora	(Kentiopsis_piersoniorum	Heterospathe_cagayanensis)))	((((Reinhardtia_paiewonskiana	(Bactris_major	(Sabal_domingensis	Orania_palindan)))	Roystonea_regia)	Serenoa_repens)	(((((Phoenix_dactylifera	Iriartea_deltoidea)	Leopoldinia_pulchra)	Hydriastele_microspadix)	(((Prestoea_acuminata	Podococcus_barteri)	Pelagodoxa_henryana)	(Sclerosperma_profizianum	(Pseudophoenix_vinifera	Calamus_caryotoides))))	Attalea_speciosa)))	Reinhardtia_gracilis)	Elaeis_guineensis)	Kingia_australis);
(((Elaeis_guineensis	((((Pseudophoenix_vinifera	Calamus_caryotoides)	((Bactris_major	(Sabal_domingensis	Orania_palindan))	(Roystonea_regia	Reinhardtia_paiewonskiana)))	((Leopoldinia_pulchra	(((Pelagodoxa_henryana	Serenoa_repens)	Hydriastele_microspadix)	Iriartea_deltoidea))	(((Prestoea_acuminata	Podococcus_barteri)	Sclerosperma_profizianum)	Attalea_speciosa)))	Phoenix_dactylifera))	((Dypsis_decaryi	(Reinhardtia_gracilis	Geonoma_undata))	((Veitchia_spiralis	Burretiokentia_grandiflora)	(Kentiopsis_piersoniorum	Heterospathe_cagayanensis))))	Kingia_australis);
((Burretiokentia_grandiflora	(((((Reinhardtia_gracilis	Geonoma_undata)	Elaeis_guineensis)	(((Prestoea_acuminata	Podococcus_barteri)	Sclerosperma_profizianum)	(Attalea_speciosa	((((Pseudophoenix_vinifera	((Sabal_domingensis	(Reinhardtia_paiewonskiana	Orania_palindan))	Roystonea_regia))	((Serenoa_repens	Hydriastele_microspadix)	Calamus_caryotoides))	((Bactris_major	(Dypsis_decaryi	(Phoenix_dactylifera	(Iriartea_deltoidea	Leopoldinia_pulchra))))	Pelagodoxa_henryana))	Veitchia_spiralis))))	Kentiopsis_piersoniorum)	Heterospathe_cagayanensis))	Kingia_australis);
((((Dypsis_decaryi	Burretiokentia_grandiflora)	((Phoenix_dactylifera	(((Veitchia_spiralis	((((Sabal_domingensis	(Reinhardtia_paiewonskiana	Orania_palindan))	Roystonea_regia)	Bactris_major)	Serenoa_repens))	((Attalea_speciosa	(Pseudophoenix_vinifera	(Hydriastele_microspadix	(Leopoldinia_pulchra	(Pelagodoxa_henryana	Iriartea_deltoidea)))))	(Sclerosperma_profizianum	(Prestoea_acuminata	Podococcus_barteri))))	Calamus_caryotoides))	((Elaeis_guineensis	(Kentiopsis_piersoniorum	Heterospathe_cagayanensis))	Geonoma_undata)))	Reinhardtia_gracilis)	Kingia_australis);
(((Reinhardtia_paiewonskiana	Burretiokentia_grandiflora)	((Bactris_major	(Heterospathe_cagayanensis	(Kentiopsis_piersoniorum	((((Reinhardtia_gracilis	Geonoma_undata)	((((((Pseudophoenix_vinifera	((Leopoldinia_pulchra	Iriartea_deltoidea)	(Hydriastele_microspadix	Pelagodoxa_henryana)))	(Sclerosperma_profizianum	(Prestoea_acuminata	Podococcus_barteri)))	(Attalea_speciosa	(Orania_palindan	Roystonea_regia)))	Calamus_caryotoides)	(Serenoa_repens	Phoenix_dactylifera))	Sabal_domingensis))	Dypsis_decaryi)	Elaeis_guineensis))))	Veitchia_spiralis))	Kingia_australis);
((Burretiokentia_grandiflora	((Heterospathe_cagayanensis	(Kentiopsis_piersoniorum	((Dypsis_decaryi	Geonoma_undata)	(Reinhardtia_gracilis	(Elaeis_guineensis	((((Leopoldinia_pulchra	Iriartea_deltoidea)	((Serenoa_repens	Hydriastele_microspadix)	Pelagodoxa_henryana))	((Attalea_speciosa	((((Bactris_major	Reinhardtia_paiewonskiana)	Sabal_domingensis)	(Orania_palindan	Roystonea_regia))	(Pseudophoenix_vinifera	Calamus_caryotoides)))	(Sclerosperma_profizianum	(Prestoea_acuminata	Podococcus_barteri))))	Phoenix_dactylifera))))))	Veitchia_spiralis))	Kingia_australis);
((Elaeis_guineensis	(((Sclerosperma_profizianum	Podococcus_barteri)	((Serenoa_repens	Hydriastele_microspadix)	((((((Bactris_major	Reinhardtia_paiewonskiana)	(Orania_palindan	Sabal_domingensis))	Roystonea_regia)	Calamus_caryotoides)	Prestoea_acuminata)	(((((Iriartea_deltoidea	Phoenix_dactylifera)	Pelagodoxa_henryana)	Leopoldinia_pulchra)	Attalea_speciosa)	Pseudophoenix_vinifera))))	(((((Kentiopsis_piersoniorum	Veitchia_spiralis)	(Dypsis_decaryi	Heterospathe_cagayanensis))	Burretiokentia_grandiflora)	Geonoma_undata)	Reinhardtia_gracilis)))	Kingia_australis);
(((Leopoldinia_pulchra	Iriartea_deltoidea)	(Prestoea_acuminata	(Pelagodoxa_henryana	((((((Kentiopsis_piersoniorum	(Heterospathe_cagayanensis	(Veitchia_spiralis	Burretiokentia_grandiflora)))	(Geonoma_undata	(Dypsis_decaryi	Reinhardtia_gracilis)))	Elaeis_guineensis)	Phoenix_dactylifera)	Calamus_caryotoides)	(Hydriastele_microspadix	((Attalea_speciosa	Pseudophoenix_vinifera)	((Serenoa_repens	(Reinhardtia_paiewonskiana	((Orania_palindan	(Bactris_major	Sabal_domingensis))	Roystonea_regia)))	(Sclerosperma_profizianum	Podococcus_barteri))))))))	Kingia_australis);
((Elaeis_guineensis	(((Heterospathe_cagayanensis	Kentiopsis_piersoniorum)	(((Sclerosperma_profizianum	((Veitchia_spiralis	Burretiokentia_grandiflora)	Podococcus_barteri))	(((Attalea_speciosa	(((Pelagodoxa_henryana	Hydriastele_microspadix)	(Leopoldinia_pulchra	(Iriartea_deltoidea	Prestoea_acuminata)))	Phoenix_dactylifera))	(Serenoa_repens	(((Reinhardtia_paiewonskiana	Roystonea_regia)	Bactris_major)	(Orania_palindan	Sabal_domingensis))))	(Pseudophoenix_vinifera	Calamus_caryotoides)))	(Dypsis_decaryi	Geonoma_undata)))	Reinhardtia_gracilis))	Kingia_australis);
(((Elaeis_guineensis	(Phoenix_dactylifera	((Podococcus_barteri	Prestoea_acuminata)	(((((Serenoa_repens	(Bactris_major	Reinhardtia_paiewonskiana))	Sabal_domingensis)	Roystonea_regia)	Orania_palindan)	(Iriartea_deltoidea	(((Attalea_speciosa	Sclerosperma_profizianum)	(Pseudophoenix_vinifera	Calamus_caryotoides))	(Hydriastele_microspadix	(Pelagodoxa_henryana	Leopoldinia_pulchra))))))))	(Reinhardtia_gracilis	((Heterospathe_cagayanensis	Kentiopsis_piersoniorum)	((Dypsis_decaryi	(Veitchia_spiralis	Burretiokentia_grandiflora))	Geonoma_undata))))	Kingia_australis);
(((((Calamus_caryotoides	((((((Heterospathe_cagayanensis	Kentiopsis_piersoniorum)	(Veitchia_spiralis	Burretiokentia_grandiflora))	Geonoma_undata)	Dypsis_decaryi)	Reinhardtia_gracilis)	Phoenix_dactylifera))	((Leopoldinia_pulchra	(Elaeis_guineensis	Iriartea_deltoidea))	((Hydriastele_microspadix	Pseudophoenix_vinifera)	Pelagodoxa_henryana)))	((Serenoa_repens	(Roystonea_regia	((Bactris_major	Reinhardtia_paiewonskiana)	(Orania_palindan	Sabal_domingensis))))	(Sclerosperma_profizianum	(Podococcus_barteri	Prestoea_acuminata))))	Attalea_speciosa)	Kingia_australis);
(((Burretiokentia_grandiflora	Veitchia_spiralis)	((Sclerosperma_profizianum	Podococcus_barteri)	(((Pseudophoenix_vinifera	(((Prestoea_acuminata	Pelagodoxa_henryana)	Leopoldinia_pulchra)	(Calamus_caryotoides	((((Phoenix_dactylifera	(Kentiopsis_piersoniorum	(Elaeis_guineensis	Heterospathe_cagayanensis)))	(Serenoa_repens	Hydriastele_microspadix))	Iriartea_deltoidea)	Dypsis_decaryi))))	((Orania_palindan	(((Bactris_major	Sabal_domingensis)	Reinhardtia_paiewonskiana)	Roystonea_regia))	Attalea_speciosa))	(Reinhardtia_gracilis	Geonoma_undata))))	Kingia_australis);
(((Attalea_speciosa	(((Burretiokentia_grandiflora	(Kentiopsis_piersoniorum	(Elaeis_guineensis	Heterospathe_cagayanensis)))	(((Podococcus_barteri	((Serenoa_repens	((Phoenix_dactylifera	((Pseudophoenix_vinifera	Calamus_caryotoides)	(Roystonea_regia	(Orania_palindan	(Sabal_domingensis	(Bactris_major	Reinhardtia_paiewonskiana))))))	((Iriartea_deltoidea	Prestoea_acuminata)	(Hydriastele_microspadix	(Pelagodoxa_henryana	Leopoldinia_pulchra)))))	Sclerosperma_profizianum))	Veitchia_spiralis)	Geonoma_undata))	Dypsis_decaryi))	Reinhardtia_gracilis)	Kingia_australis);
((Elaeis_guineensis	(Heterospathe_cagayanensis	((Veitchia_spiralis	Burretiokentia_grandiflora)	(((Reinhardtia_gracilis	Geonoma_undata)	(Dypsis_decaryi	((((Attalea_speciosa	(Pseudophoenix_vinifera	Calamus_caryotoides))	(Podococcus_barteri	Sclerosperma_profizianum))	(((Serenoa_repens	Pelagodoxa_henryana)	Hydriastele_microspadix)	(((Prestoea_acuminata	Iriartea_deltoidea)	Leopoldinia_pulchra)	Phoenix_dactylifera)))	(((Reinhardtia_paiewonskiana	(Sabal_domingensis	Bactris_major))	Orania_palindan)	Roystonea_regia))))	Kentiopsis_piersoniorum))))	Kingia_australis);
((Burretiokentia_grandiflora	((((((Calamus_caryotoides	((((Sabal_domingensis	Bactris_major)	Orania_palindan)	((Roystonea_regia	Serenoa_repens)	Reinhardtia_paiewonskiana))	((Podococcus_barteri	(Attalea_speciosa	Sclerosperma_profizianum))	((Pseudophoenix_vinifera	(Hydriastele_microspadix	(Pelagodoxa_henryana	Leopoldinia_pulchra)))	(Prestoea_acuminata	Iriartea_deltoidea)))))	Phoenix_dactylifera)	((Geonoma_undata	Dypsis_decaryi)	Reinhardtia_gracilis))	Kentiopsis_piersoniorum)	(Elaeis_guineensis	Heterospathe_cagayanensis))	Veitchia_spiralis))	Kingia_australis);
((Elaeis_guineensis	((((Phoenix_dactylifera	(((Hydriastele_microspadix	(Pelagodoxa_henryana	(Attalea_speciosa	Pseudophoenix_vinifera)))	Leopoldinia_pulchra)	Iriartea_deltoidea))	((Calamus_caryotoides	(Veitchia_spiralis	Serenoa_repens))	((Orania_palindan	Roystonea_regia)	(Sabal_domingensis	(Bactris_major	Reinhardtia_paiewonskiana)))))	((Prestoea_acuminata	Podococcus_barteri)	Sclerosperma_profizianum))	(((Geonoma_undata	Reinhardtia_gracilis)	Dypsis_decaryi)	(Kentiopsis_piersoniorum	(Heterospathe_cagayanensis	Burretiokentia_grandiflora)))))	Kingia_australis);
((Elaeis_guineensis	((((Veitchia_spiralis	((((Prestoea_acuminata	Podococcus_barteri)	(((Orania_palindan	Roystonea_regia)	(Sabal_domingensis	(Bactris_major	Reinhardtia_paiewonskiana)))	Serenoa_repens))	Sclerosperma_profizianum)	(Attalea_speciosa	(((Pseudophoenix_vinifera	(Hydriastele_microspadix	Pelagodoxa_henryana))	Leopoldinia_pulchra)	Iriartea_deltoidea))))	Calamus_caryotoides)	Phoenix_dactylifera)	(((Burretiokentia_grandiflora	(Kentiopsis_piersoniorum	Heterospathe_cagayanensis))	(Geonoma_undata	Dypsis_decaryi))	Reinhardtia_gracilis)))	Kingia_australis);
((Elaeis_guineensis	(((((((((Prestoea_acuminata	Podococcus_barteri)	Sclerosperma_profizianum)	(Hydriastele_microspadix	((Leopoldinia_pulchra	Iriartea_deltoidea)	Pelagodoxa_henryana)))	Attalea_speciosa)	Pseudophoenix_vinifera)	(((Orania_palindan	((Sabal_domingensis	Bactris_major)	Reinhardtia_paiewonskiana))	Roystonea_regia)	Serenoa_repens))	Calamus_caryotoides)	Phoenix_dactylifera)	((((Veitchia_spiralis	Burretiokentia_grandiflora)	(Kentiopsis_piersoniorum	Heterospathe_cagayanensis))	(Geonoma_undata	Dypsis_decaryi))	Reinhardtia_gracilis)))	Kingia_australis);
((Burretiokentia_grandiflora	(((Geonoma_undata	((Kentiopsis_piersoniorum	Heterospathe_cagayanensis)	(Phoenix_dactylifera	(((Reinhardtia_gracilis	Elaeis_guineensis)	Iriartea_deltoidea)	(((Sclerosperma_profizianum	((Reinhardtia_paiewonskiana	(Roystonea_regia	((Attalea_speciosa	Orania_palindan)	(Sabal_domingensis	Bactris_major))))	(Prestoea_acuminata	Podococcus_barteri)))	(((Leopoldinia_pulchra	Pelagodoxa_henryana)	(Serenoa_repens	Hydriastele_microspadix))	Pseudophoenix_vinifera))	Calamus_caryotoides)))))	Dypsis_decaryi)	Veitchia_spiralis))	Kingia_australis);
(((Reinhardtia_gracilis	((Burretiokentia_grandiflora	Heterospathe_cagayanensis)	(Kentiopsis_piersoniorum	(Geonoma_undata	Dypsis_decaryi))))	(((((Sclerosperma_profizianum	Serenoa_repens)	((Podococcus_barteri	((Calamus_caryotoides	Pseudophoenix_vinifera)	((Reinhardtia_paiewonskiana	Roystonea_regia)	((Bactris_major	Sabal_domingensis)	(Veitchia_spiralis	Orania_palindan)))))	Attalea_speciosa))	(Hydriastele_microspadix	((Leopoldinia_pulchra	(Prestoea_acuminata	Iriartea_deltoidea))	Pelagodoxa_henryana)))	Phoenix_dactylifera)	Elaeis_guineensis))	Kingia_australis);
(((Elaeis_guineensis	((((((Sclerosperma_profizianum	(Pseudophoenix_vinifera	(Roystonea_regia	((Serenoa_repens	((Bactris_major	Sabal_domingensis)	Orania_palindan))	Reinhardtia_paiewonskiana))))	(Attalea_speciosa	Podococcus_barteri))	(Prestoea_acuminata	(Iriartea_deltoidea	(Pelagodoxa_henryana	(Hydriastele_microspadix	Leopoldinia_pulchra)))))	Calamus_caryotoides)	Phoenix_dactylifera)	((Burretiokentia_grandiflora	(Heterospathe_cagayanensis	Kentiopsis_piersoniorum))	(Dypsis_decaryi	(Reinhardtia_gracilis	Geonoma_undata)))))	Veitchia_spiralis)	Kingia_australis);
((Elaeis_guineensis	((((Prestoea_acuminata	(Iriartea_deltoidea	(Leopoldinia_pulchra	(Pelagodoxa_henryana	Hydriastele_microspadix))))	(((Sclerosperma_profizianum	Podococcus_barteri)	(Serenoa_repens	Veitchia_spiralis))	((Pseudophoenix_vinifera	Calamus_caryotoides)	(Attalea_speciosa	(((Bactris_major	Sabal_domingensis)	Orania_palindan)	(Reinhardtia_paiewonskiana	Roystonea_regia))))))	Phoenix_dactylifera)	((Burretiokentia_grandiflora	(Heterospathe_cagayanensis	Kentiopsis_piersoniorum))	(Reinhardtia_gracilis	(Dypsis_decaryi	Geonoma_undata)))))	Kingia_australis);
((Elaeis_guineensis	((((((((Sclerosperma_profizianum	(Prestoea_acuminata	(Attalea_speciosa	Podococcus_barteri)))	(Iriartea_deltoidea	Leopoldinia_pulchra))	(Serenoa_repens	Hydriastele_microspadix))	Pelagodoxa_henryana)	((((Sabal_domingensis	Orania_palindan)	(Bactris_major	Reinhardtia_paiewonskiana))	Roystonea_regia)	Pseudophoenix_vinifera))	Calamus_caryotoides)	Phoenix_dactylifera)	((((Veitchia_spiralis	(Dypsis_decaryi	Burretiokentia_grandiflora))	(Heterospathe_cagayanensis	Kentiopsis_piersoniorum))	Geonoma_undata)	Reinhardtia_gracilis)))	Kingia_australis);
((Elaeis_guineensis	(((((Pseudophoenix_vinifera	Calamus_caryotoides)	(((Pelagodoxa_henryana	Hydriastele_microspadix)	Leopoldinia_pulchra)	Iriartea_deltoidea))	(((Prestoea_acuminata	Podococcus_barteri)	(Serenoa_repens	(((Sabal_domingensis	(Bactris_major	Reinhardtia_paiewonskiana))	Roystonea_regia)	Orania_palindan)))	(Attalea_speciosa	Sclerosperma_profizianum)))	Phoenix_dactylifera)	(((Reinhardtia_gracilis	(Veitchia_spiralis	(Dypsis_decaryi	Burretiokentia_grandiflora)))	(Heterospathe_cagayanensis	Kentiopsis_piersoniorum))	Geonoma_undata)))	Kingia_australis);
((Burretiokentia_grandiflora	(((Heterospathe_cagayanensis	Kentiopsis_piersoniorum)	((Geonoma_undata	(Dypsis_decaryi	Reinhardtia_gracilis))	(Elaeis_guineensis	(((((Prestoea_acuminata	(Iriartea_deltoidea	Leopoldinia_pulchra))	(Serenoa_repens	Hydriastele_microspadix))	Pelagodoxa_henryana)	(Calamus_caryotoides	(((((Sabal_domingensis	(Bactris_major	Reinhardtia_paiewonskiana))	Roystonea_regia)	Orania_palindan)	Pseudophoenix_vinifera)	((Podococcus_barteri	Sclerosperma_profizianum)	Attalea_speciosa))))	Phoenix_dactylifera))))	Veitchia_spiralis))	Kingia_australis);
((Burretiokentia_grandiflora	(((Heterospathe_cagayanensis	Kentiopsis_piersoniorum)	((Reinhardtia_gracilis	Elaeis_guineensis)	(Dypsis_decaryi	(Geonoma_undata	((((((Leopoldinia_pulchra	Iriartea_deltoidea)	Hydriastele_microspadix)	Pelagodoxa_henryana)	Prestoea_acuminata)	((Sclerosperma_profizianum	Serenoa_repens)	((Podococcus_barteri	(Pseudophoenix_vinifera	Calamus_caryotoides))	((Roystonea_regia	(Orania_palindan	(Sabal_domingensis	(Bactris_major	Reinhardtia_paiewonskiana))))	Attalea_speciosa))))	Phoenix_dactylifera)))))	Veitchia_spiralis))	Kingia_australis);
((Elaeis_guineensis	((((Reinhardtia_gracilis	Geonoma_undata)	Dypsis_decaryi)	((Veitchia_spiralis	Burretiokentia_grandiflora)	(Heterospathe_cagayanensis	Kentiopsis_piersoniorum)))	((Calamus_caryotoides	((((Pelagodoxa_henryana	Leopoldinia_pulchra)	Hydriastele_microspadix)	Iriartea_deltoidea)	(((Reinhardtia_paiewonskiana	(Sabal_domingensis	Bactris_major))	(Orania_palindan	(Roystonea_regia	Serenoa_repens)))	((((Prestoea_acuminata	Podococcus_barteri)	Sclerosperma_profizianum)	Attalea_speciosa)	Pseudophoenix_vinifera))))	Phoenix_dactylifera)))	Kingia_australis);
(((((Heterospathe_cagayanensis	Kentiopsis_piersoniorum)	(((Calamus_caryotoides	((((Attalea_speciosa	Pelagodoxa_henryana)	(Leopoldinia_pulchra	(Pseudophoenix_vinifera	Hydriastele_microspadix)))	(((((Reinhardtia_paiewonskiana	(Sabal_domingensis	Bactris_major))	(Orania_palindan	Roystonea_regia))	Serenoa_repens)	(Podococcus_barteri	Sclerosperma_profizianum))	Prestoea_acuminata))	(Iriartea_deltoidea	Phoenix_dactylifera)))	(Geonoma_undata	(Reinhardtia_gracilis	Elaeis_guineensis)))	Dypsis_decaryi))	Burretiokentia_grandiflora)	Veitchia_spiralis)	Kingia_australis);
((Elaeis_guineensis	(((((Phoenix_dactylifera	(Calamus_caryotoides	((Serenoa_repens	((Reinhardtia_paiewonskiana	(Sabal_domingensis	Bactris_major))	(Orania_palindan	Roystonea_regia)))	(((Podococcus_barteri	Prestoea_acuminata)	(Sclerosperma_profizianum	Veitchia_spiralis))	(Iriartea_deltoidea	((Attalea_speciosa	Hydriastele_microspadix)	((Leopoldinia_pulchra	Pelagodoxa_henryana)	Pseudophoenix_vinifera)))))))	(Burretiokentia_grandiflora	Dypsis_decaryi))	Geonoma_undata)	(Heterospathe_cagayanensis	Kentiopsis_piersoniorum))	Reinhardtia_gracilis))	Kingia_australis);
(((Reinhardtia_gracilis	((Dypsis_decaryi	Geonoma_undata)	(((Veitchia_spiralis	Burretiokentia_grandiflora)	Heterospathe_cagayanensis)	Kentiopsis_piersoniorum)))	(Elaeis_guineensis	(Calamus_caryotoides	((Iriartea_deltoidea	Phoenix_dactylifera)	(((Pelagodoxa_henryana	Pseudophoenix_vinifera)	(Hydriastele_microspadix	Leopoldinia_pulchra))	(((Orania_palindan	(Bactris_major	Sabal_domingensis))	(Roystonea_regia	Reinhardtia_paiewonskiana))	(Podococcus_barteri	(((Sclerosperma_profizianum	Prestoea_acuminata)	Attalea_speciosa)	Serenoa_repens))))))))	Kingia_australis);
((Burretiokentia_grandiflora	((Dypsis_decaryi	(((Heterospathe_cagayanensis	Kentiopsis_piersoniorum)	((Orania_palindan	Elaeis_guineensis)	((Phoenix_dactylifera	(((((Bactris_major	Sabal_domingensis)	((Prestoea_acuminata	Serenoa_repens)	Podococcus_barteri))	Roystonea_regia)	((Sclerosperma_profizianum	(Pseudophoenix_vinifera	(Hydriastele_microspadix	(Pelagodoxa_henryana	Leopoldinia_pulchra))))	Attalea_speciosa))	(Reinhardtia_paiewonskiana	Iriartea_deltoidea)))	Calamus_caryotoides)))	(Reinhardtia_gracilis	Geonoma_undata)))	Veitchia_spiralis))	Kingia_australis);
((Reinhardtia_gracilis	(Reinhardtia_paiewonskiana	((Burretiokentia_grandiflora	Veitchia_spiralis)	(((Bactris_major	Sabal_domingensis)	(Heterospathe_cagayanensis	(Orania_palindan	Kentiopsis_piersoniorum)))	((Geonoma_undata	Dypsis_decaryi)	((Elaeis_guineensis	(Iriartea_deltoidea	((Attalea_speciosa	((Pseudophoenix_vinifera	(Hydriastele_microspadix	Pelagodoxa_henryana))	Leopoldinia_pulchra))	(Phoenix_dactylifera	(((Serenoa_repens	Sclerosperma_profizianum)	(Podococcus_barteri	Prestoea_acuminata))	Calamus_caryotoides)))))	Roystonea_regia))))))	Kingia_australis);
((Reinhardtia_gracilis	((Dypsis_decaryi	(Burretiokentia_grandiflora	Veitchia_spiralis))	((Kentiopsis_piersoniorum	(((Elaeis_guineensis	((((Phoenix_dactylifera	Iriartea_deltoidea)	Leopoldinia_pulchra)	(Pelagodoxa_henryana	(Prestoea_acuminata	(Serenoa_repens	Hydriastele_microspadix))))	(((Attalea_speciosa	Podococcus_barteri)	(Pseudophoenix_vinifera	Calamus_caryotoides))	Sclerosperma_profizianum)))	Geonoma_undata)	((Reinhardtia_paiewonskiana	(Orania_palindan	(Bactris_major	Sabal_domingensis)))	Roystonea_regia)))	Heterospathe_cagayanensis)))	Kingia_australis);
(((Leopoldinia_pulchra	((Pseudophoenix_vinifera	(((Sclerosperma_profizianum	((((((((Heterospathe_cagayanensis	Kentiopsis_piersoniorum)	Burretiokentia_grandiflora)	Phoenix_dactylifera)	(Reinhardtia_gracilis	Geonoma_undata))	((((((Reinhardtia_paiewonskiana	Bactris_major)	Sabal_domingensis)	Attalea_speciosa)	Orania_palindan)	Roystonea_regia)	Dypsis_decaryi))	Serenoa_repens)	Calamus_caryotoides)	((Prestoea_acuminata	Podococcus_barteri)	Iriartea_deltoidea)))	Veitchia_spiralis)	Elaeis_guineensis))	Hydriastele_microspadix))	Pelagodoxa_henryana)	Kingia_australis);
(((Reinhardtia_gracilis	(((Orania_palindan	Reinhardtia_paiewonskiana)	(Roystonea_regia	(Sabal_domingensis	Bactris_major)))	((((Heterospathe_cagayanensis	Kentiopsis_piersoniorum)	Burretiokentia_grandiflora)	Geonoma_undata)	Dypsis_decaryi)))	((Calamus_caryotoides	(Veitchia_spiralis	(((Iriartea_deltoidea	Elaeis_guineensis)	(((Attalea_speciosa	Sclerosperma_profizianum)	((Pseudophoenix_vinifera	(Leopoldinia_pulchra	Hydriastele_microspadix))	Pelagodoxa_henryana))	(Prestoea_acuminata	Podococcus_barteri)))	Phoenix_dactylifera)))	Serenoa_repens))	Kingia_australis);
(((((Sabal_domingensis	Orania_palindan)	Burretiokentia_grandiflora)	(((((Reinhardtia_gracilis	(((((((Prestoea_acuminata	(Pelagodoxa_henryana	(Hydriastele_microspadix	Leopoldinia_pulchra)))	(Iriartea_deltoidea	Elaeis_guineensis))	((Calamus_caryotoides	Pseudophoenix_vinifera)	Attalea_speciosa))	(Podococcus_barteri	Sclerosperma_profizianum))	Roystonea_regia)	((Bactris_major	Serenoa_repens)	Reinhardtia_paiewonskiana))	Phoenix_dactylifera))	Geonoma_undata)	Dypsis_decaryi)	Kentiopsis_piersoniorum)	Heterospathe_cagayanensis))	Veitchia_spiralis)	Kingia_australis);
((Sabal_domingensis	((Burretiokentia_grandiflora	((((((Roystonea_regia	Reinhardtia_paiewonskiana)	((((((Prestoea_acuminata	(Iriartea_deltoidea	Leopoldinia_pulchra))	Pelagodoxa_henryana)	((Serenoa_repens	Hydriastele_microspadix)	Elaeis_guineensis))	((Attalea_speciosa	Podococcus_barteri)	Sclerosperma_profizianum))	(Calamus_caryotoides	Pseudophoenix_vinifera))	Phoenix_dactylifera))	(Dypsis_decaryi	(Geonoma_undata	(Orania_palindan	Reinhardtia_gracilis))))	Kentiopsis_piersoniorum)	Heterospathe_cagayanensis)	Veitchia_spiralis))	Bactris_major))	Kingia_australis);
(((Burretiokentia_grandiflora	((((Phoenix_dactylifera	((((Roystonea_regia	Reinhardtia_paiewonskiana)	(Bactris_major	(Orania_palindan	Sabal_domingensis)))	((Pseudophoenix_vinifera	(Sclerosperma_profizianum	(((Serenoa_repens	Hydriastele_microspadix)	Pelagodoxa_henryana)	(Iriartea_deltoidea	(Elaeis_guineensis	(Leopoldinia_pulchra	Attalea_speciosa))))))	(Podococcus_barteri	Prestoea_acuminata)))	Calamus_caryotoides))	(Geonoma_undata	(Reinhardtia_gracilis	Dypsis_decaryi)))	Kentiopsis_piersoniorum)	Heterospathe_cagayanensis))	Veitchia_spiralis)	Kingia_australis);
(((Reinhardtia_paiewonskiana	((((Calamus_caryotoides	(Phoenix_dactylifera	(((Attalea_speciosa	Roystonea_regia)	((((Bactris_major	(Orania_palindan	Sabal_domingensis))	Serenoa_repens)	Sclerosperma_profizianum)	(Podococcus_barteri	Prestoea_acuminata)))	(((((Elaeis_guineensis	Iriartea_deltoidea)	Leopoldinia_pulchra)	Hydriastele_microspadix)	Pelagodoxa_henryana)	Pseudophoenix_vinifera))))	((Reinhardtia_gracilis	Geonoma_undata)	Dypsis_decaryi))	(Heterospathe_cagayanensis	Kentiopsis_piersoniorum))	Veitchia_spiralis))	Burretiokentia_grandiflora)	Kingia_australis);
((((((Phoenix_dactylifera	(((((Reinhardtia_paiewonskiana	(Orania_palindan	(Bactris_major	Sabal_domingensis)))	Roystonea_regia)	Veitchia_spiralis)	Calamus_caryotoides)	((Pelagodoxa_henryana	(((Serenoa_repens	Hydriastele_microspadix)	Pseudophoenix_vinifera)	Leopoldinia_pulchra))	(Iriartea_deltoidea	Elaeis_guineensis))))	Prestoea_acuminata)	(Dypsis_decaryi	(Reinhardtia_gracilis	((Podococcus_barteri	((Kentiopsis_piersoniorum	Heterospathe_cagayanensis)	Burretiokentia_grandiflora))	Sclerosperma_profizianum))))	Attalea_speciosa)	Geonoma_undata)	Kingia_australis);
(((Kentiopsis_piersoniorum	Heterospathe_cagayanensis)	(Veitchia_spiralis	((((Attalea_speciosa	Reinhardtia_gracilis)	(Burretiokentia_grandiflora	Dypsis_decaryi))	(((Prestoea_acuminata	Sclerosperma_profizianum)	Podococcus_barteri)	((Serenoa_repens	(Roystonea_regia	(Reinhardtia_paiewonskiana	(Bactris_major	(Sabal_domingensis	Orania_palindan)))))	(Phoenix_dactylifera	(((Pseudophoenix_vinifera	Calamus_caryotoides)	(Elaeis_guineensis	((Hydriastele_microspadix	Pelagodoxa_henryana)	Leopoldinia_pulchra)))	Iriartea_deltoidea)))))	Geonoma_undata)))	Kingia_australis);
((((Burretiokentia_grandiflora	((Geonoma_undata	Dypsis_decaryi)	(((Roystonea_regia	(Veitchia_spiralis	Reinhardtia_paiewonskiana))	(Bactris_major	(Sabal_domingensis	Orania_palindan)))	(((Prestoea_acuminata	Podococcus_barteri)	Attalea_speciosa)	((((Phoenix_dactylifera	((Iriartea_deltoidea	Elaeis_guineensis)	(Pseudophoenix_vinifera	((Leopoldinia_pulchra	Pelagodoxa_henryana)	Hydriastele_microspadix))))	Serenoa_repens)	Calamus_caryotoides)	Sclerosperma_profizianum)))))	(Kentiopsis_piersoniorum	Heterospathe_cagayanensis))	Reinhardtia_gracilis)	Kingia_australis);
((((((Roystonea_regia	Reinhardtia_paiewonskiana)	(Orania_palindan	(Bactris_major	Sabal_domingensis)))	(Geonoma_undata	(((Kentiopsis_piersoniorum	Heterospathe_cagayanensis)	((Burretiokentia_grandiflora	Veitchia_spiralis)	Reinhardtia_gracilis))	Dypsis_decaryi)))	(Calamus_caryotoides	((((((((Attalea_speciosa	Pseudophoenix_vinifera)	Pelagodoxa_henryana)	Hydriastele_microspadix)	Leopoldinia_pulchra)	Sclerosperma_profizianum)	((Iriartea_deltoidea	Prestoea_acuminata)	Podococcus_barteri))	Elaeis_guineensis)	Serenoa_repens)))	Phoenix_dactylifera)	Kingia_australis);
(((((Kentiopsis_piersoniorum	Heterospathe_cagayanensis)	((Burretiokentia_grandiflora	Veitchia_spiralis)	(((Bactris_major	Reinhardtia_paiewonskiana)	(Roystonea_regia	(Orania_palindan	Sabal_domingensis)))	(Reinhardtia_gracilis	Geonoma_undata))))	Dypsis_decaryi)	((Phoenix_dactylifera	((Leopoldinia_pulchra	((Pelagodoxa_henryana	(Serenoa_repens	Hydriastele_microspadix))	((Sclerosperma_profizianum	(Prestoea_acuminata	Podococcus_barteri))	(Calamus_caryotoides	Pseudophoenix_vinifera))))	Attalea_speciosa))	(Iriartea_deltoidea	Elaeis_guineensis)))	Kingia_australis);
((((Sclerosperma_profizianum	(Prestoea_acuminata	Podococcus_barteri))	(((((Phoenix_dactylifera	(Iriartea_deltoidea	Elaeis_guineensis))	Leopoldinia_pulchra)	(Calamus_caryotoides	Pseudophoenix_vinifera))	((Serenoa_repens	Hydriastele_microspadix)	Pelagodoxa_henryana))	(((Orania_palindan	((Reinhardtia_paiewonskiana	(Bactris_major	Sabal_domingensis))	Roystonea_regia))	Dypsis_decaryi)	((Reinhardtia_gracilis	Geonoma_undata)	(Kentiopsis_piersoniorum	(Heterospathe_cagayanensis	(Burretiokentia_grandiflora	Veitchia_spiralis)))))))	Attalea_speciosa)	Kingia_australis);
(((((Sclerosperma_profizianum	Podococcus_barteri)	(((Reinhardtia_paiewonskiana	(Bactris_major	Sabal_domingensis))	(Roystonea_regia	Orania_palindan))	((Dypsis_decaryi	(Reinhardtia_gracilis	Geonoma_undata))	((Burretiokentia_grandiflora	Veitchia_spiralis)	(Kentiopsis_piersoniorum	Heterospathe_cagayanensis)))))	((Pseudophoenix_vinifera	((Iriartea_deltoidea	Elaeis_guineensis)	(((Prestoea_acuminata	Serenoa_repens)	Hydriastele_microspadix)	(Pelagodoxa_henryana	Leopoldinia_pulchra))))	(Calamus_caryotoides	Phoenix_dactylifera)))	Attalea_speciosa)	Kingia_australis);
((Hydriastele_microspadix	(Dypsis_decaryi	((((Reinhardtia_gracilis	Elaeis_guineensis)	Geonoma_undata)	(((Iriartea_deltoidea	Leopoldinia_pulchra)	Phoenix_dactylifera)	((Burretiokentia_grandiflora	Veitchia_spiralis)	(Kentiopsis_piersoniorum	Heterospathe_cagayanensis))))	((Pelagodoxa_henryana	(Serenoa_repens	((Sclerosperma_profizianum	(Prestoea_acuminata	Podococcus_barteri))	Attalea_speciosa)))	((((Reinhardtia_paiewonskiana	(Bactris_major	Sabal_domingensis))	(Roystonea_regia	Orania_palindan))	Calamus_caryotoides)	Pseudophoenix_vinifera)))))	Kingia_australis);
((Elaeis_guineensis	((Reinhardtia_gracilis	((Dypsis_decaryi	Burretiokentia_grandiflora)	(Geonoma_undata	(Kentiopsis_piersoniorum	Heterospathe_cagayanensis))))	((((((Pelagodoxa_henryana	Leopoldinia_pulchra)	Hydriastele_microspadix)	Iriartea_deltoidea)	(Serenoa_repens	Veitchia_spiralis))	((Calamus_caryotoides	((Attalea_speciosa	Pseudophoenix_vinifera)	((Bactris_major	(Orania_palindan	Sabal_domingensis))	(Roystonea_regia	Reinhardtia_paiewonskiana))))	Phoenix_dactylifera))	(Sclerosperma_profizianum	(Prestoea_acuminata	Podococcus_barteri)))))	Kingia_australis);
((Elaeis_guineensis	((Reinhardtia_gracilis	((Burretiokentia_grandiflora	(Kentiopsis_piersoniorum	Heterospathe_cagayanensis))	(Geonoma_undata	Dypsis_decaryi)))	((((Calamus_caryotoides	Pseudophoenix_vinifera)	(((Attalea_speciosa	Veitchia_spiralis)	((Prestoea_acuminata	Podococcus_barteri)	Sclerosperma_profizianum))	(((Bactris_major	(Orania_palindan	Sabal_domingensis))	(Roystonea_regia	Reinhardtia_paiewonskiana))	Serenoa_repens)))	(((Pelagodoxa_henryana	Leopoldinia_pulchra)	Hydriastele_microspadix)	Iriartea_deltoidea))	Phoenix_dactylifera)))	Kingia_australis);
