# Supplementary material for: Data supporting the nuclear phylogenomics of the palm subfamily Arecoideae (Arecaceae)
Source: Data Brief. 2016 Mar 2;7:532–6. doi: 10.1016/j.dib.2016.02.063 (PMC4796708; doi:10.1016/j.dib.2016.02.063)
Supplement: Supplementary file 5 — Supplementary material [file mmc5.zip › RAxML_bootstrap.Sabal_790.raxml.tre]

((Chamaedorea_seifrizii	(Pseudophoenix_vinifera	((Nypa_fruticans	(Sabal_domingensis	(Serenoa_repens	Phoenix_dactylifera)))	((Iriartea_deltoidea	((((Oenocarpus_bataua	Oenocarpus_minor)	((((Heterospathe_cagayanensis	Hydriastele_microspadix)	(Veitchia_spiralis	Kentiopsis_piersoniorum))	(Dypsis_decaryi	Dictyosperma_album))	Prestoea_acuminata))	(Leopoldinia_pulchra	(Geonoma_undata	Manicaria_saccifera)))	Pelagodoxa_henryana))	(((((Podococcus_barteri	Sclerosperma_profizianum)	Orania_palindan)	Calamus_caryotoides)	Roystonea_regia)	(Attalea_speciosa	((Bactris_major	(Elaeis_oleifera	Elaeis_guineensis))	((Reinhardtia_simplex	Reinhardtia_gracilis)	(Reinhardtia_latisecta	Reinhardtia_paiewonskiana)))))))))	Kingia_australis);
((Calamus_caryotoides	(Nypa_fruticans	((Serenoa_repens	(Phoenix_dactylifera	Sabal_domingensis))	(((Iriartea_deltoidea	(Geonoma_undata	((Prestoea_acuminata	(Oenocarpus_bataua	Oenocarpus_minor))	((Dictyosperma_album	((Hydriastele_microspadix	((Veitchia_spiralis	Kentiopsis_piersoniorum)	Heterospathe_cagayanensis))	Dypsis_decaryi))	(Leopoldinia_pulchra	(Manicaria_saccifera	Pelagodoxa_henryana))))))	((((Podococcus_barteri	Sclerosperma_profizianum)	Orania_palindan)	Roystonea_regia)	(Attalea_speciosa	((Bactris_major	(Elaeis_oleifera	Elaeis_guineensis))	((Reinhardtia_simplex	Reinhardtia_gracilis)	(Reinhardtia_latisecta	Reinhardtia_paiewonskiana))))))	(Chamaedorea_seifrizii	Pseudophoenix_vinifera)))))	Kingia_australis);
((Iriartea_deltoidea	((Geonoma_undata	((Manicaria_saccifera	Pelagodoxa_henryana)	(((Prestoea_acuminata	(Oenocarpus_bataua	Oenocarpus_minor))	(((Veitchia_spiralis	Kentiopsis_piersoniorum)	(Heterospathe_cagayanensis	Hydriastele_microspadix))	(Dypsis_decaryi	Dictyosperma_album)))	Leopoldinia_pulchra)))	(((((Podococcus_barteri	Sclerosperma_profizianum)	Orania_palindan)	Roystonea_regia)	(Attalea_speciosa	((Bactris_major	(Elaeis_oleifera	Elaeis_guineensis))	((Reinhardtia_simplex	Reinhardtia_gracilis)	(Reinhardtia_latisecta	Reinhardtia_paiewonskiana)))))	((Chamaedorea_seifrizii	Pseudophoenix_vinifera)	((Calamus_caryotoides	Nypa_fruticans)	(Sabal_domingensis	(Serenoa_repens	Phoenix_dactylifera)))))))	Kingia_australis);
((Chamaedorea_seifrizii	(Calamus_caryotoides	(((Podococcus_barteri	Sclerosperma_profizianum)	Orania_palindan)	((Geonoma_undata	(((Pelagodoxa_henryana	Manicaria_saccifera)	Leopoldinia_pulchra)	((Prestoea_acuminata	(Oenocarpus_bataua	Oenocarpus_minor))	(((Veitchia_spiralis	(Attalea_speciosa	Kentiopsis_piersoniorum))	(Heterospathe_cagayanensis	Hydriastele_microspadix))	(Dypsis_decaryi	Dictyosperma_album)))))	((Roystonea_regia	((Bactris_major	(Elaeis_oleifera	Elaeis_guineensis))	((Reinhardtia_simplex	Reinhardtia_gracilis)	(Reinhardtia_latisecta	Reinhardtia_paiewonskiana))))	(Iriartea_deltoidea	(Nypa_fruticans	(Pseudophoenix_vinifera	(Serenoa_repens	(Phoenix_dactylifera	Sabal_domingensis))))))))))	Kingia_australis);
((Chamaedorea_seifrizii	((((Attalea_speciosa	(Bactris_major	(Elaeis_oleifera	Elaeis_guineensis)))	((Reinhardtia_simplex	Reinhardtia_gracilis)	(Reinhardtia_latisecta	Reinhardtia_paiewonskiana)))	(Roystonea_regia	(Calamus_caryotoides	(Sclerosperma_profizianum	(Orania_palindan	Podococcus_barteri)))))	(((Leopoldinia_pulchra	Nypa_fruticans)	(Geonoma_undata	((Pelagodoxa_henryana	Manicaria_saccifera)	((Prestoea_acuminata	(Oenocarpus_bataua	Oenocarpus_minor))	(((Veitchia_spiralis	Kentiopsis_piersoniorum)	(Heterospathe_cagayanensis	Hydriastele_microspadix))	(Dypsis_decaryi	Dictyosperma_album))))))	(Pseudophoenix_vinifera	(Iriartea_deltoidea	(Serenoa_repens	(Phoenix_dactylifera	Sabal_domingensis)))))))	Kingia_australis);
((Dictyosperma_album	(((((Leopoldinia_pulchra	(Pelagodoxa_henryana	Manicaria_saccifera))	((((((Chamaedorea_seifrizii	(Serenoa_repens	(Phoenix_dactylifera	Sabal_domingensis)))	Calamus_caryotoides)	((Attalea_speciosa	Nypa_fruticans)	((Pseudophoenix_vinifera	Roystonea_regia)	(Orania_palindan	(Podococcus_barteri	Sclerosperma_profizianum)))))	((Bactris_major	(Elaeis_oleifera	Elaeis_guineensis))	((Reinhardtia_simplex	Reinhardtia_gracilis)	(Reinhardtia_latisecta	Reinhardtia_paiewonskiana))))	Iriartea_deltoidea)	Geonoma_undata))	(Prestoea_acuminata	(Oenocarpus_bataua	Oenocarpus_minor)))	(Hydriastele_microspadix	(Kentiopsis_piersoniorum	(Veitchia_spiralis	Heterospathe_cagayanensis))))	Dypsis_decaryi))	Kingia_australis);
((Dypsis_decaryi	(Dictyosperma_album	(((((Oenocarpus_bataua	Oenocarpus_minor)	Leopoldinia_pulchra)	Pelagodoxa_henryana)	((((((((Elaeis_oleifera	Elaeis_guineensis)	Attalea_speciosa)	Bactris_major)	((Reinhardtia_simplex	Reinhardtia_gracilis)	(Reinhardtia_latisecta	Reinhardtia_paiewonskiana)))	(Chamaedorea_seifrizii	(Roystonea_regia	(Calamus_caryotoides	(Sclerosperma_profizianum	(Orania_palindan	Podococcus_barteri))))))	(Nypa_fruticans	(Pseudophoenix_vinifera	(Serenoa_repens	(Phoenix_dactylifera	Sabal_domingensis)))))	Iriartea_deltoidea)	(Geonoma_undata	(Manicaria_saccifera	Prestoea_acuminata))))	(Hydriastele_microspadix	((Kentiopsis_piersoniorum	Veitchia_spiralis)	Heterospathe_cagayanensis)))))	Kingia_australis);
(((Nypa_fruticans	((((((((Manicaria_saccifera	Pelagodoxa_henryana)	Geonoma_undata)	(((Oenocarpus_bataua	Oenocarpus_minor)	Prestoea_acuminata)	(((Kentiopsis_piersoniorum	Veitchia_spiralis)	(Heterospathe_cagayanensis	Hydriastele_microspadix))	(Dypsis_decaryi	Dictyosperma_album))))	Leopoldinia_pulchra)	(((Elaeis_oleifera	Elaeis_guineensis)	Bactris_major)	((Reinhardtia_simplex	Reinhardtia_gracilis)	(Reinhardtia_latisecta	Reinhardtia_paiewonskiana))))	(Roystonea_regia	(Sclerosperma_profizianum	(Orania_palindan	Podococcus_barteri))))	((Iriartea_deltoidea	Pseudophoenix_vinifera)	(Attalea_speciosa	(Sabal_domingensis	(Serenoa_repens	Phoenix_dactylifera)))))	Chamaedorea_seifrizii))	Calamus_caryotoides)	Kingia_australis);
(((Nypa_fruticans	((((Iriartea_deltoidea	(Pelagodoxa_henryana	(((Oenocarpus_bataua	Oenocarpus_minor)	(Leopoldinia_pulchra	Prestoea_acuminata))	((Manicaria_saccifera	((Hydriastele_microspadix	(Kentiopsis_piersoniorum	(Veitchia_spiralis	Heterospathe_cagayanensis)))	(Dypsis_decaryi	Dictyosperma_album)))	Geonoma_undata))))	((Serenoa_repens	(Phoenix_dactylifera	Sabal_domingensis))	(Pseudophoenix_vinifera	Chamaedorea_seifrizii)))	((((Elaeis_oleifera	Elaeis_guineensis)	Bactris_major)	((Reinhardtia_simplex	Reinhardtia_gracilis)	(Reinhardtia_latisecta	Reinhardtia_paiewonskiana)))	((Orania_palindan	(Podococcus_barteri	Sclerosperma_profizianum))	Roystonea_regia)))	Attalea_speciosa))	Calamus_caryotoides)	Kingia_australis);
((((Serenoa_repens	(Phoenix_dactylifera	Sabal_domingensis))	Chamaedorea_seifrizii)	((((((Elaeis_oleifera	Elaeis_guineensis)	Bactris_major)	((Reinhardtia_simplex	Reinhardtia_gracilis)	(Reinhardtia_latisecta	Reinhardtia_paiewonskiana)))	Attalea_speciosa)	(((Orania_palindan	(Podococcus_barteri	Sclerosperma_profizianum))	(Pseudophoenix_vinifera	Roystonea_regia))	Iriartea_deltoidea))	((Calamus_caryotoides	Nypa_fruticans)	(Pelagodoxa_henryana	(((Oenocarpus_bataua	Oenocarpus_minor)	Prestoea_acuminata)	(((Leopoldinia_pulchra	Manicaria_saccifera)	(Dictyosperma_album	((Hydriastele_microspadix	(Heterospathe_cagayanensis	(Kentiopsis_piersoniorum	Veitchia_spiralis)))	Dypsis_decaryi)))	Geonoma_undata))))))	Kingia_australis);
((Orania_palindan	(Podococcus_barteri	((Roystonea_regia	((Leopoldinia_pulchra	Nypa_fruticans)	((((Pelagodoxa_henryana	((Prestoea_acuminata	(Oenocarpus_minor	Oenocarpus_bataua))	(Geonoma_undata	(Manicaria_saccifera	((Dictyosperma_album	Dypsis_decaryi)	((Heterospathe_cagayanensis	Hydriastele_microspadix)	(Veitchia_spiralis	Kentiopsis_piersoniorum)))))))	(((Reinhardtia_latisecta	Reinhardtia_paiewonskiana)	(Reinhardtia_gracilis	Reinhardtia_simplex))	((Elaeis_guineensis	Elaeis_oleifera)	Bactris_major)))	(Iriartea_deltoidea	Chamaedorea_seifrizii))	(Attalea_speciosa	(Calamus_caryotoides	(Pseudophoenix_vinifera	(Serenoa_repens	(Phoenix_dactylifera	Sabal_domingensis))))))))	Sclerosperma_profizianum)))	Kingia_australis);
((Leopoldinia_pulchra	((Nypa_fruticans	(((Chamaedorea_seifrizii	(((Iriartea_deltoidea	Pseudophoenix_vinifera)	(Sabal_domingensis	(Serenoa_repens	Phoenix_dactylifera)))	(Attalea_speciosa	(((Reinhardtia_latisecta	Reinhardtia_paiewonskiana)	(Reinhardtia_gracilis	Reinhardtia_simplex))	((Elaeis_guineensis	Elaeis_oleifera)	Bactris_major)))))	(((Dictyosperma_album	Dypsis_decaryi)	(Hydriastele_microspadix	((Veitchia_spiralis	Kentiopsis_piersoniorum)	Heterospathe_cagayanensis)))	(((Geonoma_undata	Pelagodoxa_henryana)	(Prestoea_acuminata	(Oenocarpus_minor	Oenocarpus_bataua)))	Manicaria_saccifera)))	(((Sclerosperma_profizianum	Podococcus_barteri)	Orania_palindan)	Roystonea_regia)))	Calamus_caryotoides))	Kingia_australis);
((Orania_palindan	((((Attalea_speciosa	(((Reinhardtia_latisecta	Reinhardtia_paiewonskiana)	(Reinhardtia_gracilis	Reinhardtia_simplex))	((Elaeis_guineensis	Elaeis_oleifera)	Bactris_major)))	(Iriartea_deltoidea	(Nypa_fruticans	(Geonoma_undata	((Manicaria_saccifera	Pelagodoxa_henryana)	(((Dictyosperma_album	Dypsis_decaryi)	((Veitchia_spiralis	Kentiopsis_piersoniorum)	(Heterospathe_cagayanensis	Hydriastele_microspadix)))	((Leopoldinia_pulchra	Prestoea_acuminata)	(Oenocarpus_minor	Oenocarpus_bataua))))))))	((Roystonea_regia	(Calamus_caryotoides	(Pseudophoenix_vinifera	(Serenoa_repens	(Phoenix_dactylifera	Sabal_domingensis)))))	Chamaedorea_seifrizii))	(Sclerosperma_profizianum	Podococcus_barteri)))	Kingia_australis);
((Calamus_caryotoides	(Nypa_fruticans	((((Sclerosperma_profizianum	Podococcus_barteri)	Orania_palindan)	((Chamaedorea_seifrizii	(((((Reinhardtia_latisecta	Reinhardtia_paiewonskiana)	(Reinhardtia_gracilis	Reinhardtia_simplex))	((Elaeis_guineensis	Elaeis_oleifera)	Bactris_major))	Iriartea_deltoidea)	((Serenoa_repens	(Phoenix_dactylifera	Sabal_domingensis))	(Pseudophoenix_vinifera	Roystonea_regia))))	(Geonoma_undata	((((Oenocarpus_minor	Oenocarpus_bataua)	Prestoea_acuminata)	((Dictyosperma_album	Dypsis_decaryi)	(Hydriastele_microspadix	((Veitchia_spiralis	Kentiopsis_piersoniorum)	Heterospathe_cagayanensis))))	(Leopoldinia_pulchra	(Manicaria_saccifera	Pelagodoxa_henryana))))))	Attalea_speciosa)))	Kingia_australis);
((Calamus_caryotoides	(((Reinhardtia_latisecta	Reinhardtia_paiewonskiana)	(Reinhardtia_gracilis	Reinhardtia_simplex))	(((Elaeis_guineensis	Elaeis_oleifera)	Bactris_major)	((Chamaedorea_seifrizii	((Manicaria_saccifera	Geonoma_undata)	((((Oenocarpus_minor	Oenocarpus_bataua)	Prestoea_acuminata)	((Dictyosperma_album	Dypsis_decaryi)	(Hydriastele_microspadix	((Attalea_speciosa	(Veitchia_spiralis	Kentiopsis_piersoniorum))	Heterospathe_cagayanensis))))	(Pelagodoxa_henryana	Leopoldinia_pulchra))))	(((Sabal_domingensis	(Serenoa_repens	Phoenix_dactylifera))	Nypa_fruticans)	(Iriartea_deltoidea	(((Sclerosperma_profizianum	Podococcus_barteri)	Orania_palindan)	(Pseudophoenix_vinifera	Roystonea_regia))))))))	Kingia_australis);
((Calamus_caryotoides	(Nypa_fruticans	(((((Sclerosperma_profizianum	Podococcus_barteri)	Orania_palindan)	(Pseudophoenix_vinifera	Roystonea_regia))	((Iriartea_deltoidea	((Leopoldinia_pulchra	((((Oenocarpus_minor	Oenocarpus_bataua)	Prestoea_acuminata)	(Dictyosperma_album	(Dypsis_decaryi	((Veitchia_spiralis	Heterospathe_cagayanensis)	(Kentiopsis_piersoniorum	Hydriastele_microspadix)))))	(Manicaria_saccifera	Geonoma_undata)))	Pelagodoxa_henryana))	(((Reinhardtia_latisecta	Reinhardtia_paiewonskiana)	(Reinhardtia_gracilis	Reinhardtia_simplex))	((Attalea_speciosa	(Elaeis_guineensis	Elaeis_oleifera))	Bactris_major))))	(Chamaedorea_seifrizii	(Serenoa_repens	(Phoenix_dactylifera	Sabal_domingensis))))))	Kingia_australis);
((Chamaedorea_seifrizii	((((Geonoma_undata	((((Oenocarpus_minor	Oenocarpus_bataua)	Prestoea_acuminata)	(Dictyosperma_album	(Dypsis_decaryi	((Veitchia_spiralis	Heterospathe_cagayanensis)	(Kentiopsis_piersoniorum	Hydriastele_microspadix)))))	(Leopoldinia_pulchra	(Manicaria_saccifera	Pelagodoxa_henryana))))	((((Reinhardtia_latisecta	Reinhardtia_paiewonskiana)	(Reinhardtia_gracilis	Reinhardtia_simplex))	((Elaeis_guineensis	Elaeis_oleifera)	Bactris_major))	Attalea_speciosa))	(((Sclerosperma_profizianum	Podococcus_barteri)	Orania_palindan)	Roystonea_regia))	(Iriartea_deltoidea	(Pseudophoenix_vinifera	((Calamus_caryotoides	Nypa_fruticans)	(Serenoa_repens	(Phoenix_dactylifera	Sabal_domingensis)))))))	Kingia_australis);
((Calamus_caryotoides	(Nypa_fruticans	((Serenoa_repens	(Phoenix_dactylifera	Sabal_domingensis))	((((((Reinhardtia_latisecta	Reinhardtia_paiewonskiana)	(Reinhardtia_gracilis	Reinhardtia_simplex))	((Elaeis_guineensis	Elaeis_oleifera)	Bactris_major))	Attalea_speciosa)	(Pseudophoenix_vinifera	Iriartea_deltoidea))	((Chamaedorea_seifrizii	(((Sclerosperma_profizianum	Podococcus_barteri)	Orania_palindan)	Roystonea_regia))	((((Heterospathe_cagayanensis	((Veitchia_spiralis	Kentiopsis_piersoniorum)	Hydriastele_microspadix))	(Dictyosperma_album	Dypsis_decaryi))	(Leopoldinia_pulchra	(Geonoma_undata	(Pelagodoxa_henryana	((Oenocarpus_minor	Oenocarpus_bataua)	Prestoea_acuminata)))))	Manicaria_saccifera))))))	Kingia_australis);
((Dypsis_decaryi	((((((Leopoldinia_pulchra	(Oenocarpus_minor	Oenocarpus_bataua))	Pelagodoxa_henryana)	((Chamaedorea_seifrizii	((Calamus_caryotoides	Nypa_fruticans)	(Sabal_domingensis	(Serenoa_repens	Phoenix_dactylifera))))	(((((Reinhardtia_latisecta	Reinhardtia_paiewonskiana)	(Reinhardtia_gracilis	Reinhardtia_simplex))	((Elaeis_guineensis	Elaeis_oleifera)	Bactris_major))	Attalea_speciosa)	(Iriartea_deltoidea	((Sclerosperma_profizianum	(Podococcus_barteri	Orania_palindan))	(Pseudophoenix_vinifera	Roystonea_regia))))))	(Prestoea_acuminata	(Geonoma_undata	Manicaria_saccifera)))	(Hydriastele_microspadix	(Heterospathe_cagayanensis	(Veitchia_spiralis	Kentiopsis_piersoniorum))))	Dictyosperma_album))	Kingia_australis);
((Nypa_fruticans	(((Pseudophoenix_vinifera	(Sabal_domingensis	(Serenoa_repens	Phoenix_dactylifera)))	((Chamaedorea_seifrizii	(((((Reinhardtia_latisecta	Reinhardtia_paiewonskiana)	(Reinhardtia_gracilis	Reinhardtia_simplex))	((Elaeis_guineensis	Elaeis_oleifera)	Bactris_major))	Attalea_speciosa)	((Orania_palindan	(Sclerosperma_profizianum	Podococcus_barteri))	Roystonea_regia)))	(Iriartea_deltoidea	(((Manicaria_saccifera	Geonoma_undata)	(((Oenocarpus_minor	Oenocarpus_bataua)	Prestoea_acuminata)	(((Hydriastele_microspadix	(Heterospathe_cagayanensis	Veitchia_spiralis))	Kentiopsis_piersoniorum)	(Dictyosperma_album	Dypsis_decaryi))))	(Leopoldinia_pulchra	Pelagodoxa_henryana)))))	Calamus_caryotoides))	Kingia_australis);
((Dictyosperma_album	((((Geonoma_undata	((Pelagodoxa_henryana	((((Serenoa_repens	(Sabal_domingensis	Phoenix_dactylifera))	(Pseudophoenix_vinifera	Iriartea_deltoidea))	(((Chamaedorea_seifrizii	(Roystonea_regia	((Podococcus_barteri	Orania_palindan)	Sclerosperma_profizianum)))	Calamus_caryotoides)	(Attalea_speciosa	((Bactris_major	(Elaeis_guineensis	Elaeis_oleifera))	((Reinhardtia_paiewonskiana	Reinhardtia_latisecta)	(Reinhardtia_gracilis	Reinhardtia_simplex))))))	Nypa_fruticans))	((Leopoldinia_pulchra	Prestoea_acuminata)	(Oenocarpus_minor	Oenocarpus_bataua))))	Manicaria_saccifera)	(Hydriastele_microspadix	(Heterospathe_cagayanensis	(Veitchia_spiralis	Kentiopsis_piersoniorum))))	Dypsis_decaryi))	Kingia_australis);
((Dictyosperma_album	((((Prestoea_acuminata	(Oenocarpus_minor	Oenocarpus_bataua))	((Manicaria_saccifera	(Leopoldinia_pulchra	Pelagodoxa_henryana))	(Geonoma_undata	(((((Orania_palindan	(Sclerosperma_profizianum	Podococcus_barteri))	(Chamaedorea_seifrizii	Calamus_caryotoides))	((Pseudophoenix_vinifera	Roystonea_regia)	(Attalea_speciosa	((Bactris_major	(Elaeis_guineensis	Elaeis_oleifera))	((Reinhardtia_paiewonskiana	Reinhardtia_latisecta)	(Reinhardtia_gracilis	Reinhardtia_simplex))))))	((Serenoa_repens	(Sabal_domingensis	Phoenix_dactylifera))	Iriartea_deltoidea))	Nypa_fruticans))))	(Hydriastele_microspadix	(Kentiopsis_piersoniorum	(Heterospathe_cagayanensis	Veitchia_spiralis))))	Dypsis_decaryi))	Kingia_australis);
((Calamus_caryotoides	(Nypa_fruticans	((((Pseudophoenix_vinifera	Roystonea_regia)	(((Sabal_domingensis	(Phoenix_dactylifera	Serenoa_repens))	Iriartea_deltoidea)	((Attalea_speciosa	((Bactris_major	(Elaeis_guineensis	Elaeis_oleifera))	((Reinhardtia_paiewonskiana	Reinhardtia_latisecta)	(Reinhardtia_gracilis	Reinhardtia_simplex))))	(Chamaedorea_seifrizii	(((Leopoldinia_pulchra	(Manicaria_saccifera	Pelagodoxa_henryana))	Geonoma_undata)	(((Hydriastele_microspadix	((Kentiopsis_piersoniorum	Veitchia_spiralis)	Heterospathe_cagayanensis))	(Dypsis_decaryi	Dictyosperma_album))	(Prestoea_acuminata	(Oenocarpus_minor	Oenocarpus_bataua))))))))	(Sclerosperma_profizianum	Podococcus_barteri))	Orania_palindan)))	Kingia_australis);
((Dypsis_decaryi	(Dictyosperma_album	(((Prestoea_acuminata	(Oenocarpus_minor	Oenocarpus_bataua))	(Leopoldinia_pulchra	((((((((((Orania_palindan	Sclerosperma_profizianum)	(Calamus_caryotoides	Podococcus_barteri))	(Pseudophoenix_vinifera	Roystonea_regia))	Nypa_fruticans)	(Serenoa_repens	(Sabal_domingensis	Phoenix_dactylifera)))	(Attalea_speciosa	((Bactris_major	(Elaeis_guineensis	Elaeis_oleifera))	((Reinhardtia_paiewonskiana	Reinhardtia_latisecta)	(Reinhardtia_gracilis	Reinhardtia_simplex)))))	Iriartea_deltoidea)	Chamaedorea_seifrizii)	Geonoma_undata)	(Manicaria_saccifera	Pelagodoxa_henryana))))	(Hydriastele_microspadix	((Kentiopsis_piersoniorum	Veitchia_spiralis)	Heterospathe_cagayanensis)))))	Kingia_australis);
((Iriartea_deltoidea	((Pseudophoenix_vinifera	(Serenoa_repens	(Sabal_domingensis	Phoenix_dactylifera)))	(((((Orania_palindan	(Sclerosperma_profizianum	Podococcus_barteri))	Roystonea_regia)	(Leopoldinia_pulchra	(Calamus_caryotoides	Nypa_fruticans)))	(Attalea_speciosa	((Bactris_major	(Elaeis_guineensis	Elaeis_oleifera))	((Reinhardtia_paiewonskiana	Reinhardtia_latisecta)	(Reinhardtia_gracilis	Reinhardtia_simplex)))))	(Chamaedorea_seifrizii	(((Pelagodoxa_henryana	Geonoma_undata)	(Prestoea_acuminata	(Oenocarpus_minor	Oenocarpus_bataua)))	(Manicaria_saccifera	(((Hydriastele_microspadix	(Veitchia_spiralis	Heterospathe_cagayanensis))	Kentiopsis_piersoniorum)	(Dypsis_decaryi	Dictyosperma_album))))))))	Kingia_australis);
((Calamus_caryotoides	((Orania_palindan	(Sclerosperma_profizianum	Podococcus_barteri))	((Pseudophoenix_vinifera	Roystonea_regia)	(Chamaedorea_seifrizii	((Iriartea_deltoidea	((Attalea_speciosa	Nypa_fruticans)	(Serenoa_repens	(Sabal_domingensis	Phoenix_dactylifera))))	(((Bactris_major	(Elaeis_guineensis	Elaeis_oleifera))	((Reinhardtia_paiewonskiana	Reinhardtia_latisecta)	(Reinhardtia_gracilis	Reinhardtia_simplex)))	(Leopoldinia_pulchra	((Pelagodoxa_henryana	Manicaria_saccifera)	(((((Hydriastele_microspadix	(Veitchia_spiralis	Heterospathe_cagayanensis))	Kentiopsis_piersoniorum)	(Dypsis_decaryi	Dictyosperma_album))	((Oenocarpus_minor	Oenocarpus_bataua)	Prestoea_acuminata))	Geonoma_undata)))))))))	Kingia_australis);
((Calamus_caryotoides	((Orania_palindan	(Sclerosperma_profizianum	Podococcus_barteri))	(Roystonea_regia	((Chamaedorea_seifrizii	((Pseudophoenix_vinifera	(Sabal_domingensis	(Phoenix_dactylifera	Serenoa_repens)))	(((Leopoldinia_pulchra	Nypa_fruticans)	(((Pelagodoxa_henryana	Geonoma_undata)	(((Hydriastele_microspadix	(Heterospathe_cagayanensis	(Veitchia_spiralis	Kentiopsis_piersoniorum)))	(Dypsis_decaryi	Dictyosperma_album))	((Oenocarpus_minor	Oenocarpus_bataua)	Prestoea_acuminata)))	Manicaria_saccifera))	Iriartea_deltoidea)))	(Attalea_speciosa	((Bactris_major	(Elaeis_guineensis	Elaeis_oleifera))	((Reinhardtia_paiewonskiana	Reinhardtia_latisecta)	(Reinhardtia_gracilis	Reinhardtia_simplex))))))))	Kingia_australis);
((Calamus_caryotoides	(((((Chamaedorea_seifrizii	(Pelagodoxa_henryana	(((Prestoea_acuminata	(Geonoma_undata	Manicaria_saccifera))	(Dictyosperma_album	((Hydriastele_microspadix	(Heterospathe_cagayanensis	(Veitchia_spiralis	Kentiopsis_piersoniorum)))	Dypsis_decaryi)))	(Leopoldinia_pulchra	(Oenocarpus_minor	Oenocarpus_bataua)))))	(((Pseudophoenix_vinifera	Iriartea_deltoidea)	(Sabal_domingensis	(Phoenix_dactylifera	Serenoa_repens)))	(Attalea_speciosa	((Bactris_major	(Elaeis_guineensis	Elaeis_oleifera))	((Reinhardtia_paiewonskiana	Reinhardtia_latisecta)	(Reinhardtia_gracilis	Reinhardtia_simplex))))))	Roystonea_regia)	(Orania_palindan	(Sclerosperma_profizianum	Podococcus_barteri)))	Nypa_fruticans))	Kingia_australis);
((Calamus_caryotoides	(((((Bactris_major	(Attalea_speciosa	(Elaeis_guineensis	Elaeis_oleifera)))	((Reinhardtia_paiewonskiana	Reinhardtia_latisecta)	(Reinhardtia_gracilis	Reinhardtia_simplex)))	((((Geonoma_undata	((((Hydriastele_microspadix	(Heterospathe_cagayanensis	(Veitchia_spiralis	Kentiopsis_piersoniorum)))	(Dypsis_decaryi	Dictyosperma_album))	(Prestoea_acuminata	(Oenocarpus_minor	Oenocarpus_bataua)))	(Leopoldinia_pulchra	(Manicaria_saccifera	Pelagodoxa_henryana))))	Iriartea_deltoidea)	(Roystonea_regia	(Pseudophoenix_vinifera	Chamaedorea_seifrizii)))	(Serenoa_repens	(Sabal_domingensis	Phoenix_dactylifera))))	(Orania_palindan	(Sclerosperma_profizianum	Podococcus_barteri)))	Nypa_fruticans))	Kingia_australis);
((Calamus_caryotoides	((Attalea_speciosa	((Serenoa_repens	(Sabal_domingensis	Phoenix_dactylifera))	((((Bactris_major	(Elaeis_guineensis	Elaeis_oleifera))	((Reinhardtia_paiewonskiana	Reinhardtia_latisecta)	(Reinhardtia_gracilis	Reinhardtia_simplex)))	((((((Veitchia_spiralis	Kentiopsis_piersoniorum)	(Hydriastele_microspadix	Heterospathe_cagayanensis))	(Dypsis_decaryi	Dictyosperma_album))	(Leopoldinia_pulchra	(Oenocarpus_minor	Oenocarpus_bataua)))	((Prestoea_acuminata	Geonoma_undata)	(Manicaria_saccifera	Pelagodoxa_henryana)))	Iriartea_deltoidea))	(Chamaedorea_seifrizii	((Pseudophoenix_vinifera	Roystonea_regia)	(Orania_palindan	(Sclerosperma_profizianum	Podococcus_barteri)))))))	Nypa_fruticans))	Kingia_australis);
(((((((Bactris_major	(Attalea_speciosa	(Elaeis_guineensis	Elaeis_oleifera)))	((Reinhardtia_simplex	Reinhardtia_gracilis)	(Reinhardtia_latisecta	Reinhardtia_paiewonskiana)))	Calamus_caryotoides)	((Nypa_fruticans	Leopoldinia_pulchra)	((Sclerosperma_profizianum	(Podococcus_barteri	Orania_palindan))	Roystonea_regia)))	((Pseudophoenix_vinifera	(Serenoa_repens	(Phoenix_dactylifera	Sabal_domingensis)))	(Iriartea_deltoidea	((((Prestoea_acuminata	(Oenocarpus_bataua	Oenocarpus_minor))	((Dictyosperma_album	Dypsis_decaryi)	(Hydriastele_microspadix	(Heterospathe_cagayanensis	(Veitchia_spiralis	Kentiopsis_piersoniorum)))))	(Geonoma_undata	Manicaria_saccifera))	Pelagodoxa_henryana))))	Chamaedorea_seifrizii)	Kingia_australis);
((Calamus_caryotoides	(((((((Prestoea_acuminata	(Oenocarpus_bataua	Oenocarpus_minor))	((Dictyosperma_album	Dypsis_decaryi)	((Hydriastele_microspadix	(Heterospathe_cagayanensis	Veitchia_spiralis))	Kentiopsis_piersoniorum)))	Geonoma_undata)	(Manicaria_saccifera	(Leopoldinia_pulchra	Pelagodoxa_henryana)))	((Chamaedorea_seifrizii	((Orania_palindan	(Sclerosperma_profizianum	Podococcus_barteri))	Roystonea_regia))	(((Bactris_major	(Elaeis_guineensis	Elaeis_oleifera))	((Reinhardtia_simplex	Reinhardtia_gracilis)	(Reinhardtia_latisecta	Reinhardtia_paiewonskiana)))	(Iriartea_deltoidea	((Serenoa_repens	(Phoenix_dactylifera	Sabal_domingensis))	Pseudophoenix_vinifera)))))	Attalea_speciosa)	Nypa_fruticans))	Kingia_australis);
((Chamaedorea_seifrizii	(((((Orania_palindan	((Bactris_major	(Elaeis_guineensis	Elaeis_oleifera))	((Reinhardtia_simplex	Reinhardtia_gracilis)	(Reinhardtia_latisecta	Reinhardtia_paiewonskiana))))	((Sabal_domingensis	(Serenoa_repens	Phoenix_dactylifera))	(Pseudophoenix_vinifera	Iriartea_deltoidea)))	((Leopoldinia_pulchra	(Attalea_speciosa	Nypa_fruticans))	((((Prestoea_acuminata	(Oenocarpus_bataua	Oenocarpus_minor))	(Geonoma_undata	Pelagodoxa_henryana))	Manicaria_saccifera)	((Dictyosperma_album	Dypsis_decaryi)	(Hydriastele_microspadix	((Heterospathe_cagayanensis	Veitchia_spiralis)	Kentiopsis_piersoniorum))))))	((Sclerosperma_profizianum	Podococcus_barteri)	Roystonea_regia))	Calamus_caryotoides))	Kingia_australis);
(((Chamaedorea_seifrizii	(Sabal_domingensis	(Serenoa_repens	Phoenix_dactylifera)))	((Pseudophoenix_vinifera	Iriartea_deltoidea)	(((Attalea_speciosa	((Bactris_major	(Elaeis_guineensis	Elaeis_oleifera))	((Reinhardtia_simplex	Reinhardtia_gracilis)	(Reinhardtia_latisecta	Reinhardtia_paiewonskiana))))	(Leopoldinia_pulchra	(((Sclerosperma_profizianum	(Orania_palindan	Podococcus_barteri))	Roystonea_regia)	(Calamus_caryotoides	Nypa_fruticans))))	(Pelagodoxa_henryana	((Geonoma_undata	Manicaria_saccifera)	((Prestoea_acuminata	(Oenocarpus_bataua	Oenocarpus_minor))	((Dictyosperma_album	Dypsis_decaryi)	(Hydriastele_microspadix	((Heterospathe_cagayanensis	Veitchia_spiralis)	Kentiopsis_piersoniorum)))))))))	Kingia_australis);
((Calamus_caryotoides	((Sabal_domingensis	(Serenoa_repens	Phoenix_dactylifera))	((((Iriartea_deltoidea	(((((((Oenocarpus_bataua	Oenocarpus_minor)	Prestoea_acuminata)	((Dictyosperma_album	Dypsis_decaryi)	(Hydriastele_microspadix	((Veitchia_spiralis	Kentiopsis_piersoniorum)	Heterospathe_cagayanensis))))	Geonoma_undata)	Pelagodoxa_henryana)	Manicaria_saccifera)	Leopoldinia_pulchra))	((Bactris_major	(Elaeis_guineensis	Elaeis_oleifera))	((Reinhardtia_simplex	Reinhardtia_gracilis)	(Reinhardtia_latisecta	Reinhardtia_paiewonskiana))))	((Sclerosperma_profizianum	(Orania_palindan	Podococcus_barteri))	((Chamaedorea_seifrizii	Pseudophoenix_vinifera)	Roystonea_regia)))	(Attalea_speciosa	Nypa_fruticans))))	Kingia_australis);
((Calamus_caryotoides	(Nypa_fruticans	(((Orania_palindan	(Sclerosperma_profizianum	Podococcus_barteri))	Roystonea_regia)	(((((((Oenocarpus_bataua	Oenocarpus_minor)	Prestoea_acuminata)	((Dictyosperma_album	Dypsis_decaryi)	(Hydriastele_microspadix	((Veitchia_spiralis	Kentiopsis_piersoniorum)	Heterospathe_cagayanensis))))	Geonoma_undata)	(Leopoldinia_pulchra	(Manicaria_saccifera	Pelagodoxa_henryana)))	(Attalea_speciosa	((Bactris_major	(Elaeis_guineensis	Elaeis_oleifera))	((Reinhardtia_simplex	Reinhardtia_gracilis)	(Reinhardtia_latisecta	Reinhardtia_paiewonskiana)))))	(Iriartea_deltoidea	((Chamaedorea_seifrizii	Pseudophoenix_vinifera)	(Serenoa_repens	(Phoenix_dactylifera	Sabal_domingensis))))))))	Kingia_australis);
((Calamus_caryotoides	((Orania_palindan	(Sclerosperma_profizianum	Podococcus_barteri))	(Roystonea_regia	(((((Pseudophoenix_vinifera	Iriartea_deltoidea)	(Geonoma_undata	((Leopoldinia_pulchra	(Manicaria_saccifera	Pelagodoxa_henryana))	(((Oenocarpus_bataua	Oenocarpus_minor)	Prestoea_acuminata)	((Dictyosperma_album	Dypsis_decaryi)	(Hydriastele_microspadix	((Veitchia_spiralis	Kentiopsis_piersoniorum)	Heterospathe_cagayanensis)))))))	(Attalea_speciosa	((Bactris_major	(Elaeis_guineensis	Elaeis_oleifera))	((Reinhardtia_simplex	Reinhardtia_gracilis)	(Reinhardtia_latisecta	Reinhardtia_paiewonskiana)))))	(Nypa_fruticans	(Serenoa_repens	(Phoenix_dactylifera	Sabal_domingensis))))	Chamaedorea_seifrizii))))	Kingia_australis);
((Calamus_caryotoides	((Roystonea_regia	((((Pseudophoenix_vinifera	Iriartea_deltoidea)	(((Leopoldinia_pulchra	(Manicaria_saccifera	Pelagodoxa_henryana))	((((Oenocarpus_bataua	Oenocarpus_minor)	Prestoea_acuminata)	((Dictyosperma_album	Dypsis_decaryi)	((Hydriastele_microspadix	(Veitchia_spiralis	Heterospathe_cagayanensis))	Kentiopsis_piersoniorum)))	Geonoma_undata))	(Attalea_speciosa	((Bactris_major	(Elaeis_guineensis	Elaeis_oleifera))	((Reinhardtia_simplex	Reinhardtia_gracilis)	(Reinhardtia_latisecta	Reinhardtia_paiewonskiana))))))	(Nypa_fruticans	(Serenoa_repens	(Phoenix_dactylifera	Sabal_domingensis))))	Chamaedorea_seifrizii))	((Orania_palindan	Podococcus_barteri)	Sclerosperma_profizianum)))	Kingia_australis);
((Chamaedorea_seifrizii	((((Dictyosperma_album	Dypsis_decaryi)	(Hydriastele_microspadix	(Heterospathe_cagayanensis	(Veitchia_spiralis	Kentiopsis_piersoniorum))))	(Leopoldinia_pulchra	((Geonoma_undata	Manicaria_saccifera)	(Pelagodoxa_henryana	((Oenocarpus_bataua	Oenocarpus_minor)	Prestoea_acuminata)))))	((((Attalea_speciosa	Nypa_fruticans)	((Bactris_major	(Elaeis_guineensis	Elaeis_oleifera))	((Reinhardtia_simplex	Reinhardtia_gracilis)	(Reinhardtia_latisecta	Reinhardtia_paiewonskiana))))	(Iriartea_deltoidea	((Serenoa_repens	(Phoenix_dactylifera	Sabal_domingensis))	Pseudophoenix_vinifera)))	(Calamus_caryotoides	((Orania_palindan	(Podococcus_barteri	Sclerosperma_profizianum))	Roystonea_regia)))))	Kingia_australis);
((((Dictyosperma_album	Dypsis_decaryi)	((Veitchia_spiralis	Kentiopsis_piersoniorum)	(Hydriastele_microspadix	Heterospathe_cagayanensis)))	(((((Attalea_speciosa	Nypa_fruticans)	((Bactris_major	(Elaeis_guineensis	Elaeis_oleifera))	((Reinhardtia_simplex	Reinhardtia_gracilis)	(Reinhardtia_latisecta	Reinhardtia_paiewonskiana))))	(Iriartea_deltoidea	((Sabal_domingensis	(Serenoa_repens	Phoenix_dactylifera))	Pseudophoenix_vinifera)))	((Calamus_caryotoides	Chamaedorea_seifrizii)	((Orania_palindan	(Podococcus_barteri	Sclerosperma_profizianum))	Roystonea_regia)))	((Geonoma_undata	((Manicaria_saccifera	Pelagodoxa_henryana)	((Oenocarpus_bataua	Oenocarpus_minor)	Prestoea_acuminata)))	Leopoldinia_pulchra)))	Kingia_australis);
((Serenoa_repens	((Sabal_domingensis	Phoenix_dactylifera)	(Chamaedorea_seifrizii	((((((Prestoea_acuminata	(Oenocarpus_bataua	Oenocarpus_minor))	(((Heterospathe_cagayanensis	Hydriastele_microspadix)	(Veitchia_spiralis	Kentiopsis_piersoniorum))	(Dictyosperma_album	Dypsis_decaryi)))	(Leopoldinia_pulchra	(Manicaria_saccifera	Pelagodoxa_henryana)))	(Geonoma_undata	Nypa_fruticans))	(Iriartea_deltoidea	Pseudophoenix_vinifera))	((Attalea_speciosa	(((Reinhardtia_paiewonskiana	Reinhardtia_latisecta)	(Reinhardtia_simplex	Reinhardtia_gracilis))	((Elaeis_guineensis	Elaeis_oleifera)	Bactris_major)))	(((Orania_palindan	Calamus_caryotoides)	(Podococcus_barteri	Sclerosperma_profizianum))	Roystonea_regia))))))	Kingia_australis);
((Calamus_caryotoides	((Orania_palindan	(Podococcus_barteri	Sclerosperma_profizianum))	(((((Pseudophoenix_vinifera	((((((Leopoldinia_pulchra	Prestoea_acuminata)	(Oenocarpus_bataua	Oenocarpus_minor))	((Hydriastele_microspadix	((Veitchia_spiralis	Kentiopsis_piersoniorum)	Heterospathe_cagayanensis))	(Dictyosperma_album	Dypsis_decaryi)))	(Manicaria_saccifera	Pelagodoxa_henryana))	Geonoma_undata)	Iriartea_deltoidea))	((Serenoa_repens	(Sabal_domingensis	Phoenix_dactylifera))	(Attalea_speciosa	Nypa_fruticans)))	(((Reinhardtia_paiewonskiana	Reinhardtia_latisecta)	(Reinhardtia_simplex	Reinhardtia_gracilis))	((Elaeis_guineensis	Elaeis_oleifera)	Bactris_major)))	Roystonea_regia)	Chamaedorea_seifrizii)))	Kingia_australis);
((Orania_palindan	((Roystonea_regia	((Attalea_speciosa	Nypa_fruticans)	(((((Reinhardtia_paiewonskiana	Reinhardtia_latisecta)	(Reinhardtia_simplex	Reinhardtia_gracilis))	((Elaeis_guineensis	Elaeis_oleifera)	Bactris_major))	(((((Prestoea_acuminata	(Oenocarpus_bataua	Oenocarpus_minor))	(((Veitchia_spiralis	Kentiopsis_piersoniorum)	(Heterospathe_cagayanensis	Hydriastele_microspadix))	((Leopoldinia_pulchra	Dictyosperma_album)	Dypsis_decaryi)))	(Manicaria_saccifera	Pelagodoxa_henryana))	Geonoma_undata)	Chamaedorea_seifrizii))	(Iriartea_deltoidea	(Pseudophoenix_vinifera	(Calamus_caryotoides	(Serenoa_repens	(Sabal_domingensis	Phoenix_dactylifera))))))))	(Podococcus_barteri	Sclerosperma_profizianum)))	Kingia_australis);
((Calamus_caryotoides	(((Serenoa_repens	(Sabal_domingensis	Phoenix_dactylifera))	(((Chamaedorea_seifrizii	(((Podococcus_barteri	Sclerosperma_profizianum)	Orania_palindan)	(Pseudophoenix_vinifera	Roystonea_regia)))	(Attalea_speciosa	(((Reinhardtia_paiewonskiana	Reinhardtia_latisecta)	(Reinhardtia_simplex	Reinhardtia_gracilis))	((Elaeis_guineensis	Elaeis_oleifera)	Bactris_major))))	(Iriartea_deltoidea	(Pelagodoxa_henryana	(((Leopoldinia_pulchra	Prestoea_acuminata)	(Oenocarpus_bataua	Oenocarpus_minor))	((Manicaria_saccifera	Geonoma_undata)	(((Veitchia_spiralis	(Heterospathe_cagayanensis	Hydriastele_microspadix))	Kentiopsis_piersoniorum)	(Dictyosperma_album	Dypsis_decaryi))))))))	Nypa_fruticans))	Kingia_australis);
((Calamus_caryotoides	((((Podococcus_barteri	Sclerosperma_profizianum)	Orania_palindan)	(((((Chamaedorea_seifrizii	Pseudophoenix_vinifera)	Roystonea_regia)	(Attalea_speciosa	(((Reinhardtia_paiewonskiana	Reinhardtia_latisecta)	(Reinhardtia_simplex	Reinhardtia_gracilis))	((Elaeis_guineensis	Elaeis_oleifera)	Bactris_major))))	((Sabal_domingensis	(Phoenix_dactylifera	Serenoa_repens))	Iriartea_deltoidea))	((Geonoma_undata	(Leopoldinia_pulchra	((((Hydriastele_microspadix	(Veitchia_spiralis	Heterospathe_cagayanensis))	Kentiopsis_piersoniorum)	(Dictyosperma_album	Dypsis_decaryi))	Manicaria_saccifera)))	(Pelagodoxa_henryana	(Prestoea_acuminata	(Oenocarpus_bataua	Oenocarpus_minor))))))	Nypa_fruticans))	Kingia_australis);
((Pelagodoxa_henryana	((((Calamus_caryotoides	Attalea_speciosa)	(((Reinhardtia_paiewonskiana	Reinhardtia_latisecta)	(Reinhardtia_simplex	Reinhardtia_gracilis))	((Elaeis_guineensis	Elaeis_oleifera)	Bactris_major)))	((Roystonea_regia	((Podococcus_barteri	Sclerosperma_profizianum)	Orania_palindan))	(Pseudophoenix_vinifera	(Iriartea_deltoidea	(Nypa_fruticans	(Chamaedorea_seifrizii	(Sabal_domingensis	(Phoenix_dactylifera	Serenoa_repens))))))))	((((Prestoea_acuminata	(Oenocarpus_bataua	Oenocarpus_minor))	((Hydriastele_microspadix	((Kentiopsis_piersoniorum	Veitchia_spiralis)	Heterospathe_cagayanensis))	(Dictyosperma_album	Dypsis_decaryi)))	(Geonoma_undata	Manicaria_saccifera))	Leopoldinia_pulchra)))	Kingia_australis);
((Orania_palindan	(((Nypa_fruticans	(((Chamaedorea_seifrizii	((Serenoa_repens	Phoenix_dactylifera)	Sabal_domingensis))	(Geonoma_undata	(((Prestoea_acuminata	(Oenocarpus_bataua	Oenocarpus_minor))	(((Hydriastele_microspadix	(Veitchia_spiralis	Heterospathe_cagayanensis))	Kentiopsis_piersoniorum)	(Dictyosperma_album	Dypsis_decaryi)))	((Pelagodoxa_henryana	Manicaria_saccifera)	Leopoldinia_pulchra))))	(((Iriartea_deltoidea	Pseudophoenix_vinifera)	Roystonea_regia)	(Attalea_speciosa	(((Reinhardtia_paiewonskiana	Reinhardtia_latisecta)	(Reinhardtia_simplex	Reinhardtia_gracilis))	((Elaeis_guineensis	Elaeis_oleifera)	Bactris_major))))))	Calamus_caryotoides)	(Podococcus_barteri	Sclerosperma_profizianum)))	Kingia_australis);
((Calamus_caryotoides	(Nypa_fruticans	((((Iriartea_deltoidea	(Serenoa_repens	(Phoenix_dactylifera	Sabal_domingensis)))	(((Geonoma_undata	((Prestoea_acuminata	(Oenocarpus_bataua	Oenocarpus_minor))	(((Hydriastele_microspadix	Heterospathe_cagayanensis)	(Veitchia_spiralis	Kentiopsis_piersoniorum))	(Dictyosperma_album	Dypsis_decaryi))))	(Leopoldinia_pulchra	(Pelagodoxa_henryana	Manicaria_saccifera)))	(Attalea_speciosa	(((Reinhardtia_paiewonskiana	Reinhardtia_latisecta)	(Reinhardtia_simplex	Reinhardtia_gracilis))	((Elaeis_guineensis	Elaeis_oleifera)	Bactris_major)))))	(Chamaedorea_seifrizii	Pseudophoenix_vinifera))	(((Orania_palindan	Podococcus_barteri)	Sclerosperma_profizianum)	Roystonea_regia))))	Kingia_australis);
((Calamus_caryotoides	((Orania_palindan	Podococcus_barteri)	((Roystonea_regia	(Chamaedorea_seifrizii	(((Nypa_fruticans	(Serenoa_repens	(Phoenix_dactylifera	Sabal_domingensis)))	((Iriartea_deltoidea	Pseudophoenix_vinifera)	(((Prestoea_acuminata	(Oenocarpus_bataua	Oenocarpus_minor))	((Heterospathe_cagayanensis	(Veitchia_spiralis	(Hydriastele_microspadix	Kentiopsis_piersoniorum)))	(Dictyosperma_album	Dypsis_decaryi)))	(((Pelagodoxa_henryana	Manicaria_saccifera)	Leopoldinia_pulchra)	Geonoma_undata))))	(Attalea_speciosa	(((Reinhardtia_paiewonskiana	Reinhardtia_latisecta)	(Reinhardtia_simplex	Reinhardtia_gracilis))	((Elaeis_guineensis	Elaeis_oleifera)	Bactris_major))))))	Sclerosperma_profizianum)))	Kingia_australis);
((Calamus_caryotoides	(Nypa_fruticans	((Serenoa_repens	(Phoenix_dactylifera	Sabal_domingensis))	(((((Attalea_speciosa	(((Reinhardtia_paiewonskiana	Reinhardtia_latisecta)	(Reinhardtia_simplex	Reinhardtia_gracilis))	((Elaeis_guineensis	Elaeis_oleifera)	Bactris_major)))	(Geonoma_undata	(((Prestoea_acuminata	(Oenocarpus_bataua	Oenocarpus_minor))	((Hydriastele_microspadix	(Heterospathe_cagayanensis	(Kentiopsis_piersoniorum	Veitchia_spiralis)))	(Dictyosperma_album	Dypsis_decaryi)))	((Pelagodoxa_henryana	Manicaria_saccifera)	Leopoldinia_pulchra))))	(((Podococcus_barteri	Sclerosperma_profizianum)	Orania_palindan)	Roystonea_regia))	(Pseudophoenix_vinifera	Chamaedorea_seifrizii))	Iriartea_deltoidea))))	Kingia_australis);
((Sclerosperma_profizianum	((Orania_palindan	((Roystonea_regia	(((Nypa_fruticans	(Sabal_domingensis	(Phoenix_dactylifera	Serenoa_repens)))	((Iriartea_deltoidea	(((Pelagodoxa_henryana	(Manicaria_saccifera	Geonoma_undata))	((((Veitchia_spiralis	Kentiopsis_piersoniorum)	(Heterospathe_cagayanensis	Hydriastele_microspadix))	(Dypsis_decaryi	Dictyosperma_album))	((Oenocarpus_minor	Oenocarpus_bataua)	Prestoea_acuminata)))	Leopoldinia_pulchra))	(Pseudophoenix_vinifera	Chamaedorea_seifrizii)))	(Attalea_speciosa	((Bactris_major	(Elaeis_guineensis	Elaeis_oleifera))	((Reinhardtia_simplex	Reinhardtia_gracilis)	(Reinhardtia_paiewonskiana	Reinhardtia_latisecta))))))	Calamus_caryotoides))	Podococcus_barteri))	Kingia_australis);
((Dypsis_decaryi	(Dictyosperma_album	(((((((Attalea_speciosa	((Bactris_major	(Elaeis_guineensis	Elaeis_oleifera))	((Reinhardtia_simplex	Reinhardtia_gracilis)	(Reinhardtia_paiewonskiana	Reinhardtia_latisecta))))	(Pseudophoenix_vinifera	Chamaedorea_seifrizii))	(((Calamus_caryotoides	Nypa_fruticans)	(Serenoa_repens	(Sabal_domingensis	Phoenix_dactylifera)))	(((Podococcus_barteri	Sclerosperma_profizianum)	Orania_palindan)	Roystonea_regia)))	Iriartea_deltoidea)	(Pelagodoxa_henryana	((Oenocarpus_minor	Oenocarpus_bataua)	Leopoldinia_pulchra)))	(Prestoea_acuminata	(Manicaria_saccifera	Geonoma_undata)))	((Hydriastele_microspadix	(Veitchia_spiralis	Heterospathe_cagayanensis))	Kentiopsis_piersoniorum))))	Kingia_australis);
((((Serenoa_repens	(Sabal_domingensis	Phoenix_dactylifera))	((((Podococcus_barteri	Sclerosperma_profizianum)	Orania_palindan)	(Chamaedorea_seifrizii	(Pseudophoenix_vinifera	Roystonea_regia)))	((Iriartea_deltoidea	((((((Hydriastele_microspadix	((Veitchia_spiralis	Heterospathe_cagayanensis)	Kentiopsis_piersoniorum))	(Dypsis_decaryi	Dictyosperma_album))	(Oenocarpus_minor	Oenocarpus_bataua))	(Geonoma_undata	(Prestoea_acuminata	Manicaria_saccifera)))	Leopoldinia_pulchra)	Pelagodoxa_henryana))	(Attalea_speciosa	((Bactris_major	(Elaeis_guineensis	Elaeis_oleifera))	((Reinhardtia_simplex	Reinhardtia_gracilis)	(Reinhardtia_paiewonskiana	Reinhardtia_latisecta)))))))	(Calamus_caryotoides	Nypa_fruticans))	Kingia_australis);
((Calamus_caryotoides	((Sclerosperma_profizianum	(Podococcus_barteri	Orania_palindan))	(((Chamaedorea_seifrizii	Pseudophoenix_vinifera)	Roystonea_regia)	(Iriartea_deltoidea	((((Bactris_major	(Elaeis_guineensis	Elaeis_oleifera))	((Reinhardtia_simplex	Reinhardtia_gracilis)	(Reinhardtia_paiewonskiana	Reinhardtia_latisecta)))	((((((((Veitchia_spiralis	(Hydriastele_microspadix	Heterospathe_cagayanensis))	Kentiopsis_piersoniorum)	(Dypsis_decaryi	Dictyosperma_album))	(Prestoea_acuminata	(Oenocarpus_minor	Oenocarpus_bataua)))	(Geonoma_undata	Manicaria_saccifera))	Leopoldinia_pulchra)	Pelagodoxa_henryana)	(Attalea_speciosa	Nypa_fruticans)))	(Serenoa_repens	(Sabal_domingensis	Phoenix_dactylifera)))))))	Kingia_australis);
((Calamus_caryotoides	(((((Iriartea_deltoidea	((Sabal_domingensis	(Phoenix_dactylifera	Serenoa_repens))	Pseudophoenix_vinifera))	(Chamaedorea_seifrizii	(((Bactris_major	(Elaeis_guineensis	Elaeis_oleifera))	((Reinhardtia_simplex	Reinhardtia_gracilis)	(Reinhardtia_paiewonskiana	Reinhardtia_latisecta)))	((((Manicaria_saccifera	Geonoma_undata)	Prestoea_acuminata)	((((Heterospathe_cagayanensis	(Kentiopsis_piersoniorum	Veitchia_spiralis))	Hydriastele_microspadix)	(Dypsis_decaryi	Dictyosperma_album))	((Oenocarpus_minor	Oenocarpus_bataua)	(Attalea_speciosa	Pelagodoxa_henryana))))	Leopoldinia_pulchra))))	Roystonea_regia)	(Orania_palindan	(Sclerosperma_profizianum	Podococcus_barteri)))	Nypa_fruticans))	Kingia_australis);
((Chamaedorea_seifrizii	((((Attalea_speciosa	((Bactris_major	(Elaeis_guineensis	Elaeis_oleifera))	((Reinhardtia_simplex	Reinhardtia_gracilis)	(Reinhardtia_paiewonskiana	Reinhardtia_latisecta))))	(((Manicaria_saccifera	Pelagodoxa_henryana)	((((Kentiopsis_piersoniorum	Veitchia_spiralis)	(Hydriastele_microspadix	Heterospathe_cagayanensis))	(Dypsis_decaryi	Dictyosperma_album))	((Leopoldinia_pulchra	Prestoea_acuminata)	(Oenocarpus_minor	Oenocarpus_bataua))))	Geonoma_undata))	((Roystonea_regia	(Orania_palindan	(Sclerosperma_profizianum	Podococcus_barteri)))	(Iriartea_deltoidea	(Nypa_fruticans	((Serenoa_repens	(Sabal_domingensis	Phoenix_dactylifera))	Pseudophoenix_vinifera)))))	Calamus_caryotoides))	Kingia_australis);
((Calamus_caryotoides	((Orania_palindan	(Sclerosperma_profizianum	Podococcus_barteri))	((((Nypa_fruticans	(Sabal_domingensis	(Phoenix_dactylifera	Serenoa_repens)))	((Attalea_speciosa	((Bactris_major	(Elaeis_guineensis	Elaeis_oleifera))	((Reinhardtia_simplex	Reinhardtia_gracilis)	(Reinhardtia_paiewonskiana	Reinhardtia_latisecta))))	(Iriartea_deltoidea	(Geonoma_undata	(((Leopoldinia_pulchra	Prestoea_acuminata)	(Oenocarpus_minor	Oenocarpus_bataua))	(((Hydriastele_microspadix	(Heterospathe_cagayanensis	(Kentiopsis_piersoniorum	Veitchia_spiralis)))	(Dypsis_decaryi	Dictyosperma_album))	(Manicaria_saccifera	Pelagodoxa_henryana)))))))	(Pseudophoenix_vinifera	Chamaedorea_seifrizii))	Roystonea_regia)))	Kingia_australis);
((Chamaedorea_seifrizii	((Serenoa_repens	(Sabal_domingensis	Phoenix_dactylifera))	(((Pseudophoenix_vinifera	Roystonea_regia)	(Nypa_fruticans	(Orania_palindan	(Calamus_caryotoides	(Sclerosperma_profizianum	Podococcus_barteri)))))	(Iriartea_deltoidea	(((Bactris_major	(Elaeis_guineensis	Elaeis_oleifera))	((Reinhardtia_simplex	Reinhardtia_gracilis)	(Reinhardtia_paiewonskiana	Reinhardtia_latisecta)))	(((Attalea_speciosa	Manicaria_saccifera)	Leopoldinia_pulchra)	(((Prestoea_acuminata	(Oenocarpus_minor	Oenocarpus_bataua))	(((Hydriastele_microspadix	(Heterospathe_cagayanensis	Veitchia_spiralis))	Kentiopsis_piersoniorum)	(Dypsis_decaryi	Dictyosperma_album)))	(Geonoma_undata	Pelagodoxa_henryana))))))))	Kingia_australis);
((Chamaedorea_seifrizii	(((Manicaria_saccifera	Leopoldinia_pulchra)	(((Prestoea_acuminata	(Oenocarpus_minor	Oenocarpus_bataua))	((Hydriastele_microspadix	(Heterospathe_cagayanensis	(Veitchia_spiralis	Kentiopsis_piersoniorum)))	(Dypsis_decaryi	Dictyosperma_album)))	(Geonoma_undata	Pelagodoxa_henryana)))	(((((Serenoa_repens	(Sabal_domingensis	Phoenix_dactylifera))	(Pseudophoenix_vinifera	Roystonea_regia))	(Nypa_fruticans	((Sclerosperma_profizianum	Podococcus_barteri)	Orania_palindan)))	Iriartea_deltoidea)	((Calamus_caryotoides	Attalea_speciosa)	((Bactris_major	(Elaeis_guineensis	Elaeis_oleifera))	((Reinhardtia_simplex	Reinhardtia_gracilis)	(Reinhardtia_paiewonskiana	Reinhardtia_latisecta)))))))	Kingia_australis);
((Veitchia_spiralis	(Kentiopsis_piersoniorum	((((Dypsis_decaryi	Dictyosperma_album)	(((Geonoma_undata	Pelagodoxa_henryana)	(Prestoea_acuminata	(Oenocarpus_minor	Oenocarpus_bataua)))	((Leopoldinia_pulchra	(((Chamaedorea_seifrizii	(Nypa_fruticans	(Calamus_caryotoides	(Serenoa_repens	(Sabal_domingensis	Phoenix_dactylifera)))))	(((Pseudophoenix_vinifera	Roystonea_regia)	((Sclerosperma_profizianum	Podococcus_barteri)	Orania_palindan))	Iriartea_deltoidea))	((Bactris_major	(Attalea_speciosa	(Elaeis_guineensis	Elaeis_oleifera)))	((Reinhardtia_simplex	Reinhardtia_gracilis)	(Reinhardtia_paiewonskiana	Reinhardtia_latisecta)))))	Manicaria_saccifera)))	Hydriastele_microspadix)	Heterospathe_cagayanensis)))	Kingia_australis);
((Orania_palindan	(((Calamus_caryotoides	Sclerosperma_profizianum)	(((((((Attalea_speciosa	(Elaeis_guineensis	Elaeis_oleifera))	Bactris_major)	((Reinhardtia_simplex	Reinhardtia_gracilis)	(Reinhardtia_latisecta	Reinhardtia_paiewonskiana)))	((Pseudophoenix_vinifera	Iriartea_deltoidea)	(Nypa_fruticans	((Sabal_domingensis	Phoenix_dactylifera)	Serenoa_repens))))	(Geonoma_undata	((Leopoldinia_pulchra	(Manicaria_saccifera	Pelagodoxa_henryana))	((Prestoea_acuminata	(Oenocarpus_minor	Oenocarpus_bataua))	((Hydriastele_microspadix	((Kentiopsis_piersoniorum	Veitchia_spiralis)	Heterospathe_cagayanensis))	(Dypsis_decaryi	Dictyosperma_album))))))	Chamaedorea_seifrizii)	Roystonea_regia))	Podococcus_barteri))	Kingia_australis);
((Iriartea_deltoidea	((((Nypa_fruticans	((Sabal_domingensis	Phoenix_dactylifera)	Serenoa_repens))	((((Elaeis_guineensis	Elaeis_oleifera)	Bactris_major)	((Reinhardtia_simplex	Reinhardtia_gracilis)	(Reinhardtia_latisecta	Reinhardtia_paiewonskiana)))	Attalea_speciosa))	((Chamaedorea_seifrizii	((Leopoldinia_pulchra	(Calamus_caryotoides	(Manicaria_saccifera	Pelagodoxa_henryana)))	(Geonoma_undata	((Prestoea_acuminata	(Oenocarpus_minor	Oenocarpus_bataua))	((Hydriastele_microspadix	((Kentiopsis_piersoniorum	Veitchia_spiralis)	Heterospathe_cagayanensis))	(Dypsis_decaryi	Dictyosperma_album))))))	(Roystonea_regia	(Orania_palindan	(Podococcus_barteri	Sclerosperma_profizianum)))))	Pseudophoenix_vinifera))	Kingia_australis);
((Calamus_caryotoides	(Nypa_fruticans	((Pelagodoxa_henryana	(((Manicaria_saccifera	((Hydriastele_microspadix	((Kentiopsis_piersoniorum	Veitchia_spiralis)	Heterospathe_cagayanensis))	(Dypsis_decaryi	(Leopoldinia_pulchra	Dictyosperma_album))))	Geonoma_undata)	(Prestoea_acuminata	(Oenocarpus_minor	Oenocarpus_bataua))))	((Attalea_speciosa	(((Elaeis_guineensis	Elaeis_oleifera)	Bactris_major)	((Reinhardtia_simplex	Reinhardtia_gracilis)	(Reinhardtia_latisecta	Reinhardtia_paiewonskiana))))	((((Sabal_domingensis	Phoenix_dactylifera)	Serenoa_repens)	Iriartea_deltoidea)	((Chamaedorea_seifrizii	(Pseudophoenix_vinifera	Roystonea_regia))	(Orania_palindan	(Podococcus_barteri	Sclerosperma_profizianum))))))))	Kingia_australis);
((Calamus_caryotoides	(Nypa_fruticans	(((Sabal_domingensis	Phoenix_dactylifera)	Serenoa_repens)	(Iriartea_deltoidea	(((Chamaedorea_seifrizii	(Pseudophoenix_vinifera	Roystonea_regia))	(Orania_palindan	(Podococcus_barteri	Sclerosperma_profizianum)))	(((Leopoldinia_pulchra	Geonoma_undata)	((Manicaria_saccifera	Pelagodoxa_henryana)	((((Hydriastele_microspadix	(Veitchia_spiralis	Heterospathe_cagayanensis))	Kentiopsis_piersoniorum)	(Dypsis_decaryi	Dictyosperma_album))	(Prestoea_acuminata	(Oenocarpus_minor	Oenocarpus_bataua)))))	(Attalea_speciosa	(((Elaeis_guineensis	Elaeis_oleifera)	Bactris_major)	((Reinhardtia_simplex	Reinhardtia_gracilis)	(Reinhardtia_latisecta	Reinhardtia_paiewonskiana))))))))))	Kingia_australis);
((((Orania_palindan	(Podococcus_barteri	Sclerosperma_profizianum))	((((Iriartea_deltoidea	Pseudophoenix_vinifera)	((Sabal_domingensis	Phoenix_dactylifera)	Serenoa_repens))	(Chamaedorea_seifrizii	((Geonoma_undata	((Manicaria_saccifera	Pelagodoxa_henryana)	(((Hydriastele_microspadix	(Heterospathe_cagayanensis	(Veitchia_spiralis	Kentiopsis_piersoniorum)))	(Dypsis_decaryi	Dictyosperma_album))	((Leopoldinia_pulchra	Prestoea_acuminata)	(Oenocarpus_minor	Oenocarpus_bataua)))))	(Attalea_speciosa	(((Elaeis_guineensis	Elaeis_oleifera)	Bactris_major)	((Reinhardtia_simplex	Reinhardtia_gracilis)	(Reinhardtia_latisecta	Reinhardtia_paiewonskiana)))))))	Roystonea_regia))	(Calamus_caryotoides	Nypa_fruticans))	Kingia_australis);
((Podococcus_barteri	(Sclerosperma_profizianum	((((((Attalea_speciosa	(((Elaeis_guineensis	Elaeis_oleifera)	Bactris_major)	((Reinhardtia_simplex	Reinhardtia_gracilis)	(Reinhardtia_latisecta	Reinhardtia_paiewonskiana))))	(Nypa_fruticans	(Iriartea_deltoidea	(Pseudophoenix_vinifera	(Sabal_domingensis	(Phoenix_dactylifera	Serenoa_repens))))))	Chamaedorea_seifrizii)	((Leopoldinia_pulchra	(Manicaria_saccifera	Pelagodoxa_henryana))	((((Kentiopsis_piersoniorum	(Hydriastele_microspadix	(Heterospathe_cagayanensis	Veitchia_spiralis)))	(Dypsis_decaryi	Dictyosperma_album))	(Prestoea_acuminata	(Oenocarpus_minor	Oenocarpus_bataua)))	Geonoma_undata)))	Roystonea_regia)	(Calamus_caryotoides	Orania_palindan))))	Kingia_australis);
((Chamaedorea_seifrizii	((Serenoa_repens	(Sabal_domingensis	Phoenix_dactylifera))	(((Roystonea_regia	(Orania_palindan	(Podococcus_barteri	Sclerosperma_profizianum)))	((Iriartea_deltoidea	Pseudophoenix_vinifera)	(((Elaeis_guineensis	Elaeis_oleifera)	Bactris_major)	((Reinhardtia_simplex	Reinhardtia_gracilis)	(Reinhardtia_latisecta	Reinhardtia_paiewonskiana)))))	((Geonoma_undata	((Leopoldinia_pulchra	(Manicaria_saccifera	Pelagodoxa_henryana))	(((Hydriastele_microspadix	(Heterospathe_cagayanensis	(Veitchia_spiralis	Kentiopsis_piersoniorum)))	(Dypsis_decaryi	Dictyosperma_album))	(Prestoea_acuminata	(Oenocarpus_minor	Oenocarpus_bataua)))))	(Attalea_speciosa	(Calamus_caryotoides	Nypa_fruticans))))))	Kingia_australis);
((Veitchia_spiralis	(Kentiopsis_piersoniorum	((((Dypsis_decaryi	Dictyosperma_album)	(((Leopoldinia_pulchra	Prestoea_acuminata)	(Oenocarpus_minor	Oenocarpus_bataua))	(((((Nypa_fruticans	(Pseudophoenix_vinifera	(Attalea_speciosa	(Sabal_domingensis	(Phoenix_dactylifera	Serenoa_repens)))))	(((Roystonea_regia	(Calamus_caryotoides	(Orania_palindan	(Podococcus_barteri	Sclerosperma_profizianum))))	(((Elaeis_guineensis	Elaeis_oleifera)	Bactris_major)	((Reinhardtia_simplex	Reinhardtia_gracilis)	(Reinhardtia_latisecta	Reinhardtia_paiewonskiana))))	Iriartea_deltoidea))	Chamaedorea_seifrizii)	Geonoma_undata)	(Manicaria_saccifera	Pelagodoxa_henryana))))	Hydriastele_microspadix)	Heterospathe_cagayanensis)))	Kingia_australis);
((Chamaedorea_seifrizii	(Roystonea_regia	((Calamus_caryotoides	(Orania_palindan	(Podococcus_barteri	Sclerosperma_profizianum)))	(((Iriartea_deltoidea	(Nypa_fruticans	(Geonoma_undata	((Manicaria_saccifera	Pelagodoxa_henryana)	(((Hydriastele_microspadix	(Heterospathe_cagayanensis	(Veitchia_spiralis	Kentiopsis_piersoniorum)))	(Dypsis_decaryi	Dictyosperma_album))	((Leopoldinia_pulchra	Prestoea_acuminata)	(Oenocarpus_minor	Oenocarpus_bataua)))))))	((((Elaeis_guineensis	Elaeis_oleifera)	Bactris_major)	((Reinhardtia_simplex	Reinhardtia_gracilis)	(Reinhardtia_latisecta	Reinhardtia_paiewonskiana)))	Pseudophoenix_vinifera))	(Attalea_speciosa	(Serenoa_repens	(Sabal_domingensis	Phoenix_dactylifera)))))))	Kingia_australis);
((Chamaedorea_seifrizii	(((((Serenoa_repens	(Sabal_domingensis	Phoenix_dactylifera))	Iriartea_deltoidea)	((Pseudophoenix_vinifera	Roystonea_regia)	(Orania_palindan	(Podococcus_barteri	Sclerosperma_profizianum))))	(((Leopoldinia_pulchra	(Manicaria_saccifera	Pelagodoxa_henryana))	(Geonoma_undata	((((Veitchia_spiralis	Kentiopsis_piersoniorum)	(Hydriastele_microspadix	Heterospathe_cagayanensis))	(Dypsis_decaryi	Dictyosperma_album))	(Prestoea_acuminata	(Oenocarpus_minor	Oenocarpus_bataua)))))	(Calamus_caryotoides	(((Elaeis_guineensis	Elaeis_oleifera)	Bactris_major)	((Reinhardtia_simplex	Reinhardtia_gracilis)	(Reinhardtia_latisecta	Reinhardtia_paiewonskiana))))))	(Nypa_fruticans	Attalea_speciosa)))	Kingia_australis);
(((Orania_palindan	(((((((((Prestoea_acuminata	(Oenocarpus_bataua	Oenocarpus_minor))	((Dypsis_decaryi	Dictyosperma_album)	(Heterospathe_cagayanensis	((Veitchia_spiralis	Kentiopsis_piersoniorum)	Hydriastele_microspadix))))	((Leopoldinia_pulchra	Manicaria_saccifera)	Pelagodoxa_henryana))	Geonoma_undata)	Iriartea_deltoidea)	(((Reinhardtia_simplex	Reinhardtia_gracilis)	(Reinhardtia_latisecta	Reinhardtia_paiewonskiana))	(Bactris_major	(Attalea_speciosa	(Elaeis_guineensis	Elaeis_oleifera)))))	((Nypa_fruticans	(Pseudophoenix_vinifera	((Phoenix_dactylifera	Sabal_domingensis)	Serenoa_repens)))	Chamaedorea_seifrizii))	Roystonea_regia)	(Podococcus_barteri	Sclerosperma_profizianum)))	Calamus_caryotoides)	Kingia_australis);
((Podococcus_barteri	(Orania_palindan	((((((((Prestoea_acuminata	(Oenocarpus_bataua	Oenocarpus_minor))	((Dypsis_decaryi	Dictyosperma_album)	(Kentiopsis_piersoniorum	(Hydriastele_microspadix	(Veitchia_spiralis	Heterospathe_cagayanensis)))))	((Leopoldinia_pulchra	Manicaria_saccifera)	Pelagodoxa_henryana))	Geonoma_undata)	(((Reinhardtia_simplex	Reinhardtia_gracilis)	(Reinhardtia_latisecta	Reinhardtia_paiewonskiana))	((Elaeis_guineensis	Elaeis_oleifera)	(Bactris_major	Attalea_speciosa))))	((Iriartea_deltoidea	(Nypa_fruticans	(Pseudophoenix_vinifera	(((Phoenix_dactylifera	Sabal_domingensis)	Serenoa_repens)	Calamus_caryotoides))))	Chamaedorea_seifrizii))	Roystonea_regia)	Sclerosperma_profizianum)))	Kingia_australis);
((Veitchia_spiralis	(Heterospathe_cagayanensis	((((((((((((Reinhardtia_simplex	Reinhardtia_gracilis)	(Reinhardtia_latisecta	Reinhardtia_paiewonskiana))	((Elaeis_guineensis	Elaeis_oleifera)	Bactris_major))	Attalea_speciosa)	((Pseudophoenix_vinifera	((Phoenix_dactylifera	Sabal_domingensis)	Serenoa_repens))	Iriartea_deltoidea))	Chamaedorea_seifrizii)	(Roystonea_regia	((Podococcus_barteri	Sclerosperma_profizianum)	((Leopoldinia_pulchra	(Nypa_fruticans	Calamus_caryotoides))	Orania_palindan))))	Geonoma_undata)	((Prestoea_acuminata	(Oenocarpus_bataua	Oenocarpus_minor))	(Manicaria_saccifera	Pelagodoxa_henryana)))	(Dypsis_decaryi	Dictyosperma_album))	Kentiopsis_piersoniorum)	Hydriastele_microspadix)))	Kingia_australis);
((Calamus_caryotoides	((((Phoenix_dactylifera	Sabal_domingensis)	Serenoa_repens)	(((((Pseudophoenix_vinifera	Roystonea_regia)	(Orania_palindan	(Podococcus_barteri	Sclerosperma_profizianum)))	((((Reinhardtia_simplex	Reinhardtia_gracilis)	(Reinhardtia_latisecta	Reinhardtia_paiewonskiana))	((Elaeis_guineensis	Elaeis_oleifera)	Bactris_major))	Attalea_speciosa))	(((Leopoldinia_pulchra	Manicaria_saccifera)	((Pelagodoxa_henryana	Geonoma_undata)	((Prestoea_acuminata	(Oenocarpus_bataua	Oenocarpus_minor))	((Dypsis_decaryi	Dictyosperma_album)	(Kentiopsis_piersoniorum	(Hydriastele_microspadix	(Veitchia_spiralis	Heterospathe_cagayanensis)))))))	Iriartea_deltoidea))	Chamaedorea_seifrizii))	Nypa_fruticans))	Kingia_australis);
(((Podococcus_barteri	Sclerosperma_profizianum)	((((((((Reinhardtia_simplex	Reinhardtia_gracilis)	(Reinhardtia_latisecta	Reinhardtia_paiewonskiana))	((Elaeis_guineensis	Elaeis_oleifera)	Bactris_major))	Attalea_speciosa)	((((((Pelagodoxa_henryana	Manicaria_saccifera)	Leopoldinia_pulchra)	((Prestoea_acuminata	(Oenocarpus_bataua	Oenocarpus_minor))	((Dypsis_decaryi	Dictyosperma_album)	((Veitchia_spiralis	Kentiopsis_piersoniorum)	(Hydriastele_microspadix	Heterospathe_cagayanensis)))))	Geonoma_undata)	Chamaedorea_seifrizii)	((Nypa_fruticans	Calamus_caryotoides)	((Phoenix_dactylifera	Sabal_domingensis)	Serenoa_repens))))	Iriartea_deltoidea)	(Pseudophoenix_vinifera	Roystonea_regia))	Orania_palindan))	Kingia_australis);
((((Sclerosperma_profizianum	((Podococcus_barteri	(((Chamaedorea_seifrizii	(((Iriartea_deltoidea	(Pseudophoenix_vinifera	((Phoenix_dactylifera	Sabal_domingensis)	Serenoa_repens)))	Nypa_fruticans)	((((Pelagodoxa_henryana	Manicaria_saccifera)	Leopoldinia_pulchra)	((Prestoea_acuminata	(Oenocarpus_bataua	Oenocarpus_minor))	((Dypsis_decaryi	Dictyosperma_album)	(Kentiopsis_piersoniorum	(Hydriastele_microspadix	(Veitchia_spiralis	Heterospathe_cagayanensis))))))	Geonoma_undata)))	(((Elaeis_guineensis	Elaeis_oleifera)	Bactris_major)	((Reinhardtia_simplex	Reinhardtia_gracilis)	(Reinhardtia_latisecta	Reinhardtia_paiewonskiana))))	Roystonea_regia))	Orania_palindan))	Attalea_speciosa)	Calamus_caryotoides)	Kingia_australis);
(((((((Chamaedorea_seifrizii	(((Iriartea_deltoidea	(Pseudophoenix_vinifera	((Phoenix_dactylifera	Sabal_domingensis)	Serenoa_repens)))	(Nypa_fruticans	((((Prestoea_acuminata	(Oenocarpus_bataua	Oenocarpus_minor))	((Dypsis_decaryi	Dictyosperma_album)	((Veitchia_spiralis	Kentiopsis_piersoniorum)	(Hydriastele_microspadix	Heterospathe_cagayanensis))))	((Pelagodoxa_henryana	Manicaria_saccifera)	Leopoldinia_pulchra))	Geonoma_undata)))	(((Attalea_speciosa	(Elaeis_guineensis	Elaeis_oleifera))	Bactris_major)	((Reinhardtia_simplex	Reinhardtia_gracilis)	(Reinhardtia_latisecta	Reinhardtia_paiewonskiana)))))	Roystonea_regia)	Orania_palindan)	Sclerosperma_profizianum)	Podococcus_barteri)	Calamus_caryotoides)	Kingia_australis);
((Chamaedorea_seifrizii	((((((Elaeis_guineensis	Elaeis_oleifera)	Bactris_major)	((Reinhardtia_simplex	Reinhardtia_gracilis)	(Reinhardtia_latisecta	Reinhardtia_paiewonskiana)))	Attalea_speciosa)	((Roystonea_regia	(Orania_palindan	(Sclerosperma_profizianum	Podococcus_barteri)))	((((Phoenix_dactylifera	Sabal_domingensis)	Serenoa_repens)	Pseudophoenix_vinifera)	(Iriartea_deltoidea	((Leopoldinia_pulchra	Nypa_fruticans)	(((Prestoea_acuminata	(Oenocarpus_bataua	Oenocarpus_minor))	((Dypsis_decaryi	Dictyosperma_album)	(Hydriastele_microspadix	(Heterospathe_cagayanensis	(Veitchia_spiralis	Kentiopsis_piersoniorum)))))	((Pelagodoxa_henryana	Manicaria_saccifera)	Geonoma_undata)))))))	Calamus_caryotoides))	Kingia_australis);
((Chamaedorea_seifrizii	((((Iriartea_deltoidea	(((Phoenix_dactylifera	Sabal_domingensis)	Serenoa_repens)	Pseudophoenix_vinifera))	((Leopoldinia_pulchra	Nypa_fruticans)	(((Prestoea_acuminata	(Oenocarpus_bataua	Oenocarpus_minor))	((Dypsis_decaryi	Dictyosperma_album)	(Hydriastele_microspadix	(Heterospathe_cagayanensis	(Veitchia_spiralis	Kentiopsis_piersoniorum)))))	((Pelagodoxa_henryana	Manicaria_saccifera)	Geonoma_undata))))	(((((Elaeis_guineensis	Elaeis_oleifera)	Bactris_major)	((Reinhardtia_simplex	Reinhardtia_gracilis)	(Reinhardtia_latisecta	Reinhardtia_paiewonskiana)))	Attalea_speciosa)	(Roystonea_regia	(Orania_palindan	(Sclerosperma_profizianum	Podococcus_barteri)))))	Calamus_caryotoides))	Kingia_australis);
((Calamus_caryotoides	(Chamaedorea_seifrizii	((Leopoldinia_pulchra	(Roystonea_regia	(Orania_palindan	(Sclerosperma_profizianum	Podococcus_barteri))))	((((Sabal_domingensis	(Serenoa_repens	Phoenix_dactylifera))	(Pseudophoenix_vinifera	Iriartea_deltoidea))	((Attalea_speciosa	Nypa_fruticans)	(((Elaeis_guineensis	Elaeis_oleifera)	Bactris_major)	((Reinhardtia_simplex	Reinhardtia_gracilis)	(Reinhardtia_latisecta	Reinhardtia_paiewonskiana)))))	(((Prestoea_acuminata	(Oenocarpus_bataua	Oenocarpus_minor))	((Dypsis_decaryi	Dictyosperma_album)	((Hydriastele_microspadix	(Heterospathe_cagayanensis	Veitchia_spiralis))	Kentiopsis_piersoniorum)))	(Pelagodoxa_henryana	(Manicaria_saccifera	Geonoma_undata)))))))	Kingia_australis);
((((Serenoa_repens	(Sabal_domingensis	Phoenix_dactylifera))	(((Roystonea_regia	(Orania_palindan	(Podococcus_barteri	Sclerosperma_profizianum)))	(((Chamaedorea_seifrizii	(Iriartea_deltoidea	Pseudophoenix_vinifera))	(Attalea_speciosa	((Bactris_major	(Elaeis_guineensis	Elaeis_oleifera))	((Reinhardtia_latisecta	Reinhardtia_paiewonskiana)	(Reinhardtia_simplex	Reinhardtia_gracilis)))))	(Geonoma_undata	(((Leopoldinia_pulchra	Pelagodoxa_henryana)	Manicaria_saccifera)	(((Dypsis_decaryi	Dictyosperma_album)	(Kentiopsis_piersoniorum	((Veitchia_spiralis	Heterospathe_cagayanensis)	Hydriastele_microspadix)))	((Oenocarpus_bataua	Oenocarpus_minor)	Prestoea_acuminata))))))	Nypa_fruticans))	Calamus_caryotoides)	Kingia_australis);
((Dictyosperma_album	(((Heterospathe_cagayanensis	(Hydriastele_microspadix	(Veitchia_spiralis	Kentiopsis_piersoniorum)))	(((Oenocarpus_bataua	Oenocarpus_minor)	Prestoea_acuminata)	((((Nypa_fruticans	((Iriartea_deltoidea	Pseudophoenix_vinifera)	(Serenoa_repens	(Sabal_domingensis	Phoenix_dactylifera))))	(Chamaedorea_seifrizii	((Roystonea_regia	(Orania_palindan	((Calamus_caryotoides	Podococcus_barteri)	Sclerosperma_profizianum)))	((Bactris_major	(Attalea_speciosa	(Elaeis_guineensis	Elaeis_oleifera)))	((Reinhardtia_latisecta	Reinhardtia_paiewonskiana)	(Reinhardtia_simplex	Reinhardtia_gracilis))))))	Geonoma_undata)	((Leopoldinia_pulchra	Pelagodoxa_henryana)	Manicaria_saccifera))))	Dypsis_decaryi))	Kingia_australis);
((Nypa_fruticans	(Calamus_caryotoides	(((Sabal_domingensis	Phoenix_dactylifera)	Serenoa_repens)	(((((Geonoma_undata	(((Manicaria_saccifera	Pelagodoxa_henryana)	Leopoldinia_pulchra)	(((Dypsis_decaryi	Dictyosperma_album)	(Heterospathe_cagayanensis	(Hydriastele_microspadix	(Veitchia_spiralis	Kentiopsis_piersoniorum))))	((Oenocarpus_bataua	Oenocarpus_minor)	Prestoea_acuminata))))	Chamaedorea_seifrizii)	Iriartea_deltoidea)	((Roystonea_regia	(Orania_palindan	(Podococcus_barteri	Sclerosperma_profizianum)))	(((Bactris_major	(Elaeis_guineensis	Elaeis_oleifera))	((Reinhardtia_latisecta	Reinhardtia_paiewonskiana)	(Reinhardtia_simplex	Reinhardtia_gracilis)))	Attalea_speciosa)))	Pseudophoenix_vinifera))))	Kingia_australis);
(((Calamus_caryotoides	((Orania_palindan	(Podococcus_barteri	Sclerosperma_profizianum))	(((Chamaedorea_seifrizii	((Sabal_domingensis	Phoenix_dactylifera)	Serenoa_repens))	((((Geonoma_undata	Leopoldinia_pulchra)	(((Dypsis_decaryi	Dictyosperma_album)	(Heterospathe_cagayanensis	(Hydriastele_microspadix	(Veitchia_spiralis	Kentiopsis_piersoniorum))))	((Oenocarpus_bataua	Oenocarpus_minor)	Prestoea_acuminata)))	(Manicaria_saccifera	Pelagodoxa_henryana))	(((((Bactris_major	(Elaeis_guineensis	Elaeis_oleifera))	((Reinhardtia_latisecta	Reinhardtia_paiewonskiana)	(Reinhardtia_simplex	Reinhardtia_gracilis)))	Attalea_speciosa)	Iriartea_deltoidea)	Pseudophoenix_vinifera)))	Roystonea_regia)))	Nypa_fruticans)	Kingia_australis);
((Calamus_caryotoides	(((Orania_palindan	(Podococcus_barteri	Sclerosperma_profizianum))	((((Iriartea_deltoidea	(Pseudophoenix_vinifera	(Sabal_domingensis	(Phoenix_dactylifera	Serenoa_repens))))	(Pelagodoxa_henryana	((Manicaria_saccifera	(Geonoma_undata	Prestoea_acuminata))	(((Oenocarpus_bataua	Oenocarpus_minor)	Leopoldinia_pulchra)	((Dypsis_decaryi	Dictyosperma_album)	((Hydriastele_microspadix	(Heterospathe_cagayanensis	Veitchia_spiralis))	Kentiopsis_piersoniorum))))))	((((Bactris_major	(Elaeis_guineensis	Elaeis_oleifera))	((Reinhardtia_latisecta	Reinhardtia_paiewonskiana)	(Reinhardtia_simplex	Reinhardtia_gracilis)))	Attalea_speciosa)	Roystonea_regia))	Chamaedorea_seifrizii))	Nypa_fruticans))	Kingia_australis);
((Calamus_caryotoides	(Podococcus_barteri	((Orania_palindan	((((Iriartea_deltoidea	(Pseudophoenix_vinifera	(Serenoa_repens	(Sabal_domingensis	Phoenix_dactylifera))))	(Chamaedorea_seifrizii	(((Nypa_fruticans	((Prestoea_acuminata	(Oenocarpus_bataua	Oenocarpus_minor))	((Dypsis_decaryi	Dictyosperma_album)	((Hydriastele_microspadix	(Heterospathe_cagayanensis	Veitchia_spiralis))	Kentiopsis_piersoniorum))))	Geonoma_undata)	((Manicaria_saccifera	Pelagodoxa_henryana)	Leopoldinia_pulchra))))	(((Bactris_major	(Elaeis_guineensis	Elaeis_oleifera))	((Reinhardtia_latisecta	Reinhardtia_paiewonskiana)	(Reinhardtia_simplex	Reinhardtia_gracilis)))	Attalea_speciosa))	Roystonea_regia))	Sclerosperma_profizianum)))	Kingia_australis);
((Chamaedorea_seifrizii	((Geonoma_undata	(((Manicaria_saccifera	Pelagodoxa_henryana)	Leopoldinia_pulchra)	((Prestoea_acuminata	(Oenocarpus_bataua	Oenocarpus_minor))	((Dypsis_decaryi	Dictyosperma_album)	(Hydriastele_microspadix	(Heterospathe_cagayanensis	(Veitchia_spiralis	Kentiopsis_piersoniorum)))))))	((((Pseudophoenix_vinifera	Roystonea_regia)	(((Bactris_major	(Elaeis_guineensis	Elaeis_oleifera))	((Reinhardtia_latisecta	Reinhardtia_paiewonskiana)	(Reinhardtia_simplex	Reinhardtia_gracilis)))	Attalea_speciosa))	(Iriartea_deltoidea	(Calamus_caryotoides	(Serenoa_repens	(Sabal_domingensis	Phoenix_dactylifera)))))	((Sclerosperma_profizianum	Podococcus_barteri)	(Nypa_fruticans	Orania_palindan)))))	Kingia_australis);
((Dictyosperma_album	(((Hydriastele_microspadix	(Heterospathe_cagayanensis	(Veitchia_spiralis	Kentiopsis_piersoniorum)))	(((Geonoma_undata	((((((Bactris_major	(Elaeis_guineensis	Elaeis_oleifera))	((Reinhardtia_latisecta	Reinhardtia_paiewonskiana)	(Reinhardtia_simplex	Reinhardtia_gracilis)))	((Pseudophoenix_vinifera	(Calamus_caryotoides	(Serenoa_repens	(Sabal_domingensis	Phoenix_dactylifera))))	Iriartea_deltoidea))	(Roystonea_regia	((Sclerosperma_profizianum	Podococcus_barteri)	Orania_palindan)))	Chamaedorea_seifrizii)	(Attalea_speciosa	(Leopoldinia_pulchra	Nypa_fruticans))))	(Manicaria_saccifera	Pelagodoxa_henryana))	(Prestoea_acuminata	(Oenocarpus_bataua	Oenocarpus_minor))))	Dypsis_decaryi))	Kingia_australis);
((Orania_palindan	(((((Nypa_fruticans	(Serenoa_repens	(Sabal_domingensis	Phoenix_dactylifera)))	Iriartea_deltoidea)	(((Pelagodoxa_henryana	((Prestoea_acuminata	(Leopoldinia_pulchra	(Oenocarpus_bataua	Oenocarpus_minor)))	((Manicaria_saccifera	((Dypsis_decaryi	Dictyosperma_album)	(Hydriastele_microspadix	(Heterospathe_cagayanensis	(Veitchia_spiralis	Kentiopsis_piersoniorum)))))	Geonoma_undata)))	(Calamus_caryotoides	(((Reinhardtia_latisecta	Reinhardtia_paiewonskiana)	(Reinhardtia_simplex	Reinhardtia_gracilis))	((Bactris_major	(Elaeis_guineensis	Elaeis_oleifera))	Attalea_speciosa))))	Chamaedorea_seifrizii))	(Pseudophoenix_vinifera	Roystonea_regia))	(Sclerosperma_profizianum	Podococcus_barteri)))	Kingia_australis);
((Calamus_caryotoides	(Nypa_fruticans	((Serenoa_repens	(Sabal_domingensis	Phoenix_dactylifera))	((Iriartea_deltoidea	(((((Dypsis_decaryi	Dictyosperma_album)	(Hydriastele_microspadix	(Heterospathe_cagayanensis	(Veitchia_spiralis	Kentiopsis_piersoniorum))))	((Leopoldinia_pulchra	Prestoea_acuminata)	(Oenocarpus_bataua	Oenocarpus_minor)))	((Manicaria_saccifera	Pelagodoxa_henryana)	Geonoma_undata))	((((Reinhardtia_latisecta	Reinhardtia_paiewonskiana)	(Reinhardtia_simplex	Reinhardtia_gracilis))	(Bactris_major	(Elaeis_guineensis	Elaeis_oleifera)))	Attalea_speciosa)))	(((Pseudophoenix_vinifera	Roystonea_regia)	(Sclerosperma_profizianum	(Orania_palindan	Podococcus_barteri)))	Chamaedorea_seifrizii)))))	Kingia_australis);
((Dypsis_decaryi	((((Prestoea_acuminata	(Oenocarpus_bataua	Oenocarpus_minor))	((Geonoma_undata	Pelagodoxa_henryana)	((Manicaria_saccifera	(((Calamus_caryotoides	(Attalea_speciosa	((Bactris_major	(Elaeis_oleifera	Elaeis_guineensis))	((Reinhardtia_gracilis	Reinhardtia_simplex)	(Reinhardtia_latisecta	Reinhardtia_paiewonskiana)))))	(((Serenoa_repens	(Sabal_domingensis	Phoenix_dactylifera))	Iriartea_deltoidea)	(((Podococcus_barteri	Sclerosperma_profizianum)	Orania_palindan)	((Chamaedorea_seifrizii	Pseudophoenix_vinifera)	Roystonea_regia))))	Nypa_fruticans))	Leopoldinia_pulchra)))	(Hydriastele_microspadix	((Veitchia_spiralis	Kentiopsis_piersoniorum)	Heterospathe_cagayanensis)))	Dictyosperma_album))	Kingia_australis);
((Dypsis_decaryi	((((Prestoea_acuminata	(Oenocarpus_bataua	Oenocarpus_minor))	(((Pelagodoxa_henryana	Manicaria_saccifera)	Leopoldinia_pulchra)	(Geonoma_undata	((((Calamus_caryotoides	(Attalea_speciosa	((Bactris_major	(Elaeis_oleifera	Elaeis_guineensis))	((Reinhardtia_gracilis	Reinhardtia_simplex)	(Reinhardtia_latisecta	Reinhardtia_paiewonskiana)))))	(Roystonea_regia	((Podococcus_barteri	Sclerosperma_profizianum)	Orania_palindan)))	(Chamaedorea_seifrizii	Pseudophoenix_vinifera))	((Nypa_fruticans	(Serenoa_repens	(Sabal_domingensis	Phoenix_dactylifera)))	Iriartea_deltoidea)))))	((Veitchia_spiralis	Kentiopsis_piersoniorum)	(Heterospathe_cagayanensis	Hydriastele_microspadix)))	Dictyosperma_album))	Kingia_australis);
((Calamus_caryotoides	(Podococcus_barteri	(Sclerosperma_profizianum	(Orania_palindan	(((Chamaedorea_seifrizii	(((Pseudophoenix_vinifera	(Nypa_fruticans	(Serenoa_repens	(Sabal_domingensis	Phoenix_dactylifera))))	Iriartea_deltoidea)	((((((Veitchia_spiralis	Kentiopsis_piersoniorum)	(Heterospathe_cagayanensis	Hydriastele_microspadix))	(Dictyosperma_album	Dypsis_decaryi))	(Prestoea_acuminata	(Oenocarpus_bataua	Oenocarpus_minor)))	((Pelagodoxa_henryana	Manicaria_saccifera)	Leopoldinia_pulchra))	Geonoma_undata)))	((Bactris_major	(Attalea_speciosa	(Elaeis_oleifera	Elaeis_guineensis)))	((Reinhardtia_gracilis	Reinhardtia_simplex)	(Reinhardtia_latisecta	Reinhardtia_paiewonskiana))))	Roystonea_regia)))))	Kingia_australis);
((Chamaedorea_seifrizii	(((((Roystonea_regia	((Podococcus_barteri	Sclerosperma_profizianum)	Orania_palindan))	((Pseudophoenix_vinifera	(Sabal_domingensis	(Phoenix_dactylifera	Serenoa_repens)))	Iriartea_deltoidea))	((Leopoldinia_pulchra	Nypa_fruticans)	((((Hydriastele_microspadix	((Veitchia_spiralis	Kentiopsis_piersoniorum)	Heterospathe_cagayanensis))	(Dictyosperma_album	Dypsis_decaryi))	(Prestoea_acuminata	(Oenocarpus_bataua	Oenocarpus_minor)))	(Geonoma_undata	(Pelagodoxa_henryana	Manicaria_saccifera)))))	((Bactris_major	(Attalea_speciosa	(Elaeis_oleifera	Elaeis_guineensis)))	((Reinhardtia_gracilis	Reinhardtia_simplex)	(Reinhardtia_latisecta	Reinhardtia_paiewonskiana))))	Calamus_caryotoides))	Kingia_australis);
((Chamaedorea_seifrizii	(Roystonea_regia	((((Podococcus_barteri	Sclerosperma_profizianum)	Orania_palindan)	((((Bactris_major	(Elaeis_oleifera	Elaeis_guineensis))	((Reinhardtia_gracilis	Reinhardtia_simplex)	(Reinhardtia_latisecta	Reinhardtia_paiewonskiana)))	((Attalea_speciosa	Nypa_fruticans)	((Serenoa_repens	(Sabal_domingensis	Phoenix_dactylifera))	(Iriartea_deltoidea	Pseudophoenix_vinifera))))	(((Prestoea_acuminata	(Oenocarpus_bataua	Oenocarpus_minor))	(Geonoma_undata	(Pelagodoxa_henryana	Manicaria_saccifera)))	(Leopoldinia_pulchra	(((Veitchia_spiralis	Kentiopsis_piersoniorum)	(Heterospathe_cagayanensis	Hydriastele_microspadix))	(Dictyosperma_album	Dypsis_decaryi))))))	Calamus_caryotoides)))	Kingia_australis);
((Calamus_caryotoides	(Orania_palindan	(((Pseudophoenix_vinifera	(((Nypa_fruticans	(Serenoa_repens	(Sabal_domingensis	Phoenix_dactylifera)))	Iriartea_deltoidea)	(((((Leopoldinia_pulchra	Prestoea_acuminata)	(Oenocarpus_bataua	Oenocarpus_minor))	((Pelagodoxa_henryana	Manicaria_saccifera)	((Hydriastele_microspadix	(Kentiopsis_piersoniorum	(Veitchia_spiralis	Heterospathe_cagayanensis)))	(Dictyosperma_album	Dypsis_decaryi))))	Geonoma_undata)	(((Bactris_major	(Elaeis_oleifera	Elaeis_guineensis))	((Reinhardtia_gracilis	Reinhardtia_simplex)	(Reinhardtia_latisecta	Reinhardtia_paiewonskiana)))	Attalea_speciosa))))	(Chamaedorea_seifrizii	Roystonea_regia))	(Podococcus_barteri	Sclerosperma_profizianum))))	Kingia_australis);
((Calamus_caryotoides	(Nypa_fruticans	((Serenoa_repens	(Sabal_domingensis	Phoenix_dactylifera))	((Pseudophoenix_vinifera	Iriartea_deltoidea)	(((Bactris_major	(Attalea_speciosa	(Elaeis_oleifera	Elaeis_guineensis)))	((Reinhardtia_gracilis	Reinhardtia_simplex)	(Reinhardtia_latisecta	Reinhardtia_paiewonskiana)))	((((Manicaria_saccifera	Geonoma_undata)	((Prestoea_acuminata	(Oenocarpus_bataua	Oenocarpus_minor))	(Dypsis_decaryi	((Hydriastele_microspadix	(Heterospathe_cagayanensis	(Kentiopsis_piersoniorum	Veitchia_spiralis)))	Dictyosperma_album))))	Pelagodoxa_henryana)	((Leopoldinia_pulchra	(Roystonea_regia	((Podococcus_barteri	Sclerosperma_profizianum)	Orania_palindan)))	Chamaedorea_seifrizii)))))))	Kingia_australis);
((Dictyosperma_album	((((((((((Bactris_major	(Attalea_speciosa	(Elaeis_oleifera	Elaeis_guineensis)))	((Reinhardtia_gracilis	Reinhardtia_simplex)	(Reinhardtia_latisecta	Reinhardtia_paiewonskiana)))	(Roystonea_regia	((Podococcus_barteri	Sclerosperma_profizianum)	Orania_palindan)))	Chamaedorea_seifrizii)	((Pseudophoenix_vinifera	(Calamus_caryotoides	(Serenoa_repens	(Sabal_domingensis	Phoenix_dactylifera))))	Iriartea_deltoidea))	(Leopoldinia_pulchra	Nypa_fruticans))	(Geonoma_undata	(Pelagodoxa_henryana	Manicaria_saccifera)))	(Prestoea_acuminata	(Oenocarpus_bataua	Oenocarpus_minor)))	(Hydriastele_microspadix	(Heterospathe_cagayanensis	(Kentiopsis_piersoniorum	Veitchia_spiralis))))	Dypsis_decaryi))	Kingia_australis);
((Calamus_caryotoides	(((Attalea_speciosa	(Sabal_domingensis	(Phoenix_dactylifera	Serenoa_repens)))	(((((Bactris_major	(Elaeis_oleifera	Elaeis_guineensis))	((Reinhardtia_gracilis	Reinhardtia_simplex)	(Reinhardtia_latisecta	Reinhardtia_paiewonskiana)))	(Roystonea_regia	((Podococcus_barteri	Sclerosperma_profizianum)	Orania_palindan)))	(Iriartea_deltoidea	(((((Prestoea_acuminata	(Oenocarpus_bataua	Oenocarpus_minor))	(((Heterospathe_cagayanensis	(Veitchia_spiralis	Hydriastele_microspadix))	Kentiopsis_piersoniorum)	(Dypsis_decaryi	Dictyosperma_album)))	(Geonoma_undata	Pelagodoxa_henryana))	Leopoldinia_pulchra)	Manicaria_saccifera)))	(Pseudophoenix_vinifera	Chamaedorea_seifrizii)))	Nypa_fruticans))	Kingia_australis);
((Calamus_caryotoides	(Podococcus_barteri	((Sclerosperma_profizianum	((Orania_palindan	((((Leopoldinia_pulchra	((Geonoma_undata	((Prestoea_acuminata	(Oenocarpus_bataua	Oenocarpus_minor))	(((Heterospathe_cagayanensis	Hydriastele_microspadix)	(Veitchia_spiralis	Kentiopsis_piersoniorum))	(Dypsis_decaryi	Dictyosperma_album))))	(Manicaria_saccifera	Pelagodoxa_henryana)))	(Attalea_speciosa	((Bactris_major	(Elaeis_oleifera	Elaeis_guineensis))	((Reinhardtia_gracilis	Reinhardtia_simplex)	(Reinhardtia_latisecta	Reinhardtia_paiewonskiana)))))	Chamaedorea_seifrizii)	((Nypa_fruticans	(Serenoa_repens	(Sabal_domingensis	Phoenix_dactylifera)))	Iriartea_deltoidea)))	Roystonea_regia))	Pseudophoenix_vinifera)))	Kingia_australis);
((Chamaedorea_seifrizii	((Roystonea_regia	((Sclerosperma_profizianum	Podococcus_barteri)	Orania_palindan))	(((Manicaria_saccifera	(((((Dictyosperma_album	Dypsis_decaryi)	((Hydriastele_microspadix	Heterospathe_cagayanensis)	(Veitchia_spiralis	Kentiopsis_piersoniorum)))	(Prestoea_acuminata	(Oenocarpus_bataua	Oenocarpus_minor)))	(Leopoldinia_pulchra	Pelagodoxa_henryana))	Geonoma_undata))	((((Reinhardtia_gracilis	Reinhardtia_simplex)	(Reinhardtia_latisecta	Reinhardtia_paiewonskiana))	((Elaeis_oleifera	Elaeis_guineensis)	Bactris_major))	Attalea_speciosa))	(Iriartea_deltoidea	(Pseudophoenix_vinifera	((Sabal_domingensis	(Phoenix_dactylifera	Serenoa_repens))	(Nypa_fruticans	Calamus_caryotoides)))))))	Kingia_australis);
((Calamus_caryotoides	((((Chamaedorea_seifrizii	((Pseudophoenix_vinifera	Roystonea_regia)	((Sclerosperma_profizianum	Podococcus_barteri)	Orania_palindan)))	((Iriartea_deltoidea	(((((Dictyosperma_album	Dypsis_decaryi)	(Hydriastele_microspadix	(Heterospathe_cagayanensis	(Veitchia_spiralis	Kentiopsis_piersoniorum))))	(Prestoea_acuminata	(Oenocarpus_bataua	Oenocarpus_minor)))	(Manicaria_saccifera	Pelagodoxa_henryana))	(Geonoma_undata	Leopoldinia_pulchra)))	((((Reinhardtia_gracilis	Reinhardtia_simplex)	(Reinhardtia_latisecta	Reinhardtia_paiewonskiana))	((Elaeis_oleifera	Elaeis_guineensis)	Bactris_major))	Attalea_speciosa)))	(Serenoa_repens	(Sabal_domingensis	Phoenix_dactylifera)))	Nypa_fruticans))	Kingia_australis);
((Calamus_caryotoides	(((Sclerosperma_profizianum	Podococcus_barteri)	Orania_palindan)	(((((Iriartea_deltoidea	(Geonoma_undata	((((Dictyosperma_album	Dypsis_decaryi)	(Hydriastele_microspadix	(Heterospathe_cagayanensis	(Veitchia_spiralis	Kentiopsis_piersoniorum))))	(Prestoea_acuminata	(Oenocarpus_bataua	Oenocarpus_minor)))	((Manicaria_saccifera	Pelagodoxa_henryana)	Leopoldinia_pulchra))))	((Attalea_speciosa	((Reinhardtia_gracilis	Reinhardtia_simplex)	(Reinhardtia_latisecta	Reinhardtia_paiewonskiana)))	((Elaeis_oleifera	Elaeis_guineensis)	Bactris_major)))	(Pseudophoenix_vinifera	((Serenoa_repens	(Sabal_domingensis	Phoenix_dactylifera))	Chamaedorea_seifrizii)))	Nypa_fruticans)	Roystonea_regia)))	Kingia_australis);
((Nypa_fruticans	(((Serenoa_repens	(Sabal_domingensis	Phoenix_dactylifera))	(Chamaedorea_seifrizii	(((Prestoea_acuminata	(Oenocarpus_bataua	Oenocarpus_minor))	(((Manicaria_saccifera	Pelagodoxa_henryana)	Leopoldinia_pulchra)	(Geonoma_undata	((Dictyosperma_album	Dypsis_decaryi)	(Hydriastele_microspadix	(Heterospathe_cagayanensis	(Veitchia_spiralis	Kentiopsis_piersoniorum)))))))	((Iriartea_deltoidea	((Pseudophoenix_vinifera	Roystonea_regia)	((Sclerosperma_profizianum	Podococcus_barteri)	Orania_palindan)))	(Attalea_speciosa	(((Reinhardtia_gracilis	Reinhardtia_simplex)	(Reinhardtia_latisecta	Reinhardtia_paiewonskiana))	((Elaeis_oleifera	Elaeis_guineensis)	Bactris_major)))))))	Calamus_caryotoides))	Kingia_australis);
((Calamus_caryotoides	(Nypa_fruticans	(((Serenoa_repens	(Sabal_domingensis	Phoenix_dactylifera))	((Iriartea_deltoidea	((Pseudophoenix_vinifera	Roystonea_regia)	((Sclerosperma_profizianum	Podococcus_barteri)	Orania_palindan)))	(Chamaedorea_seifrizii	((((Reinhardtia_gracilis	Reinhardtia_simplex)	(Reinhardtia_latisecta	Reinhardtia_paiewonskiana))	((Elaeis_oleifera	Elaeis_guineensis)	Bactris_major))	(((((Leopoldinia_pulchra	Prestoea_acuminata)	(Oenocarpus_bataua	Oenocarpus_minor))	Pelagodoxa_henryana)	Geonoma_undata)	(((Dictyosperma_album	Dypsis_decaryi)	((Hydriastele_microspadix	(Heterospathe_cagayanensis	Veitchia_spiralis))	Kentiopsis_piersoniorum))	Manicaria_saccifera))))))	Attalea_speciosa)))	Kingia_australis);
((Chamaedorea_seifrizii	((Serenoa_repens	(Sabal_domingensis	Phoenix_dactylifera))	(((((Manicaria_saccifera	Pelagodoxa_henryana)	Leopoldinia_pulchra)	(Geonoma_undata	((Nypa_fruticans	((Dictyosperma_album	Dypsis_decaryi)	(Hydriastele_microspadix	(Kentiopsis_piersoniorum	(Veitchia_spiralis	Heterospathe_cagayanensis)))))	(Prestoea_acuminata	(Oenocarpus_bataua	Oenocarpus_minor)))))	(Pseudophoenix_vinifera	Iriartea_deltoidea))	((Roystonea_regia	((Sclerosperma_profizianum	(Calamus_caryotoides	Podococcus_barteri))	Orania_palindan))	(Attalea_speciosa	(((Reinhardtia_gracilis	Reinhardtia_simplex)	(Reinhardtia_latisecta	Reinhardtia_paiewonskiana))	((Elaeis_oleifera	Elaeis_guineensis)	Bactris_major)))))))	Kingia_australis);
((Calamus_caryotoides	(Nypa_fruticans	((Serenoa_repens	(Sabal_domingensis	Phoenix_dactylifera))	(((Iriartea_deltoidea	(Pseudophoenix_vinifera	(Roystonea_regia	(Sclerosperma_profizianum	(Orania_palindan	Podococcus_barteri)))))	((Attalea_speciosa	(((Reinhardtia_gracilis	Reinhardtia_simplex)	(Reinhardtia_latisecta	Reinhardtia_paiewonskiana))	((Elaeis_oleifera	Elaeis_guineensis)	Bactris_major)))	(((((Dictyosperma_album	Dypsis_decaryi)	(Kentiopsis_piersoniorum	(Hydriastele_microspadix	(Heterospathe_cagayanensis	Veitchia_spiralis))))	((Leopoldinia_pulchra	Prestoea_acuminata)	(Oenocarpus_bataua	Oenocarpus_minor)))	(Manicaria_saccifera	Pelagodoxa_henryana))	Geonoma_undata)))	Chamaedorea_seifrizii))))	Kingia_australis);
((Podococcus_barteri	(Sclerosperma_profizianum	((((((((Reinhardtia_gracilis	Reinhardtia_simplex)	(Reinhardtia_latisecta	Reinhardtia_paiewonskiana))	((Elaeis_oleifera	Elaeis_guineensis)	(Attalea_speciosa	Bactris_major)))	(Iriartea_deltoidea	((Prestoea_acuminata	(Oenocarpus_bataua	Oenocarpus_minor))	((Leopoldinia_pulchra	(Manicaria_saccifera	Pelagodoxa_henryana))	(Geonoma_undata	((Dictyosperma_album	Dypsis_decaryi)	((Heterospathe_cagayanensis	Veitchia_spiralis)	(Kentiopsis_piersoniorum	Hydriastele_microspadix))))))))	(Nypa_fruticans	(Calamus_caryotoides	(Serenoa_repens	(Sabal_domingensis	Phoenix_dactylifera)))))	Chamaedorea_seifrizii)	(Pseudophoenix_vinifera	Roystonea_regia))	Orania_palindan)))	Kingia_australis);
((Calamus_caryotoides	(Nypa_fruticans	((((Iriartea_deltoidea	(Geonoma_undata	((((Dictyosperma_album	Dypsis_decaryi)	(Hydriastele_microspadix	(Heterospathe_cagayanensis	(Veitchia_spiralis	Kentiopsis_piersoniorum))))	(Manicaria_saccifera	Pelagodoxa_henryana))	((Leopoldinia_pulchra	Prestoea_acuminata)	(Oenocarpus_bataua	Oenocarpus_minor)))))	((Roystonea_regia	(Orania_palindan	(Podococcus_barteri	Sclerosperma_profizianum)))	((((Reinhardtia_gracilis	Reinhardtia_simplex)	(Reinhardtia_latisecta	Reinhardtia_paiewonskiana))	((Elaeis_oleifera	Elaeis_guineensis)	Bactris_major))	Attalea_speciosa)))	(Chamaedorea_seifrizii	Pseudophoenix_vinifera))	(Sabal_domingensis	(Phoenix_dactylifera	Serenoa_repens)))))	Kingia_australis);
((Dictyosperma_album	(Dypsis_decaryi	((Hydriastele_microspadix	(Heterospathe_cagayanensis	(Veitchia_spiralis	Kentiopsis_piersoniorum)))	((Prestoea_acuminata	(Oenocarpus_bataua	Oenocarpus_minor))	(((Roystonea_regia	(Orania_palindan	(Podococcus_barteri	Sclerosperma_profizianum)))	(((((Reinhardtia_gracilis	Reinhardtia_simplex)	(Reinhardtia_latisecta	Reinhardtia_paiewonskiana))	((Elaeis_oleifera	Elaeis_guineensis)	Bactris_major))	Attalea_speciosa)	(Iriartea_deltoidea	((((Calamus_caryotoides	Chamaedorea_seifrizii)	Pseudophoenix_vinifera)	Nypa_fruticans)	(Serenoa_repens	(Sabal_domingensis	Phoenix_dactylifera))))))	(Geonoma_undata	(Manicaria_saccifera	(Leopoldinia_pulchra	Pelagodoxa_henryana))))))))	Kingia_australis);
(((Nypa_fruticans	(Chamaedorea_seifrizii	((((((Prestoea_acuminata	(Oenocarpus_bataua	Oenocarpus_minor))	((Kentiopsis_piersoniorum	(Hydriastele_microspadix	(Heterospathe_cagayanensis	Veitchia_spiralis)))	(Dictyosperma_album	Dypsis_decaryi)))	(Geonoma_undata	Manicaria_saccifera))	Pelagodoxa_henryana)	Leopoldinia_pulchra)	((Iriartea_deltoidea	(Pseudophoenix_vinifera	((Phoenix_dactylifera	Sabal_domingensis)	Serenoa_repens)))	((Roystonea_regia	(Sclerosperma_profizianum	(Orania_palindan	Podococcus_barteri)))	(((Elaeis_guineensis	Elaeis_oleifera)	Bactris_major)	(Attalea_speciosa	((Reinhardtia_paiewonskiana	Reinhardtia_latisecta)	(Reinhardtia_gracilis	Reinhardtia_simplex)))))))))	Calamus_caryotoides)	Kingia_australis);
(((((Phoenix_dactylifera	Sabal_domingensis)	Serenoa_repens)	((Sclerosperma_profizianum	(Orania_palindan	Podococcus_barteri))	((((Pseudophoenix_vinifera	Roystonea_regia)	((((Elaeis_guineensis	Elaeis_oleifera)	Bactris_major)	((Reinhardtia_paiewonskiana	Reinhardtia_latisecta)	(Reinhardtia_gracilis	Reinhardtia_simplex)))	Attalea_speciosa))	(Iriartea_deltoidea	(((((Leopoldinia_pulchra	Prestoea_acuminata)	(Oenocarpus_bataua	Oenocarpus_minor))	((Kentiopsis_piersoniorum	(Hydriastele_microspadix	(Heterospathe_cagayanensis	Veitchia_spiralis)))	(Dictyosperma_album	Dypsis_decaryi)))	(Manicaria_saccifera	Pelagodoxa_henryana))	Geonoma_undata)))	Chamaedorea_seifrizii)))	(Calamus_caryotoides	Nypa_fruticans))	Kingia_australis);
((Iriartea_deltoidea	(((Orania_palindan	(Sclerosperma_profizianum	(Calamus_caryotoides	Podococcus_barteri)))	(((Elaeis_guineensis	Elaeis_oleifera)	Bactris_major)	((Reinhardtia_paiewonskiana	Reinhardtia_latisecta)	(Reinhardtia_gracilis	Reinhardtia_simplex))))	(((((Manicaria_saccifera	Pelagodoxa_henryana)	Leopoldinia_pulchra)	Geonoma_undata)	(((Attalea_speciosa	Nypa_fruticans)	((Kentiopsis_piersoniorum	(Hydriastele_microspadix	(Heterospathe_cagayanensis	Veitchia_spiralis)))	(Dictyosperma_album	Dypsis_decaryi)))	(Prestoea_acuminata	(Oenocarpus_bataua	Oenocarpus_minor))))	((Chamaedorea_seifrizii	((Phoenix_dactylifera	Sabal_domingensis)	Serenoa_repens))	(Roystonea_regia	Pseudophoenix_vinifera)))))	Kingia_australis);
((Dictyosperma_album	(Dypsis_decaryi	((((Manicaria_saccifera	(Leopoldinia_pulchra	Pelagodoxa_henryana))	(Geonoma_undata	((((Chamaedorea_seifrizii	((Phoenix_dactylifera	Sabal_domingensis)	Serenoa_repens))	((Roystonea_regia	Pseudophoenix_vinifera)	((Sclerosperma_profizianum	Podococcus_barteri)	((Nypa_fruticans	Calamus_caryotoides)	Orania_palindan))))	(Attalea_speciosa	(((Elaeis_guineensis	Elaeis_oleifera)	Bactris_major)	((Reinhardtia_paiewonskiana	Reinhardtia_latisecta)	(Reinhardtia_gracilis	Reinhardtia_simplex)))))	Iriartea_deltoidea)))	(Prestoea_acuminata	(Oenocarpus_bataua	Oenocarpus_minor)))	((Veitchia_spiralis	Kentiopsis_piersoniorum)	(Hydriastele_microspadix	Heterospathe_cagayanensis)))))	Kingia_australis);
((Calamus_caryotoides	((Orania_palindan	(((((((Attalea_speciosa	(Elaeis_guineensis	Elaeis_oleifera))	Bactris_major)	((Reinhardtia_paiewonskiana	Reinhardtia_latisecta)	(Reinhardtia_gracilis	Reinhardtia_simplex)))	Chamaedorea_seifrizii)	((Iriartea_deltoidea	((((Prestoea_acuminata	(Oenocarpus_bataua	Oenocarpus_minor))	((Hydriastele_microspadix	(Heterospathe_cagayanensis	(Veitchia_spiralis	Kentiopsis_piersoniorum)))	(Dictyosperma_album	Dypsis_decaryi)))	(Manicaria_saccifera	(Leopoldinia_pulchra	Pelagodoxa_henryana)))	Geonoma_undata))	(Pseudophoenix_vinifera	((Phoenix_dactylifera	Sabal_domingensis)	Serenoa_repens))))	Roystonea_regia)	(Sclerosperma_profizianum	Podococcus_barteri)))	Nypa_fruticans))	Kingia_australis);
((Veitchia_spiralis	(Kentiopsis_piersoniorum	((((Dictyosperma_album	Dypsis_decaryi)	(((Geonoma_undata	((((((Elaeis_guineensis	Elaeis_oleifera)	Bactris_major)	((Reinhardtia_paiewonskiana	Reinhardtia_latisecta)	(Reinhardtia_gracilis	Reinhardtia_simplex)))	Attalea_speciosa)	((((Pseudophoenix_vinifera	Roystonea_regia)	Chamaedorea_seifrizii)	(Calamus_caryotoides	(Orania_palindan	(Sclerosperma_profizianum	Podococcus_barteri))))	(Nypa_fruticans	(Sabal_domingensis	(Serenoa_repens	Phoenix_dactylifera)))))	Iriartea_deltoidea))	(Pelagodoxa_henryana	((Leopoldinia_pulchra	Prestoea_acuminata)	(Oenocarpus_bataua	Oenocarpus_minor))))	Manicaria_saccifera))	Hydriastele_microspadix)	Heterospathe_cagayanensis)))	Kingia_australis);
((Chamaedorea_seifrizii	(((((Attalea_speciosa	(Elaeis_guineensis	Elaeis_oleifera))	Bactris_major)	((Reinhardtia_paiewonskiana	Reinhardtia_latisecta)	(Reinhardtia_gracilis	Reinhardtia_simplex)))	(((Roystonea_regia	(Orania_palindan	(Sclerosperma_profizianum	Podococcus_barteri)))	(((Sabal_domingensis	(Serenoa_repens	Phoenix_dactylifera))	Pseudophoenix_vinifera)	Iriartea_deltoidea))	((Leopoldinia_pulchra	Nypa_fruticans)	(((Hydriastele_microspadix	(Heterospathe_cagayanensis	(Veitchia_spiralis	Kentiopsis_piersoniorum)))	(Dictyosperma_album	Dypsis_decaryi))	((Geonoma_undata	(Prestoea_acuminata	(Oenocarpus_bataua	Oenocarpus_minor)))	(Manicaria_saccifera	Pelagodoxa_henryana))))))	Calamus_caryotoides))	Kingia_australis);
((Calamus_caryotoides	(Nypa_fruticans	(((((Manicaria_saccifera	(Leopoldinia_pulchra	Pelagodoxa_henryana))	((Dictyosperma_album	(Dypsis_decaryi	(Hydriastele_microspadix	(Heterospathe_cagayanensis	(Veitchia_spiralis	Kentiopsis_piersoniorum)))))	(Prestoea_acuminata	(Oenocarpus_bataua	Oenocarpus_minor))))	Geonoma_undata)	(((Roystonea_regia	(Orania_palindan	(Sclerosperma_profizianum	Podococcus_barteri)))	((((Elaeis_guineensis	Elaeis_oleifera)	Bactris_major)	((Reinhardtia_paiewonskiana	Reinhardtia_latisecta)	(Reinhardtia_gracilis	Reinhardtia_simplex)))	(((Serenoa_repens	(Phoenix_dactylifera	Sabal_domingensis))	Pseudophoenix_vinifera)	Iriartea_deltoidea)))	Chamaedorea_seifrizii))	Attalea_speciosa)))	Kingia_australis);
((Calamus_caryotoides	(Nypa_fruticans	((Orania_palindan	(Sclerosperma_profizianum	Podococcus_barteri))	(((Chamaedorea_seifrizii	((((Hydriastele_microspadix	(Heterospathe_cagayanensis	(Veitchia_spiralis	Kentiopsis_piersoniorum)))	(Dictyosperma_album	Dypsis_decaryi))	(((Manicaria_saccifera	Pelagodoxa_henryana)	Geonoma_undata)	((Leopoldinia_pulchra	Prestoea_acuminata)	(Oenocarpus_bataua	Oenocarpus_minor))))	(Attalea_speciosa	(((Elaeis_guineensis	Elaeis_oleifera)	Bactris_major)	((Reinhardtia_paiewonskiana	Reinhardtia_latisecta)	(Reinhardtia_gracilis	Reinhardtia_simplex))))))	((Sabal_domingensis	(Serenoa_repens	Phoenix_dactylifera))	(Pseudophoenix_vinifera	Iriartea_deltoidea)))	Roystonea_regia))))	Kingia_australis);
(((Reinhardtia_gracilis	Reinhardtia_simplex)	(((((((Serenoa_repens	(Phoenix_dactylifera	Sabal_domingensis))	(Pseudophoenix_vinifera	Iriartea_deltoidea))	(((Roystonea_regia	(Orania_palindan	(Sclerosperma_profizianum	Podococcus_barteri)))	Calamus_caryotoides)	Nypa_fruticans))	Chamaedorea_seifrizii)	(((Leopoldinia_pulchra	(Manicaria_saccifera	Pelagodoxa_henryana))	((Prestoea_acuminata	(Oenocarpus_bataua	Oenocarpus_minor))	(Dictyosperma_album	(Dypsis_decaryi	(Hydriastele_microspadix	(Heterospathe_cagayanensis	(Veitchia_spiralis	Kentiopsis_piersoniorum)))))))	Geonoma_undata))	((Attalea_speciosa	(Elaeis_guineensis	Elaeis_oleifera))	Bactris_major))	(Reinhardtia_paiewonskiana	Reinhardtia_latisecta)))	Kingia_australis);
((Calamus_caryotoides	((Sclerosperma_profizianum	(Roystonea_regia	(Attalea_speciosa	Pseudophoenix_vinifera)))	((((Bactris_major	(Elaeis_oleifera	Elaeis_guineensis))	((Reinhardtia_gracilis	Reinhardtia_simplex)	(Reinhardtia_paiewonskiana	Reinhardtia_latisecta)))	((Chamaedorea_seifrizii	(((Phoenix_dactylifera	Sabal_domingensis)	Serenoa_repens)	Nypa_fruticans))	(Iriartea_deltoidea	(Geonoma_undata	((((Dypsis_decaryi	Dictyosperma_album)	(Hydriastele_microspadix	((Heterospathe_cagayanensis	Veitchia_spiralis)	Kentiopsis_piersoniorum)))	(Prestoea_acuminata	(Oenocarpus_minor	Oenocarpus_bataua)))	(Manicaria_saccifera	(Pelagodoxa_henryana	Leopoldinia_pulchra)))))))	(Podococcus_barteri	Orania_palindan))))	Kingia_australis);
((Calamus_caryotoides	(((Sclerosperma_profizianum	Podococcus_barteri)	Orania_palindan)	(((Roystonea_regia	Pseudophoenix_vinifera)	((Chamaedorea_seifrizii	((Phoenix_dactylifera	Sabal_domingensis)	Serenoa_repens))	((Iriartea_deltoidea	(((Leopoldinia_pulchra	(Manicaria_saccifera	Pelagodoxa_henryana))	Geonoma_undata)	((Prestoea_acuminata	(Oenocarpus_minor	Oenocarpus_bataua))	((Dypsis_decaryi	Dictyosperma_album)	(((Hydriastele_microspadix	Heterospathe_cagayanensis)	Veitchia_spiralis)	Kentiopsis_piersoniorum)))))	((Bactris_major	(Elaeis_oleifera	Elaeis_guineensis))	((Attalea_speciosa	(Reinhardtia_gracilis	Reinhardtia_simplex))	(Reinhardtia_paiewonskiana	Reinhardtia_latisecta))))))	Nypa_fruticans)))	Kingia_australis);
((Chamaedorea_seifrizii	(((Phoenix_dactylifera	Sabal_domingensis)	Serenoa_repens)	((((Roystonea_regia	Nypa_fruticans)	(Sclerosperma_profizianum	(Orania_palindan	Podococcus_barteri)))	((((Leopoldinia_pulchra	(Manicaria_saccifera	Pelagodoxa_henryana))	Geonoma_undata)	((Prestoea_acuminata	(Oenocarpus_minor	Oenocarpus_bataua))	((Dypsis_decaryi	Dictyosperma_album)	((Hydriastele_microspadix	(Heterospathe_cagayanensis	Veitchia_spiralis))	Kentiopsis_piersoniorum))))	(((Bactris_major	(Elaeis_oleifera	Elaeis_guineensis))	((Reinhardtia_gracilis	Reinhardtia_simplex)	(Reinhardtia_paiewonskiana	Reinhardtia_latisecta)))	(Attalea_speciosa	Calamus_caryotoides))))	(Iriartea_deltoidea	Pseudophoenix_vinifera))))	Kingia_australis);
((Iriartea_deltoidea	((((((Prestoea_acuminata	(Oenocarpus_minor	Oenocarpus_bataua))	((Dypsis_decaryi	Dictyosperma_album)	(Hydriastele_microspadix	(Heterospathe_cagayanensis	(Veitchia_spiralis	Kentiopsis_piersoniorum)))))	(Leopoldinia_pulchra	(Manicaria_saccifera	Pelagodoxa_henryana)))	Geonoma_undata)	((((Bactris_major	(Elaeis_oleifera	Elaeis_guineensis))	((Reinhardtia_gracilis	Reinhardtia_simplex)	(Reinhardtia_paiewonskiana	Reinhardtia_latisecta)))	Attalea_speciosa)	(((Sclerosperma_profizianum	(Calamus_caryotoides	Podococcus_barteri))	Orania_palindan)	Roystonea_regia)))	((Pseudophoenix_vinifera	Nypa_fruticans)	(Chamaedorea_seifrizii	((Phoenix_dactylifera	Sabal_domingensis)	Serenoa_repens)))))	Kingia_australis);
((Chamaedorea_seifrizii	(((Phoenix_dactylifera	Sabal_domingensis)	Serenoa_repens)	(((Iriartea_deltoidea	(((Sclerosperma_profizianum	Podococcus_barteri)	Orania_palindan)	(Pseudophoenix_vinifera	Roystonea_regia)))	(((((Prestoea_acuminata	(Oenocarpus_minor	Oenocarpus_bataua))	((Dypsis_decaryi	Dictyosperma_album)	((Veitchia_spiralis	Kentiopsis_piersoniorum)	(Hydriastele_microspadix	Heterospathe_cagayanensis))))	(Leopoldinia_pulchra	(Manicaria_saccifera	Pelagodoxa_henryana)))	Geonoma_undata)	(((Bactris_major	(Elaeis_oleifera	Elaeis_guineensis))	((Reinhardtia_gracilis	Reinhardtia_simplex)	(Reinhardtia_paiewonskiana	Reinhardtia_latisecta)))	Attalea_speciosa)))	(Calamus_caryotoides	Nypa_fruticans))))	Kingia_australis);
((Orania_palindan	((((Pseudophoenix_vinifera	Roystonea_regia)	(((((((Prestoea_acuminata	(Oenocarpus_minor	Oenocarpus_bataua))	((Dypsis_decaryi	Dictyosperma_album)	(Hydriastele_microspadix	(Heterospathe_cagayanensis	(Veitchia_spiralis	Kentiopsis_piersoniorum)))))	Geonoma_undata)	((Manicaria_saccifera	Pelagodoxa_henryana)	Leopoldinia_pulchra))	((Bactris_major	(Elaeis_oleifera	Elaeis_guineensis))	((Reinhardtia_gracilis	Reinhardtia_simplex)	(Reinhardtia_paiewonskiana	Reinhardtia_latisecta))))	(Iriartea_deltoidea	(Chamaedorea_seifrizii	(Sabal_domingensis	(Serenoa_repens	Phoenix_dactylifera)))))	(Attalea_speciosa	Nypa_fruticans)))	Calamus_caryotoides)	(Sclerosperma_profizianum	Podococcus_barteri)))	Kingia_australis);
((Calamus_caryotoides	(Nypa_fruticans	((((Iriartea_deltoidea	(((Sclerosperma_profizianum	Podococcus_barteri)	Orania_palindan)	(Pseudophoenix_vinifera	Roystonea_regia)))	(((((Dypsis_decaryi	Dictyosperma_album)	(((Veitchia_spiralis	Heterospathe_cagayanensis)	Hydriastele_microspadix)	Kentiopsis_piersoniorum))	(Leopoldinia_pulchra	(Geonoma_undata	(Pelagodoxa_henryana	(Prestoea_acuminata	(Oenocarpus_minor	Oenocarpus_bataua))))))	Manicaria_saccifera)	(Attalea_speciosa	((Bactris_major	(Elaeis_oleifera	Elaeis_guineensis))	((Reinhardtia_gracilis	Reinhardtia_simplex)	(Reinhardtia_paiewonskiana	Reinhardtia_latisecta))))))	Chamaedorea_seifrizii)	(Serenoa_repens	(Phoenix_dactylifera	Sabal_domingensis)))))	Kingia_australis);
((Dictyosperma_album	((((Heterospathe_cagayanensis	(Kentiopsis_piersoniorum	Veitchia_spiralis))	Hydriastele_microspadix)	(((Leopoldinia_pulchra	((((Attalea_speciosa	((Bactris_major	(Elaeis_oleifera	Elaeis_guineensis))	((Reinhardtia_gracilis	Reinhardtia_simplex)	(Reinhardtia_paiewonskiana	Reinhardtia_latisecta))))	(((Calamus_caryotoides	Chamaedorea_seifrizii)	((Sabal_domingensis	(Serenoa_repens	Phoenix_dactylifera))	Nypa_fruticans))	(((Sclerosperma_profizianum	Podococcus_barteri)	Orania_palindan)	(Pseudophoenix_vinifera	Roystonea_regia))))	Iriartea_deltoidea)	Geonoma_undata))	(Manicaria_saccifera	Pelagodoxa_henryana))	(Prestoea_acuminata	(Oenocarpus_minor	Oenocarpus_bataua))))	Dypsis_decaryi))	Kingia_australis);
((Veitchia_spiralis	(((Hydriastele_microspadix	(((((Leopoldinia_pulchra	((Calamus_caryotoides	(Attalea_speciosa	((Bactris_major	(Elaeis_oleifera	Elaeis_guineensis))	((Reinhardtia_gracilis	Reinhardtia_simplex)	(Reinhardtia_paiewonskiana	Reinhardtia_latisecta)))))	(((Sclerosperma_profizianum	Podococcus_barteri)	Orania_palindan)	(((Roystonea_regia	(Chamaedorea_seifrizii	Pseudophoenix_vinifera))	((Serenoa_repens	(Phoenix_dactylifera	Sabal_domingensis))	Nypa_fruticans))	Iriartea_deltoidea))))	(Manicaria_saccifera	Pelagodoxa_henryana))	Geonoma_undata)	(Prestoea_acuminata	(Oenocarpus_minor	Oenocarpus_bataua)))	(Dypsis_decaryi	Dictyosperma_album)))	Heterospathe_cagayanensis)	Kentiopsis_piersoniorum))	Kingia_australis);
((Veitchia_spiralis	(Heterospathe_cagayanensis	(Hydriastele_microspadix	(Kentiopsis_piersoniorum	((((Geonoma_undata	(Manicaria_saccifera	(Pelagodoxa_henryana	Leopoldinia_pulchra)))	((Attalea_speciosa	((Bactris_major	(Elaeis_oleifera	Elaeis_guineensis))	((Reinhardtia_gracilis	Reinhardtia_simplex)	(Reinhardtia_paiewonskiana	Reinhardtia_latisecta))))	((Iriartea_deltoidea	(((Sclerosperma_profizianum	(Calamus_caryotoides	Podococcus_barteri))	Orania_palindan)	((Roystonea_regia	Pseudophoenix_vinifera)	Chamaedorea_seifrizii)))	((Serenoa_repens	(Phoenix_dactylifera	Sabal_domingensis))	Nypa_fruticans))))	(Prestoea_acuminata	(Oenocarpus_minor	Oenocarpus_bataua)))	(Dypsis_decaryi	Dictyosperma_album))))))	Kingia_australis);
((Nypa_fruticans	(Calamus_caryotoides	(Leopoldinia_pulchra	((Geonoma_undata	(((Prestoea_acuminata	(Oenocarpus_minor	Oenocarpus_bataua))	((Dictyosperma_album	Dypsis_decaryi)	(Kentiopsis_piersoniorum	(Hydriastele_microspadix	(Veitchia_spiralis	Heterospathe_cagayanensis)))))	(Manicaria_saccifera	Pelagodoxa_henryana)))	(((Roystonea_regia	(Sclerosperma_profizianum	(Podococcus_barteri	Orania_palindan)))	(Attalea_speciosa	(((Reinhardtia_gracilis	Reinhardtia_simplex)	(Reinhardtia_paiewonskiana	Reinhardtia_latisecta))	(Bactris_major	(Elaeis_guineensis	Elaeis_oleifera)))))	((Iriartea_deltoidea	((Sabal_domingensis	Phoenix_dactylifera)	Serenoa_repens))	(Pseudophoenix_vinifera	Chamaedorea_seifrizii)))))))	Kingia_australis);
((Chamaedorea_seifrizii	(((Roystonea_regia	((Calamus_caryotoides	Orania_palindan)	(Sclerosperma_profizianum	Podococcus_barteri)))	(((Reinhardtia_gracilis	Reinhardtia_simplex)	(Reinhardtia_paiewonskiana	Reinhardtia_latisecta))	(Bactris_major	(Elaeis_guineensis	Elaeis_oleifera))))	(((Leopoldinia_pulchra	(((Prestoea_acuminata	(Oenocarpus_minor	Oenocarpus_bataua))	((Dictyosperma_album	Dypsis_decaryi)	(Hydriastele_microspadix	(Heterospathe_cagayanensis	(Veitchia_spiralis	Kentiopsis_piersoniorum)))))	(Pelagodoxa_henryana	Geonoma_undata)))	Manicaria_saccifera)	(Iriartea_deltoidea	(Nypa_fruticans	(Pseudophoenix_vinifera	(Attalea_speciosa	((Sabal_domingensis	Phoenix_dactylifera)	Serenoa_repens))))))))	Kingia_australis);
((Calamus_caryotoides	(Nypa_fruticans	(Manicaria_saccifera	(((((((Iriartea_deltoidea	((Pseudophoenix_vinifera	Roystonea_regia)	(Orania_palindan	(Sclerosperma_profizianum	Podococcus_barteri))))	(Sabal_domingensis	(Phoenix_dactylifera	Serenoa_repens)))	(Attalea_speciosa	(((Reinhardtia_gracilis	Reinhardtia_simplex)	(Reinhardtia_paiewonskiana	Reinhardtia_latisecta))	(Bactris_major	(Elaeis_guineensis	Elaeis_oleifera)))))	Chamaedorea_seifrizii)	(Geonoma_undata	((Prestoea_acuminata	(Oenocarpus_minor	Oenocarpus_bataua))	((Dictyosperma_album	Dypsis_decaryi)	(Hydriastele_microspadix	(Heterospathe_cagayanensis	(Veitchia_spiralis	Kentiopsis_piersoniorum)))))))	Pelagodoxa_henryana)	Leopoldinia_pulchra))))	Kingia_australis);
((Calamus_caryotoides	(Nypa_fruticans	(Chamaedorea_seifrizii	((Serenoa_repens	(Sabal_domingensis	Phoenix_dactylifera))	(((Attalea_speciosa	(((Reinhardtia_gracilis	Reinhardtia_simplex)	(Reinhardtia_paiewonskiana	Reinhardtia_latisecta))	(Bactris_major	(Elaeis_guineensis	Elaeis_oleifera))))	(Iriartea_deltoidea	(Pelagodoxa_henryana	((((Prestoea_acuminata	(Oenocarpus_minor	Oenocarpus_bataua))	((Dictyosperma_album	Dypsis_decaryi)	(Hydriastele_microspadix	(Heterospathe_cagayanensis	(Veitchia_spiralis	Kentiopsis_piersoniorum)))))	(Manicaria_saccifera	Geonoma_undata))	Leopoldinia_pulchra))))	((Pseudophoenix_vinifera	Roystonea_regia)	(Sclerosperma_profizianum	(Podococcus_barteri	Orania_palindan))))))))	Kingia_australis);
((Calamus_caryotoides	((Nypa_fruticans	((Roystonea_regia	(Orania_palindan	(Sclerosperma_profizianum	Podococcus_barteri)))	((((((Dictyosperma_album	Dypsis_decaryi)	((Veitchia_spiralis	Kentiopsis_piersoniorum)	(Hydriastele_microspadix	Heterospathe_cagayanensis)))	Manicaria_saccifera)	((Pelagodoxa_henryana	(Prestoea_acuminata	(Oenocarpus_minor	Oenocarpus_bataua)))	Geonoma_undata))	(Iriartea_deltoidea	(Pseudophoenix_vinifera	(Attalea_speciosa	(((Reinhardtia_gracilis	Reinhardtia_simplex)	(Reinhardtia_paiewonskiana	Reinhardtia_latisecta))	(Bactris_major	(Elaeis_guineensis	Elaeis_oleifera)))))))	((Serenoa_repens	(Sabal_domingensis	Phoenix_dactylifera))	Chamaedorea_seifrizii))))	Leopoldinia_pulchra))	Kingia_australis);
((Calamus_caryotoides	(Chamaedorea_seifrizii	((Orania_palindan	(Sclerosperma_profizianum	Podococcus_barteri))	((((((Dictyosperma_album	Dypsis_decaryi)	((Hydriastele_microspadix	(Veitchia_spiralis	Heterospathe_cagayanensis))	Kentiopsis_piersoniorum))	Manicaria_saccifera)	((Pelagodoxa_henryana	(Prestoea_acuminata	(Oenocarpus_minor	Oenocarpus_bataua)))	Geonoma_undata))	Leopoldinia_pulchra)	(((Roystonea_regia	Pseudophoenix_vinifera)	(Attalea_speciosa	(((Reinhardtia_gracilis	Reinhardtia_simplex)	(Reinhardtia_paiewonskiana	Reinhardtia_latisecta))	(Bactris_major	(Elaeis_guineensis	Elaeis_oleifera)))))	(Iriartea_deltoidea	(Nypa_fruticans	(Serenoa_repens	(Sabal_domingensis	Phoenix_dactylifera)))))))))	Kingia_australis);
((Dypsis_decaryi	(((Hydriastele_microspadix	((Kentiopsis_piersoniorum	Veitchia_spiralis)	Heterospathe_cagayanensis))	(((Pelagodoxa_henryana	((Chamaedorea_seifrizii	(((Orania_palindan	Iriartea_deltoidea)	(Attalea_speciosa	(((Reinhardtia_gracilis	Reinhardtia_simplex)	(Reinhardtia_paiewonskiana	Reinhardtia_latisecta))	(Bactris_major	(Elaeis_guineensis	Elaeis_oleifera)))))	(Nypa_fruticans	(Pseudophoenix_vinifera	(Serenoa_repens	(Sabal_domingensis	Phoenix_dactylifera))))))	(Calamus_caryotoides	(Roystonea_regia	(Sclerosperma_profizianum	Podococcus_barteri)))))	(Geonoma_undata	Manicaria_saccifera))	(Leopoldinia_pulchra	(Prestoea_acuminata	(Oenocarpus_minor	Oenocarpus_bataua)))))	Dictyosperma_album))	Kingia_australis);
((Veitchia_spiralis	(((Heterospathe_cagayanensis	Hydriastele_microspadix)	((((Geonoma_undata	((((((Orania_palindan	(Sclerosperma_profizianum	Podococcus_barteri))	(Roystonea_regia	Pseudophoenix_vinifera))	((Serenoa_repens	(Sabal_domingensis	Phoenix_dactylifera))	Iriartea_deltoidea))	Chamaedorea_seifrizii)	(Calamus_caryotoides	(Attalea_speciosa	(((Reinhardtia_gracilis	Reinhardtia_simplex)	(Reinhardtia_paiewonskiana	Reinhardtia_latisecta))	(Bactris_major	(Elaeis_guineensis	Elaeis_oleifera))))))	Nypa_fruticans))	(Leopoldinia_pulchra	(Manicaria_saccifera	Pelagodoxa_henryana)))	(Prestoea_acuminata	(Oenocarpus_minor	Oenocarpus_bataua)))	(Dictyosperma_album	Dypsis_decaryi)))	Kentiopsis_piersoniorum))	Kingia_australis);
((Calamus_caryotoides	(Nypa_fruticans	((Orania_palindan	(Sclerosperma_profizianum	Podococcus_barteri))	((Roystonea_regia	Pseudophoenix_vinifera)	(((Serenoa_repens	(Sabal_domingensis	Phoenix_dactylifera))	Iriartea_deltoidea)	(Chamaedorea_seifrizii	((Attalea_speciosa	(((Reinhardtia_gracilis	Reinhardtia_simplex)	(Reinhardtia_paiewonskiana	Reinhardtia_latisecta))	(Bactris_major	(Elaeis_guineensis	Elaeis_oleifera))))	((Geonoma_undata	((Leopoldinia_pulchra	(Manicaria_saccifera	Pelagodoxa_henryana))	((Dictyosperma_album	Dypsis_decaryi)	((Kentiopsis_piersoniorum	Veitchia_spiralis)	(Heterospathe_cagayanensis	Hydriastele_microspadix)))))	(Prestoea_acuminata	(Oenocarpus_minor	Oenocarpus_bataua))))))))))	Kingia_australis);
((Chamaedorea_seifrizii	((((((Attalea_speciosa	Nypa_fruticans)	(Serenoa_repens	(Sabal_domingensis	Phoenix_dactylifera)))	((Pseudophoenix_vinifera	Iriartea_deltoidea)	(Roystonea_regia	(((Reinhardtia_gracilis	Reinhardtia_simplex)	(Reinhardtia_paiewonskiana	Reinhardtia_latisecta))	(Bactris_major	(Elaeis_guineensis	Elaeis_oleifera))))))	(Geonoma_undata	(((Manicaria_saccifera	Pelagodoxa_henryana)	(((Leopoldinia_pulchra	Dictyosperma_album)	Dypsis_decaryi)	(Hydriastele_microspadix	((Kentiopsis_piersoniorum	Veitchia_spiralis)	Heterospathe_cagayanensis))))	(Prestoea_acuminata	(Oenocarpus_minor	Oenocarpus_bataua)))))	((Orania_palindan	Podococcus_barteri)	Sclerosperma_profizianum))	Calamus_caryotoides))	Kingia_australis);
((Dictyosperma_album	(Dypsis_decaryi	(((Leopoldinia_pulchra	(Manicaria_saccifera	Pelagodoxa_henryana))	(((Oenocarpus_minor	Oenocarpus_bataua)	Prestoea_acuminata)	((((Nypa_fruticans	(Serenoa_repens	(Sabal_domingensis	Phoenix_dactylifera)))	(((Calamus_caryotoides	Chamaedorea_seifrizii)	(Roystonea_regia	((Podococcus_barteri	Sclerosperma_profizianum)	Orania_palindan)))	(Attalea_speciosa	((Bactris_major	(Elaeis_guineensis	Elaeis_oleifera))	((Reinhardtia_gracilis	Reinhardtia_simplex)	(Reinhardtia_latisecta	Reinhardtia_paiewonskiana))))))	(Pseudophoenix_vinifera	Iriartea_deltoidea))	Geonoma_undata)))	(((Veitchia_spiralis	Heterospathe_cagayanensis)	Hydriastele_microspadix)	Kentiopsis_piersoniorum))))	Kingia_australis);
(((((Dictyosperma_album	(Dypsis_decaryi	((Heterospathe_cagayanensis	Hydriastele_microspadix)	(Veitchia_spiralis	Kentiopsis_piersoniorum))))	((Oenocarpus_minor	Oenocarpus_bataua)	Prestoea_acuminata))	((Manicaria_saccifera	Pelagodoxa_henryana)	(((((Attalea_speciosa	Nypa_fruticans)	(Sabal_domingensis	(Phoenix_dactylifera	Serenoa_repens)))	((Chamaedorea_seifrizii	((Pseudophoenix_vinifera	Roystonea_regia)	(Sclerosperma_profizianum	(Orania_palindan	(Calamus_caryotoides	Podococcus_barteri)))))	((Bactris_major	(Elaeis_guineensis	Elaeis_oleifera))	((Reinhardtia_gracilis	Reinhardtia_simplex)	(Reinhardtia_latisecta	Reinhardtia_paiewonskiana)))))	Iriartea_deltoidea)	Geonoma_undata)))	Leopoldinia_pulchra)	Kingia_australis);
((Dictyosperma_album	((Dypsis_decaryi	(Hydriastele_microspadix	(Kentiopsis_piersoniorum	(Veitchia_spiralis	Heterospathe_cagayanensis))))	(((Oenocarpus_minor	Oenocarpus_bataua)	Prestoea_acuminata)	((Manicaria_saccifera	Pelagodoxa_henryana)	(Leopoldinia_pulchra	((((Nypa_fruticans	(Serenoa_repens	(Sabal_domingensis	Phoenix_dactylifera)))	(Pseudophoenix_vinifera	Iriartea_deltoidea))	(((Roystonea_regia	((Calamus_caryotoides	Orania_palindan)	(Podococcus_barteri	Sclerosperma_profizianum)))	(Attalea_speciosa	((Bactris_major	(Elaeis_guineensis	Elaeis_oleifera))	((Reinhardtia_gracilis	Reinhardtia_simplex)	(Reinhardtia_latisecta	Reinhardtia_paiewonskiana)))))	Chamaedorea_seifrizii))	Geonoma_undata))))))	Kingia_australis);
((Dictyosperma_album	((((Kentiopsis_piersoniorum	Veitchia_spiralis)	(Heterospathe_cagayanensis	Hydriastele_microspadix))	(((((((Attalea_speciosa	((Bactris_major	(Elaeis_guineensis	Elaeis_oleifera))	((Reinhardtia_gracilis	Reinhardtia_simplex)	(Reinhardtia_latisecta	Reinhardtia_paiewonskiana))))	(Chamaedorea_seifrizii	((Pseudophoenix_vinifera	Roystonea_regia)	(Orania_palindan	(Podococcus_barteri	Sclerosperma_profizianum)))))	((Calamus_caryotoides	Nypa_fruticans)	(Serenoa_repens	(Sabal_domingensis	Phoenix_dactylifera))))	Iriartea_deltoidea)	Geonoma_undata)	(Manicaria_saccifera	(Leopoldinia_pulchra	Pelagodoxa_henryana)))	((Oenocarpus_minor	Oenocarpus_bataua)	Prestoea_acuminata)))	Dypsis_decaryi))	Kingia_australis);
((Veitchia_spiralis	(Heterospathe_cagayanensis	(((((((Chamaedorea_seifrizii	((Attalea_speciosa	((Bactris_major	(Elaeis_guineensis	Elaeis_oleifera))	((Reinhardtia_gracilis	Reinhardtia_simplex)	(Reinhardtia_latisecta	Reinhardtia_paiewonskiana))))	((Roystonea_regia	(Orania_palindan	(Podococcus_barteri	Sclerosperma_profizianum)))	((Pseudophoenix_vinifera	(Serenoa_repens	(Sabal_domingensis	Phoenix_dactylifera)))	Iriartea_deltoidea))))	(Leopoldinia_pulchra	(Calamus_caryotoides	Nypa_fruticans)))	Geonoma_undata)	(Manicaria_saccifera	Pelagodoxa_henryana))	((Oenocarpus_minor	Oenocarpus_bataua)	Prestoea_acuminata))	(Dypsis_decaryi	Dictyosperma_album))	(Kentiopsis_piersoniorum	Hydriastele_microspadix))))	Kingia_australis);
((Calamus_caryotoides	(Nypa_fruticans	(((((Geonoma_undata	(Manicaria_saccifera	Pelagodoxa_henryana))	((Oenocarpus_minor	Oenocarpus_bataua)	Prestoea_acuminata))	((Dypsis_decaryi	Dictyosperma_album)	((Veitchia_spiralis	(Heterospathe_cagayanensis	Hydriastele_microspadix))	Kentiopsis_piersoniorum)))	((Pseudophoenix_vinifera	(Serenoa_repens	(Sabal_domingensis	Phoenix_dactylifera)))	((Chamaedorea_seifrizii	((Attalea_speciosa	((Bactris_major	(Elaeis_guineensis	Elaeis_oleifera))	((Reinhardtia_gracilis	Reinhardtia_simplex)	(Reinhardtia_latisecta	Reinhardtia_paiewonskiana))))	(Roystonea_regia	(Sclerosperma_profizianum	(Orania_palindan	Podococcus_barteri)))))	Iriartea_deltoidea)))	Leopoldinia_pulchra)))	Kingia_australis);
((Veitchia_spiralis	((Heterospathe_cagayanensis	(Hydriastele_microspadix	(((Manicaria_saccifera	Geonoma_undata)	((Pelagodoxa_henryana	((((Iriartea_deltoidea	Pseudophoenix_vinifera)	(Serenoa_repens	(Sabal_domingensis	Phoenix_dactylifera)))	(Chamaedorea_seifrizii	((Attalea_speciosa	((Bactris_major	(Elaeis_guineensis	Elaeis_oleifera))	((Reinhardtia_gracilis	Reinhardtia_simplex)	(Reinhardtia_latisecta	Reinhardtia_paiewonskiana))))	(Roystonea_regia	((Calamus_caryotoides	Orania_palindan)	(Podococcus_barteri	Sclerosperma_profizianum))))))	Nypa_fruticans))	((Oenocarpus_minor	Oenocarpus_bataua)	(Leopoldinia_pulchra	Prestoea_acuminata))))	(Dypsis_decaryi	Dictyosperma_album))))	Kentiopsis_piersoniorum))	Kingia_australis);
((Calamus_caryotoides	((((((Nypa_fruticans	(Sabal_domingensis	(Phoenix_dactylifera	Serenoa_repens)))	(Pseudophoenix_vinifera	Chamaedorea_seifrizii))	(((((Manicaria_saccifera	Pelagodoxa_henryana)	(((((Kentiopsis_piersoniorum	Veitchia_spiralis)	(Heterospathe_cagayanensis	Hydriastele_microspadix))	Dypsis_decaryi)	Dictyosperma_album)	((Oenocarpus_minor	Oenocarpus_bataua)	Prestoea_acuminata)))	Leopoldinia_pulchra)	Geonoma_undata)	Iriartea_deltoidea))	((Bactris_major	(Attalea_speciosa	(Elaeis_guineensis	Elaeis_oleifera)))	((Reinhardtia_gracilis	Reinhardtia_simplex)	(Reinhardtia_latisecta	Reinhardtia_paiewonskiana))))	Roystonea_regia)	(Orania_palindan	(Podococcus_barteri	Sclerosperma_profizianum))))	Kingia_australis);
((Calamus_caryotoides	(Podococcus_barteri	(Sclerosperma_profizianum	(((((Nypa_fruticans	(Sabal_domingensis	(Phoenix_dactylifera	Serenoa_repens)))	Chamaedorea_seifrizii)	(((((Bactris_major	(Elaeis_guineensis	Elaeis_oleifera))	((Reinhardtia_gracilis	Reinhardtia_simplex)	(Reinhardtia_latisecta	Reinhardtia_paiewonskiana)))	Attalea_speciosa)	((((Kentiopsis_piersoniorum	(Veitchia_spiralis	(Heterospathe_cagayanensis	Hydriastele_microspadix)))	(Dypsis_decaryi	Dictyosperma_album))	Leopoldinia_pulchra)	(((Manicaria_saccifera	Pelagodoxa_henryana)	Geonoma_undata)	((Oenocarpus_minor	Oenocarpus_bataua)	Prestoea_acuminata))))	Iriartea_deltoidea))	(Pseudophoenix_vinifera	Roystonea_regia))	Orania_palindan))))	Kingia_australis);
((Dypsis_decaryi	(Dictyosperma_album	(((Geonoma_undata	(((((Iriartea_deltoidea	Pseudophoenix_vinifera)	(Nypa_fruticans	(Serenoa_repens	(Sabal_domingensis	Phoenix_dactylifera))))	((((((Bactris_major	(Elaeis_guineensis	Elaeis_oleifera))	((Reinhardtia_gracilis	Reinhardtia_simplex)	(Reinhardtia_latisecta	Reinhardtia_paiewonskiana)))	Attalea_speciosa)	Roystonea_regia)	(Orania_palindan	(Podococcus_barteri	Sclerosperma_profizianum)))	(Calamus_caryotoides	Chamaedorea_seifrizii)))	(Pelagodoxa_henryana	((Oenocarpus_minor	Oenocarpus_bataua)	Prestoea_acuminata)))	Leopoldinia_pulchra))	Manicaria_saccifera)	((Kentiopsis_piersoniorum	Veitchia_spiralis)	(Hydriastele_microspadix	Heterospathe_cagayanensis)))))	Kingia_australis);
((Calamus_caryotoides	((Orania_palindan	(Podococcus_barteri	Sclerosperma_profizianum))	(((Attalea_speciosa	(((Elaeis_oleifera	Elaeis_guineensis)	Bactris_major)	((Reinhardtia_paiewonskiana	Reinhardtia_latisecta)	(Reinhardtia_gracilis	Reinhardtia_simplex))))	(((Pseudophoenix_vinifera	Iriartea_deltoidea)	((Chamaedorea_seifrizii	(Serenoa_repens	(Phoenix_dactylifera	Sabal_domingensis)))	Nypa_fruticans))	((((Oenocarpus_minor	Oenocarpus_bataua)	((Dictyosperma_album	Dypsis_decaryi)	(Hydriastele_microspadix	(Heterospathe_cagayanensis	(Veitchia_spiralis	Kentiopsis_piersoniorum)))))	(Manicaria_saccifera	(Geonoma_undata	Prestoea_acuminata)))	(Leopoldinia_pulchra	Pelagodoxa_henryana))))	Roystonea_regia)))	Kingia_australis);
((Chamaedorea_seifrizii	(((Roystonea_regia	(Orania_palindan	(Podococcus_barteri	Sclerosperma_profizianum)))	((Attalea_speciosa	(((Elaeis_oleifera	Elaeis_guineensis)	Bactris_major)	((Reinhardtia_paiewonskiana	Reinhardtia_latisecta)	(Reinhardtia_gracilis	Reinhardtia_simplex))))	((Serenoa_repens	(Phoenix_dactylifera	Sabal_domingensis))	((Nypa_fruticans	(((((Leopoldinia_pulchra	Prestoea_acuminata)	(Oenocarpus_minor	Oenocarpus_bataua))	((Dictyosperma_album	Dypsis_decaryi)	(Hydriastele_microspadix	(Heterospathe_cagayanensis	(Veitchia_spiralis	Kentiopsis_piersoniorum)))))	(Manicaria_saccifera	Pelagodoxa_henryana))	Geonoma_undata))	(Iriartea_deltoidea	Pseudophoenix_vinifera)))))	Calamus_caryotoides))	Kingia_australis);
((Calamus_caryotoides	(Podococcus_barteri	(Sclerosperma_profizianum	(((((Attalea_speciosa	(((Elaeis_oleifera	Elaeis_guineensis)	Bactris_major)	((Reinhardtia_paiewonskiana	Reinhardtia_latisecta)	(Reinhardtia_gracilis	Reinhardtia_simplex))))	(((Pseudophoenix_vinifera	(Serenoa_repens	(Phoenix_dactylifera	Sabal_domingensis)))	Iriartea_deltoidea)	(Nypa_fruticans	((((Dictyosperma_album	Dypsis_decaryi)	((Hydriastele_microspadix	(Heterospathe_cagayanensis	Veitchia_spiralis))	Kentiopsis_piersoniorum))	((Pelagodoxa_henryana	((Leopoldinia_pulchra	Prestoea_acuminata)	(Oenocarpus_minor	Oenocarpus_bataua)))	Geonoma_undata))	Manicaria_saccifera))))	Chamaedorea_seifrizii)	Roystonea_regia)	Orania_palindan))))	Kingia_australis);
((Calamus_caryotoides	(Podococcus_barteri	(Sclerosperma_profizianum	((((((Nypa_fruticans	(Sabal_domingensis	(Serenoa_repens	Phoenix_dactylifera)))	Iriartea_deltoidea)	((((Manicaria_saccifera	Pelagodoxa_henryana)	(((Leopoldinia_pulchra	Prestoea_acuminata)	(Oenocarpus_minor	Oenocarpus_bataua))	((Dictyosperma_album	Dypsis_decaryi)	((Hydriastele_microspadix	(Heterospathe_cagayanensis	Veitchia_spiralis))	Kentiopsis_piersoniorum))))	Geonoma_undata)	(Attalea_speciosa	(((Elaeis_oleifera	Elaeis_guineensis)	Bactris_major)	((Reinhardtia_paiewonskiana	Reinhardtia_latisecta)	(Reinhardtia_gracilis	Reinhardtia_simplex))))))	Chamaedorea_seifrizii)	(Pseudophoenix_vinifera	Roystonea_regia))	Orania_palindan))))	Kingia_australis);
((Chamaedorea_seifrizii	((Roystonea_regia	((Podococcus_barteri	Sclerosperma_profizianum)	(Orania_palindan	Calamus_caryotoides)))	((((((Oenocarpus_minor	Oenocarpus_bataua)	Pelagodoxa_henryana)	(Manicaria_saccifera	(Geonoma_undata	Prestoea_acuminata)))	((Dictyosperma_album	Dypsis_decaryi)	((Hydriastele_microspadix	Heterospathe_cagayanensis)	(Veitchia_spiralis	Kentiopsis_piersoniorum))))	Leopoldinia_pulchra)	((Iriartea_deltoidea	(Pseudophoenix_vinifera	(Serenoa_repens	(Phoenix_dactylifera	Sabal_domingensis))))	((((Elaeis_oleifera	Elaeis_guineensis)	Bactris_major)	((Reinhardtia_paiewonskiana	Reinhardtia_latisecta)	(Reinhardtia_gracilis	Reinhardtia_simplex)))	(Attalea_speciosa	Nypa_fruticans))))))	Kingia_australis);
((Dypsis_decaryi	((((Hydriastele_microspadix	Heterospathe_cagayanensis)	(Veitchia_spiralis	Kentiopsis_piersoniorum))	((((Leopoldinia_pulchra	(((((Podococcus_barteri	Sclerosperma_profizianum)	Orania_palindan)	Iriartea_deltoidea)	(((Pseudophoenix_vinifera	Roystonea_regia)	Chamaedorea_seifrizii)	((Sabal_domingensis	(Serenoa_repens	Phoenix_dactylifera))	(Nypa_fruticans	Calamus_caryotoides))))	(Attalea_speciosa	(((Elaeis_oleifera	Elaeis_guineensis)	Bactris_major)	((Reinhardtia_paiewonskiana	Reinhardtia_latisecta)	(Reinhardtia_gracilis	Reinhardtia_simplex))))))	Manicaria_saccifera)	(Pelagodoxa_henryana	Geonoma_undata))	(Prestoea_acuminata	(Oenocarpus_minor	Oenocarpus_bataua))))	Dictyosperma_album))	Kingia_australis);
((Dypsis_decaryi	((((Hydriastele_microspadix	Heterospathe_cagayanensis)	(Veitchia_spiralis	Kentiopsis_piersoniorum))	((((Iriartea_deltoidea	(((((Elaeis_oleifera	Elaeis_guineensis)	Bactris_major)	(((Reinhardtia_paiewonskiana	Reinhardtia_latisecta)	(Reinhardtia_gracilis	Reinhardtia_simplex))	Attalea_speciosa))	Pseudophoenix_vinifera)	((Serenoa_repens	(Phoenix_dactylifera	Sabal_domingensis))	Nypa_fruticans)))	(Chamaedorea_seifrizii	(Roystonea_regia	((Podococcus_barteri	Sclerosperma_profizianum)	(Calamus_caryotoides	Orania_palindan)))))	(Geonoma_undata	(Pelagodoxa_henryana	(Prestoea_acuminata	(Oenocarpus_minor	Oenocarpus_bataua)))))	(Leopoldinia_pulchra	Manicaria_saccifera)))	Dictyosperma_album))	Kingia_australis);
((Calamus_caryotoides	(Podococcus_barteri	((Orania_palindan	(((Attalea_speciosa	(((Elaeis_oleifera	Elaeis_guineensis)	Bactris_major)	((Reinhardtia_paiewonskiana	Reinhardtia_latisecta)	(Reinhardtia_gracilis	Reinhardtia_simplex))))	((((((Leopoldinia_pulchra	(Manicaria_saccifera	Pelagodoxa_henryana))	(Geonoma_undata	(((Dictyosperma_album	Dypsis_decaryi)	(Hydriastele_microspadix	(Heterospathe_cagayanensis	(Veitchia_spiralis	Kentiopsis_piersoniorum))))	(Prestoea_acuminata	(Oenocarpus_minor	Oenocarpus_bataua)))))	Nypa_fruticans)	(Pseudophoenix_vinifera	(Serenoa_repens	(Phoenix_dactylifera	Sabal_domingensis))))	Iriartea_deltoidea)	Chamaedorea_seifrizii))	Roystonea_regia))	Sclerosperma_profizianum)))	Kingia_australis);
((Veitchia_spiralis	(Kentiopsis_piersoniorum	((Hydriastele_microspadix	Heterospathe_cagayanensis)	(((((Pelagodoxa_henryana	(Prestoea_acuminata	(Oenocarpus_minor	Oenocarpus_bataua)))	Geonoma_undata)	Manicaria_saccifera)	(Leopoldinia_pulchra	(((((Iriartea_deltoidea	Pseudophoenix_vinifera)	Roystonea_regia)	((Sclerosperma_profizianum	Podococcus_barteri)	Orania_palindan))	(Calamus_caryotoides	(Chamaedorea_seifrizii	(Serenoa_repens	(Phoenix_dactylifera	(Nypa_fruticans	Sabal_domingensis))))))	(((Attalea_speciosa	(Elaeis_oleifera	Elaeis_guineensis))	Bactris_major)	((Reinhardtia_paiewonskiana	Reinhardtia_latisecta)	(Reinhardtia_gracilis	Reinhardtia_simplex))))))	(Dictyosperma_album	Dypsis_decaryi)))))	Kingia_australis);
((Calamus_caryotoides	(((Roystonea_regia	((Sclerosperma_profizianum	Podococcus_barteri)	Orania_palindan))	(Chamaedorea_seifrizii	(((Iriartea_deltoidea	Pseudophoenix_vinifera)	(((Elaeis_oleifera	Elaeis_guineensis)	Bactris_major)	(Attalea_speciosa	((Reinhardtia_paiewonskiana	Reinhardtia_latisecta)	(Reinhardtia_gracilis	Reinhardtia_simplex)))))	((Pelagodoxa_henryana	((Manicaria_saccifera	((Dictyosperma_album	Dypsis_decaryi)	((Veitchia_spiralis	Kentiopsis_piersoniorum)	(Hydriastele_microspadix	Heterospathe_cagayanensis))))	Geonoma_undata))	((Leopoldinia_pulchra	Prestoea_acuminata)	(Oenocarpus_minor	Oenocarpus_bataua))))))	((Serenoa_repens	(Phoenix_dactylifera	Sabal_domingensis))	Nypa_fruticans)))	Kingia_australis);
(((Calamus_caryotoides	Nypa_fruticans)	((Pseudophoenix_vinifera	Chamaedorea_seifrizii)	((Iriartea_deltoidea	(((Roystonea_regia	((Podococcus_barteri	Sclerosperma_profizianum)	Orania_palindan))	(((Reinhardtia_gracilis	Reinhardtia_simplex)	(Reinhardtia_latisecta	Reinhardtia_paiewonskiana))	(Bactris_major	(Attalea_speciosa	(Elaeis_guineensis	Elaeis_oleifera)))))	(((((Dypsis_decaryi	Dictyosperma_album)	((Heterospathe_cagayanensis	Hydriastele_microspadix)	(Veitchia_spiralis	Kentiopsis_piersoniorum)))	(Oenocarpus_minor	Oenocarpus_bataua))	(Prestoea_acuminata	(Geonoma_undata	Manicaria_saccifera)))	(Pelagodoxa_henryana	Leopoldinia_pulchra))))	(Sabal_domingensis	(Phoenix_dactylifera	Serenoa_repens)))))	Kingia_australis);
((Chamaedorea_seifrizii	(((Roystonea_regia	((Podococcus_barteri	Sclerosperma_profizianum)	Orania_palindan))	((((Attalea_speciosa	(Reinhardtia_gracilis	Reinhardtia_simplex))	(Reinhardtia_latisecta	Reinhardtia_paiewonskiana))	(Bactris_major	(Elaeis_guineensis	Elaeis_oleifera)))	(((Nypa_fruticans	(((((Dypsis_decaryi	Dictyosperma_album)	((Heterospathe_cagayanensis	Hydriastele_microspadix)	(Veitchia_spiralis	Kentiopsis_piersoniorum)))	(Prestoea_acuminata	(Oenocarpus_minor	Oenocarpus_bataua)))	(Geonoma_undata	Manicaria_saccifera))	(Pelagodoxa_henryana	Leopoldinia_pulchra)))	((Sabal_domingensis	(Phoenix_dactylifera	Serenoa_repens))	Pseudophoenix_vinifera))	Iriartea_deltoidea)))	Calamus_caryotoides))	Kingia_australis);
((Calamus_caryotoides	(Nypa_fruticans	(((Sabal_domingensis	(Phoenix_dactylifera	Serenoa_repens))	Chamaedorea_seifrizii)	(((Pseudophoenix_vinifera	(Roystonea_regia	((Podococcus_barteri	Sclerosperma_profizianum)	Orania_palindan)))	((((Reinhardtia_gracilis	Reinhardtia_simplex)	(Reinhardtia_latisecta	Reinhardtia_paiewonskiana))	(Bactris_major	(Elaeis_guineensis	Elaeis_oleifera)))	Attalea_speciosa))	(Iriartea_deltoidea	(Manicaria_saccifera	((((Dypsis_decaryi	Dictyosperma_album)	(Hydriastele_microspadix	((Veitchia_spiralis	Kentiopsis_piersoniorum)	Heterospathe_cagayanensis)))	((Leopoldinia_pulchra	Prestoea_acuminata)	(Oenocarpus_minor	Oenocarpus_bataua)))	(Pelagodoxa_henryana	Geonoma_undata))))))))	Kingia_australis);
((Chamaedorea_seifrizii	((Pseudophoenix_vinifera	Iriartea_deltoidea)	(((((Dypsis_decaryi	Dictyosperma_album)	(Hydriastele_microspadix	((Veitchia_spiralis	Kentiopsis_piersoniorum)	Heterospathe_cagayanensis)))	(Prestoea_acuminata	(Oenocarpus_minor	Oenocarpus_bataua)))	((Manicaria_saccifera	Pelagodoxa_henryana)	Geonoma_undata))	(((Leopoldinia_pulchra	Nypa_fruticans)	(Serenoa_repens	(Sabal_domingensis	Phoenix_dactylifera)))	((Roystonea_regia	((Podococcus_barteri	Sclerosperma_profizianum)	(Calamus_caryotoides	Orania_palindan)))	((((Reinhardtia_gracilis	Reinhardtia_simplex)	(Reinhardtia_latisecta	Reinhardtia_paiewonskiana))	(Bactris_major	(Elaeis_guineensis	Elaeis_oleifera)))	Attalea_speciosa))))))	Kingia_australis);
((Calamus_caryotoides	(Nypa_fruticans	((Serenoa_repens	(Sabal_domingensis	Phoenix_dactylifera))	((((((Prestoea_acuminata	(Manicaria_saccifera	Geonoma_undata))	((Oenocarpus_minor	Oenocarpus_bataua)	((Dypsis_decaryi	Dictyosperma_album)	(Hydriastele_microspadix	((Veitchia_spiralis	Kentiopsis_piersoniorum)	Heterospathe_cagayanensis)))))	Leopoldinia_pulchra)	Pelagodoxa_henryana)	(Chamaedorea_seifrizii	(Roystonea_regia	((Podococcus_barteri	Sclerosperma_profizianum)	Orania_palindan))))	((Pseudophoenix_vinifera	Iriartea_deltoidea)	((((Reinhardtia_gracilis	Reinhardtia_simplex)	(Reinhardtia_latisecta	Reinhardtia_paiewonskiana))	(Bactris_major	(Elaeis_guineensis	Elaeis_oleifera)))	Attalea_speciosa))))))	Kingia_australis);
((Calamus_caryotoides	(Nypa_fruticans	((Serenoa_repens	(Sabal_domingensis	Phoenix_dactylifera))	(((Roystonea_regia	((((Dypsis_decaryi	Dictyosperma_album)	(Heterospathe_cagayanensis	(Hydriastele_microspadix	(Veitchia_spiralis	Kentiopsis_piersoniorum))))	(Geonoma_undata	((Manicaria_saccifera	Pelagodoxa_henryana)	((Leopoldinia_pulchra	Prestoea_acuminata)	(Oenocarpus_minor	Oenocarpus_bataua)))))	(Chamaedorea_seifrizii	((((Reinhardtia_gracilis	Reinhardtia_simplex)	(Reinhardtia_latisecta	Reinhardtia_paiewonskiana))	(Bactris_major	(Elaeis_guineensis	Elaeis_oleifera)))	Attalea_speciosa))))	((Podococcus_barteri	Sclerosperma_profizianum)	Orania_palindan))	(Pseudophoenix_vinifera	Iriartea_deltoidea)))))	Kingia_australis);
((Veitchia_spiralis	(((Kentiopsis_piersoniorum	(((Prestoea_acuminata	(Oenocarpus_minor	Oenocarpus_bataua))	(Geonoma_undata	((Leopoldinia_pulchra	(((((Roystonea_regia	Pseudophoenix_vinifera)	((Podococcus_barteri	Sclerosperma_profizianum)	Orania_palindan))	(Iriartea_deltoidea	(Serenoa_repens	(Sabal_domingensis	Phoenix_dactylifera))))	(Nypa_fruticans	(Calamus_caryotoides	Chamaedorea_seifrizii)))	((((Reinhardtia_gracilis	Reinhardtia_simplex)	(Reinhardtia_latisecta	Reinhardtia_paiewonskiana))	(Bactris_major	(Elaeis_guineensis	Elaeis_oleifera)))	Attalea_speciosa)))	(Manicaria_saccifera	Pelagodoxa_henryana))))	(Dypsis_decaryi	Dictyosperma_album)))	Hydriastele_microspadix)	Heterospathe_cagayanensis))	Kingia_australis);
((Dypsis_decaryi	(Dictyosperma_album	((((Hydriastele_microspadix	Heterospathe_cagayanensis)	Veitchia_spiralis)	Kentiopsis_piersoniorum)	((Prestoea_acuminata	(Oenocarpus_minor	Oenocarpus_bataua))	((Leopoldinia_pulchra	Geonoma_undata)	((((Nypa_fruticans	((Calamus_caryotoides	(Roystonea_regia	Pseudophoenix_vinifera))	((Podococcus_barteri	Sclerosperma_profizianum)	Orania_palindan)))	(Iriartea_deltoidea	(Chamaedorea_seifrizii	(Serenoa_repens	(Sabal_domingensis	Phoenix_dactylifera)))))	((((Reinhardtia_gracilis	Reinhardtia_simplex)	(Reinhardtia_latisecta	Reinhardtia_paiewonskiana))	(Bactris_major	(Elaeis_guineensis	Elaeis_oleifera)))	Attalea_speciosa))	(Manicaria_saccifera	Pelagodoxa_henryana)))))))	Kingia_australis);
(((Phoenix_dactylifera	Serenoa_repens)	((((((((Reinhardtia_gracilis	Reinhardtia_simplex)	(Reinhardtia_latisecta	Reinhardtia_paiewonskiana))	(Bactris_major	(Elaeis_guineensis	Elaeis_oleifera)))	Attalea_speciosa)	(((Leopoldinia_pulchra	Geonoma_undata)	((Prestoea_acuminata	(Oenocarpus_minor	Oenocarpus_bataua))	((Dypsis_decaryi	Dictyosperma_album)	(((Veitchia_spiralis	Kentiopsis_piersoniorum)	Hydriastele_microspadix)	Heterospathe_cagayanensis))))	(Manicaria_saccifera	Pelagodoxa_henryana)))	(Iriartea_deltoidea	((Roystonea_regia	Pseudophoenix_vinifera)	(Chamaedorea_seifrizii	((Podococcus_barteri	Sclerosperma_profizianum)	(Calamus_caryotoides	Orania_palindan))))))	Nypa_fruticans)	Sabal_domingensis))	Kingia_australis);
((Orania_palindan	((Roystonea_regia	((Calamus_caryotoides	Chamaedorea_seifrizii)	(((((Reinhardtia_gracilis	Reinhardtia_simplex)	(Reinhardtia_latisecta	Reinhardtia_paiewonskiana))	(Bactris_major	(Elaeis_guineensis	Elaeis_oleifera)))	Attalea_speciosa)	((Nypa_fruticans	(((((Prestoea_acuminata	(Oenocarpus_minor	Oenocarpus_bataua))	((Dypsis_decaryi	Dictyosperma_album)	(((Veitchia_spiralis	Kentiopsis_piersoniorum)	Hydriastele_microspadix)	Heterospathe_cagayanensis)))	Leopoldinia_pulchra)	(Pelagodoxa_henryana	Manicaria_saccifera))	Geonoma_undata))	(Iriartea_deltoidea	(Pseudophoenix_vinifera	(Sabal_domingensis	(Phoenix_dactylifera	Serenoa_repens))))))))	(Podococcus_barteri	Sclerosperma_profizianum)))	Kingia_australis);
((Podococcus_barteri	(((((((((((Elaeis_guineensis	Elaeis_oleifera)	Bactris_major)	((Reinhardtia_latisecta	Reinhardtia_paiewonskiana)	(Reinhardtia_simplex	Reinhardtia_gracilis)))	(((Leopoldinia_pulchra	(Manicaria_saccifera	Pelagodoxa_henryana))	((Prestoea_acuminata	(Oenocarpus_minor	Oenocarpus_bataua))	(((Veitchia_spiralis	Kentiopsis_piersoniorum)	(Hydriastele_microspadix	Heterospathe_cagayanensis))	(Dictyosperma_album	Dypsis_decaryi))))	Geonoma_undata))	Chamaedorea_seifrizii)	((((Sabal_domingensis	Phoenix_dactylifera)	Serenoa_repens)	Pseudophoenix_vinifera)	Iriartea_deltoidea))	(Attalea_speciosa	Nypa_fruticans))	Roystonea_regia)	Orania_palindan)	Sclerosperma_profizianum)	Calamus_caryotoides))	Kingia_australis);
((((((Attalea_speciosa	(((Elaeis_guineensis	Elaeis_oleifera)	Bactris_major)	((Reinhardtia_latisecta	Reinhardtia_paiewonskiana)	(Reinhardtia_simplex	Reinhardtia_gracilis))))	((Pelagodoxa_henryana	((Prestoea_acuminata	(Oenocarpus_minor	Oenocarpus_bataua))	Geonoma_undata))	((((Hydriastele_microspadix	(Heterospathe_cagayanensis	(Veitchia_spiralis	Kentiopsis_piersoniorum)))	(Dictyosperma_album	Dypsis_decaryi))	Leopoldinia_pulchra)	Manicaria_saccifera)))	((Iriartea_deltoidea	((Pseudophoenix_vinifera	Roystonea_regia)	(Orania_palindan	(Sclerosperma_profizianum	Podococcus_barteri))))	Chamaedorea_seifrizii))	(Sabal_domingensis	(Phoenix_dactylifera	Serenoa_repens)))	(Calamus_caryotoides	Nypa_fruticans))	Kingia_australis);
((Pelagodoxa_henryana	(((((((Hydriastele_microspadix	(Heterospathe_cagayanensis	(Veitchia_spiralis	Kentiopsis_piersoniorum)))	(Dictyosperma_album	Dypsis_decaryi))	(Prestoea_acuminata	(Oenocarpus_minor	Oenocarpus_bataua)))	Geonoma_undata)	((((Serenoa_repens	(Sabal_domingensis	Phoenix_dactylifera))	(((Attalea_speciosa	(((Elaeis_guineensis	Elaeis_oleifera)	Bactris_major)	((Reinhardtia_latisecta	Reinhardtia_paiewonskiana)	(Reinhardtia_simplex	Reinhardtia_gracilis))))	(((Orania_palindan	(Sclerosperma_profizianum	Podococcus_barteri))	Calamus_caryotoides)	Roystonea_regia))	(Pseudophoenix_vinifera	Chamaedorea_seifrizii)))	Iriartea_deltoidea)	Nypa_fruticans))	Leopoldinia_pulchra)	Manicaria_saccifera))	Kingia_australis);
((Chamaedorea_seifrizii	(((((Roystonea_regia	Pseudophoenix_vinifera)	(Attalea_speciosa	(((Elaeis_guineensis	Elaeis_oleifera)	Bactris_major)	((Reinhardtia_latisecta	Reinhardtia_paiewonskiana)	(Reinhardtia_simplex	Reinhardtia_gracilis)))))	Iriartea_deltoidea)	(Nypa_fruticans	(Serenoa_repens	(Sabal_domingensis	Phoenix_dactylifera))))	((((Manicaria_saccifera	(Leopoldinia_pulchra	Pelagodoxa_henryana))	(((Hydriastele_microspadix	(Heterospathe_cagayanensis	(Veitchia_spiralis	Kentiopsis_piersoniorum)))	(Dictyosperma_album	Dypsis_decaryi))	(Prestoea_acuminata	(Oenocarpus_minor	Oenocarpus_bataua))))	Geonoma_undata)	((Orania_palindan	(Sclerosperma_profizianum	Podococcus_barteri))	Calamus_caryotoides))))	Kingia_australis);
((Calamus_caryotoides	(((((((Roystonea_regia	Pseudophoenix_vinifera)	(Attalea_speciosa	(((Elaeis_guineensis	Elaeis_oleifera)	Bactris_major)	((Reinhardtia_latisecta	Reinhardtia_paiewonskiana)	(Reinhardtia_simplex	Reinhardtia_gracilis)))))	(Iriartea_deltoidea	(Nypa_fruticans	(Sabal_domingensis	(Phoenix_dactylifera	Serenoa_repens)))))	(((Manicaria_saccifera	Pelagodoxa_henryana)	((((Hydriastele_microspadix	(Heterospathe_cagayanensis	Veitchia_spiralis))	Kentiopsis_piersoniorum)	(Dictyosperma_album	Dypsis_decaryi))	((Leopoldinia_pulchra	Prestoea_acuminata)	(Oenocarpus_minor	Oenocarpus_bataua))))	Geonoma_undata))	Chamaedorea_seifrizii)	Sclerosperma_profizianum)	(Orania_palindan	Podococcus_barteri)))	Kingia_australis);
((Leopoldinia_pulchra	(Heterospathe_cagayanensis	(((Veitchia_spiralis	Kentiopsis_piersoniorum)	((Dictyosperma_album	Dypsis_decaryi)	((Prestoea_acuminata	(Oenocarpus_minor	Oenocarpus_bataua))	((Geonoma_undata	(((Attalea_speciosa	(((Elaeis_guineensis	Elaeis_oleifera)	Bactris_major)	((Reinhardtia_latisecta	Reinhardtia_paiewonskiana)	(Reinhardtia_simplex	Reinhardtia_gracilis))))	((Roystonea_regia	(Orania_palindan	(Podococcus_barteri	Sclerosperma_profizianum)))	((Sabal_domingensis	(Phoenix_dactylifera	Serenoa_repens))	((Chamaedorea_seifrizii	Pseudophoenix_vinifera)	(Calamus_caryotoides	Nypa_fruticans)))))	Iriartea_deltoidea))	(Manicaria_saccifera	Pelagodoxa_henryana)))))	Hydriastele_microspadix)))	Kingia_australis);
((Dypsis_decaryi	(((((Manicaria_saccifera	Pelagodoxa_henryana)	Leopoldinia_pulchra)	(((((Attalea_speciosa	(Bactris_major	(Elaeis_guineensis	Elaeis_oleifera)))	((Reinhardtia_latisecta	Reinhardtia_paiewonskiana)	(Reinhardtia_simplex	Reinhardtia_gracilis)))	(((Pseudophoenix_vinifera	Roystonea_regia)	(Orania_palindan	(Podococcus_barteri	Sclerosperma_profizianum)))	(Chamaedorea_seifrizii	((Serenoa_repens	(Sabal_domingensis	Phoenix_dactylifera))	(Calamus_caryotoides	Nypa_fruticans)))))	Iriartea_deltoidea)	(Geonoma_undata	(Prestoea_acuminata	(Oenocarpus_minor	Oenocarpus_bataua)))))	((Veitchia_spiralis	(Heterospathe_cagayanensis	Hydriastele_microspadix))	Kentiopsis_piersoniorum))	Dictyosperma_album))	Kingia_australis);
((Chamaedorea_seifrizii	(((Orania_palindan	(Podococcus_barteri	Sclerosperma_profizianum))	(((Iriartea_deltoidea	(Geonoma_undata	((((Hydriastele_microspadix	((Kentiopsis_piersoniorum	Veitchia_spiralis)	Heterospathe_cagayanensis))	(Dictyosperma_album	Dypsis_decaryi))	((Leopoldinia_pulchra	Prestoea_acuminata)	(Oenocarpus_minor	Oenocarpus_bataua)))	(Manicaria_saccifera	Pelagodoxa_henryana))))	(Nypa_fruticans	((Pseudophoenix_vinifera	Roystonea_regia)	(Serenoa_repens	(Sabal_domingensis	Phoenix_dactylifera)))))	((Bactris_major	(Elaeis_guineensis	Elaeis_oleifera))	(((Reinhardtia_latisecta	Reinhardtia_paiewonskiana)	(Reinhardtia_simplex	Reinhardtia_gracilis))	Attalea_speciosa))))	Calamus_caryotoides))	Kingia_australis);
((Calamus_caryotoides	(((Podococcus_barteri	Orania_palindan)	Sclerosperma_profizianum)	(((((Attalea_speciosa	Nypa_fruticans)	(Geonoma_undata	((Manicaria_saccifera	Pelagodoxa_henryana)	(((Prestoea_acuminata	(Oenocarpus_minor	Oenocarpus_bataua))	((Hydriastele_microspadix	((Kentiopsis_piersoniorum	Veitchia_spiralis)	Heterospathe_cagayanensis))	(Dictyosperma_album	Dypsis_decaryi)))	Leopoldinia_pulchra))))	(((Serenoa_repens	(Sabal_domingensis	Phoenix_dactylifera))	(Chamaedorea_seifrizii	Pseudophoenix_vinifera))	Iriartea_deltoidea))	((Bactris_major	(Elaeis_guineensis	Elaeis_oleifera))	((Reinhardtia_latisecta	Reinhardtia_paiewonskiana)	(Reinhardtia_simplex	Reinhardtia_gracilis))))	Roystonea_regia)))	Kingia_australis);
((Calamus_caryotoides	(Serenoa_repens	((Sabal_domingensis	Phoenix_dactylifera)	(Iriartea_deltoidea	((((Bactris_major	(Elaeis_guineensis	Elaeis_oleifera))	((Reinhardtia_latisecta	Reinhardtia_paiewonskiana)	(Reinhardtia_simplex	Reinhardtia_gracilis)))	((Pseudophoenix_vinifera	Roystonea_regia)	((Podococcus_barteri	Orania_palindan)	Sclerosperma_profizianum)))	(Chamaedorea_seifrizii	((Leopoldinia_pulchra	(Attalea_speciosa	Nypa_fruticans))	(Geonoma_undata	((Manicaria_saccifera	Pelagodoxa_henryana)	((Prestoea_acuminata	(Oenocarpus_minor	Oenocarpus_bataua))	(Dictyosperma_album	(Dypsis_decaryi	((Hydriastele_microspadix	Heterospathe_cagayanensis)	(Kentiopsis_piersoniorum	Veitchia_spiralis))))))))))))))	Kingia_australis);
((Dypsis_decaryi	(((Hydriastele_microspadix	(Kentiopsis_piersoniorum	(Veitchia_spiralis	Heterospathe_cagayanensis)))	(((Pelagodoxa_henryana	Manicaria_saccifera)	((((Calamus_caryotoides	(((Attalea_speciosa	Bactris_major)	(Elaeis_oleifera	Elaeis_guineensis))	((Reinhardtia_latisecta	Reinhardtia_paiewonskiana)	(Reinhardtia_simplex	Reinhardtia_gracilis))))	(((Chamaedorea_seifrizii	Pseudophoenix_vinifera)	(Serenoa_repens	(Phoenix_dactylifera	Sabal_domingensis)))	(Nypa_fruticans	(Roystonea_regia	((Sclerosperma_profizianum	Podococcus_barteri)	Orania_palindan)))))	Iriartea_deltoidea)	Geonoma_undata))	((Oenocarpus_minor	Oenocarpus_bataua)	(Leopoldinia_pulchra	Prestoea_acuminata))))	Dictyosperma_album))	Kingia_australis);
((Calamus_caryotoides	(Nypa_fruticans	(Chamaedorea_seifrizii	(((Roystonea_regia	(Sclerosperma_profizianum	(Podococcus_barteri	Orania_palindan)))	((Pseudophoenix_vinifera	(Sabal_domingensis	(Serenoa_repens	Phoenix_dactylifera)))	Iriartea_deltoidea))	((((Dictyosperma_album	Dypsis_decaryi)	((Kentiopsis_piersoniorum	Veitchia_spiralis)	(Heterospathe_cagayanensis	Hydriastele_microspadix)))	((Pelagodoxa_henryana	Manicaria_saccifera)	(Geonoma_undata	((Oenocarpus_minor	Oenocarpus_bataua)	(Leopoldinia_pulchra	Prestoea_acuminata)))))	(((Bactris_major	(Elaeis_oleifera	Elaeis_guineensis))	((Reinhardtia_latisecta	Reinhardtia_paiewonskiana)	(Reinhardtia_simplex	Reinhardtia_gracilis)))	Attalea_speciosa))))))	Kingia_australis);
((Calamus_caryotoides	((Orania_palindan	(Sclerosperma_profizianum	Podococcus_barteri))	((Chamaedorea_seifrizii	((Geonoma_undata	((((Dictyosperma_album	Dypsis_decaryi)	(Kentiopsis_piersoniorum	(Veitchia_spiralis	(Heterospathe_cagayanensis	Hydriastele_microspadix))))	((Oenocarpus_minor	Oenocarpus_bataua)	Prestoea_acuminata))	((Leopoldinia_pulchra	Pelagodoxa_henryana)	Manicaria_saccifera)))	(((Pseudophoenix_vinifera	(Serenoa_repens	(Phoenix_dactylifera	Sabal_domingensis)))	Iriartea_deltoidea)	(((Bactris_major	(Attalea_speciosa	(Elaeis_oleifera	Elaeis_guineensis)))	((Reinhardtia_latisecta	Reinhardtia_paiewonskiana)	(Reinhardtia_simplex	Reinhardtia_gracilis)))	Nypa_fruticans))))	Roystonea_regia)))	Kingia_australis);
((Orania_palindan	(Podococcus_barteri	((((Calamus_caryotoides	Chamaedorea_seifrizii)	(Nypa_fruticans	(((Manicaria_saccifera	((Dictyosperma_album	Dypsis_decaryi)	((Heterospathe_cagayanensis	(Kentiopsis_piersoniorum	Veitchia_spiralis))	Hydriastele_microspadix)))	(((Oenocarpus_minor	Oenocarpus_bataua)	(Leopoldinia_pulchra	Prestoea_acuminata))	Pelagodoxa_henryana))	Geonoma_undata)))	(((Roystonea_regia	Pseudophoenix_vinifera)	(((Bactris_major	(Elaeis_oleifera	Elaeis_guineensis))	((Reinhardtia_latisecta	Reinhardtia_paiewonskiana)	(Reinhardtia_simplex	Reinhardtia_gracilis)))	Attalea_speciosa))	((Serenoa_repens	(Phoenix_dactylifera	Sabal_domingensis))	Iriartea_deltoidea)))	Sclerosperma_profizianum)))	Kingia_australis);
((Calamus_caryotoides	(Nypa_fruticans	(((Roystonea_regia	((Sclerosperma_profizianum	Podococcus_barteri)	Orania_palindan))	((Chamaedorea_seifrizii	((((Dictyosperma_album	Dypsis_decaryi)	(((Heterospathe_cagayanensis	Veitchia_spiralis)	Hydriastele_microspadix)	Kentiopsis_piersoniorum))	((((Oenocarpus_minor	Oenocarpus_bataua)	Prestoea_acuminata)	(Geonoma_undata	Manicaria_saccifera))	Pelagodoxa_henryana))	(((Bactris_major	(Elaeis_oleifera	Elaeis_guineensis))	((Reinhardtia_latisecta	Reinhardtia_paiewonskiana)	(Reinhardtia_simplex	Reinhardtia_gracilis)))	Attalea_speciosa)))	((Serenoa_repens	(Phoenix_dactylifera	Sabal_domingensis))	(Pseudophoenix_vinifera	Iriartea_deltoidea))))	Leopoldinia_pulchra)))	Kingia_australis);
((Chamaedorea_seifrizii	((Serenoa_repens	(Phoenix_dactylifera	Sabal_domingensis))	((Iriartea_deltoidea	(((((((Dictyosperma_album	Dypsis_decaryi)	(((Heterospathe_cagayanensis	Veitchia_spiralis)	Hydriastele_microspadix)	Kentiopsis_piersoniorum))	((Oenocarpus_minor	Oenocarpus_bataua)	Prestoea_acuminata))	(Pelagodoxa_henryana	Manicaria_saccifera))	Geonoma_undata)	(((Bactris_major	(Elaeis_oleifera	Elaeis_guineensis))	((Reinhardtia_latisecta	Reinhardtia_paiewonskiana)	(Reinhardtia_simplex	Reinhardtia_gracilis)))	Attalea_speciosa))	((Pseudophoenix_vinifera	Roystonea_regia)	(Sclerosperma_profizianum	(Podococcus_barteri	Orania_palindan)))))	(Leopoldinia_pulchra	(Calamus_caryotoides	Nypa_fruticans)))))	Kingia_australis);
((Calamus_caryotoides	((Orania_palindan	(Sclerosperma_profizianum	Podococcus_barteri))	((Chamaedorea_seifrizii	(((Pseudophoenix_vinifera	(Nypa_fruticans	(Serenoa_repens	(Phoenix_dactylifera	Sabal_domingensis))))	(Iriartea_deltoidea	((((((Dictyosperma_album	Dypsis_decaryi)	(Hydriastele_microspadix	((Veitchia_spiralis	Kentiopsis_piersoniorum)	Heterospathe_cagayanensis)))	((Oenocarpus_minor	Oenocarpus_bataua)	Prestoea_acuminata))	(Manicaria_saccifera	Geonoma_undata))	Leopoldinia_pulchra)	Pelagodoxa_henryana)))	(((Bactris_major	(Elaeis_oleifera	Elaeis_guineensis))	((Reinhardtia_latisecta	Reinhardtia_paiewonskiana)	(Reinhardtia_simplex	Reinhardtia_gracilis)))	Attalea_speciosa)))	Roystonea_regia)))	Kingia_australis);
((Orania_palindan	(((Podococcus_barteri	Calamus_caryotoides)	Sclerosperma_profizianum)	((((Chamaedorea_seifrizii	(((((Bactris_major	(Elaeis_oleifera	Elaeis_guineensis))	((Reinhardtia_latisecta	Reinhardtia_paiewonskiana)	(Reinhardtia_simplex	Reinhardtia_gracilis)))	Attalea_speciosa)	(Iriartea_deltoidea	(Pseudophoenix_vinifera	(Serenoa_repens	(Phoenix_dactylifera	Sabal_domingensis)))))	(((Dictyosperma_album	Dypsis_decaryi)	((Hydriastele_microspadix	(Veitchia_spiralis	Heterospathe_cagayanensis))	Kentiopsis_piersoniorum))	((((Oenocarpus_minor	Oenocarpus_bataua)	Prestoea_acuminata)	(Geonoma_undata	Pelagodoxa_henryana))	Manicaria_saccifera))))	Leopoldinia_pulchra)	Roystonea_regia)	Nypa_fruticans)))	Kingia_australis);
((Calamus_caryotoides	(((Sclerosperma_profizianum	(Podococcus_barteri	Orania_palindan))	((((Serenoa_repens	(Phoenix_dactylifera	Sabal_domingensis))	(Iriartea_deltoidea	Pseudophoenix_vinifera))	((((Geonoma_undata	(((Dictyosperma_album	Dypsis_decaryi)	(Hydriastele_microspadix	(Heterospathe_cagayanensis	(Veitchia_spiralis	Kentiopsis_piersoniorum))))	((Oenocarpus_minor	Oenocarpus_bataua)	Prestoea_acuminata)))	((Pelagodoxa_henryana	Manicaria_saccifera)	Leopoldinia_pulchra))	(((Bactris_major	(Elaeis_oleifera	Elaeis_guineensis))	((Reinhardtia_latisecta	Reinhardtia_paiewonskiana)	(Reinhardtia_simplex	Reinhardtia_gracilis)))	Attalea_speciosa))	Chamaedorea_seifrizii))	Roystonea_regia))	Nypa_fruticans))	Kingia_australis);
((Chamaedorea_seifrizii	(((Nypa_fruticans	(Attalea_speciosa	(Serenoa_repens	(Phoenix_dactylifera	Sabal_domingensis))))	((Iriartea_deltoidea	Pseudophoenix_vinifera)	((Bactris_major	(Elaeis_oleifera	Elaeis_guineensis))	((Reinhardtia_latisecta	Reinhardtia_paiewonskiana)	(Reinhardtia_simplex	Reinhardtia_gracilis)))))	((((Leopoldinia_pulchra	(((Dictyosperma_album	Dypsis_decaryi)	((Veitchia_spiralis	Kentiopsis_piersoniorum)	(Hydriastele_microspadix	Heterospathe_cagayanensis)))	((Oenocarpus_minor	Oenocarpus_bataua)	Prestoea_acuminata)))	(Pelagodoxa_henryana	Manicaria_saccifera))	Geonoma_undata)	((Roystonea_regia	((Sclerosperma_profizianum	Podococcus_barteri)	Orania_palindan))	Calamus_caryotoides))))	Kingia_australis);
((Veitchia_spiralis	(Heterospathe_cagayanensis	((Kentiopsis_piersoniorum	((Dictyosperma_album	Dypsis_decaryi)	(((Pelagodoxa_henryana	(Manicaria_saccifera	(Leopoldinia_pulchra	Geonoma_undata)))	(((Bactris_major	(Attalea_speciosa	(Elaeis_oleifera	Elaeis_guineensis)))	((Reinhardtia_gracilis	Reinhardtia_simplex)	(Reinhardtia_latisecta	Reinhardtia_paiewonskiana)))	((Iriartea_deltoidea	(((Calamus_caryotoides	Orania_palindan)	(Sclerosperma_profizianum	Podococcus_barteri))	(Pseudophoenix_vinifera	Roystonea_regia)))	((Nypa_fruticans	(Sabal_domingensis	(Phoenix_dactylifera	Serenoa_repens)))	Chamaedorea_seifrizii))))	(Prestoea_acuminata	(Oenocarpus_minor	Oenocarpus_bataua)))))	Hydriastele_microspadix)))	Kingia_australis);
((Iriartea_deltoidea	(((Leopoldinia_pulchra	Nypa_fruticans)	(((((Hydriastele_microspadix	Heterospathe_cagayanensis)	(Veitchia_spiralis	Kentiopsis_piersoniorum))	(Dictyosperma_album	Dypsis_decaryi))	(Geonoma_undata	(Prestoea_acuminata	Manicaria_saccifera)))	((Oenocarpus_minor	Oenocarpus_bataua)	Pelagodoxa_henryana)))	((((Orania_palindan	(Sclerosperma_profizianum	Podococcus_barteri))	Roystonea_regia)	(Calamus_caryotoides	(Serenoa_repens	(Sabal_domingensis	Phoenix_dactylifera))))	((Pseudophoenix_vinifera	Chamaedorea_seifrizii)	((Bactris_major	(Attalea_speciosa	(Elaeis_oleifera	Elaeis_guineensis)))	((Reinhardtia_gracilis	Reinhardtia_simplex)	(Reinhardtia_latisecta	Reinhardtia_paiewonskiana)))))))	Kingia_australis);
((Calamus_caryotoides	(Podococcus_barteri	(((Roystonea_regia	(Chamaedorea_seifrizii	(((Iriartea_deltoidea	(Nypa_fruticans	(Sabal_domingensis	(Phoenix_dactylifera	Serenoa_repens))))	((((Bactris_major	(Elaeis_oleifera	Elaeis_guineensis))	((Reinhardtia_gracilis	Reinhardtia_simplex)	(Reinhardtia_latisecta	Reinhardtia_paiewonskiana)))	Attalea_speciosa)	((Leopoldinia_pulchra	(((Hydriastele_microspadix	(Heterospathe_cagayanensis	(Veitchia_spiralis	Kentiopsis_piersoniorum)))	(Dictyosperma_album	Dypsis_decaryi))	(Geonoma_undata	Manicaria_saccifera)))	((Prestoea_acuminata	(Oenocarpus_minor	Oenocarpus_bataua))	Pelagodoxa_henryana))))	Pseudophoenix_vinifera)))	Orania_palindan)	Sclerosperma_profizianum)))	Kingia_australis);
((Dictyosperma_album	(Dypsis_decaryi	((Manicaria_saccifera	(Geonoma_undata	((Prestoea_acuminata	(Oenocarpus_minor	Oenocarpus_bataua))	((((((Chamaedorea_seifrizii	(Sabal_domingensis	(Phoenix_dactylifera	Serenoa_repens)))	Calamus_caryotoides)	Pseudophoenix_vinifera)	((((Podococcus_barteri	Orania_palindan)	Sclerosperma_profizianum)	(Nypa_fruticans	Roystonea_regia))	(((Attalea_speciosa	Bactris_major)	(Elaeis_oleifera	Elaeis_guineensis))	((Reinhardtia_gracilis	Reinhardtia_simplex)	(Reinhardtia_latisecta	Reinhardtia_paiewonskiana)))))	Iriartea_deltoidea)	Pelagodoxa_henryana))))	((Veitchia_spiralis	Kentiopsis_piersoniorum)	(Hydriastele_microspadix	(Leopoldinia_pulchra	Heterospathe_cagayanensis))))))	Kingia_australis);
((Calamus_caryotoides	(((Pseudophoenix_vinifera	((((Roystonea_regia	(Orania_palindan	(Podococcus_barteri	Sclerosperma_profizianum)))	((Bactris_major	(Elaeis_oleifera	Elaeis_guineensis))	((Reinhardtia_gracilis	Reinhardtia_simplex)	(Reinhardtia_latisecta	Reinhardtia_paiewonskiana))))	Attalea_speciosa)	(Iriartea_deltoidea	((((Manicaria_saccifera	Pelagodoxa_henryana)	Leopoldinia_pulchra)	Geonoma_undata)	((Prestoea_acuminata	(Oenocarpus_minor	Oenocarpus_bataua))	(((Veitchia_spiralis	Kentiopsis_piersoniorum)	(Hydriastele_microspadix	Heterospathe_cagayanensis))	(Dictyosperma_album	Dypsis_decaryi)))))))	(((Sabal_domingensis	Phoenix_dactylifera)	Serenoa_repens)	Chamaedorea_seifrizii))	Nypa_fruticans))	Kingia_australis);
((Calamus_caryotoides	((Podococcus_barteri	Sclerosperma_profizianum)	((((Attalea_speciosa	((Bactris_major	(Elaeis_oleifera	Elaeis_guineensis))	((Reinhardtia_gracilis	Reinhardtia_simplex)	(Reinhardtia_latisecta	Reinhardtia_paiewonskiana))))	(((((Sabal_domingensis	Phoenix_dactylifera)	Serenoa_repens)	(Pseudophoenix_vinifera	Iriartea_deltoidea))	(Nypa_fruticans	(Geonoma_undata	((Prestoea_acuminata	(Oenocarpus_minor	Oenocarpus_bataua))	((Manicaria_saccifera	Pelagodoxa_henryana)	(((Hydriastele_microspadix	((Veitchia_spiralis	Heterospathe_cagayanensis)	Kentiopsis_piersoniorum))	(Dictyosperma_album	Dypsis_decaryi))	Leopoldinia_pulchra))))))	Chamaedorea_seifrizii))	Roystonea_regia)	Orania_palindan)))	Kingia_australis);
((Calamus_caryotoides	(Nypa_fruticans	(((((((((Prestoea_acuminata	(Oenocarpus_minor	Oenocarpus_bataua))	(((Hydriastele_microspadix	(Heterospathe_cagayanensis	Veitchia_spiralis))	Kentiopsis_piersoniorum)	(Dictyosperma_album	Dypsis_decaryi)))	(Manicaria_saccifera	Pelagodoxa_henryana))	Leopoldinia_pulchra)	Geonoma_undata)	((Attalea_speciosa	((Bactris_major	(Elaeis_oleifera	Elaeis_guineensis))	((Reinhardtia_gracilis	Reinhardtia_simplex)	(Reinhardtia_latisecta	Reinhardtia_paiewonskiana))))	((Sabal_domingensis	(Phoenix_dactylifera	Serenoa_repens))	(Pseudophoenix_vinifera	Iriartea_deltoidea))))	Chamaedorea_seifrizii)	Roystonea_regia)	(Orania_palindan	(Podococcus_barteri	Sclerosperma_profizianum)))))	Kingia_australis);
((Dypsis_decaryi	(((((((((Attalea_speciosa	((Bactris_major	(Elaeis_oleifera	Elaeis_guineensis))	((Reinhardtia_gracilis	Reinhardtia_simplex)	(Reinhardtia_latisecta	Reinhardtia_paiewonskiana))))	((Serenoa_repens	(Sabal_domingensis	Phoenix_dactylifera))	(Pseudophoenix_vinifera	Iriartea_deltoidea)))	(Chamaedorea_seifrizii	(Roystonea_regia	(Orania_palindan	(Podococcus_barteri	Sclerosperma_profizianum)))))	(Calamus_caryotoides	Nypa_fruticans))	Manicaria_saccifera)	Leopoldinia_pulchra)	((Pelagodoxa_henryana	Geonoma_undata)	(Prestoea_acuminata	(Oenocarpus_minor	Oenocarpus_bataua))))	((Heterospathe_cagayanensis	(Veitchia_spiralis	Kentiopsis_piersoniorum))	Hydriastele_microspadix))	Dictyosperma_album))	Kingia_australis);
((Dypsis_decaryi	((((Prestoea_acuminata	(Oenocarpus_minor	Oenocarpus_bataua))	(Pelagodoxa_henryana	(((Geonoma_undata	Manicaria_saccifera)	Leopoldinia_pulchra)	((((Bactris_major	(Elaeis_oleifera	Elaeis_guineensis))	((Reinhardtia_gracilis	Reinhardtia_simplex)	(Reinhardtia_latisecta	Reinhardtia_paiewonskiana)))	((Nypa_fruticans	(Attalea_speciosa	(Sabal_domingensis	(Phoenix_dactylifera	Serenoa_repens))))	((Calamus_caryotoides	Chamaedorea_seifrizii)	((Pseudophoenix_vinifera	Roystonea_regia)	(Orania_palindan	(Podococcus_barteri	Sclerosperma_profizianum))))))	Iriartea_deltoidea))))	(Heterospathe_cagayanensis	((Veitchia_spiralis	Kentiopsis_piersoniorum)	Hydriastele_microspadix)))	Dictyosperma_album))	Kingia_australis);
((Iriartea_deltoidea	((((Chamaedorea_seifrizii	((Pseudophoenix_vinifera	Roystonea_regia)	(Calamus_caryotoides	(Orania_palindan	(Podococcus_barteri	Sclerosperma_profizianum)))))	((Bactris_major	(Elaeis_oleifera	Elaeis_guineensis))	((Reinhardtia_gracilis	Reinhardtia_simplex)	(Reinhardtia_latisecta	Reinhardtia_paiewonskiana))))	(((((Veitchia_spiralis	Kentiopsis_piersoniorum)	(Hydriastele_microspadix	Heterospathe_cagayanensis))	(Dictyosperma_album	Dypsis_decaryi))	(Leopoldinia_pulchra	(Manicaria_saccifera	Pelagodoxa_henryana)))	(Geonoma_undata	(Prestoea_acuminata	(Oenocarpus_minor	Oenocarpus_bataua)))))	((Nypa_fruticans	Attalea_speciosa)	(Serenoa_repens	(Sabal_domingensis	Phoenix_dactylifera)))))	Kingia_australis);
((Pelagodoxa_henryana	(((((((Bactris_major	(Elaeis_guineensis	Elaeis_oleifera))	((Reinhardtia_latisecta	Reinhardtia_paiewonskiana)	(Reinhardtia_gracilis	Reinhardtia_simplex)))	(((Calamus_caryotoides	Attalea_speciosa)	Nypa_fruticans)	Leopoldinia_pulchra))	Chamaedorea_seifrizii)	(((Serenoa_repens	(Phoenix_dactylifera	Sabal_domingensis))	(Pseudophoenix_vinifera	Iriartea_deltoidea))	(Roystonea_regia	(Sclerosperma_profizianum	(Orania_palindan	Podococcus_barteri)))))	(Geonoma_undata	(((Oenocarpus_bataua	Oenocarpus_minor)	Prestoea_acuminata)	((Dictyosperma_album	Dypsis_decaryi)	(((Veitchia_spiralis	Kentiopsis_piersoniorum)	Heterospathe_cagayanensis)	Hydriastele_microspadix)))))	Manicaria_saccifera))	Kingia_australis);
((Calamus_caryotoides	(Nypa_fruticans	((Serenoa_repens	(Phoenix_dactylifera	Sabal_domingensis))	(((((Pseudophoenix_vinifera	Roystonea_regia)	(Orania_palindan	(Podococcus_barteri	Sclerosperma_profizianum)))	Iriartea_deltoidea)	(((Geonoma_undata	((Oenocarpus_bataua	Oenocarpus_minor)	Prestoea_acuminata))	(((Dictyosperma_album	Dypsis_decaryi)	((Heterospathe_cagayanensis	(Veitchia_spiralis	Kentiopsis_piersoniorum))	Hydriastele_microspadix))	((Manicaria_saccifera	Pelagodoxa_henryana)	Leopoldinia_pulchra)))	(((Bactris_major	(Elaeis_guineensis	Elaeis_oleifera))	((Reinhardtia_latisecta	Reinhardtia_paiewonskiana)	(Reinhardtia_gracilis	Reinhardtia_simplex)))	Attalea_speciosa)))	Chamaedorea_seifrizii))))	Kingia_australis);
((Calamus_caryotoides	(Nypa_fruticans	((Serenoa_repens	(Phoenix_dactylifera	Sabal_domingensis))	((((Roystonea_regia	(Orania_palindan	(Podococcus_barteri	Sclerosperma_profizianum)))	(Pseudophoenix_vinifera	Iriartea_deltoidea))	((((((Oenocarpus_bataua	Oenocarpus_minor)	Prestoea_acuminata)	((Dictyosperma_album	Dypsis_decaryi)	((Heterospathe_cagayanensis	(Veitchia_spiralis	Kentiopsis_piersoniorum))	Hydriastele_microspadix)))	(Leopoldinia_pulchra	(Pelagodoxa_henryana	Manicaria_saccifera)))	Geonoma_undata)	(((Bactris_major	(Elaeis_guineensis	Elaeis_oleifera))	((Reinhardtia_latisecta	Reinhardtia_paiewonskiana)	(Reinhardtia_gracilis	Reinhardtia_simplex)))	Attalea_speciosa)))	Chamaedorea_seifrizii))))	Kingia_australis);
((Chamaedorea_seifrizii	(((Nypa_fruticans	(((Oenocarpus_bataua	Oenocarpus_minor)	(((Dictyosperma_album	Dypsis_decaryi)	(Heterospathe_cagayanensis	((Veitchia_spiralis	Kentiopsis_piersoniorum)	Hydriastele_microspadix)))	(Prestoea_acuminata	(Geonoma_undata	Manicaria_saccifera))))	(Pelagodoxa_henryana	Leopoldinia_pulchra)))	(((Attalea_speciosa	(Calamus_caryotoides	(Pseudophoenix_vinifera	(Sabal_domingensis	(Serenoa_repens	Phoenix_dactylifera)))))	Iriartea_deltoidea)	((Bactris_major	(Elaeis_guineensis	Elaeis_oleifera))	((Reinhardtia_latisecta	Reinhardtia_paiewonskiana)	(Reinhardtia_gracilis	Reinhardtia_simplex)))))	(Roystonea_regia	(Orania_palindan	(Podococcus_barteri	Sclerosperma_profizianum)))))	Kingia_australis);
((Dictyosperma_album	(Dypsis_decaryi	((Hydriastele_microspadix	(Heterospathe_cagayanensis	(Veitchia_spiralis	Kentiopsis_piersoniorum)))	((Prestoea_acuminata	(Geonoma_undata	Manicaria_saccifera))	((Pelagodoxa_henryana	((((Serenoa_repens	(Phoenix_dactylifera	Sabal_domingensis))	(Iriartea_deltoidea	Pseudophoenix_vinifera))	(((Roystonea_regia	((Podococcus_barteri	Sclerosperma_profizianum)	(Calamus_caryotoides	Orania_palindan)))	(Attalea_speciosa	((Bactris_major	(Elaeis_guineensis	Elaeis_oleifera))	((Reinhardtia_latisecta	Reinhardtia_paiewonskiana)	(Reinhardtia_gracilis	Reinhardtia_simplex)))))	Chamaedorea_seifrizii))	(Leopoldinia_pulchra	Nypa_fruticans)))	(Oenocarpus_bataua	Oenocarpus_minor))))))	Kingia_australis);
((Calamus_caryotoides	((((((Attalea_speciosa	Bactris_major)	(Elaeis_guineensis	Elaeis_oleifera))	((Reinhardtia_latisecta	Reinhardtia_paiewonskiana)	(Reinhardtia_gracilis	Reinhardtia_simplex)))	(Chamaedorea_seifrizii	((Iriartea_deltoidea	((Leopoldinia_pulchra	(Pelagodoxa_henryana	((((Dictyosperma_album	Dypsis_decaryi)	(Hydriastele_microspadix	(Heterospathe_cagayanensis	(Veitchia_spiralis	Kentiopsis_piersoniorum))))	(Prestoea_acuminata	(Oenocarpus_bataua	Oenocarpus_minor)))	Geonoma_undata)))	Manicaria_saccifera))	((Serenoa_repens	(Phoenix_dactylifera	Sabal_domingensis))	Pseudophoenix_vinifera))))	(((Orania_palindan	Podococcus_barteri)	Sclerosperma_profizianum)	Roystonea_regia))	Nypa_fruticans))	Kingia_australis);
((Chamaedorea_seifrizii	((((Roystonea_regia	(Calamus_caryotoides	((Podococcus_barteri	Sclerosperma_profizianum)	Orania_palindan)))	(Nypa_fruticans	(Sabal_domingensis	(Serenoa_repens	Phoenix_dactylifera))))	(((Attalea_speciosa	((Bactris_major	(Elaeis_guineensis	Elaeis_oleifera))	((Reinhardtia_latisecta	Reinhardtia_paiewonskiana)	(Reinhardtia_gracilis	Reinhardtia_simplex))))	((Geonoma_undata	(((Dictyosperma_album	Dypsis_decaryi)	(Hydriastele_microspadix	(Heterospathe_cagayanensis	(Veitchia_spiralis	Kentiopsis_piersoniorum))))	(Prestoea_acuminata	(Oenocarpus_bataua	Oenocarpus_minor))))	(Leopoldinia_pulchra	(Manicaria_saccifera	Pelagodoxa_henryana))))	Iriartea_deltoidea))	Pseudophoenix_vinifera))	Kingia_australis);
((Orania_palindan	(((Nypa_fruticans	Calamus_caryotoides)	((((((Manicaria_saccifera	Pelagodoxa_henryana)	(((Dictyosperma_album	Dypsis_decaryi)	((Hydriastele_microspadix	(Heterospathe_cagayanensis	Veitchia_spiralis))	Kentiopsis_piersoniorum))	((Leopoldinia_pulchra	Prestoea_acuminata)	(Oenocarpus_bataua	Oenocarpus_minor))))	Geonoma_undata)	Chamaedorea_seifrizii)	((Iriartea_deltoidea	(Pseudophoenix_vinifera	(Serenoa_repens	(Phoenix_dactylifera	Sabal_domingensis))))	(Attalea_speciosa	((Bactris_major	(Elaeis_guineensis	Elaeis_oleifera))	((Reinhardtia_latisecta	Reinhardtia_paiewonskiana)	(Reinhardtia_gracilis	Reinhardtia_simplex))))))	Roystonea_regia))	(Podococcus_barteri	Sclerosperma_profizianum)))	Kingia_australis);
(((Calamus_caryotoides	((((((Prestoea_acuminata	(Geonoma_undata	Manicaria_saccifera))	Pelagodoxa_henryana)	(((Dictyosperma_album	Dypsis_decaryi)	(((Veitchia_spiralis	Kentiopsis_piersoniorum)	Heterospathe_cagayanensis)	Hydriastele_microspadix))	(Oenocarpus_bataua	Oenocarpus_minor)))	Leopoldinia_pulchra)	(Chamaedorea_seifrizii	((Nypa_fruticans	(Serenoa_repens	(Phoenix_dactylifera	Sabal_domingensis)))	(((Pseudophoenix_vinifera	Roystonea_regia)	(Attalea_speciosa	((Bactris_major	(Elaeis_guineensis	Elaeis_oleifera))	((Reinhardtia_latisecta	Reinhardtia_paiewonskiana)	(Reinhardtia_gracilis	Reinhardtia_simplex)))))	(Orania_palindan	Iriartea_deltoidea)))))	Sclerosperma_profizianum))	Podococcus_barteri)	Kingia_australis);
((Calamus_caryotoides	(Nypa_fruticans	((Serenoa_repens	(Phoenix_dactylifera	Sabal_domingensis))	((((Attalea_speciosa	((Bactris_major	(Elaeis_guineensis	Elaeis_oleifera))	((Reinhardtia_latisecta	Reinhardtia_paiewonskiana)	(Reinhardtia_gracilis	Reinhardtia_simplex))))	(Leopoldinia_pulchra	(Geonoma_undata	((((Dictyosperma_album	Dypsis_decaryi)	(((Veitchia_spiralis	Kentiopsis_piersoniorum)	Heterospathe_cagayanensis)	Hydriastele_microspadix))	(Prestoea_acuminata	(Oenocarpus_bataua	Oenocarpus_minor)))	(Manicaria_saccifera	Pelagodoxa_henryana)))))	(Chamaedorea_seifrizii	((Orania_palindan	(Sclerosperma_profizianum	Podococcus_barteri))	Roystonea_regia)))	(Iriartea_deltoidea	Pseudophoenix_vinifera)))))	Kingia_australis);
(((Nypa_fruticans	((Serenoa_repens	(Phoenix_dactylifera	Sabal_domingensis))	((((Geonoma_undata	((Manicaria_saccifera	(Leopoldinia_pulchra	Pelagodoxa_henryana))	(((Dictyosperma_album	Dypsis_decaryi)	(((Veitchia_spiralis	Kentiopsis_piersoniorum)	Heterospathe_cagayanensis)	Hydriastele_microspadix))	((Oenocarpus_bataua	Oenocarpus_minor)	Prestoea_acuminata))))	Chamaedorea_seifrizii)	Iriartea_deltoidea)	((((Orania_palindan	(Sclerosperma_profizianum	Podococcus_barteri))	(Roystonea_regia	Pseudophoenix_vinifera))	(((Reinhardtia_latisecta	Reinhardtia_paiewonskiana)	(Reinhardtia_gracilis	Reinhardtia_simplex))	(Bactris_major	(Elaeis_oleifera	Elaeis_guineensis))))	Attalea_speciosa))))	Calamus_caryotoides)	Kingia_australis);
(((Nypa_fruticans	((Serenoa_repens	(Phoenix_dactylifera	Sabal_domingensis))	((Iriartea_deltoidea	(((((Attalea_speciosa	((Dictyosperma_album	Dypsis_decaryi)	((Heterospathe_cagayanensis	Hydriastele_microspadix)	(Kentiopsis_piersoniorum	Veitchia_spiralis))))	(((Oenocarpus_bataua	Oenocarpus_minor)	Prestoea_acuminata)	Leopoldinia_pulchra))	(Manicaria_saccifera	Pelagodoxa_henryana))	Geonoma_undata)	(((Roystonea_regia	(Orania_palindan	(Sclerosperma_profizianum	Podococcus_barteri)))	(((Reinhardtia_latisecta	Reinhardtia_paiewonskiana)	(Reinhardtia_gracilis	Reinhardtia_simplex))	(Bactris_major	(Elaeis_oleifera	Elaeis_guineensis))))	Chamaedorea_seifrizii)))	Pseudophoenix_vinifera)))	Calamus_caryotoides)	Kingia_australis);
((Chamaedorea_seifrizii	((Serenoa_repens	(Phoenix_dactylifera	Sabal_domingensis))	((((((Leopoldinia_pulchra	(Manicaria_saccifera	Pelagodoxa_henryana))	(Nypa_fruticans	((Attalea_speciosa	((Dictyosperma_album	Dypsis_decaryi)	(Kentiopsis_piersoniorum	(Hydriastele_microspadix	(Veitchia_spiralis	Heterospathe_cagayanensis)))))	((Oenocarpus_bataua	Oenocarpus_minor)	Prestoea_acuminata))))	Geonoma_undata)	((Roystonea_regia	(Calamus_caryotoides	(Orania_palindan	(Sclerosperma_profizianum	Podococcus_barteri))))	(((Reinhardtia_latisecta	Reinhardtia_paiewonskiana)	(Reinhardtia_gracilis	Reinhardtia_simplex))	(Bactris_major	(Elaeis_oleifera	Elaeis_guineensis)))))	Iriartea_deltoidea)	Pseudophoenix_vinifera)))	Kingia_australis);
((((Dictyosperma_album	Dypsis_decaryi)	(Kentiopsis_piersoniorum	(Hydriastele_microspadix	(Veitchia_spiralis	Heterospathe_cagayanensis))))	(((Oenocarpus_bataua	Oenocarpus_minor)	Prestoea_acuminata)	((Geonoma_undata	(Leopoldinia_pulchra	(Manicaria_saccifera	Pelagodoxa_henryana)))	(Nypa_fruticans	((Attalea_speciosa	((Roystonea_regia	(Calamus_caryotoides	(Orania_palindan	(Sclerosperma_profizianum	Podococcus_barteri))))	(((Reinhardtia_latisecta	Reinhardtia_paiewonskiana)	(Reinhardtia_gracilis	Reinhardtia_simplex))	(Bactris_major	(Elaeis_oleifera	Elaeis_guineensis)))))	((Chamaedorea_seifrizii	Pseudophoenix_vinifera)	(Iriartea_deltoidea	(Serenoa_repens	(Phoenix_dactylifera	Sabal_domingensis)))))))))	Kingia_australis);
((Veitchia_spiralis	(Kentiopsis_piersoniorum	((Hydriastele_microspadix	(((Geonoma_undata	Manicaria_saccifera)	(Leopoldinia_pulchra	(((Oenocarpus_bataua	Oenocarpus_minor)	Prestoea_acuminata)	(Pelagodoxa_henryana	(Nypa_fruticans	((((Roystonea_regia	(Calamus_caryotoides	(Orania_palindan	(Sclerosperma_profizianum	Podococcus_barteri))))	(Attalea_speciosa	(((Reinhardtia_latisecta	Reinhardtia_paiewonskiana)	(Reinhardtia_gracilis	Reinhardtia_simplex))	(Bactris_major	(Elaeis_oleifera	Elaeis_guineensis)))))	((Chamaedorea_seifrizii	Pseudophoenix_vinifera)	(Serenoa_repens	(Phoenix_dactylifera	Sabal_domingensis))))	Iriartea_deltoidea))))))	(Dictyosperma_album	Dypsis_decaryi)))	Heterospathe_cagayanensis)))	Kingia_australis);
((Chamaedorea_seifrizii	(Pseudophoenix_vinifera	(((Calamus_caryotoides	Nypa_fruticans)	(Serenoa_repens	(Phoenix_dactylifera	Sabal_domingensis)))	((Iriartea_deltoidea	(Pelagodoxa_henryana	(Leopoldinia_pulchra	(((((Dictyosperma_album	Dypsis_decaryi)	((Heterospathe_cagayanensis	Hydriastele_microspadix)	(Veitchia_spiralis	Kentiopsis_piersoniorum)))	Manicaria_saccifera)	Geonoma_undata)	((Oenocarpus_bataua	Oenocarpus_minor)	Prestoea_acuminata)))))	((Roystonea_regia	((Orania_palindan	Podococcus_barteri)	Sclerosperma_profizianum))	(Attalea_speciosa	(((Reinhardtia_latisecta	Reinhardtia_paiewonskiana)	(Reinhardtia_gracilis	Reinhardtia_simplex))	(Bactris_major	(Elaeis_oleifera	Elaeis_guineensis)))))))))	Kingia_australis);
((Calamus_caryotoides	(Podococcus_barteri	(Sclerosperma_profizianum	(((((Attalea_speciosa	(((Reinhardtia_latisecta	Reinhardtia_paiewonskiana)	(Reinhardtia_gracilis	Reinhardtia_simplex))	(Bactris_major	(Elaeis_oleifera	Elaeis_guineensis))))	(Iriartea_deltoidea	((((Manicaria_saccifera	Pelagodoxa_henryana)	Leopoldinia_pulchra)	(((Oenocarpus_bataua	Oenocarpus_minor)	Prestoea_acuminata)	(Dictyosperma_album	(Dypsis_decaryi	(Hydriastele_microspadix	((Veitchia_spiralis	Kentiopsis_piersoniorum)	Heterospathe_cagayanensis))))))	Geonoma_undata)))	(Nypa_fruticans	(Serenoa_repens	(Phoenix_dactylifera	Sabal_domingensis))))	((Chamaedorea_seifrizii	Pseudophoenix_vinifera)	Roystonea_regia))	Orania_palindan))))	Kingia_australis);
((Calamus_caryotoides	(Chamaedorea_seifrizii	(((Nypa_fruticans	(Serenoa_repens	(Phoenix_dactylifera	Sabal_domingensis)))	((Pseudophoenix_vinifera	(Attalea_speciosa	(((Reinhardtia_latisecta	Reinhardtia_paiewonskiana)	(Reinhardtia_gracilis	Reinhardtia_simplex))	(Bactris_major	(Elaeis_oleifera	Elaeis_guineensis)))))	(Iriartea_deltoidea	(((((Oenocarpus_bataua	Oenocarpus_minor)	Prestoea_acuminata)	((Hydriastele_microspadix	((Veitchia_spiralis	Kentiopsis_piersoniorum)	Heterospathe_cagayanensis))	(Dictyosperma_album	Dypsis_decaryi)))	(Geonoma_undata	Manicaria_saccifera))	(Leopoldinia_pulchra	Pelagodoxa_henryana)))))	((Orania_palindan	(Podococcus_barteri	Sclerosperma_profizianum))	Roystonea_regia))))	Kingia_australis);
((Calamus_caryotoides	(Nypa_fruticans	((Serenoa_repens	(Phoenix_dactylifera	Sabal_domingensis))	((Iriartea_deltoidea	(((((Oenocarpus_bataua	Oenocarpus_minor)	Prestoea_acuminata)	((Hydriastele_microspadix	((Veitchia_spiralis	Kentiopsis_piersoniorum)	Heterospathe_cagayanensis))	(Dictyosperma_album	Dypsis_decaryi)))	((Leopoldinia_pulchra	Pelagodoxa_henryana)	Manicaria_saccifera))	Geonoma_undata))	((Orania_palindan	(Podococcus_barteri	Sclerosperma_profizianum))	((Chamaedorea_seifrizii	(Pseudophoenix_vinifera	Roystonea_regia))	(Attalea_speciosa	(((Reinhardtia_latisecta	Reinhardtia_paiewonskiana)	(Reinhardtia_gracilis	Reinhardtia_simplex))	(Bactris_major	(Elaeis_oleifera	Elaeis_guineensis))))))))))	Kingia_australis);
((Calamus_caryotoides	(Chamaedorea_seifrizii	(((((((Oenocarpus_bataua	Oenocarpus_minor)	Prestoea_acuminata)	((Hydriastele_microspadix	((Veitchia_spiralis	Kentiopsis_piersoniorum)	Heterospathe_cagayanensis))	(Dictyosperma_album	Dypsis_decaryi)))	((Pelagodoxa_henryana	Manicaria_saccifera)	Leopoldinia_pulchra))	Geonoma_undata)	((((Reinhardtia_latisecta	Reinhardtia_paiewonskiana)	(Reinhardtia_gracilis	Reinhardtia_simplex))	((Attalea_speciosa	Bactris_major)	(Elaeis_oleifera	Elaeis_guineensis)))	((Iriartea_deltoidea	((Serenoa_repens	(Phoenix_dactylifera	Sabal_domingensis))	Pseudophoenix_vinifera))	Nypa_fruticans)))	(Roystonea_regia	(Orania_palindan	(Podococcus_barteri	Sclerosperma_profizianum))))))	Kingia_australis);
(((((Pseudophoenix_vinifera	(Calamus_caryotoides	(Serenoa_repens	(Sabal_domingensis	Phoenix_dactylifera))))	Nypa_fruticans)	(((Roystonea_regia	Attalea_speciosa)	((Podococcus_barteri	Sclerosperma_profizianum)	Orania_palindan))	(((Bactris_major	(Elaeis_guineensis	Elaeis_oleifera))	((Reinhardtia_gracilis	Reinhardtia_simplex)	(Reinhardtia_latisecta	Reinhardtia_paiewonskiana)))	(Iriartea_deltoidea	((Leopoldinia_pulchra	((((Oenocarpus_bataua	Oenocarpus_minor)	Prestoea_acuminata)	((Dypsis_decaryi	Dictyosperma_album)	(((Heterospathe_cagayanensis	Veitchia_spiralis)	Hydriastele_microspadix)	Kentiopsis_piersoniorum)))	(Pelagodoxa_henryana	Geonoma_undata)))	Manicaria_saccifera)))))	Chamaedorea_seifrizii)	Kingia_australis);
(((((Roystonea_regia	((Nypa_fruticans	((Podococcus_barteri	Sclerosperma_profizianum)	Orania_palindan))	Calamus_caryotoides))	((((Serenoa_repens	(Sabal_domingensis	Phoenix_dactylifera))	Pseudophoenix_vinifera)	Iriartea_deltoidea)	((Geonoma_undata	((Manicaria_saccifera	Pelagodoxa_henryana)	Leopoldinia_pulchra))	(((Oenocarpus_bataua	Oenocarpus_minor)	Prestoea_acuminata)	((Dypsis_decaryi	Dictyosperma_album)	((Heterospathe_cagayanensis	Hydriastele_microspadix)	(Veitchia_spiralis	Kentiopsis_piersoniorum)))))))	(Attalea_speciosa	((Bactris_major	(Elaeis_guineensis	Elaeis_oleifera))	((Reinhardtia_gracilis	Reinhardtia_simplex)	(Reinhardtia_latisecta	Reinhardtia_paiewonskiana)))))	Chamaedorea_seifrizii)	Kingia_australis);
(((Serenoa_repens	(Sabal_domingensis	Phoenix_dactylifera))	((Nypa_fruticans	Calamus_caryotoides)	((((Attalea_speciosa	((Bactris_major	(Elaeis_guineensis	Elaeis_oleifera))	((Reinhardtia_gracilis	Reinhardtia_simplex)	(Reinhardtia_latisecta	Reinhardtia_paiewonskiana))))	(Geonoma_undata	((Manicaria_saccifera	Pelagodoxa_henryana)	(((Oenocarpus_bataua	Oenocarpus_minor)	Prestoea_acuminata)	((Dypsis_decaryi	Dictyosperma_album)	(Hydriastele_microspadix	((Veitchia_spiralis	Kentiopsis_piersoniorum)	Heterospathe_cagayanensis)))))))	((Leopoldinia_pulchra	(Roystonea_regia	((Podococcus_barteri	Sclerosperma_profizianum)	Orania_palindan)))	Iriartea_deltoidea))	(Chamaedorea_seifrizii	Pseudophoenix_vinifera))))	Kingia_australis);
((Calamus_caryotoides	(((((Iriartea_deltoidea	((Leopoldinia_pulchra	((Geonoma_undata	Pelagodoxa_henryana)	(((Oenocarpus_bataua	Oenocarpus_minor)	Prestoea_acuminata)	((Dypsis_decaryi	Dictyosperma_album)	(Hydriastele_microspadix	((Veitchia_spiralis	Kentiopsis_piersoniorum)	Heterospathe_cagayanensis))))))	Manicaria_saccifera))	((Roystonea_regia	(Sclerosperma_profizianum	(Orania_palindan	Podococcus_barteri)))	((Bactris_major	(Attalea_speciosa	(Elaeis_guineensis	Elaeis_oleifera)))	((Reinhardtia_gracilis	Reinhardtia_simplex)	(Reinhardtia_latisecta	Reinhardtia_paiewonskiana)))))	(Chamaedorea_seifrizii	Pseudophoenix_vinifera))	(Serenoa_repens	(Sabal_domingensis	Phoenix_dactylifera)))	Nypa_fruticans))	Kingia_australis);
((Orania_palindan	((Calamus_caryotoides	((((((Bactris_major	(Elaeis_guineensis	Elaeis_oleifera))	((Reinhardtia_gracilis	Reinhardtia_simplex)	(Reinhardtia_latisecta	Reinhardtia_paiewonskiana)))	(((((Dypsis_decaryi	Dictyosperma_album)	((Veitchia_spiralis	Kentiopsis_piersoniorum)	(Heterospathe_cagayanensis	Hydriastele_microspadix)))	((Oenocarpus_bataua	Oenocarpus_minor)	Prestoea_acuminata))	Geonoma_undata)	((Manicaria_saccifera	Pelagodoxa_henryana)	Leopoldinia_pulchra)))	(Iriartea_deltoidea	((Attalea_speciosa	(Sabal_domingensis	(Phoenix_dactylifera	Serenoa_repens)))	Nypa_fruticans)))	(Chamaedorea_seifrizii	Pseudophoenix_vinifera))	Roystonea_regia))	(Sclerosperma_profizianum	Podococcus_barteri)))	Kingia_australis);
((Calamus_caryotoides	((Orania_palindan	(Sclerosperma_profizianum	(((((Attalea_speciosa	((Bactris_major	(Elaeis_guineensis	Elaeis_oleifera))	((Reinhardtia_gracilis	Reinhardtia_simplex)	(Reinhardtia_latisecta	Reinhardtia_paiewonskiana))))	(((Geonoma_undata	Manicaria_saccifera)	((((Dypsis_decaryi	Dictyosperma_album)	(Kentiopsis_piersoniorum	((Veitchia_spiralis	Heterospathe_cagayanensis)	Hydriastele_microspadix)))	((Oenocarpus_bataua	Oenocarpus_minor)	Prestoea_acuminata))	Pelagodoxa_henryana))	Leopoldinia_pulchra))	(Iriartea_deltoidea	(Chamaedorea_seifrizii	(Sabal_domingensis	(Phoenix_dactylifera	Serenoa_repens)))))	Nypa_fruticans)	(Pseudophoenix_vinifera	Roystonea_regia))))	Podococcus_barteri))	Kingia_australis);
((Calamus_caryotoides	(Nypa_fruticans	((Roystonea_regia	(Orania_palindan	(Podococcus_barteri	Sclerosperma_profizianum)))	(((Pseudophoenix_vinifera	(Serenoa_repens	(Sabal_domingensis	Phoenix_dactylifera)))	(((Attalea_speciosa	((Bactris_major	(Elaeis_guineensis	Elaeis_oleifera))	((Reinhardtia_gracilis	Reinhardtia_simplex)	(Reinhardtia_latisecta	Reinhardtia_paiewonskiana))))	(Iriartea_deltoidea	(Pelagodoxa_henryana	(((Geonoma_undata	Manicaria_saccifera)	((Dypsis_decaryi	Dictyosperma_album)	(Hydriastele_microspadix	((Veitchia_spiralis	Kentiopsis_piersoniorum)	Heterospathe_cagayanensis))))	((Oenocarpus_bataua	Oenocarpus_minor)	Prestoea_acuminata)))))	Chamaedorea_seifrizii))	Leopoldinia_pulchra))))	Kingia_australis);
((Calamus_caryotoides	((Roystonea_regia	(Orania_palindan	(Podococcus_barteri	Sclerosperma_profizianum)))	(((((Iriartea_deltoidea	Pseudophoenix_vinifera)	(Attalea_speciosa	((Bactris_major	(Elaeis_guineensis	Elaeis_oleifera))	((Reinhardtia_gracilis	Reinhardtia_simplex)	(Reinhardtia_latisecta	Reinhardtia_paiewonskiana)))))	((Manicaria_saccifera	Pelagodoxa_henryana)	(((Leopoldinia_pulchra	((Dypsis_decaryi	Dictyosperma_album)	(Hydriastele_microspadix	((Veitchia_spiralis	Kentiopsis_piersoniorum)	Heterospathe_cagayanensis))))	((Oenocarpus_bataua	Oenocarpus_minor)	Prestoea_acuminata))	Geonoma_undata)))	(Chamaedorea_seifrizii	(Sabal_domingensis	(Phoenix_dactylifera	Serenoa_repens))))	Nypa_fruticans)))	Kingia_australis);
((Chamaedorea_seifrizii	((Roystonea_regia	((Orania_palindan	(Podococcus_barteri	Sclerosperma_profizianum))	Calamus_caryotoides))	(((Serenoa_repens	(Sabal_domingensis	Phoenix_dactylifera))	(Iriartea_deltoidea	(Pseudophoenix_vinifera	(Attalea_speciosa	((Bactris_major	(Elaeis_guineensis	Elaeis_oleifera))	((Reinhardtia_gracilis	Reinhardtia_simplex)	(Reinhardtia_latisecta	Reinhardtia_paiewonskiana)))))))	(Geonoma_undata	(((Leopoldinia_pulchra	Manicaria_saccifera)	Pelagodoxa_henryana)	((((Dypsis_decaryi	Dictyosperma_album)	(Hydriastele_microspadix	((Veitchia_spiralis	Kentiopsis_piersoniorum)	Heterospathe_cagayanensis)))	Nypa_fruticans)	((Oenocarpus_bataua	Oenocarpus_minor)	Prestoea_acuminata)))))))	Kingia_australis);
((Orania_palindan	(Calamus_caryotoides	((((Serenoa_repens	(Sabal_domingensis	Phoenix_dactylifera))	(((((Oenocarpus_bataua	Oenocarpus_minor)	Prestoea_acuminata)	(Geonoma_undata	Pelagodoxa_henryana))	((Leopoldinia_pulchra	((Dypsis_decaryi	Dictyosperma_album)	((Veitchia_spiralis	(Heterospathe_cagayanensis	Hydriastele_microspadix))	Kentiopsis_piersoniorum)))	Manicaria_saccifera))	((Pseudophoenix_vinifera	(Attalea_speciosa	((Bactris_major	(Elaeis_guineensis	Elaeis_oleifera))	((Reinhardtia_gracilis	Reinhardtia_simplex)	(Reinhardtia_latisecta	Reinhardtia_paiewonskiana)))))	(Iriartea_deltoidea	Chamaedorea_seifrizii))))	(Nypa_fruticans	Roystonea_regia))	(Podococcus_barteri	Sclerosperma_profizianum))))	Kingia_australis);
((Sclerosperma_profizianum	(Podococcus_barteri	(Orania_palindan	(Calamus_caryotoides	(Roystonea_regia	(((Attalea_speciosa	(((Elaeis_oleifera	Elaeis_guineensis)	Bactris_major)	((Reinhardtia_paiewonskiana	Reinhardtia_latisecta)	(Reinhardtia_gracilis	Reinhardtia_simplex))))	((Nypa_fruticans	(Geonoma_undata	((((Dypsis_decaryi	Dictyosperma_album)	(Heterospathe_cagayanensis	(Hydriastele_microspadix	(Veitchia_spiralis	Kentiopsis_piersoniorum))))	((Leopoldinia_pulchra	Prestoea_acuminata)	(Oenocarpus_minor	Oenocarpus_bataua)))	(Manicaria_saccifera	Pelagodoxa_henryana))))	(((Serenoa_repens	(Sabal_domingensis	Phoenix_dactylifera))	Pseudophoenix_vinifera)	Iriartea_deltoidea)))	Chamaedorea_seifrizii))))))	Kingia_australis);
((Podococcus_barteri	((Orania_palindan	(Roystonea_regia	((((Attalea_speciosa	(Serenoa_repens	(Sabal_domingensis	Phoenix_dactylifera)))	(Nypa_fruticans	Calamus_caryotoides))	((((Elaeis_oleifera	Elaeis_guineensis)	Bactris_major)	((Reinhardtia_paiewonskiana	Reinhardtia_latisecta)	(Reinhardtia_gracilis	Reinhardtia_simplex)))	(((Geonoma_undata	(((Dypsis_decaryi	Dictyosperma_album)	((Veitchia_spiralis	Kentiopsis_piersoniorum)	(Heterospathe_cagayanensis	Hydriastele_microspadix)))	(Prestoea_acuminata	(Oenocarpus_minor	Oenocarpus_bataua))))	((Manicaria_saccifera	Pelagodoxa_henryana)	Leopoldinia_pulchra))	Iriartea_deltoidea)))	(Pseudophoenix_vinifera	Chamaedorea_seifrizii))))	Sclerosperma_profizianum))	Kingia_australis);
((Calamus_caryotoides	((Sclerosperma_profizianum	Podococcus_barteri)	(Orania_palindan	(Roystonea_regia	(((((((Elaeis_oleifera	Elaeis_guineensis)	Bactris_major)	((Reinhardtia_paiewonskiana	Reinhardtia_latisecta)	(Reinhardtia_gracilis	Reinhardtia_simplex)))	((((Manicaria_saccifera	Pelagodoxa_henryana)	Leopoldinia_pulchra)	(Geonoma_undata	(((Dypsis_decaryi	Dictyosperma_album)	((Veitchia_spiralis	Kentiopsis_piersoniorum)	(Heterospathe_cagayanensis	Hydriastele_microspadix)))	(Prestoea_acuminata	(Oenocarpus_minor	Oenocarpus_bataua)))))	Iriartea_deltoidea))	Attalea_speciosa)	((Serenoa_repens	(Sabal_domingensis	Phoenix_dactylifera))	Nypa_fruticans))	(Pseudophoenix_vinifera	Chamaedorea_seifrizii))))))	Kingia_australis);
((Calamus_caryotoides	(((((Pelagodoxa_henryana	((((Dypsis_decaryi	Dictyosperma_album)	((Veitchia_spiralis	Kentiopsis_piersoniorum)	(Heterospathe_cagayanensis	Hydriastele_microspadix)))	(Prestoea_acuminata	(Oenocarpus_minor	Oenocarpus_bataua)))	(Leopoldinia_pulchra	(Geonoma_undata	Manicaria_saccifera))))	(((Iriartea_deltoidea	Pseudophoenix_vinifera)	(Nypa_fruticans	(Attalea_speciosa	(Serenoa_repens	(Sabal_domingensis	Phoenix_dactylifera)))))	(((Elaeis_oleifera	Elaeis_guineensis)	Bactris_major)	((Reinhardtia_paiewonskiana	Reinhardtia_latisecta)	(Reinhardtia_gracilis	Reinhardtia_simplex)))))	Chamaedorea_seifrizii)	Roystonea_regia)	((Sclerosperma_profizianum	Podococcus_barteri)	Orania_palindan)))	Kingia_australis);
((Calamus_caryotoides	(((((Pelagodoxa_henryana	((((Leopoldinia_pulchra	Prestoea_acuminata)	(Oenocarpus_minor	Oenocarpus_bataua))	(Manicaria_saccifera	((Dypsis_decaryi	Dictyosperma_album)	((Veitchia_spiralis	Kentiopsis_piersoniorum)	(Heterospathe_cagayanensis	Hydriastele_microspadix)))))	Geonoma_undata))	((Pseudophoenix_vinifera	(Iriartea_deltoidea	((Attalea_speciosa	Nypa_fruticans)	(Sabal_domingensis	(Phoenix_dactylifera	Serenoa_repens)))))	(((Elaeis_oleifera	Elaeis_guineensis)	Bactris_major)	((Reinhardtia_paiewonskiana	Reinhardtia_latisecta)	(Reinhardtia_gracilis	Reinhardtia_simplex)))))	Chamaedorea_seifrizii)	Roystonea_regia)	((Podococcus_barteri	Orania_palindan)	Sclerosperma_profizianum)))	Kingia_australis);
((Calamus_caryotoides	(Nypa_fruticans	((Serenoa_repens	(Sabal_domingensis	Phoenix_dactylifera))	(((((Pseudophoenix_vinifera	(Roystonea_regia	((Podococcus_barteri	Sclerosperma_profizianum)	Orania_palindan)))	(((Elaeis_oleifera	Elaeis_guineensis)	Bactris_major)	((Reinhardtia_paiewonskiana	Reinhardtia_latisecta)	(Reinhardtia_gracilis	Reinhardtia_simplex))))	Iriartea_deltoidea)	(Geonoma_undata	(((Leopoldinia_pulchra	Prestoea_acuminata)	(Oenocarpus_minor	Oenocarpus_bataua))	((Manicaria_saccifera	Pelagodoxa_henryana)	(Attalea_speciosa	((Dypsis_decaryi	Dictyosperma_album)	((Veitchia_spiralis	Kentiopsis_piersoniorum)	(Heterospathe_cagayanensis	Hydriastele_microspadix))))))))	Chamaedorea_seifrizii))))	Kingia_australis);
((Calamus_caryotoides	(Podococcus_barteri	(Sclerosperma_profizianum	(Orania_palindan	(((((Iriartea_deltoidea	(Nypa_fruticans	(Serenoa_repens	(Sabal_domingensis	Phoenix_dactylifera))))	(Pseudophoenix_vinifera	(Attalea_speciosa	(((Elaeis_oleifera	Elaeis_guineensis)	Bactris_major)	((Reinhardtia_paiewonskiana	Reinhardtia_latisecta)	(Reinhardtia_gracilis	Reinhardtia_simplex))))))	(Geonoma_undata	(Manicaria_saccifera	(Pelagodoxa_henryana	(((Oenocarpus_minor	Oenocarpus_bataua)	(Leopoldinia_pulchra	Prestoea_acuminata))	((Dypsis_decaryi	Dictyosperma_album)	(Hydriastele_microspadix	(Kentiopsis_piersoniorum	(Veitchia_spiralis	Heterospathe_cagayanensis)))))))))	Chamaedorea_seifrizii)	Roystonea_regia)))))	Kingia_australis);
(((Calamus_caryotoides	Nypa_fruticans)	((Chamaedorea_seifrizii	(Serenoa_repens	(Sabal_domingensis	Phoenix_dactylifera)))	(((Pseudophoenix_vinifera	Roystonea_regia)	((Podococcus_barteri	Sclerosperma_profizianum)	Orania_palindan))	(((Attalea_speciosa	(((Elaeis_oleifera	Elaeis_guineensis)	Bactris_major)	((Reinhardtia_paiewonskiana	Reinhardtia_latisecta)	(Reinhardtia_gracilis	Reinhardtia_simplex))))	(((((Oenocarpus_minor	Oenocarpus_bataua)	Prestoea_acuminata)	((Dypsis_decaryi	Dictyosperma_album)	(Hydriastele_microspadix	((Kentiopsis_piersoniorum	Veitchia_spiralis)	Heterospathe_cagayanensis))))	((Leopoldinia_pulchra	Geonoma_undata)	Manicaria_saccifera))	Pelagodoxa_henryana))	Iriartea_deltoidea))))	Kingia_australis);
((Podococcus_barteri	(Sclerosperma_profizianum	(Orania_palindan	(((((((Attalea_speciosa	(Elaeis_oleifera	Elaeis_guineensis))	Bactris_major)	((Reinhardtia_paiewonskiana	Reinhardtia_latisecta)	(Reinhardtia_gracilis	Reinhardtia_simplex)))	((Pseudophoenix_vinifera	((Sabal_domingensis	(Phoenix_dactylifera	Serenoa_repens))	Calamus_caryotoides))	((Chamaedorea_seifrizii	(Geonoma_undata	((((Dypsis_decaryi	Dictyosperma_album)	((Hydriastele_microspadix	(Veitchia_spiralis	Heterospathe_cagayanensis))	Kentiopsis_piersoniorum))	(Pelagodoxa_henryana	Manicaria_saccifera))	((Oenocarpus_minor	Oenocarpus_bataua)	Prestoea_acuminata))))	Iriartea_deltoidea)))	Leopoldinia_pulchra)	Nypa_fruticans)	Roystonea_regia))))	Kingia_australis);
((Nypa_fruticans	(((((((Pseudophoenix_vinifera	Roystonea_regia)	((Podococcus_barteri	Sclerosperma_profizianum)	Orania_palindan))	(Chamaedorea_seifrizii	((((Elaeis_oleifera	Elaeis_guineensis)	Bactris_major)	((Reinhardtia_paiewonskiana	Reinhardtia_latisecta)	(Reinhardtia_gracilis	Reinhardtia_simplex)))	((((((Oenocarpus_minor	Oenocarpus_bataua)	Prestoea_acuminata)	Geonoma_undata)	Pelagodoxa_henryana)	(((Dypsis_decaryi	Dictyosperma_album)	(((Veitchia_spiralis	Kentiopsis_piersoniorum)	Heterospathe_cagayanensis)	Hydriastele_microspadix))	Manicaria_saccifera))	Iriartea_deltoidea))))	(Serenoa_repens	(Sabal_domingensis	Phoenix_dactylifera)))	Leopoldinia_pulchra)	Attalea_speciosa)	Calamus_caryotoides))	Kingia_australis);
((Dictyosperma_album	((((Veitchia_spiralis	(Heterospathe_cagayanensis	Hydriastele_microspadix))	Kentiopsis_piersoniorum)	((((Manicaria_saccifera	Pelagodoxa_henryana)	((Iriartea_deltoidea	((Pseudophoenix_vinifera	Chamaedorea_seifrizii)	((Serenoa_repens	(Phoenix_dactylifera	Sabal_domingensis))	Nypa_fruticans)))	((Roystonea_regia	((Orania_palindan	Podococcus_barteri)	Sclerosperma_profizianum))	(Calamus_caryotoides	(((Elaeis_oleifera	Elaeis_guineensis)	(Attalea_speciosa	Bactris_major))	((Reinhardtia_paiewonskiana	Reinhardtia_latisecta)	(Reinhardtia_simplex	Reinhardtia_gracilis)))))))	Geonoma_undata)	((Leopoldinia_pulchra	Prestoea_acuminata)	(Oenocarpus_bataua	Oenocarpus_minor))))	Dypsis_decaryi))	Kingia_australis);
(((Sclerosperma_profizianum	Podococcus_barteri)	(Orania_palindan	((((((((Attalea_speciosa	((Dypsis_decaryi	Dictyosperma_album)	((Veitchia_spiralis	Kentiopsis_piersoniorum)	(Hydriastele_microspadix	Heterospathe_cagayanensis))))	(Prestoea_acuminata	(Oenocarpus_bataua	Oenocarpus_minor)))	(Geonoma_undata	Pelagodoxa_henryana))	Leopoldinia_pulchra)	Manicaria_saccifera)	(((Elaeis_oleifera	Elaeis_guineensis)	Bactris_major)	((Reinhardtia_paiewonskiana	Reinhardtia_latisecta)	(Reinhardtia_simplex	Reinhardtia_gracilis))))	(Iriartea_deltoidea	((Pseudophoenix_vinifera	Chamaedorea_seifrizii)	((Serenoa_repens	(Phoenix_dactylifera	Sabal_domingensis))	(Calamus_caryotoides	Nypa_fruticans)))))	Roystonea_regia)))	Kingia_australis);
((((((((Elaeis_oleifera	Elaeis_guineensis)	Bactris_major)	((Reinhardtia_paiewonskiana	Reinhardtia_latisecta)	(Attalea_speciosa	(Reinhardtia_simplex	Reinhardtia_gracilis))))	(((Pseudophoenix_vinifera	(Serenoa_repens	(Phoenix_dactylifera	Sabal_domingensis)))	(Iriartea_deltoidea	(Nypa_fruticans	((Manicaria_saccifera	Pelagodoxa_henryana)	((((Dypsis_decaryi	Dictyosperma_album)	((Veitchia_spiralis	Kentiopsis_piersoniorum)	(Hydriastele_microspadix	Heterospathe_cagayanensis)))	((Leopoldinia_pulchra	Prestoea_acuminata)	(Oenocarpus_bataua	Oenocarpus_minor)))	Geonoma_undata)))))	Chamaedorea_seifrizii))	Roystonea_regia)	((Sclerosperma_profizianum	Podococcus_barteri)	Orania_palindan))	Calamus_caryotoides)	Kingia_australis);
((Iriartea_deltoidea	(((Serenoa_repens	(Phoenix_dactylifera	Sabal_domingensis))	(((((Sclerosperma_profizianum	Podococcus_barteri)	Orania_palindan)	Nypa_fruticans)	((Prestoea_acuminata	(Oenocarpus_bataua	Oenocarpus_minor))	((Geonoma_undata	Leopoldinia_pulchra)	(((Dypsis_decaryi	Dictyosperma_album)	(Kentiopsis_piersoniorum	(Hydriastele_microspadix	(Veitchia_spiralis	Heterospathe_cagayanensis))))	(Manicaria_saccifera	Pelagodoxa_henryana)))))	((Pseudophoenix_vinifera	Roystonea_regia)	((((Elaeis_oleifera	Elaeis_guineensis)	Bactris_major)	((Reinhardtia_paiewonskiana	Reinhardtia_latisecta)	(Calamus_caryotoides	(Reinhardtia_simplex	Reinhardtia_gracilis))))	Attalea_speciosa))))	Chamaedorea_seifrizii))	Kingia_australis);
((Orania_palindan	((Roystonea_regia	(((((Elaeis_oleifera	Elaeis_guineensis)	Bactris_major)	((Reinhardtia_paiewonskiana	Reinhardtia_latisecta)	(Reinhardtia_simplex	Reinhardtia_gracilis)))	((((Prestoea_acuminata	(Oenocarpus_bataua	Oenocarpus_minor))	((((Dypsis_decaryi	Dictyosperma_album)	(Hydriastele_microspadix	(Heterospathe_cagayanensis	(Veitchia_spiralis	Kentiopsis_piersoniorum))))	Manicaria_saccifera)	Geonoma_undata))	Pelagodoxa_henryana)	Iriartea_deltoidea))	(((Calamus_caryotoides	(Leopoldinia_pulchra	(Attalea_speciosa	Nypa_fruticans)))	(Sabal_domingensis	(Serenoa_repens	Phoenix_dactylifera)))	(Chamaedorea_seifrizii	Pseudophoenix_vinifera))))	(Sclerosperma_profizianum	Podococcus_barteri)))	Kingia_australis);
((Chamaedorea_seifrizii	(((Serenoa_repens	Phoenix_dactylifera)	Sabal_domingensis)	(((Iriartea_deltoidea	((Leopoldinia_pulchra	((Prestoea_acuminata	(Oenocarpus_bataua	Oenocarpus_minor))	(((Dypsis_decaryi	Dictyosperma_album)	(Hydriastele_microspadix	(Heterospathe_cagayanensis	(Veitchia_spiralis	Kentiopsis_piersoniorum))))	(Manicaria_saccifera	Geonoma_undata))))	Pelagodoxa_henryana))	(((Attalea_speciosa	(((Elaeis_oleifera	Elaeis_guineensis)	Bactris_major)	((Reinhardtia_paiewonskiana	Reinhardtia_latisecta)	(Reinhardtia_simplex	Reinhardtia_gracilis))))	Roystonea_regia)	(((Sclerosperma_profizianum	Podococcus_barteri)	Orania_palindan)	(Calamus_caryotoides	Nypa_fruticans))))	Pseudophoenix_vinifera)))	Kingia_australis);
((Chamaedorea_seifrizii	(((((Pelagodoxa_henryana	Geonoma_undata)	((Dictyosperma_album	(((Hydriastele_microspadix	Heterospathe_cagayanensis)	(Veitchia_spiralis	Kentiopsis_piersoniorum))	Dypsis_decaryi))	(Prestoea_acuminata	(Oenocarpus_bataua	Oenocarpus_minor))))	Manicaria_saccifera)	Leopoldinia_pulchra)	(((Attalea_speciosa	(((Elaeis_oleifera	Elaeis_guineensis)	Bactris_major)	((Reinhardtia_paiewonskiana	Reinhardtia_latisecta)	(Reinhardtia_simplex	Reinhardtia_gracilis))))	((Pseudophoenix_vinifera	(Serenoa_repens	(Phoenix_dactylifera	Sabal_domingensis)))	(((Calamus_caryotoides	(Orania_palindan	(Podococcus_barteri	Sclerosperma_profizianum)))	Roystonea_regia)	Nypa_fruticans)))	Iriartea_deltoidea)))	Kingia_australis);
(((Reinhardtia_simplex	Reinhardtia_gracilis)	((((((Leopoldinia_pulchra	(Pelagodoxa_henryana	(Oenocarpus_bataua	Oenocarpus_minor)))	((Manicaria_saccifera	(Prestoea_acuminata	Geonoma_undata))	(((Hydriastele_microspadix	(Veitchia_spiralis	Heterospathe_cagayanensis))	Kentiopsis_piersoniorum)	(Dypsis_decaryi	Dictyosperma_album))))	(Chamaedorea_seifrizii	((Iriartea_deltoidea	(Pseudophoenix_vinifera	(Calamus_caryotoides	(Sabal_domingensis	(Serenoa_repens	Phoenix_dactylifera)))))	((Orania_palindan	(Podococcus_barteri	Sclerosperma_profizianum))	(Roystonea_regia	Nypa_fruticans)))))	Attalea_speciosa)	((Elaeis_oleifera	Elaeis_guineensis)	Bactris_major))	(Reinhardtia_paiewonskiana	Reinhardtia_latisecta)))	Kingia_australis);
((Calamus_caryotoides	((Serenoa_repens	(Phoenix_dactylifera	Sabal_domingensis))	(((Iriartea_deltoidea	((Pelagodoxa_henryana	((Manicaria_saccifera	((Leopoldinia_pulchra	Prestoea_acuminata)	Geonoma_undata))	((Oenocarpus_bataua	Oenocarpus_minor)	(((Heterospathe_cagayanensis	Hydriastele_microspadix)	(Veitchia_spiralis	Kentiopsis_piersoniorum))	(Dypsis_decaryi	Dictyosperma_album)))))	((((Elaeis_oleifera	Elaeis_guineensis)	Bactris_major)	((Reinhardtia_paiewonskiana	Reinhardtia_latisecta)	(Reinhardtia_simplex	Reinhardtia_gracilis)))	(Attalea_speciosa	((Orania_palindan	(Podococcus_barteri	Sclerosperma_profizianum))	Roystonea_regia)))))	(Chamaedorea_seifrizii	Pseudophoenix_vinifera))	Nypa_fruticans)))	Kingia_australis);
((Dictyosperma_album	((((((Manicaria_saccifera	Pelagodoxa_henryana)	Geonoma_undata)	(((Attalea_speciosa	(((Elaeis_oleifera	Elaeis_guineensis)	Bactris_major)	((Reinhardtia_paiewonskiana	Reinhardtia_latisecta)	(Reinhardtia_simplex	Reinhardtia_gracilis))))	((Orania_palindan	(Podococcus_barteri	Sclerosperma_profizianum))	Roystonea_regia))	(((Chamaedorea_seifrizii	Pseudophoenix_vinifera)	((Leopoldinia_pulchra	Nypa_fruticans)	(Calamus_caryotoides	(Serenoa_repens	(Phoenix_dactylifera	Sabal_domingensis)))))	Iriartea_deltoidea)))	(Prestoea_acuminata	(Oenocarpus_bataua	Oenocarpus_minor)))	((Heterospathe_cagayanensis	Hydriastele_microspadix)	(Veitchia_spiralis	Kentiopsis_piersoniorum)))	Dypsis_decaryi))	Kingia_australis);
((Chamaedorea_seifrizii	(Iriartea_deltoidea	(((((Pseudophoenix_vinifera	Roystonea_regia)	(Orania_palindan	(Sclerosperma_profizianum	Podococcus_barteri)))	(Calamus_caryotoides	(Serenoa_repens	(Phoenix_dactylifera	Sabal_domingensis))))	(Attalea_speciosa	(((Reinhardtia_paiewonskiana	Reinhardtia_latisecta)	(Reinhardtia_gracilis	Reinhardtia_simplex))	(Bactris_major	(Elaeis_guineensis	Elaeis_oleifera)))))	(Nypa_fruticans	(Geonoma_undata	((Leopoldinia_pulchra	(Manicaria_saccifera	Pelagodoxa_henryana))	((Prestoea_acuminata	(Oenocarpus_minor	Oenocarpus_bataua))	((Dypsis_decaryi	Dictyosperma_album)	((Hydriastele_microspadix	Heterospathe_cagayanensis)	(Veitchia_spiralis	Kentiopsis_piersoniorum))))))))))	Kingia_australis);
((Calamus_caryotoides	((Orania_palindan	(Sclerosperma_profizianum	Podococcus_barteri))	(Chamaedorea_seifrizii	(((((Prestoea_acuminata	(Oenocarpus_minor	Oenocarpus_bataua))	((Dypsis_decaryi	Dictyosperma_album)	(((Hydriastele_microspadix	Heterospathe_cagayanensis)	Veitchia_spiralis)	Kentiopsis_piersoniorum)))	(Manicaria_saccifera	(Leopoldinia_pulchra	Pelagodoxa_henryana)))	Geonoma_undata)	(((Serenoa_repens	(Phoenix_dactylifera	Sabal_domingensis))	Nypa_fruticans)	(Iriartea_deltoidea	((Pseudophoenix_vinifera	Roystonea_regia)	(Attalea_speciosa	(((Reinhardtia_paiewonskiana	Reinhardtia_latisecta)	(Reinhardtia_gracilis	Reinhardtia_simplex))	(Bactris_major	(Elaeis_guineensis	Elaeis_oleifera)))))))))))	Kingia_australis);
((Calamus_caryotoides	(Chamaedorea_seifrizii	(((((Geonoma_undata	(((Prestoea_acuminata	(Oenocarpus_minor	Oenocarpus_bataua))	((Dypsis_decaryi	Dictyosperma_album)	(Heterospathe_cagayanensis	((Veitchia_spiralis	Kentiopsis_piersoniorum)	Hydriastele_microspadix))))	((Manicaria_saccifera	Pelagodoxa_henryana)	Leopoldinia_pulchra)))	(((Serenoa_repens	(Phoenix_dactylifera	Sabal_domingensis))	Nypa_fruticans)	(Pseudophoenix_vinifera	Iriartea_deltoidea)))	(((Reinhardtia_paiewonskiana	Reinhardtia_latisecta)	(Reinhardtia_gracilis	Reinhardtia_simplex))	(Bactris_major	(Elaeis_guineensis	Elaeis_oleifera))))	(Roystonea_regia	(Orania_palindan	(Sclerosperma_profizianum	Podococcus_barteri))))	Attalea_speciosa)))	Kingia_australis);
((Chamaedorea_seifrizii	((Sabal_domingensis	(Serenoa_repens	Phoenix_dactylifera))	((((Calamus_caryotoides	(Orania_palindan	(Sclerosperma_profizianum	Podococcus_barteri)))	Roystonea_regia)	(Attalea_speciosa	(((Reinhardtia_paiewonskiana	Reinhardtia_latisecta)	(Reinhardtia_gracilis	Reinhardtia_simplex))	(Bactris_major	(Elaeis_guineensis	Elaeis_oleifera)))))	((Pseudophoenix_vinifera	Iriartea_deltoidea)	(Nypa_fruticans	(Pelagodoxa_henryana	((Leopoldinia_pulchra	(Oenocarpus_minor	Oenocarpus_bataua))	((Prestoea_acuminata	(Geonoma_undata	Manicaria_saccifera))	((Dypsis_decaryi	Dictyosperma_album)	((Veitchia_spiralis	Kentiopsis_piersoniorum)	(Hydriastele_microspadix	Heterospathe_cagayanensis)))))))))))	Kingia_australis);
((((Dypsis_decaryi	Dictyosperma_album)	(Hydriastele_microspadix	(Heterospathe_cagayanensis	(Veitchia_spiralis	Kentiopsis_piersoniorum))))	(((Leopoldinia_pulchra	Prestoea_acuminata)	(Oenocarpus_minor	Oenocarpus_bataua))	((((((Pseudophoenix_vinifera	Iriartea_deltoidea)	(Serenoa_repens	(Phoenix_dactylifera	Sabal_domingensis)))	(Nypa_fruticans	((Calamus_caryotoides	(Orania_palindan	(Sclerosperma_profizianum	Podococcus_barteri)))	Roystonea_regia)))	(Attalea_speciosa	(((Reinhardtia_paiewonskiana	Reinhardtia_latisecta)	(Reinhardtia_gracilis	Reinhardtia_simplex))	(Bactris_major	(Elaeis_guineensis	Elaeis_oleifera)))))	Chamaedorea_seifrizii)	(Geonoma_undata	(Manicaria_saccifera	Pelagodoxa_henryana)))))	Kingia_australis);
((Calamus_caryotoides	((Orania_palindan	(Sclerosperma_profizianum	Podococcus_barteri))	(Roystonea_regia	((((Reinhardtia_paiewonskiana	Reinhardtia_latisecta)	(Reinhardtia_gracilis	Reinhardtia_simplex))	(Bactris_major	(Attalea_speciosa	(Elaeis_guineensis	Elaeis_oleifera))))	((Manicaria_saccifera	((Leopoldinia_pulchra	Pelagodoxa_henryana)	(Geonoma_undata	(((Dypsis_decaryi	Dictyosperma_album)	(Hydriastele_microspadix	(Heterospathe_cagayanensis	(Veitchia_spiralis	Kentiopsis_piersoniorum))))	(Prestoea_acuminata	(Oenocarpus_minor	Oenocarpus_bataua))))))	((Chamaedorea_seifrizii	(Pseudophoenix_vinifera	Iriartea_deltoidea))	(Nypa_fruticans	(Sabal_domingensis	(Serenoa_repens	Phoenix_dactylifera)))))))))	Kingia_australis);
((Calamus_caryotoides	(Chamaedorea_seifrizii	(((Sabal_domingensis	Phoenix_dactylifera)	Serenoa_repens)	(((Attalea_speciosa	Nypa_fruticans)	(((((Dypsis_decaryi	Dictyosperma_album)	(Hydriastele_microspadix	(Heterospathe_cagayanensis	(Veitchia_spiralis	Kentiopsis_piersoniorum))))	(Prestoea_acuminata	(Oenocarpus_minor	Oenocarpus_bataua)))	(Leopoldinia_pulchra	(Manicaria_saccifera	Pelagodoxa_henryana)))	Geonoma_undata))	(Iriartea_deltoidea	(((Orania_palindan	(Sclerosperma_profizianum	Podococcus_barteri))	(Pseudophoenix_vinifera	Roystonea_regia))	(((Reinhardtia_paiewonskiana	Reinhardtia_latisecta)	(Reinhardtia_gracilis	Reinhardtia_simplex))	(Bactris_major	(Elaeis_guineensis	Elaeis_oleifera)))))))))	Kingia_australis);
((Calamus_caryotoides	(Nypa_fruticans	((Sabal_domingensis	(Phoenix_dactylifera	Serenoa_repens))	((Chamaedorea_seifrizii	(((((Dypsis_decaryi	Dictyosperma_album)	((Veitchia_spiralis	Kentiopsis_piersoniorum)	(Hydriastele_microspadix	Heterospathe_cagayanensis)))	(Prestoea_acuminata	(Oenocarpus_minor	Oenocarpus_bataua)))	(Leopoldinia_pulchra	(Manicaria_saccifera	Pelagodoxa_henryana)))	Geonoma_undata))	((Attalea_speciosa	(((Reinhardtia_paiewonskiana	Reinhardtia_latisecta)	(Reinhardtia_gracilis	Reinhardtia_simplex))	(Bactris_major	(Elaeis_guineensis	Elaeis_oleifera))))	(Iriartea_deltoidea	((Orania_palindan	(Sclerosperma_profizianum	Podococcus_barteri))	(Pseudophoenix_vinifera	Roystonea_regia))))))))	Kingia_australis);
((Calamus_caryotoides	(Nypa_fruticans	((Serenoa_repens	(Sabal_domingensis	Phoenix_dactylifera))	((((Orania_palindan	(Sclerosperma_profizianum	Podococcus_barteri))	(Pseudophoenix_vinifera	Roystonea_regia))	((Iriartea_deltoidea	((Geonoma_undata	(((Dypsis_decaryi	Dictyosperma_album)	(Hydriastele_microspadix	(Heterospathe_cagayanensis	(Veitchia_spiralis	Kentiopsis_piersoniorum))))	((Leopoldinia_pulchra	Prestoea_acuminata)	(Oenocarpus_minor	Oenocarpus_bataua))))	(Manicaria_saccifera	Pelagodoxa_henryana)))	(((Reinhardtia_paiewonskiana	Reinhardtia_latisecta)	(Attalea_speciosa	(Reinhardtia_gracilis	Reinhardtia_simplex)))	(Bactris_major	(Elaeis_guineensis	Elaeis_oleifera)))))	Chamaedorea_seifrizii))))	Kingia_australis);
((Dictyosperma_album	((((Veitchia_spiralis	Kentiopsis_piersoniorum)	(Hydriastele_microspadix	Heterospathe_cagayanensis))	((Prestoea_acuminata	(Oenocarpus_minor	Oenocarpus_bataua))	((((Chamaedorea_seifrizii	((Orania_palindan	(Sclerosperma_profizianum	Podococcus_barteri))	(Roystonea_regia	Calamus_caryotoides)))	((((Reinhardtia_paiewonskiana	Reinhardtia_latisecta)	(Reinhardtia_gracilis	Reinhardtia_simplex))	(Bactris_major	(Elaeis_guineensis	Elaeis_oleifera)))	Attalea_speciosa))	(Iriartea_deltoidea	(Pseudophoenix_vinifera	(Nypa_fruticans	(Serenoa_repens	(Sabal_domingensis	Phoenix_dactylifera))))))	((Leopoldinia_pulchra	Geonoma_undata)	(Manicaria_saccifera	Pelagodoxa_henryana)))))	Dypsis_decaryi))	Kingia_australis);
((Calamus_caryotoides	(((Serenoa_repens	(Sabal_domingensis	Phoenix_dactylifera))	((((Orania_palindan	(Podococcus_barteri	Sclerosperma_profizianum))	Roystonea_regia)	((Iriartea_deltoidea	(((Geonoma_undata	((Prestoea_acuminata	(Oenocarpus_bataua	Oenocarpus_minor))	(Dictyosperma_album	(Dypsis_decaryi	((Hydriastele_microspadix	Heterospathe_cagayanensis)	(Veitchia_spiralis	Kentiopsis_piersoniorum))))))	(Manicaria_saccifera	Pelagodoxa_henryana))	Leopoldinia_pulchra))	(Pseudophoenix_vinifera	(((Reinhardtia_simplex	Reinhardtia_gracilis)	(Reinhardtia_latisecta	Reinhardtia_paiewonskiana))	((Attalea_speciosa	(Elaeis_guineensis	Elaeis_oleifera))	Bactris_major)))))	Chamaedorea_seifrizii))	Nypa_fruticans))	Kingia_australis);
(((Serenoa_repens	(Sabal_domingensis	Phoenix_dactylifera))	((((Iriartea_deltoidea	((Orania_palindan	(Podococcus_barteri	Sclerosperma_profizianum))	(Pseudophoenix_vinifera	Roystonea_regia)))	((((Leopoldinia_pulchra	(Oenocarpus_bataua	Oenocarpus_minor))	((((Hydriastele_microspadix	(Veitchia_spiralis	Heterospathe_cagayanensis))	Kentiopsis_piersoniorum)	(Dictyosperma_album	Dypsis_decaryi))	(Prestoea_acuminata	(Geonoma_undata	Manicaria_saccifera))))	Pelagodoxa_henryana)	(((Reinhardtia_simplex	Reinhardtia_gracilis)	(Reinhardtia_latisecta	Reinhardtia_paiewonskiana))	((Attalea_speciosa	(Elaeis_guineensis	Elaeis_oleifera))	Bactris_major))))	Chamaedorea_seifrizii)	(Nypa_fruticans	Calamus_caryotoides)))	Kingia_australis);
((Calamus_caryotoides	(((Orania_palindan	(Podococcus_barteri	Sclerosperma_profizianum))	(Roystonea_regia	((Pseudophoenix_vinifera	(Sabal_domingensis	(Phoenix_dactylifera	Serenoa_repens)))	(Iriartea_deltoidea	(Chamaedorea_seifrizii	((Geonoma_undata	(((Prestoea_acuminata	(Oenocarpus_bataua	Oenocarpus_minor))	(((Hydriastele_microspadix	(Veitchia_spiralis	Heterospathe_cagayanensis))	Kentiopsis_piersoniorum)	(Dictyosperma_album	Dypsis_decaryi)))	(Leopoldinia_pulchra	(Manicaria_saccifera	Pelagodoxa_henryana))))	((((Reinhardtia_simplex	Reinhardtia_gracilis)	(Reinhardtia_latisecta	Reinhardtia_paiewonskiana))	((Elaeis_guineensis	Elaeis_oleifera)	Bactris_major))	Attalea_speciosa)))))))	Nypa_fruticans))	Kingia_australis);
((Calamus_caryotoides	(Nypa_fruticans	((Serenoa_repens	(Sabal_domingensis	Phoenix_dactylifera))	((((Orania_palindan	(Podococcus_barteri	Sclerosperma_profizianum))	Roystonea_regia)	((((Reinhardtia_simplex	Reinhardtia_gracilis)	(Reinhardtia_latisecta	Reinhardtia_paiewonskiana))	((Elaeis_guineensis	Elaeis_oleifera)	Bactris_major))	Attalea_speciosa))	(((Iriartea_deltoidea	Pseudophoenix_vinifera)	Chamaedorea_seifrizii)	(Geonoma_undata	((Leopoldinia_pulchra	(Manicaria_saccifera	Pelagodoxa_henryana))	((Prestoea_acuminata	(Oenocarpus_bataua	Oenocarpus_minor))	((Hydriastele_microspadix	(Heterospathe_cagayanensis	(Veitchia_spiralis	Kentiopsis_piersoniorum)))	(Dictyosperma_album	Dypsis_decaryi))))))))))	Kingia_australis);
((Veitchia_spiralis	(Kentiopsis_piersoniorum	((((Dictyosperma_album	Dypsis_decaryi)	(((Manicaria_saccifera	((((Nypa_fruticans	(Serenoa_repens	(Sabal_domingensis	Phoenix_dactylifera)))	(((Calamus_caryotoides	(Orania_palindan	(Podococcus_barteri	Sclerosperma_profizianum)))	Roystonea_regia)	((((Reinhardtia_simplex	Reinhardtia_gracilis)	(Reinhardtia_latisecta	Reinhardtia_paiewonskiana))	((Elaeis_guineensis	Elaeis_oleifera)	Bactris_major))	Attalea_speciosa)))	(Iriartea_deltoidea	Pseudophoenix_vinifera))	Chamaedorea_seifrizii))	(Leopoldinia_pulchra	(Geonoma_undata	Pelagodoxa_henryana)))	(Prestoea_acuminata	(Oenocarpus_bataua	Oenocarpus_minor))))	Hydriastele_microspadix)	Heterospathe_cagayanensis)))	Kingia_australis);
(((Chamaedorea_seifrizii	(Serenoa_repens	(Sabal_domingensis	Phoenix_dactylifera)))	(((((Sclerosperma_profizianum	(Orania_palindan	Podococcus_barteri))	Roystonea_regia)	(Iriartea_deltoidea	(Pseudophoenix_vinifera	(((Reinhardtia_simplex	Reinhardtia_gracilis)	(Reinhardtia_latisecta	Reinhardtia_paiewonskiana))	((Elaeis_guineensis	Elaeis_oleifera)	Bactris_major)))))	((Attalea_speciosa	Nypa_fruticans)	(Geonoma_undata	((Manicaria_saccifera	(Leopoldinia_pulchra	Pelagodoxa_henryana))	((Prestoea_acuminata	(Oenocarpus_bataua	Oenocarpus_minor))	(((Heterospathe_cagayanensis	Veitchia_spiralis)	(Kentiopsis_piersoniorum	Hydriastele_microspadix))	(Dictyosperma_album	Dypsis_decaryi)))))))	Calamus_caryotoides))	Kingia_australis);
((Calamus_caryotoides	(Nypa_fruticans	(((Orania_palindan	(Podococcus_barteri	Sclerosperma_profizianum))	Roystonea_regia)	(((((Dictyosperma_album	(Dypsis_decaryi	((Veitchia_spiralis	Kentiopsis_piersoniorum)	(Hydriastele_microspadix	Heterospathe_cagayanensis))))	((Manicaria_saccifera	Pelagodoxa_henryana)	(Geonoma_undata	((Leopoldinia_pulchra	Prestoea_acuminata)	(Oenocarpus_bataua	Oenocarpus_minor)))))	(Attalea_speciosa	(((Reinhardtia_simplex	Reinhardtia_gracilis)	(Reinhardtia_latisecta	Reinhardtia_paiewonskiana))	((Elaeis_guineensis	Elaeis_oleifera)	Bactris_major))))	Chamaedorea_seifrizii)	(Iriartea_deltoidea	(Pseudophoenix_vinifera	(Sabal_domingensis	(Phoenix_dactylifera	Serenoa_repens))))))))	Kingia_australis);
(((Calamus_caryotoides	((Orania_palindan	(Podococcus_barteri	Sclerosperma_profizianum))	(Roystonea_regia	(((Sabal_domingensis	(Phoenix_dactylifera	Serenoa_repens))	(Iriartea_deltoidea	Pseudophoenix_vinifera))	((((((Hydriastele_microspadix	(Heterospathe_cagayanensis	(Veitchia_spiralis	Kentiopsis_piersoniorum)))	(Dictyosperma_album	Dypsis_decaryi))	((Geonoma_undata	((Prestoea_acuminata	(Oenocarpus_bataua	Oenocarpus_minor))	Pelagodoxa_henryana))	Manicaria_saccifera))	Leopoldinia_pulchra)	(Attalea_speciosa	(((Reinhardtia_simplex	Reinhardtia_gracilis)	(Reinhardtia_latisecta	Reinhardtia_paiewonskiana))	((Elaeis_guineensis	Elaeis_oleifera)	Bactris_major))))	Chamaedorea_seifrizii)))))	Nypa_fruticans)	Kingia_australis);
((Dictyosperma_album	(Dypsis_decaryi	(((Prestoea_acuminata	(Oenocarpus_bataua	Oenocarpus_minor))	(((Pelagodoxa_henryana	Manicaria_saccifera)	((((((Calamus_caryotoides	(Orania_palindan	(Podococcus_barteri	Sclerosperma_profizianum)))	(Pseudophoenix_vinifera	Roystonea_regia))	(Attalea_speciosa	(((Reinhardtia_simplex	Reinhardtia_gracilis)	(Reinhardtia_latisecta	Reinhardtia_paiewonskiana))	((Elaeis_guineensis	Elaeis_oleifera)	Bactris_major))))	(Chamaedorea_seifrizii	(Sabal_domingensis	(Phoenix_dactylifera	Serenoa_repens))))	Iriartea_deltoidea)	(Leopoldinia_pulchra	Nypa_fruticans)))	Geonoma_undata))	(Hydriastele_microspadix	(Heterospathe_cagayanensis	(Veitchia_spiralis	Kentiopsis_piersoniorum))))))	Kingia_australis);
((Iriartea_deltoidea	(((((Orania_palindan	(Podococcus_barteri	Sclerosperma_profizianum))	Roystonea_regia)	((((Reinhardtia_simplex	Reinhardtia_gracilis)	(Reinhardtia_latisecta	Reinhardtia_paiewonskiana))	((Elaeis_guineensis	Elaeis_oleifera)	Bactris_major))	((Leopoldinia_pulchra	Nypa_fruticans)	((Geonoma_undata	((((Heterospathe_cagayanensis	Veitchia_spiralis)	(Hydriastele_microspadix	Kentiopsis_piersoniorum))	(Dictyosperma_album	Dypsis_decaryi))	(Prestoea_acuminata	(Oenocarpus_bataua	Oenocarpus_minor))))	(Pelagodoxa_henryana	Manicaria_saccifera)))))	((Pseudophoenix_vinifera	Calamus_caryotoides)	(Attalea_speciosa	(Serenoa_repens	(Sabal_domingensis	Phoenix_dactylifera)))))	Chamaedorea_seifrizii))	Kingia_australis);
(((((Phoenix_dactylifera	Sabal_domingensis)	Serenoa_repens)	((Roystonea_regia	(Calamus_caryotoides	((Podococcus_barteri	Sclerosperma_profizianum)	Orania_palindan)))	(((Attalea_speciosa	((Bactris_major	(Elaeis_oleifera	Elaeis_guineensis))	((Reinhardtia_gracilis	Reinhardtia_simplex)	(Reinhardtia_paiewonskiana	Reinhardtia_latisecta))))	(Nypa_fruticans	(Pelagodoxa_henryana	(((Prestoea_acuminata	Leopoldinia_pulchra)	(Manicaria_saccifera	((Hydriastele_microspadix	((Kentiopsis_piersoniorum	Veitchia_spiralis)	Heterospathe_cagayanensis))	(Dictyosperma_album	Dypsis_decaryi))))	((Oenocarpus_bataua	Oenocarpus_minor)	Geonoma_undata)))))	(Pseudophoenix_vinifera	Iriartea_deltoidea))))	Chamaedorea_seifrizii)	Kingia_australis);
(((((Kentiopsis_piersoniorum	Veitchia_spiralis)	(Heterospathe_cagayanensis	Hydriastele_microspadix))	(Dictyosperma_album	Dypsis_decaryi))	((Prestoea_acuminata	(Oenocarpus_bataua	Oenocarpus_minor))	((Geonoma_undata	(Leopoldinia_pulchra	(((((Phoenix_dactylifera	Sabal_domingensis)	Serenoa_repens)	Iriartea_deltoidea)	((Pseudophoenix_vinifera	Chamaedorea_seifrizii)	(Roystonea_regia	((Podococcus_barteri	Sclerosperma_profizianum)	Orania_palindan))))	((Nypa_fruticans	Attalea_speciosa)	((Bactris_major	(Elaeis_oleifera	Elaeis_guineensis))	(Calamus_caryotoides	((Reinhardtia_gracilis	Reinhardtia_simplex)	(Reinhardtia_paiewonskiana	Reinhardtia_latisecta))))))))	(Manicaria_saccifera	Pelagodoxa_henryana))))	Kingia_australis);
((Calamus_caryotoides	(((Roystonea_regia	((Podococcus_barteri	Sclerosperma_profizianum)	Orania_palindan))	(((((Reinhardtia_gracilis	Reinhardtia_simplex)	(Reinhardtia_paiewonskiana	Reinhardtia_latisecta))	(Bactris_major	(Elaeis_oleifera	Elaeis_guineensis)))	Attalea_speciosa)	((Iriartea_deltoidea	(Nypa_fruticans	((Prestoea_acuminata	(Oenocarpus_bataua	Oenocarpus_minor))	((((Leopoldinia_pulchra	Manicaria_saccifera)	Pelagodoxa_henryana)	(((Kentiopsis_piersoniorum	Veitchia_spiralis)	(Heterospathe_cagayanensis	Hydriastele_microspadix))	(Dictyosperma_album	Dypsis_decaryi)))	Geonoma_undata))))	(Pseudophoenix_vinifera	((Phoenix_dactylifera	Sabal_domingensis)	Serenoa_repens)))))	Chamaedorea_seifrizii))	Kingia_australis);
((Dictyosperma_album	(Dypsis_decaryi	(((Leopoldinia_pulchra	((Manicaria_saccifera	Pelagodoxa_henryana)	(Geonoma_undata	(((((((Reinhardtia_gracilis	Reinhardtia_simplex)	(Reinhardtia_paiewonskiana	Reinhardtia_latisecta))	(Bactris_major	(Elaeis_oleifera	Elaeis_guineensis)))	Attalea_speciosa)	(((((Calamus_caryotoides	Sclerosperma_profizianum)	(Podococcus_barteri	Orania_palindan))	(Roystonea_regia	Pseudophoenix_vinifera))	((Phoenix_dactylifera	Sabal_domingensis)	Serenoa_repens))	Iriartea_deltoidea))	Chamaedorea_seifrizii)	Nypa_fruticans))))	(Prestoea_acuminata	(Oenocarpus_bataua	Oenocarpus_minor)))	(Kentiopsis_piersoniorum	(Hydriastele_microspadix	(Veitchia_spiralis	Heterospathe_cagayanensis))))))	Kingia_australis);
(((Calamus_caryotoides	Nypa_fruticans)	((((Manicaria_saccifera	Pelagodoxa_henryana)	(Leopoldinia_pulchra	((Prestoea_acuminata	(Oenocarpus_bataua	Oenocarpus_minor))	(((Veitchia_spiralis	Kentiopsis_piersoniorum)	(Heterospathe_cagayanensis	Hydriastele_microspadix))	(Dictyosperma_album	Dypsis_decaryi)))))	Geonoma_undata)	(((((Reinhardtia_gracilis	Reinhardtia_simplex)	(Reinhardtia_paiewonskiana	Reinhardtia_latisecta))	(Bactris_major	(Elaeis_oleifera	Elaeis_guineensis)))	Attalea_speciosa)	((((Podococcus_barteri	Sclerosperma_profizianum)	Orania_palindan)	(Roystonea_regia	(Chamaedorea_seifrizii	Pseudophoenix_vinifera)))	(((Phoenix_dactylifera	Sabal_domingensis)	Serenoa_repens)	Iriartea_deltoidea)))))	Kingia_australis);
((Calamus_caryotoides	(Nypa_fruticans	((Attalea_speciosa	(Sabal_domingensis	(Serenoa_repens	Phoenix_dactylifera)))	((((Chamaedorea_seifrizii	(Roystonea_regia	((Podococcus_barteri	Sclerosperma_profizianum)	Orania_palindan)))	(((((Prestoea_acuminata	(Oenocarpus_bataua	Oenocarpus_minor))	(((Veitchia_spiralis	Kentiopsis_piersoniorum)	(Heterospathe_cagayanensis	Hydriastele_microspadix))	(Dictyosperma_album	Dypsis_decaryi)))	Geonoma_undata)	((Manicaria_saccifera	Pelagodoxa_henryana)	Leopoldinia_pulchra))	(((Reinhardtia_gracilis	Reinhardtia_simplex)	(Reinhardtia_paiewonskiana	Reinhardtia_latisecta))	(Bactris_major	(Elaeis_oleifera	Elaeis_guineensis)))))	Iriartea_deltoidea)	Pseudophoenix_vinifera))))	Kingia_australis);
((Calamus_caryotoides	(Serenoa_repens	(Phoenix_dactylifera	(((Iriartea_deltoidea	(((Geonoma_undata	(((Manicaria_saccifera	Pelagodoxa_henryana)	Leopoldinia_pulchra)	((Prestoea_acuminata	(Oenocarpus_bataua	Oenocarpus_minor))	(Dictyosperma_album	(Dypsis_decaryi	(Hydriastele_microspadix	((Veitchia_spiralis	Kentiopsis_piersoniorum)	Heterospathe_cagayanensis)))))))	(Chamaedorea_seifrizii	(Roystonea_regia	((Podococcus_barteri	Sclerosperma_profizianum)	Orania_palindan))))	((Nypa_fruticans	Attalea_speciosa)	(((Reinhardtia_gracilis	Reinhardtia_simplex)	(Reinhardtia_paiewonskiana	Reinhardtia_latisecta))	(Bactris_major	(Elaeis_oleifera	Elaeis_guineensis))))))	Pseudophoenix_vinifera)	Sabal_domingensis))))	Kingia_australis);
((Veitchia_spiralis	(Heterospathe_cagayanensis	((Kentiopsis_piersoniorum	((((((Manicaria_saccifera	Pelagodoxa_henryana)	Leopoldinia_pulchra)	(((Nypa_fruticans	((Sabal_domingensis	Phoenix_dactylifera)	Serenoa_repens))	(Chamaedorea_seifrizii	(((((Reinhardtia_gracilis	Reinhardtia_simplex)	(Reinhardtia_paiewonskiana	Reinhardtia_latisecta))	(Bactris_major	(Elaeis_oleifera	Elaeis_guineensis)))	Attalea_speciosa)	(Roystonea_regia	((Calamus_caryotoides	Sclerosperma_profizianum)	(Podococcus_barteri	Orania_palindan))))))	(Pseudophoenix_vinifera	Iriartea_deltoidea)))	Geonoma_undata)	(Prestoea_acuminata	(Oenocarpus_bataua	Oenocarpus_minor)))	(Dypsis_decaryi	Dictyosperma_album)))	Hydriastele_microspadix)))	Kingia_australis);
((Dypsis_decaryi	(Dictyosperma_album	(((Hydriastele_microspadix	(Veitchia_spiralis	Heterospathe_cagayanensis))	Kentiopsis_piersoniorum)	(((((Pelagodoxa_henryana	Leopoldinia_pulchra)	((Iriartea_deltoidea	(((Reinhardtia_gracilis	Reinhardtia_simplex)	(Reinhardtia_paiewonskiana	Reinhardtia_latisecta))	(Bactris_major	(Attalea_speciosa	(Elaeis_oleifera	Elaeis_guineensis)))))	((Nypa_fruticans	((Sabal_domingensis	Phoenix_dactylifera)	Serenoa_repens))	(((Calamus_caryotoides	Orania_palindan)	(Podococcus_barteri	Sclerosperma_profizianum))	((Pseudophoenix_vinifera	Chamaedorea_seifrizii)	Roystonea_regia)))))	Manicaria_saccifera)	Geonoma_undata)	(Prestoea_acuminata	(Oenocarpus_bataua	Oenocarpus_minor))))))	Kingia_australis);
((Chamaedorea_seifrizii	(((Roystonea_regia	(Orania_palindan	(Podococcus_barteri	Sclerosperma_profizianum)))	(((((Reinhardtia_gracilis	Reinhardtia_simplex)	(Reinhardtia_paiewonskiana	Reinhardtia_latisecta))	(Bactris_major	(Elaeis_oleifera	Elaeis_guineensis)))	Attalea_speciosa)	((Nypa_fruticans	(((Manicaria_saccifera	(Leopoldinia_pulchra	Pelagodoxa_henryana))	((Prestoea_acuminata	(Oenocarpus_bataua	Oenocarpus_minor))	((Dypsis_decaryi	Dictyosperma_album)	((Hydriastele_microspadix	Heterospathe_cagayanensis)	(Veitchia_spiralis	Kentiopsis_piersoniorum)))))	Geonoma_undata))	((Iriartea_deltoidea	Pseudophoenix_vinifera)	((Sabal_domingensis	Phoenix_dactylifera)	Serenoa_repens)))))	Calamus_caryotoides))	Kingia_australis);
((Calamus_caryotoides	(((((Attalea_speciosa	(((Elaeis_guineensis	Elaeis_oleifera)	Bactris_major)	((Reinhardtia_paiewonskiana	Reinhardtia_latisecta)	(Reinhardtia_simplex	Reinhardtia_gracilis))))	(((Podococcus_barteri	Sclerosperma_profizianum)	Orania_palindan)	Roystonea_regia))	(((Pseudophoenix_vinifera	(Serenoa_repens	(Sabal_domingensis	Phoenix_dactylifera)))	Iriartea_deltoidea)	(((Leopoldinia_pulchra	(Manicaria_saccifera	Pelagodoxa_henryana))	(((Dictyosperma_album	Dypsis_decaryi)	(Hydriastele_microspadix	(Heterospathe_cagayanensis	(Veitchia_spiralis	Kentiopsis_piersoniorum))))	(Prestoea_acuminata	(Oenocarpus_bataua	Oenocarpus_minor))))	Geonoma_undata)))	Chamaedorea_seifrizii)	Nypa_fruticans))	Kingia_australis);
((Podococcus_barteri	(Sclerosperma_profizianum	((Calamus_caryotoides	Orania_palindan)	(Roystonea_regia	(((((Pseudophoenix_vinifera	(Serenoa_repens	(Sabal_domingensis	Phoenix_dactylifera)))	Iriartea_deltoidea)	(Nypa_fruticans	(Pelagodoxa_henryana	(((Prestoea_acuminata	(Oenocarpus_bataua	Oenocarpus_minor))	(Geonoma_undata	(Manicaria_saccifera	((Dictyosperma_album	Dypsis_decaryi)	(Hydriastele_microspadix	(Heterospathe_cagayanensis	(Veitchia_spiralis	Kentiopsis_piersoniorum)))))))	Leopoldinia_pulchra))))	(Attalea_speciosa	(((Elaeis_guineensis	Elaeis_oleifera)	Bactris_major)	((Reinhardtia_paiewonskiana	Reinhardtia_latisecta)	(Reinhardtia_simplex	Reinhardtia_gracilis)))))	Chamaedorea_seifrizii)))))	Kingia_australis);
((Calamus_caryotoides	((((Serenoa_repens	(Sabal_domingensis	Phoenix_dactylifera))	((((Pseudophoenix_vinifera	Chamaedorea_seifrizii)	Roystonea_regia)	(Sclerosperma_profizianum	(Podococcus_barteri	Orania_palindan)))	(Iriartea_deltoidea	((Pelagodoxa_henryana	((Prestoea_acuminata	(Oenocarpus_bataua	Oenocarpus_minor))	(Geonoma_undata	(Manicaria_saccifera	((Dictyosperma_album	Dypsis_decaryi)	(Hydriastele_microspadix	(Heterospathe_cagayanensis	(Veitchia_spiralis	Kentiopsis_piersoniorum))))))))	(Attalea_speciosa	(((Elaeis_guineensis	Elaeis_oleifera)	Bactris_major)	((Reinhardtia_paiewonskiana	Reinhardtia_latisecta)	(Reinhardtia_simplex	Reinhardtia_gracilis))))))))	Leopoldinia_pulchra)	Nypa_fruticans))	Kingia_australis);
((Calamus_caryotoides	(((Geonoma_undata	(((Manicaria_saccifera	Pelagodoxa_henryana)	Leopoldinia_pulchra)	(((Dictyosperma_album	Dypsis_decaryi)	((Veitchia_spiralis	Kentiopsis_piersoniorum)	(Hydriastele_microspadix	Heterospathe_cagayanensis)))	(Prestoea_acuminata	(Oenocarpus_bataua	Oenocarpus_minor)))))	((((Attalea_speciosa	(((Elaeis_guineensis	Elaeis_oleifera)	Bactris_major)	((Reinhardtia_paiewonskiana	Reinhardtia_latisecta)	(Reinhardtia_simplex	Reinhardtia_gracilis))))	(Roystonea_regia	(Orania_palindan	(Sclerosperma_profizianum	Podococcus_barteri))))	Chamaedorea_seifrizii)	((Sabal_domingensis	(Phoenix_dactylifera	Serenoa_repens))	(Pseudophoenix_vinifera	Iriartea_deltoidea))))	Nypa_fruticans))	Kingia_australis);
((((Calamus_caryotoides	(Orania_palindan	(Sclerosperma_profizianum	Podococcus_barteri)))	(((Iriartea_deltoidea	(Nypa_fruticans	(Serenoa_repens	(Sabal_domingensis	Phoenix_dactylifera))))	(Roystonea_regia	((Attalea_speciosa	(((Elaeis_guineensis	Elaeis_oleifera)	Bactris_major)	((Reinhardtia_paiewonskiana	Reinhardtia_latisecta)	(Reinhardtia_simplex	Reinhardtia_gracilis))))	Pseudophoenix_vinifera)))	(Geonoma_undata	(((Manicaria_saccifera	Pelagodoxa_henryana)	Leopoldinia_pulchra)	(((Dictyosperma_album	Dypsis_decaryi)	((Veitchia_spiralis	Kentiopsis_piersoniorum)	(Hydriastele_microspadix	Heterospathe_cagayanensis)))	(Prestoea_acuminata	(Oenocarpus_bataua	Oenocarpus_minor)))))))	Chamaedorea_seifrizii)	Kingia_australis);
((Calamus_caryotoides	(((((Chamaedorea_seifrizii	(Sabal_domingensis	(Phoenix_dactylifera	Serenoa_repens)))	(((Sclerosperma_profizianum	Podococcus_barteri)	Roystonea_regia)	((Pseudophoenix_vinifera	(Attalea_speciosa	(((Elaeis_guineensis	Elaeis_oleifera)	Bactris_major)	((Reinhardtia_paiewonskiana	Reinhardtia_latisecta)	(Reinhardtia_simplex	Reinhardtia_gracilis)))))	(Orania_palindan	Iriartea_deltoidea))))	((Manicaria_saccifera	((((Dictyosperma_album	Dypsis_decaryi)	((Veitchia_spiralis	Kentiopsis_piersoniorum)	(Hydriastele_microspadix	Heterospathe_cagayanensis)))	(Prestoea_acuminata	(Oenocarpus_bataua	Oenocarpus_minor)))	Geonoma_undata))	Pelagodoxa_henryana))	Leopoldinia_pulchra)	Nypa_fruticans))	Kingia_australis);
((Calamus_caryotoides	(((Reinhardtia_paiewonskiana	Reinhardtia_latisecta)	(Reinhardtia_simplex	Reinhardtia_gracilis))	(((((((Leopoldinia_pulchra	Prestoea_acuminata)	(Oenocarpus_bataua	Oenocarpus_minor))	(((Dictyosperma_album	Dypsis_decaryi)	((Veitchia_spiralis	(Hydriastele_microspadix	Heterospathe_cagayanensis))	Kentiopsis_piersoniorum))	(Geonoma_undata	Manicaria_saccifera)))	Pelagodoxa_henryana)	((Iriartea_deltoidea	(Pseudophoenix_vinifera	(Roystonea_regia	(Sclerosperma_profizianum	(Podococcus_barteri	Orania_palindan)))))	(Nypa_fruticans	(Chamaedorea_seifrizii	(Sabal_domingensis	(Phoenix_dactylifera	Serenoa_repens))))))	Attalea_speciosa)	((Elaeis_guineensis	Elaeis_oleifera)	Bactris_major))))	Kingia_australis);
((Calamus_caryotoides	(Nypa_fruticans	((((Roystonea_regia	(Orania_palindan	(Sclerosperma_profizianum	Podococcus_barteri)))	((Attalea_speciosa	(((Elaeis_guineensis	Elaeis_oleifera)	Bactris_major)	((Reinhardtia_paiewonskiana	Reinhardtia_latisecta)	(Reinhardtia_simplex	Reinhardtia_gracilis))))	(Iriartea_deltoidea	(((Leopoldinia_pulchra	(Manicaria_saccifera	Pelagodoxa_henryana))	Geonoma_undata)	((Prestoea_acuminata	(Oenocarpus_bataua	Oenocarpus_minor))	((Dictyosperma_album	Dypsis_decaryi)	((Hydriastele_microspadix	Heterospathe_cagayanensis)	(Kentiopsis_piersoniorum	Veitchia_spiralis))))))))	(Chamaedorea_seifrizii	Pseudophoenix_vinifera))	(Serenoa_repens	(Sabal_domingensis	Phoenix_dactylifera)))))	Kingia_australis);
((Chamaedorea_seifrizii	((Pseudophoenix_vinifera	Roystonea_regia)	((Orania_palindan	(Sclerosperma_profizianum	Podococcus_barteri))	(((((Attalea_speciosa	(Elaeis_guineensis	Elaeis_oleifera))	Bactris_major)	((Reinhardtia_paiewonskiana	Reinhardtia_latisecta)	(Reinhardtia_simplex	Reinhardtia_gracilis)))	(Iriartea_deltoidea	(((Geonoma_undata	Leopoldinia_pulchra)	(Manicaria_saccifera	Pelagodoxa_henryana))	((Prestoea_acuminata	(Oenocarpus_bataua	Oenocarpus_minor))	((Dictyosperma_album	Dypsis_decaryi)	((Hydriastele_microspadix	Heterospathe_cagayanensis)	(Kentiopsis_piersoniorum	Veitchia_spiralis)))))))	((Serenoa_repens	(Sabal_domingensis	Phoenix_dactylifera))	(Calamus_caryotoides	Nypa_fruticans))))))	Kingia_australis);
((Podococcus_barteri	((((((((Elaeis_guineensis	Elaeis_oleifera)	Bactris_major)	((Reinhardtia_paiewonskiana	Reinhardtia_latisecta)	(Reinhardtia_simplex	Reinhardtia_gracilis)))	Attalea_speciosa)	((Iriartea_deltoidea	((Geonoma_undata	(Manicaria_saccifera	Pelagodoxa_henryana))	(((Dictyosperma_album	Dypsis_decaryi)	(Hydriastele_microspadix	((Veitchia_spiralis	Kentiopsis_piersoniorum)	Heterospathe_cagayanensis)))	((Leopoldinia_pulchra	Prestoea_acuminata)	(Oenocarpus_bataua	Oenocarpus_minor)))))	((Serenoa_repens	(Sabal_domingensis	Phoenix_dactylifera))	((Calamus_caryotoides	Nypa_fruticans)	(Pseudophoenix_vinifera	Chamaedorea_seifrizii)))))	Roystonea_regia)	Orania_palindan)	Sclerosperma_profizianum))	Kingia_australis);
((Chamaedorea_seifrizii	((Serenoa_repens	(Phoenix_dactylifera	Sabal_domingensis))	((((Pseudophoenix_vinifera	Roystonea_regia)	(Iriartea_deltoidea	(Orania_palindan	(Podococcus_barteri	Sclerosperma_profizianum))))	((Attalea_speciosa	(((Reinhardtia_gracilis	Reinhardtia_simplex)	(Reinhardtia_latisecta	Reinhardtia_paiewonskiana))	((Elaeis_oleifera	Elaeis_guineensis)	Bactris_major)))	((Geonoma_undata	(((Dictyosperma_album	Dypsis_decaryi)	((Veitchia_spiralis	(Heterospathe_cagayanensis	Hydriastele_microspadix))	Kentiopsis_piersoniorum))	(Prestoea_acuminata	(Oenocarpus_minor	Oenocarpus_bataua))))	(Manicaria_saccifera	(Leopoldinia_pulchra	Pelagodoxa_henryana)))))	(Nypa_fruticans	Calamus_caryotoides))))	Kingia_australis);
((Veitchia_spiralis	(Heterospathe_cagayanensis	(Kentiopsis_piersoniorum	(Hydriastele_microspadix	(((Geonoma_undata	((((Chamaedorea_seifrizii	((Pseudophoenix_vinifera	((Nypa_fruticans	(Leopoldinia_pulchra	Calamus_caryotoides))	(Serenoa_repens	(Phoenix_dactylifera	Sabal_domingensis))))	(Roystonea_regia	(Orania_palindan	(Podococcus_barteri	Sclerosperma_profizianum)))))	(Attalea_speciosa	(((Reinhardtia_gracilis	Reinhardtia_simplex)	(Reinhardtia_latisecta	Reinhardtia_paiewonskiana))	((Elaeis_oleifera	Elaeis_guineensis)	Bactris_major))))	Iriartea_deltoidea)	(Manicaria_saccifera	Pelagodoxa_henryana)))	(Prestoea_acuminata	(Oenocarpus_minor	Oenocarpus_bataua)))	(Dictyosperma_album	Dypsis_decaryi))))))	Kingia_australis);
((((Geonoma_undata	((((((Serenoa_repens	(Phoenix_dactylifera	Sabal_domingensis))	((Nypa_fruticans	Leopoldinia_pulchra)	Calamus_caryotoides))	(((Pseudophoenix_vinifera	Roystonea_regia)	(Orania_palindan	(Podococcus_barteri	Sclerosperma_profizianum)))	Chamaedorea_seifrizii))	(((Elaeis_oleifera	Elaeis_guineensis)	Bactris_major)	(Attalea_speciosa	((Reinhardtia_gracilis	Reinhardtia_simplex)	(Reinhardtia_latisecta	Reinhardtia_paiewonskiana)))))	Iriartea_deltoidea)	(Manicaria_saccifera	Pelagodoxa_henryana)))	(Prestoea_acuminata	(Oenocarpus_minor	Oenocarpus_bataua)))	((Dictyosperma_album	Dypsis_decaryi)	(Hydriastele_microspadix	((Veitchia_spiralis	Kentiopsis_piersoniorum)	Heterospathe_cagayanensis))))	Kingia_australis);
(((Nypa_fruticans	((((Pseudophoenix_vinifera	Chamaedorea_seifrizii)	(((Roystonea_regia	(Orania_palindan	(Podococcus_barteri	Sclerosperma_profizianum)))	(Attalea_speciosa	(((Reinhardtia_gracilis	Reinhardtia_simplex)	(Reinhardtia_latisecta	Reinhardtia_paiewonskiana))	((Elaeis_oleifera	Elaeis_guineensis)	Bactris_major))))	(Geonoma_undata	((((Dictyosperma_album	Dypsis_decaryi)	(Hydriastele_microspadix	((Veitchia_spiralis	Kentiopsis_piersoniorum)	Heterospathe_cagayanensis)))	(Manicaria_saccifera	Pelagodoxa_henryana))	((Leopoldinia_pulchra	Prestoea_acuminata)	(Oenocarpus_minor	Oenocarpus_bataua))))))	Iriartea_deltoidea)	(Serenoa_repens	(Phoenix_dactylifera	Sabal_domingensis))))	Calamus_caryotoides)	Kingia_australis);
((((((Pseudophoenix_vinifera	Roystonea_regia)	((Calamus_caryotoides	Orania_palindan)	(Podococcus_barteri	Sclerosperma_profizianum)))	((Attalea_speciosa	(((Reinhardtia_gracilis	Reinhardtia_simplex)	(Reinhardtia_latisecta	Reinhardtia_paiewonskiana))	((Elaeis_oleifera	Elaeis_guineensis)	Bactris_major)))	(Iriartea_deltoidea	(Nypa_fruticans	((Geonoma_undata	(Leopoldinia_pulchra	(Pelagodoxa_henryana	Manicaria_saccifera)))	((Prestoea_acuminata	(Oenocarpus_minor	Oenocarpus_bataua))	((Dictyosperma_album	Dypsis_decaryi)	((Veitchia_spiralis	Kentiopsis_piersoniorum)	(Heterospathe_cagayanensis	Hydriastele_microspadix)))))))))	(Serenoa_repens	(Phoenix_dactylifera	Sabal_domingensis)))	Chamaedorea_seifrizii)	Kingia_australis);
((Dictyosperma_album	(Dypsis_decaryi	((Hydriastele_microspadix	((Veitchia_spiralis	Kentiopsis_piersoniorum)	Heterospathe_cagayanensis))	((((Chamaedorea_seifrizii	(((Serenoa_repens	(Phoenix_dactylifera	Sabal_domingensis))	(Calamus_caryotoides	Nypa_fruticans))	(Iriartea_deltoidea	((Pseudophoenix_vinifera	Roystonea_regia)	(Orania_palindan	(Podococcus_barteri	Sclerosperma_profizianum))))))	(Attalea_speciosa	(((Reinhardtia_gracilis	Reinhardtia_simplex)	(Reinhardtia_latisecta	Reinhardtia_paiewonskiana))	((Elaeis_oleifera	Elaeis_guineensis)	Bactris_major))))	(Pelagodoxa_henryana	(Manicaria_saccifera	Geonoma_undata)))	(Prestoea_acuminata	((Leopoldinia_pulchra	Oenocarpus_minor)	Oenocarpus_bataua))))))	Kingia_australis);
((Calamus_caryotoides	((Orania_palindan	(Podococcus_barteri	Sclerosperma_profizianum))	((((Iriartea_deltoidea	(((Leopoldinia_pulchra	(Pelagodoxa_henryana	Manicaria_saccifera))	((Prestoea_acuminata	(Oenocarpus_minor	Oenocarpus_bataua))	((Dictyosperma_album	Dypsis_decaryi)	(Hydriastele_microspadix	((Veitchia_spiralis	Kentiopsis_piersoniorum)	Heterospathe_cagayanensis)))))	Geonoma_undata))	((Pseudophoenix_vinifera	Chamaedorea_seifrizii)	((Serenoa_repens	(Phoenix_dactylifera	Sabal_domingensis))	Nypa_fruticans)))	(((Reinhardtia_gracilis	Reinhardtia_simplex)	(Reinhardtia_latisecta	Reinhardtia_paiewonskiana))	((Attalea_speciosa	(Elaeis_oleifera	Elaeis_guineensis))	Bactris_major)))	Roystonea_regia)))	Kingia_australis);
((Podococcus_barteri	(Sclerosperma_profizianum	((((((((Reinhardtia_gracilis	Reinhardtia_simplex)	(Reinhardtia_latisecta	Reinhardtia_paiewonskiana))	((Elaeis_oleifera	Elaeis_guineensis)	Bactris_major))	((Attalea_speciosa	Nypa_fruticans)	(Calamus_caryotoides	(((Pelagodoxa_henryana	Manicaria_saccifera)	(((Leopoldinia_pulchra	Prestoea_acuminata)	(Oenocarpus_minor	Oenocarpus_bataua))	((Dictyosperma_album	Dypsis_decaryi)	(Hydriastele_microspadix	((Veitchia_spiralis	Kentiopsis_piersoniorum)	Heterospathe_cagayanensis)))))	Geonoma_undata))))	(Iriartea_deltoidea	(Serenoa_repens	(Phoenix_dactylifera	Sabal_domingensis))))	(Pseudophoenix_vinifera	Chamaedorea_seifrizii))	Roystonea_regia)	Orania_palindan)))	Kingia_australis);
((Chamaedorea_seifrizii	(((Roystonea_regia	(((Podococcus_barteri	Calamus_caryotoides)	Orania_palindan)	Sclerosperma_profizianum))	((Iriartea_deltoidea	((((Reinhardtia_gracilis	Reinhardtia_simplex)	(Reinhardtia_latisecta	Reinhardtia_paiewonskiana))	((Elaeis_oleifera	Elaeis_guineensis)	Bactris_major))	((Leopoldinia_pulchra	(Pelagodoxa_henryana	Manicaria_saccifera))	(((Prestoea_acuminata	(Oenocarpus_minor	Oenocarpus_bataua))	((Dictyosperma_album	Dypsis_decaryi)	(Hydriastele_microspadix	((Veitchia_spiralis	Kentiopsis_piersoniorum)	Heterospathe_cagayanensis))))	Geonoma_undata))))	((Attalea_speciosa	Nypa_fruticans)	(Serenoa_repens	(Phoenix_dactylifera	Sabal_domingensis)))))	Pseudophoenix_vinifera))	Kingia_australis);
((Veitchia_spiralis	(Kentiopsis_piersoniorum	(Heterospathe_cagayanensis	(((((Pelagodoxa_henryana	(Oenocarpus_minor	Oenocarpus_bataua))	(Iriartea_deltoidea	((((Nypa_fruticans	(Serenoa_repens	(Phoenix_dactylifera	Sabal_domingensis)))	Chamaedorea_seifrizii)	((Pseudophoenix_vinifera	Roystonea_regia)	((Calamus_caryotoides	Orania_palindan)	(Podococcus_barteri	Sclerosperma_profizianum))))	(Attalea_speciosa	(((Reinhardtia_gracilis	Reinhardtia_simplex)	(Reinhardtia_latisecta	Reinhardtia_paiewonskiana))	((Elaeis_oleifera	Elaeis_guineensis)	Bactris_major))))))	(((Leopoldinia_pulchra	Prestoea_acuminata)	Geonoma_undata)	Manicaria_saccifera))	(Dictyosperma_album	Dypsis_decaryi))	Hydriastele_microspadix))))	Kingia_australis);
(((Podococcus_barteri	(Sclerosperma_profizianum	(((((((Reinhardtia_paiewonskiana	Reinhardtia_latisecta)	(Reinhardtia_gracilis	Reinhardtia_simplex))	(Bactris_major	(Elaeis_guineensis	Elaeis_oleifera)))	Attalea_speciosa)	(Geonoma_undata	(((Prestoea_acuminata	(Oenocarpus_bataua	Oenocarpus_minor))	(((Veitchia_spiralis	(Heterospathe_cagayanensis	Hydriastele_microspadix))	Kentiopsis_piersoniorum)	(Dypsis_decaryi	Dictyosperma_album)))	(Leopoldinia_pulchra	(Pelagodoxa_henryana	Manicaria_saccifera)))))	(((Roystonea_regia	Pseudophoenix_vinifera)	Chamaedorea_seifrizii)	((Iriartea_deltoidea	(Serenoa_repens	(Phoenix_dactylifera	Sabal_domingensis)))	Nypa_fruticans)))	Orania_palindan)))	Calamus_caryotoides)	Kingia_australis);
(((Nypa_fruticans	(((Roystonea_regia	((Podococcus_barteri	Orania_palindan)	Sclerosperma_profizianum))	((Iriartea_deltoidea	(Pseudophoenix_vinifera	(Serenoa_repens	(Phoenix_dactylifera	Sabal_domingensis))))	(((((((Veitchia_spiralis	Kentiopsis_piersoniorum)	Heterospathe_cagayanensis)	Hydriastele_microspadix)	(Dypsis_decaryi	Dictyosperma_album))	((Pelagodoxa_henryana	Manicaria_saccifera)	(Geonoma_undata	(Prestoea_acuminata	(Oenocarpus_bataua	Oenocarpus_minor)))))	(Leopoldinia_pulchra	(((Reinhardtia_paiewonskiana	Reinhardtia_latisecta)	(Reinhardtia_gracilis	Reinhardtia_simplex))	(Bactris_major	(Elaeis_guineensis	Elaeis_oleifera)))))	Chamaedorea_seifrizii)))	Attalea_speciosa))	Calamus_caryotoides)	Kingia_australis);
(((Nypa_fruticans	((Serenoa_repens	(Phoenix_dactylifera	Sabal_domingensis))	((((((Pelagodoxa_henryana	Manicaria_saccifera)	(Leopoldinia_pulchra	(((((Veitchia_spiralis	Kentiopsis_piersoniorum)	Heterospathe_cagayanensis)	Hydriastele_microspadix)	(Dypsis_decaryi	Dictyosperma_album))	(Prestoea_acuminata	(Oenocarpus_bataua	Oenocarpus_minor)))))	Geonoma_undata)	(Roystonea_regia	((Podococcus_barteri	Orania_palindan)	Sclerosperma_profizianum)))	(Attalea_speciosa	Chamaedorea_seifrizii))	(Iriartea_deltoidea	(Pseudophoenix_vinifera	(((Reinhardtia_paiewonskiana	Reinhardtia_latisecta)	(Reinhardtia_gracilis	Reinhardtia_simplex))	(Bactris_major	(Elaeis_guineensis	Elaeis_oleifera))))))))	Calamus_caryotoides)	Kingia_australis);
(((Nypa_fruticans	((Serenoa_repens	(Phoenix_dactylifera	Sabal_domingensis))	(((Roystonea_regia	(((Podococcus_barteri	Orania_palindan)	Sclerosperma_profizianum)	Attalea_speciosa))	(Iriartea_deltoidea	((((Reinhardtia_paiewonskiana	Reinhardtia_latisecta)	(Reinhardtia_gracilis	Reinhardtia_simplex))	(Bactris_major	(Elaeis_guineensis	Elaeis_oleifera)))	(Chamaedorea_seifrizii	((((((((Veitchia_spiralis	Kentiopsis_piersoniorum)	Heterospathe_cagayanensis)	Hydriastele_microspadix)	(Dypsis_decaryi	Dictyosperma_album))	(Prestoea_acuminata	(Oenocarpus_bataua	Oenocarpus_minor)))	(Manicaria_saccifera	Geonoma_undata))	Leopoldinia_pulchra)	Pelagodoxa_henryana)))))	Pseudophoenix_vinifera)))	Calamus_caryotoides)	Kingia_australis);
((Chamaedorea_seifrizii	(Pseudophoenix_vinifera	(Roystonea_regia	(((Pelagodoxa_henryana	(Oenocarpus_bataua	Oenocarpus_minor))	(((Leopoldinia_pulchra	Prestoea_acuminata)	(Manicaria_saccifera	Geonoma_undata))	((((Veitchia_spiralis	Kentiopsis_piersoniorum)	Heterospathe_cagayanensis)	Hydriastele_microspadix)	(Dypsis_decaryi	Dictyosperma_album))))	((((Podococcus_barteri	Sclerosperma_profizianum)	Orania_palindan)	Calamus_caryotoides)	((Attalea_speciosa	(((Reinhardtia_paiewonskiana	Reinhardtia_latisecta)	(Reinhardtia_gracilis	Reinhardtia_simplex))	(Bactris_major	(Elaeis_guineensis	Elaeis_oleifera))))	(Iriartea_deltoidea	(Nypa_fruticans	((Serenoa_repens	Phoenix_dactylifera)	Sabal_domingensis)))))))))	Kingia_australis);
((Calamus_caryotoides	(Nypa_fruticans	((Chamaedorea_seifrizii	(Serenoa_repens	(Phoenix_dactylifera	Sabal_domingensis)))	(((Iriartea_deltoidea	((Manicaria_saccifera	((((Veitchia_spiralis	Heterospathe_cagayanensis)	Hydriastele_microspadix)	Kentiopsis_piersoniorum)	(Dypsis_decaryi	Dictyosperma_album)))	(Geonoma_undata	(Pelagodoxa_henryana	(Prestoea_acuminata	(Leopoldinia_pulchra	(Oenocarpus_bataua	Oenocarpus_minor)))))))	(Attalea_speciosa	(((Reinhardtia_paiewonskiana	Reinhardtia_latisecta)	(Reinhardtia_gracilis	Reinhardtia_simplex))	(Bactris_major	(Elaeis_guineensis	Elaeis_oleifera)))))	((Sclerosperma_profizianum	(Orania_palindan	Podococcus_barteri))	(Pseudophoenix_vinifera	Roystonea_regia))))))	Kingia_australis);
((Calamus_caryotoides	(Nypa_fruticans	(Orania_palindan	((Podococcus_barteri	Sclerosperma_profizianum)	((Pseudophoenix_vinifera	Roystonea_regia)	(((Iriartea_deltoidea	((Leopoldinia_pulchra	((Geonoma_undata	Manicaria_saccifera)	(((((Veitchia_spiralis	Heterospathe_cagayanensis)	Hydriastele_microspadix)	Kentiopsis_piersoniorum)	(Dypsis_decaryi	Dictyosperma_album))	((Oenocarpus_bataua	Oenocarpus_minor)	Prestoea_acuminata))))	Pelagodoxa_henryana))	(Attalea_speciosa	(((Reinhardtia_paiewonskiana	Reinhardtia_latisecta)	(Reinhardtia_gracilis	Reinhardtia_simplex))	(Bactris_major	(Elaeis_guineensis	Elaeis_oleifera)))))	(Chamaedorea_seifrizii	(Sabal_domingensis	(Serenoa_repens	Phoenix_dactylifera)))))))))	Kingia_australis);
((Podococcus_barteri	(Sclerosperma_profizianum	((Calamus_caryotoides	(Roystonea_regia	(((Serenoa_repens	(Phoenix_dactylifera	Sabal_domingensis))	(Pseudophoenix_vinifera	Iriartea_deltoidea))	(((Geonoma_undata	((Leopoldinia_pulchra	(Manicaria_saccifera	Pelagodoxa_henryana))	(((((Kentiopsis_piersoniorum	Veitchia_spiralis)	Heterospathe_cagayanensis)	Hydriastele_microspadix)	(Dypsis_decaryi	Dictyosperma_album))	((Oenocarpus_bataua	Oenocarpus_minor)	Prestoea_acuminata))))	(Attalea_speciosa	(((Reinhardtia_paiewonskiana	Reinhardtia_latisecta)	(Reinhardtia_gracilis	Reinhardtia_simplex))	(Bactris_major	(Elaeis_guineensis	Elaeis_oleifera)))))	(Chamaedorea_seifrizii	Nypa_fruticans)))))	Orania_palindan)))	Kingia_australis);
((Iriartea_deltoidea	(((((Geonoma_undata	(((((Kentiopsis_piersoniorum	Veitchia_spiralis)	Heterospathe_cagayanensis)	Hydriastele_microspadix)	(Dypsis_decaryi	Dictyosperma_album))	((Oenocarpus_bataua	Oenocarpus_minor)	Prestoea_acuminata)))	((Manicaria_saccifera	Pelagodoxa_henryana)	Leopoldinia_pulchra))	(Attalea_speciosa	(((Reinhardtia_paiewonskiana	Reinhardtia_latisecta)	(Reinhardtia_gracilis	Reinhardtia_simplex))	(Bactris_major	(Elaeis_guineensis	Elaeis_oleifera)))))	(((Nypa_fruticans	Orania_palindan)	(Podococcus_barteri	Sclerosperma_profizianum))	(Pseudophoenix_vinifera	Roystonea_regia)))	(Chamaedorea_seifrizii	(Calamus_caryotoides	(Serenoa_repens	(Phoenix_dactylifera	Sabal_domingensis))))))	Kingia_australis);
((((Geonoma_undata	((((((Kentiopsis_piersoniorum	Veitchia_spiralis)	Heterospathe_cagayanensis)	Hydriastele_microspadix)	(Dypsis_decaryi	Dictyosperma_album))	((Oenocarpus_bataua	Oenocarpus_minor)	Prestoea_acuminata))	((Manicaria_saccifera	Pelagodoxa_henryana)	Leopoldinia_pulchra)))	((Chamaedorea_seifrizii	(((Pseudophoenix_vinifera	Iriartea_deltoidea)	(Sabal_domingensis	(Serenoa_repens	Phoenix_dactylifera)))	(Attalea_speciosa	(((Reinhardtia_paiewonskiana	Reinhardtia_latisecta)	(Reinhardtia_gracilis	Reinhardtia_simplex))	(Bactris_major	(Elaeis_guineensis	Elaeis_oleifera))))))	((Orania_palindan	(Podococcus_barteri	Sclerosperma_profizianum))	Roystonea_regia)))	(Nypa_fruticans	Calamus_caryotoides))	Kingia_australis);
((Orania_palindan	((Sclerosperma_profizianum	Podococcus_barteri)	((((((Reinhardtia_gracilis	Reinhardtia_simplex)	(Reinhardtia_paiewonskiana	Reinhardtia_latisecta))	((Attalea_speciosa	(Elaeis_guineensis	Elaeis_oleifera))	Bactris_major))	((Iriartea_deltoidea	(Nypa_fruticans	(((((Dictyosperma_album	Dypsis_decaryi)	(((Veitchia_spiralis	Heterospathe_cagayanensis)	Hydriastele_microspadix)	Kentiopsis_piersoniorum))	(Prestoea_acuminata	(Oenocarpus_bataua	Oenocarpus_minor)))	(Leopoldinia_pulchra	(Manicaria_saccifera	Pelagodoxa_henryana)))	Geonoma_undata)))	(Pseudophoenix_vinifera	(Serenoa_repens	(Phoenix_dactylifera	Sabal_domingensis)))))	(Chamaedorea_seifrizii	Calamus_caryotoides))	Roystonea_regia)))	Kingia_australis);
((Chamaedorea_seifrizii	(Calamus_caryotoides	(((((Reinhardtia_gracilis	Reinhardtia_simplex)	(Reinhardtia_paiewonskiana	Reinhardtia_latisecta))	((Elaeis_guineensis	Elaeis_oleifera)	Bactris_major))	Attalea_speciosa)	(((Nypa_fruticans	(((Dictyosperma_album	Dypsis_decaryi)	((Veitchia_spiralis	(Heterospathe_cagayanensis	Hydriastele_microspadix))	Kentiopsis_piersoniorum))	(Prestoea_acuminata	(Oenocarpus_bataua	Oenocarpus_minor))))	(Geonoma_undata	((Manicaria_saccifera	Pelagodoxa_henryana)	Leopoldinia_pulchra)))	((Iriartea_deltoidea	(Roystonea_regia	(Orania_palindan	(Sclerosperma_profizianum	Podococcus_barteri))))	(Pseudophoenix_vinifera	(Serenoa_repens	(Phoenix_dactylifera	Sabal_domingensis))))))))	Kingia_australis);
((Chamaedorea_seifrizii	((Serenoa_repens	(Phoenix_dactylifera	Sabal_domingensis))	(Iriartea_deltoidea	((((((Calamus_caryotoides	(Reinhardtia_gracilis	Reinhardtia_simplex))	(Reinhardtia_paiewonskiana	Reinhardtia_latisecta))	((Elaeis_guineensis	Elaeis_oleifera)	Bactris_major))	Attalea_speciosa)	((((Dictyosperma_album	Dypsis_decaryi)	((Heterospathe_cagayanensis	Hydriastele_microspadix)	(Kentiopsis_piersoniorum	Veitchia_spiralis)))	(Prestoea_acuminata	(Oenocarpus_bataua	Oenocarpus_minor)))	((Leopoldinia_pulchra	Pelagodoxa_henryana)	(Geonoma_undata	Manicaria_saccifera))))	(Nypa_fruticans	((Pseudophoenix_vinifera	Roystonea_regia)	(Sclerosperma_profizianum	(Podococcus_barteri	Orania_palindan))))))))	Kingia_australis);
((Orania_palindan	(((((((Attalea_speciosa	(Serenoa_repens	(Phoenix_dactylifera	Sabal_domingensis)))	((Iriartea_deltoidea	(Pelagodoxa_henryana	((Oenocarpus_bataua	Oenocarpus_minor)	(((Manicaria_saccifera	Geonoma_undata)	Prestoea_acuminata)	((Dictyosperma_album	Dypsis_decaryi)	(Hydriastele_microspadix	((Kentiopsis_piersoniorum	Veitchia_spiralis)	Heterospathe_cagayanensis)))))))	((Pseudophoenix_vinifera	Chamaedorea_seifrizii)	(((Reinhardtia_gracilis	Reinhardtia_simplex)	(Reinhardtia_paiewonskiana	Reinhardtia_latisecta))	((Elaeis_guineensis	Elaeis_oleifera)	Bactris_major)))))	Leopoldinia_pulchra)	Nypa_fruticans)	Roystonea_regia)	Calamus_caryotoides)	(Sclerosperma_profizianum	Podococcus_barteri)))	Kingia_australis);
((Calamus_caryotoides	(((((((Manicaria_saccifera	Pelagodoxa_henryana)	(Geonoma_undata	((Oenocarpus_bataua	Oenocarpus_minor)	Prestoea_acuminata)))	(Dictyosperma_album	(Dypsis_decaryi	(Hydriastele_microspadix	((Kentiopsis_piersoniorum	Veitchia_spiralis)	Heterospathe_cagayanensis)))))	(((Iriartea_deltoidea	(Pseudophoenix_vinifera	(Sabal_domingensis	(Serenoa_repens	Phoenix_dactylifera))))	(Roystonea_regia	((Sclerosperma_profizianum	Podococcus_barteri)	Orania_palindan)))	(Chamaedorea_seifrizii	(((Reinhardtia_gracilis	Reinhardtia_simplex)	(Reinhardtia_paiewonskiana	Reinhardtia_latisecta))	((Elaeis_guineensis	Elaeis_oleifera)	Bactris_major)))))	Leopoldinia_pulchra)	Attalea_speciosa)	Nypa_fruticans))	Kingia_australis);
((Podococcus_barteri	((Orania_palindan	((((((((Reinhardtia_gracilis	Reinhardtia_simplex)	(Reinhardtia_paiewonskiana	Reinhardtia_latisecta))	((Elaeis_guineensis	Elaeis_oleifera)	Bactris_major))	((((Pelagodoxa_henryana	Geonoma_undata)	(Manicaria_saccifera	((Hydriastele_microspadix	((Kentiopsis_piersoniorum	Veitchia_spiralis)	Heterospathe_cagayanensis))	(Dictyosperma_album	Dypsis_decaryi))))	((Oenocarpus_bataua	Oenocarpus_minor)	(Leopoldinia_pulchra	Prestoea_acuminata)))	Chamaedorea_seifrizii))	(Iriartea_deltoidea	((Serenoa_repens	(Phoenix_dactylifera	Sabal_domingensis))	(Attalea_speciosa	Pseudophoenix_vinifera))))	Nypa_fruticans)	Roystonea_regia)	Calamus_caryotoides))	Sclerosperma_profizianum))	Kingia_australis);
((Calamus_caryotoides	(Chamaedorea_seifrizii	(((Pseudophoenix_vinifera	Roystonea_regia)	(Orania_palindan	(Sclerosperma_profizianum	Podococcus_barteri)))	(((((Reinhardtia_gracilis	Reinhardtia_simplex)	(Reinhardtia_paiewonskiana	Reinhardtia_latisecta))	((Elaeis_guineensis	Elaeis_oleifera)	Bactris_major))	(Iriartea_deltoidea	((Manicaria_saccifera	(Leopoldinia_pulchra	((Hydriastele_microspadix	((Kentiopsis_piersoniorum	Veitchia_spiralis)	Heterospathe_cagayanensis))	(Dictyosperma_album	Dypsis_decaryi))))	((((Oenocarpus_bataua	Oenocarpus_minor)	Prestoea_acuminata)	Pelagodoxa_henryana)	Geonoma_undata))))	(Nypa_fruticans	(Attalea_speciosa	(Sabal_domingensis	(Serenoa_repens	Phoenix_dactylifera))))))))	Kingia_australis);
((Chamaedorea_seifrizii	(Pseudophoenix_vinifera	((((Calamus_caryotoides	Attalea_speciosa)	Nypa_fruticans)	(Serenoa_repens	(Phoenix_dactylifera	Sabal_domingensis)))	(((Roystonea_regia	(Orania_palindan	(Sclerosperma_profizianum	Podococcus_barteri)))	((((Reinhardtia_gracilis	Reinhardtia_simplex)	(Reinhardtia_paiewonskiana	Reinhardtia_latisecta))	((Elaeis_guineensis	Elaeis_oleifera)	Bactris_major))	(((Geonoma_undata	Manicaria_saccifera)	((Hydriastele_microspadix	((Kentiopsis_piersoniorum	Veitchia_spiralis)	Heterospathe_cagayanensis))	(Dictyosperma_album	Dypsis_decaryi)))	(Leopoldinia_pulchra	(((Oenocarpus_bataua	Oenocarpus_minor)	Prestoea_acuminata)	Pelagodoxa_henryana)))))	Iriartea_deltoidea))))	Kingia_australis);
((Calamus_caryotoides	(((((((Reinhardtia_gracilis	Reinhardtia_simplex)	(Reinhardtia_paiewonskiana	Reinhardtia_latisecta))	((Attalea_speciosa	(Elaeis_guineensis	Elaeis_oleifera))	Bactris_major))	(Geonoma_undata	(((((Kentiopsis_piersoniorum	Veitchia_spiralis)	(Heterospathe_cagayanensis	Hydriastele_microspadix))	(Dictyosperma_album	Dypsis_decaryi))	((Oenocarpus_bataua	Oenocarpus_minor)	Prestoea_acuminata))	(Leopoldinia_pulchra	(Manicaria_saccifera	Pelagodoxa_henryana)))))	((Pseudophoenix_vinifera	Iriartea_deltoidea)	(Roystonea_regia	(Orania_palindan	(Sclerosperma_profizianum	Podococcus_barteri)))))	Chamaedorea_seifrizii)	(Nypa_fruticans	(Serenoa_repens	(Phoenix_dactylifera	Sabal_domingensis)))))	Kingia_australis);
((Hydriastele_microspadix	((((Dictyosperma_album	Dypsis_decaryi)	(((Oenocarpus_bataua	Oenocarpus_minor)	Prestoea_acuminata)	((Geonoma_undata	Manicaria_saccifera)	(Leopoldinia_pulchra	((((((Roystonea_regia	(Orania_palindan	(Sclerosperma_profizianum	Podococcus_barteri)))	Chamaedorea_seifrizii)	(Iriartea_deltoidea	((Sabal_domingensis	(Serenoa_repens	Phoenix_dactylifera))	(Pseudophoenix_vinifera	Calamus_caryotoides))))	(((Reinhardtia_gracilis	Reinhardtia_simplex)	(Reinhardtia_paiewonskiana	Reinhardtia_latisecta))	((Elaeis_guineensis	Elaeis_oleifera)	Bactris_major)))	(Attalea_speciosa	Nypa_fruticans))	Pelagodoxa_henryana)))))	(Kentiopsis_piersoniorum	Veitchia_spiralis))	Heterospathe_cagayanensis))	Kingia_australis);
((Calamus_caryotoides	(((Podococcus_barteri	Sclerosperma_profizianum)	Orania_palindan)	(Roystonea_regia	(Chamaedorea_seifrizii	(((Pseudophoenix_vinifera	((((Reinhardtia_latisecta	Reinhardtia_paiewonskiana)	(Reinhardtia_simplex	Reinhardtia_gracilis))	(Bactris_major	(Elaeis_guineensis	Elaeis_oleifera)))	Attalea_speciosa))	(Iriartea_deltoidea	((Leopoldinia_pulchra	Nypa_fruticans)	((((Prestoea_acuminata	(Oenocarpus_bataua	Oenocarpus_minor))	(((Heterospathe_cagayanensis	Hydriastele_microspadix)	(Veitchia_spiralis	Kentiopsis_piersoniorum))	(Dictyosperma_album	Dypsis_decaryi)))	(Manicaria_saccifera	Pelagodoxa_henryana))	Geonoma_undata))))	(Serenoa_repens	(Sabal_domingensis	Phoenix_dactylifera)))))))	Kingia_australis);
((Orania_palindan	(((Roystonea_regia	(((Pseudophoenix_vinifera	((((Reinhardtia_latisecta	Reinhardtia_paiewonskiana)	(Reinhardtia_simplex	Reinhardtia_gracilis))	(Bactris_major	(Elaeis_guineensis	Elaeis_oleifera)))	Attalea_speciosa))	((Nypa_fruticans	(Serenoa_repens	(Sabal_domingensis	Phoenix_dactylifera)))	Iriartea_deltoidea))	(Chamaedorea_seifrizii	((Leopoldinia_pulchra	((Pelagodoxa_henryana	Geonoma_undata)	((Prestoea_acuminata	(Oenocarpus_bataua	Oenocarpus_minor))	((Hydriastele_microspadix	((Veitchia_spiralis	Kentiopsis_piersoniorum)	Heterospathe_cagayanensis))	(Dictyosperma_album	Dypsis_decaryi)))))	Manicaria_saccifera))))	Calamus_caryotoides)	(Podococcus_barteri	Sclerosperma_profizianum)))	Kingia_australis);
((Calamus_caryotoides	(((Podococcus_barteri	Sclerosperma_profizianum)	(Roystonea_regia	(((((Reinhardtia_latisecta	Reinhardtia_paiewonskiana)	(Reinhardtia_simplex	Reinhardtia_gracilis))	(Bactris_major	(Elaeis_guineensis	Elaeis_oleifera)))	Attalea_speciosa)	((Pseudophoenix_vinifera	(Serenoa_repens	(Sabal_domingensis	Phoenix_dactylifera)))	((Chamaedorea_seifrizii	Iriartea_deltoidea)	(Nypa_fruticans	(Pelagodoxa_henryana	((((Leopoldinia_pulchra	Prestoea_acuminata)	(Oenocarpus_bataua	Oenocarpus_minor))	((Hydriastele_microspadix	((Veitchia_spiralis	Kentiopsis_piersoniorum)	Heterospathe_cagayanensis))	(Dictyosperma_album	Dypsis_decaryi)))	(Geonoma_undata	Manicaria_saccifera)))))))))	Orania_palindan))	Kingia_australis);
((Calamus_caryotoides	(((Podococcus_barteri	Sclerosperma_profizianum)	(Roystonea_regia	(((((Reinhardtia_latisecta	Reinhardtia_paiewonskiana)	(Reinhardtia_simplex	Reinhardtia_gracilis))	(Bactris_major	(Elaeis_guineensis	Elaeis_oleifera)))	Attalea_speciosa)	((Serenoa_repens	(Sabal_domingensis	Phoenix_dactylifera))	(((Pseudophoenix_vinifera	Chamaedorea_seifrizii)	Iriartea_deltoidea)	(Nypa_fruticans	((Pelagodoxa_henryana	(((Prestoea_acuminata	(Oenocarpus_bataua	Oenocarpus_minor))	(((Hydriastele_microspadix	(Veitchia_spiralis	Heterospathe_cagayanensis))	Kentiopsis_piersoniorum)	(Dictyosperma_album	Dypsis_decaryi)))	(Geonoma_undata	Manicaria_saccifera)))	Leopoldinia_pulchra)))))))	Orania_palindan))	Kingia_australis);
((Dictyosperma_album	(Dypsis_decaryi	((((Leopoldinia_pulchra	(((Iriartea_deltoidea	((Calamus_caryotoides	Nypa_fruticans)	(Serenoa_repens	(Sabal_domingensis	Phoenix_dactylifera))))	(Roystonea_regia	(((((Reinhardtia_latisecta	Reinhardtia_paiewonskiana)	(Reinhardtia_simplex	Reinhardtia_gracilis))	(Bactris_major	(Elaeis_guineensis	Elaeis_oleifera)))	Attalea_speciosa)	Pseudophoenix_vinifera)))	(Chamaedorea_seifrizii	((Podococcus_barteri	Orania_palindan)	Sclerosperma_profizianum))))	(Pelagodoxa_henryana	(Oenocarpus_bataua	Oenocarpus_minor)))	(Manicaria_saccifera	(Prestoea_acuminata	Geonoma_undata)))	(Hydriastele_microspadix	(Heterospathe_cagayanensis	(Veitchia_spiralis	Kentiopsis_piersoniorum))))))	Kingia_australis);
((Dypsis_decaryi	((((Prestoea_acuminata	(Oenocarpus_bataua	Oenocarpus_minor))	((Geonoma_undata	((((((Reinhardtia_latisecta	Reinhardtia_paiewonskiana)	(Reinhardtia_simplex	Reinhardtia_gracilis))	(Bactris_major	(Elaeis_guineensis	Elaeis_oleifera)))	(Pseudophoenix_vinifera	Roystonea_regia))	(Iriartea_deltoidea	(Serenoa_repens	(Sabal_domingensis	Phoenix_dactylifera))))	(Chamaedorea_seifrizii	((Attalea_speciosa	Nypa_fruticans)	(((Podococcus_barteri	Calamus_caryotoides)	Sclerosperma_profizianum)	Orania_palindan)))))	((Manicaria_saccifera	Pelagodoxa_henryana)	Leopoldinia_pulchra)))	((Hydriastele_microspadix	(Heterospathe_cagayanensis	Veitchia_spiralis))	Kentiopsis_piersoniorum))	Dictyosperma_album))	Kingia_australis);
((Pelagodoxa_henryana	(((Iriartea_deltoidea	(Nypa_fruticans	(Sabal_domingensis	(Phoenix_dactylifera	Serenoa_repens))))	(((Calamus_caryotoides	Chamaedorea_seifrizii)	(Leopoldinia_pulchra	((Podococcus_barteri	Sclerosperma_profizianum)	Orania_palindan)))	(Roystonea_regia	((Attalea_speciosa	(((Reinhardtia_latisecta	Reinhardtia_paiewonskiana)	(Reinhardtia_simplex	Reinhardtia_gracilis))	(Bactris_major	(Elaeis_guineensis	Elaeis_oleifera))))	Pseudophoenix_vinifera))))	(((((Hydriastele_microspadix	(Heterospathe_cagayanensis	Veitchia_spiralis))	Kentiopsis_piersoniorum)	(Dictyosperma_album	Dypsis_decaryi))	((Manicaria_saccifera	Geonoma_undata)	Prestoea_acuminata))	(Oenocarpus_bataua	Oenocarpus_minor))))	Kingia_australis);
(((((Hydriastele_microspadix	Heterospathe_cagayanensis)	(Veitchia_spiralis	Kentiopsis_piersoniorum))	(Dictyosperma_album	Dypsis_decaryi))	((((Pelagodoxa_henryana	((Chamaedorea_seifrizii	(((Iriartea_deltoidea	(Serenoa_repens	(Sabal_domingensis	Phoenix_dactylifera)))	((Pseudophoenix_vinifera	Roystonea_regia)	((Podococcus_barteri	Sclerosperma_profizianum)	Orania_palindan)))	(Attalea_speciosa	(((Reinhardtia_latisecta	Reinhardtia_paiewonskiana)	(Reinhardtia_simplex	Reinhardtia_gracilis))	(Bactris_major	(Elaeis_guineensis	Elaeis_oleifera))))))	(Calamus_caryotoides	Nypa_fruticans)))	(Manicaria_saccifera	Geonoma_undata))	(Leopoldinia_pulchra	Prestoea_acuminata))	(Oenocarpus_bataua	Oenocarpus_minor)))	Kingia_australis);
((Calamus_caryotoides	(Orania_palindan	(((Chamaedorea_seifrizii	((((Manicaria_saccifera	Geonoma_undata)	Leopoldinia_pulchra)	((Prestoea_acuminata	(Oenocarpus_bataua	Oenocarpus_minor))	(Nypa_fruticans	(((Hydriastele_microspadix	Heterospathe_cagayanensis)	(Veitchia_spiralis	Kentiopsis_piersoniorum))	(Dictyosperma_album	Dypsis_decaryi)))))	Pelagodoxa_henryana))	(Iriartea_deltoidea	((Roystonea_regia	(Pseudophoenix_vinifera	(Attalea_speciosa	(Serenoa_repens	(Sabal_domingensis	Phoenix_dactylifera)))))	(((Reinhardtia_latisecta	Reinhardtia_paiewonskiana)	(Reinhardtia_simplex	Reinhardtia_gracilis))	(Bactris_major	(Elaeis_guineensis	Elaeis_oleifera))))))	(Podococcus_barteri	Sclerosperma_profizianum))))	Kingia_australis);
((Calamus_caryotoides	((((Pseudophoenix_vinifera	(Serenoa_repens	(Sabal_domingensis	Phoenix_dactylifera)))	(((Attalea_speciosa	(((Reinhardtia_latisecta	Reinhardtia_paiewonskiana)	(Reinhardtia_simplex	Reinhardtia_gracilis))	(Bactris_major	(Elaeis_guineensis	Elaeis_oleifera))))	(((((Manicaria_saccifera	Geonoma_undata)	((Prestoea_acuminata	(Oenocarpus_bataua	Oenocarpus_minor))	(Nypa_fruticans	(((Hydriastele_microspadix	Heterospathe_cagayanensis)	(Veitchia_spiralis	Kentiopsis_piersoniorum))	(Dictyosperma_album	Dypsis_decaryi)))))	Pelagodoxa_henryana)	Leopoldinia_pulchra)	Chamaedorea_seifrizii))	Iriartea_deltoidea))	Roystonea_regia)	((Podococcus_barteri	Sclerosperma_profizianum)	Orania_palindan)))	Kingia_australis);
((((((Phoenix_dactylifera	Sabal_domingensis)	Serenoa_repens)	(((Iriartea_deltoidea	(((Sclerosperma_profizianum	Podococcus_barteri)	Orania_palindan)	(Pseudophoenix_vinifera	Roystonea_regia)))	(((((Elaeis_guineensis	Elaeis_oleifera)	Bactris_major)	((Reinhardtia_latisecta	Reinhardtia_paiewonskiana)	(Reinhardtia_simplex	Reinhardtia_gracilis)))	Attalea_speciosa)	(((Pelagodoxa_henryana	Manicaria_saccifera)	Geonoma_undata)	(((Kentiopsis_piersoniorum	(Veitchia_spiralis	(Heterospathe_cagayanensis	Hydriastele_microspadix)))	(Dictyosperma_album	Dypsis_decaryi))	((Leopoldinia_pulchra	Prestoea_acuminata)	(Oenocarpus_minor	Oenocarpus_bataua))))))	Chamaedorea_seifrizii))	Nypa_fruticans)	Calamus_caryotoides)	Kingia_australis);
((Dypsis_decaryi	((((Oenocarpus_minor	Oenocarpus_bataua)	(Leopoldinia_pulchra	((Pelagodoxa_henryana	(((Chamaedorea_seifrizii	(((Sclerosperma_profizianum	Podococcus_barteri)	Orania_palindan)	Roystonea_regia))	(Iriartea_deltoidea	(Pseudophoenix_vinifera	(Nypa_fruticans	(Calamus_caryotoides	((Phoenix_dactylifera	Sabal_domingensis)	Serenoa_repens))))))	(((Attalea_speciosa	(Elaeis_guineensis	Elaeis_oleifera))	Bactris_major)	((Reinhardtia_latisecta	Reinhardtia_paiewonskiana)	(Reinhardtia_simplex	Reinhardtia_gracilis)))))	(Manicaria_saccifera	(Geonoma_undata	Prestoea_acuminata)))))	(Hydriastele_microspadix	((Kentiopsis_piersoniorum	Veitchia_spiralis)	Heterospathe_cagayanensis)))	Dictyosperma_album))	Kingia_australis);
((Calamus_caryotoides	(Nypa_fruticans	((Orania_palindan	((Sclerosperma_profizianum	Podococcus_barteri)	(Roystonea_regia	(((Pseudophoenix_vinifera	((Phoenix_dactylifera	Sabal_domingensis)	Serenoa_repens))	Iriartea_deltoidea)	(((((Elaeis_guineensis	Elaeis_oleifera)	Bactris_major)	((Reinhardtia_latisecta	Reinhardtia_paiewonskiana)	(Reinhardtia_simplex	Reinhardtia_gracilis)))	Attalea_speciosa)	(Chamaedorea_seifrizii	(((Manicaria_saccifera	(Geonoma_undata	Prestoea_acuminata))	(((Hydriastele_microspadix	((Kentiopsis_piersoniorum	Veitchia_spiralis)	Heterospathe_cagayanensis))	(Dictyosperma_album	Dypsis_decaryi))	(Oenocarpus_minor	Oenocarpus_bataua)))	Pelagodoxa_henryana)))))))	Leopoldinia_pulchra)))	Kingia_australis);
((Calamus_caryotoides	(Nypa_fruticans	(((Phoenix_dactylifera	Sabal_domingensis)	Serenoa_repens)	(Iriartea_deltoidea	((((((Elaeis_guineensis	Elaeis_oleifera)	Bactris_major)	((Reinhardtia_latisecta	Reinhardtia_paiewonskiana)	(Reinhardtia_simplex	Reinhardtia_gracilis)))	Attalea_speciosa)	((((Hydriastele_microspadix	((Kentiopsis_piersoniorum	Veitchia_spiralis)	Heterospathe_cagayanensis))	(Dictyosperma_album	Dypsis_decaryi))	(Prestoea_acuminata	(Oenocarpus_minor	Oenocarpus_bataua)))	(Geonoma_undata	((Manicaria_saccifera	Pelagodoxa_henryana)	Leopoldinia_pulchra))))	(((Sclerosperma_profizianum	(Orania_palindan	Podococcus_barteri))	(Pseudophoenix_vinifera	Roystonea_regia))	Chamaedorea_seifrizii))))))	Kingia_australis);
((Calamus_caryotoides	(Nypa_fruticans	((((Dictyosperma_album	(Dypsis_decaryi	((Veitchia_spiralis	(Heterospathe_cagayanensis	Hydriastele_microspadix))	Kentiopsis_piersoniorum)))	((Manicaria_saccifera	Pelagodoxa_henryana)	(Geonoma_undata	((Leopoldinia_pulchra	Prestoea_acuminata)	(Oenocarpus_minor	Oenocarpus_bataua)))))	((((Elaeis_guineensis	Elaeis_oleifera)	Bactris_major)	((Reinhardtia_latisecta	Reinhardtia_paiewonskiana)	(Reinhardtia_simplex	Reinhardtia_gracilis)))	(((Iriartea_deltoidea	(Pseudophoenix_vinifera	((Phoenix_dactylifera	Sabal_domingensis)	Serenoa_repens)))	((Orania_palindan	(Podococcus_barteri	Sclerosperma_profizianum))	Roystonea_regia))	Chamaedorea_seifrizii)))	Attalea_speciosa)))	Kingia_australis);
((Chamaedorea_seifrizii	((((Attalea_speciosa	Nypa_fruticans)	((Pseudophoenix_vinifera	((Phoenix_dactylifera	Sabal_domingensis)	Serenoa_repens))	Iriartea_deltoidea))	(((Orania_palindan	(Podococcus_barteri	Sclerosperma_profizianum))	Roystonea_regia)	(((Manicaria_saccifera	Pelagodoxa_henryana)	(Geonoma_undata	(((Hydriastele_microspadix	((Kentiopsis_piersoniorum	Veitchia_spiralis)	Heterospathe_cagayanensis))	(Dictyosperma_album	Dypsis_decaryi))	((Leopoldinia_pulchra	Prestoea_acuminata)	(Oenocarpus_minor	Oenocarpus_bataua)))))	(((Elaeis_guineensis	Elaeis_oleifera)	Bactris_major)	((Reinhardtia_latisecta	Reinhardtia_paiewonskiana)	(Reinhardtia_simplex	Reinhardtia_gracilis))))))	Calamus_caryotoides))	Kingia_australis);
((Calamus_caryotoides	(((Attalea_speciosa	(((Elaeis_guineensis	Elaeis_oleifera)	Bactris_major)	((Reinhardtia_latisecta	Reinhardtia_paiewonskiana)	(Reinhardtia_simplex	Reinhardtia_gracilis))))	((Orania_palindan	(Podococcus_barteri	Sclerosperma_profizianum))	Roystonea_regia))	(Chamaedorea_seifrizii	((Nypa_fruticans	((Pseudophoenix_vinifera	((Phoenix_dactylifera	Sabal_domingensis)	Serenoa_repens))	Iriartea_deltoidea))	((Geonoma_undata	((((Kentiopsis_piersoniorum	Veitchia_spiralis)	(Heterospathe_cagayanensis	Hydriastele_microspadix))	(Dictyosperma_album	Dypsis_decaryi))	(Prestoea_acuminata	(Oenocarpus_minor	Oenocarpus_bataua))))	((Manicaria_saccifera	Pelagodoxa_henryana)	Leopoldinia_pulchra))))))	Kingia_australis);
((Chamaedorea_seifrizii	((((Pseudophoenix_vinifera	((Phoenix_dactylifera	Sabal_domingensis)	Serenoa_repens))	Iriartea_deltoidea)	((((Manicaria_saccifera	Pelagodoxa_henryana)	((((Kentiopsis_piersoniorum	Veitchia_spiralis)	(Heterospathe_cagayanensis	Hydriastele_microspadix))	(Dictyosperma_album	Dypsis_decaryi))	(Prestoea_acuminata	(Oenocarpus_minor	Oenocarpus_bataua))))	(Leopoldinia_pulchra	Geonoma_undata))	Nypa_fruticans))	((((Elaeis_guineensis	Elaeis_oleifera)	Bactris_major)	(((Reinhardtia_latisecta	Reinhardtia_paiewonskiana)	(Reinhardtia_simplex	Reinhardtia_gracilis))	Attalea_speciosa))	((Orania_palindan	((Calamus_caryotoides	Podococcus_barteri)	Sclerosperma_profizianum))	Roystonea_regia))))	Kingia_australis);
((Calamus_caryotoides	((((Pseudophoenix_vinifera	Chamaedorea_seifrizii)	Roystonea_regia)	((((Nypa_fruticans	((Phoenix_dactylifera	Sabal_domingensis)	Serenoa_repens))	Iriartea_deltoidea)	((((((Kentiopsis_piersoniorum	Veitchia_spiralis)	(Heterospathe_cagayanensis	Hydriastele_microspadix))	(Dictyosperma_album	Dypsis_decaryi))	(Prestoea_acuminata	(Oenocarpus_minor	Oenocarpus_bataua)))	Geonoma_undata)	((Manicaria_saccifera	Pelagodoxa_henryana)	Leopoldinia_pulchra)))	((((Elaeis_guineensis	Elaeis_oleifera)	Bactris_major)	((Reinhardtia_latisecta	Reinhardtia_paiewonskiana)	(Reinhardtia_simplex	Reinhardtia_gracilis)))	Attalea_speciosa)))	(Orania_palindan	(Podococcus_barteri	Sclerosperma_profizianum))))	Kingia_australis);
((Dictyosperma_album	(Dypsis_decaryi	(((Prestoea_acuminata	(Oenocarpus_minor	Oenocarpus_bataua))	(Geonoma_undata	((Manicaria_saccifera	Pelagodoxa_henryana)	((Leopoldinia_pulchra	((Calamus_caryotoides	Chamaedorea_seifrizii)	(Orania_palindan	(Podococcus_barteri	Sclerosperma_profizianum))))	(((Pseudophoenix_vinifera	Roystonea_regia)	((((Elaeis_guineensis	Elaeis_oleifera)	Bactris_major)	((Reinhardtia_latisecta	Reinhardtia_paiewonskiana)	(Reinhardtia_simplex	Reinhardtia_gracilis)))	Attalea_speciosa))	(Iriartea_deltoidea	(Nypa_fruticans	(Sabal_domingensis	(Serenoa_repens	Phoenix_dactylifera)))))))))	(Kentiopsis_piersoniorum	((Veitchia_spiralis	Heterospathe_cagayanensis)	Hydriastele_microspadix)))))	Kingia_australis);
((Dictyosperma_album	(Dypsis_decaryi	((Manicaria_saccifera	((((((Reinhardtia_gracilis	Reinhardtia_simplex)	(Reinhardtia_paiewonskiana	Reinhardtia_latisecta))	(Bactris_major	(Elaeis_guineensis	Elaeis_oleifera)))	(((Pseudophoenix_vinifera	Iriartea_deltoidea)	(Attalea_speciosa	((Sabal_domingensis	Phoenix_dactylifera)	Serenoa_repens)))	(Chamaedorea_seifrizii	(((Calamus_caryotoides	Nypa_fruticans)	Roystonea_regia)	(Orania_palindan	(Podococcus_barteri	Sclerosperma_profizianum))))))	(((Prestoea_acuminata	(Oenocarpus_minor	Oenocarpus_bataua))	Pelagodoxa_henryana)	Geonoma_undata))	Leopoldinia_pulchra))	((Veitchia_spiralis	Heterospathe_cagayanensis)	(Kentiopsis_piersoniorum	Hydriastele_microspadix)))))	Kingia_australis);
((Chamaedorea_seifrizii	(((((Reinhardtia_gracilis	Reinhardtia_simplex)	(Reinhardtia_paiewonskiana	Reinhardtia_latisecta))	(Bactris_major	(Elaeis_guineensis	Elaeis_oleifera)))	(Roystonea_regia	((Orania_palindan	(Podococcus_barteri	Sclerosperma_profizianum))	Calamus_caryotoides)))	((Iriartea_deltoidea	((Nypa_fruticans	Attalea_speciosa)	(Pseudophoenix_vinifera	((Sabal_domingensis	Phoenix_dactylifera)	Serenoa_repens))))	((((Prestoea_acuminata	(Oenocarpus_minor	Oenocarpus_bataua))	Pelagodoxa_henryana)	Geonoma_undata)	(Leopoldinia_pulchra	((((Heterospathe_cagayanensis	(Veitchia_spiralis	Hydriastele_microspadix))	Kentiopsis_piersoniorum)	(Dictyosperma_album	Dypsis_decaryi))	Manicaria_saccifera))))))	Kingia_australis);
((Dypsis_decaryi	(((Manicaria_saccifera	(((((((Calamus_caryotoides	Chamaedorea_seifrizii)	(Roystonea_regia	(Orania_palindan	(Podococcus_barteri	Sclerosperma_profizianum))))	Nypa_fruticans)	(Pseudophoenix_vinifera	(Sabal_domingensis	(Phoenix_dactylifera	Serenoa_repens))))	(Attalea_speciosa	(((Reinhardtia_gracilis	Reinhardtia_simplex)	(Reinhardtia_paiewonskiana	Reinhardtia_latisecta))	(Bactris_major	(Elaeis_guineensis	Elaeis_oleifera)))))	Iriartea_deltoidea)	(((Leopoldinia_pulchra	Prestoea_acuminata)	(Oenocarpus_minor	Oenocarpus_bataua))	(Pelagodoxa_henryana	Geonoma_undata))))	((Heterospathe_cagayanensis	Hydriastele_microspadix)	(Veitchia_spiralis	Kentiopsis_piersoniorum)))	Dictyosperma_album))	Kingia_australis);
((Calamus_caryotoides	((Orania_palindan	(Podococcus_barteri	Sclerosperma_profizianum))	(((Attalea_speciosa	(((Reinhardtia_gracilis	Reinhardtia_simplex)	(Reinhardtia_paiewonskiana	Reinhardtia_latisecta))	(Bactris_major	(Elaeis_guineensis	Elaeis_oleifera))))	(Chamaedorea_seifrizii	((((Nypa_fruticans	(Sabal_domingensis	(Phoenix_dactylifera	Serenoa_repens)))	Iriartea_deltoidea)	Pseudophoenix_vinifera)	((Geonoma_undata	(((((Heterospathe_cagayanensis	Hydriastele_microspadix)	(Veitchia_spiralis	Kentiopsis_piersoniorum))	(Dictyosperma_album	Dypsis_decaryi))	(Prestoea_acuminata	(Oenocarpus_minor	Oenocarpus_bataua)))	(Manicaria_saccifera	Pelagodoxa_henryana)))	Leopoldinia_pulchra))))	Roystonea_regia)))	Kingia_australis);
((Calamus_caryotoides	(Nypa_fruticans	((Sabal_domingensis	(Phoenix_dactylifera	Serenoa_repens))	(Iriartea_deltoidea	(((Pelagodoxa_henryana	((Geonoma_undata	(Manicaria_saccifera	((Hydriastele_microspadix	((Veitchia_spiralis	Kentiopsis_piersoniorum)	Heterospathe_cagayanensis))	(Dictyosperma_album	Dypsis_decaryi))))	((Leopoldinia_pulchra	Prestoea_acuminata)	(Oenocarpus_minor	Oenocarpus_bataua))))	(((Reinhardtia_gracilis	Reinhardtia_simplex)	(Reinhardtia_paiewonskiana	Reinhardtia_latisecta))	((Attalea_speciosa	Bactris_major)	(Elaeis_guineensis	Elaeis_oleifera))))	(((Pseudophoenix_vinifera	Roystonea_regia)	(Orania_palindan	(Podococcus_barteri	Sclerosperma_profizianum)))	Chamaedorea_seifrizii))))))	Kingia_australis);
(((((Roystonea_regia	(Orania_palindan	(Podococcus_barteri	Sclerosperma_profizianum)))	((((Reinhardtia_gracilis	Reinhardtia_simplex)	(Reinhardtia_paiewonskiana	Reinhardtia_latisecta))	(Bactris_major	(Elaeis_guineensis	Elaeis_oleifera)))	(Chamaedorea_seifrizii	(((Pseudophoenix_vinifera	(Sabal_domingensis	(Phoenix_dactylifera	Serenoa_repens)))	Iriartea_deltoidea)	((Leopoldinia_pulchra	((Pelagodoxa_henryana	Manicaria_saccifera)	((((Veitchia_spiralis	(Heterospathe_cagayanensis	Hydriastele_microspadix))	Kentiopsis_piersoniorum)	(Dictyosperma_album	Dypsis_decaryi))	(Prestoea_acuminata	(Oenocarpus_minor	Oenocarpus_bataua)))))	Geonoma_undata)))))	Attalea_speciosa)	(Nypa_fruticans	Calamus_caryotoides))	Kingia_australis);
((Calamus_caryotoides	(((((Pelagodoxa_henryana	Manicaria_saccifera)	(((((Heterospathe_cagayanensis	Hydriastele_microspadix)	(Kentiopsis_piersoniorum	Veitchia_spiralis))	(Dictyosperma_album	Dypsis_decaryi))	(Prestoea_acuminata	(Oenocarpus_minor	Oenocarpus_bataua)))	Geonoma_undata))	((((Roystonea_regia	(Orania_palindan	(Podococcus_barteri	Sclerosperma_profizianum)))	((Serenoa_repens	(Sabal_domingensis	Phoenix_dactylifera))	Iriartea_deltoidea))	(Pseudophoenix_vinifera	(Attalea_speciosa	(((Reinhardtia_gracilis	Reinhardtia_simplex)	(Reinhardtia_paiewonskiana	Reinhardtia_latisecta))	(Bactris_major	(Elaeis_guineensis	Elaeis_oleifera))))))	Chamaedorea_seifrizii))	Leopoldinia_pulchra)	Nypa_fruticans))	Kingia_australis);
((Nypa_fruticans	(Calamus_caryotoides	(Chamaedorea_seifrizii	((((Pseudophoenix_vinifera	((Serenoa_repens	(Sabal_domingensis	Phoenix_dactylifera))	Iriartea_deltoidea))	(Attalea_speciosa	(((Reinhardtia_gracilis	Reinhardtia_simplex)	(Reinhardtia_paiewonskiana	Reinhardtia_latisecta))	(Bactris_major	(Elaeis_guineensis	Elaeis_oleifera)))))	(((((Geonoma_undata	Pelagodoxa_henryana)	(Prestoea_acuminata	(Oenocarpus_minor	Oenocarpus_bataua)))	Manicaria_saccifera)	(((Veitchia_spiralis	Heterospathe_cagayanensis)	(Hydriastele_microspadix	Kentiopsis_piersoniorum))	(Dictyosperma_album	Dypsis_decaryi)))	Leopoldinia_pulchra))	(Roystonea_regia	(Sclerosperma_profizianum	(Orania_palindan	Podococcus_barteri)))))))	Kingia_australis);
((Iriartea_deltoidea	((Attalea_speciosa	(Pseudophoenix_vinifera	(((Reinhardtia_gracilis	Reinhardtia_simplex)	(Reinhardtia_paiewonskiana	Reinhardtia_latisecta))	(Bactris_major	(Elaeis_guineensis	Elaeis_oleifera)))))	(((Geonoma_undata	(Manicaria_saccifera	Pelagodoxa_henryana))	((((Hydriastele_microspadix	(Heterospathe_cagayanensis	Veitchia_spiralis))	Kentiopsis_piersoniorum)	(Dictyosperma_album	Dypsis_decaryi))	(Prestoea_acuminata	(Oenocarpus_minor	Oenocarpus_bataua))))	((Roystonea_regia	(Sclerosperma_profizianum	(Orania_palindan	Podococcus_barteri)))	((Chamaedorea_seifrizii	((Leopoldinia_pulchra	Nypa_fruticans)	(Serenoa_repens	(Sabal_domingensis	Phoenix_dactylifera))))	Calamus_caryotoides)))))	Kingia_australis);
((Orania_palindan	((Podococcus_barteri	Sclerosperma_profizianum)	((((Iriartea_deltoidea	(Chamaedorea_seifrizii	((Calamus_caryotoides	Nypa_fruticans)	(Serenoa_repens	(Sabal_domingensis	Phoenix_dactylifera)))))	((Geonoma_undata	(Pelagodoxa_henryana	((Leopoldinia_pulchra	Prestoea_acuminata)	(Oenocarpus_minor	Oenocarpus_bataua))))	((((Hydriastele_microspadix	(Heterospathe_cagayanensis	Veitchia_spiralis))	Kentiopsis_piersoniorum)	(Dictyosperma_album	Dypsis_decaryi))	Manicaria_saccifera)))	(Attalea_speciosa	(((Reinhardtia_gracilis	Reinhardtia_simplex)	(Reinhardtia_paiewonskiana	Reinhardtia_latisecta))	(Bactris_major	(Elaeis_guineensis	Elaeis_oleifera)))))	(Pseudophoenix_vinifera	Roystonea_regia))))	Kingia_australis);
((Dypsis_decaryi	((((Hydriastele_microspadix	(Veitchia_spiralis	Heterospathe_cagayanensis))	Kentiopsis_piersoniorum)	(((Oenocarpus_minor	Oenocarpus_bataua)	Prestoea_acuminata)	(((Manicaria_saccifera	Pelagodoxa_henryana)	(Geonoma_undata	(((Iriartea_deltoidea	(Pseudophoenix_vinifera	(((Reinhardtia_simplex	Reinhardtia_gracilis)	(Reinhardtia_latisecta	Reinhardtia_paiewonskiana))	(Bactris_major	(Elaeis_guineensis	Elaeis_oleifera)))))	((Attalea_speciosa	Nypa_fruticans)	(Serenoa_repens	(Phoenix_dactylifera	Sabal_domingensis))))	((Calamus_caryotoides	Chamaedorea_seifrizii)	(Roystonea_regia	(Orania_palindan	(Sclerosperma_profizianum	Podococcus_barteri)))))))	Leopoldinia_pulchra)))	Dictyosperma_album))	Kingia_australis);
((Chamaedorea_seifrizii	(((Iriartea_deltoidea	(((Leopoldinia_pulchra	(Manicaria_saccifera	Pelagodoxa_henryana))	(((Dictyosperma_album	Dypsis_decaryi)	((Hydriastele_microspadix	(Veitchia_spiralis	Heterospathe_cagayanensis))	Kentiopsis_piersoniorum))	((Oenocarpus_minor	Oenocarpus_bataua)	Prestoea_acuminata)))	Geonoma_undata))	(((Reinhardtia_simplex	Reinhardtia_gracilis)	(Reinhardtia_latisecta	Reinhardtia_paiewonskiana))	(Bactris_major	(Elaeis_guineensis	Elaeis_oleifera))))	(((Serenoa_repens	(Phoenix_dactylifera	Sabal_domingensis))	(Calamus_caryotoides	Pseudophoenix_vinifera))	(((Attalea_speciosa	Nypa_fruticans)	Roystonea_regia)	(Sclerosperma_profizianum	(Podococcus_barteri	Orania_palindan))))))	Kingia_australis);
((Calamus_caryotoides	(Serenoa_repens	((Phoenix_dactylifera	Sabal_domingensis)	(((((((Leopoldinia_pulchra	(Manicaria_saccifera	Pelagodoxa_henryana))	(((Dictyosperma_album	Dypsis_decaryi)	(Hydriastele_microspadix	(Heterospathe_cagayanensis	(Veitchia_spiralis	Kentiopsis_piersoniorum))))	((Oenocarpus_minor	Oenocarpus_bataua)	Prestoea_acuminata)))	Geonoma_undata)	(((Reinhardtia_simplex	Reinhardtia_gracilis)	(Reinhardtia_latisecta	Reinhardtia_paiewonskiana))	(Bactris_major	(Elaeis_guineensis	Elaeis_oleifera))))	Iriartea_deltoidea)	(Pseudophoenix_vinifera	Chamaedorea_seifrizii))	((Attalea_speciosa	Nypa_fruticans)	(Roystonea_regia	(Orania_palindan	(Sclerosperma_profizianum	Podococcus_barteri))))))))	Kingia_australis);
((Calamus_caryotoides	(Nypa_fruticans	((Orania_palindan	((Sclerosperma_profizianum	Podococcus_barteri)	((Pseudophoenix_vinifera	Roystonea_regia)	(((Iriartea_deltoidea	((Leopoldinia_pulchra	Pelagodoxa_henryana)	((Geonoma_undata	(Manicaria_saccifera	((Dictyosperma_album	Dypsis_decaryi)	(((Heterospathe_cagayanensis	Veitchia_spiralis)	Hydriastele_microspadix)	Kentiopsis_piersoniorum))))	((Oenocarpus_minor	Oenocarpus_bataua)	Prestoea_acuminata))))	(((Reinhardtia_simplex	Reinhardtia_gracilis)	(Reinhardtia_latisecta	Reinhardtia_paiewonskiana))	(Bactris_major	(Elaeis_guineensis	Elaeis_oleifera))))	(Chamaedorea_seifrizii	(Serenoa_repens	(Phoenix_dactylifera	Sabal_domingensis)))))))	Attalea_speciosa)))	Kingia_australis);
((Dictyosperma_album	(Dypsis_decaryi	(((Heterospathe_cagayanensis	Hydriastele_microspadix)	(Veitchia_spiralis	Kentiopsis_piersoniorum))	((Leopoldinia_pulchra	(((Oenocarpus_minor	Oenocarpus_bataua)	Prestoea_acuminata)	(((((Attalea_speciosa	Nypa_fruticans)	(((Reinhardtia_simplex	Reinhardtia_gracilis)	(Reinhardtia_latisecta	Reinhardtia_paiewonskiana))	(Bactris_major	(Elaeis_guineensis	Elaeis_oleifera))))	((Iriartea_deltoidea	(Serenoa_repens	(Phoenix_dactylifera	Sabal_domingensis)))	((Orania_palindan	(Sclerosperma_profizianum	Podococcus_barteri))	(Pseudophoenix_vinifera	Roystonea_regia))))	(Calamus_caryotoides	Chamaedorea_seifrizii))	Pelagodoxa_henryana)))	(Geonoma_undata	Manicaria_saccifera)))))	Kingia_australis);
((Veitchia_spiralis	(Kentiopsis_piersoniorum	((((((Oenocarpus_minor	Oenocarpus_bataua)	Prestoea_acuminata)	(Leopoldinia_pulchra	(((((Iriartea_deltoidea	(Pseudophoenix_vinifera	(Serenoa_repens	(Phoenix_dactylifera	Sabal_domingensis))))	((Orania_palindan	(Sclerosperma_profizianum	Podococcus_barteri))	Roystonea_regia))	((Calamus_caryotoides	Chamaedorea_seifrizii)	(Attalea_speciosa	(((Reinhardtia_simplex	Reinhardtia_gracilis)	(Reinhardtia_latisecta	Reinhardtia_paiewonskiana))	(Bactris_major	(Elaeis_guineensis	Elaeis_oleifera))))))	Nypa_fruticans)	Pelagodoxa_henryana)))	(Geonoma_undata	Manicaria_saccifera))	(Dictyosperma_album	Dypsis_decaryi))	(Heterospathe_cagayanensis	Hydriastele_microspadix))))	Kingia_australis);
((Calamus_caryotoides	((((((((Reinhardtia_simplex	Reinhardtia_gracilis)	(Reinhardtia_latisecta	Reinhardtia_paiewonskiana))	(Bactris_major	(Elaeis_guineensis	Elaeis_oleifera)))	(Chamaedorea_seifrizii	((Orania_palindan	(Sclerosperma_profizianum	Podococcus_barteri))	Roystonea_regia)))	Iriartea_deltoidea)	((Leopoldinia_pulchra	(Attalea_speciosa	Nypa_fruticans))	(((Pelagodoxa_henryana	Geonoma_undata)	((Oenocarpus_minor	Oenocarpus_bataua)	Prestoea_acuminata))	(((Dictyosperma_album	Dypsis_decaryi)	((Veitchia_spiralis	Heterospathe_cagayanensis)	(Hydriastele_microspadix	Kentiopsis_piersoniorum)))	Manicaria_saccifera))))	Pseudophoenix_vinifera)	(Serenoa_repens	(Phoenix_dactylifera	Sabal_domingensis))))	Kingia_australis);
((Calamus_caryotoides	(Nypa_fruticans	((Orania_palindan	(((((Manicaria_saccifera	Pelagodoxa_henryana)	((((Dictyosperma_album	Dypsis_decaryi)	((Hydriastele_microspadix	(Heterospathe_cagayanensis	Veitchia_spiralis))	Kentiopsis_piersoniorum))	((Oenocarpus_minor	Oenocarpus_bataua)	Prestoea_acuminata))	Geonoma_undata))	Leopoldinia_pulchra)	(Chamaedorea_seifrizii	((Serenoa_repens	(Phoenix_dactylifera	Sabal_domingensis))	((Roystonea_regia	(Pseudophoenix_vinifera	Iriartea_deltoidea))	(((Reinhardtia_simplex	Reinhardtia_gracilis)	(Reinhardtia_latisecta	Reinhardtia_paiewonskiana))	(Bactris_major	(Elaeis_guineensis	Elaeis_oleifera)))))))	(Sclerosperma_profizianum	Podococcus_barteri)))	Attalea_speciosa)))	Kingia_australis);
((Calamus_caryotoides	(Nypa_fruticans	((Serenoa_repens	(Phoenix_dactylifera	Sabal_domingensis))	(((Attalea_speciosa	(((Reinhardtia_simplex	Reinhardtia_gracilis)	(Reinhardtia_latisecta	Reinhardtia_paiewonskiana))	(Bactris_major	(Elaeis_guineensis	Elaeis_oleifera))))	((Chamaedorea_seifrizii	Iriartea_deltoidea)	(((Geonoma_undata	((Dictyosperma_album	Dypsis_decaryi)	(Hydriastele_microspadix	(Heterospathe_cagayanensis	(Veitchia_spiralis	Kentiopsis_piersoniorum)))))	(Manicaria_saccifera	Pelagodoxa_henryana))	((Oenocarpus_minor	Oenocarpus_bataua)	(Leopoldinia_pulchra	Prestoea_acuminata)))))	((Pseudophoenix_vinifera	Roystonea_regia)	(Sclerosperma_profizianum	(Orania_palindan	Podococcus_barteri)))))))	Kingia_australis);
((Chamaedorea_seifrizii	((Serenoa_repens	(Phoenix_dactylifera	Sabal_domingensis))	((((Attalea_speciosa	(((Reinhardtia_simplex	Reinhardtia_gracilis)	(Reinhardtia_latisecta	Reinhardtia_paiewonskiana))	(Bactris_major	(Elaeis_guineensis	Elaeis_oleifera))))	(((Manicaria_saccifera	Pelagodoxa_henryana)	((Leopoldinia_pulchra	Prestoea_acuminata)	(((Dictyosperma_album	Dypsis_decaryi)	(((Veitchia_spiralis	Heterospathe_cagayanensis)	Kentiopsis_piersoniorum)	Hydriastele_microspadix))	(Oenocarpus_minor	Oenocarpus_bataua))))	Geonoma_undata))	Iriartea_deltoidea)	(Nypa_fruticans	((Pseudophoenix_vinifera	Roystonea_regia)	(Calamus_caryotoides	((Sclerosperma_profizianum	Podococcus_barteri)	Orania_palindan)))))))	Kingia_australis);
((Calamus_caryotoides	((((((Dypsis_decaryi	Dictyosperma_album)	(Hydriastele_microspadix	(Heterospathe_cagayanensis	(Veitchia_spiralis	Kentiopsis_piersoniorum))))	((Leopoldinia_pulchra	(Manicaria_saccifera	Pelagodoxa_henryana))	(((Oenocarpus_minor	Oenocarpus_bataua)	Prestoea_acuminata)	Geonoma_undata)))	(((((Reinhardtia_latisecta	Reinhardtia_paiewonskiana)	(Reinhardtia_simplex	Reinhardtia_gracilis))	((Elaeis_guineensis	Elaeis_oleifera)	Bactris_major))	Attalea_speciosa)	((Pseudophoenix_vinifera	Iriartea_deltoidea)	(Roystonea_regia	(Orania_palindan	(Podococcus_barteri	Sclerosperma_profizianum))))))	Chamaedorea_seifrizii)	(Nypa_fruticans	(Sabal_domingensis	(Phoenix_dactylifera	Serenoa_repens)))))	Kingia_australis);
((Calamus_caryotoides	(((Iriartea_deltoidea	((((Orania_palindan	(Podococcus_barteri	Sclerosperma_profizianum))	Chamaedorea_seifrizii)	(Manicaria_saccifera	((Leopoldinia_pulchra	(Geonoma_undata	(((Dypsis_decaryi	Dictyosperma_album)	(Hydriastele_microspadix	(Heterospathe_cagayanensis	(Veitchia_spiralis	Kentiopsis_piersoniorum))))	((Oenocarpus_minor	Oenocarpus_bataua)	Prestoea_acuminata))))	Pelagodoxa_henryana)))	(((((Reinhardtia_latisecta	Reinhardtia_paiewonskiana)	(Reinhardtia_simplex	Reinhardtia_gracilis))	((Elaeis_guineensis	Elaeis_oleifera)	Bactris_major))	Attalea_speciosa)	(Pseudophoenix_vinifera	Roystonea_regia))))	(Sabal_domingensis	(Phoenix_dactylifera	Serenoa_repens)))	Nypa_fruticans))	Kingia_australis);
((Orania_palindan	(Podococcus_barteri	(Sclerosperma_profizianum	((((((Iriartea_deltoidea	((Serenoa_repens	(Sabal_domingensis	Phoenix_dactylifera))	Pseudophoenix_vinifera))	Nypa_fruticans)	(Geonoma_undata	((((Dypsis_decaryi	Dictyosperma_album)	(Hydriastele_microspadix	(Kentiopsis_piersoniorum	(Heterospathe_cagayanensis	Veitchia_spiralis))))	((Oenocarpus_minor	Oenocarpus_bataua)	Prestoea_acuminata))	(Manicaria_saccifera	(Leopoldinia_pulchra	Pelagodoxa_henryana)))))	(Calamus_caryotoides	Chamaedorea_seifrizii))	((((Reinhardtia_latisecta	Reinhardtia_paiewonskiana)	(Reinhardtia_simplex	Reinhardtia_gracilis))	((Elaeis_guineensis	Elaeis_oleifera)	Bactris_major))	Attalea_speciosa))	Roystonea_regia))))	Kingia_australis);
((Dictyosperma_album	(((Kentiopsis_piersoniorum	((Heterospathe_cagayanensis	Veitchia_spiralis)	Hydriastele_microspadix))	(((Oenocarpus_minor	Oenocarpus_bataua)	Prestoea_acuminata)	(((Manicaria_saccifera	Pelagodoxa_henryana)	(((Chamaedorea_seifrizii	((((Reinhardtia_latisecta	Reinhardtia_paiewonskiana)	(Reinhardtia_simplex	Reinhardtia_gracilis))	((Attalea_speciosa	(Elaeis_guineensis	Elaeis_oleifera))	Bactris_major))	(Calamus_caryotoides	(Roystonea_regia	((Podococcus_barteri	Sclerosperma_profizianum)	Orania_palindan)))))	((Iriartea_deltoidea	((Sabal_domingensis	(Phoenix_dactylifera	Serenoa_repens))	Pseudophoenix_vinifera))	Nypa_fruticans))	Geonoma_undata))	Leopoldinia_pulchra)))	Dypsis_decaryi))	Kingia_australis);
((Calamus_caryotoides	(Sclerosperma_profizianum	((Podococcus_barteri	Orania_palindan)	((((((Iriartea_deltoidea	((Serenoa_repens	(Sabal_domingensis	Phoenix_dactylifera))	Pseudophoenix_vinifera))	((Leopoldinia_pulchra	(Manicaria_saccifera	Pelagodoxa_henryana))	(Geonoma_undata	(((Dypsis_decaryi	Dictyosperma_album)	(Hydriastele_microspadix	((Veitchia_spiralis	Kentiopsis_piersoniorum)	Heterospathe_cagayanensis)))	((Oenocarpus_minor	Oenocarpus_bataua)	Prestoea_acuminata)))))	Chamaedorea_seifrizii)	((((Reinhardtia_latisecta	Reinhardtia_paiewonskiana)	(Reinhardtia_simplex	Reinhardtia_gracilis))	((Elaeis_guineensis	Elaeis_oleifera)	Bactris_major))	Attalea_speciosa))	Nypa_fruticans)	Roystonea_regia))))	Kingia_australis);
((Dictyosperma_album	((((Veitchia_spiralis	Kentiopsis_piersoniorum)	(Heterospathe_cagayanensis	Hydriastele_microspadix))	Dypsis_decaryi)	(((Oenocarpus_minor	Oenocarpus_bataua)	Prestoea_acuminata)	((Manicaria_saccifera	Pelagodoxa_henryana)	((((Chamaedorea_seifrizii	((Roystonea_regia	(Sclerosperma_profizianum	(Podococcus_barteri	Orania_palindan)))	(Iriartea_deltoidea	((Serenoa_repens	(Sabal_domingensis	Phoenix_dactylifera))	Pseudophoenix_vinifera))))	((((Reinhardtia_latisecta	Reinhardtia_paiewonskiana)	(Reinhardtia_simplex	Reinhardtia_gracilis))	((Elaeis_guineensis	Elaeis_oleifera)	Bactris_major))	Attalea_speciosa))	(Leopoldinia_pulchra	(Calamus_caryotoides	Nypa_fruticans)))	Geonoma_undata)))))	Kingia_australis);
((Calamus_caryotoides	(Nypa_fruticans	((Manicaria_saccifera	(Leopoldinia_pulchra	((Pelagodoxa_henryana	Geonoma_undata)	((Dictyosperma_album	((Kentiopsis_piersoniorum	(Heterospathe_cagayanensis	(Hydriastele_microspadix	Veitchia_spiralis)))	Dypsis_decaryi))	((Oenocarpus_minor	Oenocarpus_bataua)	Prestoea_acuminata)))))	((Iriartea_deltoidea	(Chamaedorea_seifrizii	(Sabal_domingensis	(Phoenix_dactylifera	Serenoa_repens))))	(((((Reinhardtia_latisecta	Reinhardtia_paiewonskiana)	(Reinhardtia_simplex	Reinhardtia_gracilis))	((Elaeis_guineensis	Elaeis_oleifera)	Bactris_major))	Attalea_speciosa)	((Pseudophoenix_vinifera	Roystonea_regia)	(Orania_palindan	(Sclerosperma_profizianum	Podococcus_barteri))))))))	Kingia_australis);
((Dypsis_decaryi	(Dictyosperma_album	((Kentiopsis_piersoniorum	(Hydriastele_microspadix	(Veitchia_spiralis	Heterospathe_cagayanensis)))	(Manicaria_saccifera	(((Pelagodoxa_henryana	Geonoma_undata)	((Oenocarpus_minor	Oenocarpus_bataua)	(Leopoldinia_pulchra	Prestoea_acuminata)))	((((Serenoa_repens	(Sabal_domingensis	Phoenix_dactylifera))	(Chamaedorea_seifrizii	Calamus_caryotoides))	(((((Reinhardtia_latisecta	Reinhardtia_paiewonskiana)	(Reinhardtia_simplex	Reinhardtia_gracilis))	((Elaeis_guineensis	Elaeis_oleifera)	Bactris_major))	Attalea_speciosa)	(Iriartea_deltoidea	((Pseudophoenix_vinifera	Roystonea_regia)	(Orania_palindan	(Sclerosperma_profizianum	Podococcus_barteri))))))	Nypa_fruticans))))))	Kingia_australis);
((Podococcus_barteri	(Calamus_caryotoides	((Orania_palindan	(((((Serenoa_repens	(Sabal_domingensis	Phoenix_dactylifera))	Chamaedorea_seifrizii)	(((Iriartea_deltoidea	(((((Dypsis_decaryi	Dictyosperma_album)	(Kentiopsis_piersoniorum	(Hydriastele_microspadix	(Veitchia_spiralis	Heterospathe_cagayanensis))))	((Oenocarpus_minor	Oenocarpus_bataua)	Prestoea_acuminata))	Geonoma_undata)	(Manicaria_saccifera	(Leopoldinia_pulchra	Pelagodoxa_henryana))))	(((Reinhardtia_latisecta	Reinhardtia_paiewonskiana)	(Reinhardtia_simplex	Reinhardtia_gracilis))	((Elaeis_guineensis	Elaeis_oleifera)	Bactris_major)))	Pseudophoenix_vinifera))	(Attalea_speciosa	Nypa_fruticans))	Roystonea_regia))	Sclerosperma_profizianum)))	Kingia_australis);
((Calamus_caryotoides	(Nypa_fruticans	((Roystonea_regia	((Sclerosperma_profizianum	Podococcus_barteri)	Orania_palindan))	((Iriartea_deltoidea	(Pseudophoenix_vinifera	(Serenoa_repens	(Sabal_domingensis	Phoenix_dactylifera))))	(Chamaedorea_seifrizii	((((((Dypsis_decaryi	Dictyosperma_album)	(Hydriastele_microspadix	(Kentiopsis_piersoniorum	(Veitchia_spiralis	Heterospathe_cagayanensis))))	((Oenocarpus_minor	Oenocarpus_bataua)	Prestoea_acuminata))	Geonoma_undata)	((Manicaria_saccifera	Pelagodoxa_henryana)	Leopoldinia_pulchra))	(Attalea_speciosa	(((Reinhardtia_latisecta	Reinhardtia_paiewonskiana)	(Reinhardtia_simplex	Reinhardtia_gracilis))	((Elaeis_guineensis	Elaeis_oleifera)	Bactris_major)))))))))	Kingia_australis);
((Calamus_caryotoides	(Chamaedorea_seifrizii	((((Pseudophoenix_vinifera	Iriartea_deltoidea)	(Nypa_fruticans	(Sabal_domingensis	(Serenoa_repens	Phoenix_dactylifera))))	(Geonoma_undata	(Leopoldinia_pulchra	(((Prestoea_acuminata	(Oenocarpus_minor	Oenocarpus_bataua))	((Dictyosperma_album	Dypsis_decaryi)	(Kentiopsis_piersoniorum	(Veitchia_spiralis	(Heterospathe_cagayanensis	Hydriastele_microspadix)))))	(Manicaria_saccifera	Pelagodoxa_henryana)))))	(((Orania_palindan	(Sclerosperma_profizianum	Podococcus_barteri))	Roystonea_regia)	(Attalea_speciosa	((Bactris_major	(Elaeis_oleifera	Elaeis_guineensis))	((Reinhardtia_simplex	Reinhardtia_gracilis)	(Reinhardtia_latisecta	Reinhardtia_paiewonskiana))))))))	Kingia_australis);
((Serenoa_repens	(Phoenix_dactylifera	(((((Iriartea_deltoidea	(Geonoma_undata	(Leopoldinia_pulchra	(((Prestoea_acuminata	(Oenocarpus_minor	Oenocarpus_bataua))	((Dictyosperma_album	Dypsis_decaryi)	(((Kentiopsis_piersoniorum	Veitchia_spiralis)	Heterospathe_cagayanensis)	Hydriastele_microspadix)))	(Manicaria_saccifera	Pelagodoxa_henryana)))))	((Chamaedorea_seifrizii	((Orania_palindan	(Sclerosperma_profizianum	Podococcus_barteri))	(Calamus_caryotoides	(Attalea_speciosa	Roystonea_regia))))	((Bactris_major	(Elaeis_oleifera	Elaeis_guineensis))	((Reinhardtia_simplex	Reinhardtia_gracilis)	(Reinhardtia_latisecta	Reinhardtia_paiewonskiana)))))	Pseudophoenix_vinifera)	Nypa_fruticans)	Sabal_domingensis)))	Kingia_australis);
((Calamus_caryotoides	(Orania_palindan	((Sclerosperma_profizianum	Podococcus_barteri)	(Roystonea_regia	(((Iriartea_deltoidea	(Chamaedorea_seifrizii	((Sabal_domingensis	Phoenix_dactylifera)	Serenoa_repens)))	(((Pelagodoxa_henryana	(Leopoldinia_pulchra	(Oenocarpus_minor	Oenocarpus_bataua)))	(((Dictyosperma_album	Dypsis_decaryi)	(Heterospathe_cagayanensis	((Kentiopsis_piersoniorum	Hydriastele_microspadix)	Veitchia_spiralis)))	(Prestoea_acuminata	(Geonoma_undata	Manicaria_saccifera))))	(Pseudophoenix_vinifera	(Attalea_speciosa	((Bactris_major	(Elaeis_oleifera	Elaeis_guineensis))	((Reinhardtia_simplex	Reinhardtia_gracilis)	(Reinhardtia_latisecta	Reinhardtia_paiewonskiana)))))))	Nypa_fruticans)))))	Kingia_australis);
((Orania_palindan	((Sclerosperma_profizianum	Podococcus_barteri)	(Roystonea_regia	((Attalea_speciosa	((Bactris_major	(Elaeis_oleifera	Elaeis_guineensis))	((Reinhardtia_simplex	Reinhardtia_gracilis)	(Reinhardtia_latisecta	Reinhardtia_paiewonskiana))))	(((((((Dictyosperma_album	Dypsis_decaryi)	((Heterospathe_cagayanensis	(Kentiopsis_piersoniorum	Veitchia_spiralis))	Hydriastele_microspadix))	Manicaria_saccifera)	Leopoldinia_pulchra)	(Geonoma_undata	(Pelagodoxa_henryana	(Prestoea_acuminata	(Oenocarpus_minor	Oenocarpus_bataua)))))	(Chamaedorea_seifrizii	(Pseudophoenix_vinifera	Iriartea_deltoidea)))	(Nypa_fruticans	(Calamus_caryotoides	(Sabal_domingensis	(Phoenix_dactylifera	Serenoa_repens)))))))))	Kingia_australis);
((Calamus_caryotoides	(Nypa_fruticans	((((((Chamaedorea_seifrizii	Pseudophoenix_vinifera)	(Attalea_speciosa	((Bactris_major	(Elaeis_oleifera	Elaeis_guineensis))	((Reinhardtia_simplex	Reinhardtia_gracilis)	(Reinhardtia_latisecta	Reinhardtia_paiewonskiana)))))	(((Manicaria_saccifera	Pelagodoxa_henryana)	(Geonoma_undata	(((Dictyosperma_album	Dypsis_decaryi)	((Kentiopsis_piersoniorum	Veitchia_spiralis)	(Hydriastele_microspadix	Heterospathe_cagayanensis)))	(Prestoea_acuminata	(Oenocarpus_minor	Oenocarpus_bataua)))))	Leopoldinia_pulchra))	((Orania_palindan	(Sclerosperma_profizianum	Podococcus_barteri))	Roystonea_regia))	Iriartea_deltoidea)	(Serenoa_repens	(Sabal_domingensis	Phoenix_dactylifera)))))	Kingia_australis);
((Calamus_caryotoides	(Podococcus_barteri	(((Roystonea_regia	((((((((Dictyosperma_album	Dypsis_decaryi)	((Kentiopsis_piersoniorum	Veitchia_spiralis)	(Hydriastele_microspadix	Heterospathe_cagayanensis)))	(Prestoea_acuminata	(Oenocarpus_minor	Oenocarpus_bataua)))	Geonoma_undata)	((Manicaria_saccifera	Pelagodoxa_henryana)	Leopoldinia_pulchra))	(((Serenoa_repens	(Sabal_domingensis	Phoenix_dactylifera))	Nypa_fruticans)	(Chamaedorea_seifrizii	Pseudophoenix_vinifera)))	Iriartea_deltoidea)	(Attalea_speciosa	((Bactris_major	(Elaeis_oleifera	Elaeis_guineensis))	((Reinhardtia_simplex	Reinhardtia_gracilis)	(Reinhardtia_latisecta	Reinhardtia_paiewonskiana))))))	Orania_palindan)	Sclerosperma_profizianum)))	Kingia_australis);
((Calamus_caryotoides	(Nypa_fruticans	((Orania_palindan	(Sclerosperma_profizianum	Podococcus_barteri))	(((((Bactris_major	(Elaeis_oleifera	Elaeis_guineensis))	(Attalea_speciosa	((Reinhardtia_simplex	Reinhardtia_gracilis)	(Reinhardtia_latisecta	Reinhardtia_paiewonskiana))))	(Pseudophoenix_vinifera	Roystonea_regia))	(Iriartea_deltoidea	(Serenoa_repens	(Sabal_domingensis	Phoenix_dactylifera))))	(Chamaedorea_seifrizii	(Geonoma_undata	((((Dictyosperma_album	Dypsis_decaryi)	(Heterospathe_cagayanensis	((Kentiopsis_piersoniorum	Veitchia_spiralis)	Hydriastele_microspadix)))	(Prestoea_acuminata	(Oenocarpus_minor	Oenocarpus_bataua)))	(Leopoldinia_pulchra	(Manicaria_saccifera	Pelagodoxa_henryana)))))))))	Kingia_australis);
((Calamus_caryotoides	(Nypa_fruticans	(((((Dictyosperma_album	Dypsis_decaryi)	(Heterospathe_cagayanensis	((Kentiopsis_piersoniorum	Veitchia_spiralis)	Hydriastele_microspadix)))	(Prestoea_acuminata	(Oenocarpus_minor	Oenocarpus_bataua)))	(Geonoma_undata	(Leopoldinia_pulchra	(Manicaria_saccifera	Pelagodoxa_henryana))))	((Chamaedorea_seifrizii	(Roystonea_regia	(Orania_palindan	(Sclerosperma_profizianum	Podococcus_barteri))))	(((Bactris_major	(Elaeis_oleifera	Elaeis_guineensis))	(Attalea_speciosa	((Reinhardtia_simplex	Reinhardtia_gracilis)	(Reinhardtia_latisecta	Reinhardtia_paiewonskiana))))	(Iriartea_deltoidea	(Pseudophoenix_vinifera	(Serenoa_repens	(Sabal_domingensis	Phoenix_dactylifera)))))))))	Kingia_australis);
((Dictyosperma_album	(Dypsis_decaryi	((Hydriastele_microspadix	(Heterospathe_cagayanensis	(Kentiopsis_piersoniorum	Veitchia_spiralis)))	((Prestoea_acuminata	(Oenocarpus_minor	Oenocarpus_bataua))	((Geonoma_undata	(Leopoldinia_pulchra	(Manicaria_saccifera	Pelagodoxa_henryana)))	((((Pseudophoenix_vinifera	Chamaedorea_seifrizii)	((Bactris_major	(Attalea_speciosa	(Elaeis_oleifera	Elaeis_guineensis)))	((Reinhardtia_simplex	Reinhardtia_gracilis)	(Reinhardtia_latisecta	Reinhardtia_paiewonskiana))))	((Serenoa_repens	(Sabal_domingensis	Phoenix_dactylifera))	(Roystonea_regia	((Nypa_fruticans	Calamus_caryotoides)	(Sclerosperma_profizianum	(Podococcus_barteri	Orania_palindan))))))	Iriartea_deltoidea))))))	Kingia_australis);
((Dypsis_decaryi	((((Hydriastele_microspadix	(Heterospathe_cagayanensis	Veitchia_spiralis))	Kentiopsis_piersoniorum)	((Prestoea_acuminata	(Leopoldinia_pulchra	(Oenocarpus_minor	Oenocarpus_bataua)))	((((((Bactris_major	(Elaeis_oleifera	Elaeis_guineensis))	((Reinhardtia_simplex	Reinhardtia_gracilis)	(Reinhardtia_latisecta	Reinhardtia_paiewonskiana)))	((Nypa_fruticans	(Serenoa_repens	(Sabal_domingensis	Phoenix_dactylifera)))	((Pseudophoenix_vinifera	Roystonea_regia)	(((Attalea_speciosa	(Calamus_caryotoides	Sclerosperma_profizianum))	(Podococcus_barteri	Orania_palindan))	Chamaedorea_seifrizii))))	Iriartea_deltoidea)	Geonoma_undata)	(Manicaria_saccifera	Pelagodoxa_henryana))))	Dictyosperma_album))	Kingia_australis);
((Calamus_caryotoides	(Nypa_fruticans	(Serenoa_repens	(Phoenix_dactylifera	(((Pseudophoenix_vinifera	Iriartea_deltoidea)	((((Roystonea_regia	((Podococcus_barteri	Sclerosperma_profizianum)	Orania_palindan))	((Bactris_major	(Elaeis_oleifera	Elaeis_guineensis))	((Reinhardtia_latisecta	Reinhardtia_paiewonskiana)	(Reinhardtia_gracilis	Reinhardtia_simplex))))	(((Prestoea_acuminata	(Oenocarpus_bataua	Oenocarpus_minor))	((Leopoldinia_pulchra	(Pelagodoxa_henryana	Manicaria_saccifera))	((Dictyosperma_album	Dypsis_decaryi)	(Kentiopsis_piersoniorum	(Veitchia_spiralis	(Heterospathe_cagayanensis	Hydriastele_microspadix))))))	Geonoma_undata))	(Attalea_speciosa	Chamaedorea_seifrizii)))	Sabal_domingensis)))))	Kingia_australis);
((Calamus_caryotoides	(Nypa_fruticans	((Chamaedorea_seifrizii	Pseudophoenix_vinifera)	((((Roystonea_regia	((Podococcus_barteri	Sclerosperma_profizianum)	Orania_palindan))	(Attalea_speciosa	((Bactris_major	(Elaeis_oleifera	Elaeis_guineensis))	((Reinhardtia_latisecta	Reinhardtia_paiewonskiana)	(Reinhardtia_gracilis	Reinhardtia_simplex)))))	(Iriartea_deltoidea	(((Leopoldinia_pulchra	(Pelagodoxa_henryana	Manicaria_saccifera))	(((Dictyosperma_album	Dypsis_decaryi)	((Heterospathe_cagayanensis	(Kentiopsis_piersoniorum	Veitchia_spiralis))	Hydriastele_microspadix))	(Prestoea_acuminata	(Oenocarpus_bataua	Oenocarpus_minor))))	Geonoma_undata)))	(Sabal_domingensis	(Phoenix_dactylifera	Serenoa_repens))))))	Kingia_australis);
((Calamus_caryotoides	(((Podococcus_barteri	Sclerosperma_profizianum)	Orania_palindan)	((((Attalea_speciosa	((Bactris_major	(Elaeis_oleifera	Elaeis_guineensis))	((Reinhardtia_latisecta	Reinhardtia_paiewonskiana)	(Reinhardtia_gracilis	Reinhardtia_simplex))))	(((Pseudophoenix_vinifera	(((Serenoa_repens	Phoenix_dactylifera)	Sabal_domingensis)	Nypa_fruticans))	Iriartea_deltoidea)	(((Pelagodoxa_henryana	(Manicaria_saccifera	Leopoldinia_pulchra))	(((Dictyosperma_album	Dypsis_decaryi)	((Heterospathe_cagayanensis	(Kentiopsis_piersoniorum	Veitchia_spiralis))	Hydriastele_microspadix))	(Prestoea_acuminata	(Oenocarpus_bataua	Oenocarpus_minor))))	Geonoma_undata)))	Chamaedorea_seifrizii)	Roystonea_regia)))	Kingia_australis);
((Calamus_caryotoides	(Nypa_fruticans	((((((Dictyosperma_album	Dypsis_decaryi)	((Heterospathe_cagayanensis	(Kentiopsis_piersoniorum	Veitchia_spiralis))	Hydriastele_microspadix))	(Prestoea_acuminata	(Oenocarpus_bataua	Oenocarpus_minor)))	(Geonoma_undata	(Pelagodoxa_henryana	Manicaria_saccifera)))	Leopoldinia_pulchra)	((Attalea_speciosa	((Bactris_major	(Elaeis_oleifera	Elaeis_guineensis))	((Reinhardtia_latisecta	Reinhardtia_paiewonskiana)	(Reinhardtia_gracilis	Reinhardtia_simplex))))	(((Pseudophoenix_vinifera	Chamaedorea_seifrizii)	(Roystonea_regia	((Podococcus_barteri	Sclerosperma_profizianum)	Orania_palindan)))	(((Serenoa_repens	Phoenix_dactylifera)	Sabal_domingensis)	Iriartea_deltoidea))))))	Kingia_australis);
((Calamus_caryotoides	(Nypa_fruticans	(((Attalea_speciosa	((Serenoa_repens	Phoenix_dactylifera)	Sabal_domingensis))	((Iriartea_deltoidea	(((((Dictyosperma_album	Dypsis_decaryi)	(((Heterospathe_cagayanensis	Veitchia_spiralis)	Hydriastele_microspadix)	Kentiopsis_piersoniorum))	(Prestoea_acuminata	(Oenocarpus_bataua	Oenocarpus_minor)))	((Pelagodoxa_henryana	Manicaria_saccifera)	Leopoldinia_pulchra))	Geonoma_undata))	(((Bactris_major	(Elaeis_oleifera	Elaeis_guineensis))	((Reinhardtia_latisecta	Reinhardtia_paiewonskiana)	(Reinhardtia_gracilis	Reinhardtia_simplex)))	(Roystonea_regia	(Sclerosperma_profizianum	(Orania_palindan	Podococcus_barteri))))))	(Pseudophoenix_vinifera	Chamaedorea_seifrizii))))	Kingia_australis);
((Calamus_caryotoides	(Nypa_fruticans	(((Serenoa_repens	Phoenix_dactylifera)	Sabal_domingensis)	((((Attalea_speciosa	((Bactris_major	(Elaeis_oleifera	Elaeis_guineensis))	((Reinhardtia_latisecta	Reinhardtia_paiewonskiana)	(Reinhardtia_gracilis	Reinhardtia_simplex))))	(Iriartea_deltoidea	(((((Dictyosperma_album	Dypsis_decaryi)	(Heterospathe_cagayanensis	(Hydriastele_microspadix	(Veitchia_spiralis	Kentiopsis_piersoniorum))))	(Prestoea_acuminata	(Oenocarpus_bataua	Oenocarpus_minor)))	((Pelagodoxa_henryana	Manicaria_saccifera)	Leopoldinia_pulchra))	Geonoma_undata)))	((Pseudophoenix_vinifera	Roystonea_regia)	(Sclerosperma_profizianum	(Orania_palindan	Podococcus_barteri))))	Chamaedorea_seifrizii))))	Kingia_australis);
((Dictyosperma_album	(Dypsis_decaryi	((Hydriastele_microspadix	((Veitchia_spiralis	Kentiopsis_piersoniorum)	Heterospathe_cagayanensis))	((Prestoea_acuminata	(Oenocarpus_bataua	Oenocarpus_minor))	((Pelagodoxa_henryana	Manicaria_saccifera)	(Geonoma_undata	(Leopoldinia_pulchra	((((Attalea_speciosa	((Bactris_major	(Elaeis_oleifera	Elaeis_guineensis))	((Reinhardtia_latisecta	Reinhardtia_paiewonskiana)	(Reinhardtia_gracilis	Reinhardtia_simplex))))	(Iriartea_deltoidea	((Pseudophoenix_vinifera	Roystonea_regia)	(((Podococcus_barteri	Sclerosperma_profizianum)	Orania_palindan)	Calamus_caryotoides))))	Chamaedorea_seifrizii)	(Nypa_fruticans	(Serenoa_repens	(Phoenix_dactylifera	Sabal_domingensis)))))))))))	Kingia_australis);
((Calamus_caryotoides	((Attalea_speciosa	Sclerosperma_profizianum)	(Podococcus_barteri	(Orania_palindan	(((Pseudophoenix_vinifera	(Iriartea_deltoidea	((Chamaedorea_seifrizii	(Nypa_fruticans	(Serenoa_repens	(Phoenix_dactylifera	Sabal_domingensis))))	((Leopoldinia_pulchra	(Pelagodoxa_henryana	Manicaria_saccifera))	((((Dypsis_decaryi	(Hydriastele_microspadix	((Veitchia_spiralis	Kentiopsis_piersoniorum)	Heterospathe_cagayanensis)))	Dictyosperma_album)	(Prestoea_acuminata	(Oenocarpus_bataua	Oenocarpus_minor)))	Geonoma_undata)))))	((Bactris_major	(Elaeis_oleifera	Elaeis_guineensis))	((Reinhardtia_latisecta	Reinhardtia_paiewonskiana)	(Reinhardtia_gracilis	Reinhardtia_simplex))))	Roystonea_regia)))))	Kingia_australis);
((Iriartea_deltoidea	(((Attalea_speciosa	((Bactris_major	(Elaeis_oleifera	Elaeis_guineensis))	((Reinhardtia_latisecta	Reinhardtia_paiewonskiana)	(Reinhardtia_gracilis	Reinhardtia_simplex))))	((Chamaedorea_seifrizii	Roystonea_regia)	((Orania_palindan	(Podococcus_barteri	Sclerosperma_profizianum))	Calamus_caryotoides)))	((Nypa_fruticans	(Geonoma_undata	((Leopoldinia_pulchra	(Pelagodoxa_henryana	Manicaria_saccifera))	(((Hydriastele_microspadix	((Veitchia_spiralis	Kentiopsis_piersoniorum)	Heterospathe_cagayanensis))	(Dictyosperma_album	Dypsis_decaryi))	(Prestoea_acuminata	(Oenocarpus_bataua	Oenocarpus_minor))))))	(Pseudophoenix_vinifera	(Serenoa_repens	(Phoenix_dactylifera	Sabal_domingensis))))))	Kingia_australis);
(((Calamus_caryotoides	Nypa_fruticans)	((Chamaedorea_seifrizii	(Sabal_domingensis	(Serenoa_repens	Phoenix_dactylifera)))	(((Attalea_speciosa	((Bactris_major	(Elaeis_oleifera	Elaeis_guineensis))	((Reinhardtia_latisecta	Reinhardtia_paiewonskiana)	(Reinhardtia_gracilis	Reinhardtia_simplex))))	(Roystonea_regia	(Sclerosperma_profizianum	(Orania_palindan	Podococcus_barteri))))	((Pseudophoenix_vinifera	Iriartea_deltoidea)	(Geonoma_undata	((Leopoldinia_pulchra	(Pelagodoxa_henryana	Manicaria_saccifera))	((((Heterospathe_cagayanensis	Veitchia_spiralis)	(Hydriastele_microspadix	Kentiopsis_piersoniorum))	(Dictyosperma_album	Dypsis_decaryi))	(Prestoea_acuminata	(Oenocarpus_bataua	Oenocarpus_minor)))))))))	Kingia_australis);
(((Nypa_fruticans	((Orania_palindan	(Podococcus_barteri	Sclerosperma_profizianum))	(((((((Prestoea_acuminata	(Oenocarpus_minor	Oenocarpus_bataua))	(((Pelagodoxa_henryana	Manicaria_saccifera)	Leopoldinia_pulchra)	Geonoma_undata))	((Dictyosperma_album	Dypsis_decaryi)	((Heterospathe_cagayanensis	(Hydriastele_microspadix	Veitchia_spiralis))	Kentiopsis_piersoniorum)))	(Attalea_speciosa	(((Reinhardtia_gracilis	Reinhardtia_simplex)	(Reinhardtia_paiewonskiana	Reinhardtia_latisecta))	(Bactris_major	(Elaeis_oleifera	Elaeis_guineensis)))))	Chamaedorea_seifrizii)	((Pseudophoenix_vinifera	(Serenoa_repens	(Sabal_domingensis	Phoenix_dactylifera)))	Iriartea_deltoidea))	Roystonea_regia)))	Calamus_caryotoides)	Kingia_australis);
(((Nypa_fruticans	((Orania_palindan	(Podococcus_barteri	Sclerosperma_profizianum))	((((((((Pelagodoxa_henryana	Manicaria_saccifera)	Leopoldinia_pulchra)	Geonoma_undata)	(((Dictyosperma_album	Dypsis_decaryi)	(((Heterospathe_cagayanensis	Veitchia_spiralis)	Kentiopsis_piersoniorum)	Hydriastele_microspadix))	(Prestoea_acuminata	(Oenocarpus_minor	Oenocarpus_bataua))))	(Attalea_speciosa	(((Reinhardtia_gracilis	Reinhardtia_simplex)	(Reinhardtia_paiewonskiana	Reinhardtia_latisecta))	(Bactris_major	(Elaeis_oleifera	Elaeis_guineensis)))))	Chamaedorea_seifrizii)	((Pseudophoenix_vinifera	(Sabal_domingensis	(Phoenix_dactylifera	Serenoa_repens)))	Iriartea_deltoidea))	Roystonea_regia)))	Calamus_caryotoides)	Kingia_australis);
(((Nypa_fruticans	((((Iriartea_deltoidea	((((Pelagodoxa_henryana	Manicaria_saccifera)	Leopoldinia_pulchra)	Geonoma_undata)	(((Dictyosperma_album	Dypsis_decaryi)	(Hydriastele_microspadix	(Heterospathe_cagayanensis	(Veitchia_spiralis	Kentiopsis_piersoniorum))))	(Prestoea_acuminata	(Oenocarpus_minor	Oenocarpus_bataua)))))	((((Reinhardtia_gracilis	Reinhardtia_simplex)	(Reinhardtia_paiewonskiana	Reinhardtia_latisecta))	(Bactris_major	(Elaeis_oleifera	Elaeis_guineensis)))	Attalea_speciosa))	(Chamaedorea_seifrizii	(Sabal_domingensis	(Phoenix_dactylifera	Serenoa_repens))))	((Pseudophoenix_vinifera	Roystonea_regia)	(Orania_palindan	(Podococcus_barteri	Sclerosperma_profizianum)))))	Calamus_caryotoides)	Kingia_australis);
((Dictyosperma_album	((Dypsis_decaryi	(Heterospathe_cagayanensis	((Veitchia_spiralis	Kentiopsis_piersoniorum)	Hydriastele_microspadix)))	(Manicaria_saccifera	((((((((Reinhardtia_gracilis	Reinhardtia_simplex)	(Reinhardtia_paiewonskiana	Reinhardtia_latisecta))	(Bactris_major	(Elaeis_oleifera	Elaeis_guineensis)))	((((Attalea_speciosa	Pseudophoenix_vinifera)	((Nypa_fruticans	Calamus_caryotoides)	(Serenoa_repens	(Sabal_domingensis	Phoenix_dactylifera))))	(Roystonea_regia	(Orania_palindan	(Podococcus_barteri	Sclerosperma_profizianum))))	Chamaedorea_seifrizii))	Iriartea_deltoidea)	Pelagodoxa_henryana)	((Leopoldinia_pulchra	Prestoea_acuminata)	(Oenocarpus_minor	Oenocarpus_bataua)))	Geonoma_undata))))	Kingia_australis);
((Calamus_caryotoides	(Podococcus_barteri	(Sclerosperma_profizianum	((((((Iriartea_deltoidea	(((((Dypsis_decaryi	Dictyosperma_album)	(Hydriastele_microspadix	(Heterospathe_cagayanensis	(Veitchia_spiralis	Kentiopsis_piersoniorum))))	(Manicaria_saccifera	Pelagodoxa_henryana))	Geonoma_undata)	((Leopoldinia_pulchra	Prestoea_acuminata)	(Oenocarpus_minor	Oenocarpus_bataua))))	(Pseudophoenix_vinifera	(Nypa_fruticans	(Sabal_domingensis	(Phoenix_dactylifera	Serenoa_repens)))))	Chamaedorea_seifrizii)	(Attalea_speciosa	(((Reinhardtia_gracilis	Reinhardtia_simplex)	(Reinhardtia_paiewonskiana	Reinhardtia_latisecta))	(Bactris_major	(Elaeis_oleifera	Elaeis_guineensis)))))	Roystonea_regia)	Orania_palindan))))	Kingia_australis);
((Podococcus_barteri	(((((((Chamaedorea_seifrizii	Roystonea_regia)	(Geonoma_undata	(((Prestoea_acuminata	(Oenocarpus_minor	Oenocarpus_bataua))	((Dypsis_decaryi	Dictyosperma_album)	((Veitchia_spiralis	(Hydriastele_microspadix	Heterospathe_cagayanensis))	Kentiopsis_piersoniorum)))	((Manicaria_saccifera	Pelagodoxa_henryana)	Leopoldinia_pulchra))))	(Pseudophoenix_vinifera	(Iriartea_deltoidea	(Nypa_fruticans	(Serenoa_repens	(Sabal_domingensis	Phoenix_dactylifera))))))	(Attalea_speciosa	(((Reinhardtia_gracilis	Reinhardtia_simplex)	(Reinhardtia_paiewonskiana	Reinhardtia_latisecta))	(Bactris_major	(Elaeis_oleifera	Elaeis_guineensis)))))	Orania_palindan)	Sclerosperma_profizianum)	Calamus_caryotoides))	Kingia_australis);
((Calamus_caryotoides	(Nypa_fruticans	((Serenoa_repens	(Sabal_domingensis	Phoenix_dactylifera))	(((Attalea_speciosa	(((Reinhardtia_gracilis	Reinhardtia_simplex)	(Reinhardtia_paiewonskiana	Reinhardtia_latisecta))	(Bactris_major	(Elaeis_oleifera	Elaeis_guineensis))))	(Chamaedorea_seifrizii	(Pseudophoenix_vinifera	Roystonea_regia)))	((Iriartea_deltoidea	((Pelagodoxa_henryana	(Geonoma_undata	((Leopoldinia_pulchra	Prestoea_acuminata)	(Oenocarpus_minor	Oenocarpus_bataua))))	(Manicaria_saccifera	((Dypsis_decaryi	Dictyosperma_album)	((Hydriastele_microspadix	(Heterospathe_cagayanensis	Veitchia_spiralis))	Kentiopsis_piersoniorum)))))	((Podococcus_barteri	Orania_palindan)	Sclerosperma_profizianum))))))	Kingia_australis);
((Orania_palindan	((Podococcus_barteri	Sclerosperma_profizianum)	((((Calamus_caryotoides	Chamaedorea_seifrizii)	(Nypa_fruticans	(Sabal_domingensis	(Phoenix_dactylifera	Serenoa_repens))))	(Leopoldinia_pulchra	Roystonea_regia))	((Attalea_speciosa	(((Reinhardtia_gracilis	Reinhardtia_simplex)	(Reinhardtia_paiewonskiana	Reinhardtia_latisecta))	(Bactris_major	(Elaeis_oleifera	Elaeis_guineensis))))	(((Geonoma_undata	(((Oenocarpus_minor	Oenocarpus_bataua)	Prestoea_acuminata)	(Dictyosperma_album	(((Hydriastele_microspadix	Heterospathe_cagayanensis)	(Veitchia_spiralis	Kentiopsis_piersoniorum))	Dypsis_decaryi))))	(Manicaria_saccifera	Pelagodoxa_henryana))	(Pseudophoenix_vinifera	Iriartea_deltoidea))))))	Kingia_australis);
((Dictyosperma_album	((((Manicaria_saccifera	Geonoma_undata)	(((((((Roystonea_regia	(Orania_palindan	(Calamus_caryotoides	(Podococcus_barteri	Sclerosperma_profizianum))))	(Attalea_speciosa	(((Reinhardtia_gracilis	Reinhardtia_simplex)	(Reinhardtia_paiewonskiana	Reinhardtia_latisecta))	(Bactris_major	(Elaeis_oleifera	Elaeis_guineensis)))))	((Nypa_fruticans	(Serenoa_repens	(Sabal_domingensis	Phoenix_dactylifera)))	(Chamaedorea_seifrizii	Pseudophoenix_vinifera)))	Iriartea_deltoidea)	Leopoldinia_pulchra)	Pelagodoxa_henryana)	((Oenocarpus_minor	Oenocarpus_bataua)	Prestoea_acuminata)))	((Hydriastele_microspadix	(Veitchia_spiralis	Heterospathe_cagayanensis))	Kentiopsis_piersoniorum))	Dypsis_decaryi))	Kingia_australis);
((Podococcus_barteri	(Sclerosperma_profizianum	(Calamus_caryotoides	(((((Iriartea_deltoidea	Orania_palindan)	(((Reinhardtia_gracilis	Reinhardtia_simplex)	(Reinhardtia_paiewonskiana	Reinhardtia_latisecta))	((Attalea_speciosa	Bactris_major)	(Elaeis_oleifera	Elaeis_guineensis))))	(Nypa_fruticans	(Serenoa_repens	(Sabal_domingensis	Phoenix_dactylifera))))	(Chamaedorea_seifrizii	(Leopoldinia_pulchra	(Pelagodoxa_henryana	(((((Hydriastele_microspadix	Heterospathe_cagayanensis)	(Veitchia_spiralis	Kentiopsis_piersoniorum))	(Dypsis_decaryi	Dictyosperma_album))	((Oenocarpus_minor	Oenocarpus_bataua)	Prestoea_acuminata))	(Manicaria_saccifera	Geonoma_undata))))))	(Pseudophoenix_vinifera	Roystonea_regia)))))	Kingia_australis);
((Calamus_caryotoides	(Nypa_fruticans	(((Podococcus_barteri	Sclerosperma_profizianum)	Orania_palindan)	(Leopoldinia_pulchra	(((Chamaedorea_seifrizii	((Pseudophoenix_vinifera	Roystonea_regia)	((((Reinhardtia_paiewonskiana	Reinhardtia_latisecta)	(Reinhardtia_gracilis	Reinhardtia_simplex))	(Bactris_major	(Elaeis_oleifera	Elaeis_guineensis)))	Attalea_speciosa)))	(Iriartea_deltoidea	(Serenoa_repens	(Phoenix_dactylifera	Sabal_domingensis))))	((((Prestoea_acuminata	(Oenocarpus_bataua	Oenocarpus_minor))	((Dictyosperma_album	Dypsis_decaryi)	(Kentiopsis_piersoniorum	((Veitchia_spiralis	Heterospathe_cagayanensis)	Hydriastele_microspadix))))	(Manicaria_saccifera	Pelagodoxa_henryana))	Geonoma_undata))))))	Kingia_australis);
((Calamus_caryotoides	(Nypa_fruticans	((Chamaedorea_seifrizii	(Sabal_domingensis	(Serenoa_repens	Phoenix_dactylifera)))	(((((Leopoldinia_pulchra	(Manicaria_saccifera	Pelagodoxa_henryana))	(((Dictyosperma_album	Dypsis_decaryi)	((Heterospathe_cagayanensis	Hydriastele_microspadix)	(Veitchia_spiralis	Kentiopsis_piersoniorum)))	(Prestoea_acuminata	(Oenocarpus_bataua	Oenocarpus_minor))))	Geonoma_undata)	((((Reinhardtia_paiewonskiana	Reinhardtia_latisecta)	(Reinhardtia_gracilis	Reinhardtia_simplex))	(Bactris_major	(Elaeis_oleifera	Elaeis_guineensis)))	Attalea_speciosa))	((Iriartea_deltoidea	Pseudophoenix_vinifera)	((Sclerosperma_profizianum	(Orania_palindan	Podococcus_barteri))	Roystonea_regia))))))	Kingia_australis);
((Dypsis_decaryi	((((Heterospathe_cagayanensis	Hydriastele_microspadix)	(Veitchia_spiralis	Kentiopsis_piersoniorum))	((Prestoea_acuminata	(Oenocarpus_bataua	Oenocarpus_minor))	((Geonoma_undata	((((((Reinhardtia_paiewonskiana	Reinhardtia_latisecta)	(Reinhardtia_gracilis	Reinhardtia_simplex))	(Bactris_major	(Elaeis_oleifera	Elaeis_guineensis)))	Attalea_speciosa)	((Nypa_fruticans	(Roystonea_regia	(Orania_palindan	(Sclerosperma_profizianum	Podococcus_barteri))))	(Iriartea_deltoidea	(((Serenoa_repens	(Phoenix_dactylifera	Sabal_domingensis))	Calamus_caryotoides)	Pseudophoenix_vinifera))))	Chamaedorea_seifrizii))	(Manicaria_saccifera	(Leopoldinia_pulchra	Pelagodoxa_henryana)))))	Dictyosperma_album))	Kingia_australis);
((Chamaedorea_seifrizii	((Sabal_domingensis	(Serenoa_repens	Phoenix_dactylifera))	(((Attalea_speciosa	Nypa_fruticans)	(Leopoldinia_pulchra	(Roystonea_regia	((Calamus_caryotoides	Orania_palindan)	(Sclerosperma_profizianum	Podococcus_barteri)))))	(((Iriartea_deltoidea	Pseudophoenix_vinifera)	(((Reinhardtia_paiewonskiana	Reinhardtia_latisecta)	(Reinhardtia_gracilis	Reinhardtia_simplex))	(Bactris_major	(Elaeis_oleifera	Elaeis_guineensis))))	(((Pelagodoxa_henryana	((Oenocarpus_bataua	Oenocarpus_minor)	Geonoma_undata))	(Manicaria_saccifera	Prestoea_acuminata))	((Dictyosperma_album	Dypsis_decaryi)	((Heterospathe_cagayanensis	Hydriastele_microspadix)	(Veitchia_spiralis	Kentiopsis_piersoniorum))))))))	Kingia_australis);
((Calamus_caryotoides	(Chamaedorea_seifrizii	((Nypa_fruticans	(Sabal_domingensis	(Serenoa_repens	Phoenix_dactylifera)))	(((Iriartea_deltoidea	((Orania_palindan	(Sclerosperma_profizianum	Podococcus_barteri))	(Roystonea_regia	Pseudophoenix_vinifera)))	(((Reinhardtia_paiewonskiana	Reinhardtia_latisecta)	(Reinhardtia_gracilis	Reinhardtia_simplex))	(Bactris_major	(Attalea_speciosa	(Elaeis_oleifera	Elaeis_guineensis)))))	((((Prestoea_acuminata	(Oenocarpus_bataua	Oenocarpus_minor))	((Dictyosperma_album	Dypsis_decaryi)	(Hydriastele_microspadix	((Veitchia_spiralis	Kentiopsis_piersoniorum)	Heterospathe_cagayanensis))))	(Leopoldinia_pulchra	(Pelagodoxa_henryana	Manicaria_saccifera)))	Geonoma_undata)))))	Kingia_australis);
((Calamus_caryotoides	((((Orania_palindan	(Sclerosperma_profizianum	Podococcus_barteri))	Roystonea_regia)	(((((Reinhardtia_paiewonskiana	Reinhardtia_latisecta)	(Reinhardtia_gracilis	Reinhardtia_simplex))	(Bactris_major	(Elaeis_oleifera	Elaeis_guineensis)))	Attalea_speciosa)	((((Geonoma_undata	Manicaria_saccifera)	(((Prestoea_acuminata	(Oenocarpus_bataua	Oenocarpus_minor))	((Dictyosperma_album	Dypsis_decaryi)	(Hydriastele_microspadix	((Veitchia_spiralis	Kentiopsis_piersoniorum)	Heterospathe_cagayanensis))))	Leopoldinia_pulchra))	Pelagodoxa_henryana)	((Iriartea_deltoidea	(Pseudophoenix_vinifera	Chamaedorea_seifrizii))	(Serenoa_repens	(Phoenix_dactylifera	Sabal_domingensis))))))	Nypa_fruticans))	Kingia_australis);
((Calamus_caryotoides	(((((Orania_palindan	(Sclerosperma_profizianum	Podococcus_barteri))	Roystonea_regia)	((((Reinhardtia_paiewonskiana	Reinhardtia_latisecta)	(Reinhardtia_gracilis	Reinhardtia_simplex))	(Bactris_major	(Elaeis_oleifera	Elaeis_guineensis)))	(((Geonoma_undata	((Prestoea_acuminata	(Leopoldinia_pulchra	(Oenocarpus_bataua	Oenocarpus_minor)))	((Dictyosperma_album	Dypsis_decaryi)	(Hydriastele_microspadix	((Veitchia_spiralis	Kentiopsis_piersoniorum)	Heterospathe_cagayanensis)))))	(Manicaria_saccifera	Pelagodoxa_henryana))	(((Iriartea_deltoidea	Pseudophoenix_vinifera)	(Sabal_domingensis	(Serenoa_repens	Phoenix_dactylifera)))	Chamaedorea_seifrizii))))	Attalea_speciosa)	Nypa_fruticans))	Kingia_australis);
((Calamus_caryotoides	(((Sclerosperma_profizianum	(Podococcus_barteri	Orania_palindan))	(Roystonea_regia	(Chamaedorea_seifrizii	(((Attalea_speciosa	(((Reinhardtia_paiewonskiana	Reinhardtia_latisecta)	(Reinhardtia_gracilis	Reinhardtia_simplex))	(Bactris_major	(Elaeis_oleifera	Elaeis_guineensis))))	((Iriartea_deltoidea	Pseudophoenix_vinifera)	(Serenoa_repens	(Phoenix_dactylifera	Sabal_domingensis))))	(((Dictyosperma_album	Dypsis_decaryi)	(Hydriastele_microspadix	((Veitchia_spiralis	Kentiopsis_piersoniorum)	Heterospathe_cagayanensis)))	((Geonoma_undata	Manicaria_saccifera)	(Pelagodoxa_henryana	((Leopoldinia_pulchra	Prestoea_acuminata)	(Oenocarpus_bataua	Oenocarpus_minor)))))))))	Nypa_fruticans))	Kingia_australis);
((Podococcus_barteri	((Orania_palindan	(Roystonea_regia	((Calamus_caryotoides	Chamaedorea_seifrizii)	((Nypa_fruticans	((Attalea_speciosa	(((Reinhardtia_paiewonskiana	Reinhardtia_latisecta)	(Reinhardtia_gracilis	Reinhardtia_simplex))	(Bactris_major	(Elaeis_oleifera	Elaeis_guineensis))))	(Iriartea_deltoidea	(Pseudophoenix_vinifera	(Serenoa_repens	(Phoenix_dactylifera	Sabal_domingensis))))))	(Pelagodoxa_henryana	((Leopoldinia_pulchra	((Dictyosperma_album	Dypsis_decaryi)	(Hydriastele_microspadix	((Veitchia_spiralis	Kentiopsis_piersoniorum)	Heterospathe_cagayanensis))))	((Prestoea_acuminata	(Oenocarpus_bataua	Oenocarpus_minor))	(Geonoma_undata	Manicaria_saccifera))))))))	Sclerosperma_profizianum))	Kingia_australis);
(((Orania_palindan	(Roystonea_regia	(((Chamaedorea_seifrizii	((((((Leopoldinia_pulchra	Dictyosperma_album)	Dypsis_decaryi)	(Hydriastele_microspadix	((Veitchia_spiralis	Kentiopsis_piersoniorum)	Heterospathe_cagayanensis)))	Geonoma_undata)	(Attalea_speciosa	Manicaria_saccifera))	(Pelagodoxa_henryana	(Prestoea_acuminata	(Oenocarpus_bataua	Oenocarpus_minor)))))	((((Reinhardtia_paiewonskiana	Reinhardtia_latisecta)	(Reinhardtia_gracilis	Reinhardtia_simplex))	(Bactris_major	(Elaeis_oleifera	Elaeis_guineensis)))	(Iriartea_deltoidea	(Pseudophoenix_vinifera	(Serenoa_repens	(Phoenix_dactylifera	Sabal_domingensis))))))	(Nypa_fruticans	Calamus_caryotoides))))	(Sclerosperma_profizianum	Podococcus_barteri))	Kingia_australis);
((Chamaedorea_seifrizii	((Geonoma_undata	((Manicaria_saccifera	Pelagodoxa_henryana)	((Prestoea_acuminata	(Leopoldinia_pulchra	(Oenocarpus_minor	Oenocarpus_bataua)))	((Dypsis_decaryi	Dictyosperma_album)	(((Heterospathe_cagayanensis	Veitchia_spiralis)	Hydriastele_microspadix)	Kentiopsis_piersoniorum)))))	(((Attalea_speciosa	(((Elaeis_guineensis	Elaeis_oleifera)	Bactris_major)	((Reinhardtia_paiewonskiana	Reinhardtia_latisecta)	(Reinhardtia_gracilis	Reinhardtia_simplex))))	(((Nypa_fruticans	Calamus_caryotoides)	(Sabal_domingensis	(Serenoa_repens	Phoenix_dactylifera)))	(((Podococcus_barteri	Sclerosperma_profizianum)	Orania_palindan)	(Pseudophoenix_vinifera	Roystonea_regia))))	Iriartea_deltoidea)))	Kingia_australis);
(((Podococcus_barteri	(Sclerosperma_profizianum	(Orania_palindan	(((Geonoma_undata	(Leopoldinia_pulchra	(Manicaria_saccifera	Pelagodoxa_henryana)))	((Prestoea_acuminata	(Oenocarpus_minor	Oenocarpus_bataua))	((Dypsis_decaryi	Dictyosperma_album)	(((Heterospathe_cagayanensis	Veitchia_spiralis)	Hydriastele_microspadix)	Kentiopsis_piersoniorum))))	((((Serenoa_repens	(Phoenix_dactylifera	Sabal_domingensis))	(Iriartea_deltoidea	Pseudophoenix_vinifera))	((Nypa_fruticans	Roystonea_regia)	(Attalea_speciosa	(((Elaeis_guineensis	Elaeis_oleifera)	Bactris_major)	((Reinhardtia_paiewonskiana	Reinhardtia_latisecta)	(Reinhardtia_gracilis	Reinhardtia_simplex))))))	Chamaedorea_seifrizii)))))	Calamus_caryotoides)	Kingia_australis);
((Pelagodoxa_henryana	(((Geonoma_undata	Manicaria_saccifera)	((((Dypsis_decaryi	Dictyosperma_album)	(((Heterospathe_cagayanensis	Veitchia_spiralis)	Hydriastele_microspadix)	Kentiopsis_piersoniorum))	(Nypa_fruticans	(Prestoea_acuminata	(Oenocarpus_minor	Oenocarpus_bataua))))	((((Roystonea_regia	(((Calamus_caryotoides	Podococcus_barteri)	Sclerosperma_profizianum)	Orania_palindan))	Chamaedorea_seifrizii)	((((Elaeis_guineensis	Elaeis_oleifera)	Bactris_major)	((Reinhardtia_paiewonskiana	Reinhardtia_latisecta)	(Reinhardtia_gracilis	Reinhardtia_simplex)))	((Serenoa_repens	(Phoenix_dactylifera	Sabal_domingensis))	(Iriartea_deltoidea	Pseudophoenix_vinifera))))	Leopoldinia_pulchra)))	Attalea_speciosa))	Kingia_australis);
((Calamus_caryotoides	(((((Roystonea_regia	((Podococcus_barteri	Sclerosperma_profizianum)	Orania_palindan))	(((((((Dypsis_decaryi	Dictyosperma_album)	((Heterospathe_cagayanensis	Hydriastele_microspadix)	(Veitchia_spiralis	Kentiopsis_piersoniorum)))	(Prestoea_acuminata	(Oenocarpus_minor	Oenocarpus_bataua)))	(Manicaria_saccifera	Pelagodoxa_henryana))	Geonoma_undata)	Leopoldinia_pulchra)	((Pseudophoenix_vinifera	Chamaedorea_seifrizii)	(Attalea_speciosa	(((Elaeis_guineensis	Elaeis_oleifera)	Bactris_major)	((Reinhardtia_paiewonskiana	Reinhardtia_latisecta)	(Reinhardtia_gracilis	Reinhardtia_simplex)))))))	Iriartea_deltoidea)	(Serenoa_repens	(Phoenix_dactylifera	Sabal_domingensis)))	Nypa_fruticans))	Kingia_australis);
((Iriartea_deltoidea	(Chamaedorea_seifrizii	(((Pseudophoenix_vinifera	(Serenoa_repens	(Phoenix_dactylifera	Sabal_domingensis)))	((Roystonea_regia	(Calamus_caryotoides	((Podococcus_barteri	Sclerosperma_profizianum)	Orania_palindan)))	(Attalea_speciosa	(((Elaeis_guineensis	Elaeis_oleifera)	Bactris_major)	((Reinhardtia_paiewonskiana	Reinhardtia_latisecta)	(Reinhardtia_gracilis	Reinhardtia_simplex))))))	((((Pelagodoxa_henryana	Manicaria_saccifera)	Leopoldinia_pulchra)	((Nypa_fruticans	((Dypsis_decaryi	Dictyosperma_album)	(Hydriastele_microspadix	((Veitchia_spiralis	Kentiopsis_piersoniorum)	Heterospathe_cagayanensis))))	(Prestoea_acuminata	(Oenocarpus_minor	Oenocarpus_bataua))))	Geonoma_undata))))	Kingia_australis);
((Calamus_caryotoides	(Nypa_fruticans	((Serenoa_repens	(Phoenix_dactylifera	Sabal_domingensis))	(Chamaedorea_seifrizii	((((((((Dypsis_decaryi	Dictyosperma_album)	(Hydriastele_microspadix	((Veitchia_spiralis	Kentiopsis_piersoniorum)	Heterospathe_cagayanensis)))	(Prestoea_acuminata	(Oenocarpus_minor	Oenocarpus_bataua)))	(Geonoma_undata	Manicaria_saccifera))	Pelagodoxa_henryana)	Leopoldinia_pulchra)	((((Attalea_speciosa	(Elaeis_guineensis	Elaeis_oleifera))	Bactris_major)	((Reinhardtia_paiewonskiana	Reinhardtia_latisecta)	(Reinhardtia_gracilis	Reinhardtia_simplex)))	(Pseudophoenix_vinifera	Iriartea_deltoidea)))	(Roystonea_regia	((Podococcus_barteri	Sclerosperma_profizianum)	Orania_palindan)))))))	Kingia_australis);
(((Calamus_caryotoides	((Serenoa_repens	(Phoenix_dactylifera	Sabal_domingensis))	(((Chamaedorea_seifrizii	((Manicaria_saccifera	((Dypsis_decaryi	Dictyosperma_album)	(Hydriastele_microspadix	((Veitchia_spiralis	Kentiopsis_piersoniorum)	Heterospathe_cagayanensis))))	((Geonoma_undata	Pelagodoxa_henryana)	(Prestoea_acuminata	(Oenocarpus_minor	Oenocarpus_bataua)))))	((((Attalea_speciosa	(Elaeis_guineensis	Elaeis_oleifera))	Bactris_major)	((Reinhardtia_paiewonskiana	Reinhardtia_latisecta)	(Reinhardtia_gracilis	Reinhardtia_simplex)))	(Pseudophoenix_vinifera	Iriartea_deltoidea)))	(Roystonea_regia	((Podococcus_barteri	Sclerosperma_profizianum)	Orania_palindan)))))	(Leopoldinia_pulchra	Nypa_fruticans))	Kingia_australis);
((Chamaedorea_seifrizii	(((((((Prestoea_acuminata	(Oenocarpus_minor	Oenocarpus_bataua))	((Dypsis_decaryi	Dictyosperma_album)	(Hydriastele_microspadix	((Veitchia_spiralis	Kentiopsis_piersoniorum)	Heterospathe_cagayanensis))))	(Leopoldinia_pulchra	(Manicaria_saccifera	Pelagodoxa_henryana)))	Geonoma_undata)	((Serenoa_repens	(Phoenix_dactylifera	Sabal_domingensis))	(Iriartea_deltoidea	Pseudophoenix_vinifera)))	(((((Elaeis_guineensis	Elaeis_oleifera)	Bactris_major)	((Reinhardtia_paiewonskiana	Reinhardtia_latisecta)	(Reinhardtia_gracilis	Reinhardtia_simplex)))	Attalea_speciosa)	Roystonea_regia))	((Nypa_fruticans	Calamus_caryotoides)	((Podococcus_barteri	Sclerosperma_profizianum)	Orania_palindan))))	Kingia_australis);
(((Nypa_fruticans	Calamus_caryotoides)	((Sclerosperma_profizianum	(Orania_palindan	Podococcus_barteri))	((((Iriartea_deltoidea	(Sabal_domingensis	(Serenoa_repens	Phoenix_dactylifera)))	(((((Elaeis_guineensis	Elaeis_oleifera)	Bactris_major)	((Reinhardtia_paiewonskiana	Reinhardtia_latisecta)	(Reinhardtia_gracilis	Reinhardtia_simplex)))	Attalea_speciosa)	(Pseudophoenix_vinifera	Roystonea_regia)))	((Manicaria_saccifera	Pelagodoxa_henryana)	(Geonoma_undata	(Prestoea_acuminata	(((Dypsis_decaryi	Dictyosperma_album)	(Hydriastele_microspadix	((Veitchia_spiralis	Kentiopsis_piersoniorum)	Heterospathe_cagayanensis)))	((Leopoldinia_pulchra	Oenocarpus_minor)	Oenocarpus_bataua))))))	Chamaedorea_seifrizii)))	Kingia_australis);
((Calamus_caryotoides	(((((Nypa_fruticans	((((((Dypsis_decaryi	Dictyosperma_album)	((Hydriastele_microspadix	(Veitchia_spiralis	Heterospathe_cagayanensis))	Kentiopsis_piersoniorum))	((Oenocarpus_minor	Oenocarpus_bataua)	Prestoea_acuminata))	Leopoldinia_pulchra)	(Pelagodoxa_henryana	Geonoma_undata))	Manicaria_saccifera))	(Iriartea_deltoidea	(Pseudophoenix_vinifera	(Serenoa_repens	(Phoenix_dactylifera	Sabal_domingensis)))))	((((Elaeis_guineensis	Elaeis_oleifera)	Bactris_major)	((Reinhardtia_paiewonskiana	Reinhardtia_latisecta)	(Reinhardtia_gracilis	Reinhardtia_simplex)))	Attalea_speciosa))	(Roystonea_regia	(Orania_palindan	(Podococcus_barteri	Sclerosperma_profizianum))))	Chamaedorea_seifrizii))	Kingia_australis);
((Calamus_caryotoides	(Nypa_fruticans	(((((Orania_palindan	Iriartea_deltoidea)	((Bactris_major	(Elaeis_oleifera	Elaeis_guineensis))	(Attalea_speciosa	((Reinhardtia_simplex	Reinhardtia_gracilis)	(Reinhardtia_paiewonskiana	Reinhardtia_latisecta)))))	((Chamaedorea_seifrizii	(Sclerosperma_profizianum	Podococcus_barteri))	(Geonoma_undata	((Leopoldinia_pulchra	(Manicaria_saccifera	Pelagodoxa_henryana))	((Prestoea_acuminata	(Oenocarpus_minor	Oenocarpus_bataua))	((Dypsis_decaryi	Dictyosperma_album)	((Hydriastele_microspadix	Heterospathe_cagayanensis)	(Veitchia_spiralis	Kentiopsis_piersoniorum))))))))	(Pseudophoenix_vinifera	Roystonea_regia))	((Sabal_domingensis	Phoenix_dactylifera)	Serenoa_repens))))	Kingia_australis);
(((Nypa_fruticans	Calamus_caryotoides)	(((((Geonoma_undata	(Pelagodoxa_henryana	(((Leopoldinia_pulchra	Prestoea_acuminata)	(Oenocarpus_minor	Oenocarpus_bataua))	((Dypsis_decaryi	Dictyosperma_album)	((Hydriastele_microspadix	Heterospathe_cagayanensis)	(Veitchia_spiralis	Kentiopsis_piersoniorum))))))	Manicaria_saccifera)	(Attalea_speciosa	((Bactris_major	(Elaeis_oleifera	Elaeis_guineensis))	((Reinhardtia_simplex	Reinhardtia_gracilis)	(Reinhardtia_paiewonskiana	Reinhardtia_latisecta)))))	((Roystonea_regia	(Sclerosperma_profizianum	(Podococcus_barteri	Orania_palindan)))	Chamaedorea_seifrizii))	(Iriartea_deltoidea	(Pseudophoenix_vinifera	(Sabal_domingensis	(Phoenix_dactylifera	Serenoa_repens))))))	Kingia_australis);
((Dypsis_decaryi	(Dictyosperma_album	(((Hydriastele_microspadix	(Leopoldinia_pulchra	Heterospathe_cagayanensis))	(Veitchia_spiralis	Kentiopsis_piersoniorum))	((((Chamaedorea_seifrizii	((Iriartea_deltoidea	(Attalea_speciosa	((Bactris_major	(Elaeis_oleifera	Elaeis_guineensis))	((Reinhardtia_simplex	Reinhardtia_gracilis)	(Reinhardtia_paiewonskiana	Reinhardtia_latisecta)))))	((Pseudophoenix_vinifera	(Serenoa_repens	(Sabal_domingensis	Phoenix_dactylifera)))	Nypa_fruticans)))	(Roystonea_regia	(Calamus_caryotoides	(Orania_palindan	(Sclerosperma_profizianum	Podococcus_barteri)))))	((Pelagodoxa_henryana	(Prestoea_acuminata	(Oenocarpus_minor	Oenocarpus_bataua)))	Geonoma_undata))	Manicaria_saccifera))))	Kingia_australis);
((Orania_palindan	((((((((Chamaedorea_seifrizii	Iriartea_deltoidea)	((((Dictyosperma_album	Dypsis_decaryi)	((Hydriastele_microspadix	Heterospathe_cagayanensis)	(Veitchia_spiralis	Kentiopsis_piersoniorum)))	(Prestoea_acuminata	(Oenocarpus_minor	Oenocarpus_bataua)))	(Geonoma_undata	(Leopoldinia_pulchra	(Manicaria_saccifera	Pelagodoxa_henryana)))))	((Bactris_major	(Elaeis_oleifera	Elaeis_guineensis))	((Reinhardtia_simplex	Reinhardtia_gracilis)	(Reinhardtia_paiewonskiana	Reinhardtia_latisecta))))	(Calamus_caryotoides	(Pseudophoenix_vinifera	(Serenoa_repens	(Sabal_domingensis	Phoenix_dactylifera)))))	(Attalea_speciosa	Roystonea_regia))	Sclerosperma_profizianum)	Podococcus_barteri)	Nypa_fruticans))	Kingia_australis);
((Veitchia_spiralis	(Kentiopsis_piersoniorum	(((((((Attalea_speciosa	((Bactris_major	(Elaeis_oleifera	Elaeis_guineensis))	((Reinhardtia_simplex	Reinhardtia_gracilis)	(Reinhardtia_paiewonskiana	Reinhardtia_latisecta))))	(Chamaedorea_seifrizii	((Pseudophoenix_vinifera	(Iriartea_deltoidea	((Calamus_caryotoides	Nypa_fruticans)	(Serenoa_repens	(Sabal_domingensis	Phoenix_dactylifera)))))	(Roystonea_regia	(Sclerosperma_profizianum	(Podococcus_barteri	Orania_palindan))))))	((Pelagodoxa_henryana	Geonoma_undata)	(Prestoea_acuminata	(Oenocarpus_minor	Oenocarpus_bataua))))	Manicaria_saccifera)	Leopoldinia_pulchra)	(Dictyosperma_album	Dypsis_decaryi))	(Hydriastele_microspadix	Heterospathe_cagayanensis))))	Kingia_australis);
((Iriartea_deltoidea	((((Chamaedorea_seifrizii	Calamus_caryotoides)	Pseudophoenix_vinifera)	(Sabal_domingensis	(Phoenix_dactylifera	Serenoa_repens)))	(((((Nypa_fruticans	Orania_palindan)	(Sclerosperma_profizianum	Podococcus_barteri))	Roystonea_regia)	(Attalea_speciosa	((Bactris_major	(Elaeis_oleifera	Elaeis_guineensis))	((Reinhardtia_simplex	Reinhardtia_gracilis)	(Reinhardtia_paiewonskiana	Reinhardtia_latisecta)))))	((Leopoldinia_pulchra	((Manicaria_saccifera	Pelagodoxa_henryana)	(((Dictyosperma_album	Dypsis_decaryi)	((Hydriastele_microspadix	(Heterospathe_cagayanensis	Veitchia_spiralis))	Kentiopsis_piersoniorum))	(Prestoea_acuminata	(Oenocarpus_minor	Oenocarpus_bataua)))))	Geonoma_undata))))	Kingia_australis);
((Chamaedorea_seifrizii	(((Attalea_speciosa	((Bactris_major	(Elaeis_oleifera	Elaeis_guineensis))	((Reinhardtia_simplex	Reinhardtia_gracilis)	(Reinhardtia_paiewonskiana	Reinhardtia_latisecta))))	((Calamus_caryotoides	(Orania_palindan	(Sclerosperma_profizianum	Podococcus_barteri)))	Roystonea_regia))	((Nypa_fruticans	((Leopoldinia_pulchra	((((Dictyosperma_album	Dypsis_decaryi)	((Hydriastele_microspadix	Heterospathe_cagayanensis)	(Veitchia_spiralis	Kentiopsis_piersoniorum)))	(Prestoea_acuminata	(Oenocarpus_minor	Oenocarpus_bataua)))	(Pelagodoxa_henryana	Geonoma_undata)))	Manicaria_saccifera))	(((Serenoa_repens	(Sabal_domingensis	Phoenix_dactylifera))	Pseudophoenix_vinifera)	Iriartea_deltoidea))))	Kingia_australis);
(((Sclerosperma_profizianum	Podococcus_barteri)	((Calamus_caryotoides	Orania_palindan)	(Roystonea_regia	(((Nypa_fruticans	(Leopoldinia_pulchra	(((Dictyosperma_album	(Dypsis_decaryi	(Hydriastele_microspadix	(Heterospathe_cagayanensis	(Veitchia_spiralis	Kentiopsis_piersoniorum)))))	(Manicaria_saccifera	Geonoma_undata))	((Prestoea_acuminata	(Oenocarpus_minor	Oenocarpus_bataua))	Pelagodoxa_henryana))))	((Iriartea_deltoidea	Chamaedorea_seifrizii)	((Sabal_domingensis	(Phoenix_dactylifera	Serenoa_repens))	Pseudophoenix_vinifera)))	(Attalea_speciosa	((Bactris_major	(Elaeis_oleifera	Elaeis_guineensis))	((Reinhardtia_simplex	Reinhardtia_gracilis)	(Reinhardtia_paiewonskiana	Reinhardtia_latisecta))))))))	Kingia_australis);
((Calamus_caryotoides	(Sclerosperma_profizianum	((Podococcus_barteri	Orania_palindan)	(Roystonea_regia	(((Serenoa_repens	(Sabal_domingensis	Phoenix_dactylifera))	(((Pseudophoenix_vinifera	Chamaedorea_seifrizii)	(Attalea_speciosa	((Bactris_major	(Elaeis_oleifera	Elaeis_guineensis))	((Reinhardtia_simplex	Reinhardtia_gracilis)	(Reinhardtia_paiewonskiana	Reinhardtia_latisecta)))))	(Iriartea_deltoidea	(Leopoldinia_pulchra	((Manicaria_saccifera	Geonoma_undata)	(((Prestoea_acuminata	(Oenocarpus_minor	Oenocarpus_bataua))	((Hydriastele_microspadix	(Heterospathe_cagayanensis	(Veitchia_spiralis	Kentiopsis_piersoniorum)))	(Dictyosperma_album	Dypsis_decaryi)))	Pelagodoxa_henryana))))))	Nypa_fruticans)))))	Kingia_australis);
((Iriartea_deltoidea	(((((Prestoea_acuminata	(Manicaria_saccifera	Geonoma_undata))	((Oenocarpus_minor	Oenocarpus_bataua)	((Hydriastele_microspadix	(Heterospathe_cagayanensis	(Veitchia_spiralis	Kentiopsis_piersoniorum)))	(Dictyosperma_album	Dypsis_decaryi))))	Pelagodoxa_henryana)	Leopoldinia_pulchra)	((Chamaedorea_seifrizii	(Serenoa_repens	(Nypa_fruticans	(Sabal_domingensis	Phoenix_dactylifera))))	(((Calamus_caryotoides	(Sclerosperma_profizianum	(Podococcus_barteri	Orania_palindan)))	(Pseudophoenix_vinifera	Roystonea_regia))	(Attalea_speciosa	((Bactris_major	(Elaeis_oleifera	Elaeis_guineensis))	((Reinhardtia_simplex	Reinhardtia_gracilis)	(Reinhardtia_paiewonskiana	Reinhardtia_latisecta))))))))	Kingia_australis);
(((Attalea_speciosa	(((((Chamaedorea_seifrizii	(Pseudophoenix_vinifera	Iriartea_deltoidea))	((Phoenix_dactylifera	Sabal_domingensis)	Serenoa_repens))	(Geonoma_undata	(((Leopoldinia_pulchra	Pelagodoxa_henryana)	Manicaria_saccifera)	(((Oenocarpus_minor	Oenocarpus_bataua)	Prestoea_acuminata)	(Nypa_fruticans	((Hydriastele_microspadix	((Veitchia_spiralis	Kentiopsis_piersoniorum)	Heterospathe_cagayanensis))	(Dictyosperma_album	Dypsis_decaryi)))))))	((Bactris_major	(Elaeis_guineensis	Elaeis_oleifera))	((Reinhardtia_simplex	Reinhardtia_gracilis)	(Reinhardtia_latisecta	Reinhardtia_paiewonskiana))))	(((Sclerosperma_profizianum	Podococcus_barteri)	Orania_palindan)	Roystonea_regia)))	Calamus_caryotoides)	Kingia_australis);
((Serenoa_repens	((((((Iriartea_deltoidea	(Geonoma_undata	((Pelagodoxa_henryana	(Leopoldinia_pulchra	Manicaria_saccifera))	(((Oenocarpus_minor	Oenocarpus_bataua)	Prestoea_acuminata)	((Hydriastele_microspadix	((Veitchia_spiralis	Kentiopsis_piersoniorum)	Heterospathe_cagayanensis))	(Dictyosperma_album	Dypsis_decaryi))))))	((Bactris_major	(Elaeis_guineensis	Elaeis_oleifera))	(Attalea_speciosa	((Reinhardtia_simplex	Reinhardtia_gracilis)	(Reinhardtia_latisecta	Reinhardtia_paiewonskiana)))))	(Sclerosperma_profizianum	(Podococcus_barteri	Orania_palindan)))	(Roystonea_regia	(Chamaedorea_seifrizii	Pseudophoenix_vinifera)))	(Nypa_fruticans	Calamus_caryotoides))	(Phoenix_dactylifera	Sabal_domingensis)))	Kingia_australis);
((Calamus_caryotoides	((((Orania_palindan	(Sclerosperma_profizianum	Podococcus_barteri))	(((((Roystonea_regia	(Iriartea_deltoidea	Pseudophoenix_vinifera))	((Phoenix_dactylifera	Sabal_domingensis)	Serenoa_repens))	(Geonoma_undata	((Pelagodoxa_henryana	Manicaria_saccifera)	(((Oenocarpus_minor	Oenocarpus_bataua)	Prestoea_acuminata)	(((Veitchia_spiralis	Kentiopsis_piersoniorum)	(Heterospathe_cagayanensis	Hydriastele_microspadix))	(Dictyosperma_album	Dypsis_decaryi))))))	Chamaedorea_seifrizii)	((Bactris_major	(Attalea_speciosa	(Elaeis_guineensis	Elaeis_oleifera)))	((Reinhardtia_simplex	Reinhardtia_gracilis)	(Reinhardtia_latisecta	Reinhardtia_paiewonskiana)))))	Leopoldinia_pulchra)	Nypa_fruticans))	Kingia_australis);
((Veitchia_spiralis	(Heterospathe_cagayanensis	((((Dictyosperma_album	Dypsis_decaryi)	((((Pelagodoxa_henryana	Geonoma_undata)	((Oenocarpus_minor	Oenocarpus_bataua)	Prestoea_acuminata))	((((((Bactris_major	(Elaeis_guineensis	Elaeis_oleifera))	((Reinhardtia_simplex	Reinhardtia_gracilis)	(Reinhardtia_latisecta	Reinhardtia_paiewonskiana)))	Attalea_speciosa)	((Pseudophoenix_vinifera	((Orania_palindan	(Sclerosperma_profizianum	Podococcus_barteri))	Roystonea_regia))	(Iriartea_deltoidea	(Sabal_domingensis	(Serenoa_repens	Phoenix_dactylifera)))))	Chamaedorea_seifrizii)	(Leopoldinia_pulchra	(Nypa_fruticans	Calamus_caryotoides))))	Manicaria_saccifera))	Kentiopsis_piersoniorum)	Hydriastele_microspadix)))	Kingia_australis);
((Veitchia_spiralis	(Heterospathe_cagayanensis	((((Dictyosperma_album	Dypsis_decaryi)	(((Oenocarpus_minor	Oenocarpus_bataua)	(Leopoldinia_pulchra	Prestoea_acuminata))	(((((Bactris_major	(Elaeis_guineensis	Elaeis_oleifera))	((Reinhardtia_simplex	Reinhardtia_gracilis)	(Reinhardtia_latisecta	Reinhardtia_paiewonskiana)))	Attalea_speciosa)	((((Pseudophoenix_vinifera	(Serenoa_repens	(Phoenix_dactylifera	Sabal_domingensis)))	Iriartea_deltoidea)	((((Nypa_fruticans	Calamus_caryotoides)	Orania_palindan)	(Sclerosperma_profizianum	Podococcus_barteri))	Roystonea_regia))	Chamaedorea_seifrizii))	(Geonoma_undata	(Pelagodoxa_henryana	Manicaria_saccifera)))))	Kentiopsis_piersoniorum)	Hydriastele_microspadix)))	Kingia_australis);
((Chamaedorea_seifrizii	((((Bactris_major	(Attalea_speciosa	(Elaeis_guineensis	Elaeis_oleifera)))	((Reinhardtia_simplex	Reinhardtia_gracilis)	(Reinhardtia_latisecta	Reinhardtia_paiewonskiana)))	((Iriartea_deltoidea	(Nypa_fruticans	(((((((Veitchia_spiralis	Kentiopsis_piersoniorum)	(Hydriastele_microspadix	Heterospathe_cagayanensis))	(Dictyosperma_album	Dypsis_decaryi))	((Oenocarpus_minor	Oenocarpus_bataua)	Prestoea_acuminata))	Geonoma_undata)	(Pelagodoxa_henryana	Manicaria_saccifera))	Leopoldinia_pulchra)))	(Pseudophoenix_vinifera	(Serenoa_repens	(Phoenix_dactylifera	Sabal_domingensis)))))	(((Orania_palindan	(Sclerosperma_profizianum	Podococcus_barteri))	Calamus_caryotoides)	Roystonea_regia)))	Kingia_australis);
((Chamaedorea_seifrizii	(((Attalea_speciosa	Nypa_fruticans)	((((Veitchia_spiralis	Kentiopsis_piersoniorum)	(Hydriastele_microspadix	Heterospathe_cagayanensis))	(Dictyosperma_album	Dypsis_decaryi))	((Geonoma_undata	((Pelagodoxa_henryana	Manicaria_saccifera)	((Oenocarpus_minor	Oenocarpus_bataua)	Prestoea_acuminata)))	Leopoldinia_pulchra)))	(((Pseudophoenix_vinifera	(Serenoa_repens	(Phoenix_dactylifera	Sabal_domingensis)))	Iriartea_deltoidea)	(((Orania_palindan	(Sclerosperma_profizianum	Podococcus_barteri))	Roystonea_regia)	((Bactris_major	(Elaeis_guineensis	Elaeis_oleifera))	(Calamus_caryotoides	((Reinhardtia_simplex	Reinhardtia_gracilis)	(Reinhardtia_latisecta	Reinhardtia_paiewonskiana))))))))	Kingia_australis);
((Chamaedorea_seifrizii	((((Calamus_caryotoides	Orania_palindan)	(Sclerosperma_profizianum	Podococcus_barteri))	Roystonea_regia)	(((((Bactris_major	(Elaeis_guineensis	Elaeis_oleifera))	(Attalea_speciosa	((Reinhardtia_simplex	Reinhardtia_gracilis)	(Reinhardtia_latisecta	Reinhardtia_paiewonskiana))))	Nypa_fruticans)	((Pseudophoenix_vinifera	(Serenoa_repens	(Phoenix_dactylifera	Sabal_domingensis)))	Iriartea_deltoidea))	(((Leopoldinia_pulchra	(Pelagodoxa_henryana	Manicaria_saccifera))	(((Oenocarpus_minor	Oenocarpus_bataua)	Prestoea_acuminata)	(((Veitchia_spiralis	Kentiopsis_piersoniorum)	(Hydriastele_microspadix	Heterospathe_cagayanensis))	(Dictyosperma_album	Dypsis_decaryi))))	Geonoma_undata))))	Kingia_australis);
((Podococcus_barteri	((((Roystonea_regia	(((Serenoa_repens	(Phoenix_dactylifera	Sabal_domingensis))	((Iriartea_deltoidea	((Leopoldinia_pulchra	Nypa_fruticans)	((((Oenocarpus_minor	Oenocarpus_bataua)	Prestoea_acuminata)	((Hydriastele_microspadix	(Kentiopsis_piersoniorum	(Heterospathe_cagayanensis	Veitchia_spiralis)))	(Dictyosperma_album	Dypsis_decaryi)))	((Pelagodoxa_henryana	Manicaria_saccifera)	Geonoma_undata))))	((Bactris_major	(Attalea_speciosa	(Elaeis_guineensis	Elaeis_oleifera)))	((Reinhardtia_simplex	Reinhardtia_gracilis)	(Reinhardtia_latisecta	Reinhardtia_paiewonskiana)))))	(Pseudophoenix_vinifera	Chamaedorea_seifrizii)))	Orania_palindan)	Sclerosperma_profizianum)	Calamus_caryotoides))	Kingia_australis);
((Dypsis_decaryi	((((Geonoma_undata	(((((Leopoldinia_pulchra	((Orania_palindan	(Sclerosperma_profizianum	Podococcus_barteri))	(Pseudophoenix_vinifera	Roystonea_regia)))	Chamaedorea_seifrizii)	((Nypa_fruticans	(Calamus_caryotoides	(Serenoa_repens	(Phoenix_dactylifera	Sabal_domingensis))))	((((Bactris_major	(Elaeis_guineensis	Elaeis_oleifera))	((Reinhardtia_simplex	Reinhardtia_gracilis)	(Reinhardtia_latisecta	Reinhardtia_paiewonskiana)))	Attalea_speciosa)	Iriartea_deltoidea)))	Pelagodoxa_henryana)	((Oenocarpus_minor	Oenocarpus_bataua)	Prestoea_acuminata)))	Manicaria_saccifera)	(Kentiopsis_piersoniorum	(Hydriastele_microspadix	(Heterospathe_cagayanensis	Veitchia_spiralis))))	Dictyosperma_album))	Kingia_australis);
((Chamaedorea_seifrizii	((Serenoa_repens	(Sabal_domingensis	Phoenix_dactylifera))	(((Roystonea_regia	(Pseudophoenix_vinifera	(Attalea_speciosa	((Bactris_major	(Elaeis_oleifera	Elaeis_guineensis))	((Reinhardtia_latisecta	Reinhardtia_paiewonskiana)	(Reinhardtia_gracilis	Reinhardtia_simplex))))))	(((Calamus_caryotoides	Nypa_fruticans)	(Sclerosperma_profizianum	(Podococcus_barteri	Orania_palindan)))	(Pelagodoxa_henryana	(((Leopoldinia_pulchra	Prestoea_acuminata)	(Oenocarpus_bataua	Oenocarpus_minor))	(((Dypsis_decaryi	Dictyosperma_album)	(Hydriastele_microspadix	((Kentiopsis_piersoniorum	Veitchia_spiralis)	Heterospathe_cagayanensis)))	(Geonoma_undata	Manicaria_saccifera))))))	Iriartea_deltoidea)))	Kingia_australis);
((Calamus_caryotoides	(Nypa_fruticans	(((Sclerosperma_profizianum	Podococcus_barteri)	Orania_palindan)	((((Serenoa_repens	(Sabal_domingensis	Phoenix_dactylifera))	(Chamaedorea_seifrizii	Pseudophoenix_vinifera))	((Iriartea_deltoidea	(Geonoma_undata	(((Prestoea_acuminata	(Oenocarpus_bataua	Oenocarpus_minor))	((Dypsis_decaryi	Dictyosperma_album)	((Kentiopsis_piersoniorum	Veitchia_spiralis)	(Heterospathe_cagayanensis	Hydriastele_microspadix))))	(Leopoldinia_pulchra	(Pelagodoxa_henryana	Manicaria_saccifera)))))	(Attalea_speciosa	((Bactris_major	(Elaeis_oleifera	Elaeis_guineensis))	((Reinhardtia_latisecta	Reinhardtia_paiewonskiana)	(Reinhardtia_gracilis	Reinhardtia_simplex))))))	Roystonea_regia))))	Kingia_australis);
((Calamus_caryotoides	(Nypa_fruticans	(Orania_palindan	((((Iriartea_deltoidea	((Sabal_domingensis	(Phoenix_dactylifera	Serenoa_repens))	(Chamaedorea_seifrizii	Pseudophoenix_vinifera)))	((Pelagodoxa_henryana	((((Leopoldinia_pulchra	Prestoea_acuminata)	Geonoma_undata)	Manicaria_saccifera)	((Oenocarpus_bataua	Oenocarpus_minor)	(Attalea_speciosa	((Dypsis_decaryi	Dictyosperma_album)	(Hydriastele_microspadix	((Kentiopsis_piersoniorum	Veitchia_spiralis)	Heterospathe_cagayanensis)))))))	((Bactris_major	(Elaeis_oleifera	Elaeis_guineensis))	((Reinhardtia_latisecta	Reinhardtia_paiewonskiana)	(Reinhardtia_gracilis	Reinhardtia_simplex)))))	Roystonea_regia)	(Sclerosperma_profizianum	Podococcus_barteri)))))	Kingia_australis);
((Calamus_caryotoides	(Nypa_fruticans	((Serenoa_repens	(Sabal_domingensis	Phoenix_dactylifera))	((Chamaedorea_seifrizii	Pseudophoenix_vinifera)	((Roystonea_regia	(Sclerosperma_profizianum	(Podococcus_barteri	Orania_palindan)))	((Iriartea_deltoidea	(((Leopoldinia_pulchra	(Manicaria_saccifera	Pelagodoxa_henryana))	((Prestoea_acuminata	(Oenocarpus_bataua	Oenocarpus_minor))	((Dypsis_decaryi	Dictyosperma_album)	((Hydriastele_microspadix	(Veitchia_spiralis	Heterospathe_cagayanensis))	Kentiopsis_piersoniorum))))	Geonoma_undata))	(Attalea_speciosa	((Bactris_major	(Elaeis_oleifera	Elaeis_guineensis))	((Reinhardtia_latisecta	Reinhardtia_paiewonskiana)	(Reinhardtia_gracilis	Reinhardtia_simplex))))))))))	Kingia_australis);
((Calamus_caryotoides	(Nypa_fruticans	((((Roystonea_regia	(Sclerosperma_profizianum	(Podococcus_barteri	Orania_palindan)))	((Iriartea_deltoidea	((((Leopoldinia_pulchra	Prestoea_acuminata)	(Oenocarpus_bataua	Oenocarpus_minor))	((Dypsis_decaryi	Dictyosperma_album)	((Hydriastele_microspadix	Heterospathe_cagayanensis)	(Veitchia_spiralis	Kentiopsis_piersoniorum))))	(Geonoma_undata	(Manicaria_saccifera	Pelagodoxa_henryana))))	((Bactris_major	(Elaeis_oleifera	Elaeis_guineensis))	((Reinhardtia_latisecta	Reinhardtia_paiewonskiana)	(Reinhardtia_gracilis	Reinhardtia_simplex)))))	(Attalea_speciosa	(Serenoa_repens	(Sabal_domingensis	Phoenix_dactylifera))))	(Chamaedorea_seifrizii	Pseudophoenix_vinifera))))	Kingia_australis);
((Orania_palindan	(((((Nypa_fruticans	(Chamaedorea_seifrizii	((((((Prestoea_acuminata	(Oenocarpus_bataua	Oenocarpus_minor))	(Geonoma_undata	Leopoldinia_pulchra))	(Manicaria_saccifera	Pelagodoxa_henryana))	((Dypsis_decaryi	Dictyosperma_album)	((Hydriastele_microspadix	Heterospathe_cagayanensis)	(Veitchia_spiralis	Kentiopsis_piersoniorum))))	(Attalea_speciosa	((Bactris_major	(Elaeis_oleifera	Elaeis_guineensis))	((Reinhardtia_latisecta	Reinhardtia_paiewonskiana)	(Reinhardtia_gracilis	Reinhardtia_simplex)))))	((Pseudophoenix_vinifera	Iriartea_deltoidea)	(Serenoa_repens	(Sabal_domingensis	Phoenix_dactylifera))))))	Roystonea_regia)	Calamus_caryotoides)	Sclerosperma_profizianum)	Podococcus_barteri))	Kingia_australis);
((Calamus_caryotoides	(Nypa_fruticans	((Chamaedorea_seifrizii	(((Iriartea_deltoidea	((Serenoa_repens	(Sabal_domingensis	Phoenix_dactylifera))	Pseudophoenix_vinifera))	(Leopoldinia_pulchra	(Roystonea_regia	((Podococcus_barteri	Sclerosperma_profizianum)	Orania_palindan))))	(Pelagodoxa_henryana	((Manicaria_saccifera	Geonoma_undata)	(((Dypsis_decaryi	Dictyosperma_album)	(((Hydriastele_microspadix	Heterospathe_cagayanensis)	Veitchia_spiralis)	Kentiopsis_piersoniorum))	(Prestoea_acuminata	(Oenocarpus_bataua	Oenocarpus_minor)))))))	(Attalea_speciosa	((Bactris_major	(Elaeis_oleifera	Elaeis_guineensis))	((Reinhardtia_latisecta	Reinhardtia_paiewonskiana)	(Reinhardtia_gracilis	Reinhardtia_simplex)))))))	Kingia_australis);
((Calamus_caryotoides	(Nypa_fruticans	((Orania_palindan	((Roystonea_regia	(((Geonoma_undata	((Pelagodoxa_henryana	Manicaria_saccifera)	((Prestoea_acuminata	(Oenocarpus_bataua	Oenocarpus_minor))	((Dypsis_decaryi	Dictyosperma_album)	((Heterospathe_cagayanensis	(Veitchia_spiralis	Kentiopsis_piersoniorum))	Hydriastele_microspadix)))))	((Attalea_speciosa	((Bactris_major	(Elaeis_oleifera	Elaeis_guineensis))	((Reinhardtia_latisecta	Reinhardtia_paiewonskiana)	(Reinhardtia_gracilis	Reinhardtia_simplex))))	(Iriartea_deltoidea	((Sabal_domingensis	(Phoenix_dactylifera	Serenoa_repens))	Pseudophoenix_vinifera))))	Chamaedorea_seifrizii))	(Podococcus_barteri	Sclerosperma_profizianum)))	Leopoldinia_pulchra)))	Kingia_australis);
((Dictyosperma_album	((((Heterospathe_cagayanensis	(Veitchia_spiralis	Kentiopsis_piersoniorum))	Hydriastele_microspadix)	(((Geonoma_undata	((Leopoldinia_pulchra	Pelagodoxa_henryana)	Manicaria_saccifera))	(((Pseudophoenix_vinifera	(Attalea_speciosa	((Bactris_major	(Elaeis_oleifera	Elaeis_guineensis))	((Reinhardtia_latisecta	Reinhardtia_paiewonskiana)	(Reinhardtia_gracilis	Reinhardtia_simplex)))))	(Iriartea_deltoidea	(Nypa_fruticans	(Sabal_domingensis	(Phoenix_dactylifera	Serenoa_repens)))))	(Chamaedorea_seifrizii	(Roystonea_regia	(Calamus_caryotoides	(Orania_palindan	(Podococcus_barteri	Sclerosperma_profizianum)))))))	(Prestoea_acuminata	(Oenocarpus_bataua	Oenocarpus_minor))))	Dypsis_decaryi))	Kingia_australis);
((Chamaedorea_seifrizii	((((((Prestoea_acuminata	(Oenocarpus_bataua	Oenocarpus_minor))	((Dypsis_decaryi	Dictyosperma_album)	(((Veitchia_spiralis	Heterospathe_cagayanensis)	Hydriastele_microspadix)	Kentiopsis_piersoniorum)))	Geonoma_undata)	(Leopoldinia_pulchra	(Pelagodoxa_henryana	Manicaria_saccifera)))	(((Bactris_major	(Elaeis_oleifera	Elaeis_guineensis))	((Reinhardtia_latisecta	Reinhardtia_paiewonskiana)	(Reinhardtia_gracilis	Reinhardtia_simplex)))	((Calamus_caryotoides	(Pseudophoenix_vinifera	(Serenoa_repens	(Sabal_domingensis	Phoenix_dactylifera))))	(((Attalea_speciosa	Nypa_fruticans)	Roystonea_regia)	(Orania_palindan	(Podococcus_barteri	Sclerosperma_profizianum))))))	Iriartea_deltoidea))	Kingia_australis);
(((Calamus_caryotoides	Nypa_fruticans)	(((Podococcus_barteri	Orania_palindan)	Sclerosperma_profizianum)	(Roystonea_regia	((((Attalea_speciosa	(Serenoa_repens	(Sabal_domingensis	Phoenix_dactylifera)))	((Iriartea_deltoidea	Pseudophoenix_vinifera)	((Bactris_major	(Elaeis_guineensis	Elaeis_oleifera))	((Reinhardtia_gracilis	Reinhardtia_simplex)	(Reinhardtia_paiewonskiana	Reinhardtia_latisecta)))))	(((((Dictyosperma_album	((Hydriastele_microspadix	(Heterospathe_cagayanensis	(Veitchia_spiralis	Kentiopsis_piersoniorum)))	Dypsis_decaryi))	Leopoldinia_pulchra)	(Manicaria_saccifera	Pelagodoxa_henryana))	(Prestoea_acuminata	(Oenocarpus_bataua	Oenocarpus_minor)))	Geonoma_undata))	Chamaedorea_seifrizii))))	Kingia_australis);
((Calamus_caryotoides	(Orania_palindan	((Podococcus_barteri	Sclerosperma_profizianum)	(Roystonea_regia	(((Bactris_major	(Elaeis_guineensis	Elaeis_oleifera))	((Reinhardtia_gracilis	Reinhardtia_simplex)	(Reinhardtia_paiewonskiana	Reinhardtia_latisecta)))	(Iriartea_deltoidea	((Chamaedorea_seifrizii	(((Nypa_fruticans	((Prestoea_acuminata	(Oenocarpus_bataua	Oenocarpus_minor))	(((Veitchia_spiralis	(Attalea_speciosa	Kentiopsis_piersoniorum))	(Hydriastele_microspadix	Heterospathe_cagayanensis))	(Dypsis_decaryi	Dictyosperma_album))))	Geonoma_undata)	(Manicaria_saccifera	(Leopoldinia_pulchra	Pelagodoxa_henryana))))	(Pseudophoenix_vinifera	(Serenoa_repens	(Sabal_domingensis	Phoenix_dactylifera))))))))))	Kingia_australis);
((Calamus_caryotoides	(Orania_palindan	((Podococcus_barteri	Sclerosperma_profizianum)	(Roystonea_regia	(((Bactris_major	(Elaeis_guineensis	Elaeis_oleifera))	((Reinhardtia_gracilis	Reinhardtia_simplex)	(Reinhardtia_paiewonskiana	Reinhardtia_latisecta)))	((Attalea_speciosa	Nypa_fruticans)	((Pseudophoenix_vinifera	(Chamaedorea_seifrizii	(Serenoa_repens	(Sabal_domingensis	Phoenix_dactylifera))))	(Iriartea_deltoidea	(Geonoma_undata	((Manicaria_saccifera	(Leopoldinia_pulchra	Pelagodoxa_henryana))	((Prestoea_acuminata	(Oenocarpus_bataua	Oenocarpus_minor))	(((Hydriastele_microspadix	(Heterospathe_cagayanensis	Veitchia_spiralis))	Kentiopsis_piersoniorum)	(Dypsis_decaryi	Dictyosperma_album)))))))))))))	Kingia_australis);
((Chamaedorea_seifrizii	((Serenoa_repens	(Sabal_domingensis	Phoenix_dactylifera))	((((Iriartea_deltoidea	Pseudophoenix_vinifera)	((Bactris_major	(Elaeis_guineensis	Elaeis_oleifera))	((Reinhardtia_gracilis	Reinhardtia_simplex)	(Reinhardtia_paiewonskiana	Reinhardtia_latisecta))))	((((Manicaria_saccifera	Pelagodoxa_henryana)	Leopoldinia_pulchra)	((Prestoea_acuminata	(Oenocarpus_bataua	Oenocarpus_minor))	(((Hydriastele_microspadix	(Heterospathe_cagayanensis	Veitchia_spiralis))	Kentiopsis_piersoniorum)	(Dypsis_decaryi	Dictyosperma_album))))	Geonoma_undata))	((((Orania_palindan	Podococcus_barteri)	Sclerosperma_profizianum)	Roystonea_regia)	(Attalea_speciosa	(Calamus_caryotoides	Nypa_fruticans))))))	Kingia_australis);
((Calamus_caryotoides	((Pseudophoenix_vinifera	(Serenoa_repens	(Sabal_domingensis	Phoenix_dactylifera)))	(((Chamaedorea_seifrizii	((((Orania_palindan	Podococcus_barteri)	Sclerosperma_profizianum)	Roystonea_regia)	((Bactris_major	(Elaeis_guineensis	Elaeis_oleifera))	((Reinhardtia_gracilis	Reinhardtia_simplex)	(Reinhardtia_paiewonskiana	Reinhardtia_latisecta)))))	Iriartea_deltoidea)	((Leopoldinia_pulchra	(Attalea_speciosa	Nypa_fruticans))	(((Prestoea_acuminata	(Oenocarpus_bataua	Oenocarpus_minor))	(Geonoma_undata	(Manicaria_saccifera	((Hydriastele_microspadix	((Kentiopsis_piersoniorum	Veitchia_spiralis)	Heterospathe_cagayanensis))	(Dypsis_decaryi	Dictyosperma_album)))))	Pelagodoxa_henryana)))))	Kingia_australis);
((Calamus_caryotoides	(Orania_palindan	((Podococcus_barteri	Sclerosperma_profizianum)	(Roystonea_regia	(((Bactris_major	(Elaeis_guineensis	Elaeis_oleifera))	((Reinhardtia_gracilis	Reinhardtia_simplex)	(Reinhardtia_paiewonskiana	Reinhardtia_latisecta)))	(Chamaedorea_seifrizii	(((Attalea_speciosa	Nypa_fruticans)	(Geonoma_undata	((Leopoldinia_pulchra	(Manicaria_saccifera	Pelagodoxa_henryana))	((Prestoea_acuminata	(Oenocarpus_bataua	Oenocarpus_minor))	(((Kentiopsis_piersoniorum	Veitchia_spiralis)	(Heterospathe_cagayanensis	Hydriastele_microspadix))	(Dypsis_decaryi	Dictyosperma_album))))))	(Iriartea_deltoidea	(Pseudophoenix_vinifera	(Serenoa_repens	(Sabal_domingensis	Phoenix_dactylifera)))))))))))	Kingia_australis);
((Calamus_caryotoides	(Nypa_fruticans	(((((Geonoma_undata	((Leopoldinia_pulchra	(Manicaria_saccifera	Pelagodoxa_henryana))	((Prestoea_acuminata	(Oenocarpus_bataua	Oenocarpus_minor))	((Hydriastele_microspadix	((Kentiopsis_piersoniorum	Veitchia_spiralis)	Heterospathe_cagayanensis))	(Dypsis_decaryi	Dictyosperma_album)))))	Chamaedorea_seifrizii)	(((Orania_palindan	(Podococcus_barteri	Sclerosperma_profizianum))	(Pseudophoenix_vinifera	Roystonea_regia))	(Attalea_speciosa	((Bactris_major	(Elaeis_guineensis	Elaeis_oleifera))	((Reinhardtia_gracilis	Reinhardtia_simplex)	(Reinhardtia_paiewonskiana	Reinhardtia_latisecta))))))	Iriartea_deltoidea)	(Serenoa_repens	(Sabal_domingensis	Phoenix_dactylifera)))))	Kingia_australis);
((Calamus_caryotoides	(Nypa_fruticans	(((Pseudophoenix_vinifera	Iriartea_deltoidea)	(((Chamaedorea_seifrizii	((Orania_palindan	(Podococcus_barteri	Sclerosperma_profizianum))	Roystonea_regia))	(Attalea_speciosa	((Bactris_major	(Elaeis_guineensis	Elaeis_oleifera))	((Reinhardtia_gracilis	Reinhardtia_simplex)	(Reinhardtia_paiewonskiana	Reinhardtia_latisecta)))))	(Geonoma_undata	((Prestoea_acuminata	(Oenocarpus_bataua	Oenocarpus_minor))	((((Kentiopsis_piersoniorum	Veitchia_spiralis)	(Heterospathe_cagayanensis	Hydriastele_microspadix))	(Dypsis_decaryi	Dictyosperma_album))	((Manicaria_saccifera	Pelagodoxa_henryana)	Leopoldinia_pulchra))))))	(Serenoa_repens	(Sabal_domingensis	Phoenix_dactylifera)))))	Kingia_australis);
((Chamaedorea_seifrizii	((Leopoldinia_pulchra	(((Calamus_caryotoides	Orania_palindan)	(Podococcus_barteri	Sclerosperma_profizianum))	Roystonea_regia))	((((((Sabal_domingensis	(Phoenix_dactylifera	Serenoa_repens))	Pseudophoenix_vinifera)	Iriartea_deltoidea)	Nypa_fruticans)	(Attalea_speciosa	((Bactris_major	(Elaeis_guineensis	Elaeis_oleifera))	((Reinhardtia_gracilis	Reinhardtia_simplex)	(Reinhardtia_paiewonskiana	Reinhardtia_latisecta)))))	((Dictyosperma_album	(((Kentiopsis_piersoniorum	Veitchia_spiralis)	(Heterospathe_cagayanensis	Hydriastele_microspadix))	Dypsis_decaryi))	(((Manicaria_saccifera	Pelagodoxa_henryana)	Geonoma_undata)	(Prestoea_acuminata	(Oenocarpus_bataua	Oenocarpus_minor)))))))	Kingia_australis);
((Nypa_fruticans	((((Orania_palindan	(Podococcus_barteri	Sclerosperma_profizianum))	Roystonea_regia)	((((Sabal_domingensis	(Phoenix_dactylifera	Serenoa_repens))	(Chamaedorea_seifrizii	Pseudophoenix_vinifera))	Iriartea_deltoidea)	((Attalea_speciosa	((Bactris_major	(Elaeis_guineensis	Elaeis_oleifera))	((Reinhardtia_gracilis	Reinhardtia_simplex)	(Reinhardtia_paiewonskiana	Reinhardtia_latisecta))))	(((Dypsis_decaryi	Dictyosperma_album)	(((Veitchia_spiralis	Heterospathe_cagayanensis)	Hydriastele_microspadix)	Kentiopsis_piersoniorum))	(((Geonoma_undata	Prestoea_acuminata)	Manicaria_saccifera)	((Leopoldinia_pulchra	(Oenocarpus_bataua	Oenocarpus_minor))	Pelagodoxa_henryana))))))	Calamus_caryotoides))	Kingia_australis);
((Serenoa_repens	((Calamus_caryotoides	(((((((Pelagodoxa_henryana	Manicaria_saccifera)	((((Heterospathe_cagayanensis	Hydriastele_microspadix)	(Veitchia_spiralis	Kentiopsis_piersoniorum))	(Dypsis_decaryi	Dictyosperma_album))	((Leopoldinia_pulchra	Prestoea_acuminata)	(Oenocarpus_bataua	Oenocarpus_minor))))	Geonoma_undata)	(Pseudophoenix_vinifera	Iriartea_deltoidea))	((Roystonea_regia	(Orania_palindan	(Sclerosperma_profizianum	Podococcus_barteri)))	(Attalea_speciosa	(((Elaeis_guineensis	Elaeis_oleifera)	Bactris_major)	((Reinhardtia_simplex	Reinhardtia_gracilis)	(Reinhardtia_latisecta	Reinhardtia_paiewonskiana))))))	Chamaedorea_seifrizii)	Nypa_fruticans))	(Phoenix_dactylifera	Sabal_domingensis)))	Kingia_australis);
((Calamus_caryotoides	((Sclerosperma_profizianum	(Podococcus_barteri	Orania_palindan))	(((Attalea_speciosa	(((Elaeis_guineensis	Elaeis_oleifera)	Bactris_major)	((Reinhardtia_simplex	Reinhardtia_gracilis)	(Reinhardtia_latisecta	Reinhardtia_paiewonskiana))))	(Iriartea_deltoidea	(((Nypa_fruticans	((Phoenix_dactylifera	Sabal_domingensis)	Serenoa_repens))	(((((Heterospathe_cagayanensis	Hydriastele_microspadix)	(Veitchia_spiralis	Kentiopsis_piersoniorum))	(Dypsis_decaryi	Dictyosperma_album))	((Manicaria_saccifera	Geonoma_undata)	Prestoea_acuminata))	(Pelagodoxa_henryana	((Oenocarpus_bataua	Oenocarpus_minor)	Leopoldinia_pulchra))))	(Pseudophoenix_vinifera	Chamaedorea_seifrizii))))	Roystonea_regia)))	Kingia_australis);
((Calamus_caryotoides	(Podococcus_barteri	(((((((Pseudophoenix_vinifera	(Attalea_speciosa	(((Elaeis_guineensis	Elaeis_oleifera)	Bactris_major)	((Reinhardtia_simplex	Reinhardtia_gracilis)	(Reinhardtia_latisecta	Reinhardtia_paiewonskiana)))))	((Pelagodoxa_henryana	(((((Hydriastele_microspadix	((Veitchia_spiralis	Kentiopsis_piersoniorum)	Heterospathe_cagayanensis))	(Dypsis_decaryi	Dictyosperma_album))	(Prestoea_acuminata	(Oenocarpus_bataua	Oenocarpus_minor)))	(Geonoma_undata	Manicaria_saccifera))	Leopoldinia_pulchra))	Iriartea_deltoidea))	(Nypa_fruticans	((Phoenix_dactylifera	Sabal_domingensis)	Serenoa_repens)))	Chamaedorea_seifrizii)	Roystonea_regia)	Orania_palindan)	Sclerosperma_profizianum)))	Kingia_australis);
((Calamus_caryotoides	(((((((Phoenix_dactylifera	Sabal_domingensis)	Serenoa_repens)	Chamaedorea_seifrizii)	(((Attalea_speciosa	(((Elaeis_guineensis	Elaeis_oleifera)	Bactris_major)	((Reinhardtia_simplex	Reinhardtia_gracilis)	(Reinhardtia_latisecta	Reinhardtia_paiewonskiana))))	(((Leopoldinia_pulchra	((Hydriastele_microspadix	((Veitchia_spiralis	Kentiopsis_piersoniorum)	Heterospathe_cagayanensis))	(Dypsis_decaryi	Dictyosperma_album)))	((Pelagodoxa_henryana	(Prestoea_acuminata	(Oenocarpus_bataua	Oenocarpus_minor)))	Geonoma_undata))	Manicaria_saccifera))	(Pseudophoenix_vinifera	Iriartea_deltoidea)))	Roystonea_regia)	((Sclerosperma_profizianum	Podococcus_barteri)	Orania_palindan))	Nypa_fruticans))	Kingia_australis);
((Calamus_caryotoides	(Nypa_fruticans	(((Sabal_domingensis	Phoenix_dactylifera)	Serenoa_repens)	((Chamaedorea_seifrizii	Pseudophoenix_vinifera)	((Roystonea_regia	((Podococcus_barteri	Orania_palindan)	Sclerosperma_profizianum))	(((((Attalea_speciosa	(Elaeis_guineensis	Elaeis_oleifera))	Bactris_major)	((Reinhardtia_simplex	Reinhardtia_gracilis)	(Reinhardtia_latisecta	Reinhardtia_paiewonskiana)))	(((Manicaria_saccifera	Pelagodoxa_henryana)	(Leopoldinia_pulchra	((((Veitchia_spiralis	Kentiopsis_piersoniorum)	(Heterospathe_cagayanensis	Hydriastele_microspadix))	(Dypsis_decaryi	Dictyosperma_album))	(Prestoea_acuminata	(Oenocarpus_bataua	Oenocarpus_minor)))))	Geonoma_undata))	Iriartea_deltoidea))))))	Kingia_australis);
((Chamaedorea_seifrizii	((((((Elaeis_guineensis	Elaeis_oleifera)	Bactris_major)	((Reinhardtia_simplex	Reinhardtia_gracilis)	(Reinhardtia_latisecta	Reinhardtia_paiewonskiana)))	Attalea_speciosa)	(((((Pelagodoxa_henryana	(Oenocarpus_bataua	Oenocarpus_minor))	Geonoma_undata)	(Leopoldinia_pulchra	Prestoea_acuminata))	(Dictyosperma_album	(((Veitchia_spiralis	Kentiopsis_piersoniorum)	(Heterospathe_cagayanensis	Hydriastele_microspadix))	Dypsis_decaryi)))	Manicaria_saccifera))	(Iriartea_deltoidea	((Sabal_domingensis	(Phoenix_dactylifera	Serenoa_repens))	((Calamus_caryotoides	Nypa_fruticans)	((Pseudophoenix_vinifera	Roystonea_regia)	(Orania_palindan	(Sclerosperma_profizianum	Podococcus_barteri))))))))	Kingia_australis);
((Dictyosperma_album	(Dypsis_decaryi	(((Oenocarpus_bataua	Oenocarpus_minor)	((((Leopoldinia_pulchra	(Attalea_speciosa	Nypa_fruticans))	((Iriartea_deltoidea	(Pseudophoenix_vinifera	(Serenoa_repens	(Sabal_domingensis	Phoenix_dactylifera))))	(Chamaedorea_seifrizii	((((Elaeis_guineensis	Elaeis_oleifera)	Bactris_major)	((Reinhardtia_simplex	Reinhardtia_gracilis)	(Reinhardtia_latisecta	Reinhardtia_paiewonskiana)))	(Roystonea_regia	(Calamus_caryotoides	(Orania_palindan	(Sclerosperma_profizianum	Podococcus_barteri))))))))	Pelagodoxa_henryana)	(Geonoma_undata	(Prestoea_acuminata	Manicaria_saccifera))))	(Hydriastele_microspadix	((Veitchia_spiralis	Kentiopsis_piersoniorum)	Heterospathe_cagayanensis)))))	Kingia_australis);
((Chamaedorea_seifrizii	((((Leopoldinia_pulchra	((Manicaria_saccifera	Pelagodoxa_henryana)	(Geonoma_undata	(((Hydriastele_microspadix	((Veitchia_spiralis	Kentiopsis_piersoniorum)	Heterospathe_cagayanensis))	(Dictyosperma_album	Dypsis_decaryi))	(Prestoea_acuminata	(Oenocarpus_bataua	Oenocarpus_minor))))))	(((Serenoa_repens	(Sabal_domingensis	Phoenix_dactylifera))	(Iriartea_deltoidea	Pseudophoenix_vinifera))	((Attalea_speciosa	Nypa_fruticans)	(((Elaeis_guineensis	Elaeis_oleifera)	Bactris_major)	((Reinhardtia_simplex	Reinhardtia_gracilis)	(Reinhardtia_latisecta	Reinhardtia_paiewonskiana))))))	(Roystonea_regia	(Orania_palindan	(Sclerosperma_profizianum	Podococcus_barteri))))	Calamus_caryotoides))	Kingia_australis);
((Calamus_caryotoides	(Podococcus_barteri	((((((Chamaedorea_seifrizii	(Nypa_fruticans	(Serenoa_repens	(Sabal_domingensis	Phoenix_dactylifera))))	Iriartea_deltoidea)	(((((Elaeis_guineensis	Elaeis_oleifera)	Bactris_major)	((Reinhardtia_simplex	Reinhardtia_gracilis)	(Reinhardtia_latisecta	Reinhardtia_paiewonskiana)))	Attalea_speciosa)	((((Pelagodoxa_henryana	Manicaria_saccifera)	((Dictyosperma_album	(Dypsis_decaryi	(Hydriastele_microspadix	((Veitchia_spiralis	Kentiopsis_piersoniorum)	Heterospathe_cagayanensis))))	(Prestoea_acuminata	(Oenocarpus_bataua	Oenocarpus_minor))))	Geonoma_undata)	Leopoldinia_pulchra)))	(Pseudophoenix_vinifera	Roystonea_regia))	Orania_palindan)	Sclerosperma_profizianum)))	Kingia_australis);
((Calamus_caryotoides	(((Serenoa_repens	(Sabal_domingensis	Phoenix_dactylifera))	(((((Iriartea_deltoidea	Pseudophoenix_vinifera)	((Orania_palindan	(Sclerosperma_profizianum	Podococcus_barteri))	Roystonea_regia))	((((Elaeis_guineensis	Elaeis_oleifera)	Bactris_major)	((Reinhardtia_simplex	Reinhardtia_gracilis)	(Reinhardtia_latisecta	Reinhardtia_paiewonskiana)))	Attalea_speciosa))	(((Pelagodoxa_henryana	Leopoldinia_pulchra)	((((Hydriastele_microspadix	(Veitchia_spiralis	Heterospathe_cagayanensis))	Kentiopsis_piersoniorum)	(Dictyosperma_album	Dypsis_decaryi))	(Prestoea_acuminata	(Oenocarpus_bataua	Oenocarpus_minor))))	(Manicaria_saccifera	Geonoma_undata)))	Chamaedorea_seifrizii))	Nypa_fruticans))	Kingia_australis);
((Calamus_caryotoides	(Nypa_fruticans	((Attalea_speciosa	(Serenoa_repens	(Phoenix_dactylifera	Sabal_domingensis)))	(((((Orania_palindan	(Podococcus_barteri	Sclerosperma_profizianum))	(Pseudophoenix_vinifera	Roystonea_regia))	(((Reinhardtia_paiewonskiana	Reinhardtia_latisecta)	(Reinhardtia_simplex	Reinhardtia_gracilis))	(Bactris_major	(Elaeis_guineensis	Elaeis_oleifera))))	(Iriartea_deltoidea	((Leopoldinia_pulchra	(Geonoma_undata	(((Dypsis_decaryi	Dictyosperma_album)	(Hydriastele_microspadix	(Heterospathe_cagayanensis	(Veitchia_spiralis	Kentiopsis_piersoniorum))))	((Prestoea_acuminata	(Oenocarpus_minor	Oenocarpus_bataua))	Pelagodoxa_henryana))))	Manicaria_saccifera)))	Chamaedorea_seifrizii))))	Kingia_australis);
((Calamus_caryotoides	(Nypa_fruticans	(((Leopoldinia_pulchra	(Manicaria_saccifera	Pelagodoxa_henryana))	((((Dypsis_decaryi	Dictyosperma_album)	(Heterospathe_cagayanensis	((Veitchia_spiralis	Kentiopsis_piersoniorum)	Hydriastele_microspadix)))	(Prestoea_acuminata	(Oenocarpus_minor	Oenocarpus_bataua)))	Geonoma_undata))	((((Sclerosperma_profizianum	Podococcus_barteri)	Orania_palindan)	Roystonea_regia)	((Attalea_speciosa	(((Reinhardtia_paiewonskiana	Reinhardtia_latisecta)	(Reinhardtia_simplex	Reinhardtia_gracilis))	(Bactris_major	(Elaeis_guineensis	Elaeis_oleifera))))	((Chamaedorea_seifrizii	(Sabal_domingensis	(Serenoa_repens	Phoenix_dactylifera)))	(Pseudophoenix_vinifera	Iriartea_deltoidea)))))))	Kingia_australis);
((Chamaedorea_seifrizii	(((((Leopoldinia_pulchra	(Manicaria_saccifera	Pelagodoxa_henryana))	(((Dictyosperma_album	(((Heterospathe_cagayanensis	(Veitchia_spiralis	Kentiopsis_piersoniorum))	Hydriastele_microspadix)	Dypsis_decaryi))	(Prestoea_acuminata	(Oenocarpus_minor	Oenocarpus_bataua)))	Geonoma_undata))	((Attalea_speciosa	(((Reinhardtia_paiewonskiana	Reinhardtia_latisecta)	(Reinhardtia_simplex	Reinhardtia_gracilis))	(Bactris_major	(Elaeis_guineensis	Elaeis_oleifera))))	(Nypa_fruticans	((Serenoa_repens	(Phoenix_dactylifera	Sabal_domingensis))	(Pseudophoenix_vinifera	Iriartea_deltoidea)))))	(((Sclerosperma_profizianum	Podococcus_barteri)	Orania_palindan)	Roystonea_regia))	Calamus_caryotoides))	Kingia_australis);
((Veitchia_spiralis	(Kentiopsis_piersoniorum	((Hydriastele_microspadix	((Dypsis_decaryi	Dictyosperma_album)	((Prestoea_acuminata	(Oenocarpus_minor	Oenocarpus_bataua))	((((((Calamus_caryotoides	Attalea_speciosa)	Nypa_fruticans)	Leopoldinia_pulchra)	(((((Reinhardtia_paiewonskiana	Reinhardtia_latisecta)	(Reinhardtia_simplex	Reinhardtia_gracilis))	(Bactris_major	(Elaeis_guineensis	Elaeis_oleifera)))	((((Sclerosperma_profizianum	Podococcus_barteri)	Orania_palindan)	(Pseudophoenix_vinifera	Roystonea_regia))	(Iriartea_deltoidea	(Serenoa_repens	(Phoenix_dactylifera	Sabal_domingensis)))))	Chamaedorea_seifrizii))	(Geonoma_undata	Manicaria_saccifera))	Pelagodoxa_henryana))))	Heterospathe_cagayanensis)))	Kingia_australis);
((Calamus_caryotoides	(((Sabal_domingensis	(Serenoa_repens	Phoenix_dactylifera))	(((Iriartea_deltoidea	(Geonoma_undata	((Manicaria_saccifera	Pelagodoxa_henryana)	((Prestoea_acuminata	(Oenocarpus_minor	Oenocarpus_bataua))	(((((Leopoldinia_pulchra	Veitchia_spiralis)	Heterospathe_cagayanensis)	Hydriastele_microspadix)	Kentiopsis_piersoniorum)	(Dypsis_decaryi	Dictyosperma_album))))))	(Attalea_speciosa	(((Reinhardtia_paiewonskiana	Reinhardtia_latisecta)	(Reinhardtia_simplex	Reinhardtia_gracilis))	(Bactris_major	(Elaeis_guineensis	Elaeis_oleifera)))))	((((Sclerosperma_profizianum	Podococcus_barteri)	Orania_palindan)	(Pseudophoenix_vinifera	Roystonea_regia))	Chamaedorea_seifrizii)))	Nypa_fruticans))	Kingia_australis);
((Calamus_caryotoides	(((Serenoa_repens	(Phoenix_dactylifera	Sabal_domingensis))	(((((((Manicaria_saccifera	(((Heterospathe_cagayanensis	Hydriastele_microspadix)	(Veitchia_spiralis	Kentiopsis_piersoniorum))	(Dypsis_decaryi	Dictyosperma_album)))	(Prestoea_acuminata	(Oenocarpus_minor	Oenocarpus_bataua)))	((Leopoldinia_pulchra	Geonoma_undata)	Pelagodoxa_henryana))	(((Reinhardtia_paiewonskiana	Reinhardtia_latisecta)	(Reinhardtia_simplex	Reinhardtia_gracilis))	(Bactris_major	(Attalea_speciosa	(Elaeis_guineensis	Elaeis_oleifera)))))	(((Sclerosperma_profizianum	Podococcus_barteri)	Orania_palindan)	Roystonea_regia))	Iriartea_deltoidea)	(Chamaedorea_seifrizii	Pseudophoenix_vinifera)))	Nypa_fruticans))	Kingia_australis);
((Chamaedorea_seifrizii	(Pseudophoenix_vinifera	((Nypa_fruticans	(Serenoa_repens	(Phoenix_dactylifera	Sabal_domingensis)))	((Iriartea_deltoidea	(((((Prestoea_acuminata	(Oenocarpus_minor	Oenocarpus_bataua))	(((Veitchia_spiralis	Heterospathe_cagayanensis)	(Hydriastele_microspadix	Kentiopsis_piersoniorum))	(Dypsis_decaryi	Dictyosperma_album)))	(Pelagodoxa_henryana	Geonoma_undata))	Leopoldinia_pulchra)	Manicaria_saccifera))	(((Calamus_caryotoides	((Sclerosperma_profizianum	Podococcus_barteri)	Orania_palindan))	Roystonea_regia)	((((Reinhardtia_paiewonskiana	Reinhardtia_latisecta)	(Reinhardtia_simplex	Reinhardtia_gracilis))	(Bactris_major	(Elaeis_guineensis	Elaeis_oleifera)))	Attalea_speciosa))))))	Kingia_australis);
((Podococcus_barteri	((Orania_palindan	((Roystonea_regia	(((Nypa_fruticans	(Serenoa_repens	(Phoenix_dactylifera	Sabal_domingensis)))	(((((Reinhardtia_paiewonskiana	Reinhardtia_latisecta)	(Reinhardtia_simplex	Reinhardtia_gracilis))	(Bactris_major	(Elaeis_guineensis	Elaeis_oleifera)))	Attalea_speciosa)	(Iriartea_deltoidea	((((Prestoea_acuminata	(Oenocarpus_minor	Oenocarpus_bataua))	((Heterospathe_cagayanensis	(Hydriastele_microspadix	(Veitchia_spiralis	Kentiopsis_piersoniorum)))	(Dypsis_decaryi	Dictyosperma_album)))	((Manicaria_saccifera	Pelagodoxa_henryana)	Leopoldinia_pulchra))	Geonoma_undata))))	(Chamaedorea_seifrizii	Pseudophoenix_vinifera)))	Calamus_caryotoides))	Sclerosperma_profizianum))	Kingia_australis);
((Iriartea_deltoidea	((Geonoma_undata	(((Prestoea_acuminata	(Oenocarpus_minor	Oenocarpus_bataua))	((Heterospathe_cagayanensis	(Hydriastele_microspadix	(Veitchia_spiralis	Kentiopsis_piersoniorum)))	(Dypsis_decaryi	Dictyosperma_album)))	(Leopoldinia_pulchra	(Manicaria_saccifera	Pelagodoxa_henryana))))	(((Chamaedorea_seifrizii	((Calamus_caryotoides	Nypa_fruticans)	(Serenoa_repens	(Phoenix_dactylifera	Sabal_domingensis))))	(((Sclerosperma_profizianum	Podococcus_barteri)	Orania_palindan)	(Pseudophoenix_vinifera	Roystonea_regia)))	((((Reinhardtia_paiewonskiana	Reinhardtia_latisecta)	(Reinhardtia_simplex	Reinhardtia_gracilis))	(Bactris_major	(Elaeis_guineensis	Elaeis_oleifera)))	Attalea_speciosa))))	Kingia_australis);
((Calamus_caryotoides	(Serenoa_repens	((Phoenix_dactylifera	Sabal_domingensis)	(((Chamaedorea_seifrizii	(((Sclerosperma_profizianum	Podococcus_barteri)	Orania_palindan)	(Pseudophoenix_vinifera	Roystonea_regia)))	(((((Reinhardtia_paiewonskiana	Reinhardtia_latisecta)	(Reinhardtia_simplex	Reinhardtia_gracilis))	(Bactris_major	(Elaeis_guineensis	Elaeis_oleifera)))	Attalea_speciosa)	((Leopoldinia_pulchra	Nypa_fruticans)	(Geonoma_undata	(((Prestoea_acuminata	(Oenocarpus_minor	Oenocarpus_bataua))	((Heterospathe_cagayanensis	(Hydriastele_microspadix	(Veitchia_spiralis	Kentiopsis_piersoniorum)))	(Dypsis_decaryi	Dictyosperma_album)))	(Manicaria_saccifera	Pelagodoxa_henryana))))))	Iriartea_deltoidea))))	Kingia_australis);
((Calamus_caryotoides	((Leopoldinia_pulchra	((((Geonoma_undata	Pelagodoxa_henryana)	(((Oenocarpus_bataua	Oenocarpus_minor)	Prestoea_acuminata)	((((Heterospathe_cagayanensis	Veitchia_spiralis)	Hydriastele_microspadix)	Kentiopsis_piersoniorum)	(Dypsis_decaryi	Dictyosperma_album))))	Manicaria_saccifera)	((Attalea_speciosa	(((Reinhardtia_latisecta	Reinhardtia_paiewonskiana)	(Reinhardtia_simplex	Reinhardtia_gracilis))	(Bactris_major	(Elaeis_guineensis	Elaeis_oleifera))))	(Chamaedorea_seifrizii	((Iriartea_deltoidea	(Pseudophoenix_vinifera	(Serenoa_repens	(Sabal_domingensis	Phoenix_dactylifera))))	(Roystonea_regia	(Orania_palindan	(Podococcus_barteri	Sclerosperma_profizianum))))))))	Nypa_fruticans))	Kingia_australis);
((Chamaedorea_seifrizii	((((((Reinhardtia_latisecta	Reinhardtia_paiewonskiana)	(Reinhardtia_simplex	Reinhardtia_gracilis))	(Bactris_major	(Attalea_speciosa	(Elaeis_guineensis	Elaeis_oleifera))))	((Nypa_fruticans	(((Leopoldinia_pulchra	(Manicaria_saccifera	Pelagodoxa_henryana))	(((Oenocarpus_bataua	Oenocarpus_minor)	Prestoea_acuminata)	((((Heterospathe_cagayanensis	Veitchia_spiralis)	Hydriastele_microspadix)	Kentiopsis_piersoniorum)	(Dypsis_decaryi	Dictyosperma_album))))	Geonoma_undata))	(Iriartea_deltoidea	(Pseudophoenix_vinifera	(Serenoa_repens	(Sabal_domingensis	Phoenix_dactylifera))))))	(Roystonea_regia	(Orania_palindan	(Podococcus_barteri	Sclerosperma_profizianum))))	Calamus_caryotoides))	Kingia_australis);
((Calamus_caryotoides	(Sclerosperma_profizianum	((Orania_palindan	Podococcus_barteri)	((((((Reinhardtia_latisecta	Reinhardtia_paiewonskiana)	(Reinhardtia_simplex	Reinhardtia_gracilis))	(Bactris_major	(Elaeis_guineensis	Elaeis_oleifera)))	Attalea_speciosa)	(Chamaedorea_seifrizii	(((Leopoldinia_pulchra	Nypa_fruticans)	((Geonoma_undata	(Manicaria_saccifera	Pelagodoxa_henryana))	(((Oenocarpus_bataua	Oenocarpus_minor)	Prestoea_acuminata)	(Dictyosperma_album	(((Kentiopsis_piersoniorum	(Heterospathe_cagayanensis	Veitchia_spiralis))	Hydriastele_microspadix)	Dypsis_decaryi)))))	(Iriartea_deltoidea	(Pseudophoenix_vinifera	(Serenoa_repens	(Sabal_domingensis	Phoenix_dactylifera)))))))	Roystonea_regia))))	Kingia_australis);
((Calamus_caryotoides	((Chamaedorea_seifrizii	((((Leopoldinia_pulchra	Nypa_fruticans)	(Geonoma_undata	((Manicaria_saccifera	Pelagodoxa_henryana)	(((Oenocarpus_bataua	Oenocarpus_minor)	Prestoea_acuminata)	((Hydriastele_microspadix	((Kentiopsis_piersoniorum	Veitchia_spiralis)	Heterospathe_cagayanensis))	(Dypsis_decaryi	Dictyosperma_album))))))	((Serenoa_repens	(Sabal_domingensis	Phoenix_dactylifera))	(Iriartea_deltoidea	Pseudophoenix_vinifera)))	(Roystonea_regia	((((Reinhardtia_latisecta	Reinhardtia_paiewonskiana)	(Reinhardtia_simplex	Reinhardtia_gracilis))	(Bactris_major	(Elaeis_guineensis	Elaeis_oleifera)))	Attalea_speciosa))))	(Sclerosperma_profizianum	(Orania_palindan	Podococcus_barteri))))	Kingia_australis);
((Chamaedorea_seifrizii	((Serenoa_repens	(Sabal_domingensis	Phoenix_dactylifera))	(Pseudophoenix_vinifera	((Iriartea_deltoidea	(Nypa_fruticans	((((Oenocarpus_bataua	Oenocarpus_minor)	Prestoea_acuminata)	((Hydriastele_microspadix	((Kentiopsis_piersoniorum	Veitchia_spiralis)	Heterospathe_cagayanensis))	(Dypsis_decaryi	Dictyosperma_album)))	(Geonoma_undata	(Manicaria_saccifera	(Leopoldinia_pulchra	Pelagodoxa_henryana))))))	((((Sclerosperma_profizianum	Podococcus_barteri)	Orania_palindan)	(Calamus_caryotoides	Roystonea_regia))	((((Reinhardtia_latisecta	Reinhardtia_paiewonskiana)	(Reinhardtia_simplex	Reinhardtia_gracilis))	(Bactris_major	(Elaeis_guineensis	Elaeis_oleifera)))	Attalea_speciosa))))))	Kingia_australis);
((Calamus_caryotoides	((((((Pelagodoxa_henryana	((((Oenocarpus_bataua	Oenocarpus_minor)	Prestoea_acuminata)	((Hydriastele_microspadix	((Kentiopsis_piersoniorum	Veitchia_spiralis)	Heterospathe_cagayanensis))	(Dypsis_decaryi	Dictyosperma_album)))	(Manicaria_saccifera	Geonoma_undata)))	((((Reinhardtia_latisecta	Reinhardtia_paiewonskiana)	(Reinhardtia_simplex	Reinhardtia_gracilis))	(Bactris_major	(Elaeis_guineensis	Elaeis_oleifera)))	Attalea_speciosa))	((Chamaedorea_seifrizii	(Sabal_domingensis	(Phoenix_dactylifera	Serenoa_repens)))	(Pseudophoenix_vinifera	Iriartea_deltoidea)))	(((Sclerosperma_profizianum	Podococcus_barteri)	Orania_palindan)	Roystonea_regia))	Leopoldinia_pulchra)	Nypa_fruticans))	Kingia_australis);
((Chamaedorea_seifrizii	((Pseudophoenix_vinifera	Roystonea_regia)	((((Iriartea_deltoidea	(((Leopoldinia_pulchra	(Manicaria_saccifera	Pelagodoxa_henryana))	Geonoma_undata)	(((Oenocarpus_bataua	Oenocarpus_minor)	Prestoea_acuminata)	(((Hydriastele_microspadix	(Veitchia_spiralis	Heterospathe_cagayanensis))	Kentiopsis_piersoniorum)	(Dypsis_decaryi	Dictyosperma_album)))))	((((Reinhardtia_latisecta	Reinhardtia_paiewonskiana)	(Reinhardtia_simplex	Reinhardtia_gracilis))	(Bactris_major	(Elaeis_guineensis	Elaeis_oleifera)))	Attalea_speciosa))	((Calamus_caryotoides	Nypa_fruticans)	(Serenoa_repens	(Sabal_domingensis	Phoenix_dactylifera))))	((Sclerosperma_profizianum	Podococcus_barteri)	Orania_palindan))))	Kingia_australis);
((Orania_palindan	(((((Iriartea_deltoidea	(Geonoma_undata	((((Oenocarpus_bataua	Oenocarpus_minor)	Prestoea_acuminata)	(((Hydriastele_microspadix	Heterospathe_cagayanensis)	(Veitchia_spiralis	Kentiopsis_piersoniorum))	(Dypsis_decaryi	Dictyosperma_album)))	(Leopoldinia_pulchra	(Manicaria_saccifera	Pelagodoxa_henryana)))))	((Pseudophoenix_vinifera	Roystonea_regia)	((((Reinhardtia_latisecta	Reinhardtia_paiewonskiana)	(Reinhardtia_simplex	Reinhardtia_gracilis))	(Bactris_major	(Elaeis_guineensis	Elaeis_oleifera)))	Attalea_speciosa)))	Chamaedorea_seifrizii)	((Calamus_caryotoides	Nypa_fruticans)	(Serenoa_repens	(Sabal_domingensis	Phoenix_dactylifera))))	(Sclerosperma_profizianum	Podococcus_barteri)))	Kingia_australis);
((Dypsis_decaryi	(Dictyosperma_album	((((Manicaria_saccifera	(Pelagodoxa_henryana	Leopoldinia_pulchra))	(((((Pseudophoenix_vinifera	Chamaedorea_seifrizii)	((Calamus_caryotoides	Nypa_fruticans)	(Serenoa_repens	(Sabal_domingensis	Phoenix_dactylifera))))	(((Sclerosperma_profizianum	(Orania_palindan	Podococcus_barteri))	Roystonea_regia)	((((Reinhardtia_latisecta	Reinhardtia_paiewonskiana)	(Reinhardtia_simplex	Reinhardtia_gracilis))	(Bactris_major	(Elaeis_guineensis	Elaeis_oleifera)))	Attalea_speciosa)))	Iriartea_deltoidea)	Geonoma_undata))	((Oenocarpus_bataua	Oenocarpus_minor)	Prestoea_acuminata))	((Hydriastele_microspadix	(Veitchia_spiralis	Heterospathe_cagayanensis))	Kentiopsis_piersoniorum))))	Kingia_australis);
((Dictyosperma_album	((((((((((Reinhardtia_latisecta	Reinhardtia_paiewonskiana)	(Reinhardtia_simplex	Reinhardtia_gracilis))	(Bactris_major	(Elaeis_guineensis	Elaeis_oleifera)))	(((Chamaedorea_seifrizii	Iriartea_deltoidea)	(Calamus_caryotoides	(Sabal_domingensis	(Phoenix_dactylifera	Serenoa_repens))))	((Pseudophoenix_vinifera	Roystonea_regia)	(Orania_palindan	(Sclerosperma_profizianum	Podococcus_barteri)))))	(Manicaria_saccifera	Geonoma_undata))	(Pelagodoxa_henryana	Leopoldinia_pulchra))	(Attalea_speciosa	Nypa_fruticans))	((Oenocarpus_bataua	Oenocarpus_minor)	Prestoea_acuminata))	(((Heterospathe_cagayanensis	Veitchia_spiralis)	Hydriastele_microspadix)	Kentiopsis_piersoniorum))	Dypsis_decaryi))	Kingia_australis);
((Chamaedorea_seifrizii	((Roystonea_regia	((Calamus_caryotoides	Orania_palindan)	(Sclerosperma_profizianum	Podococcus_barteri)))	((((Iriartea_deltoidea	Pseudophoenix_vinifera)	(Attalea_speciosa	((Bactris_major	(Elaeis_guineensis	Elaeis_oleifera))	((Reinhardtia_paiewonskiana	Reinhardtia_latisecta)	(Reinhardtia_gracilis	Reinhardtia_simplex)))))	(Nypa_fruticans	((Phoenix_dactylifera	Sabal_domingensis)	Serenoa_repens)))	(((((Dypsis_decaryi	Dictyosperma_album)	(Kentiopsis_piersoniorum	(Hydriastele_microspadix	(Veitchia_spiralis	Heterospathe_cagayanensis))))	((Oenocarpus_minor	Oenocarpus_bataua)	Prestoea_acuminata))	((Pelagodoxa_henryana	Manicaria_saccifera)	Leopoldinia_pulchra))	Geonoma_undata))))	Kingia_australis);
((Calamus_caryotoides	(((Podococcus_barteri	Orania_palindan)	Sclerosperma_profizianum)	(((((Attalea_speciosa	Nypa_fruticans)	((Bactris_major	(Elaeis_guineensis	Elaeis_oleifera))	((Reinhardtia_paiewonskiana	Reinhardtia_latisecta)	(Reinhardtia_gracilis	Reinhardtia_simplex))))	(Iriartea_deltoidea	(Pseudophoenix_vinifera	((Phoenix_dactylifera	Sabal_domingensis)	Serenoa_repens))))	(Chamaedorea_seifrizii	(((((Dypsis_decaryi	Dictyosperma_album)	(Hydriastele_microspadix	(Heterospathe_cagayanensis	(Veitchia_spiralis	Kentiopsis_piersoniorum))))	((Oenocarpus_minor	Oenocarpus_bataua)	Prestoea_acuminata))	((Pelagodoxa_henryana	Manicaria_saccifera)	Leopoldinia_pulchra))	Geonoma_undata)))	Roystonea_regia)))	Kingia_australis);
((Calamus_caryotoides	((Podococcus_barteri	Sclerosperma_profizianum)	((Nypa_fruticans	Orania_palindan)	(((Chamaedorea_seifrizii	((Phoenix_dactylifera	Sabal_domingensis)	Serenoa_repens))	(Iriartea_deltoidea	(((((Dypsis_decaryi	Dictyosperma_album)	((Veitchia_spiralis	Kentiopsis_piersoniorum)	(Hydriastele_microspadix	Heterospathe_cagayanensis)))	((Oenocarpus_minor	Oenocarpus_bataua)	Prestoea_acuminata))	Geonoma_undata)	((Pelagodoxa_henryana	Manicaria_saccifera)	Leopoldinia_pulchra))))	((Roystonea_regia	(Attalea_speciosa	Pseudophoenix_vinifera))	((Bactris_major	(Elaeis_guineensis	Elaeis_oleifera))	((Reinhardtia_paiewonskiana	Reinhardtia_latisecta)	(Reinhardtia_gracilis	Reinhardtia_simplex))))))))	Kingia_australis);
((Iriartea_deltoidea	((((Phoenix_dactylifera	Sabal_domingensis)	Serenoa_repens)	Pseudophoenix_vinifera)	(((Leopoldinia_pulchra	Nypa_fruticans)	(Geonoma_undata	((Pelagodoxa_henryana	Manicaria_saccifera)	(((Dypsis_decaryi	Dictyosperma_album)	(((Veitchia_spiralis	Heterospathe_cagayanensis)	Hydriastele_microspadix)	Kentiopsis_piersoniorum))	((Oenocarpus_minor	Oenocarpus_bataua)	Prestoea_acuminata)))))	((((Calamus_caryotoides	Roystonea_regia)	(((Reinhardtia_paiewonskiana	Reinhardtia_latisecta)	(Reinhardtia_gracilis	Reinhardtia_simplex))	((Bactris_major	(Elaeis_guineensis	Elaeis_oleifera))	Attalea_speciosa)))	Chamaedorea_seifrizii)	((Podococcus_barteri	Sclerosperma_profizianum)	Orania_palindan)))))	Kingia_australis);
((Calamus_caryotoides	(Chamaedorea_seifrizii	(((((Leopoldinia_pulchra	(((Dypsis_decaryi	Dictyosperma_album)	(Hydriastele_microspadix	((Veitchia_spiralis	Kentiopsis_piersoniorum)	Heterospathe_cagayanensis)))	((Attalea_speciosa	Nypa_fruticans)	((Oenocarpus_minor	Oenocarpus_bataua)	Prestoea_acuminata))))	(Manicaria_saccifera	Geonoma_undata))	Pelagodoxa_henryana)	(((Reinhardtia_paiewonskiana	Reinhardtia_latisecta)	(Reinhardtia_gracilis	Reinhardtia_simplex))	(Bactris_major	(Elaeis_guineensis	Elaeis_oleifera))))	((((Pseudophoenix_vinifera	Roystonea_regia)	((Podococcus_barteri	Sclerosperma_profizianum)	Orania_palindan))	((Phoenix_dactylifera	Sabal_domingensis)	Serenoa_repens))	Iriartea_deltoidea))))	Kingia_australis);
((Chamaedorea_seifrizii	(((((((Reinhardtia_paiewonskiana	Reinhardtia_latisecta)	(Reinhardtia_gracilis	Reinhardtia_simplex))	(Bactris_major	(Elaeis_guineensis	Elaeis_oleifera)))	(Geonoma_undata	((((Oenocarpus_minor	Oenocarpus_bataua)	Prestoea_acuminata)	((Dypsis_decaryi	Dictyosperma_album)	(Hydriastele_microspadix	((Veitchia_spiralis	Kentiopsis_piersoniorum)	Heterospathe_cagayanensis))))	((Pelagodoxa_henryana	Manicaria_saccifera)	Leopoldinia_pulchra))))	(Roystonea_regia	((Attalea_speciosa	(Calamus_caryotoides	Nypa_fruticans))	((Podococcus_barteri	Sclerosperma_profizianum)	Orania_palindan))))	(Iriartea_deltoidea	Pseudophoenix_vinifera))	((Phoenix_dactylifera	Sabal_domingensis)	Serenoa_repens)))	Kingia_australis);
(((Calamus_caryotoides	Nypa_fruticans)	(((((((Oenocarpus_minor	Oenocarpus_bataua)	Prestoea_acuminata)	((Dypsis_decaryi	Dictyosperma_album)	(Hydriastele_microspadix	((Veitchia_spiralis	Kentiopsis_piersoniorum)	Heterospathe_cagayanensis))))	((Pelagodoxa_henryana	Manicaria_saccifera)	Geonoma_undata))	Leopoldinia_pulchra)	((((Pseudophoenix_vinifera	Chamaedorea_seifrizii)	(Roystonea_regia	(Sclerosperma_profizianum	(Podococcus_barteri	Orania_palindan))))	(((Phoenix_dactylifera	Sabal_domingensis)	Serenoa_repens)	Iriartea_deltoidea))	(((Reinhardtia_paiewonskiana	Reinhardtia_latisecta)	(Reinhardtia_gracilis	Reinhardtia_simplex))	(Bactris_major	(Elaeis_guineensis	Elaeis_oleifera)))))	Attalea_speciosa))	Kingia_australis);
((Calamus_caryotoides	(Nypa_fruticans	((Roystonea_regia	(Orania_palindan	(Sclerosperma_profizianum	Podococcus_barteri)))	((Chamaedorea_seifrizii	(((((Oenocarpus_minor	Oenocarpus_bataua)	(Leopoldinia_pulchra	Prestoea_acuminata))	((Dypsis_decaryi	Dictyosperma_album)	(Hydriastele_microspadix	((Veitchia_spiralis	Kentiopsis_piersoniorum)	Heterospathe_cagayanensis))))	((Pelagodoxa_henryana	Manicaria_saccifera)	Geonoma_undata))	(Pseudophoenix_vinifera	(((Phoenix_dactylifera	Sabal_domingensis)	Serenoa_repens)	Iriartea_deltoidea))))	(Attalea_speciosa	(((Reinhardtia_paiewonskiana	Reinhardtia_latisecta)	(Reinhardtia_gracilis	Reinhardtia_simplex))	(Bactris_major	(Elaeis_guineensis	Elaeis_oleifera))))))))	Kingia_australis);
((Dictyosperma_album	(((Hydriastele_microspadix	((Veitchia_spiralis	Kentiopsis_piersoniorum)	Heterospathe_cagayanensis))	((Geonoma_undata	((Leopoldinia_pulchra	((((Chamaedorea_seifrizii	((Pseudophoenix_vinifera	Roystonea_regia)	(Calamus_caryotoides	(Sclerosperma_profizianum	(Orania_palindan	Podococcus_barteri)))))	(Nypa_fruticans	((Phoenix_dactylifera	Sabal_domingensis)	Serenoa_repens)))	Iriartea_deltoidea)	(Attalea_speciosa	(((Reinhardtia_paiewonskiana	Reinhardtia_latisecta)	(Reinhardtia_gracilis	Reinhardtia_simplex))	(Bactris_major	(Elaeis_guineensis	Elaeis_oleifera))))))	(Pelagodoxa_henryana	Manicaria_saccifera)))	((Oenocarpus_minor	Oenocarpus_bataua)	Prestoea_acuminata)))	Dypsis_decaryi))	Kingia_australis);
((Dictyosperma_album	(((Hydriastele_microspadix	((Veitchia_spiralis	Kentiopsis_piersoniorum)	Heterospathe_cagayanensis))	(((Leopoldinia_pulchra	(Pelagodoxa_henryana	Manicaria_saccifera))	(Geonoma_undata	((((((Sclerosperma_profizianum	Podococcus_barteri)	(Pseudophoenix_vinifera	Roystonea_regia))	(Attalea_speciosa	(((Reinhardtia_paiewonskiana	Reinhardtia_latisecta)	(Reinhardtia_gracilis	Reinhardtia_simplex))	(Bactris_major	(Elaeis_guineensis	Elaeis_oleifera)))))	(Chamaedorea_seifrizii	(Sabal_domingensis	(Serenoa_repens	Phoenix_dactylifera))))	Iriartea_deltoidea)	(Orania_palindan	(Calamus_caryotoides	Nypa_fruticans)))))	((Oenocarpus_minor	Oenocarpus_bataua)	Prestoea_acuminata)))	Dypsis_decaryi))	Kingia_australis);
