# Supplementary material for: Data supporting the nuclear phylogenomics of the palm subfamily Arecoideae (Arecaceae)
Source: Data Brief. 2016 Mar 2;7:532–6. doi: 10.1016/j.dib.2016.02.063 (PMC4796708; doi:10.1016/j.dib.2016.02.063)
Supplement: Supplementary file 5 — Supplementary material [file mmc5.zip › RAxML_bootstrap.Sabal_82.raxml.tre]

((((Phoenix_dactylifera	((Serenoa_repens	Nypa_fruticans)	Sabal_domingensis))	(Pseudophoenix_vinifera	Iriartea_deltoidea))	(((((Orania_palindan	(Sclerosperma_profizianum	(Bactris_major	Podococcus_barteri)))	Chamaedorea_seifrizii)	((Elaeis_guineensis	Elaeis_oleifera)	Attalea_speciosa))	((Reinhardtia_paiewonskiana	((Reinhardtia_gracilis	Reinhardtia_latisecta)	Reinhardtia_simplex))	Roystonea_regia))	(((((Oenocarpus_bataua	Oenocarpus_minor)	Prestoea_acuminata)	((Pelagodoxa_henryana	Leopoldinia_pulchra)	Manicaria_saccifera))	(Dypsis_decaryi	((Veitchia_spiralis	(Heterospathe_cagayanensis	Kentiopsis_piersoniorum))	Dictyosperma_album)))	(Burretiokentia_grandiflora	Geonoma_undata))))	Calamus_caryotoides);
((((Oenocarpus_bataua	Oenocarpus_minor)	Prestoea_acuminata)	(((((Dypsis_decaryi	(Orania_palindan	(Sclerosperma_profizianum	Podococcus_barteri)))	(((Bactris_major	Serenoa_repens)	Nypa_fruticans)	(Sabal_domingensis	Phoenix_dactylifera)))	Pseudophoenix_vinifera)	(Chamaedorea_seifrizii	(((Elaeis_guineensis	Elaeis_oleifera)	Attalea_speciosa)	((Heterospathe_cagayanensis	Roystonea_regia)	(Reinhardtia_paiewonskiana	((Reinhardtia_gracilis	Reinhardtia_latisecta)	Reinhardtia_simplex))))))	(Iriartea_deltoidea	((((Leopoldinia_pulchra	Geonoma_undata)	Manicaria_saccifera)	Pelagodoxa_henryana)	((Burretiokentia_grandiflora	(Kentiopsis_piersoniorum	Veitchia_spiralis))	Dictyosperma_album)))))	Calamus_caryotoides);
(((((Elaeis_guineensis	Elaeis_oleifera)	Attalea_speciosa)	(((((Orania_palindan	(Iriartea_deltoidea	(Sclerosperma_profizianum	Podococcus_barteri)))	Chamaedorea_seifrizii)	Pseudophoenix_vinifera)	(Dypsis_decaryi	(((Bactris_major	Serenoa_repens)	Nypa_fruticans)	(Sabal_domingensis	Phoenix_dactylifera))))	(((Roystonea_regia	(Reinhardtia_paiewonskiana	Reinhardtia_simplex))	(((Pelagodoxa_henryana	(Leopoldinia_pulchra	Manicaria_saccifera))	((Oenocarpus_bataua	Oenocarpus_minor)	Prestoea_acuminata))	(Geonoma_undata	((Veitchia_spiralis	(Heterospathe_cagayanensis	Kentiopsis_piersoniorum))	Dictyosperma_album))))	Burretiokentia_grandiflora)))	(Reinhardtia_gracilis	Reinhardtia_latisecta))	Calamus_caryotoides);
(((Roystonea_regia	(((Bactris_major	(Sclerosperma_profizianum	Podococcus_barteri))	((Dypsis_decaryi	((Chamaedorea_seifrizii	Orania_palindan)	Pseudophoenix_vinifera))	(Serenoa_repens	(Sabal_domingensis	Phoenix_dactylifera))))	((Iriartea_deltoidea	Nypa_fruticans)	((((Manicaria_saccifera	Pelagodoxa_henryana)	((Oenocarpus_bataua	Oenocarpus_minor)	Prestoea_acuminata))	((Leopoldinia_pulchra	Geonoma_undata)	((Burretiokentia_grandiflora	(Veitchia_spiralis	(Heterospathe_cagayanensis	Kentiopsis_piersoniorum)))	Dictyosperma_album)))	((Reinhardtia_paiewonskiana	Reinhardtia_simplex)	((Elaeis_guineensis	Elaeis_oleifera)	Attalea_speciosa))))))	(Reinhardtia_gracilis	Reinhardtia_latisecta))	Calamus_caryotoides);
((Roystonea_regia	((((Manicaria_saccifera	((Oenocarpus_bataua	Oenocarpus_minor)	Prestoea_acuminata))	(Leopoldinia_pulchra	(Burretiokentia_grandiflora	Geonoma_undata)))	((Dypsis_decaryi	((Veitchia_spiralis	(Heterospathe_cagayanensis	Kentiopsis_piersoniorum))	Dictyosperma_album))	Pelagodoxa_henryana))	(((Reinhardtia_paiewonskiana	Reinhardtia_simplex)	(((Reinhardtia_gracilis	Reinhardtia_latisecta)	(Elaeis_guineensis	Elaeis_oleifera))	Attalea_speciosa))	(((Chamaedorea_seifrizii	Orania_palindan)	(Serenoa_repens	((Nypa_fruticans	Sabal_domingensis)	Phoenix_dactylifera)))	(Pseudophoenix_vinifera	(Sclerosperma_profizianum	((Bactris_major	Podococcus_barteri)	Iriartea_deltoidea)))))))	Calamus_caryotoides);
((Roystonea_regia	((((Pseudophoenix_vinifera	(Serenoa_repens	((Nypa_fruticans	Sabal_domingensis)	Phoenix_dactylifera)))	((Podococcus_barteri	(Iriartea_deltoidea	Sclerosperma_profizianum))	Bactris_major))	((((Burretiokentia_grandiflora	(Dypsis_decaryi	(Veitchia_spiralis	(Heterospathe_cagayanensis	Kentiopsis_piersoniorum))))	Dictyosperma_album)	(((Leopoldinia_pulchra	Manicaria_saccifera)	((Oenocarpus_bataua	Oenocarpus_minor)	Prestoea_acuminata))	(Pelagodoxa_henryana	Geonoma_undata)))	((Reinhardtia_paiewonskiana	((Reinhardtia_gracilis	Reinhardtia_latisecta)	Reinhardtia_simplex))	((Elaeis_guineensis	Elaeis_oleifera)	Attalea_speciosa))))	(Chamaedorea_seifrizii	Orania_palindan)))	Calamus_caryotoides);
((((Burretiokentia_grandiflora	(((Reinhardtia_paiewonskiana	((Reinhardtia_gracilis	Reinhardtia_latisecta)	Reinhardtia_simplex))	((Elaeis_guineensis	Elaeis_oleifera)	Attalea_speciosa))	(Chamaedorea_seifrizii	(((Orania_palindan	(Sclerosperma_profizianum	(Bactris_major	Podococcus_barteri)))	(Serenoa_repens	(((Iriartea_deltoidea	Nypa_fruticans)	Sabal_domingensis)	Phoenix_dactylifera)))	Pseudophoenix_vinifera))))	((Manicaria_saccifera	(Pelagodoxa_henryana	Geonoma_undata))	(Leopoldinia_pulchra	(Dypsis_decaryi	((Kentiopsis_piersoniorum	(Veitchia_spiralis	Heterospathe_cagayanensis))	Dictyosperma_album)))))	(Roystonea_regia	((Oenocarpus_bataua	Oenocarpus_minor)	Prestoea_acuminata)))	Calamus_caryotoides);
((((Manicaria_saccifera	(Pelagodoxa_henryana	Leopoldinia_pulchra))	((Burretiokentia_grandiflora	((((Nypa_fruticans	((Bactris_major	Serenoa_repens)	(Sabal_domingensis	Phoenix_dactylifera)))	(Pseudophoenix_vinifera	(Iriartea_deltoidea	(Orania_palindan	(Sclerosperma_profizianum	Podococcus_barteri)))))	(((Reinhardtia_paiewonskiana	((Reinhardtia_gracilis	Reinhardtia_latisecta)	Reinhardtia_simplex))	((Elaeis_guineensis	Elaeis_oleifera)	Attalea_speciosa))	(Roystonea_regia	Chamaedorea_seifrizii)))	Geonoma_undata))	((Dypsis_decaryi	((Kentiopsis_piersoniorum	Heterospathe_cagayanensis)	Veitchia_spiralis))	Dictyosperma_album)))	(Prestoea_acuminata	(Oenocarpus_bataua	Oenocarpus_minor)))	Calamus_caryotoides);
((((Pelagodoxa_henryana	(Leopoldinia_pulchra	Manicaria_saccifera))	((((Roystonea_regia	(((Serenoa_repens	(Chamaedorea_seifrizii	(Iriartea_deltoidea	Nypa_fruticans)))	(Sabal_domingensis	Phoenix_dactylifera))	(Pseudophoenix_vinifera	(Orania_palindan	(Bactris_major	(Sclerosperma_profizianum	Podococcus_barteri))))))	((Reinhardtia_paiewonskiana	((Reinhardtia_gracilis	Reinhardtia_latisecta)	Reinhardtia_simplex))	((Elaeis_guineensis	Elaeis_oleifera)	Attalea_speciosa)))	(Burretiokentia_grandiflora	Geonoma_undata))	(Dypsis_decaryi	((Kentiopsis_piersoniorum	Heterospathe_cagayanensis)	(Dictyosperma_album	Veitchia_spiralis)))))	(Prestoea_acuminata	(Oenocarpus_bataua	Oenocarpus_minor)))	Calamus_caryotoides);
(((Prestoea_acuminata	(Oenocarpus_bataua	Oenocarpus_minor))	(((Pelagodoxa_henryana	(Leopoldinia_pulchra	Manicaria_saccifera))	((Dictyosperma_album	(Dypsis_decaryi	(Burretiokentia_grandiflora	((Heterospathe_cagayanensis	Kentiopsis_piersoniorum)	Veitchia_spiralis))))	Geonoma_undata))	(((Reinhardtia_paiewonskiana	((Reinhardtia_gracilis	Reinhardtia_latisecta)	Reinhardtia_simplex))	((Elaeis_guineensis	Elaeis_oleifera)	Attalea_speciosa))	(((Chamaedorea_seifrizii	((Serenoa_repens	Nypa_fruticans)	(Sabal_domingensis	Phoenix_dactylifera)))	(Roystonea_regia	(Pseudophoenix_vinifera	Orania_palindan)))	(Iriartea_deltoidea	(Sclerosperma_profizianum	(Podococcus_barteri	Bactris_major)))))))	Calamus_caryotoides);
(((Dypsis_decaryi	(Dictyosperma_album	(Heterospathe_cagayanensis	(Veitchia_spiralis	Kentiopsis_piersoniorum))))	(((Prestoea_acuminata	(Oenocarpus_bataua	Oenocarpus_minor))	((Leopoldinia_pulchra	Pelagodoxa_henryana)	Manicaria_saccifera))	((Burretiokentia_grandiflora	Geonoma_undata)	(((Reinhardtia_paiewonskiana	((Reinhardtia_gracilis	Reinhardtia_latisecta)	Reinhardtia_simplex))	(Attalea_speciosa	(Elaeis_oleifera	Elaeis_guineensis)))	(Roystonea_regia	(Chamaedorea_seifrizii	(((Serenoa_repens	(Phoenix_dactylifera	(Sabal_domingensis	Nypa_fruticans)))	(Iriartea_deltoidea	((Bactris_major	(Sclerosperma_profizianum	Podococcus_barteri))	Orania_palindan)))	Pseudophoenix_vinifera)))))))	Calamus_caryotoides);
((((Serenoa_repens	Nypa_fruticans)	(Phoenix_dactylifera	Sabal_domingensis))	(Iriartea_deltoidea	(Chamaedorea_seifrizii	((((Bactris_major	(Sclerosperma_profizianum	Podococcus_barteri))	Orania_palindan)	Pseudophoenix_vinifera)	((((((Prestoea_acuminata	(Oenocarpus_bataua	Oenocarpus_minor))	((Dypsis_decaryi	Pelagodoxa_henryana)	(Manicaria_saccifera	Leopoldinia_pulchra)))	(Dictyosperma_album	(Burretiokentia_grandiflora	(Kentiopsis_piersoniorum	(Heterospathe_cagayanensis	Veitchia_spiralis)))))	Geonoma_undata)	((Reinhardtia_paiewonskiana	((Reinhardtia_gracilis	Reinhardtia_latisecta)	Reinhardtia_simplex))	(Attalea_speciosa	(Elaeis_oleifera	Elaeis_guineensis))))	Roystonea_regia)))))	Calamus_caryotoides);
(((Dictyosperma_album	(Veitchia_spiralis	(Kentiopsis_piersoniorum	Heterospathe_cagayanensis)))	((Burretiokentia_grandiflora	(Geonoma_undata	((Chamaedorea_seifrizii	((Reinhardtia_paiewonskiana	((Reinhardtia_gracilis	Reinhardtia_latisecta)	Reinhardtia_simplex))	(Attalea_speciosa	(Elaeis_oleifera	Elaeis_guineensis))))	((Roystonea_regia	((Sabal_domingensis	Phoenix_dactylifera)	(Serenoa_repens	(Iriartea_deltoidea	Nypa_fruticans))))	((Dypsis_decaryi	((Sclerosperma_profizianum	(Podococcus_barteri	Bactris_major))	Orania_palindan))	Pseudophoenix_vinifera)))))	((Prestoea_acuminata	(Oenocarpus_bataua	Oenocarpus_minor))	(Manicaria_saccifera	(Leopoldinia_pulchra	Pelagodoxa_henryana)))))	Calamus_caryotoides);
(((((Sabal_domingensis	Phoenix_dactylifera)	(Serenoa_repens	Nypa_fruticans))	Iriartea_deltoidea)	(((Prestoea_acuminata	(Oenocarpus_bataua	Oenocarpus_minor))	(((Dictyosperma_album	(Kentiopsis_piersoniorum	(Heterospathe_cagayanensis	Veitchia_spiralis)))	(Geonoma_undata	Leopoldinia_pulchra))	((Manicaria_saccifera	Pelagodoxa_henryana)	Burretiokentia_grandiflora)))	((((Dypsis_decaryi	(((Sclerosperma_profizianum	Podococcus_barteri)	Orania_palindan)	Bactris_major))	Pseudophoenix_vinifera)	Roystonea_regia)	(Chamaedorea_seifrizii	((Reinhardtia_paiewonskiana	((Reinhardtia_gracilis	Reinhardtia_latisecta)	Reinhardtia_simplex))	(Attalea_speciosa	(Elaeis_oleifera	Elaeis_guineensis)))))))	Calamus_caryotoides);
(((Sabal_domingensis	Phoenix_dactylifera)	((Serenoa_repens	(Iriartea_deltoidea	Nypa_fruticans))	(((Chamaedorea_seifrizii	(Orania_palindan	(Bactris_major	(Sclerosperma_profizianum	Podococcus_barteri))))	(((Roystonea_regia	((Prestoea_acuminata	(Oenocarpus_bataua	Oenocarpus_minor))	(((Dypsis_decaryi	(Dictyosperma_album	(Kentiopsis_piersoniorum	(Heterospathe_cagayanensis	Veitchia_spiralis))))	Geonoma_undata)	(Manicaria_saccifera	(Leopoldinia_pulchra	Pelagodoxa_henryana)))))	((Reinhardtia_gracilis	Reinhardtia_latisecta)	(Reinhardtia_simplex	Reinhardtia_paiewonskiana)))	(Burretiokentia_grandiflora	(Attalea_speciosa	(Elaeis_oleifera	Elaeis_guineensis)))))	Pseudophoenix_vinifera)))	Calamus_caryotoides);
((((Veitchia_spiralis	Dictyosperma_album)	((Dypsis_decaryi	Kentiopsis_piersoniorum)	Heterospathe_cagayanensis))	(((Manicaria_saccifera	Leopoldinia_pulchra)	(((((Orania_palindan	((Reinhardtia_gracilis	Reinhardtia_latisecta)	(Attalea_speciosa	(Elaeis_oleifera	Elaeis_guineensis))))	(Reinhardtia_simplex	Reinhardtia_paiewonskiana))	Roystonea_regia)	(Chamaedorea_seifrizii	((Bactris_major	(Sclerosperma_profizianum	Podococcus_barteri))	(((Sabal_domingensis	Phoenix_dactylifera)	(Serenoa_repens	Nypa_fruticans))	Pseudophoenix_vinifera))))	(Burretiokentia_grandiflora	Iriartea_deltoidea)))	((Pelagodoxa_henryana	Geonoma_undata)	(Prestoea_acuminata	(Oenocarpus_bataua	Oenocarpus_minor)))))	Calamus_caryotoides);
((((Phoenix_dactylifera	Sabal_domingensis)	(Serenoa_repens	Nypa_fruticans))	((((((Prestoea_acuminata	(Oenocarpus_bataua	Oenocarpus_minor))	(((Dictyosperma_album	(((Kentiopsis_piersoniorum	Heterospathe_cagayanensis)	Veitchia_spiralis)	Dypsis_decaryi))	(Burretiokentia_grandiflora	Geonoma_undata))	((Pelagodoxa_henryana	Manicaria_saccifera)	Leopoldinia_pulchra)))	((((Reinhardtia_gracilis	Reinhardtia_latisecta)	Reinhardtia_simplex)	Reinhardtia_paiewonskiana)	(Attalea_speciosa	(Elaeis_oleifera	Elaeis_guineensis))))	(Bactris_major	((Iriartea_deltoidea	Sclerosperma_profizianum)	Podococcus_barteri)))	((Orania_palindan	Pseudophoenix_vinifera)	Roystonea_regia))	Chamaedorea_seifrizii))	Calamus_caryotoides);
(((Dictyosperma_album	(((Kentiopsis_piersoniorum	(Burretiokentia_grandiflora	Heterospathe_cagayanensis))	Veitchia_spiralis)	Dypsis_decaryi))	(Geonoma_undata	((((Pelagodoxa_henryana	Manicaria_saccifera)	Leopoldinia_pulchra)	(Prestoea_acuminata	(Oenocarpus_bataua	Oenocarpus_minor)))	(Roystonea_regia	(((((Reinhardtia_gracilis	Reinhardtia_latisecta)	Reinhardtia_simplex)	Reinhardtia_paiewonskiana)	(Attalea_speciosa	(Elaeis_oleifera	Elaeis_guineensis)))	((((Phoenix_dactylifera	(Nypa_fruticans	Sabal_domingensis))	Serenoa_repens)	((Orania_palindan	(Bactris_major	(Sclerosperma_profizianum	(Podococcus_barteri	Iriartea_deltoidea))))	Pseudophoenix_vinifera))	Chamaedorea_seifrizii))))))	Calamus_caryotoides);
((Roystonea_regia	((((Serenoa_repens	Nypa_fruticans)	(Sabal_domingensis	Phoenix_dactylifera))	(((Sclerosperma_profizianum	(Podococcus_barteri	Iriartea_deltoidea))	(Orania_palindan	(Bactris_major	Dypsis_decaryi)))	Pseudophoenix_vinifera))	(((Geonoma_undata	(Dictyosperma_album	(Kentiopsis_piersoniorum	(Heterospathe_cagayanensis	(Burretiokentia_grandiflora	Veitchia_spiralis)))))	((Manicaria_saccifera	(Leopoldinia_pulchra	Pelagodoxa_henryana))	(Prestoea_acuminata	(Oenocarpus_bataua	Oenocarpus_minor))))	(Chamaedorea_seifrizii	((((Reinhardtia_gracilis	Reinhardtia_latisecta)	Reinhardtia_simplex)	Reinhardtia_paiewonskiana)	(Attalea_speciosa	(Elaeis_oleifera	Elaeis_guineensis)))))))	Calamus_caryotoides);
(((Reinhardtia_gracilis	Reinhardtia_latisecta)	((Reinhardtia_simplex	Reinhardtia_paiewonskiana)	((Attalea_speciosa	(Elaeis_oleifera	Elaeis_guineensis))	((Roystonea_regia	(((Serenoa_repens	((Sabal_domingensis	Nypa_fruticans)	Phoenix_dactylifera))	(((Bactris_major	((Podococcus_barteri	Iriartea_deltoidea)	Sclerosperma_profizianum))	(Dypsis_decaryi	Orania_palindan))	Pseudophoenix_vinifera))	Chamaedorea_seifrizii))	(((Dictyosperma_album	((Veitchia_spiralis	Heterospathe_cagayanensis)	Kentiopsis_piersoniorum))	((Manicaria_saccifera	(Leopoldinia_pulchra	Pelagodoxa_henryana))	(Geonoma_undata	(Prestoea_acuminata	(Oenocarpus_bataua	Oenocarpus_minor)))))	Burretiokentia_grandiflora)))))	Calamus_caryotoides);
(((((((((((Prestoea_acuminata	(Oenocarpus_bataua	Oenocarpus_minor))	(((Leopoldinia_pulchra	Manicaria_saccifera)	(Pelagodoxa_henryana	Geonoma_undata))	(((Kentiopsis_piersoniorum	(Veitchia_spiralis	Heterospathe_cagayanensis))	Dypsis_decaryi)	Dictyosperma_album)))	Burretiokentia_grandiflora)	(Iriartea_deltoidea	((Sabal_domingensis	Phoenix_dactylifera)	(Serenoa_repens	Nypa_fruticans))))	Pseudophoenix_vinifera)	(Bactris_major	(Sclerosperma_profizianum	Podococcus_barteri)))	((Reinhardtia_simplex	Reinhardtia_paiewonskiana)	(Attalea_speciosa	(Elaeis_oleifera	Elaeis_guineensis))))	(Orania_palindan	Chamaedorea_seifrizii))	Roystonea_regia)	(Reinhardtia_gracilis	Reinhardtia_latisecta))	Calamus_caryotoides);
(((((Reinhardtia_simplex	Reinhardtia_paiewonskiana)	(Attalea_speciosa	(Elaeis_oleifera	Elaeis_guineensis)))	((((((Kentiopsis_piersoniorum	(Veitchia_spiralis	Heterospathe_cagayanensis))	Dictyosperma_album)	(Burretiokentia_grandiflora	Geonoma_undata))	((Prestoea_acuminata	(Oenocarpus_bataua	Oenocarpus_minor))	(Manicaria_saccifera	(Leopoldinia_pulchra	Pelagodoxa_henryana))))	((Serenoa_repens	(Phoenix_dactylifera	Sabal_domingensis))	(Iriartea_deltoidea	Nypa_fruticans)))	(Roystonea_regia	(Pseudophoenix_vinifera	(Dypsis_decaryi	(((Bactris_major	(Sclerosperma_profizianum	Podococcus_barteri))	Orania_palindan)	Chamaedorea_seifrizii))))))	(Reinhardtia_gracilis	Reinhardtia_latisecta))	Calamus_caryotoides);
(((((((Pelagodoxa_henryana	((((Prestoea_acuminata	(Oenocarpus_bataua	Oenocarpus_minor))	Manicaria_saccifera)	(Geonoma_undata	Leopoldinia_pulchra))	((Burretiokentia_grandiflora	Kentiopsis_piersoniorum)	Dictyosperma_album)))	(Pseudophoenix_vinifera	(((Chamaedorea_seifrizii	(Serenoa_repens	(Iriartea_deltoidea	Nypa_fruticans)))	(Phoenix_dactylifera	Sabal_domingensis))	Dypsis_decaryi)))	(Heterospathe_cagayanensis	Roystonea_regia))	(((Reinhardtia_simplex	Reinhardtia_paiewonskiana)	(Attalea_speciosa	(Elaeis_oleifera	Elaeis_guineensis)))	Veitchia_spiralis))	((Bactris_major	(Sclerosperma_profizianum	Podococcus_barteri))	Orania_palindan))	(Reinhardtia_gracilis	Reinhardtia_latisecta))	Calamus_caryotoides);
((((Elaeis_oleifera	Elaeis_guineensis)	((((((((Bactris_major	(Sclerosperma_profizianum	Podococcus_barteri))	Orania_palindan)	Pseudophoenix_vinifera)	(Chamaedorea_seifrizii	((Serenoa_repens	Nypa_fruticans)	(Phoenix_dactylifera	Sabal_domingensis))))	Roystonea_regia)	((Prestoea_acuminata	(Oenocarpus_bataua	Oenocarpus_minor))	((((Burretiokentia_grandiflora	Geonoma_undata)	(Pelagodoxa_henryana	Iriartea_deltoidea))	(Leopoldinia_pulchra	Manicaria_saccifera))	(Dypsis_decaryi	((Kentiopsis_piersoniorum	Heterospathe_cagayanensis)	(Veitchia_spiralis	Dictyosperma_album))))))	(Reinhardtia_simplex	Reinhardtia_paiewonskiana))	Attalea_speciosa))	(Reinhardtia_gracilis	Reinhardtia_latisecta))	Calamus_caryotoides);
((((Elaeis_oleifera	Elaeis_guineensis)	Attalea_speciosa)	(((((Bactris_major	(Iriartea_deltoidea	(Sclerosperma_profizianum	Podococcus_barteri)))	Pseudophoenix_vinifera)	((Orania_palindan	Chamaedorea_seifrizii)	((Serenoa_repens	Nypa_fruticans)	(Phoenix_dactylifera	Sabal_domingensis))))	Roystonea_regia)	(((((Pelagodoxa_henryana	Leopoldinia_pulchra)	Manicaria_saccifera)	(Prestoea_acuminata	(Oenocarpus_bataua	Oenocarpus_minor)))	((Burretiokentia_grandiflora	Geonoma_undata)	(Dypsis_decaryi	((Kentiopsis_piersoniorum	Heterospathe_cagayanensis)	(Veitchia_spiralis	Dictyosperma_album)))))	(((Reinhardtia_gracilis	Reinhardtia_latisecta)	Reinhardtia_simplex)	Reinhardtia_paiewonskiana))))	Calamus_caryotoides);
((Nypa_fruticans	((((Iriartea_deltoidea	Sabal_domingensis)	Phoenix_dactylifera)	(((((Heterospathe_cagayanensis	Roystonea_regia)	((((Reinhardtia_gracilis	Reinhardtia_latisecta)	Reinhardtia_simplex)	Reinhardtia_paiewonskiana)	((Elaeis_oleifera	Elaeis_guineensis)	Attalea_speciosa)))	((Prestoea_acuminata	(Oenocarpus_bataua	Oenocarpus_minor))	((Kentiopsis_piersoniorum	(Veitchia_spiralis	Dictyosperma_album))	((((Burretiokentia_grandiflora	Geonoma_undata)	(Dypsis_decaryi	Leopoldinia_pulchra))	Pelagodoxa_henryana)	Manicaria_saccifera))))	Pseudophoenix_vinifera)	(((Bactris_major	(Sclerosperma_profizianum	Podococcus_barteri))	Orania_palindan)	Chamaedorea_seifrizii)))	Serenoa_repens))	Calamus_caryotoides);
(((Prestoea_acuminata	(Oenocarpus_bataua	Oenocarpus_minor))	((Manicaria_saccifera	(((Burretiokentia_grandiflora	((Heterospathe_cagayanensis	Veitchia_spiralis)	Kentiopsis_piersoniorum))	Dictyosperma_album)	((Geonoma_undata	(Dypsis_decaryi	Leopoldinia_pulchra))	Pelagodoxa_henryana)))	(((Pseudophoenix_vinifera	(((Bactris_major	(Sclerosperma_profizianum	Podococcus_barteri))	Orania_palindan)	((Serenoa_repens	Nypa_fruticans)	((Iriartea_deltoidea	Phoenix_dactylifera)	Sabal_domingensis))))	Chamaedorea_seifrizii)	(Roystonea_regia	((((Reinhardtia_gracilis	Reinhardtia_latisecta)	Reinhardtia_simplex)	Reinhardtia_paiewonskiana)	((Elaeis_oleifera	Elaeis_guineensis)	Attalea_speciosa))))))	Calamus_caryotoides);
((Pseudophoenix_vinifera	((((((Prestoea_acuminata	(Oenocarpus_bataua	Oenocarpus_minor))	(((Burretiokentia_grandiflora	(Dypsis_decaryi	((Heterospathe_cagayanensis	Veitchia_spiralis)	Kentiopsis_piersoniorum)))	Dictyosperma_album)	(Leopoldinia_pulchra	((Geonoma_undata	Pelagodoxa_henryana)	Manicaria_saccifera))))	Roystonea_regia)	((((Reinhardtia_gracilis	Reinhardtia_latisecta)	Reinhardtia_simplex)	Reinhardtia_paiewonskiana)	((Elaeis_oleifera	Elaeis_guineensis)	Attalea_speciosa)))	(Chamaedorea_seifrizii	((Bactris_major	((Iriartea_deltoidea	Sclerosperma_profizianum)	Podococcus_barteri))	Orania_palindan)))	((Sabal_domingensis	Phoenix_dactylifera)	(Serenoa_repens	Nypa_fruticans))))	Calamus_caryotoides);
((((((((((Prestoea_acuminata	(Oenocarpus_bataua	Oenocarpus_minor))	(((Burretiokentia_grandiflora	Kentiopsis_piersoniorum)	(Heterospathe_cagayanensis	(Veitchia_spiralis	Dictyosperma_album)))	((Dypsis_decaryi	(Geonoma_undata	Pelagodoxa_henryana))	(Manicaria_saccifera	Leopoldinia_pulchra))))	((Sabal_domingensis	Phoenix_dactylifera)	(Serenoa_repens	Nypa_fruticans)))	Pseudophoenix_vinifera)	((Iriartea_deltoidea	(Bactris_major	Podococcus_barteri))	Sclerosperma_profizianum))	((Reinhardtia_simplex	Reinhardtia_paiewonskiana)	((Elaeis_oleifera	Elaeis_guineensis)	Attalea_speciosa)))	Roystonea_regia)	(Orania_palindan	Chamaedorea_seifrizii))	(Reinhardtia_gracilis	Reinhardtia_latisecta))	Calamus_caryotoides);
((((Reinhardtia_simplex	Reinhardtia_paiewonskiana)	((((Elaeis_oleifera	Elaeis_guineensis)	Attalea_speciosa)	((Iriartea_deltoidea	(Phoenix_dactylifera	(Serenoa_repens	(Sabal_domingensis	Nypa_fruticans))))	(Pseudophoenix_vinifera	(((((Podococcus_barteri	Sclerosperma_profizianum)	Bactris_major)	Orania_palindan)	Chamaedorea_seifrizii)	Roystonea_regia))))	((Prestoea_acuminata	(Oenocarpus_bataua	Oenocarpus_minor))	(((Dypsis_decaryi	(((Heterospathe_cagayanensis	Burretiokentia_grandiflora)	Kentiopsis_piersoniorum)	(Veitchia_spiralis	Dictyosperma_album)))	Geonoma_undata)	((Pelagodoxa_henryana	Manicaria_saccifera)	Leopoldinia_pulchra)))))	(Reinhardtia_gracilis	Reinhardtia_latisecta))	Calamus_caryotoides);
(((Kentiopsis_piersoniorum	(Veitchia_spiralis	Dictyosperma_album))	(((Manicaria_saccifera	(Leopoldinia_pulchra	Pelagodoxa_henryana))	((((Heterospathe_cagayanensis	Roystonea_regia)	(((Dypsis_decaryi	(((Nypa_fruticans	Iriartea_deltoidea)	(Bactris_major	Serenoa_repens))	(Sabal_domingensis	Phoenix_dactylifera)))	Pseudophoenix_vinifera)	(((Sclerosperma_profizianum	Podococcus_barteri)	Orania_palindan)	Chamaedorea_seifrizii)))	(((Elaeis_guineensis	Elaeis_oleifera)	Attalea_speciosa)	(((Reinhardtia_gracilis	Reinhardtia_latisecta)	Reinhardtia_simplex)	Reinhardtia_paiewonskiana)))	(Burretiokentia_grandiflora	Geonoma_undata)))	((Oenocarpus_bataua	Oenocarpus_minor)	Prestoea_acuminata)))	Calamus_caryotoides);
((((Elaeis_guineensis	Elaeis_oleifera)	(Attalea_speciosa	((Reinhardtia_simplex	Reinhardtia_paiewonskiana)	((Burretiokentia_grandiflora	(((Dictyosperma_album	(Kentiopsis_piersoniorum	(Heterospathe_cagayanensis	Veitchia_spiralis)))	Geonoma_undata)	(((Oenocarpus_bataua	Oenocarpus_minor)	Prestoea_acuminata)	(Pelagodoxa_henryana	(Manicaria_saccifera	Leopoldinia_pulchra)))))	((Chamaedorea_seifrizii	(Serenoa_repens	(Phoenix_dactylifera	(Sabal_domingensis	(Nypa_fruticans	Iriartea_deltoidea)))))	((Dypsis_decaryi	((Bactris_major	(Sclerosperma_profizianum	Podococcus_barteri))	Orania_palindan))	(Roystonea_regia	Pseudophoenix_vinifera)))))))	(Reinhardtia_gracilis	Reinhardtia_latisecta))	Calamus_caryotoides);
(((Elaeis_guineensis	Elaeis_oleifera)	(Attalea_speciosa	((((Reinhardtia_gracilis	Reinhardtia_latisecta)	Reinhardtia_simplex)	Reinhardtia_paiewonskiana)	(((Chamaedorea_seifrizii	(((Phoenix_dactylifera	Sabal_domingensis)	(Serenoa_repens	(Nypa_fruticans	Iriartea_deltoidea)))	((Dypsis_decaryi	((Bactris_major	(Sclerosperma_profizianum	Podococcus_barteri))	Orania_palindan))	Pseudophoenix_vinifera)))	((Burretiokentia_grandiflora	Geonoma_undata)	((((Oenocarpus_bataua	Oenocarpus_minor)	Prestoea_acuminata)	(Pelagodoxa_henryana	(Manicaria_saccifera	Leopoldinia_pulchra)))	(Dictyosperma_album	(Kentiopsis_piersoniorum	(Heterospathe_cagayanensis	Veitchia_spiralis))))))	Roystonea_regia))))	Calamus_caryotoides);
((((Phoenix_dactylifera	Sabal_domingensis)	(Serenoa_repens	(((Chamaedorea_seifrizii	((Bactris_major	(Sclerosperma_profizianum	Podococcus_barteri))	Orania_palindan))	(Roystonea_regia	Pseudophoenix_vinifera))	(((Geonoma_undata	((((Oenocarpus_bataua	Oenocarpus_minor)	Prestoea_acuminata)	(Manicaria_saccifera	(Leopoldinia_pulchra	Pelagodoxa_henryana)))	(Dictyosperma_album	(Dypsis_decaryi	(Kentiopsis_piersoniorum	(Heterospathe_cagayanensis	Veitchia_spiralis))))))	Burretiokentia_grandiflora)	(((Elaeis_guineensis	Elaeis_oleifera)	Attalea_speciosa)	(((Reinhardtia_gracilis	Reinhardtia_latisecta)	Reinhardtia_simplex)	Reinhardtia_paiewonskiana))))))	(Iriartea_deltoidea	Nypa_fruticans))	Calamus_caryotoides);
((((Elaeis_guineensis	Elaeis_oleifera)	Attalea_speciosa)	((((Reinhardtia_gracilis	Reinhardtia_latisecta)	Reinhardtia_simplex)	Reinhardtia_paiewonskiana)	((((((Sclerosperma_profizianum	Podococcus_barteri)	Orania_palindan)	Pseudophoenix_vinifera)	(Chamaedorea_seifrizii	(((Iriartea_deltoidea	Nypa_fruticans)	(Phoenix_dactylifera	Sabal_domingensis))	(Bactris_major	Serenoa_repens))))	Roystonea_regia)	((Dypsis_decaryi	((Heterospathe_cagayanensis	(Veitchia_spiralis	Kentiopsis_piersoniorum))	Dictyosperma_album))	((Burretiokentia_grandiflora	Geonoma_undata)	(((Oenocarpus_bataua	Oenocarpus_minor)	Prestoea_acuminata)	(Manicaria_saccifera	(Leopoldinia_pulchra	Pelagodoxa_henryana))))))))	Calamus_caryotoides);
((((Oenocarpus_bataua	Oenocarpus_minor)	Prestoea_acuminata)	(((((Reinhardtia_gracilis	Reinhardtia_latisecta)	Reinhardtia_simplex)	Reinhardtia_paiewonskiana)	(((Elaeis_guineensis	Elaeis_oleifera)	Attalea_speciosa)	((((Chamaedorea_seifrizii	((Bactris_major	(Sclerosperma_profizianum	Podococcus_barteri))	Orania_palindan))	Pseudophoenix_vinifera)	((Phoenix_dactylifera	Sabal_domingensis)	(Nypa_fruticans	Serenoa_repens)))	Roystonea_regia)))	(Iriartea_deltoidea	(((Dypsis_decaryi	(Heterospathe_cagayanensis	((Burretiokentia_grandiflora	Kentiopsis_piersoniorum)	(Veitchia_spiralis	Dictyosperma_album))))	Pelagodoxa_henryana)	(Manicaria_saccifera	(Geonoma_undata	Leopoldinia_pulchra))))))	Calamus_caryotoides);
((((Dypsis_decaryi	(((Heterospathe_cagayanensis	Veitchia_spiralis)	Kentiopsis_piersoniorum)	Burretiokentia_grandiflora))	Dictyosperma_album)	((((((Reinhardtia_gracilis	Reinhardtia_latisecta)	Reinhardtia_simplex)	Reinhardtia_paiewonskiana)	((Elaeis_guineensis	Elaeis_oleifera)	Attalea_speciosa))	(((Pseudophoenix_vinifera	((Sclerosperma_profizianum	(Podococcus_barteri	Bactris_major))	((Phoenix_dactylifera	Sabal_domingensis)	(Nypa_fruticans	Serenoa_repens))))	(Roystonea_regia	(Orania_palindan	Chamaedorea_seifrizii)))	Iriartea_deltoidea))	(Geonoma_undata	((Pelagodoxa_henryana	(Leopoldinia_pulchra	Manicaria_saccifera))	((Oenocarpus_bataua	Oenocarpus_minor)	Prestoea_acuminata)))))	Calamus_caryotoides);
((Pseudophoenix_vinifera	((Chamaedorea_seifrizii	(((Phoenix_dactylifera	(Sabal_domingensis	Nypa_fruticans))	Serenoa_repens)	Dypsis_decaryi))	(Roystonea_regia	((((((Reinhardtia_gracilis	Reinhardtia_latisecta)	Reinhardtia_simplex)	Reinhardtia_paiewonskiana)	(((Elaeis_guineensis	Elaeis_oleifera)	Attalea_speciosa)	((Sclerosperma_profizianum	Podococcus_barteri)	Orania_palindan)))	(((((Heterospathe_cagayanensis	Veitchia_spiralis)	Kentiopsis_piersoniorum)	Burretiokentia_grandiflora)	Dictyosperma_album)	(Geonoma_undata	((Pelagodoxa_henryana	(Leopoldinia_pulchra	Manicaria_saccifera))	((Oenocarpus_bataua	Oenocarpus_minor)	(Bactris_major	Prestoea_acuminata))))))	Iriartea_deltoidea))))	Calamus_caryotoides);
((((Oenocarpus_bataua	Oenocarpus_minor)	(Bactris_major	Prestoea_acuminata))	((((((Serenoa_repens	(Iriartea_deltoidea	Nypa_fruticans))	(((Sclerosperma_profizianum	Podococcus_barteri)	Phoenix_dactylifera)	Sabal_domingensis))	(((Reinhardtia_simplex	Reinhardtia_paiewonskiana)	Chamaedorea_seifrizii)	(Pseudophoenix_vinifera	(((Reinhardtia_gracilis	Reinhardtia_latisecta)	(Orania_palindan	((Elaeis_guineensis	Elaeis_oleifera)	Attalea_speciosa)))	Roystonea_regia))))	(Leopoldinia_pulchra	Geonoma_undata))	(Dypsis_decaryi	((((Heterospathe_cagayanensis	Veitchia_spiralis)	Kentiopsis_piersoniorum)	Burretiokentia_grandiflora)	Dictyosperma_album)))	(Pelagodoxa_henryana	Manicaria_saccifera)))	Calamus_caryotoides);
((((Oenocarpus_bataua	Oenocarpus_minor)	Prestoea_acuminata)	(((Orania_palindan	(((Sclerosperma_profizianum	Podococcus_barteri)	Pseudophoenix_vinifera)	(Chamaedorea_seifrizii	(Serenoa_repens	((Sabal_domingensis	(Iriartea_deltoidea	Nypa_fruticans))	Phoenix_dactylifera)))))	((((Reinhardtia_gracilis	Reinhardtia_latisecta)	Reinhardtia_simplex)	Reinhardtia_paiewonskiana)	(((Elaeis_guineensis	Elaeis_oleifera)	Attalea_speciosa)	Roystonea_regia)))	(Geonoma_undata	((Manicaria_saccifera	(Leopoldinia_pulchra	(Bactris_major	Pelagodoxa_henryana)))	(((Burretiokentia_grandiflora	Kentiopsis_piersoniorum)	(Heterospathe_cagayanensis	Veitchia_spiralis))	(Dypsis_decaryi	Dictyosperma_album))))))	Calamus_caryotoides);
(((Reinhardtia_gracilis	Reinhardtia_latisecta)	((Reinhardtia_paiewonskiana	Reinhardtia_simplex)	((((Manicaria_saccifera	(Pelagodoxa_henryana	Leopoldinia_pulchra))	(Geonoma_undata	((Heterospathe_cagayanensis	(Veitchia_spiralis	(Burretiokentia_grandiflora	Kentiopsis_piersoniorum)))	Dictyosperma_album)))	((Iriartea_deltoidea	Prestoea_acuminata)	(Oenocarpus_bataua	Oenocarpus_minor)))	((Attalea_speciosa	(Elaeis_oleifera	Elaeis_guineensis))	(((Dypsis_decaryi	(Orania_palindan	((Podococcus_barteri	Sclerosperma_profizianum)	Bactris_major)))	(Roystonea_regia	(Chamaedorea_seifrizii	((Nypa_fruticans	Serenoa_repens)	(Phoenix_dactylifera	Sabal_domingensis)))))	Pseudophoenix_vinifera)))))	Calamus_caryotoides);
(((Reinhardtia_gracilis	Reinhardtia_latisecta)	((Reinhardtia_paiewonskiana	Reinhardtia_simplex)	((((((Dypsis_decaryi	((Kentiopsis_piersoniorum	Heterospathe_cagayanensis)	Veitchia_spiralis))	Dictyosperma_album)	(Manicaria_saccifera	(Pelagodoxa_henryana	Leopoldinia_pulchra)))	(Burretiokentia_grandiflora	Geonoma_undata))	(Prestoea_acuminata	(Oenocarpus_bataua	Oenocarpus_minor)))	((Attalea_speciosa	(Elaeis_oleifera	Elaeis_guineensis))	(((((Orania_palindan	((Iriartea_deltoidea	(Podococcus_barteri	Sclerosperma_profizianum))	Bactris_major))	((Nypa_fruticans	Serenoa_repens)	(Phoenix_dactylifera	Sabal_domingensis)))	Pseudophoenix_vinifera)	Chamaedorea_seifrizii)	Roystonea_regia)))))	Calamus_caryotoides);
((((Serenoa_repens	(Phoenix_dactylifera	Sabal_domingensis))	(((Iriartea_deltoidea	(((Reinhardtia_paiewonskiana	((Reinhardtia_gracilis	Reinhardtia_latisecta)	Reinhardtia_simplex))	(((Manicaria_saccifera	(Pelagodoxa_henryana	Leopoldinia_pulchra))	(Prestoea_acuminata	(Oenocarpus_bataua	Oenocarpus_minor)))	(Geonoma_undata	(Dypsis_decaryi	((Burretiokentia_grandiflora	(Kentiopsis_piersoniorum	(Heterospathe_cagayanensis	Veitchia_spiralis)))	Dictyosperma_album)))))	(Pseudophoenix_vinifera	Roystonea_regia)))	((Orania_palindan	((Podococcus_barteri	Sclerosperma_profizianum)	Bactris_major))	(Attalea_speciosa	(Elaeis_oleifera	Elaeis_guineensis))))	Chamaedorea_seifrizii))	Nypa_fruticans)	Calamus_caryotoides);
(((Nypa_fruticans	Iriartea_deltoidea)	((Attalea_speciosa	(Elaeis_oleifera	Elaeis_guineensis))	((((Manicaria_saccifera	Leopoldinia_pulchra)	(((Burretiokentia_grandiflora	(Kentiopsis_piersoniorum	(Heterospathe_cagayanensis	Veitchia_spiralis)))	Dictyosperma_album)	((Dypsis_decaryi	(Pelagodoxa_henryana	Geonoma_undata))	(Prestoea_acuminata	(Oenocarpus_bataua	Oenocarpus_minor)))))	(((Orania_palindan	Chamaedorea_seifrizii)	(Serenoa_repens	(Phoenix_dactylifera	Sabal_domingensis)))	(((Podococcus_barteri	Sclerosperma_profizianum)	Bactris_major)	Pseudophoenix_vinifera)))	((Reinhardtia_paiewonskiana	((Reinhardtia_gracilis	Reinhardtia_latisecta)	Reinhardtia_simplex))	Roystonea_regia))))	Calamus_caryotoides);
(((Roystonea_regia	(((Attalea_speciosa	(Elaeis_oleifera	Elaeis_guineensis))	(Reinhardtia_paiewonskiana	Reinhardtia_simplex))	((((Burretiokentia_grandiflora	(Manicaria_saccifera	Leopoldinia_pulchra))	((Pelagodoxa_henryana	Geonoma_undata)	(Prestoea_acuminata	(Oenocarpus_bataua	Oenocarpus_minor))))	(Dypsis_decaryi	((Kentiopsis_piersoniorum	(Heterospathe_cagayanensis	Veitchia_spiralis))	Dictyosperma_album)))	((((Phoenix_dactylifera	Sabal_domingensis)	(Nypa_fruticans	Iriartea_deltoidea))	Serenoa_repens)	((Chamaedorea_seifrizii	(((Podococcus_barteri	Sclerosperma_profizianum)	Bactris_major)	Orania_palindan))	Pseudophoenix_vinifera)))))	(Reinhardtia_gracilis	Reinhardtia_latisecta))	Calamus_caryotoides);
(((((((Attalea_speciosa	(Elaeis_oleifera	Elaeis_guineensis))	(Reinhardtia_paiewonskiana	Reinhardtia_simplex))	(((((Geonoma_undata	Burretiokentia_grandiflora)	(Pelagodoxa_henryana	(Manicaria_saccifera	Leopoldinia_pulchra)))	((Kentiopsis_piersoniorum	(Heterospathe_cagayanensis	Veitchia_spiralis))	Dictyosperma_album))	(Prestoea_acuminata	(Oenocarpus_bataua	Oenocarpus_minor)))	(((Bactris_major	Dypsis_decaryi)	((Sabal_domingensis	(Serenoa_repens	Nypa_fruticans))	Phoenix_dactylifera))	(((Iriartea_deltoidea	Podococcus_barteri)	Sclerosperma_profizianum)	Pseudophoenix_vinifera))))	Chamaedorea_seifrizii)	(Orania_palindan	Roystonea_regia))	(Reinhardtia_gracilis	Reinhardtia_latisecta))	Calamus_caryotoides);
((((Pseudophoenix_vinifera	(Attalea_speciosa	(Elaeis_oleifera	Elaeis_guineensis)))	((((((Podococcus_barteri	Sclerosperma_profizianum)	Orania_palindan)	Chamaedorea_seifrizii)	(Dypsis_decaryi	(((Phoenix_dactylifera	(Sabal_domingensis	Nypa_fruticans))	(Serenoa_repens	Bactris_major))	Iriartea_deltoidea)))	(Reinhardtia_paiewonskiana	Reinhardtia_simplex))	(((((Kentiopsis_piersoniorum	(Heterospathe_cagayanensis	Veitchia_spiralis))	Dictyosperma_album)	((Manicaria_saccifera	(Leopoldinia_pulchra	Pelagodoxa_henryana))	(Prestoea_acuminata	(Oenocarpus_bataua	Oenocarpus_minor))))	(Geonoma_undata	Burretiokentia_grandiflora))	Roystonea_regia)))	(Reinhardtia_gracilis	Reinhardtia_latisecta))	Calamus_caryotoides);
((((((((Veitchia_spiralis	Dictyosperma_album)	(Burretiokentia_grandiflora	Kentiopsis_piersoniorum))	Heterospathe_cagayanensis)	(Geonoma_undata	((Pelagodoxa_henryana	(Manicaria_saccifera	Leopoldinia_pulchra))	(Prestoea_acuminata	(Oenocarpus_bataua	Oenocarpus_minor)))))	((Roystonea_regia	(((Pseudophoenix_vinifera	(Podococcus_barteri	Sclerosperma_profizianum))	(Chamaedorea_seifrizii	((Serenoa_repens	Bactris_major)	(Phoenix_dactylifera	(Sabal_domingensis	(Iriartea_deltoidea	Nypa_fruticans))))))	(Dypsis_decaryi	Orania_palindan)))	(Attalea_speciosa	(Elaeis_oleifera	Elaeis_guineensis))))	(Reinhardtia_paiewonskiana	Reinhardtia_simplex))	(Reinhardtia_gracilis	Reinhardtia_latisecta))	Calamus_caryotoides);
((((Chamaedorea_seifrizii	((Bactris_major	(Podococcus_barteri	Sclerosperma_profizianum))	Orania_palindan))	((((((Phoenix_dactylifera	Sabal_domingensis)	(Nypa_fruticans	Serenoa_repens))	(((Attalea_speciosa	(Elaeis_oleifera	Elaeis_guineensis))	(Reinhardtia_paiewonskiana	Reinhardtia_simplex))	((Burretiokentia_grandiflora	((Dypsis_decaryi	((Kentiopsis_piersoniorum	(Heterospathe_cagayanensis	Veitchia_spiralis))	Dictyosperma_album))	((Pelagodoxa_henryana	(Manicaria_saccifera	Leopoldinia_pulchra))	(Prestoea_acuminata	(Oenocarpus_bataua	Oenocarpus_minor)))))	Geonoma_undata)))	Iriartea_deltoidea)	Pseudophoenix_vinifera)	Roystonea_regia))	(Reinhardtia_gracilis	Reinhardtia_latisecta))	Calamus_caryotoides);
((((((Prestoea_acuminata	(Oenocarpus_bataua	Oenocarpus_minor))	((Manicaria_saccifera	(Geonoma_undata	(Leopoldinia_pulchra	Pelagodoxa_henryana)))	(((Burretiokentia_grandiflora	(Kentiopsis_piersoniorum	(Heterospathe_cagayanensis	Veitchia_spiralis)))	Dictyosperma_album)	Dypsis_decaryi)))	(((((Podococcus_barteri	Sclerosperma_profizianum)	Orania_palindan)	Pseudophoenix_vinifera)	(((Iriartea_deltoidea	Phoenix_dactylifera)	Sabal_domingensis)	(Nypa_fruticans	(Bactris_major	Serenoa_repens))))	(Chamaedorea_seifrizii	((Attalea_speciosa	(Elaeis_oleifera	Elaeis_guineensis))	(Reinhardtia_paiewonskiana	Reinhardtia_simplex)))))	Roystonea_regia)	(Reinhardtia_gracilis	Reinhardtia_latisecta))	Calamus_caryotoides);
(((Dypsis_decaryi	(((Reinhardtia_latisecta	Reinhardtia_gracilis)	Reinhardtia_simplex)	Reinhardtia_paiewonskiana))	(((((Elaeis_guineensis	Elaeis_oleifera)	Attalea_speciosa)	((((Serenoa_repens	(Iriartea_deltoidea	Nypa_fruticans))	(Sabal_domingensis	Phoenix_dactylifera))	((((Podococcus_barteri	Orania_palindan)	Sclerosperma_profizianum)	Bactris_major)	Pseudophoenix_vinifera))	(Chamaedorea_seifrizii	Roystonea_regia)))	Burretiokentia_grandiflora)	((((Heterospathe_cagayanensis	Veitchia_spiralis)	Kentiopsis_piersoniorum)	Dictyosperma_album)	(((Manicaria_saccifera	Pelagodoxa_henryana)	(Prestoea_acuminata	(Oenocarpus_bataua	Oenocarpus_minor)))	(Leopoldinia_pulchra	Geonoma_undata)))))	Calamus_caryotoides);
((((Elaeis_guineensis	Elaeis_oleifera)	Attalea_speciosa)	(((Roystonea_regia	(((Podococcus_barteri	Sclerosperma_profizianum)	Bactris_major)	Orania_palindan))	(Pseudophoenix_vinifera	(Chamaedorea_seifrizii	(Sabal_domingensis	(Phoenix_dactylifera	(Serenoa_repens	(Iriartea_deltoidea	Nypa_fruticans)))))))	(((Prestoea_acuminata	(Oenocarpus_bataua	Oenocarpus_minor))	((Geonoma_undata	(Dypsis_decaryi	((Veitchia_spiralis	(Burretiokentia_grandiflora	Kentiopsis_piersoniorum))	(Heterospathe_cagayanensis	Dictyosperma_album))))	(Manicaria_saccifera	(Pelagodoxa_henryana	Leopoldinia_pulchra))))	(((Reinhardtia_latisecta	Reinhardtia_gracilis)	Reinhardtia_simplex)	Reinhardtia_paiewonskiana))))	Calamus_caryotoides);
((((Prestoea_acuminata	(Oenocarpus_bataua	Oenocarpus_minor))	((Manicaria_saccifera	Pelagodoxa_henryana)	((Leopoldinia_pulchra	Geonoma_undata)	((Veitchia_spiralis	(Heterospathe_cagayanensis	Kentiopsis_piersoniorum))	Dictyosperma_album))))	(((((Elaeis_guineensis	Elaeis_oleifera)	Attalea_speciosa)	Burretiokentia_grandiflora)	((Dypsis_decaryi	(((Phoenix_dactylifera	(Sabal_domingensis	Nypa_fruticans))	Iriartea_deltoidea)	Serenoa_repens))	((((Podococcus_barteri	Sclerosperma_profizianum)	Bactris_major)	Orania_palindan)	Chamaedorea_seifrizii)))	(Pseudophoenix_vinifera	(Roystonea_regia	(((Reinhardtia_latisecta	Reinhardtia_gracilis)	Reinhardtia_simplex)	Reinhardtia_paiewonskiana)))))	Calamus_caryotoides);
(((Prestoea_acuminata	(Oenocarpus_bataua	Oenocarpus_minor))	((((Pseudophoenix_vinifera	((Iriartea_deltoidea	((Serenoa_repens	Nypa_fruticans)	(Phoenix_dactylifera	Sabal_domingensis)))	(((Podococcus_barteri	Sclerosperma_profizianum)	Bactris_major)	Orania_palindan)))	Chamaedorea_seifrizii)	(Roystonea_regia	(((Elaeis_guineensis	Elaeis_oleifera)	Attalea_speciosa)	(((Reinhardtia_latisecta	Reinhardtia_gracilis)	Reinhardtia_simplex)	Reinhardtia_paiewonskiana))))	((Manicaria_saccifera	Pelagodoxa_henryana)	((Leopoldinia_pulchra	(Burretiokentia_grandiflora	Geonoma_undata))	(Dypsis_decaryi	((Veitchia_spiralis	Kentiopsis_piersoniorum)	(Heterospathe_cagayanensis	Dictyosperma_album)))))))	Calamus_caryotoides);
((((Veitchia_spiralis	Kentiopsis_piersoniorum)	Dictyosperma_album)	((((Dypsis_decaryi	Geonoma_undata)	Burretiokentia_grandiflora)	(((Heterospathe_cagayanensis	Roystonea_regia)	(Pseudophoenix_vinifera	((Iriartea_deltoidea	((Serenoa_repens	Nypa_fruticans)	(Phoenix_dactylifera	Sabal_domingensis)))	(Chamaedorea_seifrizii	((Sclerosperma_profizianum	(Bactris_major	Podococcus_barteri))	Orania_palindan)))))	(((Elaeis_guineensis	Elaeis_oleifera)	Attalea_speciosa)	(((Reinhardtia_latisecta	Reinhardtia_gracilis)	Reinhardtia_simplex)	Reinhardtia_paiewonskiana))))	((Prestoea_acuminata	(Oenocarpus_bataua	Oenocarpus_minor))	((Leopoldinia_pulchra	Manicaria_saccifera)	Pelagodoxa_henryana))))	Calamus_caryotoides);
(((Prestoea_acuminata	(Oenocarpus_bataua	Oenocarpus_minor))	(Geonoma_undata	(((Dypsis_decaryi	(Burretiokentia_grandiflora	((Heterospathe_cagayanensis	Veitchia_spiralis)	Kentiopsis_piersoniorum)))	Dictyosperma_album)	(((Roystonea_regia	((Pseudophoenix_vinifera	((Sclerosperma_profizianum	(Bactris_major	Podococcus_barteri))	Orania_palindan))	((Iriartea_deltoidea	((Phoenix_dactylifera	Serenoa_repens)	(Sabal_domingensis	Nypa_fruticans)))	Chamaedorea_seifrizii)))	(((Elaeis_guineensis	Elaeis_oleifera)	Attalea_speciosa)	(((Reinhardtia_latisecta	Reinhardtia_gracilis)	Reinhardtia_simplex)	Reinhardtia_paiewonskiana)))	(Manicaria_saccifera	(Pelagodoxa_henryana	Leopoldinia_pulchra))))))	Calamus_caryotoides);
(((Prestoea_acuminata	(Oenocarpus_bataua	Oenocarpus_minor))	(((Manicaria_saccifera	(Pelagodoxa_henryana	Leopoldinia_pulchra))	(Geonoma_undata	(((Burretiokentia_grandiflora	Kentiopsis_piersoniorum)	(Veitchia_spiralis	Dictyosperma_album))	Heterospathe_cagayanensis)))	(((((Sclerosperma_profizianum	Podococcus_barteri)	Orania_palindan)	Roystonea_regia)	(Dypsis_decaryi	Bactris_major))	((Pseudophoenix_vinifera	(Phoenix_dactylifera	Sabal_domingensis))	((((Elaeis_guineensis	Elaeis_oleifera)	Attalea_speciosa)	(Serenoa_repens	(((Reinhardtia_latisecta	Reinhardtia_gracilis)	Reinhardtia_simplex)	Reinhardtia_paiewonskiana)))	((Iriartea_deltoidea	Nypa_fruticans)	Chamaedorea_seifrizii))))))	Calamus_caryotoides);
(((((Bactris_major	(Sclerosperma_profizianum	Podococcus_barteri))	Orania_palindan)	Dypsis_decaryi)	((Roystonea_regia	(Chamaedorea_seifrizii	(((Iriartea_deltoidea	Nypa_fruticans)	Serenoa_repens)	(Phoenix_dactylifera	Sabal_domingensis))))	((((Prestoea_acuminata	(Oenocarpus_bataua	Oenocarpus_minor))	((Pelagodoxa_henryana	(Leopoldinia_pulchra	Manicaria_saccifera))	((Burretiokentia_grandiflora	Geonoma_undata)	(Dictyosperma_album	((Heterospathe_cagayanensis	Kentiopsis_piersoniorum)	Veitchia_spiralis)))))	((((Reinhardtia_latisecta	Reinhardtia_gracilis)	Reinhardtia_simplex)	Reinhardtia_paiewonskiana)	((Elaeis_guineensis	Elaeis_oleifera)	Attalea_speciosa)))	Pseudophoenix_vinifera)))	Calamus_caryotoides);
(((Dictyosperma_album	(Burretiokentia_grandiflora	((Kentiopsis_piersoniorum	Heterospathe_cagayanensis)	Veitchia_spiralis)))	((Leopoldinia_pulchra	Manicaria_saccifera)	((((((Reinhardtia_latisecta	Reinhardtia_gracilis)	Reinhardtia_simplex)	Reinhardtia_paiewonskiana)	((Elaeis_guineensis	Elaeis_oleifera)	Attalea_speciosa))	((Chamaedorea_seifrizii	(Serenoa_repens	(Phoenix_dactylifera	((Iriartea_deltoidea	Nypa_fruticans)	Sabal_domingensis))))	((Pseudophoenix_vinifera	((((Sclerosperma_profizianum	Podococcus_barteri)	Bactris_major)	Orania_palindan)	Dypsis_decaryi))	Roystonea_regia)))	((Prestoea_acuminata	(Oenocarpus_bataua	Oenocarpus_minor))	(Pelagodoxa_henryana	Geonoma_undata)))))	Calamus_caryotoides);
(((Elaeis_guineensis	Elaeis_oleifera)	(((((Iriartea_deltoidea	Chamaedorea_seifrizii)	Roystonea_regia)	((((Dypsis_decaryi	(Sabal_domingensis	Phoenix_dactylifera))	(Serenoa_repens	Nypa_fruticans))	(Pseudophoenix_vinifera	(((Sclerosperma_profizianum	Podococcus_barteri)	Bactris_major)	Orania_palindan)))	((((Prestoea_acuminata	(Oenocarpus_bataua	Oenocarpus_minor))	(Pelagodoxa_henryana	Geonoma_undata))	((Leopoldinia_pulchra	Manicaria_saccifera)	(Dictyosperma_album	((Kentiopsis_piersoniorum	Heterospathe_cagayanensis)	Veitchia_spiralis))))	Burretiokentia_grandiflora)))	(((Reinhardtia_latisecta	Reinhardtia_gracilis)	Reinhardtia_simplex)	Reinhardtia_paiewonskiana))	Attalea_speciosa))	Calamus_caryotoides);
((Roystonea_regia	(((((Pseudophoenix_vinifera	(((Phoenix_dactylifera	Sabal_domingensis)	(Serenoa_repens	(Iriartea_deltoidea	Nypa_fruticans)))	(((Podococcus_barteri	Sclerosperma_profizianum)	Bactris_major)	Orania_palindan)))	Chamaedorea_seifrizii)	((Elaeis_oleifera	Elaeis_guineensis)	Attalea_speciosa))	(((((Burretiokentia_grandiflora	Dypsis_decaryi)	Kentiopsis_piersoniorum)	Heterospathe_cagayanensis)	(Veitchia_spiralis	Dictyosperma_album))	((((Oenocarpus_bataua	Oenocarpus_minor)	Prestoea_acuminata)	(Manicaria_saccifera	(Pelagodoxa_henryana	Leopoldinia_pulchra)))	Geonoma_undata)))	(Reinhardtia_paiewonskiana	((Reinhardtia_gracilis	Reinhardtia_latisecta)	Reinhardtia_simplex))))	Calamus_caryotoides);
((Roystonea_regia	(((Pseudophoenix_vinifera	(((Phoenix_dactylifera	Sabal_domingensis)	(Serenoa_repens	(Iriartea_deltoidea	Nypa_fruticans)))	((Sclerosperma_profizianum	(Bactris_major	Podococcus_barteri))	Orania_palindan)))	Chamaedorea_seifrizii)	(((Reinhardtia_paiewonskiana	((Reinhardtia_gracilis	Reinhardtia_latisecta)	Reinhardtia_simplex))	((Elaeis_oleifera	Elaeis_guineensis)	Attalea_speciosa))	(((Pelagodoxa_henryana	(Leopoldinia_pulchra	Manicaria_saccifera))	(((((Veitchia_spiralis	(Burretiokentia_grandiflora	Kentiopsis_piersoniorum))	Heterospathe_cagayanensis)	Dictyosperma_album)	Dypsis_decaryi)	Geonoma_undata))	((Oenocarpus_bataua	Oenocarpus_minor)	Prestoea_acuminata)))))	Calamus_caryotoides);
((Elaeis_guineensis	((Attalea_speciosa	((((((Pelagodoxa_henryana	(Leopoldinia_pulchra	Manicaria_saccifera))	((Oenocarpus_bataua	Oenocarpus_minor)	Prestoea_acuminata))	(Heterospathe_cagayanensis	((Veitchia_spiralis	Dictyosperma_album)	Kentiopsis_piersoniorum)))	(Burretiokentia_grandiflora	Geonoma_undata))	((Pseudophoenix_vinifera	(Dypsis_decaryi	(((Phoenix_dactylifera	(Nypa_fruticans	Sabal_domingensis))	Iriartea_deltoidea)	Serenoa_repens)))	(Chamaedorea_seifrizii	(((Sclerosperma_profizianum	Podococcus_barteri)	Orania_palindan)	Bactris_major))))	(Roystonea_regia	(Reinhardtia_paiewonskiana	((Reinhardtia_gracilis	Reinhardtia_latisecta)	Reinhardtia_simplex)))))	Elaeis_oleifera))	Calamus_caryotoides);
((Roystonea_regia	(((((Sclerosperma_profizianum	Podococcus_barteri)	Orania_palindan)	Bactris_major)	((((Pelagodoxa_henryana	(Leopoldinia_pulchra	Manicaria_saccifera))	((Oenocarpus_bataua	Oenocarpus_minor)	Prestoea_acuminata))	((Veitchia_spiralis	(Heterospathe_cagayanensis	Dictyosperma_album))	Kentiopsis_piersoniorum))	Geonoma_undata))	(Pseudophoenix_vinifera	(Burretiokentia_grandiflora	(((Reinhardtia_paiewonskiana	((Reinhardtia_gracilis	Reinhardtia_latisecta)	Reinhardtia_simplex))	((Elaeis_oleifera	Elaeis_guineensis)	Attalea_speciosa))	(Chamaedorea_seifrizii	((((Iriartea_deltoidea	Phoenix_dactylifera)	(Sabal_domingensis	Nypa_fruticans))	Serenoa_repens)	Dypsis_decaryi)))))))	Calamus_caryotoides);
((((((((((Dypsis_decaryi	((Heterospathe_cagayanensis	Dictyosperma_album)	(Kentiopsis_piersoniorum	Veitchia_spiralis)))	(Leopoldinia_pulchra	Geonoma_undata))	((((Elaeis_oleifera	Elaeis_guineensis)	Attalea_speciosa)	Manicaria_saccifera)	(Iriartea_deltoidea	Pelagodoxa_henryana)))	Burretiokentia_grandiflora)	(((Oenocarpus_bataua	Oenocarpus_minor)	Prestoea_acuminata)	(Reinhardtia_paiewonskiana	((Reinhardtia_gracilis	Reinhardtia_latisecta)	Reinhardtia_simplex))))	((Phoenix_dactylifera	Sabal_domingensis)	(Serenoa_repens	Nypa_fruticans)))	((Sclerosperma_profizianum	(Podococcus_barteri	Bactris_major))	Pseudophoenix_vinifera))	(Orania_palindan	Roystonea_regia))	Chamaedorea_seifrizii)	Calamus_caryotoides);
((((Oenocarpus_bataua	Oenocarpus_minor)	Prestoea_acuminata)	(((((Elaeis_oleifera	Elaeis_guineensis)	Attalea_speciosa)	(Reinhardtia_paiewonskiana	((Reinhardtia_gracilis	Reinhardtia_latisecta)	Reinhardtia_simplex)))	(Roystonea_regia	(((Orania_palindan	(Sclerosperma_profizianum	(Podococcus_barteri	Bactris_major)))	(Chamaedorea_seifrizii	(((Serenoa_repens	(Sabal_domingensis	(Nypa_fruticans	Iriartea_deltoidea)))	Phoenix_dactylifera)	Dypsis_decaryi)))	Pseudophoenix_vinifera)))	((Dictyosperma_album	((Heterospathe_cagayanensis	Veitchia_spiralis)	(Burretiokentia_grandiflora	Kentiopsis_piersoniorum)))	(Geonoma_undata	((Leopoldinia_pulchra	Manicaria_saccifera)	Pelagodoxa_henryana)))))	Calamus_caryotoides);
(((Elaeis_oleifera	Elaeis_guineensis)	(Attalea_speciosa	((Reinhardtia_paiewonskiana	((Reinhardtia_gracilis	Reinhardtia_latisecta)	Reinhardtia_simplex))	(((Pseudophoenix_vinifera	((Chamaedorea_seifrizii	Orania_palindan)	Roystonea_regia))	((Iriartea_deltoidea	(Sclerosperma_profizianum	(Podococcus_barteri	Bactris_major)))	((Nypa_fruticans	Serenoa_repens)	(Phoenix_dactylifera	Sabal_domingensis))))	((((Geonoma_undata	((Leopoldinia_pulchra	Manicaria_saccifera)	((Oenocarpus_bataua	Oenocarpus_minor)	Prestoea_acuminata)))	((Veitchia_spiralis	Dictyosperma_album)	(Heterospathe_cagayanensis	(Dypsis_decaryi	Kentiopsis_piersoniorum))))	Pelagodoxa_henryana)	Burretiokentia_grandiflora)))))	Calamus_caryotoides);
(((Dictyosperma_album	((Burretiokentia_grandiflora	(Kentiopsis_piersoniorum	(Heterospathe_cagayanensis	Veitchia_spiralis)))	Dypsis_decaryi))	((((Leopoldinia_pulchra	Pelagodoxa_henryana)	Manicaria_saccifera)	((Oenocarpus_bataua	Oenocarpus_minor)	Prestoea_acuminata))	(Geonoma_undata	((((Elaeis_oleifera	Elaeis_guineensis)	Attalea_speciosa)	(Reinhardtia_paiewonskiana	((Reinhardtia_gracilis	Reinhardtia_latisecta)	Reinhardtia_simplex)))	(((((Sclerosperma_profizianum	Podococcus_barteri)	Orania_palindan)	Pseudophoenix_vinifera)	Roystonea_regia)	(Chamaedorea_seifrizii	(((Bactris_major	Serenoa_repens)	(Phoenix_dactylifera	Sabal_domingensis))	(Iriartea_deltoidea	Nypa_fruticans))))))))	Calamus_caryotoides);
(((((Bactris_major	Serenoa_repens)	Phoenix_dactylifera)	(Sabal_domingensis	(Iriartea_deltoidea	Nypa_fruticans)))	((((((Dictyosperma_album	(Burretiokentia_grandiflora	(Kentiopsis_piersoniorum	(Heterospathe_cagayanensis	Veitchia_spiralis))))	((Pelagodoxa_henryana	(Manicaria_saccifera	Leopoldinia_pulchra))	((Oenocarpus_bataua	Oenocarpus_minor)	Prestoea_acuminata)))	Geonoma_undata)	(((Elaeis_oleifera	Elaeis_guineensis)	Attalea_speciosa)	(Dypsis_decaryi	(Reinhardtia_paiewonskiana	((Reinhardtia_gracilis	Reinhardtia_latisecta)	Reinhardtia_simplex)))))	(((Sclerosperma_profizianum	Podococcus_barteri)	Orania_palindan)	(Pseudophoenix_vinifera	Roystonea_regia)))	Chamaedorea_seifrizii))	Calamus_caryotoides);
((Serenoa_repens	(((((Reinhardtia_paiewonskiana	((Reinhardtia_gracilis	Reinhardtia_latisecta)	Reinhardtia_simplex))	((Elaeis_oleifera	Elaeis_guineensis)	Attalea_speciosa))	(Pseudophoenix_vinifera	(Roystonea_regia	(Chamaedorea_seifrizii	((Bactris_major	(Sclerosperma_profizianum	Podococcus_barteri))	Orania_palindan)))))	((((Pelagodoxa_henryana	(Manicaria_saccifera	Leopoldinia_pulchra))	((Oenocarpus_bataua	Oenocarpus_minor)	Prestoea_acuminata))	Geonoma_undata)	(Dictyosperma_album	(Burretiokentia_grandiflora	(Kentiopsis_piersoniorum	(Heterospathe_cagayanensis	Veitchia_spiralis))))))	(Dypsis_decaryi	(Phoenix_dactylifera	(Sabal_domingensis	(Iriartea_deltoidea	Nypa_fruticans))))))	Calamus_caryotoides);
((((Oenocarpus_bataua	Oenocarpus_minor)	Prestoea_acuminata)	(((((Dypsis_decaryi	(Burretiokentia_grandiflora	(Heterospathe_cagayanensis	(Veitchia_spiralis	Kentiopsis_piersoniorum))))	Dictyosperma_album)	Geonoma_undata)	(Manicaria_saccifera	(Pelagodoxa_henryana	Leopoldinia_pulchra)))	(((Orania_palindan	Roystonea_regia)	((Chamaedorea_seifrizii	(((Bactris_major	(Podococcus_barteri	Sclerosperma_profizianum))	(Phoenix_dactylifera	(Sabal_domingensis	(Nypa_fruticans	Serenoa_repens))))	Pseudophoenix_vinifera))	Iriartea_deltoidea))	((Reinhardtia_paiewonskiana	((Reinhardtia_gracilis	Reinhardtia_latisecta)	Reinhardtia_simplex))	(Attalea_speciosa	(Elaeis_guineensis	Elaeis_oleifera))))))	Calamus_caryotoides);
((((Dypsis_decaryi	(Kentiopsis_piersoniorum	(Burretiokentia_grandiflora	Iriartea_deltoidea)))	(Veitchia_spiralis	Dictyosperma_album))	(((Leopoldinia_pulchra	Geonoma_undata)	((Manicaria_saccifera	Pelagodoxa_henryana)	((Oenocarpus_bataua	Oenocarpus_minor)	Prestoea_acuminata)))	((((Nypa_fruticans	Serenoa_repens)	(Phoenix_dactylifera	Sabal_domingensis))	(Pseudophoenix_vinifera	(Chamaedorea_seifrizii	((Sclerosperma_profizianum	(Bactris_major	Podococcus_barteri))	Orania_palindan))))	((Heterospathe_cagayanensis	(Roystonea_regia	(Reinhardtia_paiewonskiana	((Reinhardtia_gracilis	Reinhardtia_latisecta)	Reinhardtia_simplex))))	(Attalea_speciosa	(Elaeis_guineensis	Elaeis_oleifera))))))	Calamus_caryotoides);
((((((Heterospathe_cagayanensis	Kentiopsis_piersoniorum)	Veitchia_spiralis)	Dictyosperma_album)	((Pelagodoxa_henryana	(((Oenocarpus_bataua	Oenocarpus_minor)	Geonoma_undata)	Manicaria_saccifera))	((((((Nypa_fruticans	Serenoa_repens)	(Phoenix_dactylifera	Sabal_domingensis))	(Pseudophoenix_vinifera	((Iriartea_deltoidea	(Sclerosperma_profizianum	Podococcus_barteri))	Bactris_major)))	Orania_palindan)	((Roystonea_regia	(Reinhardtia_paiewonskiana	((Reinhardtia_gracilis	Reinhardtia_latisecta)	Reinhardtia_simplex)))	((Attalea_speciosa	(Elaeis_guineensis	Elaeis_oleifera))	Chamaedorea_seifrizii)))	((Dypsis_decaryi	Leopoldinia_pulchra)	Prestoea_acuminata))))	Burretiokentia_grandiflora)	Calamus_caryotoides);
(((Roystonea_regia	Orania_palindan)	(((((Dypsis_decaryi	((Heterospathe_cagayanensis	Kentiopsis_piersoniorum)	Veitchia_spiralis))	Dictyosperma_album)	(((((Pelagodoxa_henryana	Leopoldinia_pulchra)	Manicaria_saccifera)	(Prestoea_acuminata	(Oenocarpus_bataua	Oenocarpus_minor)))	Burretiokentia_grandiflora)	Geonoma_undata))	((Sclerosperma_profizianum	(Podococcus_barteri	Iriartea_deltoidea))	Bactris_major))	(((((Reinhardtia_paiewonskiana	((Reinhardtia_gracilis	Reinhardtia_latisecta)	Reinhardtia_simplex))	(Attalea_speciosa	(Elaeis_guineensis	Elaeis_oleifera)))	Chamaedorea_seifrizii)	Pseudophoenix_vinifera)	(Serenoa_repens	(Phoenix_dactylifera	(Nypa_fruticans	Sabal_domingensis))))))	Calamus_caryotoides);
((Pseudophoenix_vinifera	((((Geonoma_undata	(((Pelagodoxa_henryana	Leopoldinia_pulchra)	Manicaria_saccifera)	(Prestoea_acuminata	(Oenocarpus_bataua	Oenocarpus_minor))))	((Burretiokentia_grandiflora	(Kentiopsis_piersoniorum	(Veitchia_spiralis	Heterospathe_cagayanensis)))	Dictyosperma_album))	(Dypsis_decaryi	((Phoenix_dactylifera	Sabal_domingensis)	((Iriartea_deltoidea	Nypa_fruticans)	Serenoa_repens))))	((Roystonea_regia	(((Reinhardtia_paiewonskiana	((Reinhardtia_gracilis	Reinhardtia_latisecta)	Reinhardtia_simplex))	(Attalea_speciosa	(Elaeis_guineensis	Elaeis_oleifera)))	((Sclerosperma_profizianum	(Bactris_major	Podococcus_barteri))	Orania_palindan)))	Chamaedorea_seifrizii)))	Calamus_caryotoides);
((Nypa_fruticans	((Serenoa_repens	((Phoenix_dactylifera	Iriartea_deltoidea)	Sabal_domingensis))	((Chamaedorea_seifrizii	(Orania_palindan	(Bactris_major	(Sclerosperma_profizianum	Podococcus_barteri))))	((Roystonea_regia	(((((Burretiokentia_grandiflora	(Kentiopsis_piersoniorum	(Veitchia_spiralis	Heterospathe_cagayanensis)))	Dictyosperma_album)	((Dypsis_decaryi	Leopoldinia_pulchra)	Geonoma_undata))	((Pelagodoxa_henryana	Manicaria_saccifera)	(Prestoea_acuminata	(Oenocarpus_bataua	Oenocarpus_minor))))	((Reinhardtia_paiewonskiana	((Reinhardtia_gracilis	Reinhardtia_latisecta)	Reinhardtia_simplex))	(Attalea_speciosa	(Elaeis_guineensis	Elaeis_oleifera)))))	Pseudophoenix_vinifera))))	Calamus_caryotoides);
((((Burretiokentia_grandiflora	(Dypsis_decaryi	((Veitchia_spiralis	Heterospathe_cagayanensis)	Kentiopsis_piersoniorum)))	Dictyosperma_album)	((Geonoma_undata	((Leopoldinia_pulchra	(Pelagodoxa_henryana	Manicaria_saccifera))	(Prestoea_acuminata	(Oenocarpus_bataua	Oenocarpus_minor))))	((((Pseudophoenix_vinifera	Orania_palindan)	(((Iriartea_deltoidea	Nypa_fruticans)	Serenoa_repens)	(Phoenix_dactylifera	Sabal_domingensis)))	Chamaedorea_seifrizii)	(Roystonea_regia	((Sclerosperma_profizianum	(Podococcus_barteri	Bactris_major))	((Reinhardtia_paiewonskiana	((Reinhardtia_gracilis	Reinhardtia_latisecta)	Reinhardtia_simplex))	(Attalea_speciosa	(Elaeis_guineensis	Elaeis_oleifera))))))))	Calamus_caryotoides);
((((Roystonea_regia	(((Bactris_major	(Sclerosperma_profizianum	Podococcus_barteri))	(Chamaedorea_seifrizii	Orania_palindan))	((((Iriartea_deltoidea	Nypa_fruticans)	Serenoa_repens)	(Phoenix_dactylifera	Sabal_domingensis))	Pseudophoenix_vinifera)))	((Reinhardtia_paiewonskiana	((Reinhardtia_gracilis	Reinhardtia_latisecta)	Reinhardtia_simplex))	(Attalea_speciosa	(Elaeis_guineensis	Elaeis_oleifera))))	((Burretiokentia_grandiflora	((Leopoldinia_pulchra	(Pelagodoxa_henryana	Manicaria_saccifera))	(Geonoma_undata	(((Dypsis_decaryi	(Heterospathe_cagayanensis	Kentiopsis_piersoniorum))	Veitchia_spiralis)	Dictyosperma_album))))	(Prestoea_acuminata	(Oenocarpus_bataua	Oenocarpus_minor))))	Calamus_caryotoides);
((Roystonea_regia	(((Attalea_speciosa	(Elaeis_guineensis	Elaeis_oleifera))	(Reinhardtia_paiewonskiana	((Reinhardtia_gracilis	Reinhardtia_latisecta)	Reinhardtia_simplex)))	((((Leopoldinia_pulchra	(Pelagodoxa_henryana	Manicaria_saccifera))	(Geonoma_undata	(((Burretiokentia_grandiflora	((Heterospathe_cagayanensis	Kentiopsis_piersoniorum)	Veitchia_spiralis))	Dypsis_decaryi)	Dictyosperma_album)))	(Prestoea_acuminata	(Oenocarpus_bataua	Oenocarpus_minor)))	(((Serenoa_repens	((Phoenix_dactylifera	Sabal_domingensis)	(Iriartea_deltoidea	Nypa_fruticans)))	Pseudophoenix_vinifera)	((Orania_palindan	((Sclerosperma_profizianum	Podococcus_barteri)	Bactris_major))	Chamaedorea_seifrizii)))))	Calamus_caryotoides);
(((Attalea_speciosa	(Elaeis_guineensis	Elaeis_oleifera))	((Reinhardtia_paiewonskiana	((Reinhardtia_gracilis	Reinhardtia_latisecta)	Reinhardtia_simplex))	(((((Manicaria_saccifera	(Leopoldinia_pulchra	Pelagodoxa_henryana))	(Prestoea_acuminata	(Oenocarpus_bataua	Oenocarpus_minor)))	(Geonoma_undata	((Burretiokentia_grandiflora	((Heterospathe_cagayanensis	Kentiopsis_piersoniorum)	Veitchia_spiralis))	Dictyosperma_album)))	Iriartea_deltoidea)	(Roystonea_regia	((Orania_palindan	((Sclerosperma_profizianum	Podococcus_barteri)	Bactris_major))	(((Phoenix_dactylifera	Sabal_domingensis)	(Serenoa_repens	(Nypa_fruticans	Chamaedorea_seifrizii)))	(Pseudophoenix_vinifera	Dypsis_decaryi)))))))	Calamus_caryotoides);
(((((((Leopoldinia_pulchra	Pelagodoxa_henryana)	((Dypsis_decaryi	(Dictyosperma_album	(Kentiopsis_piersoniorum	(Heterospathe_cagayanensis	Veitchia_spiralis))))	((Geonoma_undata	Manicaria_saccifera)	(Prestoea_acuminata	(Oenocarpus_bataua	Oenocarpus_minor)))))	Burretiokentia_grandiflora)	(Roystonea_regia	(((((((Sabal_domingensis	Nypa_fruticans)	Serenoa_repens)	Phoenix_dactylifera)	Iriartea_deltoidea)	Pseudophoenix_vinifera)	Chamaedorea_seifrizii)	((Bactris_major	(Sclerosperma_profizianum	Podococcus_barteri))	Orania_palindan))))	((Attalea_speciosa	(Elaeis_oleifera	Elaeis_guineensis))	(Reinhardtia_simplex	Reinhardtia_paiewonskiana)))	(Reinhardtia_latisecta	Reinhardtia_gracilis))	Calamus_caryotoides);
(((((((((Manicaria_saccifera	Leopoldinia_pulchra)	(Prestoea_acuminata	(Oenocarpus_bataua	Oenocarpus_minor)))	(Dictyosperma_album	(((Veitchia_spiralis	Burretiokentia_grandiflora)	Kentiopsis_piersoniorum)	Heterospathe_cagayanensis)))	Geonoma_undata)	Pelagodoxa_henryana)	(Roystonea_regia	(((Phoenix_dactylifera	Sabal_domingensis)	(Serenoa_repens	Nypa_fruticans))	(((Bactris_major	((Podococcus_barteri	Sclerosperma_profizianum)	Iriartea_deltoidea))	(Dypsis_decaryi	(Orania_palindan	Chamaedorea_seifrizii)))	Pseudophoenix_vinifera))))	((Attalea_speciosa	(Elaeis_oleifera	Elaeis_guineensis))	(Reinhardtia_simplex	Reinhardtia_paiewonskiana)))	(Reinhardtia_latisecta	Reinhardtia_gracilis))	Calamus_caryotoides);
(((Dypsis_decaryi	(Dictyosperma_album	(Heterospathe_cagayanensis	(Kentiopsis_piersoniorum	(Veitchia_spiralis	Burretiokentia_grandiflora)))))	((Geonoma_undata	(((Iriartea_deltoidea	((Bactris_major	Serenoa_repens)	((Sabal_domingensis	Nypa_fruticans)	Phoenix_dactylifera)))	(Roystonea_regia	(((Podococcus_barteri	Sclerosperma_profizianum)	(Orania_palindan	Chamaedorea_seifrizii))	Pseudophoenix_vinifera)))	((((Reinhardtia_latisecta	Reinhardtia_gracilis)	Reinhardtia_simplex)	Reinhardtia_paiewonskiana)	(Attalea_speciosa	(Elaeis_oleifera	Elaeis_guineensis)))))	((Manicaria_saccifera	(Pelagodoxa_henryana	Leopoldinia_pulchra))	(Prestoea_acuminata	(Oenocarpus_bataua	Oenocarpus_minor)))))	Calamus_caryotoides);
(((Prestoea_acuminata	(Oenocarpus_bataua	Oenocarpus_minor))	((((Dictyosperma_album	((Veitchia_spiralis	Kentiopsis_piersoniorum)	Burretiokentia_grandiflora))	Geonoma_undata)	((Heterospathe_cagayanensis	(((Reinhardtia_latisecta	Reinhardtia_gracilis)	Reinhardtia_simplex)	Reinhardtia_paiewonskiana))	((((Phoenix_dactylifera	Sabal_domingensis)	((Nypa_fruticans	Serenoa_repens)	Iriartea_deltoidea))	(Pseudophoenix_vinifera	(Dypsis_decaryi	(Chamaedorea_seifrizii	(Orania_palindan	(Bactris_major	(Podococcus_barteri	Sclerosperma_profizianum)))))))	((Attalea_speciosa	(Elaeis_oleifera	Elaeis_guineensis))	Roystonea_regia))))	(Manicaria_saccifera	(Pelagodoxa_henryana	Leopoldinia_pulchra))))	Calamus_caryotoides);
(((Prestoea_acuminata	(Oenocarpus_bataua	Oenocarpus_minor))	(Geonoma_undata	((((Dictyosperma_album	Kentiopsis_piersoniorum)	(Heterospathe_cagayanensis	(Burretiokentia_grandiflora	Veitchia_spiralis)))	(((((Reinhardtia_latisecta	Reinhardtia_gracilis)	Reinhardtia_simplex)	Reinhardtia_paiewonskiana)	(Attalea_speciosa	(Elaeis_oleifera	Elaeis_guineensis)))	(Roystonea_regia	((((Iriartea_deltoidea	Phoenix_dactylifera)	(Nypa_fruticans	Sabal_domingensis))	(Serenoa_repens	Dypsis_decaryi))	(Pseudophoenix_vinifera	(Chamaedorea_seifrizii	(Orania_palindan	(Bactris_major	(Podococcus_barteri	Sclerosperma_profizianum)))))))))	(Manicaria_saccifera	(Pelagodoxa_henryana	Leopoldinia_pulchra)))))	Calamus_caryotoides);
((Roystonea_regia	(((((Sabal_domingensis	((Serenoa_repens	Nypa_fruticans)	Phoenix_dactylifera))	((((Podococcus_barteri	Orania_palindan)	Sclerosperma_profizianum)	Bactris_major)	Pseudophoenix_vinifera))	Iriartea_deltoidea)	((((Reinhardtia_latisecta	Reinhardtia_gracilis)	Reinhardtia_simplex)	Reinhardtia_paiewonskiana)	(Chamaedorea_seifrizii	(Attalea_speciosa	(Elaeis_oleifera	Elaeis_guineensis)))))	(((Prestoea_acuminata	(Oenocarpus_bataua	Oenocarpus_minor))	(((Manicaria_saccifera	Leopoldinia_pulchra)	Geonoma_undata)	((Heterospathe_cagayanensis	Veitchia_spiralis)	(Dictyosperma_album	(Burretiokentia_grandiflora	Kentiopsis_piersoniorum)))))	(Dypsis_decaryi	Pelagodoxa_henryana))))	Calamus_caryotoides);
((Roystonea_regia	((Dypsis_decaryi	(((Podococcus_barteri	Sclerosperma_profizianum)	Bactris_major)	Orania_palindan))	((((Chamaedorea_seifrizii	((Serenoa_repens	Nypa_fruticans)	((Iriartea_deltoidea	Phoenix_dactylifera)	Sabal_domingensis)))	Pseudophoenix_vinifera)	((((Reinhardtia_latisecta	Reinhardtia_gracilis)	Reinhardtia_simplex)	Reinhardtia_paiewonskiana)	((Attalea_speciosa	(Elaeis_oleifera	Elaeis_guineensis))	Burretiokentia_grandiflora)))	((((Prestoea_acuminata	(Oenocarpus_bataua	Oenocarpus_minor))	((Pelagodoxa_henryana	Leopoldinia_pulchra)	Manicaria_saccifera))	(((Veitchia_spiralis	Heterospathe_cagayanensis)	Kentiopsis_piersoniorum)	Dictyosperma_album))	Geonoma_undata))))	Calamus_caryotoides);
(((Kentiopsis_piersoniorum	(Veitchia_spiralis	Dictyosperma_album))	(((Burretiokentia_grandiflora	Geonoma_undata)	(((Dypsis_decaryi	(Chamaedorea_seifrizii	((Bactris_major	Serenoa_repens)	(Phoenix_dactylifera	((Iriartea_deltoidea	Nypa_fruticans)	Sabal_domingensis)))))	(((Podococcus_barteri	Sclerosperma_profizianum)	Orania_palindan)	(Roystonea_regia	Pseudophoenix_vinifera)))	((Heterospathe_cagayanensis	(((Reinhardtia_latisecta	Reinhardtia_gracilis)	Reinhardtia_simplex)	Reinhardtia_paiewonskiana))	(Attalea_speciosa	(Elaeis_oleifera	Elaeis_guineensis)))))	((Prestoea_acuminata	(Oenocarpus_bataua	Oenocarpus_minor))	(Pelagodoxa_henryana	(Leopoldinia_pulchra	Manicaria_saccifera)))))	Calamus_caryotoides);
((((Prestoea_acuminata	(Oenocarpus_bataua	Oenocarpus_minor))	(Pelagodoxa_henryana	(Leopoldinia_pulchra	Manicaria_saccifera)))	(((Roystonea_regia	(Chamaedorea_seifrizii	((((Reinhardtia_latisecta	Reinhardtia_gracilis)	Reinhardtia_simplex)	Reinhardtia_paiewonskiana)	(Attalea_speciosa	(Elaeis_oleifera	Elaeis_guineensis)))))	((Serenoa_repens	(Phoenix_dactylifera	((Iriartea_deltoidea	Nypa_fruticans)	Sabal_domingensis)))	((Dypsis_decaryi	((Bactris_major	(Podococcus_barteri	Sclerosperma_profizianum))	Orania_palindan))	Pseudophoenix_vinifera)))	((Kentiopsis_piersoniorum	((Burretiokentia_grandiflora	Heterospathe_cagayanensis)	(Veitchia_spiralis	Dictyosperma_album)))	Geonoma_undata)))	Calamus_caryotoides);
(((Phoenix_dactylifera	(Nypa_fruticans	Sabal_domingensis))	((Bactris_major	Serenoa_repens)	((((((((Kentiopsis_piersoniorum	((Burretiokentia_grandiflora	Veitchia_spiralis)	(Heterospathe_cagayanensis	Dictyosperma_album)))	Geonoma_undata)	((Prestoea_acuminata	(Oenocarpus_bataua	Oenocarpus_minor))	(Pelagodoxa_henryana	(Leopoldinia_pulchra	Manicaria_saccifera))))	(((Reinhardtia_latisecta	Reinhardtia_gracilis)	Reinhardtia_simplex)	Reinhardtia_paiewonskiana))	(Attalea_speciosa	(Elaeis_oleifera	Elaeis_guineensis)))	(Dypsis_decaryi	(Roystonea_regia	Orania_palindan)))	((Iriartea_deltoidea	(Podococcus_barteri	Sclerosperma_profizianum))	Pseudophoenix_vinifera))	Chamaedorea_seifrizii)))	Calamus_caryotoides);
(((Elaeis_guineensis	Elaeis_oleifera)	(Attalea_speciosa	((Reinhardtia_paiewonskiana	((Reinhardtia_gracilis	Reinhardtia_latisecta)	Reinhardtia_simplex))	(((((Prestoea_acuminata	(Oenocarpus_bataua	Oenocarpus_minor))	(Leopoldinia_pulchra	Manicaria_saccifera))	((Dictyosperma_album	(Veitchia_spiralis	(Kentiopsis_piersoniorum	Heterospathe_cagayanensis)))	((Bactris_major	Pelagodoxa_henryana)	(Burretiokentia_grandiflora	Geonoma_undata))))	(((Iriartea_deltoidea	((Serenoa_repens	Nypa_fruticans)	(Sabal_domingensis	Phoenix_dactylifera)))	Chamaedorea_seifrizii)	(Pseudophoenix_vinifera	(Podococcus_barteri	Sclerosperma_profizianum))))	((Dypsis_decaryi	Orania_palindan)	Roystonea_regia)))))	Calamus_caryotoides);
((((((Sabal_domingensis	Phoenix_dactylifera)	(((Orania_palindan	Roystonea_regia)	(((Elaeis_guineensis	Elaeis_oleifera)	Attalea_speciosa)	(Serenoa_repens	(Reinhardtia_paiewonskiana	((Reinhardtia_gracilis	Reinhardtia_latisecta)	Reinhardtia_simplex)))))	(((Pelagodoxa_henryana	(Leopoldinia_pulchra	Manicaria_saccifera))	(Prestoea_acuminata	(Oenocarpus_bataua	Oenocarpus_minor)))	(Geonoma_undata	((Dictyosperma_album	(Dypsis_decaryi	(Veitchia_spiralis	(Kentiopsis_piersoniorum	Heterospathe_cagayanensis))))	Burretiokentia_grandiflora)))))	Pseudophoenix_vinifera)	(Chamaedorea_seifrizii	((Bactris_major	Podococcus_barteri)	Sclerosperma_profizianum)))	(Nypa_fruticans	Iriartea_deltoidea))	Calamus_caryotoides);
((((((Sclerosperma_profizianum	(Podococcus_barteri	Orania_palindan))	(Pseudophoenix_vinifera	((Heterospathe_cagayanensis	Roystonea_regia)	((((Elaeis_guineensis	Elaeis_oleifera)	Attalea_speciosa)	(Dypsis_decaryi	(Reinhardtia_paiewonskiana	((Reinhardtia_gracilis	Reinhardtia_latisecta)	Reinhardtia_simplex))))	((Dictyosperma_album	(Burretiokentia_grandiflora	(Kentiopsis_piersoniorum	Veitchia_spiralis)))	(Geonoma_undata	((Pelagodoxa_henryana	(Leopoldinia_pulchra	Manicaria_saccifera))	(Prestoea_acuminata	(Oenocarpus_bataua	Oenocarpus_minor)))))))))	(Chamaedorea_seifrizii	(Bactris_major	Serenoa_repens)))	(Sabal_domingensis	Phoenix_dactylifera))	(Nypa_fruticans	Iriartea_deltoidea))	Calamus_caryotoides);
(((((Bactris_major	Serenoa_repens)	(Sabal_domingensis	Phoenix_dactylifera))	((Iriartea_deltoidea	(((Dypsis_decaryi	Orania_palindan)	(Sclerosperma_profizianum	Podococcus_barteri))	Pseudophoenix_vinifera))	(Chamaedorea_seifrizii	(Roystonea_regia	((((Elaeis_guineensis	Elaeis_oleifera)	Attalea_speciosa)	(Reinhardtia_paiewonskiana	((Reinhardtia_gracilis	Reinhardtia_latisecta)	Reinhardtia_simplex)))	((Geonoma_undata	((Kentiopsis_piersoniorum	((Dictyosperma_album	Heterospathe_cagayanensis)	Veitchia_spiralis))	((Pelagodoxa_henryana	(Leopoldinia_pulchra	Manicaria_saccifera))	(Prestoea_acuminata	(Oenocarpus_bataua	Oenocarpus_minor)))))	Burretiokentia_grandiflora))))))	Nypa_fruticans)	Calamus_caryotoides);
(((Iriartea_deltoidea	Pseudophoenix_vinifera)	((Dypsis_decaryi	((Roystonea_regia	((((Elaeis_guineensis	Elaeis_oleifera)	Attalea_speciosa)	(Reinhardtia_paiewonskiana	((Reinhardtia_gracilis	Reinhardtia_latisecta)	Reinhardtia_simplex)))	((Burretiokentia_grandiflora	Geonoma_undata)	((Kentiopsis_piersoniorum	((Dictyosperma_album	Veitchia_spiralis)	Heterospathe_cagayanensis))	((Leopoldinia_pulchra	(Manicaria_saccifera	Pelagodoxa_henryana))	(Prestoea_acuminata	(Oenocarpus_bataua	Oenocarpus_minor)))))))	(Chamaedorea_seifrizii	((Phoenix_dactylifera	(Nypa_fruticans	Sabal_domingensis))	Serenoa_repens))))	((Bactris_major	(Sclerosperma_profizianum	Podococcus_barteri))	Orania_palindan)))	Calamus_caryotoides);
(((Prestoea_acuminata	(Oenocarpus_bataua	Oenocarpus_minor))	(((((Chamaedorea_seifrizii	((Serenoa_repens	Nypa_fruticans)	(Sabal_domingensis	Phoenix_dactylifera)))	(Roystonea_regia	(((Sclerosperma_profizianum	(Podococcus_barteri	Bactris_major))	Orania_palindan)	Pseudophoenix_vinifera)))	(((Elaeis_guineensis	Elaeis_oleifera)	Attalea_speciosa)	(Dypsis_decaryi	(Reinhardtia_paiewonskiana	((Reinhardtia_gracilis	Reinhardtia_latisecta)	Reinhardtia_simplex)))))	(Geonoma_undata	((((Veitchia_spiralis	Heterospathe_cagayanensis)	Kentiopsis_piersoniorum)	Burretiokentia_grandiflora)	Dictyosperma_album)))	((Iriartea_deltoidea	Pelagodoxa_henryana)	(Leopoldinia_pulchra	Manicaria_saccifera))))	Calamus_caryotoides);
(((Iriartea_deltoidea	Nypa_fruticans)	(((Sabal_domingensis	Phoenix_dactylifera)	Serenoa_repens)	(((Roystonea_regia	(Orania_palindan	Pseudophoenix_vinifera))	(((Sclerosperma_profizianum	(Podococcus_barteri	Bactris_major))	(((Elaeis_guineensis	Elaeis_oleifera)	Attalea_speciosa)	(Reinhardtia_paiewonskiana	((Reinhardtia_gracilis	Reinhardtia_latisecta)	Reinhardtia_simplex))))	(Geonoma_undata	(((Dypsis_decaryi	(((Burretiokentia_grandiflora	Veitchia_spiralis)	Heterospathe_cagayanensis)	Kentiopsis_piersoniorum))	Dictyosperma_album)	((Pelagodoxa_henryana	(Leopoldinia_pulchra	Manicaria_saccifera))	(Prestoea_acuminata	(Oenocarpus_bataua	Oenocarpus_minor)))))))	Chamaedorea_seifrizii)))	Calamus_caryotoides);
(((Prestoea_acuminata	(Oenocarpus_bataua	Oenocarpus_minor))	(((Burretiokentia_grandiflora	(Iriartea_deltoidea	(((Elaeis_guineensis	Elaeis_oleifera)	Attalea_speciosa)	((Reinhardtia_gracilis	Reinhardtia_latisecta)	(Reinhardtia_simplex	Reinhardtia_paiewonskiana)))))	(((Pseudophoenix_vinifera	(((Sclerosperma_profizianum	Podococcus_barteri)	Orania_palindan)	Chamaedorea_seifrizii))	(((Nypa_fruticans	Sabal_domingensis)	Phoenix_dactylifera)	(Bactris_major	Serenoa_repens)))	Roystonea_regia))	((Pelagodoxa_henryana	(Leopoldinia_pulchra	Manicaria_saccifera))	(Geonoma_undata	(Dypsis_decaryi	((Heterospathe_cagayanensis	(Veitchia_spiralis	Kentiopsis_piersoniorum))	Dictyosperma_album))))))	Calamus_caryotoides);
(((Reinhardtia_gracilis	Reinhardtia_latisecta)	((Reinhardtia_simplex	Reinhardtia_paiewonskiana)	((((Elaeis_guineensis	Elaeis_oleifera)	Attalea_speciosa)	((((Pseudophoenix_vinifera	(Dypsis_decaryi	((Bactris_major	(Sclerosperma_profizianum	Podococcus_barteri))	Orania_palindan)))	(Iriartea_deltoidea	((Serenoa_repens	Nypa_fruticans)	(Sabal_domingensis	Phoenix_dactylifera))))	Chamaedorea_seifrizii)	Roystonea_regia))	((((((Kentiopsis_piersoniorum	Veitchia_spiralis)	Heterospathe_cagayanensis)	Burretiokentia_grandiflora)	Dictyosperma_album)	(Manicaria_saccifera	(Pelagodoxa_henryana	Leopoldinia_pulchra)))	(Geonoma_undata	(Prestoea_acuminata	(Oenocarpus_bataua	Oenocarpus_minor)))))))	Calamus_caryotoides);
(((((Burretiokentia_grandiflora	Kentiopsis_piersoniorum)	(Veitchia_spiralis	Heterospathe_cagayanensis))	Dictyosperma_album)	((((Reinhardtia_paiewonskiana	((Reinhardtia_gracilis	Reinhardtia_latisecta)	Reinhardtia_simplex))	((Elaeis_guineensis	Elaeis_oleifera)	Attalea_speciosa))	(((Pseudophoenix_vinifera	((Chamaedorea_seifrizii	(Orania_palindan	Dypsis_decaryi))	((Phoenix_dactylifera	(Nypa_fruticans	(Iriartea_deltoidea	Sabal_domingensis)))	Serenoa_repens)))	Roystonea_regia)	(Bactris_major	(Sclerosperma_profizianum	Podococcus_barteri))))	(Geonoma_undata	((Manicaria_saccifera	(Pelagodoxa_henryana	Leopoldinia_pulchra))	(Prestoea_acuminata	(Oenocarpus_bataua	Oenocarpus_minor))))))	Calamus_caryotoides);
((((Orania_palindan	Roystonea_regia)	(Chamaedorea_seifrizii	((((Podococcus_barteri	Sclerosperma_profizianum)	Bactris_major)	Pseudophoenix_vinifera)	((((Reinhardtia_paiewonskiana	Reinhardtia_simplex)	(Attalea_speciosa	(Elaeis_oleifera	Elaeis_guineensis)))	(((Manicaria_saccifera	Geonoma_undata)	(((Burretiokentia_grandiflora	(Veitchia_spiralis	(Kentiopsis_piersoniorum	Heterospathe_cagayanensis)))	(Pelagodoxa_henryana	Dictyosperma_album))	(Dypsis_decaryi	Leopoldinia_pulchra)))	((Oenocarpus_bataua	Oenocarpus_minor)	Prestoea_acuminata)))	(Serenoa_repens	((Sabal_domingensis	(Iriartea_deltoidea	Nypa_fruticans))	Phoenix_dactylifera))))))	(Reinhardtia_latisecta	Reinhardtia_gracilis))	Calamus_caryotoides);
((Attalea_speciosa	((Elaeis_oleifera	Elaeis_guineensis)	(((Reinhardtia_paiewonskiana	((Reinhardtia_latisecta	Reinhardtia_gracilis)	Reinhardtia_simplex))	Roystonea_regia)	(((((((Kentiopsis_piersoniorum	Heterospathe_cagayanensis)	(Veitchia_spiralis	Burretiokentia_grandiflora))	Dictyosperma_album)	Geonoma_undata)	(Manicaria_saccifera	(Pelagodoxa_henryana	Leopoldinia_pulchra)))	((Oenocarpus_bataua	Oenocarpus_minor)	Prestoea_acuminata))	(((Dypsis_decaryi	(Orania_palindan	((Podococcus_barteri	Sclerosperma_profizianum)	Bactris_major)))	Pseudophoenix_vinifera)	(Chamaedorea_seifrizii	((((Sabal_domingensis	Iriartea_deltoidea)	Phoenix_dactylifera)	Nypa_fruticans)	Serenoa_repens)))))))	Calamus_caryotoides);
(((Attalea_speciosa	(Elaeis_oleifera	Elaeis_guineensis))	((Roystonea_regia	((Orania_palindan	(Podococcus_barteri	Sclerosperma_profizianum))	(Pseudophoenix_vinifera	((((Sabal_domingensis	Phoenix_dactylifera)	(Nypa_fruticans	Iriartea_deltoidea))	(Bactris_major	Serenoa_repens))	Chamaedorea_seifrizii))))	((Burretiokentia_grandiflora	((Reinhardtia_latisecta	Reinhardtia_gracilis)	(Reinhardtia_simplex	Reinhardtia_paiewonskiana)))	((((((Kentiopsis_piersoniorum	Heterospathe_cagayanensis)	(Dictyosperma_album	Veitchia_spiralis))	Dypsis_decaryi)	Geonoma_undata)	(Pelagodoxa_henryana	(Leopoldinia_pulchra	Manicaria_saccifera)))	((Oenocarpus_bataua	Oenocarpus_minor)	Prestoea_acuminata)))))	Calamus_caryotoides);
((((Dypsis_decaryi	(Orania_palindan	(Bactris_major	(Podococcus_barteri	Sclerosperma_profizianum))))	((Sabal_domingensis	Phoenix_dactylifera)	(Serenoa_repens	Nypa_fruticans)))	(Chamaedorea_seifrizii	(((Roystonea_regia	(Reinhardtia_paiewonskiana	((Reinhardtia_latisecta	Reinhardtia_gracilis)	Reinhardtia_simplex)))	((((((Heterospathe_cagayanensis	(Veitchia_spiralis	Kentiopsis_piersoniorum))	Dictyosperma_album)	(Burretiokentia_grandiflora	Geonoma_undata))	((Iriartea_deltoidea	Pelagodoxa_henryana)	(Leopoldinia_pulchra	Manicaria_saccifera)))	((Oenocarpus_bataua	Oenocarpus_minor)	Prestoea_acuminata))	Pseudophoenix_vinifera))	(Attalea_speciosa	(Elaeis_oleifera	Elaeis_guineensis)))))	Calamus_caryotoides);
(((Elaeis_oleifera	Elaeis_guineensis)	(((((Chamaedorea_seifrizii	((((Sabal_domingensis	(Iriartea_deltoidea	Phoenix_dactylifera))	(Serenoa_repens	Nypa_fruticans))	(Orania_palindan	(Bactris_major	(Podococcus_barteri	Sclerosperma_profizianum))))	Pseudophoenix_vinifera))	((((Geonoma_undata	Leopoldinia_pulchra)	(Dypsis_decaryi	((Veitchia_spiralis	(Heterospathe_cagayanensis	(Burretiokentia_grandiflora	Kentiopsis_piersoniorum)))	Dictyosperma_album)))	(Manicaria_saccifera	((Oenocarpus_bataua	Oenocarpus_minor)	Prestoea_acuminata)))	Pelagodoxa_henryana))	Roystonea_regia)	(Reinhardtia_paiewonskiana	((Reinhardtia_latisecta	Reinhardtia_gracilis)	Reinhardtia_simplex)))	Attalea_speciosa))	Calamus_caryotoides);
((Pseudophoenix_vinifera	(((((Iriartea_deltoidea	Nypa_fruticans)	((Bactris_major	Serenoa_repens)	((((Leopoldinia_pulchra	Manicaria_saccifera)	((Oenocarpus_bataua	Oenocarpus_minor)	Prestoea_acuminata))	(Geonoma_undata	(Dypsis_decaryi	Pelagodoxa_henryana)))	(((Veitchia_spiralis	(Heterospathe_cagayanensis	Kentiopsis_piersoniorum))	Burretiokentia_grandiflora)	Dictyosperma_album))))	(Roystonea_regia	((Chamaedorea_seifrizii	(Reinhardtia_paiewonskiana	((Reinhardtia_latisecta	Reinhardtia_gracilis)	Reinhardtia_simplex)))	(Attalea_speciosa	(Elaeis_oleifera	Elaeis_guineensis)))))	(Sabal_domingensis	Phoenix_dactylifera))	(Orania_palindan	(Podococcus_barteri	Sclerosperma_profizianum))))	Calamus_caryotoides);
(((((Heterospathe_cagayanensis	Kentiopsis_piersoniorum)	(Veitchia_spiralis	Burretiokentia_grandiflora))	Dictyosperma_album)	(((Pelagodoxa_henryana	(Leopoldinia_pulchra	Manicaria_saccifera))	((Oenocarpus_bataua	Oenocarpus_minor)	Prestoea_acuminata))	(Geonoma_undata	(((((Roystonea_regia	(Chamaedorea_seifrizii	Orania_palindan))	Pseudophoenix_vinifera)	(Dypsis_decaryi	((Bactris_major	Serenoa_repens)	(Phoenix_dactylifera	(Sabal_domingensis	Nypa_fruticans)))))	(Podococcus_barteri	Sclerosperma_profizianum))	(Iriartea_deltoidea	((Reinhardtia_paiewonskiana	((Reinhardtia_latisecta	Reinhardtia_gracilis)	Reinhardtia_simplex))	(Attalea_speciosa	(Elaeis_oleifera	Elaeis_guineensis))))))))	Calamus_caryotoides);
(((((Heterospathe_cagayanensis	Kentiopsis_piersoniorum)	Veitchia_spiralis)	Dictyosperma_album)	(((Pelagodoxa_henryana	(Leopoldinia_pulchra	Manicaria_saccifera))	((Oenocarpus_bataua	Oenocarpus_minor)	Prestoea_acuminata))	(Burretiokentia_grandiflora	(Geonoma_undata	((((Dypsis_decaryi	(Nypa_fruticans	(Phoenix_dactylifera	Sabal_domingensis)))	Iriartea_deltoidea)	((((Roystonea_regia	((Bactris_major	(Podococcus_barteri	Sclerosperma_profizianum))	Orania_palindan))	((Reinhardtia_paiewonskiana	((Reinhardtia_latisecta	Reinhardtia_gracilis)	Reinhardtia_simplex))	(Attalea_speciosa	(Elaeis_oleifera	Elaeis_guineensis))))	Chamaedorea_seifrizii)	Pseudophoenix_vinifera))	Serenoa_repens)))))	Calamus_caryotoides);
((Roystonea_regia	((Chamaedorea_seifrizii	Orania_palindan)	(((Reinhardtia_paiewonskiana	((Reinhardtia_latisecta	Reinhardtia_gracilis)	Reinhardtia_simplex))	(Attalea_speciosa	(Elaeis_oleifera	Elaeis_guineensis)))	((((Bactris_major	(Sclerosperma_profizianum	(Iriartea_deltoidea	Podococcus_barteri)))	Pseudophoenix_vinifera)	(Dypsis_decaryi	((Serenoa_repens	Nypa_fruticans)	(Phoenix_dactylifera	Sabal_domingensis))))	((((Manicaria_saccifera	(Pelagodoxa_henryana	Leopoldinia_pulchra))	((Oenocarpus_bataua	Oenocarpus_minor)	Prestoea_acuminata))	Geonoma_undata)	((Burretiokentia_grandiflora	((Heterospathe_cagayanensis	Kentiopsis_piersoniorum)	Veitchia_spiralis))	Dictyosperma_album))))))	Calamus_caryotoides);
((Roystonea_regia	((Chamaedorea_seifrizii	Orania_palindan)	(((Reinhardtia_paiewonskiana	((Reinhardtia_latisecta	Reinhardtia_gracilis)	Reinhardtia_simplex))	(Attalea_speciosa	(Elaeis_oleifera	Elaeis_guineensis)))	(((((Bactris_major	(Sclerosperma_profizianum	Podococcus_barteri))	Iriartea_deltoidea)	Pseudophoenix_vinifera)	((Serenoa_repens	Nypa_fruticans)	(Phoenix_dactylifera	Sabal_domingensis)))	(((Dypsis_decaryi	((Burretiokentia_grandiflora	((Heterospathe_cagayanensis	Kentiopsis_piersoniorum)	Veitchia_spiralis))	Dictyosperma_album))	((Manicaria_saccifera	(Pelagodoxa_henryana	Leopoldinia_pulchra))	((Oenocarpus_bataua	Oenocarpus_minor)	Prestoea_acuminata)))	Geonoma_undata)))))	Calamus_caryotoides);
(((((((((Bactris_major	Dypsis_decaryi)	((Iriartea_deltoidea	((Orania_palindan	Podococcus_barteri)	Sclerosperma_profizianum))	Roystonea_regia))	Pseudophoenix_vinifera)	(((Phoenix_dactylifera	Sabal_domingensis)	(Serenoa_repens	Nypa_fruticans))	Chamaedorea_seifrizii))	(((Oenocarpus_bataua	Oenocarpus_minor)	Prestoea_acuminata)	((Geonoma_undata	((Burretiokentia_grandiflora	((Heterospathe_cagayanensis	Kentiopsis_piersoniorum)	Veitchia_spiralis))	Dictyosperma_album))	(Pelagodoxa_henryana	(Leopoldinia_pulchra	Manicaria_saccifera)))))	((Elaeis_guineensis	Elaeis_oleifera)	Attalea_speciosa))	(Reinhardtia_simplex	Reinhardtia_paiewonskiana))	(Reinhardtia_latisecta	Reinhardtia_gracilis))	Calamus_caryotoides);
((((Attalea_speciosa	(((((((Heterospathe_cagayanensis	Roystonea_regia)	(((Orania_palindan	Podococcus_barteri)	Sclerosperma_profizianum)	Bactris_major))	Pseudophoenix_vinifera)	((Phoenix_dactylifera	((Iriartea_deltoidea	Nypa_fruticans)	Sabal_domingensis))	Serenoa_repens))	(((Oenocarpus_bataua	Oenocarpus_minor)	Prestoea_acuminata)	((Geonoma_undata	((Veitchia_spiralis	Dictyosperma_album)	(Burretiokentia_grandiflora	Kentiopsis_piersoniorum)))	(Manicaria_saccifera	(Pelagodoxa_henryana	Leopoldinia_pulchra)))))	Chamaedorea_seifrizii)	(Dypsis_decaryi	(Reinhardtia_simplex	Reinhardtia_paiewonskiana))))	(Elaeis_guineensis	Elaeis_oleifera))	(Reinhardtia_latisecta	Reinhardtia_gracilis))	Calamus_caryotoides);
(((((Heterospathe_cagayanensis	Veitchia_spiralis)	Kentiopsis_piersoniorum)	Dictyosperma_album)	(((Burretiokentia_grandiflora	Geonoma_undata)	((Manicaria_saccifera	(Pelagodoxa_henryana	Leopoldinia_pulchra))	((Oenocarpus_bataua	Oenocarpus_minor)	Prestoea_acuminata)))	((((((Reinhardtia_latisecta	Reinhardtia_gracilis)	Reinhardtia_simplex)	Reinhardtia_paiewonskiana)	(Attalea_speciosa	(Elaeis_guineensis	Elaeis_oleifera)))	Iriartea_deltoidea)	((((Roystonea_regia	Orania_palindan)	Pseudophoenix_vinifera)	(Chamaedorea_seifrizii	(Dypsis_decaryi	((Phoenix_dactylifera	Sabal_domingensis)	(Nypa_fruticans	Serenoa_repens)))))	((Sclerosperma_profizianum	Podococcus_barteri)	Bactris_major)))))	Calamus_caryotoides);
(((((Manicaria_saccifera	(Pelagodoxa_henryana	Leopoldinia_pulchra))	((Oenocarpus_bataua	Oenocarpus_minor)	Prestoea_acuminata))	((((((Iriartea_deltoidea	(Phoenix_dactylifera	Sabal_domingensis))	((Orania_palindan	((Sclerosperma_profizianum	Podococcus_barteri)	Bactris_major))	(Roystonea_regia	Pseudophoenix_vinifera)))	(Chamaedorea_seifrizii	((((Reinhardtia_latisecta	Reinhardtia_gracilis)	Reinhardtia_simplex)	Reinhardtia_paiewonskiana)	(Attalea_speciosa	(Elaeis_guineensis	Elaeis_oleifera)))))	(Nypa_fruticans	Serenoa_repens))	((Dypsis_decaryi	((Heterospathe_cagayanensis	Veitchia_spiralis)	Kentiopsis_piersoniorum))	Dictyosperma_album))	Geonoma_undata))	Burretiokentia_grandiflora)	Calamus_caryotoides);
(((Elaeis_guineensis	Elaeis_oleifera)	((((((((Sclerosperma_profizianum	(Podococcus_barteri	Iriartea_deltoidea))	Bactris_major)	(Orania_palindan	Chamaedorea_seifrizii))	(((Nypa_fruticans	Serenoa_repens)	(Phoenix_dactylifera	Sabal_domingensis))	Pseudophoenix_vinifera))	Roystonea_regia)	((((Manicaria_saccifera	(Pelagodoxa_henryana	Leopoldinia_pulchra))	((Oenocarpus_bataua	Oenocarpus_minor)	Prestoea_acuminata))	((Burretiokentia_grandiflora	((Heterospathe_cagayanensis	Veitchia_spiralis)	Kentiopsis_piersoniorum))	(Dictyosperma_album	Dypsis_decaryi)))	Geonoma_undata))	(((Reinhardtia_latisecta	Reinhardtia_gracilis)	Reinhardtia_simplex)	Reinhardtia_paiewonskiana))	Attalea_speciosa))	Calamus_caryotoides);
((Roystonea_regia	((((((Oenocarpus_bataua	Oenocarpus_minor)	Prestoea_acuminata)	(((((Veitchia_spiralis	Dictyosperma_album)	Heterospathe_cagayanensis)	(Burretiokentia_grandiflora	Kentiopsis_piersoniorum))	Geonoma_undata)	(Pelagodoxa_henryana	(Leopoldinia_pulchra	Manicaria_saccifera))))	((((Reinhardtia_latisecta	Reinhardtia_gracilis)	Reinhardtia_simplex)	Reinhardtia_paiewonskiana)	(Attalea_speciosa	(Elaeis_guineensis	Elaeis_oleifera))))	((((Sclerosperma_profizianum	(Podococcus_barteri	Iriartea_deltoidea))	Bactris_major)	(Dypsis_decaryi	((Nypa_fruticans	Serenoa_repens)	(Phoenix_dactylifera	Sabal_domingensis))))	Pseudophoenix_vinifera))	(Orania_palindan	Chamaedorea_seifrizii)))	Calamus_caryotoides);
((((Veitchia_spiralis	Dictyosperma_album)	(Burretiokentia_grandiflora	Kentiopsis_piersoniorum))	((Manicaria_saccifera	((Oenocarpus_bataua	Oenocarpus_minor)	Prestoea_acuminata))	((Geonoma_undata	(Dypsis_decaryi	Leopoldinia_pulchra))	(Pelagodoxa_henryana	((((Reinhardtia_latisecta	Reinhardtia_gracilis)	(Reinhardtia_simplex	Reinhardtia_paiewonskiana))	(Attalea_speciosa	(Elaeis_guineensis	Elaeis_oleifera)))	((Orania_palindan	(Heterospathe_cagayanensis	Roystonea_regia))	((Pseudophoenix_vinifera	(Sclerosperma_profizianum	Podococcus_barteri))	(Chamaedorea_seifrizii	((Bactris_major	Serenoa_repens)	(Phoenix_dactylifera	((Iriartea_deltoidea	Nypa_fruticans)	Sabal_domingensis)))))))))))	Calamus_caryotoides);
((((Dypsis_decaryi	(Burretiokentia_grandiflora	((Heterospathe_cagayanensis	Kentiopsis_piersoniorum)	Veitchia_spiralis)))	Dictyosperma_album)	(((Manicaria_saccifera	((Oenocarpus_bataua	Oenocarpus_minor)	Prestoea_acuminata))	((Pelagodoxa_henryana	Geonoma_undata)	Leopoldinia_pulchra))	(((Reinhardtia_paiewonskiana	((Reinhardtia_latisecta	Reinhardtia_gracilis)	Reinhardtia_simplex))	(Attalea_speciosa	(Elaeis_guineensis	Elaeis_oleifera)))	((Orania_palindan	Roystonea_regia)	((Pseudophoenix_vinifera	(Bactris_major	(Sclerosperma_profizianum	Podococcus_barteri)))	(Chamaedorea_seifrizii	(((Iriartea_deltoidea	Nypa_fruticans)	Serenoa_repens)	(Phoenix_dactylifera	Sabal_domingensis))))))))	Calamus_caryotoides);
(((((Iriartea_deltoidea	Nypa_fruticans)	(Bactris_major	Serenoa_repens))	(Phoenix_dactylifera	Sabal_domingensis))	((((Chamaedorea_seifrizii	Roystonea_regia)	(((Burretiokentia_grandiflora	Orania_palindan)	(Attalea_speciosa	(Elaeis_guineensis	Elaeis_oleifera)))	((Dypsis_decaryi	(Reinhardtia_paiewonskiana	((Reinhardtia_latisecta	Reinhardtia_gracilis)	Reinhardtia_simplex)))	(Sclerosperma_profizianum	Podococcus_barteri))))	((Geonoma_undata	Leopoldinia_pulchra)	((((Kentiopsis_piersoniorum	Heterospathe_cagayanensis)	Veitchia_spiralis)	Dictyosperma_album)	((Pelagodoxa_henryana	Manicaria_saccifera)	((Oenocarpus_bataua	Oenocarpus_minor)	Prestoea_acuminata)))))	Pseudophoenix_vinifera))	Calamus_caryotoides);
(((((Sclerosperma_profizianum	(Bactris_major	Podococcus_barteri))	Iriartea_deltoidea)	((Pseudophoenix_vinifera	Chamaedorea_seifrizii)	((Roystonea_regia	(((Attalea_speciosa	(Elaeis_guineensis	Elaeis_oleifera))	(Reinhardtia_paiewonskiana	((Reinhardtia_latisecta	Reinhardtia_gracilis)	Reinhardtia_simplex)))	(((Manicaria_saccifera	((Oenocarpus_bataua	Oenocarpus_minor)	Prestoea_acuminata))	(Dypsis_decaryi	(((Dictyosperma_album	Kentiopsis_piersoniorum)	(Burretiokentia_grandiflora	Veitchia_spiralis))	Heterospathe_cagayanensis)))	((Pelagodoxa_henryana	Geonoma_undata)	Leopoldinia_pulchra))))	Orania_palindan)))	((Serenoa_repens	Phoenix_dactylifera)	(Nypa_fruticans	Sabal_domingensis)))	Calamus_caryotoides);
(((Reinhardtia_gracilis	Reinhardtia_latisecta)	((((((Elaeis_guineensis	Elaeis_oleifera)	Attalea_speciosa)	(Reinhardtia_paiewonskiana	Reinhardtia_simplex))	(Pseudophoenix_vinifera	(Iriartea_deltoidea	((((Geonoma_undata	((((Veitchia_spiralis	Dictyosperma_album)	Heterospathe_cagayanensis)	Kentiopsis_piersoniorum)	(((Oenocarpus_bataua	Oenocarpus_minor)	Prestoea_acuminata)	((Pelagodoxa_henryana	Leopoldinia_pulchra)	Manicaria_saccifera))))	Burretiokentia_grandiflora)	Serenoa_repens)	(Dypsis_decaryi	(Phoenix_dactylifera	(Nypa_fruticans	Sabal_domingensis)))))))	((Bactris_major	(Sclerosperma_profizianum	(Podococcus_barteri	Orania_palindan)))	Chamaedorea_seifrizii))	Roystonea_regia))	Calamus_caryotoides);
(((Reinhardtia_gracilis	Reinhardtia_latisecta)	((((((((Veitchia_spiralis	Heterospathe_cagayanensis)	Kentiopsis_piersoniorum)	Burretiokentia_grandiflora)	Dictyosperma_album)	((((Oenocarpus_bataua	Oenocarpus_minor)	Prestoea_acuminata)	(Pelagodoxa_henryana	Manicaria_saccifera))	(Leopoldinia_pulchra	Geonoma_undata)))	(Dypsis_decaryi	(Iriartea_deltoidea	((Phoenix_dactylifera	Sabal_domingensis)	((Bactris_major	Serenoa_repens)	Nypa_fruticans)))))	((((Elaeis_guineensis	Elaeis_oleifera)	Attalea_speciosa)	((Reinhardtia_paiewonskiana	Reinhardtia_simplex)	Chamaedorea_seifrizii))	(Roystonea_regia	(Sclerosperma_profizianum	(Podococcus_barteri	Orania_palindan)))))	Pseudophoenix_vinifera))	Calamus_caryotoides);
(((Dypsis_decaryi	((((Veitchia_spiralis	Heterospathe_cagayanensis)	Kentiopsis_piersoniorum)	Burretiokentia_grandiflora)	Dictyosperma_album))	(((((Elaeis_guineensis	Elaeis_oleifera)	Attalea_speciosa)	(Reinhardtia_paiewonskiana	((Reinhardtia_gracilis	Reinhardtia_latisecta)	Reinhardtia_simplex)))	(((Phoenix_dactylifera	Sabal_domingensis)	(Serenoa_repens	(Nypa_fruticans	Iriartea_deltoidea)))	(Pseudophoenix_vinifera	(Roystonea_regia	(Chamaedorea_seifrizii	(Orania_palindan	(Bactris_major	(Sclerosperma_profizianum	Podococcus_barteri))))))))	((Pelagodoxa_henryana	(Manicaria_saccifera	Leopoldinia_pulchra))	(((Oenocarpus_bataua	Oenocarpus_minor)	Prestoea_acuminata)	Geonoma_undata))))	Calamus_caryotoides);
(((((((Elaeis_guineensis	Elaeis_oleifera)	Attalea_speciosa)	(Reinhardtia_paiewonskiana	((Reinhardtia_gracilis	Reinhardtia_latisecta)	Reinhardtia_simplex)))	((((((Iriartea_deltoidea	Phoenix_dactylifera)	Sabal_domingensis)	((Bactris_major	Serenoa_repens)	(Chamaedorea_seifrizii	Nypa_fruticans)))	Orania_palindan)	Pseudophoenix_vinifera)	(Sclerosperma_profizianum	Podococcus_barteri)))	(((Manicaria_saccifera	(((Oenocarpus_bataua	Oenocarpus_minor)	Prestoea_acuminata)	Pelagodoxa_henryana))	(Leopoldinia_pulchra	Geonoma_undata))	(Dypsis_decaryi	((((Veitchia_spiralis	Heterospathe_cagayanensis)	Kentiopsis_piersoniorum)	Burretiokentia_grandiflora)	Dictyosperma_album))))	Roystonea_regia)	Calamus_caryotoides);
(((Dypsis_decaryi	(((Veitchia_spiralis	Dictyosperma_album)	Heterospathe_cagayanensis)	(Kentiopsis_piersoniorum	Burretiokentia_grandiflora)))	((((Oenocarpus_bataua	Oenocarpus_minor)	Prestoea_acuminata)	(Pelagodoxa_henryana	(Manicaria_saccifera	Leopoldinia_pulchra)))	(Geonoma_undata	((((Elaeis_guineensis	Elaeis_oleifera)	Attalea_speciosa)	(Reinhardtia_paiewonskiana	((Reinhardtia_gracilis	Reinhardtia_latisecta)	Reinhardtia_simplex)))	((((Phoenix_dactylifera	Sabal_domingensis)	((Bactris_major	Serenoa_repens)	Nypa_fruticans))	((Pseudophoenix_vinifera	(Chamaedorea_seifrizii	(Orania_palindan	(Sclerosperma_profizianum	Podococcus_barteri))))	Iriartea_deltoidea))	Roystonea_regia)))))	Calamus_caryotoides);
(((((Oenocarpus_bataua	Oenocarpus_minor)	Prestoea_acuminata)	((Pelagodoxa_henryana	(Manicaria_saccifera	Leopoldinia_pulchra))	(((Dypsis_decaryi	(Dictyosperma_album	(Veitchia_spiralis	(Kentiopsis_piersoniorum	Heterospathe_cagayanensis))))	(Burretiokentia_grandiflora	Geonoma_undata))	((Chamaedorea_seifrizii	(((Elaeis_guineensis	Elaeis_oleifera)	Attalea_speciosa)	(Reinhardtia_paiewonskiana	((Reinhardtia_gracilis	Reinhardtia_latisecta)	Reinhardtia_simplex))))	((Roystonea_regia	((Sabal_domingensis	(Iriartea_deltoidea	Nypa_fruticans))	Phoenix_dactylifera))	(Pseudophoenix_vinifera	(Orania_palindan	(Sclerosperma_profizianum	(Bactris_major	Podococcus_barteri)))))))))	Serenoa_repens)	Calamus_caryotoides);
((((Oenocarpus_bataua	Oenocarpus_minor)	Prestoea_acuminata)	((Manicaria_saccifera	(Leopoldinia_pulchra	Pelagodoxa_henryana))	(Geonoma_undata	((Dictyosperma_album	(Burretiokentia_grandiflora	(Kentiopsis_piersoniorum	(Heterospathe_cagayanensis	Veitchia_spiralis))))	((Roystonea_regia	(((Elaeis_guineensis	Elaeis_oleifera)	Attalea_speciosa)	(Reinhardtia_paiewonskiana	((Reinhardtia_gracilis	Reinhardtia_latisecta)	Reinhardtia_simplex))))	(Pseudophoenix_vinifera	(((Chamaedorea_seifrizii	Orania_palindan)	((((Iriartea_deltoidea	Nypa_fruticans)	Serenoa_repens)	(Sabal_domingensis	Phoenix_dactylifera))	Dypsis_decaryi))	(Sclerosperma_profizianum	(Bactris_major	Podococcus_barteri)))))))))	Calamus_caryotoides);
((Prestoea_acuminata	((((Dictyosperma_album	(Burretiokentia_grandiflora	(Kentiopsis_piersoniorum	(Heterospathe_cagayanensis	Veitchia_spiralis))))	Pelagodoxa_henryana)	((Oenocarpus_bataua	Oenocarpus_minor)	((Leopoldinia_pulchra	Manicaria_saccifera)	Geonoma_undata)))	((((Elaeis_guineensis	Elaeis_oleifera)	Attalea_speciosa)	(Reinhardtia_paiewonskiana	((Reinhardtia_gracilis	Reinhardtia_latisecta)	Reinhardtia_simplex)))	(((Pseudophoenix_vinifera	(((((Iriartea_deltoidea	Nypa_fruticans)	Serenoa_repens)	(Sabal_domingensis	Phoenix_dactylifera))	Dypsis_decaryi)	(Orania_palindan	((Sclerosperma_profizianum	Podococcus_barteri)	Bactris_major))))	Chamaedorea_seifrizii)	Roystonea_regia))))	Calamus_caryotoides);
((Roystonea_regia	(((Pseudophoenix_vinifera	((Serenoa_repens	(((((Pelagodoxa_henryana	Leopoldinia_pulchra)	Manicaria_saccifera)	Geonoma_undata)	((Veitchia_spiralis	Dictyosperma_album)	((Dypsis_decaryi	(Burretiokentia_grandiflora	Kentiopsis_piersoniorum))	Heterospathe_cagayanensis)))	(Prestoea_acuminata	(Oenocarpus_bataua	Oenocarpus_minor))))	Chamaedorea_seifrizii))	(Iriartea_deltoidea	(Sabal_domingensis	(Nypa_fruticans	Phoenix_dactylifera))))	((Orania_palindan	((Sclerosperma_profizianum	Podococcus_barteri)	Bactris_major))	(((Elaeis_guineensis	Elaeis_oleifera)	Attalea_speciosa)	(Reinhardtia_paiewonskiana	((Reinhardtia_gracilis	Reinhardtia_latisecta)	Reinhardtia_simplex))))))	Calamus_caryotoides);
(((Elaeis_guineensis	Elaeis_oleifera)	(((((((Pelagodoxa_henryana	Geonoma_undata)	(Prestoea_acuminata	(Oenocarpus_bataua	Oenocarpus_minor)))	(((Veitchia_spiralis	Dictyosperma_album)	((Burretiokentia_grandiflora	Kentiopsis_piersoniorum)	Heterospathe_cagayanensis))	(Manicaria_saccifera	(Leopoldinia_pulchra	Dypsis_decaryi))))	(Reinhardtia_paiewonskiana	((Reinhardtia_gracilis	Reinhardtia_latisecta)	Reinhardtia_simplex)))	((((Chamaedorea_seifrizii	Orania_palindan)	Pseudophoenix_vinifera)	(Roystonea_regia	(Serenoa_repens	(Phoenix_dactylifera	(Sabal_domingensis	Nypa_fruticans)))))	(Sclerosperma_profizianum	(Podococcus_barteri	Bactris_major))))	Iriartea_deltoidea)	Attalea_speciosa))	Calamus_caryotoides);
(((Reinhardtia_latisecta	Reinhardtia_gracilis)	((((((Dypsis_decaryi	(((Sclerosperma_profizianum	Podococcus_barteri)	Bactris_major)	(Orania_palindan	Chamaedorea_seifrizii)))	Pseudophoenix_vinifera)	(((Iriartea_deltoidea	(Serenoa_repens	Nypa_fruticans))	(Sabal_domingensis	Phoenix_dactylifera))	((Prestoea_acuminata	(Oenocarpus_bataua	Oenocarpus_minor))	(((Pelagodoxa_henryana	Leopoldinia_pulchra)	Manicaria_saccifera)	(Geonoma_undata	((Veitchia_spiralis	(Kentiopsis_piersoniorum	Heterospathe_cagayanensis))	Dictyosperma_album))))))	(Burretiokentia_grandiflora	(Attalea_speciosa	(Elaeis_guineensis	Elaeis_oleifera))))	(Reinhardtia_simplex	Reinhardtia_paiewonskiana))	Roystonea_regia))	Calamus_caryotoides);
(((((Roystonea_regia	((Chamaedorea_seifrizii	Pseudophoenix_vinifera)	((Iriartea_deltoidea	((Nypa_fruticans	Sabal_domingensis)	Phoenix_dactylifera))	(Serenoa_repens	(Burretiokentia_grandiflora	((Prestoea_acuminata	(Oenocarpus_bataua	Oenocarpus_minor))	(((Kentiopsis_piersoniorum	(Heterospathe_cagayanensis	Veitchia_spiralis))	Dictyosperma_album)	((((Dypsis_decaryi	Leopoldinia_pulchra)	Pelagodoxa_henryana)	Geonoma_undata)	Manicaria_saccifera))))))))	((Orania_palindan	(Sclerosperma_profizianum	Podococcus_barteri))	Bactris_major))	(((Reinhardtia_latisecta	Reinhardtia_gracilis)	Reinhardtia_simplex)	Reinhardtia_paiewonskiana))	(Attalea_speciosa	(Elaeis_guineensis	Elaeis_oleifera)))	Calamus_caryotoides);
(((((((Bactris_major	(Sclerosperma_profizianum	Podococcus_barteri))	Pseudophoenix_vinifera)	(Chamaedorea_seifrizii	(Iriartea_deltoidea	((Phoenix_dactylifera	Sabal_domingensis)	(Serenoa_repens	Nypa_fruticans)))))	((Dypsis_decaryi	Orania_palindan)	Roystonea_regia))	(((((Leopoldinia_pulchra	Pelagodoxa_henryana)	Manicaria_saccifera)	(Prestoea_acuminata	(Oenocarpus_bataua	Oenocarpus_minor)))	((((Kentiopsis_piersoniorum	Burretiokentia_grandiflora)	(Veitchia_spiralis	Dictyosperma_album))	Heterospathe_cagayanensis)	Geonoma_undata))	(((Reinhardtia_latisecta	Reinhardtia_gracilis)	Reinhardtia_simplex)	Reinhardtia_paiewonskiana)))	(Attalea_speciosa	(Elaeis_guineensis	Elaeis_oleifera)))	Calamus_caryotoides);
((Pseudophoenix_vinifera	((((Phoenix_dactylifera	Sabal_domingensis)	(Serenoa_repens	Nypa_fruticans))	((Chamaedorea_seifrizii	(((((Reinhardtia_latisecta	Reinhardtia_gracilis)	Reinhardtia_simplex)	Reinhardtia_paiewonskiana)	(Attalea_speciosa	(Elaeis_guineensis	Elaeis_oleifera)))	Orania_palindan))	(Roystonea_regia	((((Leopoldinia_pulchra	Pelagodoxa_henryana)	Manicaria_saccifera)	(Prestoea_acuminata	(Oenocarpus_bataua	Oenocarpus_minor)))	(Geonoma_undata	(Dypsis_decaryi	((Burretiokentia_grandiflora	((Veitchia_spiralis	Heterospathe_cagayanensis)	Kentiopsis_piersoniorum))	Dictyosperma_album)))))))	(Iriartea_deltoidea	(Sclerosperma_profizianum	(Podococcus_barteri	Bactris_major)))))	Calamus_caryotoides);
(((Iriartea_deltoidea	((Phoenix_dactylifera	Sabal_domingensis)	(Serenoa_repens	Nypa_fruticans)))	((Pseudophoenix_vinifera	((((((Leopoldinia_pulchra	Pelagodoxa_henryana)	Manicaria_saccifera)	(Prestoea_acuminata	(Oenocarpus_bataua	Oenocarpus_minor)))	((Burretiokentia_grandiflora	Geonoma_undata)	(Dypsis_decaryi	((Kentiopsis_piersoniorum	(Veitchia_spiralis	Dictyosperma_album))	Heterospathe_cagayanensis))))	((((Reinhardtia_latisecta	Reinhardtia_gracilis)	Reinhardtia_simplex)	Reinhardtia_paiewonskiana)	(Attalea_speciosa	(Elaeis_guineensis	Elaeis_oleifera))))	Roystonea_regia))	((Chamaedorea_seifrizii	Orania_palindan)	(Sclerosperma_profizianum	(Podococcus_barteri	Bactris_major)))))	Calamus_caryotoides);
(((Iriartea_deltoidea	Nypa_fruticans)	(((((Orania_palindan	((((((Leopoldinia_pulchra	Pelagodoxa_henryana)	Manicaria_saccifera)	(Prestoea_acuminata	(Oenocarpus_bataua	Oenocarpus_minor)))	(Dictyosperma_album	((Burretiokentia_grandiflora	(Heterospathe_cagayanensis	(Veitchia_spiralis	Kentiopsis_piersoniorum)))	Dypsis_decaryi)))	Geonoma_undata)	((Roystonea_regia	(((Reinhardtia_latisecta	Reinhardtia_gracilis)	Reinhardtia_simplex)	Reinhardtia_paiewonskiana))	(Chamaedorea_seifrizii	(Attalea_speciosa	(Elaeis_guineensis	Elaeis_oleifera))))))	Pseudophoenix_vinifera)	(Sclerosperma_profizianum	Podococcus_barteri))	(Phoenix_dactylifera	Sabal_domingensis))	(Bactris_major	Serenoa_repens)))	Calamus_caryotoides);
((Pseudophoenix_vinifera	((Bactris_major	(Sclerosperma_profizianum	Podococcus_barteri))	((((((Leopoldinia_pulchra	Pelagodoxa_henryana)	Manicaria_saccifera)	(Prestoea_acuminata	(Oenocarpus_bataua	Oenocarpus_minor)))	((Dictyosperma_album	(Burretiokentia_grandiflora	(Heterospathe_cagayanensis	(Veitchia_spiralis	Kentiopsis_piersoniorum))))	(Geonoma_undata	Iriartea_deltoidea)))	(((((Reinhardtia_latisecta	Reinhardtia_gracilis)	Reinhardtia_simplex)	Reinhardtia_paiewonskiana)	(Attalea_speciosa	(Elaeis_guineensis	Elaeis_oleifera)))	((Roystonea_regia	(Orania_palindan	Dypsis_decaryi))	Chamaedorea_seifrizii)))	((Nypa_fruticans	Serenoa_repens)	(Phoenix_dactylifera	Sabal_domingensis)))))	Calamus_caryotoides);
(((Nypa_fruticans	Iriartea_deltoidea)	(((Pseudophoenix_vinifera	(((((Manicaria_saccifera	Leopoldinia_pulchra)	(Prestoea_acuminata	(Oenocarpus_bataua	Oenocarpus_minor)))	((Dictyosperma_album	(Burretiokentia_grandiflora	(Heterospathe_cagayanensis	(Veitchia_spiralis	Kentiopsis_piersoniorum))))	((Pelagodoxa_henryana	Dypsis_decaryi)	Geonoma_undata)))	(((((Reinhardtia_latisecta	Reinhardtia_gracilis)	Reinhardtia_simplex)	Reinhardtia_paiewonskiana)	(Attalea_speciosa	(Elaeis_guineensis	Elaeis_oleifera)))	Roystonea_regia))	(((Bactris_major	(Sclerosperma_profizianum	Podococcus_barteri))	Orania_palindan)	Chamaedorea_seifrizii)))	Serenoa_repens)	(Phoenix_dactylifera	Sabal_domingensis)))	Calamus_caryotoides);
((((Dypsis_decaryi	((Heterospathe_cagayanensis	(Veitchia_spiralis	Dictyosperma_album))	Kentiopsis_piersoniorum))	((Geonoma_undata	((Manicaria_saccifera	(Leopoldinia_pulchra	Pelagodoxa_henryana))	(Prestoea_acuminata	(Oenocarpus_bataua	Oenocarpus_minor))))	(((((Bactris_major	(Sclerosperma_profizianum	Podococcus_barteri))	Orania_palindan)	((((Reinhardtia_latisecta	Reinhardtia_gracilis)	Reinhardtia_simplex)	Reinhardtia_paiewonskiana)	(Attalea_speciosa	(Elaeis_guineensis	Elaeis_oleifera))))	Roystonea_regia)	(((Nypa_fruticans	Iriartea_deltoidea)	Serenoa_repens)	((Pseudophoenix_vinifera	Chamaedorea_seifrizii)	(Phoenix_dactylifera	Sabal_domingensis))))))	Burretiokentia_grandiflora)	Calamus_caryotoides);
((Pseudophoenix_vinifera	(((Chamaedorea_seifrizii	((Bactris_major	(Sclerosperma_profizianum	Podococcus_barteri))	Orania_palindan))	Roystonea_regia)	((Iriartea_deltoidea	(Phoenix_dactylifera	(Nypa_fruticans	Sabal_domingensis)))	(Serenoa_repens	(((Reinhardtia_simplex	Reinhardtia_paiewonskiana)	(Attalea_speciosa	((Reinhardtia_latisecta	Reinhardtia_gracilis)	(Elaeis_guineensis	Elaeis_oleifera))))	(Geonoma_undata	((Dictyosperma_album	(((Heterospathe_cagayanensis	Veitchia_spiralis)	(Dypsis_decaryi	Kentiopsis_piersoniorum))	Burretiokentia_grandiflora))	((Manicaria_saccifera	(Leopoldinia_pulchra	Pelagodoxa_henryana))	(Prestoea_acuminata	(Oenocarpus_bataua	Oenocarpus_minor))))))))))	Calamus_caryotoides);
(((Reinhardtia_gracilis	Reinhardtia_latisecta)	((Reinhardtia_paiewonskiana	Reinhardtia_simplex)	((Burretiokentia_grandiflora	((Attalea_speciosa	(Elaeis_guineensis	Elaeis_oleifera))	((Chamaedorea_seifrizii	(((Pseudophoenix_vinifera	Iriartea_deltoidea)	(Dypsis_decaryi	(Orania_palindan	(Sclerosperma_profizianum	(Bactris_major	Podococcus_barteri)))))	((Serenoa_repens	Nypa_fruticans)	(Phoenix_dactylifera	Sabal_domingensis))))	Roystonea_regia)))	(((Dictyosperma_album	((Heterospathe_cagayanensis	Kentiopsis_piersoniorum)	Veitchia_spiralis))	((Manicaria_saccifera	(Pelagodoxa_henryana	Leopoldinia_pulchra))	((Oenocarpus_minor	Oenocarpus_bataua)	Prestoea_acuminata)))	Geonoma_undata))))	Calamus_caryotoides);
(((((Reinhardtia_paiewonskiana	((Reinhardtia_gracilis	Reinhardtia_latisecta)	Reinhardtia_simplex))	(((Chamaedorea_seifrizii	((Podococcus_barteri	Orania_palindan)	Sclerosperma_profizianum))	((Iriartea_deltoidea	(((Geonoma_undata	((Manicaria_saccifera	(Pelagodoxa_henryana	Leopoldinia_pulchra))	((Oenocarpus_minor	Oenocarpus_bataua)	Prestoea_acuminata)))	(Dictyosperma_album	(Burretiokentia_grandiflora	((Heterospathe_cagayanensis	Kentiopsis_piersoniorum)	Veitchia_spiralis))))	((Bactris_major	Serenoa_repens)	((Dypsis_decaryi	Phoenix_dactylifera)	(Nypa_fruticans	Sabal_domingensis)))))	Pseudophoenix_vinifera))	Roystonea_regia))	Attalea_speciosa)	(Elaeis_guineensis	Elaeis_oleifera))	Calamus_caryotoides);
(((Dictyosperma_album	((Heterospathe_cagayanensis	Kentiopsis_piersoniorum)	Veitchia_spiralis))	(Geonoma_undata	((((Nypa_fruticans	(Phoenix_dactylifera	Sabal_domingensis))	(Pseudophoenix_vinifera	(Roystonea_regia	(((Reinhardtia_paiewonskiana	((Reinhardtia_gracilis	Reinhardtia_latisecta)	Reinhardtia_simplex))	(Attalea_speciosa	(Elaeis_guineensis	Elaeis_oleifera)))	(Dypsis_decaryi	((Orania_palindan	Chamaedorea_seifrizii)	((Podococcus_barteri	Iriartea_deltoidea)	Sclerosperma_profizianum)))))))	(Bactris_major	Serenoa_repens))	(((Manicaria_saccifera	(Pelagodoxa_henryana	Leopoldinia_pulchra))	((Oenocarpus_minor	Oenocarpus_bataua)	Prestoea_acuminata))	Burretiokentia_grandiflora))))	Calamus_caryotoides);
(((((Iriartea_deltoidea	(Bactris_major	(Podococcus_barteri	Sclerosperma_profizianum)))	((((((Geonoma_undata	Burretiokentia_grandiflora)	((Manicaria_saccifera	(Pelagodoxa_henryana	Leopoldinia_pulchra))	((Oenocarpus_minor	Oenocarpus_bataua)	Prestoea_acuminata)))	(Dictyosperma_album	((Heterospathe_cagayanensis	Kentiopsis_piersoniorum)	Veitchia_spiralis)))	(Reinhardtia_paiewonskiana	((Reinhardtia_gracilis	Reinhardtia_latisecta)	Reinhardtia_simplex)))	((Attalea_speciosa	(Elaeis_guineensis	Elaeis_oleifera))	Roystonea_regia))	(((Serenoa_repens	Nypa_fruticans)	(Phoenix_dactylifera	Sabal_domingensis))	Pseudophoenix_vinifera)))	(Dypsis_decaryi	Orania_palindan))	Chamaedorea_seifrizii)	Calamus_caryotoides);
((((((((Heterospathe_cagayanensis	(Reinhardtia_paiewonskiana	((Reinhardtia_gracilis	Reinhardtia_latisecta)	Reinhardtia_simplex)))	(Attalea_speciosa	(Elaeis_guineensis	Elaeis_oleifera)))	(((Oenocarpus_minor	Oenocarpus_bataua)	Prestoea_acuminata)	(((Veitchia_spiralis	(Kentiopsis_piersoniorum	Dictyosperma_album))	(Burretiokentia_grandiflora	Geonoma_undata))	(Manicaria_saccifera	(Pelagodoxa_henryana	Leopoldinia_pulchra)))))	Roystonea_regia)	(((Phoenix_dactylifera	(Nypa_fruticans	Sabal_domingensis))	Serenoa_repens)	Pseudophoenix_vinifera))	(((Bactris_major	(Podococcus_barteri	Sclerosperma_profizianum))	Orania_palindan)	(Chamaedorea_seifrizii	Dypsis_decaryi)))	Iriartea_deltoidea)	Calamus_caryotoides);
((((Pseudophoenix_vinifera	(((Bactris_major	(Podococcus_barteri	Sclerosperma_profizianum))	((Reinhardtia_paiewonskiana	((Reinhardtia_gracilis	Reinhardtia_latisecta)	Reinhardtia_simplex))	(Attalea_speciosa	(Elaeis_guineensis	Elaeis_oleifera))))	(Dypsis_decaryi	(Iriartea_deltoidea	((Roystonea_regia	Heterospathe_cagayanensis)	(Orania_palindan	Chamaedorea_seifrizii))))))	(((Veitchia_spiralis	((Burretiokentia_grandiflora	Kentiopsis_piersoniorum)	Dictyosperma_album))	(Geonoma_undata	((Oenocarpus_minor	Oenocarpus_bataua)	Prestoea_acuminata)))	(Manicaria_saccifera	(Pelagodoxa_henryana	Leopoldinia_pulchra))))	((Phoenix_dactylifera	(Nypa_fruticans	Sabal_domingensis))	Serenoa_repens))	Calamus_caryotoides);
((((Burretiokentia_grandiflora	(Heterospathe_cagayanensis	(Veitchia_spiralis	Kentiopsis_piersoniorum)))	Dictyosperma_album)	((Geonoma_undata	((Roystonea_regia	((((Bactris_major	(Podococcus_barteri	Sclerosperma_profizianum))	Orania_palindan)	Pseudophoenix_vinifera)	(Chamaedorea_seifrizii	(Dypsis_decaryi	((Serenoa_repens	(Iriartea_deltoidea	Nypa_fruticans))	(Sabal_domingensis	Phoenix_dactylifera))))))	((Reinhardtia_paiewonskiana	((Reinhardtia_gracilis	Reinhardtia_latisecta)	Reinhardtia_simplex))	(Attalea_speciosa	(Elaeis_guineensis	Elaeis_oleifera)))))	(((Oenocarpus_minor	Oenocarpus_bataua)	Prestoea_acuminata)	((Leopoldinia_pulchra	Manicaria_saccifera)	Pelagodoxa_henryana))))	Calamus_caryotoides);
((((((Roystonea_regia	(Chamaedorea_seifrizii	((Reinhardtia_paiewonskiana	((Reinhardtia_gracilis	Reinhardtia_latisecta)	Reinhardtia_simplex))	(Attalea_speciosa	(Elaeis_guineensis	Elaeis_oleifera)))))	((((Manicaria_saccifera	(Pelagodoxa_henryana	Leopoldinia_pulchra))	Geonoma_undata)	((Heterospathe_cagayanensis	(Burretiokentia_grandiflora	Kentiopsis_piersoniorum))	(Veitchia_spiralis	Dictyosperma_album)))	((Oenocarpus_minor	Oenocarpus_bataua)	Prestoea_acuminata)))	(Dypsis_decaryi	((Serenoa_repens	(Iriartea_deltoidea	Nypa_fruticans))	(Sabal_domingensis	Phoenix_dactylifera))))	((Bactris_major	(Podococcus_barteri	Sclerosperma_profizianum))	Orania_palindan))	Pseudophoenix_vinifera)	Calamus_caryotoides);
(((Attalea_speciosa	(Elaeis_guineensis	Elaeis_oleifera))	((((((((Veitchia_spiralis	((Kentiopsis_piersoniorum	Heterospathe_cagayanensis)	(Dictyosperma_album	Dypsis_decaryi)))	Geonoma_undata)	(((Oenocarpus_minor	Oenocarpus_bataua)	Prestoea_acuminata)	((Leopoldinia_pulchra	Pelagodoxa_henryana)	Manicaria_saccifera)))	(Burretiokentia_grandiflora	((Serenoa_repens	(Chamaedorea_seifrizii	Nypa_fruticans))	(Sabal_domingensis	Phoenix_dactylifera))))	(Iriartea_deltoidea	Pseudophoenix_vinifera))	Roystonea_regia)	((Bactris_major	(Podococcus_barteri	Sclerosperma_profizianum))	Orania_palindan))	(Reinhardtia_paiewonskiana	((Reinhardtia_gracilis	Reinhardtia_latisecta)	Reinhardtia_simplex))))	Calamus_caryotoides);
(((Dictyosperma_album	(Burretiokentia_grandiflora	Kentiopsis_piersoniorum))	((((((Reinhardtia_paiewonskiana	((Reinhardtia_gracilis	Reinhardtia_latisecta)	Reinhardtia_simplex))	(Attalea_speciosa	(Elaeis_guineensis	Elaeis_oleifera)))	((Heterospathe_cagayanensis	Roystonea_regia)	((Serenoa_repens	(Dypsis_decaryi	(Nypa_fruticans	(Sabal_domingensis	Phoenix_dactylifera))))	(Pseudophoenix_vinifera	((Bactris_major	(Podococcus_barteri	(Iriartea_deltoidea	Sclerosperma_profizianum)))	(Chamaedorea_seifrizii	Orania_palindan))))))	Geonoma_undata)	(((Oenocarpus_minor	Oenocarpus_bataua)	Prestoea_acuminata)	((Leopoldinia_pulchra	Pelagodoxa_henryana)	Manicaria_saccifera)))	Veitchia_spiralis))	Calamus_caryotoides);
(((Reinhardtia_gracilis	Reinhardtia_latisecta)	((Reinhardtia_simplex	Reinhardtia_paiewonskiana)	(((((Sclerosperma_profizianum	Podococcus_barteri)	Bactris_major)	Orania_palindan)	((Attalea_speciosa	(Elaeis_oleifera	Elaeis_guineensis))	Burretiokentia_grandiflora))	(Roystonea_regia	((Chamaedorea_seifrizii	(Pseudophoenix_vinifera	(((Serenoa_repens	Nypa_fruticans)	(Sabal_domingensis	Phoenix_dactylifera))	Iriartea_deltoidea)))	(((Geonoma_undata	((Oenocarpus_bataua	Oenocarpus_minor)	Prestoea_acuminata))	((Leopoldinia_pulchra	Pelagodoxa_henryana)	Manicaria_saccifera))	(((Heterospathe_cagayanensis	(Veitchia_spiralis	Kentiopsis_piersoniorum))	Dypsis_decaryi)	Dictyosperma_album)))))))	Calamus_caryotoides);
(((((((Leopoldinia_pulchra	Pelagodoxa_henryana)	Manicaria_saccifera)	((Oenocarpus_bataua	Oenocarpus_minor)	Prestoea_acuminata))	(((Heterospathe_cagayanensis	((Burretiokentia_grandiflora	Kentiopsis_piersoniorum)	(Veitchia_spiralis	Dictyosperma_album)))	Dypsis_decaryi)	Geonoma_undata))	(((Pseudophoenix_vinifera	((((Sabal_domingensis	Nypa_fruticans)	Phoenix_dactylifera)	Iriartea_deltoidea)	(Chamaedorea_seifrizii	Serenoa_repens)))	(((Sclerosperma_profizianum	Podococcus_barteri)	Bactris_major)	Orania_palindan))	Roystonea_regia))	((Attalea_speciosa	(Elaeis_oleifera	Elaeis_guineensis))	(((Reinhardtia_gracilis	Reinhardtia_latisecta)	Reinhardtia_simplex)	Reinhardtia_paiewonskiana)))	Calamus_caryotoides);
((Pseudophoenix_vinifera	(((Sclerosperma_profizianum	Podococcus_barteri)	Bactris_major)	((((Sabal_domingensis	(Serenoa_repens	(Iriartea_deltoidea	Nypa_fruticans)))	Phoenix_dactylifera)	Chamaedorea_seifrizii)	((((Attalea_speciosa	((Reinhardtia_gracilis	Reinhardtia_latisecta)	(Elaeis_oleifera	Elaeis_guineensis)))	(Reinhardtia_simplex	Reinhardtia_paiewonskiana))	((Geonoma_undata	(((Dypsis_decaryi	(Burretiokentia_grandiflora	Kentiopsis_piersoniorum))	Heterospathe_cagayanensis)	(Veitchia_spiralis	Dictyosperma_album)))	(((Oenocarpus_bataua	Oenocarpus_minor)	Prestoea_acuminata)	((Leopoldinia_pulchra	Pelagodoxa_henryana)	Manicaria_saccifera))))	(Roystonea_regia	Orania_palindan)))))	Calamus_caryotoides);
(((Reinhardtia_gracilis	Reinhardtia_latisecta)	(Roystonea_regia	((((Sclerosperma_profizianum	Podococcus_barteri)	Orania_palindan)	Chamaedorea_seifrizii)	(Pseudophoenix_vinifera	((((Reinhardtia_simplex	Reinhardtia_paiewonskiana)	(Attalea_speciosa	(Elaeis_oleifera	Elaeis_guineensis)))	(((((Heterospathe_cagayanensis	(Veitchia_spiralis	Dictyosperma_album))	Kentiopsis_piersoniorum)	(((Oenocarpus_bataua	Oenocarpus_minor)	Prestoea_acuminata)	((Leopoldinia_pulchra	Pelagodoxa_henryana)	Manicaria_saccifera)))	Geonoma_undata)	Burretiokentia_grandiflora))	(Dypsis_decaryi	((Bactris_major	Serenoa_repens)	(Phoenix_dactylifera	(Sabal_domingensis	(Iriartea_deltoidea	Nypa_fruticans))))))))))	Calamus_caryotoides);
(((Reinhardtia_gracilis	Reinhardtia_latisecta)	((Elaeis_oleifera	Elaeis_guineensis)	((((Roystonea_regia	(Reinhardtia_simplex	Reinhardtia_paiewonskiana))	((Burretiokentia_grandiflora	((((Kentiopsis_piersoniorum	Veitchia_spiralis)	Heterospathe_cagayanensis)	Dictyosperma_album)	(((Oenocarpus_bataua	Oenocarpus_minor)	Prestoea_acuminata)	((Leopoldinia_pulchra	Manicaria_saccifera)	Pelagodoxa_henryana))))	Geonoma_undata))	(((Pseudophoenix_vinifera	(Sclerosperma_profizianum	(Bactris_major	Podococcus_barteri)))	(((Chamaedorea_seifrizii	Serenoa_repens)	(Sabal_domingensis	(Iriartea_deltoidea	Nypa_fruticans)))	(Phoenix_dactylifera	Dypsis_decaryi)))	Orania_palindan))	Attalea_speciosa)))	Calamus_caryotoides);
(((Reinhardtia_gracilis	Reinhardtia_latisecta)	((Chamaedorea_seifrizii	Roystonea_regia)	((((Elaeis_oleifera	Elaeis_guineensis)	Attalea_speciosa)	((Dypsis_decaryi	(Reinhardtia_simplex	Reinhardtia_paiewonskiana))	(((((Burretiokentia_grandiflora	((Kentiopsis_piersoniorum	Veitchia_spiralis)	Heterospathe_cagayanensis))	Dictyosperma_album)	(Manicaria_saccifera	(Leopoldinia_pulchra	Pelagodoxa_henryana)))	Geonoma_undata)	((Oenocarpus_bataua	Oenocarpus_minor)	Prestoea_acuminata))))	((Pseudophoenix_vinifera	(Sclerosperma_profizianum	(Orania_palindan	(Bactris_major	Podococcus_barteri))))	(Iriartea_deltoidea	((Phoenix_dactylifera	(Sabal_domingensis	Nypa_fruticans))	Serenoa_repens))))))	Calamus_caryotoides);
(((Reinhardtia_gracilis	Reinhardtia_latisecta)	((Reinhardtia_simplex	Reinhardtia_paiewonskiana)	((Roystonea_regia	((((Orania_palindan	((Podococcus_barteri	Sclerosperma_profizianum)	Bactris_major))	(((Iriartea_deltoidea	((Phoenix_dactylifera	Sabal_domingensis)	(Nypa_fruticans	Serenoa_repens)))	Chamaedorea_seifrizii)	Pseudophoenix_vinifera))	((Elaeis_oleifera	Elaeis_guineensis)	Attalea_speciosa))	Burretiokentia_grandiflora))	(((Manicaria_saccifera	(Leopoldinia_pulchra	Pelagodoxa_henryana))	(Geonoma_undata	(Dypsis_decaryi	(((Kentiopsis_piersoniorum	Veitchia_spiralis)	Heterospathe_cagayanensis)	Dictyosperma_album))))	((Oenocarpus_bataua	Oenocarpus_minor)	Prestoea_acuminata)))))	Calamus_caryotoides);
(((Dypsis_decaryi	((Veitchia_spiralis	(Heterospathe_cagayanensis	(Burretiokentia_grandiflora	Kentiopsis_piersoniorum)))	Dictyosperma_album))	((((((Roystonea_regia	Orania_palindan)	Pseudophoenix_vinifera)	(((Iriartea_deltoidea	(Phoenix_dactylifera	(Sabal_domingensis	Nypa_fruticans)))	Serenoa_repens)	Chamaedorea_seifrizii))	(((Elaeis_oleifera	Elaeis_guineensis)	Attalea_speciosa)	(Reinhardtia_paiewonskiana	((Reinhardtia_gracilis	Reinhardtia_latisecta)	Reinhardtia_simplex))))	((Podococcus_barteri	Sclerosperma_profizianum)	Bactris_major))	((((Oenocarpus_bataua	Oenocarpus_minor)	Prestoea_acuminata)	(Manicaria_saccifera	(Leopoldinia_pulchra	Pelagodoxa_henryana)))	Geonoma_undata)))	Calamus_caryotoides);
(((((Elaeis_oleifera	Elaeis_guineensis)	Attalea_speciosa)	((Reinhardtia_paiewonskiana	Reinhardtia_simplex)	(((Pseudophoenix_vinifera	((Iriartea_deltoidea	((Serenoa_repens	Nypa_fruticans)	(Phoenix_dactylifera	Sabal_domingensis)))	(((Podococcus_barteri	Sclerosperma_profizianum)	Bactris_major)	Orania_palindan)))	(Roystonea_regia	Chamaedorea_seifrizii))	(((((Oenocarpus_bataua	Oenocarpus_minor)	Prestoea_acuminata)	(Manicaria_saccifera	(Leopoldinia_pulchra	Pelagodoxa_henryana)))	Geonoma_undata)	((Dypsis_decaryi	(Kentiopsis_piersoniorum	(Veitchia_spiralis	Dictyosperma_album)))	(Burretiokentia_grandiflora	Heterospathe_cagayanensis))))))	(Reinhardtia_gracilis	Reinhardtia_latisecta))	Calamus_caryotoides);
((((Burretiokentia_grandiflora	Kentiopsis_piersoniorum)	(Veitchia_spiralis	Dictyosperma_album))	(((Manicaria_saccifera	Leopoldinia_pulchra)	((Pelagodoxa_henryana	Geonoma_undata)	((Oenocarpus_bataua	Oenocarpus_minor)	Prestoea_acuminata)))	(((Heterospathe_cagayanensis	Roystonea_regia)	((Chamaedorea_seifrizii	((Elaeis_oleifera	Elaeis_guineensis)	Attalea_speciosa))	(Reinhardtia_paiewonskiana	((Reinhardtia_gracilis	Reinhardtia_latisecta)	Reinhardtia_simplex))))	((Dypsis_decaryi	((Serenoa_repens	(Iriartea_deltoidea	Nypa_fruticans))	(Phoenix_dactylifera	Sabal_domingensis)))	((((Podococcus_barteri	Sclerosperma_profizianum)	Bactris_major)	Orania_palindan)	Pseudophoenix_vinifera)))))	Calamus_caryotoides);
(((Orania_palindan	(Heterospathe_cagayanensis	Roystonea_regia))	(Chamaedorea_seifrizii	((((((Reinhardtia_latisecta	Reinhardtia_gracilis)	Reinhardtia_simplex)	Reinhardtia_paiewonskiana)	((Elaeis_guineensis	Elaeis_oleifera)	Attalea_speciosa))	((Podococcus_barteri	Sclerosperma_profizianum)	(Geonoma_undata	((((Dictyosperma_album	(Burretiokentia_grandiflora	Kentiopsis_piersoniorum))	Dypsis_decaryi)	Veitchia_spiralis)	((Prestoea_acuminata	(Oenocarpus_bataua	Oenocarpus_minor))	(Manicaria_saccifera	(Pelagodoxa_henryana	Leopoldinia_pulchra)))))))	(((Bactris_major	Serenoa_repens)	((Sabal_domingensis	(Iriartea_deltoidea	Nypa_fruticans))	Phoenix_dactylifera))	Pseudophoenix_vinifera))))	Calamus_caryotoides);
((Roystonea_regia	(((((Reinhardtia_latisecta	Reinhardtia_gracilis)	Reinhardtia_simplex)	Reinhardtia_paiewonskiana)	((Elaeis_guineensis	Elaeis_oleifera)	Attalea_speciosa))	((((((Phoenix_dactylifera	(Sabal_domingensis	Nypa_fruticans))	(Bactris_major	Serenoa_repens))	Iriartea_deltoidea)	(Chamaedorea_seifrizii	(Sclerosperma_profizianum	(Orania_palindan	Podococcus_barteri))))	Pseudophoenix_vinifera)	((Prestoea_acuminata	(Oenocarpus_bataua	Oenocarpus_minor))	(((Burretiokentia_grandiflora	((Veitchia_spiralis	Kentiopsis_piersoniorum)	Heterospathe_cagayanensis))	Dictyosperma_album)	(Manicaria_saccifera	((Dypsis_decaryi	Leopoldinia_pulchra)	(Pelagodoxa_henryana	Geonoma_undata))))))))	Calamus_caryotoides);
(((((Chamaedorea_seifrizii	(Bactris_major	(Sclerosperma_profizianum	(Orania_palindan	Podococcus_barteri))))	(Pseudophoenix_vinifera	(((Prestoea_acuminata	(Oenocarpus_bataua	Oenocarpus_minor))	((Manicaria_saccifera	((((Veitchia_spiralis	Kentiopsis_piersoniorum)	Heterospathe_cagayanensis)	Dictyosperma_album)	((Dypsis_decaryi	Leopoldinia_pulchra)	(Pelagodoxa_henryana	Geonoma_undata))))	Burretiokentia_grandiflora))	(Roystonea_regia	((((Reinhardtia_latisecta	Reinhardtia_gracilis)	Reinhardtia_simplex)	Reinhardtia_paiewonskiana)	((Elaeis_guineensis	Elaeis_oleifera)	Attalea_speciosa))))))	((Phoenix_dactylifera	(Sabal_domingensis	Nypa_fruticans))	Serenoa_repens))	Iriartea_deltoidea)	Calamus_caryotoides);
(((Elaeis_guineensis	Elaeis_oleifera)	(Attalea_speciosa	((((((((Sabal_domingensis	Phoenix_dactylifera)	(Nypa_fruticans	(Bactris_major	Serenoa_repens)))	(((Sclerosperma_profizianum	Podococcus_barteri)	Orania_palindan)	Pseudophoenix_vinifera))	Chamaedorea_seifrizii)	((((Pelagodoxa_henryana	Geonoma_undata)	(Prestoea_acuminata	(Oenocarpus_bataua	Oenocarpus_minor)))	((Leopoldinia_pulchra	Manicaria_saccifera)	((Veitchia_spiralis	(Heterospathe_cagayanensis	(Kentiopsis_piersoniorum	Dypsis_decaryi)))	Dictyosperma_album)))	Burretiokentia_grandiflora))	Roystonea_regia)	(((Reinhardtia_latisecta	Reinhardtia_gracilis)	Reinhardtia_simplex)	Reinhardtia_paiewonskiana))	Iriartea_deltoidea)))	Calamus_caryotoides);
(((Heterospathe_cagayanensis	Roystonea_regia)	((((Reinhardtia_latisecta	Reinhardtia_gracilis)	Reinhardtia_simplex)	Reinhardtia_paiewonskiana)	((Orania_palindan	((Elaeis_guineensis	Elaeis_oleifera)	Attalea_speciosa))	(((((Burretiokentia_grandiflora	Kentiopsis_piersoniorum)	(Dictyosperma_album	Veitchia_spiralis))	((Prestoea_acuminata	(Oenocarpus_bataua	Oenocarpus_minor))	(Pelagodoxa_henryana	(Leopoldinia_pulchra	Manicaria_saccifera))))	Geonoma_undata)	((Pseudophoenix_vinifera	(((Nypa_fruticans	Serenoa_repens)	(Sabal_domingensis	(Iriartea_deltoidea	Phoenix_dactylifera)))	Chamaedorea_seifrizii))	(Dypsis_decaryi	(Bactris_major	(Sclerosperma_profizianum	Podococcus_barteri))))))))	Calamus_caryotoides);
((((Burretiokentia_grandiflora	((Heterospathe_cagayanensis	Veitchia_spiralis)	Kentiopsis_piersoniorum))	(Iriartea_deltoidea	Dictyosperma_album))	(Geonoma_undata	((Roystonea_regia	(((Dypsis_decaryi	(Pseudophoenix_vinifera	(Chamaedorea_seifrizii	(Orania_palindan	(Bactris_major	(Sclerosperma_profizianum	Podococcus_barteri))))))	((Nypa_fruticans	Serenoa_repens)	(Sabal_domingensis	Phoenix_dactylifera)))	((((Reinhardtia_latisecta	Reinhardtia_gracilis)	Reinhardtia_simplex)	Reinhardtia_paiewonskiana)	((Elaeis_guineensis	Elaeis_oleifera)	Attalea_speciosa))))	((Prestoea_acuminata	(Oenocarpus_bataua	Oenocarpus_minor))	(Manicaria_saccifera	(Pelagodoxa_henryana	Leopoldinia_pulchra))))))	Calamus_caryotoides);
((((((Heterospathe_cagayanensis	Veitchia_spiralis)	Kentiopsis_piersoniorum)	Dictyosperma_album)	(Geonoma_undata	((((Dypsis_decaryi	(((Iriartea_deltoidea	Nypa_fruticans)	Serenoa_repens)	(Sabal_domingensis	Phoenix_dactylifera)))	((Roystonea_regia	(((Sclerosperma_profizianum	Podococcus_barteri)	Bactris_major)	Orania_palindan))	Pseudophoenix_vinifera))	(Chamaedorea_seifrizii	((((Reinhardtia_latisecta	Reinhardtia_gracilis)	Reinhardtia_simplex)	Reinhardtia_paiewonskiana)	((Elaeis_guineensis	Elaeis_oleifera)	Attalea_speciosa))))	((Prestoea_acuminata	(Oenocarpus_bataua	Oenocarpus_minor))	(Manicaria_saccifera	(Pelagodoxa_henryana	Leopoldinia_pulchra))))))	Burretiokentia_grandiflora)	Calamus_caryotoides);
(((Roystonea_regia	(((((Prestoea_acuminata	(Oenocarpus_bataua	Oenocarpus_minor))	(Pelagodoxa_henryana	Manicaria_saccifera))	((Leopoldinia_pulchra	Geonoma_undata)	(Dypsis_decaryi	(((Heterospathe_cagayanensis	Veitchia_spiralis)	(Burretiokentia_grandiflora	Kentiopsis_piersoniorum))	Dictyosperma_album))))	((Reinhardtia_simplex	Reinhardtia_paiewonskiana)	((Elaeis_guineensis	Elaeis_oleifera)	Attalea_speciosa)))	(((Sclerosperma_profizianum	(Podococcus_barteri	Bactris_major))	Orania_palindan)	(Pseudophoenix_vinifera	(((Chamaedorea_seifrizii	(Iriartea_deltoidea	Nypa_fruticans))	Serenoa_repens)	(Sabal_domingensis	Phoenix_dactylifera))))))	(Reinhardtia_latisecta	Reinhardtia_gracilis))	Calamus_caryotoides);
((Roystonea_regia	((((((Dypsis_decaryi	Leopoldinia_pulchra)	(Pelagodoxa_henryana	Geonoma_undata))	((Veitchia_spiralis	Dictyosperma_album)	(Heterospathe_cagayanensis	(Burretiokentia_grandiflora	Kentiopsis_piersoniorum))))	((Prestoea_acuminata	(Oenocarpus_bataua	Oenocarpus_minor))	Manicaria_saccifera))	((((Reinhardtia_latisecta	Reinhardtia_gracilis)	Reinhardtia_simplex)	Reinhardtia_paiewonskiana)	((Elaeis_guineensis	Elaeis_oleifera)	Attalea_speciosa)))	((Orania_palindan	(Bactris_major	(Sclerosperma_profizianum	Podococcus_barteri)))	(Pseudophoenix_vinifera	((((Phoenix_dactylifera	Sabal_domingensis)	(Nypa_fruticans	Serenoa_repens))	Iriartea_deltoidea)	Chamaedorea_seifrizii)))))	Calamus_caryotoides);
(((Iriartea_deltoidea	Nypa_fruticans)	(((((Leopoldinia_pulchra	Geonoma_undata)	((Prestoea_acuminata	(Oenocarpus_bataua	Oenocarpus_minor))	(Pelagodoxa_henryana	Manicaria_saccifera)))	((Veitchia_spiralis	Heterospathe_cagayanensis)	(Kentiopsis_piersoniorum	Dictyosperma_album)))	((((Reinhardtia_latisecta	Reinhardtia_gracilis)	Reinhardtia_simplex)	Reinhardtia_paiewonskiana)	((Burretiokentia_grandiflora	((Elaeis_guineensis	Elaeis_oleifera)	Attalea_speciosa))	(((Orania_palindan	Chamaedorea_seifrizii)	(Pseudophoenix_vinifera	((Sclerosperma_profizianum	Podococcus_barteri)	Bactris_major)))	Roystonea_regia))))	((Serenoa_repens	Dypsis_decaryi)	(Phoenix_dactylifera	Sabal_domingensis))))	Calamus_caryotoides);
(((((Geonoma_undata	((Dictyosperma_album	(Burretiokentia_grandiflora	(Heterospathe_cagayanensis	(Veitchia_spiralis	Kentiopsis_piersoniorum))))	(((Oenocarpus_bataua	Oenocarpus_minor)	Prestoea_acuminata)	(Manicaria_saccifera	(Leopoldinia_pulchra	Pelagodoxa_henryana)))))	(Pseudophoenix_vinifera	((Dypsis_decaryi	(((Iriartea_deltoidea	Nypa_fruticans)	Serenoa_repens)	(Sabal_domingensis	Phoenix_dactylifera)))	Chamaedorea_seifrizii)))	(((Bactris_major	(Orania_palindan	(Sclerosperma_profizianum	Podococcus_barteri)))	Roystonea_regia)	((Reinhardtia_simplex	Reinhardtia_paiewonskiana)	((Elaeis_oleifera	Elaeis_guineensis)	Attalea_speciosa))))	(Reinhardtia_gracilis	Reinhardtia_latisecta))	Calamus_caryotoides);
((((Reinhardtia_simplex	Reinhardtia_paiewonskiana)	(((((Elaeis_oleifera	Elaeis_guineensis)	Attalea_speciosa)	Chamaedorea_seifrizii)	(((((Geonoma_undata	Leopoldinia_pulchra)	Manicaria_saccifera)	(((Oenocarpus_bataua	Oenocarpus_minor)	Prestoea_acuminata)	(Dypsis_decaryi	(Dictyosperma_album	(Burretiokentia_grandiflora	(Heterospathe_cagayanensis	(Veitchia_spiralis	Kentiopsis_piersoniorum)))))))	Pelagodoxa_henryana)	((Orania_palindan	((Sclerosperma_profizianum	Podococcus_barteri)	Bactris_major))	(Pseudophoenix_vinifera	(((Iriartea_deltoidea	Nypa_fruticans)	Serenoa_repens)	(Sabal_domingensis	Phoenix_dactylifera))))))	Roystonea_regia))	(Reinhardtia_gracilis	Reinhardtia_latisecta))	Calamus_caryotoides);
((Roystonea_regia	(((Orania_palindan	((Sclerosperma_profizianum	Podococcus_barteri)	Bactris_major))	(Pseudophoenix_vinifera	(((Iriartea_deltoidea	Nypa_fruticans)	Serenoa_repens)	(Sabal_domingensis	Phoenix_dactylifera))))	(((((Elaeis_oleifera	Elaeis_guineensis)	Attalea_speciosa)	(Dypsis_decaryi	(((Reinhardtia_gracilis	Reinhardtia_latisecta)	Reinhardtia_simplex)	Reinhardtia_paiewonskiana)))	((((Manicaria_saccifera	(Leopoldinia_pulchra	Pelagodoxa_henryana))	Geonoma_undata)	(Dictyosperma_album	(Burretiokentia_grandiflora	(Kentiopsis_piersoniorum	(Heterospathe_cagayanensis	Veitchia_spiralis)))))	((Oenocarpus_bataua	Oenocarpus_minor)	Prestoea_acuminata)))	Chamaedorea_seifrizii)))	Calamus_caryotoides);
((((Pseudophoenix_vinifera	(((Roystonea_regia	(((Elaeis_oleifera	Elaeis_guineensis)	Attalea_speciosa)	(((Reinhardtia_gracilis	Reinhardtia_latisecta)	Reinhardtia_simplex)	Reinhardtia_paiewonskiana)))	((Manicaria_saccifera	((Dictyosperma_album	(Burretiokentia_grandiflora	(Kentiopsis_piersoniorum	(Heterospathe_cagayanensis	Veitchia_spiralis))))	((Pelagodoxa_henryana	(Dypsis_decaryi	Geonoma_undata))	Leopoldinia_pulchra)))	((Oenocarpus_bataua	Oenocarpus_minor)	Prestoea_acuminata)))	Chamaedorea_seifrizii))	(Orania_palindan	((Sclerosperma_profizianum	Podococcus_barteri)	Bactris_major)))	(((Iriartea_deltoidea	Nypa_fruticans)	Serenoa_repens)	(Sabal_domingensis	Phoenix_dactylifera)))	Calamus_caryotoides);
((Roystonea_regia	((((((Reinhardtia_gracilis	Reinhardtia_latisecta)	Reinhardtia_simplex)	Reinhardtia_paiewonskiana)	(((((Oenocarpus_bataua	Oenocarpus_minor)	Prestoea_acuminata)	Manicaria_saccifera)	(((Veitchia_spiralis	Dictyosperma_album)	(Kentiopsis_piersoniorum	Heterospathe_cagayanensis))	((Pelagodoxa_henryana	Geonoma_undata)	Leopoldinia_pulchra)))	((Iriartea_deltoidea	Nypa_fruticans)	(Serenoa_repens	(Sabal_domingensis	Phoenix_dactylifera)))))	((((Elaeis_oleifera	Elaeis_guineensis)	Attalea_speciosa)	Chamaedorea_seifrizii)	Burretiokentia_grandiflora))	(Pseudophoenix_vinifera	(Dypsis_decaryi	(Orania_palindan	((Sclerosperma_profizianum	Podococcus_barteri)	Bactris_major))))))	Calamus_caryotoides);
(((((Oenocarpus_bataua	Oenocarpus_minor)	Prestoea_acuminata)	((Manicaria_saccifera	(Leopoldinia_pulchra	Pelagodoxa_henryana))	((Dypsis_decaryi	(((Kentiopsis_piersoniorum	(Burretiokentia_grandiflora	Heterospathe_cagayanensis))	Veitchia_spiralis)	Dictyosperma_album))	Geonoma_undata)))	(Pseudophoenix_vinifera	(((Roystonea_regia	(Orania_palindan	((Sclerosperma_profizianum	Podococcus_barteri)	Bactris_major)))	((Serenoa_repens	(Iriartea_deltoidea	Nypa_fruticans))	(Chamaedorea_seifrizii	((((Reinhardtia_gracilis	Reinhardtia_latisecta)	Reinhardtia_simplex)	Reinhardtia_paiewonskiana)	((Elaeis_oleifera	Elaeis_guineensis)	Attalea_speciosa)))))	(Sabal_domingensis	Phoenix_dactylifera))))	Calamus_caryotoides);
((Roystonea_regia	(((((Oenocarpus_bataua	Oenocarpus_minor)	Prestoea_acuminata)	(Manicaria_saccifera	(Leopoldinia_pulchra	Pelagodoxa_henryana)))	((Burretiokentia_grandiflora	Geonoma_undata)	(((Kentiopsis_piersoniorum	(Heterospathe_cagayanensis	Veitchia_spiralis))	Dypsis_decaryi)	Dictyosperma_album)))	((((((Reinhardtia_gracilis	Reinhardtia_latisecta)	Reinhardtia_simplex)	Reinhardtia_paiewonskiana)	((Elaeis_oleifera	Elaeis_guineensis)	Attalea_speciosa))	(((Pseudophoenix_vinifera	(Orania_palindan	((Sclerosperma_profizianum	Podococcus_barteri)	Bactris_major)))	((Serenoa_repens	Nypa_fruticans)	(Sabal_domingensis	Phoenix_dactylifera)))	Chamaedorea_seifrizii))	Iriartea_deltoidea)))	Calamus_caryotoides);
((((Serenoa_repens	(Iriartea_deltoidea	Nypa_fruticans))	(Sabal_domingensis	Phoenix_dactylifera))	(((((Geonoma_undata	(((Oenocarpus_bataua	Oenocarpus_minor)	Prestoea_acuminata)	(Manicaria_saccifera	(Leopoldinia_pulchra	Pelagodoxa_henryana))))	((Burretiokentia_grandiflora	(Heterospathe_cagayanensis	(Veitchia_spiralis	Kentiopsis_piersoniorum)))	Dictyosperma_album))	((((Reinhardtia_gracilis	Reinhardtia_latisecta)	Reinhardtia_simplex)	Reinhardtia_paiewonskiana)	((Elaeis_oleifera	Elaeis_guineensis)	Attalea_speciosa)))	Roystonea_regia)	(Pseudophoenix_vinifera	(((Orania_palindan	Chamaedorea_seifrizii)	((Sclerosperma_profizianum	Podococcus_barteri)	Bactris_major))	Dypsis_decaryi))))	Calamus_caryotoides);
(((Elaeis_oleifera	Elaeis_guineensis)	(Attalea_speciosa	((((((Orania_palindan	(Sclerosperma_profizianum	Podococcus_barteri))	Chamaedorea_seifrizii)	((Dypsis_decaryi	(Iriartea_deltoidea	(Sabal_domingensis	Phoenix_dactylifera)))	(Bactris_major	Serenoa_repens)))	(Roystonea_regia	Pseudophoenix_vinifera))	(Nypa_fruticans	((Burretiokentia_grandiflora	Geonoma_undata)	((((Oenocarpus_bataua	Oenocarpus_minor)	Prestoea_acuminata)	(Manicaria_saccifera	(Leopoldinia_pulchra	Pelagodoxa_henryana)))	((Dictyosperma_album	Heterospathe_cagayanensis)	(Veitchia_spiralis	Kentiopsis_piersoniorum))))))	(((Reinhardtia_gracilis	Reinhardtia_latisecta)	Reinhardtia_simplex)	Reinhardtia_paiewonskiana))))	Calamus_caryotoides);
((((Elaeis_oleifera	Elaeis_guineensis)	Attalea_speciosa)	((((Pseudophoenix_vinifera	(((Dypsis_decaryi	Orania_palindan)	(Iriartea_deltoidea	(Sclerosperma_profizianum	(Podococcus_barteri	Bactris_major))))	Chamaedorea_seifrizii))	Roystonea_regia)	((((Sabal_domingensis	Phoenix_dactylifera)	Serenoa_repens)	Nypa_fruticans)	(((Oenocarpus_bataua	Oenocarpus_minor)	Prestoea_acuminata)	((Manicaria_saccifera	(Leopoldinia_pulchra	Pelagodoxa_henryana))	(Burretiokentia_grandiflora	(Geonoma_undata	(((Veitchia_spiralis	Heterospathe_cagayanensis)	Kentiopsis_piersoniorum)	Dictyosperma_album)))))))	(((Reinhardtia_gracilis	Reinhardtia_latisecta)	Reinhardtia_simplex)	Reinhardtia_paiewonskiana)))	Calamus_caryotoides);
(((Reinhardtia_latisecta	Reinhardtia_gracilis)	((Roystonea_regia	Heterospathe_cagayanensis)	((Reinhardtia_paiewonskiana	Reinhardtia_simplex)	(((Pseudophoenix_vinifera	(((((Podococcus_barteri	Sclerosperma_profizianum)	Bactris_major)	Orania_palindan)	Chamaedorea_seifrizii)	(((Iriartea_deltoidea	Phoenix_dactylifera)	Sabal_domingensis)	(Nypa_fruticans	Serenoa_repens))))	((Prestoea_acuminata	(Oenocarpus_bataua	Oenocarpus_minor))	((Geonoma_undata	(((Burretiokentia_grandiflora	Kentiopsis_piersoniorum)	(Veitchia_spiralis	Dictyosperma_album))	Dypsis_decaryi))	(Manicaria_saccifera	(Pelagodoxa_henryana	Leopoldinia_pulchra)))))	(Attalea_speciosa	(Elaeis_oleifera	Elaeis_guineensis))))))	Calamus_caryotoides);
(((Reinhardtia_latisecta	Reinhardtia_gracilis)	(Reinhardtia_simplex	(((Attalea_speciosa	(Elaeis_oleifera	Elaeis_guineensis))	(((Pseudophoenix_vinifera	((((Podococcus_barteri	Sclerosperma_profizianum)	Bactris_major)	Orania_palindan)	(Serenoa_repens	((Iriartea_deltoidea	Phoenix_dactylifera)	(Sabal_domingensis	Nypa_fruticans)))))	(((Dictyosperma_album	(((Kentiopsis_piersoniorum	Heterospathe_cagayanensis)	Veitchia_spiralis)	Dypsis_decaryi))	Geonoma_undata)	((Prestoea_acuminata	(Pelagodoxa_henryana	(Oenocarpus_bataua	(Oenocarpus_minor	Burretiokentia_grandiflora))))	(Manicaria_saccifera	Leopoldinia_pulchra))))	(Chamaedorea_seifrizii	Roystonea_regia)))	Reinhardtia_paiewonskiana)))	Calamus_caryotoides);
(((Reinhardtia_latisecta	Reinhardtia_gracilis)	(Reinhardtia_simplex	(((Attalea_speciosa	(Elaeis_oleifera	Elaeis_guineensis))	(((Chamaedorea_seifrizii	(((Podococcus_barteri	Sclerosperma_profizianum)	Bactris_major)	Orania_palindan))	(((Serenoa_repens	((Nypa_fruticans	(((((Pelagodoxa_henryana	(Oenocarpus_bataua	Oenocarpus_minor))	Manicaria_saccifera)	Geonoma_undata)	(Dictyosperma_album	((Burretiokentia_grandiflora	Heterospathe_cagayanensis)	(Veitchia_spiralis	Kentiopsis_piersoniorum))))	(Dypsis_decaryi	Leopoldinia_pulchra)))	Prestoea_acuminata))	(Iriartea_deltoidea	(Phoenix_dactylifera	Sabal_domingensis)))	Pseudophoenix_vinifera))	Roystonea_regia))	Reinhardtia_paiewonskiana)))	Calamus_caryotoides);
((Roystonea_regia	((((((Dypsis_decaryi	(Dictyosperma_album	(Burretiokentia_grandiflora	((Heterospathe_cagayanensis	Veitchia_spiralis)	Kentiopsis_piersoniorum))))	((Prestoea_acuminata	(Oenocarpus_bataua	Oenocarpus_minor))	(Manicaria_saccifera	(Leopoldinia_pulchra	Pelagodoxa_henryana))))	Geonoma_undata)	((Reinhardtia_paiewonskiana	((Reinhardtia_latisecta	Reinhardtia_gracilis)	Reinhardtia_simplex))	(Attalea_speciosa	(Elaeis_oleifera	Elaeis_guineensis))))	(((((Podococcus_barteri	Sclerosperma_profizianum)	Bactris_major)	Orania_palindan)	Pseudophoenix_vinifera)	(((Serenoa_repens	Nypa_fruticans)	(Phoenix_dactylifera	Sabal_domingensis))	Iriartea_deltoidea)))	Chamaedorea_seifrizii))	Calamus_caryotoides);
(((((((((Serenoa_repens	(Phoenix_dactylifera	((Iriartea_deltoidea	Nypa_fruticans)	Sabal_domingensis)))	Pseudophoenix_vinifera)	(Chamaedorea_seifrizii	(((Podococcus_barteri	Sclerosperma_profizianum)	Bactris_major)	Orania_palindan)))	((Geonoma_undata	(((Pelagodoxa_henryana	Leopoldinia_pulchra)	Manicaria_saccifera)	(Dypsis_decaryi	((Veitchia_spiralis	(Dictyosperma_album	(Burretiokentia_grandiflora	Kentiopsis_piersoniorum)))	Heterospathe_cagayanensis))))	(Prestoea_acuminata	(Oenocarpus_bataua	Oenocarpus_minor))))	Roystonea_regia)	(Attalea_speciosa	(Elaeis_oleifera	Elaeis_guineensis)))	(Reinhardtia_simplex	Reinhardtia_paiewonskiana))	(Reinhardtia_latisecta	Reinhardtia_gracilis))	Calamus_caryotoides);
(((Iriartea_deltoidea	Pseudophoenix_vinifera)	(((Chamaedorea_seifrizii	(((Podococcus_barteri	Sclerosperma_profizianum)	Bactris_major)	Orania_palindan))	((((((Geonoma_undata	(Dictyosperma_album	(Veitchia_spiralis	(Heterospathe_cagayanensis	(Burretiokentia_grandiflora	Kentiopsis_piersoniorum)))))	((Pelagodoxa_henryana	Leopoldinia_pulchra)	Manicaria_saccifera))	(Prestoea_acuminata	(Oenocarpus_bataua	Oenocarpus_minor)))	((Reinhardtia_paiewonskiana	((Reinhardtia_latisecta	Reinhardtia_gracilis)	Reinhardtia_simplex))	(Attalea_speciosa	(Elaeis_oleifera	Elaeis_guineensis))))	Roystonea_regia)	Dypsis_decaryi))	((Nypa_fruticans	Serenoa_repens)	(Phoenix_dactylifera	Sabal_domingensis))))	Calamus_caryotoides);
(((Prestoea_acuminata	(Oenocarpus_bataua	Oenocarpus_minor))	(((((Reinhardtia_paiewonskiana	((Reinhardtia_latisecta	Reinhardtia_gracilis)	Reinhardtia_simplex))	(Attalea_speciosa	(Elaeis_oleifera	Elaeis_guineensis)))	(((Chamaedorea_seifrizii	(((Iriartea_deltoidea	(Podococcus_barteri	Sclerosperma_profizianum))	Bactris_major)	(Dypsis_decaryi	Orania_palindan)))	Roystonea_regia)	Pseudophoenix_vinifera))	((Nypa_fruticans	Serenoa_repens)	(Phoenix_dactylifera	Sabal_domingensis)))	((Geonoma_undata	(Dictyosperma_album	(Veitchia_spiralis	((Burretiokentia_grandiflora	Heterospathe_cagayanensis)	Kentiopsis_piersoniorum))))	((Pelagodoxa_henryana	Leopoldinia_pulchra)	Manicaria_saccifera))))	Calamus_caryotoides);
(((Dictyosperma_album	((Heterospathe_cagayanensis	Veitchia_spiralis)	Kentiopsis_piersoniorum))	(((Pelagodoxa_henryana	(Leopoldinia_pulchra	Manicaria_saccifera))	((Prestoea_acuminata	(Oenocarpus_bataua	Oenocarpus_minor))	(((Reinhardtia_paiewonskiana	((Reinhardtia_latisecta	Reinhardtia_gracilis)	Reinhardtia_simplex))	(Attalea_speciosa	(Elaeis_oleifera	Elaeis_guineensis)))	(((Pseudophoenix_vinifera	(Iriartea_deltoidea	((Bactris_major	Podococcus_barteri)	Sclerosperma_profizianum)))	((Dypsis_decaryi	Orania_palindan)	(((Nypa_fruticans	Serenoa_repens)	(Phoenix_dactylifera	Sabal_domingensis))	Chamaedorea_seifrizii)))	Roystonea_regia))))	(Burretiokentia_grandiflora	Geonoma_undata)))	Calamus_caryotoides);
(((Dictyosperma_album	(Burretiokentia_grandiflora	(Veitchia_spiralis	(Kentiopsis_piersoniorum	Heterospathe_cagayanensis))))	(((Pelagodoxa_henryana	(Leopoldinia_pulchra	Manicaria_saccifera))	((Prestoea_acuminata	(Oenocarpus_bataua	Oenocarpus_minor))	(((Reinhardtia_paiewonskiana	((Reinhardtia_latisecta	Reinhardtia_gracilis)	Reinhardtia_simplex))	(Attalea_speciosa	(Elaeis_oleifera	Elaeis_guineensis)))	(((Pseudophoenix_vinifera	(((Podococcus_barteri	Sclerosperma_profizianum)	Iriartea_deltoidea)	Bactris_major))	((Chamaedorea_seifrizii	Orania_palindan)	(((Phoenix_dactylifera	(Sabal_domingensis	Nypa_fruticans))	Serenoa_repens)	Dypsis_decaryi)))	Roystonea_regia))))	Geonoma_undata))	Calamus_caryotoides);
(((((Phoenix_dactylifera	Sabal_domingensis)	(Nypa_fruticans	Serenoa_repens))	((((((Dypsis_decaryi	(Dictyosperma_album	(Burretiokentia_grandiflora	(Veitchia_spiralis	(Kentiopsis_piersoniorum	Heterospathe_cagayanensis)))))	((Leopoldinia_pulchra	Geonoma_undata)	(Pelagodoxa_henryana	Manicaria_saccifera)))	(Prestoea_acuminata	(Oenocarpus_bataua	Oenocarpus_minor)))	((Reinhardtia_paiewonskiana	((Reinhardtia_latisecta	Reinhardtia_gracilis)	Reinhardtia_simplex))	(Attalea_speciosa	(Elaeis_oleifera	Elaeis_guineensis))))	(Iriartea_deltoidea	Roystonea_regia))	(Chamaedorea_seifrizii	Orania_palindan)))	(Pseudophoenix_vinifera	((Podococcus_barteri	Sclerosperma_profizianum)	Bactris_major)))	Calamus_caryotoides);
((((Attalea_speciosa	((Reinhardtia_paiewonskiana	Reinhardtia_simplex)	(((Chamaedorea_seifrizii	((Bactris_major	((Iriartea_deltoidea	Podococcus_barteri)	Sclerosperma_profizianum))	Orania_palindan))	(((((Prestoea_acuminata	(Oenocarpus_minor	Oenocarpus_bataua))	((((Burretiokentia_grandiflora	(Heterospathe_cagayanensis	(Veitchia_spiralis	Kentiopsis_piersoniorum)))	Dictyosperma_album)	(((Dypsis_decaryi	Leopoldinia_pulchra)	Pelagodoxa_henryana)	Manicaria_saccifera))	Geonoma_undata))	Serenoa_repens)	Pseudophoenix_vinifera)	((Nypa_fruticans	Sabal_domingensis)	Phoenix_dactylifera)))	Roystonea_regia)))	(Elaeis_oleifera	Elaeis_guineensis))	(Reinhardtia_gracilis	Reinhardtia_latisecta))	Calamus_caryotoides);
((Roystonea_regia	(((Attalea_speciosa	(Elaeis_oleifera	Elaeis_guineensis))	(Reinhardtia_paiewonskiana	((Reinhardtia_gracilis	Reinhardtia_latisecta)	Reinhardtia_simplex)))	((((Orania_palindan	Chamaedorea_seifrizii)	(((Iriartea_deltoidea	Nypa_fruticans)	(Bactris_major	Serenoa_repens))	(Phoenix_dactylifera	Sabal_domingensis)))	((Podococcus_barteri	Sclerosperma_profizianum)	Pseudophoenix_vinifera))	((((Prestoea_acuminata	(Oenocarpus_minor	Oenocarpus_bataua))	(Manicaria_saccifera	Pelagodoxa_henryana))	(Dypsis_decaryi	((Heterospathe_cagayanensis	Kentiopsis_piersoniorum)	(Veitchia_spiralis	Dictyosperma_album))))	(Leopoldinia_pulchra	(Burretiokentia_grandiflora	Geonoma_undata))))))	Calamus_caryotoides);
(((((Iriartea_deltoidea	Nypa_fruticans)	Serenoa_repens)	((Dypsis_decaryi	Phoenix_dactylifera)	Sabal_domingensis))	(((((Prestoea_acuminata	(Oenocarpus_minor	Oenocarpus_bataua))	(Manicaria_saccifera	(Pelagodoxa_henryana	Leopoldinia_pulchra)))	Geonoma_undata)	((Veitchia_spiralis	(Kentiopsis_piersoniorum	Heterospathe_cagayanensis))	Dictyosperma_album))	(((Chamaedorea_seifrizii	(((Bactris_major	Podococcus_barteri)	Sclerosperma_profizianum)	Orania_palindan))	(((Elaeis_oleifera	Elaeis_guineensis)	(Attalea_speciosa	Burretiokentia_grandiflora))	(Reinhardtia_paiewonskiana	((Reinhardtia_gracilis	Reinhardtia_latisecta)	Reinhardtia_simplex))))	(Roystonea_regia	Pseudophoenix_vinifera))))	Calamus_caryotoides);
(((Prestoea_acuminata	(Oenocarpus_minor	Oenocarpus_bataua))	((((Burretiokentia_grandiflora	((Veitchia_spiralis	Kentiopsis_piersoniorum)	Heterospathe_cagayanensis))	Dictyosperma_album)	(Geonoma_undata	(Manicaria_saccifera	(Pelagodoxa_henryana	Leopoldinia_pulchra))))	((Roystonea_regia	((Pseudophoenix_vinifera	(Dypsis_decaryi	Orania_palindan))	((Phoenix_dactylifera	(Sabal_domingensis	((Iriartea_deltoidea	Nypa_fruticans)	(Podococcus_barteri	Sclerosperma_profizianum))))	(Bactris_major	Serenoa_repens))))	((((Elaeis_oleifera	Elaeis_guineensis)	Attalea_speciosa)	(Reinhardtia_paiewonskiana	((Reinhardtia_gracilis	Reinhardtia_latisecta)	Reinhardtia_simplex)))	Chamaedorea_seifrizii))))	Calamus_caryotoides);
(((Attalea_speciosa	(((((Geonoma_undata	(Prestoea_acuminata	(Oenocarpus_minor	Oenocarpus_bataua)))	(Manicaria_saccifera	(Pelagodoxa_henryana	Leopoldinia_pulchra)))	((Kentiopsis_piersoniorum	((Burretiokentia_grandiflora	Veitchia_spiralis)	Heterospathe_cagayanensis))	Dictyosperma_album))	(((Chamaedorea_seifrizii	(Dypsis_decaryi	(((Serenoa_repens	Nypa_fruticans)	Sabal_domingensis)	(Phoenix_dactylifera	Bactris_major))))	(Pseudophoenix_vinifera	(Iriartea_deltoidea	(Podococcus_barteri	Sclerosperma_profizianum))))	(Roystonea_regia	Orania_palindan)))	(Reinhardtia_paiewonskiana	((Reinhardtia_gracilis	Reinhardtia_latisecta)	Reinhardtia_simplex))))	(Elaeis_guineensis	Elaeis_oleifera))	Calamus_caryotoides);
((Pseudophoenix_vinifera	(((Orania_palindan	(Podococcus_barteri	Sclerosperma_profizianum))	((Sabal_domingensis	(Phoenix_dactylifera	Dypsis_decaryi))	((Iriartea_deltoidea	Nypa_fruticans)	(Bactris_major	Serenoa_repens))))	(((Roystonea_regia	((Reinhardtia_paiewonskiana	((Reinhardtia_gracilis	Reinhardtia_latisecta)	Reinhardtia_simplex))	((Elaeis_guineensis	Elaeis_oleifera)	Attalea_speciosa)))	((((Kentiopsis_piersoniorum	(Veitchia_spiralis	Dictyosperma_album))	Heterospathe_cagayanensis)	((Prestoea_acuminata	(Oenocarpus_minor	Oenocarpus_bataua))	(Manicaria_saccifera	(Pelagodoxa_henryana	Leopoldinia_pulchra))))	(Burretiokentia_grandiflora	Geonoma_undata)))	Chamaedorea_seifrizii)))	Calamus_caryotoides);
((Roystonea_regia	((Chamaedorea_seifrizii	(((Phoenix_dactylifera	(Sabal_domingensis	(Iriartea_deltoidea	Nypa_fruticans)))	Serenoa_repens)	(Pseudophoenix_vinifera	(Dypsis_decaryi	(Orania_palindan	(Bactris_major	(Podococcus_barteri	Sclerosperma_profizianum)))))))	(((Reinhardtia_paiewonskiana	((Reinhardtia_gracilis	Reinhardtia_latisecta)	Reinhardtia_simplex))	((Elaeis_guineensis	Elaeis_oleifera)	Attalea_speciosa))	((Prestoea_acuminata	(Oenocarpus_minor	Oenocarpus_bataua))	((Manicaria_saccifera	(Pelagodoxa_henryana	Leopoldinia_pulchra))	(Geonoma_undata	((Heterospathe_cagayanensis	Dictyosperma_album)	((Burretiokentia_grandiflora	Kentiopsis_piersoniorum)	Veitchia_spiralis))))))))	Calamus_caryotoides);
((((Dictyosperma_album	((Veitchia_spiralis	(Heterospathe_cagayanensis	Kentiopsis_piersoniorum))	Burretiokentia_grandiflora))	(((((Sabal_domingensis	(Nypa_fruticans	Phoenix_dactylifera))	Iriartea_deltoidea)	((Pseudophoenix_vinifera	(Dypsis_decaryi	((Chamaedorea_seifrizii	(Orania_palindan	(Bactris_major	(Podococcus_barteri	Sclerosperma_profizianum))))	Roystonea_regia)))	((Reinhardtia_paiewonskiana	((Reinhardtia_gracilis	Reinhardtia_latisecta)	Reinhardtia_simplex))	((Elaeis_guineensis	Elaeis_oleifera)	Attalea_speciosa))))	Geonoma_undata)	((Prestoea_acuminata	(Oenocarpus_minor	Oenocarpus_bataua))	(Manicaria_saccifera	(Pelagodoxa_henryana	Leopoldinia_pulchra)))))	Serenoa_repens)	Calamus_caryotoides);
((((Manicaria_saccifera	(Pelagodoxa_henryana	Leopoldinia_pulchra))	((Burretiokentia_grandiflora	((Serenoa_repens	((Sabal_domingensis	Phoenix_dactylifera)	(Nypa_fruticans	Iriartea_deltoidea)))	((Pseudophoenix_vinifera	((Roystonea_regia	((Orania_palindan	Dypsis_decaryi)	Chamaedorea_seifrizii))	(Bactris_major	(Podococcus_barteri	Sclerosperma_profizianum))))	((Reinhardtia_paiewonskiana	((Reinhardtia_gracilis	Reinhardtia_latisecta)	Reinhardtia_simplex))	((Elaeis_guineensis	Elaeis_oleifera)	Attalea_speciosa)))))	((Dictyosperma_album	(Kentiopsis_piersoniorum	(Veitchia_spiralis	Heterospathe_cagayanensis)))	Geonoma_undata)))	(Prestoea_acuminata	(Oenocarpus_minor	Oenocarpus_bataua)))	Calamus_caryotoides);
((((((Manicaria_saccifera	(Geonoma_undata	Leopoldinia_pulchra))	(Pelagodoxa_henryana	(Dictyosperma_album	(Kentiopsis_piersoniorum	(Veitchia_spiralis	Heterospathe_cagayanensis)))))	Burretiokentia_grandiflora)	((Roystonea_regia	(Chamaedorea_seifrizii	((Reinhardtia_paiewonskiana	((Reinhardtia_gracilis	Reinhardtia_latisecta)	Reinhardtia_simplex))	((Elaeis_guineensis	Elaeis_oleifera)	Attalea_speciosa))))	(((Orania_palindan	Dypsis_decaryi)	(Pseudophoenix_vinifera	Iriartea_deltoidea))	((Phoenix_dactylifera	((Bactris_major	(Podococcus_barteri	Sclerosperma_profizianum))	(Nypa_fruticans	Sabal_domingensis)))	Serenoa_repens))))	(Prestoea_acuminata	(Oenocarpus_minor	Oenocarpus_bataua)))	Calamus_caryotoides);
((Chamaedorea_seifrizii	(((((((Prestoea_acuminata	(Oenocarpus_bataua	Oenocarpus_minor))	(Manicaria_saccifera	(Leopoldinia_pulchra	Pelagodoxa_henryana)))	(Kentiopsis_piersoniorum	(Dictyosperma_album	Veitchia_spiralis)))	(Geonoma_undata	Burretiokentia_grandiflora))	((((Reinhardtia_gracilis	Reinhardtia_latisecta)	Reinhardtia_simplex)	Reinhardtia_paiewonskiana)	((Elaeis_oleifera	Elaeis_guineensis)	Attalea_speciosa)))	(((Dypsis_decaryi	(Orania_palindan	((Podococcus_barteri	Sclerosperma_profizianum)	Bactris_major)))	(Iriartea_deltoidea	Pseudophoenix_vinifera))	((Serenoa_repens	Nypa_fruticans)	(Sabal_domingensis	Phoenix_dactylifera))))	(Heterospathe_cagayanensis	Roystonea_regia)))	Calamus_caryotoides);
((((((Manicaria_saccifera	(Leopoldinia_pulchra	Pelagodoxa_henryana))	(Heterospathe_cagayanensis	((Burretiokentia_grandiflora	Kentiopsis_piersoniorum)	(Dictyosperma_album	Veitchia_spiralis))))	Geonoma_undata)	(((((Reinhardtia_gracilis	Reinhardtia_latisecta)	Reinhardtia_simplex)	Reinhardtia_paiewonskiana)	((Elaeis_oleifera	Elaeis_guineensis)	Attalea_speciosa))	(((Pseudophoenix_vinifera	(Roystonea_regia	Orania_palindan))	(((Bactris_major	Dypsis_decaryi)	Chamaedorea_seifrizii)	(Serenoa_repens	((Sabal_domingensis	Nypa_fruticans)	Phoenix_dactylifera))))	(Iriartea_deltoidea	(Podococcus_barteri	Sclerosperma_profizianum)))))	(Prestoea_acuminata	(Oenocarpus_bataua	Oenocarpus_minor)))	Calamus_caryotoides);
((((((Pelagodoxa_henryana	Geonoma_undata)	(((Heterospathe_cagayanensis	(Burretiokentia_grandiflora	Kentiopsis_piersoniorum))	Veitchia_spiralis)	Dictyosperma_album))	(Manicaria_saccifera	Leopoldinia_pulchra))	(((((Reinhardtia_gracilis	Reinhardtia_latisecta)	Reinhardtia_simplex)	Reinhardtia_paiewonskiana)	((Elaeis_oleifera	Elaeis_guineensis)	Attalea_speciosa))	(((((Iriartea_deltoidea	(Sabal_domingensis	Phoenix_dactylifera))	((Nypa_fruticans	Chamaedorea_seifrizii)	Serenoa_repens))	((Bactris_major	(Podococcus_barteri	Sclerosperma_profizianum))	Pseudophoenix_vinifera))	(Dypsis_decaryi	Orania_palindan))	Roystonea_regia)))	(Prestoea_acuminata	(Oenocarpus_bataua	Oenocarpus_minor)))	Calamus_caryotoides);
(((Prestoea_acuminata	(Oenocarpus_bataua	Oenocarpus_minor))	(((Manicaria_saccifera	(Pelagodoxa_henryana	Leopoldinia_pulchra))	(Geonoma_undata	((((Veitchia_spiralis	(Heterospathe_cagayanensis	Kentiopsis_piersoniorum))	Burretiokentia_grandiflora)	Dypsis_decaryi)	Dictyosperma_album)))	((((((Nypa_fruticans	Sabal_domingensis)	Phoenix_dactylifera)	Serenoa_repens)	(((Orania_palindan	(Bactris_major	(Podococcus_barteri	Sclerosperma_profizianum)))	Chamaedorea_seifrizii)	Iriartea_deltoidea))	Pseudophoenix_vinifera)	(Roystonea_regia	((((Reinhardtia_gracilis	Reinhardtia_latisecta)	Reinhardtia_simplex)	Reinhardtia_paiewonskiana)	((Elaeis_oleifera	Elaeis_guineensis)	Attalea_speciosa))))))	Calamus_caryotoides);
((((((Iriartea_deltoidea	Nypa_fruticans)	Sabal_domingensis)	Phoenix_dactylifera)	(Bactris_major	Serenoa_repens))	(((((((Reinhardtia_gracilis	Reinhardtia_latisecta)	Reinhardtia_simplex)	Reinhardtia_paiewonskiana)	((Elaeis_oleifera	Elaeis_guineensis)	Attalea_speciosa))	(Podococcus_barteri	Sclerosperma_profizianum))	((Chamaedorea_seifrizii	((Dypsis_decaryi	Orania_palindan)	Roystonea_regia))	Pseudophoenix_vinifera))	((Prestoea_acuminata	(Oenocarpus_bataua	Oenocarpus_minor))	((((Kentiopsis_piersoniorum	(Veitchia_spiralis	Heterospathe_cagayanensis))	Burretiokentia_grandiflora)	Dictyosperma_album)	((Leopoldinia_pulchra	Geonoma_undata)	(Manicaria_saccifera	Pelagodoxa_henryana))))))	Calamus_caryotoides);
((((Roystonea_regia	((((((Iriartea_deltoidea	(Manicaria_saccifera	(Prestoea_acuminata	(Oenocarpus_bataua	Oenocarpus_minor))))	((Dypsis_decaryi	((Kentiopsis_piersoniorum	(Veitchia_spiralis	Heterospathe_cagayanensis))	Burretiokentia_grandiflora))	Dictyosperma_album))	(Leopoldinia_pulchra	Geonoma_undata))	Pelagodoxa_henryana)	((Reinhardtia_simplex	Reinhardtia_paiewonskiana)	((Elaeis_oleifera	Elaeis_guineensis)	Attalea_speciosa)))	(((Serenoa_repens	Nypa_fruticans)	(Sabal_domingensis	Phoenix_dactylifera))	(Pseudophoenix_vinifera	(Bactris_major	(Podococcus_barteri	Sclerosperma_profizianum))))))	(Chamaedorea_seifrizii	Orania_palindan))	(Reinhardtia_gracilis	Reinhardtia_latisecta))	Calamus_caryotoides);
(((Roystonea_regia	(((((((Pelagodoxa_henryana	(Manicaria_saccifera	Leopoldinia_pulchra))	(Prestoea_acuminata	(Oenocarpus_bataua	Oenocarpus_minor)))	((Dypsis_decaryi	((Kentiopsis_piersoniorum	(Veitchia_spiralis	Heterospathe_cagayanensis))	Burretiokentia_grandiflora))	Dictyosperma_album))	Geonoma_undata)	((Reinhardtia_simplex	Reinhardtia_paiewonskiana)	((Elaeis_oleifera	Elaeis_guineensis)	Attalea_speciosa)))	((Serenoa_repens	((Nypa_fruticans	Sabal_domingensis)	Phoenix_dactylifera))	(Pseudophoenix_vinifera	(Bactris_major	((Iriartea_deltoidea	Podococcus_barteri)	Sclerosperma_profizianum)))))	(Chamaedorea_seifrizii	Orania_palindan)))	(Reinhardtia_gracilis	Reinhardtia_latisecta))	Calamus_caryotoides);
((((Roystonea_regia	((((Reinhardtia_simplex	Reinhardtia_paiewonskiana)	((Elaeis_oleifera	Elaeis_guineensis)	Attalea_speciosa))	(((((Manicaria_saccifera	(Leopoldinia_pulchra	Pelagodoxa_henryana))	(Prestoea_acuminata	(Oenocarpus_bataua	Oenocarpus_minor)))	((((Heterospathe_cagayanensis	(Burretiokentia_grandiflora	Veitchia_spiralis))	Kentiopsis_piersoniorum)	Dypsis_decaryi)	Dictyosperma_album))	Geonoma_undata)	((Serenoa_repens	((Nypa_fruticans	Sabal_domingensis)	Phoenix_dactylifera))	(Pseudophoenix_vinifera	(Orania_palindan	(Bactris_major	(Podococcus_barteri	Sclerosperma_profizianum)))))))	Chamaedorea_seifrizii))	(Reinhardtia_gracilis	Reinhardtia_latisecta))	Iriartea_deltoidea)	Calamus_caryotoides);
((((Kentiopsis_piersoniorum	Burretiokentia_grandiflora)	(Veitchia_spiralis	Dictyosperma_album))	(Geonoma_undata	(((((Reinhardtia_gracilis	Reinhardtia_latisecta)	Reinhardtia_simplex)	Reinhardtia_paiewonskiana)	(((Elaeis_oleifera	Elaeis_guineensis)	Attalea_speciosa)	((Pseudophoenix_vinifera	((Sclerosperma_profizianum	(Bactris_major	Podococcus_barteri))	(Dypsis_decaryi	((Phoenix_dactylifera	Sabal_domingensis)	(Nypa_fruticans	Serenoa_repens)))))	(((Orania_palindan	Chamaedorea_seifrizii)	Iriartea_deltoidea)	(Heterospathe_cagayanensis	Roystonea_regia)))))	((Manicaria_saccifera	(Leopoldinia_pulchra	Pelagodoxa_henryana))	(Prestoea_acuminata	(Oenocarpus_bataua	Oenocarpus_minor))))))	Calamus_caryotoides);
(((Phoenix_dactylifera	(Nypa_fruticans	Sabal_domingensis))	((((Reinhardtia_simplex	Reinhardtia_paiewonskiana)	((Elaeis_oleifera	((Reinhardtia_gracilis	Reinhardtia_latisecta)	Elaeis_guineensis))	Attalea_speciosa))	((Dypsis_decaryi	(Pseudophoenix_vinifera	((Iriartea_deltoidea	Sclerosperma_profizianum)	(Bactris_major	Podococcus_barteri))))	(Roystonea_regia	(Orania_palindan	Chamaedorea_seifrizii))))	(Serenoa_repens	(Geonoma_undata	(((((Heterospathe_cagayanensis	Veitchia_spiralis)	Kentiopsis_piersoniorum)	Burretiokentia_grandiflora)	Dictyosperma_album)	((Manicaria_saccifera	(Leopoldinia_pulchra	Pelagodoxa_henryana))	(Prestoea_acuminata	(Oenocarpus_bataua	Oenocarpus_minor))))))))	Calamus_caryotoides);
(((Reinhardtia_gracilis	Reinhardtia_latisecta)	(((((Elaeis_oleifera	Elaeis_guineensis)	Attalea_speciosa)	(((Orania_palindan	Dypsis_decaryi)	Roystonea_regia)	((((Serenoa_repens	(Iriartea_deltoidea	Nypa_fruticans))	(Phoenix_dactylifera	Sabal_domingensis))	(Pseudophoenix_vinifera	(Bactris_major	(Podococcus_barteri	Sclerosperma_profizianum))))	Chamaedorea_seifrizii)))	(((Manicaria_saccifera	(Leopoldinia_pulchra	Pelagodoxa_henryana))	(Geonoma_undata	(Dictyosperma_album	(Burretiokentia_grandiflora	(Heterospathe_cagayanensis	(Kentiopsis_piersoniorum	Veitchia_spiralis))))))	(Prestoea_acuminata	(Oenocarpus_bataua	Oenocarpus_minor))))	(Reinhardtia_simplex	Reinhardtia_paiewonskiana)))	Calamus_caryotoides);
((Roystonea_regia	(((Pseudophoenix_vinifera	((Podococcus_barteri	Sclerosperma_profizianum)	(Phoenix_dactylifera	Sabal_domingensis)))	(((Iriartea_deltoidea	Nypa_fruticans)	((((Reinhardtia_gracilis	Reinhardtia_latisecta)	Reinhardtia_simplex)	Reinhardtia_paiewonskiana)	((Elaeis_oleifera	Elaeis_guineensis)	Attalea_speciosa)))	((Serenoa_repens	Bactris_major)	(((Manicaria_saccifera	(Leopoldinia_pulchra	Pelagodoxa_henryana))	(Prestoea_acuminata	(Oenocarpus_bataua	Oenocarpus_minor)))	(Geonoma_undata	(Dictyosperma_album	(Burretiokentia_grandiflora	((Kentiopsis_piersoniorum	Dypsis_decaryi)	(Heterospathe_cagayanensis	Veitchia_spiralis)))))))))	(Chamaedorea_seifrizii	Orania_palindan)))	Calamus_caryotoides);
(((Prestoea_acuminata	(Oenocarpus_bataua	Oenocarpus_minor))	(((Geonoma_undata	(((((Pseudophoenix_vinifera	((Iriartea_deltoidea	(Podococcus_barteri	Sclerosperma_profizianum))	(Dypsis_decaryi	(Chamaedorea_seifrizii	Orania_palindan))))	Roystonea_regia)	((((Reinhardtia_gracilis	Reinhardtia_latisecta)	Reinhardtia_simplex)	Reinhardtia_paiewonskiana)	((Elaeis_oleifera	Elaeis_guineensis)	Attalea_speciosa)))	((Nypa_fruticans	(Serenoa_repens	Bactris_major))	(Phoenix_dactylifera	Sabal_domingensis)))	Burretiokentia_grandiflora))	(Dictyosperma_album	(Kentiopsis_piersoniorum	(Heterospathe_cagayanensis	Veitchia_spiralis))))	(Pelagodoxa_henryana	(Manicaria_saccifera	Leopoldinia_pulchra))))	Calamus_caryotoides);
(((Serenoa_repens	(((Burretiokentia_grandiflora	(((Dictyosperma_album	(Veitchia_spiralis	(Kentiopsis_piersoniorum	Heterospathe_cagayanensis)))	((Manicaria_saccifera	(Leopoldinia_pulchra	Pelagodoxa_henryana))	(Prestoea_acuminata	(Oenocarpus_bataua	Oenocarpus_minor))))	Geonoma_undata))	(Pseudophoenix_vinifera	(((Bactris_major	(Podococcus_barteri	Sclerosperma_profizianum))	(Chamaedorea_seifrizii	Orania_palindan))	(((Dypsis_decaryi	(((Reinhardtia_gracilis	Reinhardtia_latisecta)	Reinhardtia_simplex)	Reinhardtia_paiewonskiana))	((Elaeis_oleifera	Elaeis_guineensis)	Attalea_speciosa))	Roystonea_regia))))	(Phoenix_dactylifera	Sabal_domingensis)))	(Iriartea_deltoidea	Nypa_fruticans))	Calamus_caryotoides);
((((Veitchia_spiralis	Dictyosperma_album)	((Heterospathe_cagayanensis	Burretiokentia_grandiflora)	Kentiopsis_piersoniorum))	((Manicaria_saccifera	(Leopoldinia_pulchra	Pelagodoxa_henryana))	(Geonoma_undata	((Prestoea_acuminata	(Oenocarpus_bataua	Oenocarpus_minor))	((((((Reinhardtia_gracilis	Reinhardtia_latisecta)	Reinhardtia_simplex)	Reinhardtia_paiewonskiana)	((Elaeis_oleifera	Elaeis_guineensis)	Attalea_speciosa))	(Pseudophoenix_vinifera	(Dypsis_decaryi	(Roystonea_regia	((Iriartea_deltoidea	(Podococcus_barteri	Sclerosperma_profizianum))	(Chamaedorea_seifrizii	Orania_palindan))))))	((Phoenix_dactylifera	Sabal_domingensis)	((Bactris_major	Serenoa_repens)	Nypa_fruticans)))))))	Calamus_caryotoides);
(((Dictyosperma_album	(((Heterospathe_cagayanensis	Kentiopsis_piersoniorum)	Veitchia_spiralis)	Iriartea_deltoidea))	(((Burretiokentia_grandiflora	Geonoma_undata)	((Dypsis_decaryi	((Roystonea_regia	(((Reinhardtia_gracilis	Reinhardtia_latisecta)	Reinhardtia_simplex)	Reinhardtia_paiewonskiana))	((Elaeis_oleifera	Elaeis_guineensis)	Attalea_speciosa)))	((((Sabal_domingensis	Phoenix_dactylifera)	(Serenoa_repens	Nypa_fruticans))	((Orania_palindan	(Bactris_major	(Podococcus_barteri	Sclerosperma_profizianum)))	Chamaedorea_seifrizii))	Pseudophoenix_vinifera)))	((Manicaria_saccifera	(Leopoldinia_pulchra	Pelagodoxa_henryana))	(Prestoea_acuminata	(Oenocarpus_bataua	Oenocarpus_minor)))))	Calamus_caryotoides);
(((Manicaria_saccifera	(Leopoldinia_pulchra	Pelagodoxa_henryana))	((Prestoea_acuminata	(Oenocarpus_bataua	Oenocarpus_minor))	(((Dictyosperma_album	(Burretiokentia_grandiflora	((Heterospathe_cagayanensis	Kentiopsis_piersoniorum)	Veitchia_spiralis)))	(Dypsis_decaryi	Geonoma_undata))	((((Iriartea_deltoidea	((Sclerosperma_profizianum	(Orania_palindan	Podococcus_barteri))	Bactris_major))	((((Reinhardtia_gracilis	Reinhardtia_latisecta)	Reinhardtia_simplex)	Reinhardtia_paiewonskiana)	((Elaeis_oleifera	Elaeis_guineensis)	Attalea_speciosa)))	Roystonea_regia)	((Chamaedorea_seifrizii	((Sabal_domingensis	Phoenix_dactylifera)	(Serenoa_repens	Nypa_fruticans)))	Pseudophoenix_vinifera)))))	Calamus_caryotoides);
((Roystonea_regia	((((Chamaedorea_seifrizii	(Iriartea_deltoidea	((Sabal_domingensis	Phoenix_dactylifera)	(Serenoa_repens	Nypa_fruticans))))	Pseudophoenix_vinifera)	((((Pelagodoxa_henryana	(Manicaria_saccifera	Leopoldinia_pulchra))	(Prestoea_acuminata	(Oenocarpus_bataua	Oenocarpus_minor)))	Geonoma_undata)	(Dictyosperma_album	(Heterospathe_cagayanensis	((Burretiokentia_grandiflora	Veitchia_spiralis)	Kentiopsis_piersoniorum)))))	((((Podococcus_barteri	Bactris_major)	Sclerosperma_profizianum)	Orania_palindan)	((Dypsis_decaryi	(((Reinhardtia_gracilis	Reinhardtia_latisecta)	Reinhardtia_simplex)	Reinhardtia_paiewonskiana))	((Elaeis_oleifera	Elaeis_guineensis)	Attalea_speciosa)))))	Calamus_caryotoides);
(((Dictyosperma_album	((Heterospathe_cagayanensis	Veitchia_spiralis)	(Burretiokentia_grandiflora	Kentiopsis_piersoniorum)))	((Manicaria_saccifera	(Prestoea_acuminata	(Oenocarpus_bataua	Oenocarpus_minor)))	((Leopoldinia_pulchra	Geonoma_undata)	(Pelagodoxa_henryana	(((Chamaedorea_seifrizii	((((Reinhardtia_gracilis	Reinhardtia_latisecta)	Reinhardtia_simplex)	Reinhardtia_paiewonskiana)	(Iriartea_deltoidea	((Elaeis_oleifera	Elaeis_guineensis)	Attalea_speciosa))))	Roystonea_regia)	(Pseudophoenix_vinifera	((((Podococcus_barteri	Bactris_major)	Sclerosperma_profizianum)	Orania_palindan)	(((Sabal_domingensis	Phoenix_dactylifera)	(Serenoa_repens	Nypa_fruticans))	Dypsis_decaryi))))))))	Calamus_caryotoides);
((Roystonea_regia	((Orania_palindan	Chamaedorea_seifrizii)	((Pseudophoenix_vinifera	((Sclerosperma_profizianum	Podococcus_barteri)	((Sabal_domingensis	Phoenix_dactylifera)	((Bactris_major	Serenoa_repens)	(Iriartea_deltoidea	Nypa_fruticans)))))	((((Dypsis_decaryi	((Burretiokentia_grandiflora	((Heterospathe_cagayanensis	Veitchia_spiralis)	Kentiopsis_piersoniorum))	Dictyosperma_album))	((Manicaria_saccifera	(Pelagodoxa_henryana	Leopoldinia_pulchra))	(Prestoea_acuminata	(Oenocarpus_bataua	Oenocarpus_minor))))	Geonoma_undata)	((((Reinhardtia_gracilis	Reinhardtia_latisecta)	Reinhardtia_simplex)	Reinhardtia_paiewonskiana)	((Elaeis_oleifera	Elaeis_guineensis)	Attalea_speciosa))))))	Calamus_caryotoides);
((((Serenoa_repens	(Iriartea_deltoidea	Nypa_fruticans))	(Phoenix_dactylifera	Sabal_domingensis))	((Chamaedorea_seifrizii	(((Bactris_major	Podococcus_barteri)	Sclerosperma_profizianum)	Orania_palindan))	(((((Pelagodoxa_henryana	(Manicaria_saccifera	Leopoldinia_pulchra))	(Geonoma_undata	(Prestoea_acuminata	(Oenocarpus_minor	Oenocarpus_bataua))))	(Dictyosperma_album	(Burretiokentia_grandiflora	(Veitchia_spiralis	(Kentiopsis_piersoniorum	Heterospathe_cagayanensis)))))	(Roystonea_regia	((Attalea_speciosa	(Elaeis_oleifera	Elaeis_guineensis))	(Dypsis_decaryi	(Reinhardtia_paiewonskiana	((Reinhardtia_latisecta	Reinhardtia_gracilis)	Reinhardtia_simplex))))))	Pseudophoenix_vinifera)))	Calamus_caryotoides);
(((Elaeis_oleifera	Elaeis_guineensis)	(((Reinhardtia_paiewonskiana	((Reinhardtia_latisecta	Reinhardtia_gracilis)	Reinhardtia_simplex))	((((Serenoa_repens	(Phoenix_dactylifera	(Nypa_fruticans	Sabal_domingensis)))	(Iriartea_deltoidea	(((Bactris_major	Podococcus_barteri)	Sclerosperma_profizianum)	Orania_palindan)))	(Chamaedorea_seifrizii	(Roystonea_regia	Pseudophoenix_vinifera)))	(((Dypsis_decaryi	(((Veitchia_spiralis	Dictyosperma_album)	Heterospathe_cagayanensis)	(Burretiokentia_grandiflora	Kentiopsis_piersoniorum)))	(Manicaria_saccifera	Leopoldinia_pulchra))	((Pelagodoxa_henryana	Geonoma_undata)	(Prestoea_acuminata	(Oenocarpus_minor	Oenocarpus_bataua))))))	Attalea_speciosa))	Calamus_caryotoides);
((((Prestoea_acuminata	(Oenocarpus_minor	Oenocarpus_bataua))	((((Attalea_speciosa	(Elaeis_oleifera	Elaeis_guineensis))	(Reinhardtia_paiewonskiana	((Reinhardtia_latisecta	Reinhardtia_gracilis)	Reinhardtia_simplex)))	((((Phoenix_dactylifera	((Chamaedorea_seifrizii	Nypa_fruticans)	Serenoa_repens))	Sabal_domingensis)	(Pseudophoenix_vinifera	(Dypsis_decaryi	(((Bactris_major	Podococcus_barteri)	(Iriartea_deltoidea	Sclerosperma_profizianum))	Orania_palindan))))	Roystonea_regia))	(((((Veitchia_spiralis	Dictyosperma_album)	Heterospathe_cagayanensis)	Kentiopsis_piersoniorum)	(Pelagodoxa_henryana	(Manicaria_saccifera	Leopoldinia_pulchra)))	Geonoma_undata)))	Burretiokentia_grandiflora)	Calamus_caryotoides);
((Roystonea_regia	(((((Dypsis_decaryi	((Veitchia_spiralis	(Heterospathe_cagayanensis	Kentiopsis_piersoniorum))	Dictyosperma_album))	((Prestoea_acuminata	(Oenocarpus_minor	Oenocarpus_bataua))	(Pelagodoxa_henryana	(Manicaria_saccifera	Leopoldinia_pulchra))))	Geonoma_undata)	((Burretiokentia_grandiflora	(Attalea_speciosa	(Elaeis_oleifera	Elaeis_guineensis)))	(Reinhardtia_paiewonskiana	((Reinhardtia_latisecta	Reinhardtia_gracilis)	Reinhardtia_simplex))))	((Pseudophoenix_vinifera	(Chamaedorea_seifrizii	(Orania_palindan	(Bactris_major	(Podococcus_barteri	Sclerosperma_profizianum)))))	(((Iriartea_deltoidea	Nypa_fruticans)	Serenoa_repens)	(Sabal_domingensis	Phoenix_dactylifera)))))	Calamus_caryotoides);
((((Burretiokentia_grandiflora	(Kentiopsis_piersoniorum	(Veitchia_spiralis	Heterospathe_cagayanensis)))	Dictyosperma_album)	(((Prestoea_acuminata	(Oenocarpus_minor	Oenocarpus_bataua))	(Manicaria_saccifera	((Dypsis_decaryi	Leopoldinia_pulchra)	Pelagodoxa_henryana)))	(Geonoma_undata	((Reinhardtia_paiewonskiana	((Reinhardtia_latisecta	Reinhardtia_gracilis)	Reinhardtia_simplex))	((Attalea_speciosa	(Elaeis_oleifera	Elaeis_guineensis))	((((Chamaedorea_seifrizii	(((Iriartea_deltoidea	Nypa_fruticans)	Serenoa_repens)	(Sabal_domingensis	Phoenix_dactylifera)))	Pseudophoenix_vinifera)	(Bactris_major	(Podococcus_barteri	Sclerosperma_profizianum)))	(Roystonea_regia	Orania_palindan)))))))	Calamus_caryotoides);
(((Iriartea_deltoidea	((Serenoa_repens	(Nypa_fruticans	Sabal_domingensis))	Phoenix_dactylifera))	((Pseudophoenix_vinifera	(Chamaedorea_seifrizii	(Dypsis_decaryi	((Bactris_major	(Podococcus_barteri	Sclerosperma_profizianum))	Orania_palindan))))	(Roystonea_regia	((((((Leopoldinia_pulchra	Manicaria_saccifera)	(Pelagodoxa_henryana	Geonoma_undata))	((Burretiokentia_grandiflora	(Veitchia_spiralis	(Heterospathe_cagayanensis	Kentiopsis_piersoniorum)))	Dictyosperma_album))	(Prestoea_acuminata	(Oenocarpus_minor	Oenocarpus_bataua)))	(Reinhardtia_paiewonskiana	((Reinhardtia_latisecta	Reinhardtia_gracilis)	Reinhardtia_simplex)))	(Attalea_speciosa	(Elaeis_oleifera	Elaeis_guineensis))))))	Calamus_caryotoides);
((Roystonea_regia	(((Chamaedorea_seifrizii	((Burretiokentia_grandiflora	(Reinhardtia_paiewonskiana	((Reinhardtia_latisecta	Reinhardtia_gracilis)	Reinhardtia_simplex)))	(Attalea_speciosa	(Elaeis_oleifera	Elaeis_guineensis))))	(((Phoenix_dactylifera	Sabal_domingensis)	((Nypa_fruticans	Iriartea_deltoidea)	Serenoa_repens))	(Pseudophoenix_vinifera	(Dypsis_decaryi	((Bactris_major	(Podococcus_barteri	Sclerosperma_profizianum))	Orania_palindan)))))	(((Geonoma_undata	(Prestoea_acuminata	(Oenocarpus_minor	Oenocarpus_bataua)))	((Veitchia_spiralis	(Heterospathe_cagayanensis	Kentiopsis_piersoniorum))	Dictyosperma_album))	(Manicaria_saccifera	(Pelagodoxa_henryana	Leopoldinia_pulchra)))))	Calamus_caryotoides);
((((Phoenix_dactylifera	(Sabal_domingensis	(Nypa_fruticans	Iriartea_deltoidea)))	(((Pseudophoenix_vinifera	(Podococcus_barteri	Sclerosperma_profizianum))	(((((Pelagodoxa_henryana	Geonoma_undata)	((Prestoea_acuminata	(Oenocarpus_minor	Oenocarpus_bataua))	(Leopoldinia_pulchra	Manicaria_saccifera)))	(Dypsis_decaryi	((Burretiokentia_grandiflora	(Heterospathe_cagayanensis	(Kentiopsis_piersoniorum	Veitchia_spiralis)))	Dictyosperma_album)))	(Roystonea_regia	((Reinhardtia_paiewonskiana	((Reinhardtia_latisecta	Reinhardtia_gracilis)	Reinhardtia_simplex))	(Attalea_speciosa	(Elaeis_oleifera	Elaeis_guineensis)))))	Orania_palindan))	Chamaedorea_seifrizii))	(Bactris_major	Serenoa_repens))	Calamus_caryotoides);
(((Burretiokentia_grandiflora	((Roystonea_regia	(Chamaedorea_seifrizii	Orania_palindan))	((((Geonoma_undata	((Dypsis_decaryi	((Heterospathe_cagayanensis	(Kentiopsis_piersoniorum	Veitchia_spiralis))	Dictyosperma_album))	((Prestoea_acuminata	(Oenocarpus_minor	Oenocarpus_bataua))	((Pelagodoxa_henryana	Leopoldinia_pulchra)	Manicaria_saccifera))))	((Serenoa_repens	Nypa_fruticans)	(Phoenix_dactylifera	Sabal_domingensis)))	(Pseudophoenix_vinifera	(Bactris_major	(Podococcus_barteri	(Iriartea_deltoidea	Sclerosperma_profizianum)))))	(Reinhardtia_paiewonskiana	((Reinhardtia_latisecta	Reinhardtia_gracilis)	Reinhardtia_simplex)))))	(Attalea_speciosa	(Elaeis_oleifera	Elaeis_guineensis)))	Calamus_caryotoides);
(((((Roystonea_regia	((((Bactris_major	Serenoa_repens)	Nypa_fruticans)	(Phoenix_dactylifera	Sabal_domingensis))	(Pseudophoenix_vinifera	((Orania_palindan	(Podococcus_barteri	(Iriartea_deltoidea	Sclerosperma_profizianum)))	Chamaedorea_seifrizii))))	((Reinhardtia_paiewonskiana	((Reinhardtia_latisecta	Reinhardtia_gracilis)	Reinhardtia_simplex))	((Geonoma_undata	(Dypsis_decaryi	((Burretiokentia_grandiflora	(Heterospathe_cagayanensis	(Kentiopsis_piersoniorum	Veitchia_spiralis)))	Dictyosperma_album)))	((Prestoea_acuminata	(Oenocarpus_minor	Oenocarpus_bataua))	((Pelagodoxa_henryana	Leopoldinia_pulchra)	Manicaria_saccifera)))))	Attalea_speciosa)	(Elaeis_oleifera	Elaeis_guineensis))	Calamus_caryotoides);
((((Serenoa_repens	(Iriartea_deltoidea	Nypa_fruticans))	(Phoenix_dactylifera	Sabal_domingensis))	(((Pseudophoenix_vinifera	((((Elaeis_guineensis	Elaeis_oleifera)	Attalea_speciosa)	(((Prestoea_acuminata	(Oenocarpus_bataua	Oenocarpus_minor))	((Pelagodoxa_henryana	((Geonoma_undata	Leopoldinia_pulchra)	Manicaria_saccifera))	((Burretiokentia_grandiflora	(Kentiopsis_piersoniorum	(Veitchia_spiralis	Heterospathe_cagayanensis)))	Dictyosperma_album)))	(((Reinhardtia_gracilis	Reinhardtia_latisecta)	Reinhardtia_simplex)	Reinhardtia_paiewonskiana)))	(Dypsis_decaryi	(Orania_palindan	Roystonea_regia))))	((Podococcus_barteri	Sclerosperma_profizianum)	Bactris_major))	Chamaedorea_seifrizii))	Calamus_caryotoides);
((Prestoea_acuminata	((((Pelagodoxa_henryana	Leopoldinia_pulchra)	Manicaria_saccifera)	((((Burretiokentia_grandiflora	(Kentiopsis_piersoniorum	(Veitchia_spiralis	Heterospathe_cagayanensis)))	Dictyosperma_album)	Geonoma_undata)	(((((Dypsis_decaryi	((Serenoa_repens	(Iriartea_deltoidea	Nypa_fruticans))	(Phoenix_dactylifera	Sabal_domingensis)))	(((Podococcus_barteri	Sclerosperma_profizianum)	Bactris_major)	(Orania_palindan	Chamaedorea_seifrizii)))	Pseudophoenix_vinifera)	Roystonea_regia)	(((Elaeis_guineensis	Elaeis_oleifera)	Attalea_speciosa)	(((Reinhardtia_gracilis	Reinhardtia_latisecta)	Reinhardtia_simplex)	Reinhardtia_paiewonskiana)))))	(Oenocarpus_bataua	Oenocarpus_minor)))	Calamus_caryotoides);
(((((Elaeis_guineensis	Elaeis_oleifera)	Attalea_speciosa)	((Roystonea_regia	((((Kentiopsis_piersoniorum	(Veitchia_spiralis	Heterospathe_cagayanensis))	Dictyosperma_album)	((Burretiokentia_grandiflora	Geonoma_undata)	(((Oenocarpus_bataua	Oenocarpus_minor)	Prestoea_acuminata)	((Pelagodoxa_henryana	Leopoldinia_pulchra)	Manicaria_saccifera))))	(((((Serenoa_repens	((Sabal_domingensis	(Iriartea_deltoidea	Nypa_fruticans))	Phoenix_dactylifera))	(Dypsis_decaryi	Orania_palindan))	Pseudophoenix_vinifera)	((Podococcus_barteri	Sclerosperma_profizianum)	Bactris_major))	Chamaedorea_seifrizii)))	(Reinhardtia_simplex	Reinhardtia_paiewonskiana)))	(Reinhardtia_gracilis	Reinhardtia_latisecta))	Calamus_caryotoides);
((((Kentiopsis_piersoniorum	(Veitchia_spiralis	Heterospathe_cagayanensis))	Dictyosperma_album)	((Manicaria_saccifera	((Burretiokentia_grandiflora	Geonoma_undata)	Leopoldinia_pulchra))	(((Oenocarpus_bataua	Oenocarpus_minor)	Prestoea_acuminata)	(Pelagodoxa_henryana	(((Roystonea_regia	((Dypsis_decaryi	Orania_palindan)	((Pseudophoenix_vinifera	((Podococcus_barteri	Sclerosperma_profizianum)	Bactris_major))	(Chamaedorea_seifrizii	((Phoenix_dactylifera	Sabal_domingensis)	(Nypa_fruticans	Serenoa_repens))))))	((((Reinhardtia_gracilis	Reinhardtia_latisecta)	Reinhardtia_simplex)	Reinhardtia_paiewonskiana)	((Elaeis_guineensis	Elaeis_oleifera)	Attalea_speciosa)))	Iriartea_deltoidea)))))	Calamus_caryotoides);
(((((Serenoa_repens	(((Burretiokentia_grandiflora	((Elaeis_guineensis	Elaeis_oleifera)	Attalea_speciosa))	(((((Veitchia_spiralis	(Heterospathe_cagayanensis	Kentiopsis_piersoniorum))	(Dictyosperma_album	Dypsis_decaryi))	((((Oenocarpus_bataua	Oenocarpus_minor)	Prestoea_acuminata)	((Pelagodoxa_henryana	Manicaria_saccifera)	Leopoldinia_pulchra))	Geonoma_undata))	((Roystonea_regia	(((Bactris_major	Podococcus_barteri)	Sclerosperma_profizianum)	Orania_palindan))	Pseudophoenix_vinifera))	(((Reinhardtia_gracilis	Reinhardtia_latisecta)	Reinhardtia_simplex)	Reinhardtia_paiewonskiana)))	Chamaedorea_seifrizii))	Phoenix_dactylifera)	Sabal_domingensis)	(Iriartea_deltoidea	Nypa_fruticans))	Calamus_caryotoides);
((((Oenocarpus_bataua	Oenocarpus_minor)	Prestoea_acuminata)	((((Leopoldinia_pulchra	Manicaria_saccifera)	Pelagodoxa_henryana)	(Geonoma_undata	((Veitchia_spiralis	(Heterospathe_cagayanensis	(Burretiokentia_grandiflora	Kentiopsis_piersoniorum)))	(Dictyosperma_album	Dypsis_decaryi))))	(((((Serenoa_repens	Nypa_fruticans)	(Phoenix_dactylifera	Sabal_domingensis))	Chamaedorea_seifrizii)	(Iriartea_deltoidea	((Roystonea_regia	(((Podococcus_barteri	Sclerosperma_profizianum)	Orania_palindan)	Bactris_major))	Pseudophoenix_vinifera)))	(((Elaeis_guineensis	Elaeis_oleifera)	Attalea_speciosa)	(((Reinhardtia_gracilis	Reinhardtia_latisecta)	Reinhardtia_simplex)	Reinhardtia_paiewonskiana)))))	Calamus_caryotoides);
(((((Heterospathe_cagayanensis	Dypsis_decaryi)	(Burretiokentia_grandiflora	Kentiopsis_piersoniorum))	(Dictyosperma_album	Veitchia_spiralis))	((((Oenocarpus_bataua	Oenocarpus_minor)	Prestoea_acuminata)	(Manicaria_saccifera	(Pelagodoxa_henryana	Leopoldinia_pulchra)))	(Geonoma_undata	(((Chamaedorea_seifrizii	((Serenoa_repens	((Sabal_domingensis	Nypa_fruticans)	Phoenix_dactylifera))	((Orania_palindan	(((Iriartea_deltoidea	Podococcus_barteri)	Sclerosperma_profizianum)	Bactris_major))	Pseudophoenix_vinifera)))	Roystonea_regia)	(((Elaeis_guineensis	Elaeis_oleifera)	Attalea_speciosa)	(((Reinhardtia_gracilis	Reinhardtia_latisecta)	Reinhardtia_simplex)	Reinhardtia_paiewonskiana))))))	Calamus_caryotoides);
(((Elaeis_guineensis	Elaeis_oleifera)	(Attalea_speciosa	((Burretiokentia_grandiflora	((((Manicaria_saccifera	Pelagodoxa_henryana)	((Oenocarpus_bataua	Oenocarpus_minor)	Prestoea_acuminata))	((Leopoldinia_pulchra	Geonoma_undata)	((((Heterospathe_cagayanensis	Kentiopsis_piersoniorum)	Veitchia_spiralis)	Dypsis_decaryi)	Dictyosperma_album)))	(((Reinhardtia_gracilis	Reinhardtia_latisecta)	Reinhardtia_simplex)	Reinhardtia_paiewonskiana)))	((Roystonea_regia	((Orania_palindan	(Iriartea_deltoidea	((Bactris_major	Podococcus_barteri)	Sclerosperma_profizianum)))	Pseudophoenix_vinifera))	(Chamaedorea_seifrizii	((Serenoa_repens	Nypa_fruticans)	(Phoenix_dactylifera	Sabal_domingensis)))))))	Calamus_caryotoides);
((((Oenocarpus_bataua	Oenocarpus_minor)	Prestoea_acuminata)	((Iriartea_deltoidea	(((Leopoldinia_pulchra	Manicaria_saccifera)	Pelagodoxa_henryana)	(Geonoma_undata	(Dypsis_decaryi	((Burretiokentia_grandiflora	((Veitchia_spiralis	Kentiopsis_piersoniorum)	Heterospathe_cagayanensis))	Dictyosperma_album)))))	(((Pseudophoenix_vinifera	(Roystonea_regia	((Orania_palindan	(Podococcus_barteri	Sclerosperma_profizianum))	Bactris_major)))	(Chamaedorea_seifrizii	((Serenoa_repens	Nypa_fruticans)	(Phoenix_dactylifera	Sabal_domingensis))))	((((Reinhardtia_gracilis	Reinhardtia_latisecta)	Reinhardtia_simplex)	Reinhardtia_paiewonskiana)	((Elaeis_guineensis	Elaeis_oleifera)	Attalea_speciosa)))))	Calamus_caryotoides);
(((Roystonea_regia	(Chamaedorea_seifrizii	Orania_palindan))	(Pseudophoenix_vinifera	((Dypsis_decaryi	(Iriartea_deltoidea	((Phoenix_dactylifera	(Sabal_domingensis	Nypa_fruticans))	(Bactris_major	Serenoa_repens))))	((Podococcus_barteri	Sclerosperma_profizianum)	(((Geonoma_undata	((Oenocarpus_bataua	Oenocarpus_minor)	Prestoea_acuminata))	((Manicaria_saccifera	(Pelagodoxa_henryana	Leopoldinia_pulchra))	((Burretiokentia_grandiflora	((Veitchia_spiralis	Kentiopsis_piersoniorum)	Heterospathe_cagayanensis))	Dictyosperma_album)))	(((Elaeis_guineensis	Elaeis_oleifera)	Attalea_speciosa)	(((Reinhardtia_gracilis	Reinhardtia_latisecta)	Reinhardtia_simplex)	Reinhardtia_paiewonskiana)))))))	Calamus_caryotoides);
((((((Chamaedorea_seifrizii	(Pseudophoenix_vinifera	(Roystonea_regia	((Bactris_major	(Podococcus_barteri	Sclerosperma_profizianum))	Orania_palindan))))	((((Phoenix_dactylifera	Sabal_domingensis)	(Iriartea_deltoidea	Nypa_fruticans))	Serenoa_repens)	(Burretiokentia_grandiflora	((Manicaria_saccifera	(Pelagodoxa_henryana	Leopoldinia_pulchra))	((Geonoma_undata	(Prestoea_acuminata	(Oenocarpus_bataua	Oenocarpus_minor)))	((Heterospathe_cagayanensis	(Veitchia_spiralis	(Dypsis_decaryi	Kentiopsis_piersoniorum)))	Dictyosperma_album))))))	(Reinhardtia_simplex	Reinhardtia_paiewonskiana))	(Attalea_speciosa	(Elaeis_oleifera	Elaeis_guineensis)))	(Reinhardtia_gracilis	Reinhardtia_latisecta))	Calamus_caryotoides);
((((Burretiokentia_grandiflora	(((Phoenix_dactylifera	(Iriartea_deltoidea	Sabal_domingensis))	((Bactris_major	Serenoa_repens)	Nypa_fruticans))	((Podococcus_barteri	Sclerosperma_profizianum)	Pseudophoenix_vinifera)))	(((((Manicaria_saccifera	(Pelagodoxa_henryana	Leopoldinia_pulchra))	(Prestoea_acuminata	(Oenocarpus_bataua	Oenocarpus_minor)))	Geonoma_undata)	(((Heterospathe_cagayanensis	(Veitchia_spiralis	Kentiopsis_piersoniorum))	Dypsis_decaryi)	Dictyosperma_album))	((((Reinhardtia_gracilis	Reinhardtia_latisecta)	Reinhardtia_simplex)	Reinhardtia_paiewonskiana)	(Attalea_speciosa	(Elaeis_oleifera	Elaeis_guineensis)))))	(Chamaedorea_seifrizii	(Roystonea_regia	Orania_palindan)))	Calamus_caryotoides);
((((Sabal_domingensis	Phoenix_dactylifera)	(Serenoa_repens	Nypa_fruticans))	((((((Burretiokentia_grandiflora	(Chamaedorea_seifrizii	(Attalea_speciosa	(Elaeis_oleifera	Elaeis_guineensis))))	(((Reinhardtia_gracilis	Reinhardtia_latisecta)	Reinhardtia_simplex)	Reinhardtia_paiewonskiana))	(Roystonea_regia	((Bactris_major	(Podococcus_barteri	Sclerosperma_profizianum))	Orania_palindan)))	Pseudophoenix_vinifera)	Iriartea_deltoidea)	(((Manicaria_saccifera	Pelagodoxa_henryana)	(Prestoea_acuminata	(Oenocarpus_bataua	Oenocarpus_minor)))	((Leopoldinia_pulchra	Geonoma_undata)	(Dypsis_decaryi	(Veitchia_spiralis	(Heterospathe_cagayanensis	(Kentiopsis_piersoniorum	Dictyosperma_album))))))))	Calamus_caryotoides);
((Roystonea_regia	((((Burretiokentia_grandiflora	Chamaedorea_seifrizii)	((((Reinhardtia_gracilis	Reinhardtia_latisecta)	Reinhardtia_simplex)	Reinhardtia_paiewonskiana)	(Attalea_speciosa	(Elaeis_oleifera	Elaeis_guineensis))))	(Geonoma_undata	(((Dictyosperma_album	Dypsis_decaryi)	((Heterospathe_cagayanensis	Kentiopsis_piersoniorum)	Veitchia_spiralis))	(((Manicaria_saccifera	Leopoldinia_pulchra)	Pelagodoxa_henryana)	(Prestoea_acuminata	(Oenocarpus_bataua	Oenocarpus_minor))))))	(Orania_palindan	((Bactris_major	(Iriartea_deltoidea	(Podococcus_barteri	Sclerosperma_profizianum)))	((Serenoa_repens	((Sabal_domingensis	Nypa_fruticans)	Phoenix_dactylifera))	Pseudophoenix_vinifera)))))	Calamus_caryotoides);
((Roystonea_regia	((Chamaedorea_seifrizii	((Orania_palindan	Bactris_major)	(Podococcus_barteri	Sclerosperma_profizianum)))	((((((Reinhardtia_gracilis	Reinhardtia_latisecta)	Reinhardtia_simplex)	Reinhardtia_paiewonskiana)	(Attalea_speciosa	(Elaeis_oleifera	Elaeis_guineensis)))	(((((Iriartea_deltoidea	Leopoldinia_pulchra)	(Pelagodoxa_henryana	Geonoma_undata))	(((Dictyosperma_album	Dypsis_decaryi)	((Heterospathe_cagayanensis	(Burretiokentia_grandiflora	Kentiopsis_piersoniorum))	Veitchia_spiralis))	(Prestoea_acuminata	(Oenocarpus_bataua	Oenocarpus_minor))))	Manicaria_saccifera)	(Nypa_fruticans	(Serenoa_repens	(Sabal_domingensis	Phoenix_dactylifera)))))	Pseudophoenix_vinifera)))	Calamus_caryotoides);
((((((Reinhardtia_gracilis	Reinhardtia_latisecta)	Reinhardtia_simplex)	Reinhardtia_paiewonskiana)	((Attalea_speciosa	(Elaeis_oleifera	Elaeis_guineensis))	(Roystonea_regia	(((Bactris_major	((Iriartea_deltoidea	Sclerosperma_profizianum)	Podococcus_barteri))	Pseudophoenix_vinifera)	((Chamaedorea_seifrizii	Orania_palindan)	((Nypa_fruticans	Serenoa_repens)	(Sabal_domingensis	Phoenix_dactylifera)))))))	((((Leopoldinia_pulchra	(Pelagodoxa_henryana	Geonoma_undata))	Manicaria_saccifera)	(Dictyosperma_album	(((Heterospathe_cagayanensis	Kentiopsis_piersoniorum)	(Burretiokentia_grandiflora	Veitchia_spiralis))	Dypsis_decaryi)))	(Prestoea_acuminata	(Oenocarpus_bataua	Oenocarpus_minor))))	Calamus_caryotoides);
(((Attalea_speciosa	(Elaeis_oleifera	Elaeis_guineensis))	((((Reinhardtia_gracilis	Reinhardtia_latisecta)	Reinhardtia_simplex)	Reinhardtia_paiewonskiana)	(((((Geonoma_undata	(Manicaria_saccifera	(Pelagodoxa_henryana	Leopoldinia_pulchra)))	((Dictyosperma_album	((Kentiopsis_piersoniorum	(Veitchia_spiralis	Heterospathe_cagayanensis))	Burretiokentia_grandiflora))	Dypsis_decaryi))	(Prestoea_acuminata	(Oenocarpus_bataua	Oenocarpus_minor)))	((Pseudophoenix_vinifera	(((Bactris_major	(Sclerosperma_profizianum	Podococcus_barteri))	Iriartea_deltoidea)	(Chamaedorea_seifrizii	Orania_palindan)))	((Nypa_fruticans	Serenoa_repens)	(Sabal_domingensis	Phoenix_dactylifera))))	Roystonea_regia)))	Calamus_caryotoides);
(((Prestoea_acuminata	(Oenocarpus_bataua	Oenocarpus_minor))	((((((Serenoa_repens	(Iriartea_deltoidea	Nypa_fruticans))	(Sabal_domingensis	Phoenix_dactylifera))	(Pseudophoenix_vinifera	(Chamaedorea_seifrizii	(Orania_palindan	(Bactris_major	(Sclerosperma_profizianum	Podococcus_barteri))))))	Roystonea_regia)	((Attalea_speciosa	(Elaeis_oleifera	Elaeis_guineensis))	(((Reinhardtia_gracilis	Reinhardtia_latisecta)	Reinhardtia_simplex)	Reinhardtia_paiewonskiana)))	((Geonoma_undata	(Manicaria_saccifera	(Pelagodoxa_henryana	Leopoldinia_pulchra)))	(Burretiokentia_grandiflora	(((Heterospathe_cagayanensis	(Veitchia_spiralis	Dictyosperma_album))	Kentiopsis_piersoniorum)	Dypsis_decaryi)))))	Calamus_caryotoides);
(((Prestoea_acuminata	(Oenocarpus_bataua	Oenocarpus_minor))	(((((Sabal_domingensis	Serenoa_repens)	Phoenix_dactylifera)	(Iriartea_deltoidea	Nypa_fruticans))	((Roystonea_regia	((Chamaedorea_seifrizii	(Orania_palindan	(Bactris_major	(Sclerosperma_profizianum	Podococcus_barteri))))	Pseudophoenix_vinifera))	((Attalea_speciosa	(Elaeis_oleifera	Elaeis_guineensis))	(((Reinhardtia_gracilis	Reinhardtia_latisecta)	Reinhardtia_simplex)	Reinhardtia_paiewonskiana))))	((((Dictyosperma_album	(Burretiokentia_grandiflora	((Heterospathe_cagayanensis	Veitchia_spiralis)	Kentiopsis_piersoniorum)))	Dypsis_decaryi)	(Leopoldinia_pulchra	Geonoma_undata))	(Manicaria_saccifera	Pelagodoxa_henryana))))	Calamus_caryotoides);
(((Iriartea_deltoidea	Nypa_fruticans)	(Sabal_domingensis	((Serenoa_repens	((((Chamaedorea_seifrizii	(Orania_palindan	(Bactris_major	(Sclerosperma_profizianum	Podococcus_barteri))))	((((((Burretiokentia_grandiflora	Geonoma_undata)	(Leopoldinia_pulchra	(Manicaria_saccifera	Pelagodoxa_henryana)))	(Dictyosperma_album	((Heterospathe_cagayanensis	Veitchia_spiralis)	Kentiopsis_piersoniorum)))	(Prestoea_acuminata	(Oenocarpus_bataua	Oenocarpus_minor)))	((Attalea_speciosa	(Elaeis_oleifera	Elaeis_guineensis))	(((Reinhardtia_gracilis	Reinhardtia_latisecta)	Reinhardtia_simplex)	Reinhardtia_paiewonskiana)))	Roystonea_regia))	Pseudophoenix_vinifera)	Dypsis_decaryi))	Phoenix_dactylifera)))	Calamus_caryotoides);
(((Roystonea_regia	((((Reinhardtia_paiewonskiana	Reinhardtia_simplex)	(Attalea_speciosa	(Elaeis_oleifera	Elaeis_guineensis)))	(((Burretiokentia_grandiflora	((Heterospathe_cagayanensis	Veitchia_spiralis)	Kentiopsis_piersoniorum))	Dictyosperma_album)	(((Prestoea_acuminata	(Oenocarpus_bataua	Oenocarpus_minor))	(Manicaria_saccifera	(Pelagodoxa_henryana	Leopoldinia_pulchra)))	Geonoma_undata)))	(Pseudophoenix_vinifera	((((Serenoa_repens	Nypa_fruticans)	(Phoenix_dactylifera	Sabal_domingensis))	Dypsis_decaryi)	((Bactris_major	Chamaedorea_seifrizii)	(Orania_palindan	(Podococcus_barteri	(Sclerosperma_profizianum	Iriartea_deltoidea))))))))	(Reinhardtia_gracilis	Reinhardtia_latisecta))	Calamus_caryotoides);
(((((Prestoea_acuminata	(Oenocarpus_bataua	Oenocarpus_minor))	((Manicaria_saccifera	(Pelagodoxa_henryana	Geonoma_undata))	((Dypsis_decaryi	((Burretiokentia_grandiflora	(Heterospathe_cagayanensis	Kentiopsis_piersoniorum))	(Veitchia_spiralis	Dictyosperma_album)))	Leopoldinia_pulchra)))	((Reinhardtia_paiewonskiana	Reinhardtia_simplex)	((Attalea_speciosa	(Elaeis_oleifera	Elaeis_guineensis))	(((Pseudophoenix_vinifera	((((Bactris_major	Serenoa_repens)	(Iriartea_deltoidea	Nypa_fruticans))	(Phoenix_dactylifera	Sabal_domingensis))	(Orania_palindan	(Podococcus_barteri	Sclerosperma_profizianum))))	Chamaedorea_seifrizii)	Roystonea_regia))))	(Reinhardtia_gracilis	Reinhardtia_latisecta))	Calamus_caryotoides);
(((Attalea_speciosa	(Elaeis_oleifera	Elaeis_guineensis))	(((Geonoma_undata	(((Prestoea_acuminata	(Oenocarpus_bataua	Oenocarpus_minor))	(Manicaria_saccifera	(Pelagodoxa_henryana	Leopoldinia_pulchra)))	(Dypsis_decaryi	(((Burretiokentia_grandiflora	Kentiopsis_piersoniorum)	Heterospathe_cagayanensis)	(Veitchia_spiralis	Dictyosperma_album)))))	((((Orania_palindan	(Bactris_major	(Podococcus_barteri	Sclerosperma_profizianum)))	(Iriartea_deltoidea	((Phoenix_dactylifera	(Nypa_fruticans	Sabal_domingensis))	Serenoa_repens)))	(Roystonea_regia	Pseudophoenix_vinifera))	Chamaedorea_seifrizii))	(Reinhardtia_paiewonskiana	((Reinhardtia_gracilis	Reinhardtia_latisecta)	Reinhardtia_simplex))))	Calamus_caryotoides);
((Roystonea_regia	((((Reinhardtia_paiewonskiana	((Reinhardtia_gracilis	Reinhardtia_latisecta)	Reinhardtia_simplex))	(Attalea_speciosa	(Elaeis_oleifera	Elaeis_guineensis)))	(Orania_palindan	(Podococcus_barteri	Sclerosperma_profizianum)))	(((Dypsis_decaryi	(Chamaedorea_seifrizii	((Phoenix_dactylifera	Sabal_domingensis)	((Iriartea_deltoidea	Nypa_fruticans)	Serenoa_repens))))	Pseudophoenix_vinifera)	(Geonoma_undata	(((Prestoea_acuminata	(Oenocarpus_bataua	Oenocarpus_minor))	(Manicaria_saccifera	((Bactris_major	Pelagodoxa_henryana)	Leopoldinia_pulchra)))	((Heterospathe_cagayanensis	(Veitchia_spiralis	Dictyosperma_album))	(Burretiokentia_grandiflora	Kentiopsis_piersoniorum)))))))	Calamus_caryotoides);
((((Orania_palindan	(Podococcus_barteri	Sclerosperma_profizianum))	Roystonea_regia)	(((((Chamaedorea_seifrizii	((Phoenix_dactylifera	Sabal_domingensis)	((Iriartea_deltoidea	Nypa_fruticans)	Serenoa_repens)))	Pseudophoenix_vinifera)	((Reinhardtia_paiewonskiana	((Reinhardtia_gracilis	Reinhardtia_latisecta)	Reinhardtia_simplex))	(Attalea_speciosa	(Elaeis_oleifera	Elaeis_guineensis))))	(((Manicaria_saccifera	Pelagodoxa_henryana)	((((Heterospathe_cagayanensis	Veitchia_spiralis)	Kentiopsis_piersoniorum)	Dictyosperma_album)	(Leopoldinia_pulchra	(Burretiokentia_grandiflora	Geonoma_undata))))	((Bactris_major	Prestoea_acuminata)	(Oenocarpus_bataua	Oenocarpus_minor))))	Dypsis_decaryi))	Calamus_caryotoides);
(((Prestoea_acuminata	((Bactris_major	Oenocarpus_bataua)	Oenocarpus_minor))	((((((Phoenix_dactylifera	Sabal_domingensis)	(Nypa_fruticans	Serenoa_repens))	Iriartea_deltoidea)	Pseudophoenix_vinifera)	((Roystonea_regia	(Dypsis_decaryi	((Orania_palindan	(Podococcus_barteri	Sclerosperma_profizianum))	Chamaedorea_seifrizii)))	((Reinhardtia_paiewonskiana	((Reinhardtia_gracilis	Reinhardtia_latisecta)	Reinhardtia_simplex))	(Attalea_speciosa	(Elaeis_oleifera	Elaeis_guineensis)))))	((Manicaria_saccifera	(Leopoldinia_pulchra	Pelagodoxa_henryana))	((((Heterospathe_cagayanensis	Veitchia_spiralis)	(Burretiokentia_grandiflora	Kentiopsis_piersoniorum))	Dictyosperma_album)	Geonoma_undata))))	Calamus_caryotoides);
((Phoenix_dactylifera	(Sabal_domingensis	(((Iriartea_deltoidea	Nypa_fruticans)	Serenoa_repens)	((Sclerosperma_profizianum	(Orania_palindan	Podococcus_barteri))	(((((((Manicaria_saccifera	(Prestoea_acuminata	(Oenocarpus_bataua	Oenocarpus_minor)))	(((Heterospathe_cagayanensis	Veitchia_spiralis)	Kentiopsis_piersoniorum)	Dictyosperma_album))	((((Dypsis_decaryi	Leopoldinia_pulchra)	Pelagodoxa_henryana)	Geonoma_undata)	Burretiokentia_grandiflora))	((Reinhardtia_paiewonskiana	((Reinhardtia_gracilis	Reinhardtia_latisecta)	Reinhardtia_simplex))	(Attalea_speciosa	(Elaeis_oleifera	Elaeis_guineensis))))	Roystonea_regia)	(Bactris_major	Chamaedorea_seifrizii))	Pseudophoenix_vinifera)))))	Calamus_caryotoides);
(((((Burretiokentia_grandiflora	((Prestoea_acuminata	(Oenocarpus_bataua	Oenocarpus_minor))	(((((Veitchia_spiralis	(Heterospathe_cagayanensis	Dypsis_decaryi))	Kentiopsis_piersoniorum)	Dictyosperma_album)	Leopoldinia_pulchra)	((Pelagodoxa_henryana	Geonoma_undata)	Manicaria_saccifera))))	(Chamaedorea_seifrizii	((Reinhardtia_paiewonskiana	((Reinhardtia_gracilis	Reinhardtia_latisecta)	Reinhardtia_simplex))	(Attalea_speciosa	(Elaeis_oleifera	Elaeis_guineensis)))))	((((Phoenix_dactylifera	Sabal_domingensis)	((Iriartea_deltoidea	Nypa_fruticans)	Serenoa_repens))	(Orania_palindan	((Podococcus_barteri	Sclerosperma_profizianum)	Bactris_major)))	Pseudophoenix_vinifera))	Roystonea_regia)	Calamus_caryotoides);
((((Heterospathe_cagayanensis	(Burretiokentia_grandiflora	Kentiopsis_piersoniorum))	(Veitchia_spiralis	Dictyosperma_album))	((((((Reinhardtia_gracilis	Reinhardtia_latisecta)	(Reinhardtia_simplex	Reinhardtia_paiewonskiana))	(Attalea_speciosa	(Elaeis_oleifera	Elaeis_guineensis)))	((((Phoenix_dactylifera	Sabal_domingensis)	(Nypa_fruticans	Serenoa_repens))	Pseudophoenix_vinifera)	((((Bactris_major	(Podococcus_barteri	Orania_palindan))	Sclerosperma_profizianum)	Chamaedorea_seifrizii)	Roystonea_regia)))	(Manicaria_saccifera	Leopoldinia_pulchra))	(((Dypsis_decaryi	(Pelagodoxa_henryana	Geonoma_undata))	(Prestoea_acuminata	(Oenocarpus_bataua	Oenocarpus_minor)))	Iriartea_deltoidea)))	Calamus_caryotoides);
((Roystonea_regia	(((Reinhardtia_paiewonskiana	((Reinhardtia_gracilis	Reinhardtia_latisecta)	Reinhardtia_simplex))	(Attalea_speciosa	(Elaeis_oleifera	Elaeis_guineensis)))	((Iriartea_deltoidea	((((Dypsis_decaryi	((Heterospathe_cagayanensis	(Burretiokentia_grandiflora	Kentiopsis_piersoniorum))	(Veitchia_spiralis	Dictyosperma_album)))	Geonoma_undata)	(Manicaria_saccifera	(Leopoldinia_pulchra	Pelagodoxa_henryana)))	(Prestoea_acuminata	(Oenocarpus_bataua	Oenocarpus_minor))))	(Pseudophoenix_vinifera	(((Phoenix_dactylifera	Sabal_domingensis)	(Nypa_fruticans	Serenoa_repens))	((Orania_palindan	(Bactris_major	(Podococcus_barteri	Sclerosperma_profizianum)))	Chamaedorea_seifrizii))))))	Calamus_caryotoides);
(((Reinhardtia_latisecta	Reinhardtia_gracilis)	((Attalea_speciosa	(Elaeis_guineensis	Elaeis_oleifera))	((((Pseudophoenix_vinifera	((Chamaedorea_seifrizii	((Orania_palindan	Podococcus_barteri)	(Iriartea_deltoidea	Sclerosperma_profizianum)))	((Serenoa_repens	(Sabal_domingensis	Nypa_fruticans))	Phoenix_dactylifera)))	Roystonea_regia)	(((Heterospathe_cagayanensis	(Dictyosperma_album	Veitchia_spiralis))	(Burretiokentia_grandiflora	Kentiopsis_piersoniorum))	((Manicaria_saccifera	Leopoldinia_pulchra)	((Prestoea_acuminata	(Oenocarpus_bataua	Oenocarpus_minor))	((Pelagodoxa_henryana	(Dypsis_decaryi	Bactris_major))	Geonoma_undata)))))	(Reinhardtia_simplex	Reinhardtia_paiewonskiana))))	Calamus_caryotoides);
(((Reinhardtia_latisecta	Reinhardtia_gracilis)	(Roystonea_regia	(((Burretiokentia_grandiflora	(Geonoma_undata	((Dypsis_decaryi	((Heterospathe_cagayanensis	Veitchia_spiralis)	(Kentiopsis_piersoniorum	Dictyosperma_album)))	((Manicaria_saccifera	(Pelagodoxa_henryana	Leopoldinia_pulchra))	(Bactris_major	(Prestoea_acuminata	(Oenocarpus_bataua	Oenocarpus_minor)))))))	((Attalea_speciosa	(Elaeis_guineensis	Elaeis_oleifera))	(Iriartea_deltoidea	(Reinhardtia_simplex	Reinhardtia_paiewonskiana))))	(Pseudophoenix_vinifera	((Chamaedorea_seifrizii	((Podococcus_barteri	Sclerosperma_profizianum)	Orania_palindan))	((Phoenix_dactylifera	Sabal_domingensis)	(Nypa_fruticans	Serenoa_repens)))))))	Calamus_caryotoides);
((((Prestoea_acuminata	(Oenocarpus_bataua	Oenocarpus_minor))	(((Burretiokentia_grandiflora	((Kentiopsis_piersoniorum	Veitchia_spiralis)	Heterospathe_cagayanensis))	Dictyosperma_album)	(((Dypsis_decaryi	(Pelagodoxa_henryana	Iriartea_deltoidea))	Geonoma_undata)	(Manicaria_saccifera	Leopoldinia_pulchra))))	(((Attalea_speciosa	(Elaeis_guineensis	Elaeis_oleifera))	(((Reinhardtia_latisecta	Reinhardtia_gracilis)	Reinhardtia_simplex)	Reinhardtia_paiewonskiana))	((Chamaedorea_seifrizii	((Phoenix_dactylifera	(Nypa_fruticans	Sabal_domingensis))	Serenoa_repens))	((Pseudophoenix_vinifera	(Sclerosperma_profizianum	(Orania_palindan	(Bactris_major	Podococcus_barteri))))	Roystonea_regia))))	Calamus_caryotoides);
((((Prestoea_acuminata	(Oenocarpus_bataua	Oenocarpus_minor))	(((Dypsis_decaryi	(((Kentiopsis_piersoniorum	Veitchia_spiralis)	Heterospathe_cagayanensis)	Dictyosperma_album))	(Burretiokentia_grandiflora	Geonoma_undata))	(Manicaria_saccifera	(Pelagodoxa_henryana	Leopoldinia_pulchra))))	(((Orania_palindan	(Bactris_major	(Podococcus_barteri	Sclerosperma_profizianum)))	Roystonea_regia)	(((Attalea_speciosa	(Elaeis_guineensis	Elaeis_oleifera))	((Reinhardtia_simplex	Reinhardtia_paiewonskiana)	(Reinhardtia_latisecta	Reinhardtia_gracilis)))	(Pseudophoenix_vinifera	(Chamaedorea_seifrizii	((Sabal_domingensis	Phoenix_dactylifera)	((Iriartea_deltoidea	Nypa_fruticans)	Serenoa_repens)))))))	Calamus_caryotoides);
(((Prestoea_acuminata	(Oenocarpus_bataua	Oenocarpus_minor))	((((((((Kentiopsis_piersoniorum	Veitchia_spiralis)	Heterospathe_cagayanensis)	Dypsis_decaryi)	Burretiokentia_grandiflora)	Dictyosperma_album)	(Leopoldinia_pulchra	Geonoma_undata))	(Manicaria_saccifera	Pelagodoxa_henryana))	((((Bactris_major	((Podococcus_barteri	Sclerosperma_profizianum)	Orania_palindan))	Pseudophoenix_vinifera)	((Phoenix_dactylifera	(Sabal_domingensis	(Iriartea_deltoidea	Nypa_fruticans)))	Serenoa_repens))	(Roystonea_regia	(Chamaedorea_seifrizii	((Attalea_speciosa	((Reinhardtia_latisecta	Reinhardtia_gracilis)	(Elaeis_guineensis	Elaeis_oleifera)))	(Reinhardtia_simplex	Reinhardtia_paiewonskiana)))))))	Calamus_caryotoides);
((Pseudophoenix_vinifera	(((((Serenoa_repens	Nypa_fruticans)	Sabal_domingensis)	Phoenix_dactylifera)	(Iriartea_deltoidea	(((((Elaeis_guineensis	Elaeis_oleifera)	Attalea_speciosa)	(((Reinhardtia_latisecta	Reinhardtia_gracilis)	Reinhardtia_simplex)	Reinhardtia_paiewonskiana))	(Roystonea_regia	Chamaedorea_seifrizii))	(Geonoma_undata	((((((Kentiopsis_piersoniorum	Veitchia_spiralis)	Heterospathe_cagayanensis)	Dypsis_decaryi)	Dictyosperma_album)	((Leopoldinia_pulchra	(Manicaria_saccifera	Pelagodoxa_henryana))	(Prestoea_acuminata	(Oenocarpus_bataua	Oenocarpus_minor))))	Burretiokentia_grandiflora)))))	(Orania_palindan	(Bactris_major	(Podococcus_barteri	Sclerosperma_profizianum)))))	Calamus_caryotoides);
(((Prestoea_acuminata	(Oenocarpus_bataua	Oenocarpus_minor))	((((((((Burretiokentia_grandiflora	Veitchia_spiralis)	Heterospathe_cagayanensis)	Kentiopsis_piersoniorum)	Dypsis_decaryi)	Dictyosperma_album)	Geonoma_undata)	(Leopoldinia_pulchra	(Manicaria_saccifera	Pelagodoxa_henryana)))	((Chamaedorea_seifrizii	(((Orania_palindan	(Bactris_major	(Podococcus_barteri	Sclerosperma_profizianum)))	(((Serenoa_repens	Nypa_fruticans)	(Sabal_domingensis	Phoenix_dactylifera))	Iriartea_deltoidea))	Pseudophoenix_vinifera))	((((Elaeis_guineensis	Elaeis_oleifera)	Attalea_speciosa)	(((Reinhardtia_latisecta	Reinhardtia_gracilis)	Reinhardtia_simplex)	Reinhardtia_paiewonskiana))	Roystonea_regia))))	Calamus_caryotoides);
((Pseudophoenix_vinifera	(((Orania_palindan	(Podococcus_barteri	Sclerosperma_profizianum))	(Dypsis_decaryi	(((Bactris_major	Serenoa_repens)	(Iriartea_deltoidea	Nypa_fruticans))	(Sabal_domingensis	Phoenix_dactylifera))))	((Chamaedorea_seifrizii	Roystonea_regia)	((((Elaeis_guineensis	Elaeis_oleifera)	Attalea_speciosa)	(((Reinhardtia_latisecta	Reinhardtia_gracilis)	Reinhardtia_simplex)	Reinhardtia_paiewonskiana))	(((((Prestoea_acuminata	(Oenocarpus_bataua	Oenocarpus_minor))	(Manicaria_saccifera	Leopoldinia_pulchra))	Geonoma_undata)	(((Kentiopsis_piersoniorum	(Heterospathe_cagayanensis	Veitchia_spiralis))	Burretiokentia_grandiflora)	Dictyosperma_album))	Pelagodoxa_henryana)))))	Calamus_caryotoides);
((((Kentiopsis_piersoniorum	(Heterospathe_cagayanensis	Veitchia_spiralis))	Dictyosperma_album)	(Geonoma_undata	((((Chamaedorea_seifrizii	((Serenoa_repens	Nypa_fruticans)	(Sabal_domingensis	(Iriartea_deltoidea	Phoenix_dactylifera))))	((((Orania_palindan	((Bactris_major	Podococcus_barteri)	Sclerosperma_profizianum))	Roystonea_regia)	Dypsis_decaryi)	Pseudophoenix_vinifera))	(((Elaeis_guineensis	Elaeis_oleifera)	Attalea_speciosa)	(((Reinhardtia_latisecta	Reinhardtia_gracilis)	Reinhardtia_simplex)	Reinhardtia_paiewonskiana)))	(Burretiokentia_grandiflora	((Prestoea_acuminata	(Oenocarpus_bataua	Oenocarpus_minor))	(Pelagodoxa_henryana	(Manicaria_saccifera	Leopoldinia_pulchra)))))))	Calamus_caryotoides);
((Roystonea_regia	(((Chamaedorea_seifrizii	(((Elaeis_guineensis	Elaeis_oleifera)	Attalea_speciosa)	(((Reinhardtia_latisecta	Reinhardtia_gracilis)	Reinhardtia_simplex)	Reinhardtia_paiewonskiana)))	((((Heterospathe_cagayanensis	(Veitchia_spiralis	Kentiopsis_piersoniorum))	Dictyosperma_album)	(Iriartea_deltoidea	((Prestoea_acuminata	(Oenocarpus_bataua	Oenocarpus_minor))	(Pelagodoxa_henryana	(Manicaria_saccifera	Leopoldinia_pulchra)))))	(Burretiokentia_grandiflora	Geonoma_undata)))	((Dypsis_decaryi	((Phoenix_dactylifera	Sabal_domingensis)	(Serenoa_repens	Nypa_fruticans)))	((Orania_palindan	((Podococcus_barteri	Sclerosperma_profizianum)	Bactris_major))	Pseudophoenix_vinifera))))	Calamus_caryotoides);
(((Heterospathe_cagayanensis	Roystonea_regia)	(((((Dypsis_decaryi	((Kentiopsis_piersoniorum	(Veitchia_spiralis	Dictyosperma_album))	(((Pelagodoxa_henryana	Leopoldinia_pulchra)	Manicaria_saccifera)	((Oenocarpus_bataua	Oenocarpus_minor)	Prestoea_acuminata))))	(Geonoma_undata	Burretiokentia_grandiflora))	((Attalea_speciosa	(Elaeis_oleifera	Elaeis_guineensis))	(Reinhardtia_paiewonskiana	((Reinhardtia_gracilis	Reinhardtia_latisecta)	Reinhardtia_simplex))))	((Iriartea_deltoidea	((Serenoa_repens	Nypa_fruticans)	(Phoenix_dactylifera	Sabal_domingensis)))	(Pseudophoenix_vinifera	(Bactris_major	((Podococcus_barteri	Sclerosperma_profizianum)	Orania_palindan)))))	Chamaedorea_seifrizii))	Calamus_caryotoides);
(((((((Pelagodoxa_henryana	Leopoldinia_pulchra)	Manicaria_saccifera)	((Oenocarpus_bataua	Oenocarpus_minor)	Prestoea_acuminata))	((Burretiokentia_grandiflora	((Veitchia_spiralis	Kentiopsis_piersoniorum)	Heterospathe_cagayanensis))	Dictyosperma_album))	Geonoma_undata)	((Roystonea_regia	(((Dypsis_decaryi	Orania_palindan)	Chamaedorea_seifrizii)	((Attalea_speciosa	(Elaeis_oleifera	Elaeis_guineensis))	(Reinhardtia_paiewonskiana	((Reinhardtia_gracilis	Reinhardtia_latisecta)	Reinhardtia_simplex)))))	(((Bactris_major	(Podococcus_barteri	Sclerosperma_profizianum))	((Phoenix_dactylifera	((Nypa_fruticans	Iriartea_deltoidea)	Sabal_domingensis))	Serenoa_repens))	Pseudophoenix_vinifera)))	Calamus_caryotoides);
(((((Veitchia_spiralis	Kentiopsis_piersoniorum)	Heterospathe_cagayanensis)	Dictyosperma_album)	(((Leopoldinia_pulchra	Geonoma_undata)	(((Phoenix_dactylifera	Sabal_domingensis)	(Nypa_fruticans	Serenoa_repens))	((((Attalea_speciosa	(Elaeis_oleifera	Elaeis_guineensis))	(Reinhardtia_paiewonskiana	((Reinhardtia_gracilis	Reinhardtia_latisecta)	Reinhardtia_simplex)))	((Sclerosperma_profizianum	(Bactris_major	Podococcus_barteri))	Iriartea_deltoidea))	(Pseudophoenix_vinifera	(Roystonea_regia	((Dypsis_decaryi	(Burretiokentia_grandiflora	Orania_palindan))	Chamaedorea_seifrizii))))))	((Pelagodoxa_henryana	Manicaria_saccifera)	((Oenocarpus_bataua	Oenocarpus_minor)	Prestoea_acuminata))))	Calamus_caryotoides);
(((Reinhardtia_gracilis	Reinhardtia_latisecta)	((((((((((Sclerosperma_profizianum	Podococcus_barteri)	Bactris_major)	(Dypsis_decaryi	Orania_palindan))	Pseudophoenix_vinifera)	((Phoenix_dactylifera	Sabal_domingensis)	((Iriartea_deltoidea	Nypa_fruticans)	Serenoa_repens)))	Chamaedorea_seifrizii)	Roystonea_regia)	(((Burretiokentia_grandiflora	((Manicaria_saccifera	(Leopoldinia_pulchra	Pelagodoxa_henryana))	(((Veitchia_spiralis	Kentiopsis_piersoniorum)	Heterospathe_cagayanensis)	Dictyosperma_album)))	Geonoma_undata)	((Oenocarpus_bataua	Oenocarpus_minor)	Prestoea_acuminata)))	(Attalea_speciosa	(Elaeis_oleifera	Elaeis_guineensis)))	(Reinhardtia_paiewonskiana	Reinhardtia_simplex)))	Calamus_caryotoides);
((((Burretiokentia_grandiflora	((Veitchia_spiralis	Kentiopsis_piersoniorum)	Heterospathe_cagayanensis))	Dictyosperma_album)	(((((((Attalea_speciosa	(Elaeis_oleifera	Elaeis_guineensis))	(Orania_palindan	Roystonea_regia))	((((Sclerosperma_profizianum	Podococcus_barteri)	Bactris_major)	Pseudophoenix_vinifera)	(Chamaedorea_seifrizii	(Dypsis_decaryi	(Phoenix_dactylifera	Sabal_domingensis)))))	(Reinhardtia_paiewonskiana	(Reinhardtia_simplex	(Reinhardtia_gracilis	Reinhardtia_latisecta))))	((Iriartea_deltoidea	Nypa_fruticans)	Serenoa_repens))	Geonoma_undata)	(((Oenocarpus_bataua	Oenocarpus_minor)	Prestoea_acuminata)	(Manicaria_saccifera	(Leopoldinia_pulchra	Pelagodoxa_henryana)))))	Calamus_caryotoides);
(((((Veitchia_spiralis	Kentiopsis_piersoniorum)	Heterospathe_cagayanensis)	Dictyosperma_album)	(((Oenocarpus_bataua	Oenocarpus_minor)	Prestoea_acuminata)	((Manicaria_saccifera	(Leopoldinia_pulchra	Pelagodoxa_henryana))	(Burretiokentia_grandiflora	(((((Dypsis_decaryi	(((Sclerosperma_profizianum	Podococcus_barteri)	Bactris_major)	(Reinhardtia_paiewonskiana	(Reinhardtia_simplex	(Reinhardtia_gracilis	Reinhardtia_latisecta)))))	(Attalea_speciosa	(Elaeis_oleifera	Elaeis_guineensis)))	(((Chamaedorea_seifrizii	Orania_palindan)	Roystonea_regia)	Pseudophoenix_vinifera))	((Phoenix_dactylifera	((Iriartea_deltoidea	Nypa_fruticans)	Sabal_domingensis))	Serenoa_repens))	Geonoma_undata)))))	Calamus_caryotoides);
((((Kentiopsis_piersoniorum	(Heterospathe_cagayanensis	Veitchia_spiralis))	Dictyosperma_album)	(((Manicaria_saccifera	(Leopoldinia_pulchra	Pelagodoxa_henryana))	((Oenocarpus_bataua	Oenocarpus_minor)	Prestoea_acuminata))	(Burretiokentia_grandiflora	((((Attalea_speciosa	(Elaeis_oleifera	Elaeis_guineensis))	((((Reinhardtia_gracilis	Reinhardtia_latisecta)	(Reinhardtia_paiewonskiana	Reinhardtia_simplex))	((Podococcus_barteri	Sclerosperma_profizianum)	Iriartea_deltoidea))	(Roystonea_regia	(Orania_palindan	Dypsis_decaryi))))	(Pseudophoenix_vinifera	(Chamaedorea_seifrizii	((Phoenix_dactylifera	Sabal_domingensis)	((Bactris_major	Serenoa_repens)	Nypa_fruticans)))))	Geonoma_undata))))	Calamus_caryotoides);
(((Attalea_speciosa	(Elaeis_oleifera	Elaeis_guineensis))	(((Roystonea_regia	(Reinhardtia_paiewonskiana	(Reinhardtia_simplex	(Reinhardtia_gracilis	Reinhardtia_latisecta))))	((Chamaedorea_seifrizii	((Pseudophoenix_vinifera	((Iriartea_deltoidea	(Phoenix_dactylifera	(Nypa_fruticans	Sabal_domingensis)))	Serenoa_repens))	(Bactris_major	(Orania_palindan	(Podococcus_barteri	Sclerosperma_profizianum)))))	(((((Heterospathe_cagayanensis	Dypsis_decaryi)	Veitchia_spiralis)	Kentiopsis_piersoniorum)	Dictyosperma_album)	(((Manicaria_saccifera	(Leopoldinia_pulchra	Pelagodoxa_henryana))	((Oenocarpus_bataua	Oenocarpus_minor)	Prestoea_acuminata))	Geonoma_undata))))	Burretiokentia_grandiflora))	Calamus_caryotoides);
((Roystonea_regia	(((Attalea_speciosa	(Elaeis_oleifera	Elaeis_guineensis))	(Reinhardtia_paiewonskiana	(Reinhardtia_simplex	(Reinhardtia_gracilis	Reinhardtia_latisecta))))	((Pseudophoenix_vinifera	(((Phoenix_dactylifera	Sabal_domingensis)	((Nypa_fruticans	Iriartea_deltoidea)	Serenoa_repens))	(Chamaedorea_seifrizii	(Orania_palindan	((Bactris_major	Podococcus_barteri)	Sclerosperma_profizianum)))))	(((Oenocarpus_bataua	Oenocarpus_minor)	Prestoea_acuminata)	(((Burretiokentia_grandiflora	Geonoma_undata)	((((Heterospathe_cagayanensis	Veitchia_spiralis)	Kentiopsis_piersoniorum)	Dictyosperma_album)	Dypsis_decaryi))	(Manicaria_saccifera	(Leopoldinia_pulchra	Pelagodoxa_henryana)))))))	Calamus_caryotoides);
((Nypa_fruticans	((Serenoa_repens	((Phoenix_dactylifera	Sabal_domingensis)	Dypsis_decaryi))	(Chamaedorea_seifrizii	(((((((Iriartea_deltoidea	Kentiopsis_piersoniorum)	(Heterospathe_cagayanensis	Veitchia_spiralis))	Dictyosperma_album)	((Burretiokentia_grandiflora	Geonoma_undata)	((Pelagodoxa_henryana	((Oenocarpus_bataua	Oenocarpus_minor)	Prestoea_acuminata))	(Manicaria_saccifera	Leopoldinia_pulchra))))	(Roystonea_regia	((Attalea_speciosa	(Elaeis_oleifera	Elaeis_guineensis))	(Reinhardtia_paiewonskiana	(Reinhardtia_simplex	(Reinhardtia_gracilis	Reinhardtia_latisecta))))))	Pseudophoenix_vinifera)	(Orania_palindan	((Bactris_major	Podococcus_barteri)	Sclerosperma_profizianum))))))	Calamus_caryotoides);
((((Reinhardtia_paiewonskiana	Reinhardtia_simplex)	(((Attalea_speciosa	(Elaeis_guineensis	Elaeis_oleifera))	((Chamaedorea_seifrizii	Roystonea_regia)	((Pseudophoenix_vinifera	((Serenoa_repens	(Iriartea_deltoidea	Nypa_fruticans))	(Sabal_domingensis	Phoenix_dactylifera)))	((Orania_palindan	((Podococcus_barteri	Sclerosperma_profizianum)	Bactris_major))	Dypsis_decaryi))))	(((Manicaria_saccifera	(Pelagodoxa_henryana	Leopoldinia_pulchra))	((Dictyosperma_album	Geonoma_undata)	(Heterospathe_cagayanensis	(Veitchia_spiralis	(Burretiokentia_grandiflora	Kentiopsis_piersoniorum)))))	((Oenocarpus_bataua	Oenocarpus_minor)	Prestoea_acuminata))))	(Reinhardtia_gracilis	Reinhardtia_latisecta))	Calamus_caryotoides);
((Roystonea_regia	(((((Dypsis_decaryi	((Sabal_domingensis	Phoenix_dactylifera)	(Serenoa_repens	(Iriartea_deltoidea	Nypa_fruticans))))	(Pseudophoenix_vinifera	(Orania_palindan	(Sclerosperma_profizianum	(Bactris_major	Podococcus_barteri)))))	((((Reinhardtia_simplex	(Reinhardtia_gracilis	Reinhardtia_latisecta))	Reinhardtia_paiewonskiana)	(Attalea_speciosa	(Elaeis_guineensis	Elaeis_oleifera)))	(((Manicaria_saccifera	((Burretiokentia_grandiflora	Kentiopsis_piersoniorum)	Dictyosperma_album))	((Veitchia_spiralis	Leopoldinia_pulchra)	(Pelagodoxa_henryana	Geonoma_undata)))	((Oenocarpus_bataua	Oenocarpus_minor)	Prestoea_acuminata))))	Chamaedorea_seifrizii)	Heterospathe_cagayanensis))	Calamus_caryotoides);
(((Elaeis_guineensis	Elaeis_oleifera)	(((((((Leopoldinia_pulchra	Manicaria_saccifera)	((Pelagodoxa_henryana	Geonoma_undata)	((Oenocarpus_bataua	Oenocarpus_minor)	Prestoea_acuminata)))	(Dypsis_decaryi	(((Veitchia_spiralis	Heterospathe_cagayanensis)	Kentiopsis_piersoniorum)	Dictyosperma_album)))	Burretiokentia_grandiflora)	(((Bactris_major	Chamaedorea_seifrizii)	(((Serenoa_repens	Nypa_fruticans)	(Sabal_domingensis	Phoenix_dactylifera))	(Pseudophoenix_vinifera	Orania_palindan)))	((Iriartea_deltoidea	Sclerosperma_profizianum)	Podococcus_barteri)))	(Roystonea_regia	((Reinhardtia_simplex	(Reinhardtia_gracilis	Reinhardtia_latisecta))	Reinhardtia_paiewonskiana)))	Attalea_speciosa))	Calamus_caryotoides);
((((Oenocarpus_bataua	Oenocarpus_minor)	Prestoea_acuminata)	(((Leopoldinia_pulchra	(Manicaria_saccifera	(Pelagodoxa_henryana	Geonoma_undata)))	((Dypsis_decaryi	(Burretiokentia_grandiflora	((Veitchia_spiralis	Heterospathe_cagayanensis)	Kentiopsis_piersoniorum)))	Dictyosperma_album))	((((Reinhardtia_simplex	(Reinhardtia_gracilis	Reinhardtia_latisecta))	Reinhardtia_paiewonskiana)	(Attalea_speciosa	(Elaeis_guineensis	Elaeis_oleifera)))	(((Phoenix_dactylifera	(Nypa_fruticans	Sabal_domingensis))	Serenoa_repens)	((Roystonea_regia	(Chamaedorea_seifrizii	(Orania_palindan	(Bactris_major	((Iriartea_deltoidea	Sclerosperma_profizianum)	Podococcus_barteri)))))	Pseudophoenix_vinifera)))))	Calamus_caryotoides);
((((Oenocarpus_bataua	Oenocarpus_minor)	Prestoea_acuminata)	((Pelagodoxa_henryana	(Leopoldinia_pulchra	Manicaria_saccifera))	((Geonoma_undata	(((Burretiokentia_grandiflora	Kentiopsis_piersoniorum)	Dictyosperma_album)	Veitchia_spiralis))	((((Reinhardtia_simplex	(Reinhardtia_gracilis	Reinhardtia_latisecta))	Reinhardtia_paiewonskiana)	(Attalea_speciosa	(Elaeis_guineensis	Elaeis_oleifera)))	(((Pseudophoenix_vinifera	((Dypsis_decaryi	((Phoenix_dactylifera	Sabal_domingensis)	Serenoa_repens))	(Orania_palindan	(Bactris_major	(Sclerosperma_profizianum	Podococcus_barteri)))))	((Iriartea_deltoidea	Nypa_fruticans)	Chamaedorea_seifrizii))	(Heterospathe_cagayanensis	Roystonea_regia))))))	Calamus_caryotoides);
(((Pseudophoenix_vinifera	(((Roystonea_regia	((Reinhardtia_simplex	Reinhardtia_paiewonskiana)	(Attalea_speciosa	(Elaeis_guineensis	Elaeis_oleifera))))	((Geonoma_undata	(((Oenocarpus_bataua	Oenocarpus_minor)	Prestoea_acuminata)	(Manicaria_saccifera	(Pelagodoxa_henryana	Leopoldinia_pulchra))))	((((Burretiokentia_grandiflora	Heterospathe_cagayanensis)	Veitchia_spiralis)	Kentiopsis_piersoniorum)	Dictyosperma_album)))	((Dypsis_decaryi	((Iriartea_deltoidea	(Phoenix_dactylifera	(Nypa_fruticans	Sabal_domingensis)))	Serenoa_repens))	(Chamaedorea_seifrizii	(Orania_palindan	(Sclerosperma_profizianum	(Podococcus_barteri	Bactris_major)))))))	(Reinhardtia_gracilis	Reinhardtia_latisecta))	Calamus_caryotoides);
(((Roystonea_regia	(((Pseudophoenix_vinifera	(Orania_palindan	(Sclerosperma_profizianum	(Podococcus_barteri	Bactris_major))))	((Iriartea_deltoidea	(Phoenix_dactylifera	(Nypa_fruticans	Sabal_domingensis)))	(Chamaedorea_seifrizii	Serenoa_repens)))	(((Reinhardtia_simplex	Reinhardtia_paiewonskiana)	(Attalea_speciosa	(Elaeis_guineensis	Elaeis_oleifera)))	(((Oenocarpus_bataua	Oenocarpus_minor)	Prestoea_acuminata)	((Pelagodoxa_henryana	(Leopoldinia_pulchra	Manicaria_saccifera))	((Burretiokentia_grandiflora	Geonoma_undata)	((Dypsis_decaryi	((Heterospathe_cagayanensis	Veitchia_spiralis)	Kentiopsis_piersoniorum))	Dictyosperma_album)))))))	(Reinhardtia_gracilis	Reinhardtia_latisecta))	Calamus_caryotoides);
(((Roystonea_regia	(((((((Oenocarpus_bataua	Oenocarpus_minor)	Prestoea_acuminata)	(Pelagodoxa_henryana	(Leopoldinia_pulchra	Manicaria_saccifera)))	(Geonoma_undata	((Burretiokentia_grandiflora	(Dypsis_decaryi	((Heterospathe_cagayanensis	Veitchia_spiralis)	Kentiopsis_piersoniorum)))	Dictyosperma_album)))	((Pseudophoenix_vinifera	((Orania_palindan	(Sclerosperma_profizianum	Podococcus_barteri))	Bactris_major))	(Phoenix_dactylifera	((Nypa_fruticans	Sabal_domingensis)	Serenoa_repens))))	(Iriartea_deltoidea	((Reinhardtia_simplex	Reinhardtia_paiewonskiana)	(Attalea_speciosa	(Elaeis_guineensis	Elaeis_oleifera)))))	Chamaedorea_seifrizii))	(Reinhardtia_gracilis	Reinhardtia_latisecta))	Calamus_caryotoides);
(((Roystonea_regia	(((Pseudophoenix_vinifera	(Orania_palindan	((Dypsis_decaryi	(Phoenix_dactylifera	Sabal_domingensis))	(Serenoa_repens	(Iriartea_deltoidea	Nypa_fruticans)))))	(Burretiokentia_grandiflora	(Chamaedorea_seifrizii	((Reinhardtia_simplex	Reinhardtia_paiewonskiana)	(Attalea_speciosa	(Elaeis_guineensis	Elaeis_oleifera))))))	(((Geonoma_undata	(Manicaria_saccifera	((Sclerosperma_profizianum	(Bactris_major	Podococcus_barteri))	(Pelagodoxa_henryana	Leopoldinia_pulchra))))	((Heterospathe_cagayanensis	Kentiopsis_piersoniorum)	(Veitchia_spiralis	Dictyosperma_album)))	((Oenocarpus_bataua	Oenocarpus_minor)	Prestoea_acuminata))))	(Reinhardtia_gracilis	Reinhardtia_latisecta))	Calamus_caryotoides);
((((Burretiokentia_grandiflora	(Veitchia_spiralis	(Heterospathe_cagayanensis	Kentiopsis_piersoniorum)))	Dictyosperma_album)	(((((Oenocarpus_bataua	Oenocarpus_minor)	Prestoea_acuminata)	((Manicaria_saccifera	Pelagodoxa_henryana)	Leopoldinia_pulchra))	((Roystonea_regia	(Chamaedorea_seifrizii	((((Reinhardtia_gracilis	Reinhardtia_latisecta)	Reinhardtia_simplex)	Reinhardtia_paiewonskiana)	(Attalea_speciosa	(Elaeis_guineensis	Elaeis_oleifera)))))	((Pseudophoenix_vinifera	((Phoenix_dactylifera	Sabal_domingensis)	((Serenoa_repens	(Iriartea_deltoidea	Nypa_fruticans))	Dypsis_decaryi)))	(Orania_palindan	((Sclerosperma_profizianum	Podococcus_barteri)	Bactris_major)))))	Geonoma_undata))	Calamus_caryotoides);
(((Reinhardtia_gracilis	Reinhardtia_latisecta)	((Roystonea_regia	((((((Dypsis_decaryi	(((Podococcus_barteri	Sclerosperma_profizianum)	Bactris_major)	Orania_palindan))	((Nypa_fruticans	(Phoenix_dactylifera	Sabal_domingensis))	Serenoa_repens))	Pseudophoenix_vinifera)	(((Elaeis_oleifera	Elaeis_guineensis)	Attalea_speciosa)	(Chamaedorea_seifrizii	(Reinhardtia_simplex	Reinhardtia_paiewonskiana))))	Burretiokentia_grandiflora)	((((Pelagodoxa_henryana	Leopoldinia_pulchra)	Manicaria_saccifera)	(Prestoea_acuminata	(Oenocarpus_bataua	Oenocarpus_minor)))	(((Veitchia_spiralis	(Heterospathe_cagayanensis	Kentiopsis_piersoniorum))	Dictyosperma_album)	Geonoma_undata))))	Iriartea_deltoidea))	Calamus_caryotoides);
(((Reinhardtia_gracilis	Reinhardtia_latisecta)	(Reinhardtia_simplex	(Reinhardtia_paiewonskiana	(((((Prestoea_acuminata	(Oenocarpus_bataua	Oenocarpus_minor))	((((Burretiokentia_grandiflora	(Veitchia_spiralis	(Heterospathe_cagayanensis	Kentiopsis_piersoniorum)))	Dictyosperma_album)	Geonoma_undata)	(Pelagodoxa_henryana	(Leopoldinia_pulchra	Manicaria_saccifera))))	Roystonea_regia)	(((((Sclerosperma_profizianum	(Iriartea_deltoidea	Podococcus_barteri))	Bactris_major)	(Orania_palindan	Dypsis_decaryi))	((Serenoa_repens	Chamaedorea_seifrizii)	((Nypa_fruticans	Sabal_domingensis)	Phoenix_dactylifera)))	Pseudophoenix_vinifera))	((Elaeis_oleifera	Elaeis_guineensis)	Attalea_speciosa)))))	Calamus_caryotoides);
(((((Roystonea_regia	((((((Sclerosperma_profizianum	Podococcus_barteri)	Bactris_major)	(Orania_palindan	Dypsis_decaryi))	((Serenoa_repens	Nypa_fruticans)	((Iriartea_deltoidea	Phoenix_dactylifera)	Sabal_domingensis)))	Pseudophoenix_vinifera)	(Chamaedorea_seifrizii	(((Elaeis_oleifera	Elaeis_guineensis)	Attalea_speciosa)	(((Reinhardtia_gracilis	Reinhardtia_latisecta)	Reinhardtia_simplex)	Reinhardtia_paiewonskiana)))))	Geonoma_undata)	((Manicaria_saccifera	(Pelagodoxa_henryana	Leopoldinia_pulchra))	(Prestoea_acuminata	(Oenocarpus_bataua	Oenocarpus_minor))))	(Veitchia_spiralis	(Heterospathe_cagayanensis	(Dictyosperma_album	(Burretiokentia_grandiflora	Kentiopsis_piersoniorum)))))	Calamus_caryotoides);
((Roystonea_regia	(((((((Burretiokentia_grandiflora	(Kentiopsis_piersoniorum	(Veitchia_spiralis	Heterospathe_cagayanensis)))	Dypsis_decaryi)	Dictyosperma_album)	(Geonoma_undata	(Pelagodoxa_henryana	(Leopoldinia_pulchra	Manicaria_saccifera))))	(Prestoea_acuminata	(Oenocarpus_bataua	Oenocarpus_minor)))	((Chamaedorea_seifrizii	((Serenoa_repens	(Sabal_domingensis	Phoenix_dactylifera))	Nypa_fruticans))	(Pseudophoenix_vinifera	Iriartea_deltoidea)))	(((Sclerosperma_profizianum	(Podococcus_barteri	Bactris_major))	Orania_palindan)	(((Elaeis_oleifera	Elaeis_guineensis)	Attalea_speciosa)	(((Reinhardtia_gracilis	Reinhardtia_latisecta)	Reinhardtia_simplex)	Reinhardtia_paiewonskiana)))))	Calamus_caryotoides);
((((Elaeis_oleifera	Elaeis_guineensis)	Attalea_speciosa)	((((Reinhardtia_gracilis	Reinhardtia_latisecta)	Reinhardtia_simplex)	Reinhardtia_paiewonskiana)	(((Heterospathe_cagayanensis	Roystonea_regia)	((((Kentiopsis_piersoniorum	(Veitchia_spiralis	Burretiokentia_grandiflora))	Dictyosperma_album)	(Geonoma_undata	((Prestoea_acuminata	(Oenocarpus_bataua	Oenocarpus_minor))	(Pelagodoxa_henryana	(Leopoldinia_pulchra	Manicaria_saccifera)))))	((Chamaedorea_seifrizii	(Dypsis_decaryi	(Iriartea_deltoidea	((Sabal_domingensis	Phoenix_dactylifera)	(Nypa_fruticans	Serenoa_repens)))))	Pseudophoenix_vinifera)))	((Sclerosperma_profizianum	(Podococcus_barteri	Bactris_major))	Orania_palindan))))	Calamus_caryotoides);
(((Prestoea_acuminata	(Oenocarpus_bataua	Oenocarpus_minor))	((Pelagodoxa_henryana	(Leopoldinia_pulchra	Manicaria_saccifera))	(((((((Bactris_major	Chamaedorea_seifrizii)	(Iriartea_deltoidea	Nypa_fruticans))	(Serenoa_repens	(Sabal_domingensis	Phoenix_dactylifera)))	Pseudophoenix_vinifera)	(Roystonea_regia	((((Reinhardtia_gracilis	Reinhardtia_latisecta)	Reinhardtia_simplex)	Reinhardtia_paiewonskiana)	((Orania_palindan	((Elaeis_oleifera	Elaeis_guineensis)	Attalea_speciosa))	(Sclerosperma_profizianum	Podococcus_barteri)))))	Geonoma_undata)	(Dypsis_decaryi	((Burretiokentia_grandiflora	((Veitchia_spiralis	Heterospathe_cagayanensis)	Kentiopsis_piersoniorum))	Dictyosperma_album)))))	Calamus_caryotoides);
((Roystonea_regia	(((((Reinhardtia_gracilis	Reinhardtia_latisecta)	Reinhardtia_simplex)	Reinhardtia_paiewonskiana)	((Orania_palindan	(Sclerosperma_profizianum	Podococcus_barteri))	((Elaeis_oleifera	Elaeis_guineensis)	Attalea_speciosa)))	((Geonoma_undata	((Dypsis_decaryi	((Burretiokentia_grandiflora	((Veitchia_spiralis	Heterospathe_cagayanensis)	Kentiopsis_piersoniorum))	Dictyosperma_album))	((Prestoea_acuminata	(Oenocarpus_bataua	Oenocarpus_minor))	(Pelagodoxa_henryana	(Leopoldinia_pulchra	Manicaria_saccifera)))))	(Chamaedorea_seifrizii	(Pseudophoenix_vinifera	((Serenoa_repens	Nypa_fruticans)	(Iriartea_deltoidea	(Sabal_domingensis	(Bactris_major	Phoenix_dactylifera)))))))))	Calamus_caryotoides);
(((Reinhardtia_gracilis	Reinhardtia_latisecta)	((((((Serenoa_repens	Bactris_major)	(Leopoldinia_pulchra	(((Burretiokentia_grandiflora	((Veitchia_spiralis	Heterospathe_cagayanensis)	Kentiopsis_piersoniorum))	Dictyosperma_album)	(((Pelagodoxa_henryana	Geonoma_undata)	(Prestoea_acuminata	(Oenocarpus_bataua	Oenocarpus_minor)))	Manicaria_saccifera))))	(((Orania_palindan	(Sclerosperma_profizianum	Podococcus_barteri))	Pseudophoenix_vinifera)	((Chamaedorea_seifrizii	(Iriartea_deltoidea	Nypa_fruticans))	((Sabal_domingensis	Phoenix_dactylifera)	Dypsis_decaryi))))	Roystonea_regia)	(Reinhardtia_simplex	Reinhardtia_paiewonskiana))	((Elaeis_oleifera	Elaeis_guineensis)	Attalea_speciosa)))	Calamus_caryotoides);
(((((Burretiokentia_grandiflora	(Veitchia_spiralis	(Heterospathe_cagayanensis	Kentiopsis_piersoniorum)))	Dictyosperma_album)	((((((Chamaedorea_seifrizii	(Roystonea_regia	((Orania_palindan	(Sclerosperma_profizianum	Podococcus_barteri))	(Bactris_major	Dypsis_decaryi))))	Pseudophoenix_vinifera)	(((Nypa_fruticans	Sabal_domingensis)	Phoenix_dactylifera)	Serenoa_repens))	((((Reinhardtia_gracilis	Reinhardtia_latisecta)	Reinhardtia_simplex)	Reinhardtia_paiewonskiana)	((Elaeis_oleifera	Elaeis_guineensis)	Attalea_speciosa)))	((Pelagodoxa_henryana	Geonoma_undata)	(Prestoea_acuminata	(Oenocarpus_bataua	Oenocarpus_minor))))	(Manicaria_saccifera	Leopoldinia_pulchra)))	Iriartea_deltoidea)	Calamus_caryotoides);
((Phoenix_dactylifera	((Serenoa_repens	(((((((Reinhardtia_gracilis	Reinhardtia_latisecta)	Reinhardtia_simplex)	Reinhardtia_paiewonskiana)	((Elaeis_oleifera	Elaeis_guineensis)	Attalea_speciosa))	((Orania_palindan	Chamaedorea_seifrizii)	Roystonea_regia))	(Pseudophoenix_vinifera	((Podococcus_barteri	Sclerosperma_profizianum)	Bactris_major)))	(((Manicaria_saccifera	(Pelagodoxa_henryana	Leopoldinia_pulchra))	(Prestoea_acuminata	(Oenocarpus_bataua	Oenocarpus_minor)))	(Geonoma_undata	(Burretiokentia_grandiflora	((Dypsis_decaryi	(Veitchia_spiralis	(Heterospathe_cagayanensis	Kentiopsis_piersoniorum)))	Dictyosperma_album))))))	(Nypa_fruticans	(Iriartea_deltoidea	Sabal_domingensis))))	Calamus_caryotoides);
((((Chamaedorea_seifrizii	(((((((Oenocarpus_bataua	Oenocarpus_minor)	Prestoea_acuminata)	(Geonoma_undata	(((Burretiokentia_grandiflora	(Veitchia_spiralis	(Kentiopsis_piersoniorum	Heterospathe_cagayanensis)))	Dictyosperma_album)	(Manicaria_saccifera	(Pelagodoxa_henryana	Leopoldinia_pulchra)))))	(Reinhardtia_paiewonskiana	Reinhardtia_simplex))	(Attalea_speciosa	(Elaeis_oleifera	Elaeis_guineensis)))	((((Podococcus_barteri	Bactris_major)	Sclerosperma_profizianum)	Pseudophoenix_vinifera)	((Sabal_domingensis	Phoenix_dactylifera)	(Serenoa_repens	Nypa_fruticans))))	(Roystonea_regia	(Dypsis_decaryi	Orania_palindan))))	Iriartea_deltoidea)	(Reinhardtia_latisecta	Reinhardtia_gracilis))	Calamus_caryotoides);
((((Heterospathe_cagayanensis	(Reinhardtia_paiewonskiana	((Reinhardtia_latisecta	Reinhardtia_gracilis)	Reinhardtia_simplex)))	((Attalea_speciosa	(Elaeis_oleifera	Elaeis_guineensis))	(((((Veitchia_spiralis	Dictyosperma_album)	(Burretiokentia_grandiflora	Kentiopsis_piersoniorum))	(((Dypsis_decaryi	Pelagodoxa_henryana)	Geonoma_undata)	((Oenocarpus_bataua	Oenocarpus_minor)	Prestoea_acuminata)))	(Manicaria_saccifera	Leopoldinia_pulchra))	((((Sabal_domingensis	Phoenix_dactylifera)	(Serenoa_repens	Nypa_fruticans))	Chamaedorea_seifrizii)	(Orania_palindan	((Iriartea_deltoidea	((Podococcus_barteri	Bactris_major)	Sclerosperma_profizianum))	Pseudophoenix_vinifera))))))	Roystonea_regia)	Calamus_caryotoides);
(((Dictyosperma_album	(((Burretiokentia_grandiflora	Kentiopsis_piersoniorum)	Heterospathe_cagayanensis)	Veitchia_spiralis))	((((Roystonea_regia	((Pseudophoenix_vinifera	((Sabal_domingensis	Phoenix_dactylifera)	(Serenoa_repens	Nypa_fruticans)))	(((((Iriartea_deltoidea	Sclerosperma_profizianum)	Podococcus_barteri)	Bactris_major)	Orania_palindan)	Chamaedorea_seifrizii)))	((Reinhardtia_paiewonskiana	((Reinhardtia_latisecta	Reinhardtia_gracilis)	Reinhardtia_simplex))	(Attalea_speciosa	(Elaeis_oleifera	Elaeis_guineensis))))	(((Oenocarpus_bataua	Oenocarpus_minor)	Prestoea_acuminata)	(Pelagodoxa_henryana	Manicaria_saccifera)))	((Dypsis_decaryi	Leopoldinia_pulchra)	Geonoma_undata)))	Calamus_caryotoides);
((Heterospathe_cagayanensis	(Veitchia_spiralis	((Dictyosperma_album	(Burretiokentia_grandiflora	Kentiopsis_piersoniorum))	(((((Roystonea_regia	(Pseudophoenix_vinifera	(((Nypa_fruticans	(Sabal_domingensis	Phoenix_dactylifera))	Serenoa_repens)	((((Iriartea_deltoidea	Sclerosperma_profizianum)	Podococcus_barteri)	Bactris_major)	((Chamaedorea_seifrizii	Orania_palindan)	Dypsis_decaryi)))))	((Reinhardtia_paiewonskiana	((Reinhardtia_latisecta	Reinhardtia_gracilis)	Reinhardtia_simplex))	(Attalea_speciosa	(Elaeis_oleifera	Elaeis_guineensis))))	((Oenocarpus_bataua	Oenocarpus_minor)	Prestoea_acuminata))	(Pelagodoxa_henryana	Manicaria_saccifera))	(Leopoldinia_pulchra	Geonoma_undata)))))	Calamus_caryotoides);
((((Oenocarpus_bataua	Oenocarpus_minor)	Prestoea_acuminata)	(((Burretiokentia_grandiflora	(((Roystonea_regia	(((((Sabal_domingensis	Phoenix_dactylifera)	Dypsis_decaryi)	Serenoa_repens)	((Orania_palindan	((Podococcus_barteri	Bactris_major)	Sclerosperma_profizianum))	(Iriartea_deltoidea	Pseudophoenix_vinifera)))	Chamaedorea_seifrizii))	Nypa_fruticans)	((Reinhardtia_paiewonskiana	((Reinhardtia_latisecta	Reinhardtia_gracilis)	Reinhardtia_simplex))	(Attalea_speciosa	(Elaeis_oleifera	Elaeis_guineensis)))))	(((Leopoldinia_pulchra	Pelagodoxa_henryana)	Manicaria_saccifera)	((Kentiopsis_piersoniorum	(Heterospathe_cagayanensis	Veitchia_spiralis))	Dictyosperma_album)))	Geonoma_undata))	Calamus_caryotoides);
(((Nypa_fruticans	Iriartea_deltoidea)	((((Reinhardtia_paiewonskiana	((Reinhardtia_latisecta	Reinhardtia_gracilis)	Reinhardtia_simplex))	(Attalea_speciosa	(Elaeis_oleifera	Elaeis_guineensis)))	((Geonoma_undata	(Burretiokentia_grandiflora	(((Oenocarpus_bataua	Oenocarpus_minor)	Prestoea_acuminata)	((Leopoldinia_pulchra	Pelagodoxa_henryana)	Manicaria_saccifera))))	((Veitchia_spiralis	(Kentiopsis_piersoniorum	Heterospathe_cagayanensis))	Dictyosperma_album)))	(((((Sabal_domingensis	Phoenix_dactylifera)	Serenoa_repens)	((Dypsis_decaryi	Orania_palindan)	((Bactris_major	(Podococcus_barteri	Sclerosperma_profizianum))	Pseudophoenix_vinifera)))	Chamaedorea_seifrizii)	Roystonea_regia)))	Calamus_caryotoides);
((Roystonea_regia	(((Reinhardtia_paiewonskiana	((Reinhardtia_latisecta	Reinhardtia_gracilis)	Reinhardtia_simplex))	Heterospathe_cagayanensis)	((Attalea_speciosa	(Elaeis_oleifera	Elaeis_guineensis))	((Geonoma_undata	((((Oenocarpus_bataua	Oenocarpus_minor)	Prestoea_acuminata)	(Leopoldinia_pulchra	(Pelagodoxa_henryana	Manicaria_saccifera)))	(Veitchia_spiralis	(Burretiokentia_grandiflora	(Kentiopsis_piersoniorum	Dictyosperma_album)))))	((Dypsis_decaryi	((Serenoa_repens	(Nypa_fruticans	Iriartea_deltoidea))	(Sabal_domingensis	Phoenix_dactylifera)))	(((Chamaedorea_seifrizii	Orania_palindan)	(Bactris_major	(Podococcus_barteri	Sclerosperma_profizianum)))	Pseudophoenix_vinifera))))))	Calamus_caryotoides);
((Pseudophoenix_vinifera	((Chamaedorea_seifrizii	(Serenoa_repens	((Nypa_fruticans	Iriartea_deltoidea)	(Sabal_domingensis	Phoenix_dactylifera))))	((Roystonea_regia	((Reinhardtia_paiewonskiana	((Reinhardtia_latisecta	Reinhardtia_gracilis)	Reinhardtia_simplex))	((Attalea_speciosa	(Elaeis_oleifera	Elaeis_guineensis))	(((Podococcus_barteri	Sclerosperma_profizianum)	Bactris_major)	Orania_palindan))))	(((Oenocarpus_bataua	Oenocarpus_minor)	Prestoea_acuminata)	((Pelagodoxa_henryana	(Manicaria_saccifera	Leopoldinia_pulchra))	((Dypsis_decaryi	(Veitchia_spiralis	((Burretiokentia_grandiflora	Kentiopsis_piersoniorum)	(Heterospathe_cagayanensis	Dictyosperma_album))))	Geonoma_undata))))))	Calamus_caryotoides);
((Iriartea_deltoidea	(((Phoenix_dactylifera	Sabal_domingensis)	((Bactris_major	Serenoa_repens)	Nypa_fruticans))	((Pseudophoenix_vinifera	((Roystonea_regia	(((Podococcus_barteri	Sclerosperma_profizianum)	Orania_palindan)	((Reinhardtia_paiewonskiana	((Reinhardtia_latisecta	Reinhardtia_gracilis)	Reinhardtia_simplex))	(Attalea_speciosa	(Elaeis_oleifera	Elaeis_guineensis)))))	((((((Oenocarpus_bataua	Oenocarpus_minor)	Prestoea_acuminata)	(Manicaria_saccifera	(Leopoldinia_pulchra	Pelagodoxa_henryana)))	Burretiokentia_grandiflora)	Geonoma_undata)	(Dypsis_decaryi	((Kentiopsis_piersoniorum	(Heterospathe_cagayanensis	Veitchia_spiralis))	Dictyosperma_album)))))	Chamaedorea_seifrizii)))	Calamus_caryotoides);
((((Oenocarpus_bataua	Oenocarpus_minor)	Prestoea_acuminata)	((Manicaria_saccifera	(Leopoldinia_pulchra	Pelagodoxa_henryana))	((Dypsis_decaryi	((Kentiopsis_piersoniorum	((Burretiokentia_grandiflora	Heterospathe_cagayanensis)	Veitchia_spiralis))	Dictyosperma_album))	((((Reinhardtia_paiewonskiana	((Reinhardtia_latisecta	Reinhardtia_gracilis)	Reinhardtia_simplex))	(Attalea_speciosa	(Elaeis_oleifera	Elaeis_guineensis)))	(((Roystonea_regia	Pseudophoenix_vinifera)	((Podococcus_barteri	(Sclerosperma_profizianum	Iriartea_deltoidea))	(Chamaedorea_seifrizii	Orania_palindan)))	((Phoenix_dactylifera	Sabal_domingensis)	((Bactris_major	Serenoa_repens)	Nypa_fruticans))))	Geonoma_undata))))	Calamus_caryotoides);
(((Reinhardtia_gracilis	Reinhardtia_latisecta)	(((((Nypa_fruticans	(((((Leopoldinia_pulchra	(Pelagodoxa_henryana	Manicaria_saccifera))	(Prestoea_acuminata	(Oenocarpus_bataua	Oenocarpus_minor)))	((Kentiopsis_piersoniorum	((Dypsis_decaryi	Heterospathe_cagayanensis)	Veitchia_spiralis))	Dictyosperma_album))	Burretiokentia_grandiflora)	Geonoma_undata))	((Serenoa_repens	(((Sabal_domingensis	Phoenix_dactylifera)	Iriartea_deltoidea)	(Orania_palindan	((Bactris_major	Podococcus_barteri)	Sclerosperma_profizianum))))	Pseudophoenix_vinifera))	((Reinhardtia_simplex	Reinhardtia_paiewonskiana)	(Attalea_speciosa	(Elaeis_oleifera	Elaeis_guineensis))))	Chamaedorea_seifrizii)	Roystonea_regia))	Calamus_caryotoides);
(((Reinhardtia_gracilis	Reinhardtia_latisecta)	(((((Prestoea_acuminata	(Oenocarpus_bataua	Oenocarpus_minor))	(((((Kentiopsis_piersoniorum	(Heterospathe_cagayanensis	Veitchia_spiralis))	Dictyosperma_album)	Dypsis_decaryi)	Geonoma_undata)	(Leopoldinia_pulchra	(Pelagodoxa_henryana	Manicaria_saccifera))))	(Burretiokentia_grandiflora	((Pseudophoenix_vinifera	((Nypa_fruticans	Serenoa_repens)	(Sabal_domingensis	Phoenix_dactylifera)))	(Chamaedorea_seifrizii	(Orania_palindan	((Podococcus_barteri	(Iriartea_deltoidea	Sclerosperma_profizianum))	Bactris_major))))))	((Reinhardtia_simplex	Reinhardtia_paiewonskiana)	(Attalea_speciosa	(Elaeis_oleifera	Elaeis_guineensis))))	Roystonea_regia))	Calamus_caryotoides);
(((((((Burretiokentia_grandiflora	(Veitchia_spiralis	(Kentiopsis_piersoniorum	Heterospathe_cagayanensis)))	Dictyosperma_album)	((Manicaria_saccifera	(Leopoldinia_pulchra	Pelagodoxa_henryana))	(Prestoea_acuminata	(Oenocarpus_bataua	Oenocarpus_minor))))	Geonoma_undata)	(Chamaedorea_seifrizii	((((Reinhardtia_gracilis	Reinhardtia_latisecta)	Reinhardtia_simplex)	Reinhardtia_paiewonskiana)	(Attalea_speciosa	(Elaeis_oleifera	Elaeis_guineensis)))))	(Roystonea_regia	(((Orania_palindan	((Podococcus_barteri	(Iriartea_deltoidea	Sclerosperma_profizianum))	Bactris_major))	Dypsis_decaryi)	(((Nypa_fruticans	Serenoa_repens)	(Sabal_domingensis	Phoenix_dactylifera))	Pseudophoenix_vinifera))))	Calamus_caryotoides);
(((Prestoea_acuminata	(Oenocarpus_bataua	Oenocarpus_minor))	(((Burretiokentia_grandiflora	(Geonoma_undata	((Chamaedorea_seifrizii	(((Sabal_domingensis	Phoenix_dactylifera)	((Iriartea_deltoidea	Nypa_fruticans)	Serenoa_repens))	(Pseudophoenix_vinifera	(((Podococcus_barteri	Sclerosperma_profizianum)	Bactris_major)	Orania_palindan))))	(((((Reinhardtia_gracilis	Reinhardtia_latisecta)	Reinhardtia_simplex)	Reinhardtia_paiewonskiana)	(Attalea_speciosa	(Elaeis_oleifera	Elaeis_guineensis)))	Roystonea_regia))))	((Veitchia_spiralis	(Heterospathe_cagayanensis	(Dypsis_decaryi	Kentiopsis_piersoniorum)))	Dictyosperma_album))	(Manicaria_saccifera	(Leopoldinia_pulchra	Pelagodoxa_henryana))))	Calamus_caryotoides);
((((Dictyosperma_album	Kentiopsis_piersoniorum)	(Heterospathe_cagayanensis	Veitchia_spiralis))	((Manicaria_saccifera	(Leopoldinia_pulchra	Pelagodoxa_henryana))	((Burretiokentia_grandiflora	Geonoma_undata)	(((((Sabal_domingensis	Phoenix_dactylifera)	(Chamaedorea_seifrizii	((Iriartea_deltoidea	Nypa_fruticans)	Serenoa_repens)))	(Pseudophoenix_vinifera	(Dypsis_decaryi	(((Podococcus_barteri	Sclerosperma_profizianum)	Bactris_major)	Orania_palindan))))	(((((Reinhardtia_gracilis	Reinhardtia_latisecta)	Reinhardtia_simplex)	Reinhardtia_paiewonskiana)	(Attalea_speciosa	(Elaeis_oleifera	Elaeis_guineensis)))	Roystonea_regia))	(Prestoea_acuminata	(Oenocarpus_bataua	Oenocarpus_minor))))))	Calamus_caryotoides);
((((((Burretiokentia_grandiflora	Kentiopsis_piersoniorum)	Heterospathe_cagayanensis)	Veitchia_spiralis)	Dictyosperma_album)	(((Prestoea_acuminata	(Oenocarpus_bataua	Oenocarpus_minor))	(((Podococcus_barteri	Sclerosperma_profizianum)	Bactris_major)	(Manicaria_saccifera	((Iriartea_deltoidea	Leopoldinia_pulchra)	Pelagodoxa_henryana))))	((((Pseudophoenix_vinifera	(Roystonea_regia	(Dypsis_decaryi	Orania_palindan)))	(((Sabal_domingensis	Phoenix_dactylifera)	(Nypa_fruticans	Serenoa_repens))	Chamaedorea_seifrizii))	(((Reinhardtia_gracilis	Reinhardtia_latisecta)	(Reinhardtia_simplex	Reinhardtia_paiewonskiana))	(Attalea_speciosa	(Elaeis_oleifera	Elaeis_guineensis))))	Geonoma_undata)))	Calamus_caryotoides);
((((Manicaria_saccifera	(Leopoldinia_pulchra	Pelagodoxa_henryana))	(Prestoea_acuminata	(Oenocarpus_bataua	Oenocarpus_minor)))	((((((Kentiopsis_piersoniorum	Heterospathe_cagayanensis)	Veitchia_spiralis)	Burretiokentia_grandiflora)	Dictyosperma_album)	Geonoma_undata)	(((((Podococcus_barteri	Sclerosperma_profizianum)	Bactris_major)	(Pseudophoenix_vinifera	((Dypsis_decaryi	Orania_palindan)	((Sabal_domingensis	Phoenix_dactylifera)	((Iriartea_deltoidea	Nypa_fruticans)	Serenoa_repens)))))	Chamaedorea_seifrizii)	(Roystonea_regia	((Reinhardtia_paiewonskiana	((Reinhardtia_gracilis	Reinhardtia_latisecta)	Reinhardtia_simplex))	(Attalea_speciosa	(Elaeis_oleifera	Elaeis_guineensis)))))))	Calamus_caryotoides);
(((((Geonoma_undata	(((Sclerosperma_profizianum	(Bactris_major	Podococcus_barteri))	((Chamaedorea_seifrizii	(Dypsis_decaryi	((Sabal_domingensis	Phoenix_dactylifera)	((Iriartea_deltoidea	Nypa_fruticans)	Serenoa_repens))))	Pseudophoenix_vinifera))	(((Reinhardtia_paiewonskiana	((Reinhardtia_gracilis	Reinhardtia_latisecta)	Reinhardtia_simplex))	(Attalea_speciosa	(Elaeis_oleifera	Elaeis_guineensis)))	(Orania_palindan	Roystonea_regia))))	((Veitchia_spiralis	Dictyosperma_album)	(Heterospathe_cagayanensis	(Burretiokentia_grandiflora	Kentiopsis_piersoniorum))))	(Manicaria_saccifera	(Leopoldinia_pulchra	Pelagodoxa_henryana)))	(Prestoea_acuminata	(Oenocarpus_bataua	Oenocarpus_minor)))	Calamus_caryotoides);
((Pseudophoenix_vinifera	((((((Dypsis_decaryi	((Veitchia_spiralis	(Heterospathe_cagayanensis	Dictyosperma_album))	Kentiopsis_piersoniorum))	((Manicaria_saccifera	(Leopoldinia_pulchra	Pelagodoxa_henryana))	(Prestoea_acuminata	(Oenocarpus_bataua	Oenocarpus_minor))))	(Burretiokentia_grandiflora	Geonoma_undata))	((Reinhardtia_paiewonskiana	((Reinhardtia_gracilis	Reinhardtia_latisecta)	Reinhardtia_simplex))	(Attalea_speciosa	(Elaeis_oleifera	Elaeis_guineensis))))	Roystonea_regia)	((Orania_palindan	(Bactris_major	(Podococcus_barteri	Sclerosperma_profizianum)))	(Chamaedorea_seifrizii	((Sabal_domingensis	(Iriartea_deltoidea	Phoenix_dactylifera))	(Nypa_fruticans	Serenoa_repens))))))	Calamus_caryotoides);
(((Dictyosperma_album	(Heterospathe_cagayanensis	(Kentiopsis_piersoniorum	Veitchia_spiralis)))	(((Manicaria_saccifera	(Leopoldinia_pulchra	Pelagodoxa_henryana))	(Prestoea_acuminata	(Oenocarpus_bataua	Oenocarpus_minor)))	((((Reinhardtia_paiewonskiana	((Reinhardtia_gracilis	Reinhardtia_latisecta)	Reinhardtia_simplex))	(Attalea_speciosa	(Elaeis_oleifera	Elaeis_guineensis)))	(Burretiokentia_grandiflora	(Roystonea_regia	((Dypsis_decaryi	((Phoenix_dactylifera	((Nypa_fruticans	Serenoa_repens)	Sabal_domingensis))	Iriartea_deltoidea))	(((Orania_palindan	(Bactris_major	(Podococcus_barteri	Sclerosperma_profizianum)))	Chamaedorea_seifrizii)	Pseudophoenix_vinifera)))))	Geonoma_undata)))	Calamus_caryotoides);
(((((Reinhardtia_simplex	Reinhardtia_paiewonskiana)	(Attalea_speciosa	(Elaeis_oleifera	Elaeis_guineensis)))	(((Burretiokentia_grandiflora	(((Oenocarpus_bataua	Oenocarpus_minor)	Prestoea_acuminata)	(Pelagodoxa_henryana	(Leopoldinia_pulchra	Manicaria_saccifera))))	(((Heterospathe_cagayanensis	(Kentiopsis_piersoniorum	(Dictyosperma_album	Veitchia_spiralis)))	Dypsis_decaryi)	Geonoma_undata))	((((Orania_palindan	((Sclerosperma_profizianum	Podococcus_barteri)	Bactris_major))	Roystonea_regia)	Pseudophoenix_vinifera)	(((Serenoa_repens	(Iriartea_deltoidea	Nypa_fruticans))	Chamaedorea_seifrizii)	(Sabal_domingensis	Phoenix_dactylifera)))))	(Reinhardtia_gracilis	Reinhardtia_latisecta))	Calamus_caryotoides);
(((((Oenocarpus_bataua	Oenocarpus_minor)	Prestoea_acuminata)	(((Pelagodoxa_henryana	(Leopoldinia_pulchra	Manicaria_saccifera))	(((((Heterospathe_cagayanensis	Kentiopsis_piersoniorum)	Veitchia_spiralis)	Dictyosperma_album)	Dypsis_decaryi)	Geonoma_undata))	((Burretiokentia_grandiflora	((((Orania_palindan	((Sclerosperma_profizianum	Podococcus_barteri)	Bactris_major))	Pseudophoenix_vinifera)	((Serenoa_repens	Chamaedorea_seifrizii)	(Sabal_domingensis	(Iriartea_deltoidea	Phoenix_dactylifera))))	Nypa_fruticans))	(((Reinhardtia_simplex	Reinhardtia_paiewonskiana)	(Attalea_speciosa	(Elaeis_oleifera	Elaeis_guineensis)))	Roystonea_regia))))	(Reinhardtia_gracilis	Reinhardtia_latisecta))	Calamus_caryotoides);
((Pseudophoenix_vinifera	((((Bactris_major	Serenoa_repens)	(Geonoma_undata	((((Oenocarpus_bataua	Oenocarpus_minor)	Prestoea_acuminata)	(Manicaria_saccifera	(Leopoldinia_pulchra	Pelagodoxa_henryana)))	(((Heterospathe_cagayanensis	Burretiokentia_grandiflora)	Kentiopsis_piersoniorum)	(Veitchia_spiralis	Dictyosperma_album)))))	(((Iriartea_deltoidea	Nypa_fruticans)	Sabal_domingensis)	Phoenix_dactylifera))	(Chamaedorea_seifrizii	((Roystonea_regia	(((Reinhardtia_gracilis	Reinhardtia_latisecta)	Reinhardtia_simplex)	Reinhardtia_paiewonskiana))	(Dypsis_decaryi	((Orania_palindan	(Sclerosperma_profizianum	Podococcus_barteri))	(Attalea_speciosa	(Elaeis_oleifera	Elaeis_guineensis))))))))	Calamus_caryotoides);
(((((Attalea_speciosa	(Elaeis_oleifera	Elaeis_guineensis))	(((Reinhardtia_gracilis	Reinhardtia_latisecta)	Reinhardtia_simplex)	Reinhardtia_paiewonskiana))	(((Bactris_major	(Sclerosperma_profizianum	Podococcus_barteri))	Pseudophoenix_vinifera)	((Serenoa_repens	(((Oenocarpus_bataua	Oenocarpus_minor)	Prestoea_acuminata)	((Pelagodoxa_henryana	(Manicaria_saccifera	Leopoldinia_pulchra))	((Dypsis_decaryi	(((Veitchia_spiralis	Heterospathe_cagayanensis)	(Burretiokentia_grandiflora	Kentiopsis_piersoniorum))	Dictyosperma_album))	Geonoma_undata))))	(((Iriartea_deltoidea	Nypa_fruticans)	Sabal_domingensis)	Phoenix_dactylifera))))	(Roystonea_regia	(Orania_palindan	Chamaedorea_seifrizii)))	Calamus_caryotoides);
((((Burretiokentia_grandiflora	(((Veitchia_spiralis	Heterospathe_cagayanensis)	Dypsis_decaryi)	Kentiopsis_piersoniorum))	Dictyosperma_album)	(((Leopoldinia_pulchra	Geonoma_undata)	(Pelagodoxa_henryana	((((Reinhardtia_gracilis	Reinhardtia_latisecta)	Reinhardtia_simplex)	Reinhardtia_paiewonskiana)	((Roystonea_regia	((Pseudophoenix_vinifera	(Serenoa_repens	(Phoenix_dactylifera	((Iriartea_deltoidea	Nypa_fruticans)	Sabal_domingensis))))	((Orania_palindan	(Bactris_major	(Sclerosperma_profizianum	Podococcus_barteri)))	Chamaedorea_seifrizii)))	(Attalea_speciosa	(Elaeis_oleifera	Elaeis_guineensis))))))	(((Oenocarpus_bataua	Oenocarpus_minor)	Prestoea_acuminata)	Manicaria_saccifera)))	Calamus_caryotoides);
((((Oenocarpus_bataua	Oenocarpus_minor)	Prestoea_acuminata)	((((Bactris_major	(Sclerosperma_profizianum	Podococcus_barteri))	(Leopoldinia_pulchra	(Pelagodoxa_henryana	Manicaria_saccifera)))	((((Dictyosperma_album	(Kentiopsis_piersoniorum	Veitchia_spiralis))	Heterospathe_cagayanensis)	Dypsis_decaryi)	Geonoma_undata))	((((Iriartea_deltoidea	Nypa_fruticans)	Burretiokentia_grandiflora)	((Attalea_speciosa	(Elaeis_oleifera	Elaeis_guineensis))	(((Reinhardtia_gracilis	Reinhardtia_latisecta)	Reinhardtia_simplex)	Reinhardtia_paiewonskiana)))	(((Serenoa_repens	Chamaedorea_seifrizii)	(Phoenix_dactylifera	Sabal_domingensis))	((Roystonea_regia	Orania_palindan)	Pseudophoenix_vinifera)))))	Calamus_caryotoides);
((Nypa_fruticans	((Serenoa_repens	((Iriartea_deltoidea	Phoenix_dactylifera)	Sabal_domingensis))	(((Bactris_major	(Sclerosperma_profizianum	Podococcus_barteri))	((Roystonea_regia	(Chamaedorea_seifrizii	(Dypsis_decaryi	Orania_palindan)))	Pseudophoenix_vinifera))	((((Oenocarpus_bataua	Oenocarpus_minor)	Prestoea_acuminata)	((((Burretiokentia_grandiflora	Kentiopsis_piersoniorum)	Heterospathe_cagayanensis)	(Dictyosperma_album	Veitchia_spiralis))	(Geonoma_undata	(Manicaria_saccifera	(Leopoldinia_pulchra	Pelagodoxa_henryana)))))	((Attalea_speciosa	(Elaeis_oleifera	Elaeis_guineensis))	(((Reinhardtia_gracilis	Reinhardtia_latisecta)	Reinhardtia_simplex)	Reinhardtia_paiewonskiana))))))	Calamus_caryotoides);
(((Iriartea_deltoidea	Nypa_fruticans)	((Serenoa_repens	(Phoenix_dactylifera	Sabal_domingensis))	((((Roystonea_regia	(Chamaedorea_seifrizii	(Dypsis_decaryi	Orania_palindan)))	((Attalea_speciosa	(Elaeis_oleifera	Elaeis_guineensis))	((Sclerosperma_profizianum	(Podococcus_barteri	Bactris_major))	Pseudophoenix_vinifera)))	(((Reinhardtia_gracilis	Reinhardtia_latisecta)	Reinhardtia_simplex)	Reinhardtia_paiewonskiana))	((((Kentiopsis_piersoniorum	Heterospathe_cagayanensis)	(Dictyosperma_album	Veitchia_spiralis))	(((Oenocarpus_bataua	Oenocarpus_minor)	Prestoea_acuminata)	((Leopoldinia_pulchra	Pelagodoxa_henryana)	Manicaria_saccifera)))	(Burretiokentia_grandiflora	Geonoma_undata)))))	Calamus_caryotoides);
(((((Veitchia_spiralis	Kentiopsis_piersoniorum)	Heterospathe_cagayanensis)	Dictyosperma_album)	((((Oenocarpus_bataua	Oenocarpus_minor)	Prestoea_acuminata)	((Leopoldinia_pulchra	Pelagodoxa_henryana)	Manicaria_saccifera))	(Geonoma_undata	(Burretiokentia_grandiflora	((Dypsis_decaryi	((Serenoa_repens	Nypa_fruticans)	(Phoenix_dactylifera	Sabal_domingensis)))	((Chamaedorea_seifrizii	Orania_palindan)	((Attalea_speciosa	(Elaeis_oleifera	Elaeis_guineensis))	((Roystonea_regia	(((Reinhardtia_gracilis	Reinhardtia_latisecta)	Reinhardtia_simplex)	Reinhardtia_paiewonskiana))	((Pseudophoenix_vinifera	Iriartea_deltoidea)	(Bactris_major	(Sclerosperma_profizianum	Podococcus_barteri)))))))))))	Calamus_caryotoides);
((Roystonea_regia	(Chamaedorea_seifrizii	((((Attalea_speciosa	(Elaeis_oleifera	Elaeis_guineensis))	(((Reinhardtia_gracilis	Reinhardtia_latisecta)	Reinhardtia_simplex)	Reinhardtia_paiewonskiana))	(Orania_palindan	(Bactris_major	(Sclerosperma_profizianum	(Iriartea_deltoidea	Podococcus_barteri)))))	((Pseudophoenix_vinifera	((Serenoa_repens	Nypa_fruticans)	(Phoenix_dactylifera	Sabal_domingensis)))	(((Dypsis_decaryi	((Burretiokentia_grandiflora	((Heterospathe_cagayanensis	Kentiopsis_piersoniorum)	Veitchia_spiralis))	Dictyosperma_album))	(Geonoma_undata	(Pelagodoxa_henryana	(Manicaria_saccifera	Leopoldinia_pulchra))))	((Oenocarpus_bataua	Oenocarpus_minor)	Prestoea_acuminata))))))	Calamus_caryotoides);
(((((((((((Serenoa_repens	(Phoenix_dactylifera	(Sabal_domingensis	Nypa_fruticans)))	Pseudophoenix_vinifera)	((Bactris_major	((Iriartea_deltoidea	Sclerosperma_profizianum)	Podococcus_barteri))	(Dypsis_decaryi	Orania_palindan)))	Chamaedorea_seifrizii)	((((Manicaria_saccifera	(Pelagodoxa_henryana	Leopoldinia_pulchra))	((Oenocarpus_bataua	Oenocarpus_minor)	Prestoea_acuminata))	((Burretiokentia_grandiflora	Kentiopsis_piersoniorum)	(Heterospathe_cagayanensis	(Dictyosperma_album	Veitchia_spiralis))))	Geonoma_undata))	Roystonea_regia)	(Reinhardtia_simplex	Reinhardtia_paiewonskiana))	Attalea_speciosa)	(Elaeis_oleifera	Elaeis_guineensis))	(Reinhardtia_latisecta	Reinhardtia_gracilis))	Calamus_caryotoides);
(((Heterospathe_cagayanensis	Roystonea_regia)	(((Dypsis_decaryi	((Bactris_major	((Iriartea_deltoidea	Sclerosperma_profizianum)	Podococcus_barteri))	Orania_palindan))	((((Reinhardtia_latisecta	Reinhardtia_gracilis)	Reinhardtia_simplex)	Reinhardtia_paiewonskiana)	(Attalea_speciosa	(Elaeis_oleifera	Elaeis_guineensis))))	(((((Manicaria_saccifera	(Pelagodoxa_henryana	Leopoldinia_pulchra))	((Oenocarpus_bataua	Oenocarpus_minor)	Prestoea_acuminata))	(((Kentiopsis_piersoniorum	Veitchia_spiralis)	Burretiokentia_grandiflora)	Dictyosperma_album))	Geonoma_undata)	((Chamaedorea_seifrizii	(Serenoa_repens	((Sabal_domingensis	Nypa_fruticans)	Phoenix_dactylifera)))	Pseudophoenix_vinifera))))	Calamus_caryotoides);
((Roystonea_regia	((Chamaedorea_seifrizii	((((Reinhardtia_latisecta	Reinhardtia_gracilis)	Reinhardtia_simplex)	Reinhardtia_paiewonskiana)	(Attalea_speciosa	(Elaeis_oleifera	Elaeis_guineensis))))	(((Pseudophoenix_vinifera	((Bactris_major	((Iriartea_deltoidea	Sclerosperma_profizianum)	Podococcus_barteri))	(Orania_palindan	Dypsis_decaryi)))	((Serenoa_repens	Nypa_fruticans)	(Phoenix_dactylifera	Sabal_domingensis)))	((((Leopoldinia_pulchra	Manicaria_saccifera)	((Oenocarpus_bataua	Oenocarpus_minor)	Prestoea_acuminata))	(((Kentiopsis_piersoniorum	(Heterospathe_cagayanensis	Veitchia_spiralis))	Burretiokentia_grandiflora)	Dictyosperma_album))	(Pelagodoxa_henryana	Geonoma_undata)))))	Calamus_caryotoides);
(((((Kentiopsis_piersoniorum	(Heterospathe_cagayanensis	Veitchia_spiralis))	Burretiokentia_grandiflora)	Dictyosperma_album)	((((Pelagodoxa_henryana	(Leopoldinia_pulchra	Manicaria_saccifera))	((Oenocarpus_bataua	Oenocarpus_minor)	Prestoea_acuminata))	(((((Reinhardtia_latisecta	Reinhardtia_gracilis)	Reinhardtia_simplex)	Reinhardtia_paiewonskiana)	(Attalea_speciosa	(Elaeis_oleifera	Elaeis_guineensis)))	((Chamaedorea_seifrizii	((Pseudophoenix_vinifera	((Bactris_major	((Iriartea_deltoidea	Sclerosperma_profizianum)	Podococcus_barteri))	(Orania_palindan	Dypsis_decaryi)))	(Serenoa_repens	(Phoenix_dactylifera	(Nypa_fruticans	Sabal_domingensis)))))	Roystonea_regia)))	Geonoma_undata))	Calamus_caryotoides);
((((Geonoma_undata	((Pelagodoxa_henryana	(Leopoldinia_pulchra	Manicaria_saccifera))	((Kentiopsis_piersoniorum	(Heterospathe_cagayanensis	Veitchia_spiralis))	Dictyosperma_album)))	((Oenocarpus_bataua	Oenocarpus_minor)	Prestoea_acuminata))	((((Reinhardtia_latisecta	Reinhardtia_gracilis)	(Reinhardtia_simplex	Reinhardtia_paiewonskiana))	((Burretiokentia_grandiflora	Chamaedorea_seifrizii)	(Attalea_speciosa	(Elaeis_oleifera	Elaeis_guineensis))))	((Pseudophoenix_vinifera	(((Bactris_major	((Iriartea_deltoidea	Sclerosperma_profizianum)	Podococcus_barteri))	(Roystonea_regia	Orania_palindan))	Dypsis_decaryi))	((Sabal_domingensis	(Serenoa_repens	Nypa_fruticans))	Phoenix_dactylifera))))	Calamus_caryotoides);
(((((Burretiokentia_grandiflora	Kentiopsis_piersoniorum)	Heterospathe_cagayanensis)	(Veitchia_spiralis	Dictyosperma_album))	(((((Reinhardtia_simplex	Reinhardtia_paiewonskiana)	(Attalea_speciosa	((Reinhardtia_latisecta	Reinhardtia_gracilis)	(Elaeis_oleifera	Elaeis_guineensis))))	((((Iriartea_deltoidea	(Chamaedorea_seifrizii	(Dypsis_decaryi	Orania_palindan)))	((Serenoa_repens	Nypa_fruticans)	((Bactris_major	Phoenix_dactylifera)	Sabal_domingensis)))	((Sclerosperma_profizianum	Podococcus_barteri)	Pseudophoenix_vinifera))	Roystonea_regia))	(Pelagodoxa_henryana	Geonoma_undata))	((((Oenocarpus_bataua	Oenocarpus_minor)	Prestoea_acuminata)	Manicaria_saccifera)	Leopoldinia_pulchra)))	Calamus_caryotoides);
(((((Oenocarpus_bataua	Oenocarpus_minor)	Prestoea_acuminata)	(Manicaria_saccifera	(Pelagodoxa_henryana	Leopoldinia_pulchra)))	(((Dypsis_decaryi	Kentiopsis_piersoniorum)	(Veitchia_spiralis	Dictyosperma_album))	((((((((Reinhardtia_latisecta	Reinhardtia_gracilis)	Reinhardtia_simplex)	Reinhardtia_paiewonskiana)	(Attalea_speciosa	(Elaeis_oleifera	Elaeis_guineensis)))	(Chamaedorea_seifrizii	(Heterospathe_cagayanensis	Roystonea_regia)))	(Pseudophoenix_vinifera	(((Serenoa_repens	(Iriartea_deltoidea	Nypa_fruticans))	(Phoenix_dactylifera	Sabal_domingensis))	(Orania_palindan	(Sclerosperma_profizianum	(Bactris_major	Podococcus_barteri))))))	Geonoma_undata)	Burretiokentia_grandiflora)))	Calamus_caryotoides);
((((Sclerosperma_profizianum	Podococcus_barteri)	Iriartea_deltoidea)	(((Phoenix_dactylifera	Sabal_domingensis)	(Serenoa_repens	Nypa_fruticans))	(((Orania_palindan	Chamaedorea_seifrizii)	Pseudophoenix_vinifera)	(((Geonoma_undata	((((Bactris_major	(Oenocarpus_bataua	Oenocarpus_minor))	Prestoea_acuminata)	(Manicaria_saccifera	(Pelagodoxa_henryana	Leopoldinia_pulchra)))	(Dictyosperma_album	((Burretiokentia_grandiflora	((Heterospathe_cagayanensis	Veitchia_spiralis)	Kentiopsis_piersoniorum))	Dypsis_decaryi))))	((((Reinhardtia_latisecta	Reinhardtia_gracilis)	Reinhardtia_simplex)	Reinhardtia_paiewonskiana)	(Attalea_speciosa	(Elaeis_oleifera	Elaeis_guineensis))))	Roystonea_regia))))	Calamus_caryotoides);
((((Oenocarpus_bataua	Oenocarpus_minor)	Prestoea_acuminata)	((Manicaria_saccifera	(Pelagodoxa_henryana	Leopoldinia_pulchra))	(((Veitchia_spiralis	Dictyosperma_album)	Kentiopsis_piersoniorum)	((Burretiokentia_grandiflora	(((Dypsis_decaryi	(((Iriartea_deltoidea	Phoenix_dactylifera)	(Nypa_fruticans	Sabal_domingensis))	Serenoa_repens))	(((Bactris_major	(Sclerosperma_profizianum	Podococcus_barteri))	Orania_palindan)	Pseudophoenix_vinifera))	(((((Reinhardtia_latisecta	Reinhardtia_gracilis)	Reinhardtia_simplex)	Reinhardtia_paiewonskiana)	(Attalea_speciosa	(Elaeis_oleifera	Elaeis_guineensis)))	(Chamaedorea_seifrizii	(Heterospathe_cagayanensis	Roystonea_regia)))))	Geonoma_undata))))	Calamus_caryotoides);
((((Bactris_major	Serenoa_repens)	(Iriartea_deltoidea	Nypa_fruticans))	((Phoenix_dactylifera	Sabal_domingensis)	((Sclerosperma_profizianum	(Podococcus_barteri	Orania_palindan))	((((Pseudophoenix_vinifera	(Roystonea_regia	(((((Oenocarpus_bataua	Oenocarpus_minor)	Prestoea_acuminata)	(Manicaria_saccifera	(Pelagodoxa_henryana	Leopoldinia_pulchra)))	(((Heterospathe_cagayanensis	(Veitchia_spiralis	Dictyosperma_album))	Kentiopsis_piersoniorum)	Geonoma_undata))	(((Reinhardtia_latisecta	Reinhardtia_gracilis)	Reinhardtia_simplex)	Reinhardtia_paiewonskiana))))	((Attalea_speciosa	(Elaeis_oleifera	Elaeis_guineensis))	Chamaedorea_seifrizii))	Burretiokentia_grandiflora)	Dypsis_decaryi))))	Calamus_caryotoides);
(((Iriartea_deltoidea	Nypa_fruticans)	((((((Elaeis_guineensis	Elaeis_oleifera)	Attalea_speciosa)	((Reinhardtia_latisecta	Reinhardtia_gracilis)	(Reinhardtia_paiewonskiana	Reinhardtia_simplex)))	(Chamaedorea_seifrizii	(Heterospathe_cagayanensis	Roystonea_regia)))	((((Burretiokentia_grandiflora	Kentiopsis_piersoniorum)	(Veitchia_spiralis	Dictyosperma_album))	Geonoma_undata)	((Manicaria_saccifera	(Leopoldinia_pulchra	Pelagodoxa_henryana))	((Oenocarpus_bataua	Oenocarpus_minor)	Prestoea_acuminata))))	(((Dypsis_decaryi	(Phoenix_dactylifera	Sabal_domingensis))	Serenoa_repens)	((Orania_palindan	(Sclerosperma_profizianum	(Bactris_major	Podococcus_barteri)))	Pseudophoenix_vinifera))))	Calamus_caryotoides);
(((Iriartea_deltoidea	Nypa_fruticans)	((Phoenix_dactylifera	Sabal_domingensis)	(Serenoa_repens	((((((((Veitchia_spiralis	(Kentiopsis_piersoniorum	Heterospathe_cagayanensis))	Dictyosperma_album)	(Pelagodoxa_henryana	(Manicaria_saccifera	Leopoldinia_pulchra)))	(Burretiokentia_grandiflora	Geonoma_undata))	((Oenocarpus_bataua	Oenocarpus_minor)	Prestoea_acuminata))	(((Elaeis_guineensis	Elaeis_oleifera)	Attalea_speciosa)	(Reinhardtia_paiewonskiana	(Reinhardtia_simplex	(Reinhardtia_latisecta	Reinhardtia_gracilis)))))	(Pseudophoenix_vinifera	(Dypsis_decaryi	(Roystonea_regia	(Orania_palindan	((Sclerosperma_profizianum	Podococcus_barteri)	Bactris_major))))))	Chamaedorea_seifrizii))))	Calamus_caryotoides);
((Phoenix_dactylifera	(((Iriartea_deltoidea	Nypa_fruticans)	Sabal_domingensis)	((((((Orania_palindan	(Sclerosperma_profizianum	(Podococcus_barteri	Bactris_major)))	(((Reinhardtia_latisecta	Reinhardtia_gracilis)	(Reinhardtia_paiewonskiana	Reinhardtia_simplex))	((Elaeis_guineensis	Elaeis_oleifera)	Attalea_speciosa)))	(Roystonea_regia	Chamaedorea_seifrizii))	Pseudophoenix_vinifera)	(Serenoa_repens	((((Veitchia_spiralis	(Kentiopsis_piersoniorum	Heterospathe_cagayanensis))	Dictyosperma_album)	(((Oenocarpus_bataua	Oenocarpus_minor)	Prestoea_acuminata)	((Manicaria_saccifera	Leopoldinia_pulchra)	Pelagodoxa_henryana)))	(Burretiokentia_grandiflora	Geonoma_undata))))	Dypsis_decaryi)))	Calamus_caryotoides);
(((Elaeis_guineensis	Elaeis_oleifera)	(Attalea_speciosa	((((((Dypsis_decaryi	(Iriartea_deltoidea	((Sabal_domingensis	Phoenix_dactylifera)	(Nypa_fruticans	Serenoa_repens))))	((Orania_palindan	((Sclerosperma_profizianum	Podococcus_barteri)	Bactris_major))	Pseudophoenix_vinifera))	Chamaedorea_seifrizii)	Roystonea_regia)	((((Heterospathe_cagayanensis	(Veitchia_spiralis	Kentiopsis_piersoniorum))	Dictyosperma_album)	(((Oenocarpus_bataua	Oenocarpus_minor)	Prestoea_acuminata)	((Manicaria_saccifera	Leopoldinia_pulchra)	Pelagodoxa_henryana)))	(Burretiokentia_grandiflora	Geonoma_undata)))	(Reinhardtia_paiewonskiana	(Reinhardtia_simplex	(Reinhardtia_latisecta	Reinhardtia_gracilis))))))	Calamus_caryotoides);
((((Oenocarpus_bataua	Oenocarpus_minor)	Prestoea_acuminata)	((Geonoma_undata	((((Reinhardtia_paiewonskiana	(Reinhardtia_simplex	(Reinhardtia_latisecta	Reinhardtia_gracilis)))	((Elaeis_guineensis	Elaeis_oleifera)	Attalea_speciosa))	(((((Sabal_domingensis	Phoenix_dactylifera)	(Nypa_fruticans	Serenoa_repens))	(Chamaedorea_seifrizii	((Dypsis_decaryi	Orania_palindan)	((Iriartea_deltoidea	(Sclerosperma_profizianum	Podococcus_barteri))	Bactris_major))))	Pseudophoenix_vinifera)	Roystonea_regia))	((Burretiokentia_grandiflora	(Heterospathe_cagayanensis	(Veitchia_spiralis	Kentiopsis_piersoniorum)))	Dictyosperma_album)))	((Manicaria_saccifera	Leopoldinia_pulchra)	Pelagodoxa_henryana)))	Calamus_caryotoides);
(((Elaeis_guineensis	Elaeis_oleifera)	(Attalea_speciosa	(((((Pseudophoenix_vinifera	(Chamaedorea_seifrizii	((Sabal_domingensis	(Iriartea_deltoidea	Phoenix_dactylifera))	(Nypa_fruticans	Serenoa_repens))))	Roystonea_regia)	(Burretiokentia_grandiflora	(((Dypsis_decaryi	((Heterospathe_cagayanensis	Kentiopsis_piersoniorum)	(Veitchia_spiralis	Dictyosperma_album)))	((Manicaria_saccifera	(Leopoldinia_pulchra	Pelagodoxa_henryana))	((Oenocarpus_bataua	Oenocarpus_minor)	Prestoea_acuminata)))	Geonoma_undata)))	((Orania_palindan	(Sclerosperma_profizianum	Podococcus_barteri))	Bactris_major))	(Reinhardtia_paiewonskiana	(Reinhardtia_simplex	(Reinhardtia_latisecta	Reinhardtia_gracilis))))))	Calamus_caryotoides);
((((Elaeis_guineensis	Elaeis_oleifera)	Attalea_speciosa)	(((((((Dypsis_decaryi	(((Kentiopsis_piersoniorum	Heterospathe_cagayanensis)	Veitchia_spiralis)	Burretiokentia_grandiflora))	Dictyosperma_album)	Iriartea_deltoidea)	Geonoma_undata)	((Manicaria_saccifera	(Leopoldinia_pulchra	(Oenocarpus_bataua	Pelagodoxa_henryana)))	(Oenocarpus_minor	Prestoea_acuminata)))	((Pseudophoenix_vinifera	(((Orania_palindan	(Bactris_major	(Sclerosperma_profizianum	Podococcus_barteri)))	Chamaedorea_seifrizii)	((Sabal_domingensis	Phoenix_dactylifera)	(Nypa_fruticans	Serenoa_repens))))	Roystonea_regia))	(Reinhardtia_paiewonskiana	(Reinhardtia_simplex	(Reinhardtia_latisecta	Reinhardtia_gracilis)))))	Calamus_caryotoides);
(((Iriartea_deltoidea	Nypa_fruticans)	(Serenoa_repens	(((Pseudophoenix_vinifera	((((Reinhardtia_paiewonskiana	Reinhardtia_simplex)	((Reinhardtia_latisecta	Reinhardtia_gracilis)	((Orania_palindan	(Bactris_major	(Sclerosperma_profizianum	Podococcus_barteri)))	((Elaeis_guineensis	Elaeis_oleifera)	Attalea_speciosa))))	Dypsis_decaryi)	(Chamaedorea_seifrizii	Roystonea_regia)))	((((Manicaria_saccifera	Pelagodoxa_henryana)	((Oenocarpus_bataua	Oenocarpus_minor)	Prestoea_acuminata))	((Kentiopsis_piersoniorum	(Heterospathe_cagayanensis	Veitchia_spiralis))	Dictyosperma_album))	(Leopoldinia_pulchra	(Burretiokentia_grandiflora	Geonoma_undata))))	(Sabal_domingensis	Phoenix_dactylifera))))	Calamus_caryotoides);
(((Iriartea_deltoidea	Nypa_fruticans)	(((Pseudophoenix_vinifera	((((Reinhardtia_latisecta	Reinhardtia_gracilis)	(Reinhardtia_paiewonskiana	Reinhardtia_simplex))	((Elaeis_guineensis	Elaeis_oleifera)	Attalea_speciosa))	(((Orania_palindan	(Bactris_major	(Sclerosperma_profizianum	Podococcus_barteri)))	Chamaedorea_seifrizii)	Roystonea_regia)))	(((((Leopoldinia_pulchra	(Manicaria_saccifera	(Oenocarpus_bataua	Pelagodoxa_henryana)))	(Oenocarpus_minor	Prestoea_acuminata))	((Dypsis_decaryi	(Kentiopsis_piersoniorum	(Heterospathe_cagayanensis	Veitchia_spiralis)))	Dictyosperma_album))	Burretiokentia_grandiflora)	Geonoma_undata))	(Serenoa_repens	(Sabal_domingensis	Phoenix_dactylifera))))	Calamus_caryotoides);
((Nypa_fruticans	(((((Sclerosperma_profizianum	Podococcus_barteri)	((Pseudophoenix_vinifera	Orania_palindan)	Roystonea_regia))	(Chamaedorea_seifrizii	((Reinhardtia_paiewonskiana	(Reinhardtia_simplex	(Reinhardtia_latisecta	Reinhardtia_gracilis)))	((Elaeis_guineensis	Elaeis_oleifera)	Attalea_speciosa))))	((Geonoma_undata	(((((Veitchia_spiralis	Dictyosperma_album)	(Heterospathe_cagayanensis	Burretiokentia_grandiflora))	Kentiopsis_piersoniorum)	Iriartea_deltoidea)	((Leopoldinia_pulchra	Manicaria_saccifera)	Pelagodoxa_henryana)))	((Oenocarpus_bataua	Oenocarpus_minor)	Prestoea_acuminata)))	((Bactris_major	Serenoa_repens)	(Dypsis_decaryi	(Sabal_domingensis	Phoenix_dactylifera)))))	Calamus_caryotoides);
(((Dictyosperma_album	(Veitchia_spiralis	(Heterospathe_cagayanensis	(Kentiopsis_piersoniorum	Dypsis_decaryi))))	((Leopoldinia_pulchra	Geonoma_undata)	(((Roystonea_regia	(((Serenoa_repens	(Iriartea_deltoidea	Nypa_fruticans))	(Phoenix_dactylifera	Sabal_domingensis))	(Pseudophoenix_vinifera	(((Bactris_major	(Podococcus_barteri	Sclerosperma_profizianum))	Orania_palindan)	Chamaedorea_seifrizii))))	(Burretiokentia_grandiflora	((Reinhardtia_paiewonskiana	(Reinhardtia_simplex	(Reinhardtia_gracilis	Reinhardtia_latisecta)))	((Elaeis_guineensis	Elaeis_oleifera)	Attalea_speciosa))))	(((Oenocarpus_bataua	Oenocarpus_minor)	Prestoea_acuminata)	(Pelagodoxa_henryana	Manicaria_saccifera)))))	Calamus_caryotoides);
((((Oenocarpus_bataua	Oenocarpus_minor)	Prestoea_acuminata)	((((Dypsis_decaryi	Dictyosperma_album)	(Burretiokentia_grandiflora	(Veitchia_spiralis	(Heterospathe_cagayanensis	Kentiopsis_piersoniorum))))	(Geonoma_undata	(Manicaria_saccifera	(Leopoldinia_pulchra	Pelagodoxa_henryana))))	((Roystonea_regia	((Chamaedorea_seifrizii	(((Phoenix_dactylifera	Sabal_domingensis)	(Serenoa_repens	Nypa_fruticans))	Iriartea_deltoidea))	(Pseudophoenix_vinifera	((Bactris_major	(Podococcus_barteri	Sclerosperma_profizianum))	Orania_palindan))))	((Reinhardtia_paiewonskiana	(Reinhardtia_simplex	(Reinhardtia_gracilis	Reinhardtia_latisecta)))	((Elaeis_guineensis	Elaeis_oleifera)	Attalea_speciosa)))))	Calamus_caryotoides);
((((Kentiopsis_piersoniorum	(Veitchia_spiralis	Heterospathe_cagayanensis))	Dictyosperma_album)	(((Manicaria_saccifera	(Leopoldinia_pulchra	Pelagodoxa_henryana))	((Oenocarpus_bataua	Oenocarpus_minor)	Prestoea_acuminata))	(((((Phoenix_dactylifera	Sabal_domingensis)	(Serenoa_repens	Nypa_fruticans))	Pseudophoenix_vinifera)	(((Reinhardtia_paiewonskiana	(Reinhardtia_simplex	(Reinhardtia_gracilis	Reinhardtia_latisecta)))	((Elaeis_guineensis	Elaeis_oleifera)	Attalea_speciosa))	(Roystonea_regia	(((Bactris_major	(Podococcus_barteri	(Sclerosperma_profizianum	Iriartea_deltoidea)))	(Orania_palindan	Dypsis_decaryi))	Chamaedorea_seifrizii))))	(Burretiokentia_grandiflora	Geonoma_undata))))	Calamus_caryotoides);
(((((Phoenix_dactylifera	(Nypa_fruticans	Sabal_domingensis))	(Bactris_major	Serenoa_repens))	((Pseudophoenix_vinifera	(Podococcus_barteri	(Sclerosperma_profizianum	Iriartea_deltoidea)))	(((Burretiokentia_grandiflora	Geonoma_undata)	((Dypsis_decaryi	(((Veitchia_spiralis	Dictyosperma_album)	Kentiopsis_piersoniorum)	Heterospathe_cagayanensis))	((Manicaria_saccifera	(Leopoldinia_pulchra	Pelagodoxa_henryana))	((Oenocarpus_bataua	Oenocarpus_minor)	Prestoea_acuminata))))	((Orania_palindan	Chamaedorea_seifrizii)	((Reinhardtia_paiewonskiana	(Reinhardtia_simplex	(Reinhardtia_gracilis	Reinhardtia_latisecta)))	((Elaeis_guineensis	Elaeis_oleifera)	Attalea_speciosa))))))	Roystonea_regia)	Calamus_caryotoides);
((((Oenocarpus_bataua	Oenocarpus_minor)	Prestoea_acuminata)	((((Pseudophoenix_vinifera	((Sabal_domingensis	Phoenix_dactylifera)	((Iriartea_deltoidea	Nypa_fruticans)	Serenoa_repens)))	(Roystonea_regia	(((Elaeis_guineensis	Elaeis_oleifera)	Attalea_speciosa)	(((Bactris_major	(Podococcus_barteri	Sclerosperma_profizianum))	((Dypsis_decaryi	Orania_palindan)	Chamaedorea_seifrizii))	(Reinhardtia_paiewonskiana	(Reinhardtia_simplex	(Reinhardtia_gracilis	Reinhardtia_latisecta)))))))	((Burretiokentia_grandiflora	Geonoma_undata)	(((Veitchia_spiralis	Heterospathe_cagayanensis)	Kentiopsis_piersoniorum)	Dictyosperma_album)))	(Pelagodoxa_henryana	(Manicaria_saccifera	Leopoldinia_pulchra))))	Calamus_caryotoides);
((Roystonea_regia	(((Reinhardtia_paiewonskiana	Reinhardtia_simplex)	(((Reinhardtia_gracilis	Reinhardtia_latisecta)	(Elaeis_guineensis	Elaeis_oleifera))	Attalea_speciosa))	(((((Burretiokentia_grandiflora	Geonoma_undata)	(Dypsis_decaryi	(((Veitchia_spiralis	Heterospathe_cagayanensis)	Kentiopsis_piersoniorum)	Dictyosperma_album)))	(((Manicaria_saccifera	Leopoldinia_pulchra)	((Oenocarpus_bataua	Oenocarpus_minor)	Prestoea_acuminata))	Iriartea_deltoidea))	Pelagodoxa_henryana)	(Pseudophoenix_vinifera	(((Orania_palindan	(Bactris_major	(Podococcus_barteri	Sclerosperma_profizianum)))	Chamaedorea_seifrizii)	((Sabal_domingensis	Phoenix_dactylifera)	(Nypa_fruticans	Serenoa_repens)))))))	Calamus_caryotoides);
(((Reinhardtia_gracilis	Reinhardtia_latisecta)	((Reinhardtia_paiewonskiana	Reinhardtia_simplex)	(((Elaeis_guineensis	Elaeis_oleifera)	Attalea_speciosa)	((((Pelagodoxa_henryana	Geonoma_undata)	(((Burretiokentia_grandiflora	((Veitchia_spiralis	Heterospathe_cagayanensis)	Kentiopsis_piersoniorum))	Dictyosperma_album)	((Manicaria_saccifera	Leopoldinia_pulchra)	((Oenocarpus_bataua	Oenocarpus_minor)	Prestoea_acuminata))))	(((Dypsis_decaryi	(Sabal_domingensis	(Iriartea_deltoidea	Phoenix_dactylifera)))	(Nypa_fruticans	Serenoa_repens))	(Pseudophoenix_vinifera	((Orania_palindan	(Sclerosperma_profizianum	(Bactris_major	Podococcus_barteri)))	Chamaedorea_seifrizii))))	Roystonea_regia))))	Calamus_caryotoides);
((Roystonea_regia	(((Pseudophoenix_vinifera	(Orania_palindan	(Sclerosperma_profizianum	(Bactris_major	Podococcus_barteri))))	((Phoenix_dactylifera	Sabal_domingensis)	(Nypa_fruticans	Serenoa_repens)))	(((Chamaedorea_seifrizii	((Reinhardtia_paiewonskiana	(Reinhardtia_simplex	(Reinhardtia_gracilis	Reinhardtia_latisecta)))	((Elaeis_guineensis	Elaeis_oleifera)	Attalea_speciosa)))	Iriartea_deltoidea)	(Geonoma_undata	((Dypsis_decaryi	((Burretiokentia_grandiflora	((Veitchia_spiralis	Heterospathe_cagayanensis)	Kentiopsis_piersoniorum))	Dictyosperma_album))	((Pelagodoxa_henryana	(Manicaria_saccifera	Leopoldinia_pulchra))	((Oenocarpus_bataua	Oenocarpus_minor)	Prestoea_acuminata)))))))	Calamus_caryotoides);
(((Iriartea_deltoidea	Nypa_fruticans)	((Reinhardtia_paiewonskiana	(Reinhardtia_simplex	(Reinhardtia_gracilis	Reinhardtia_latisecta)))	((((((Pelagodoxa_henryana	(Manicaria_saccifera	Leopoldinia_pulchra))	((Oenocarpus_bataua	Oenocarpus_minor)	Prestoea_acuminata))	(Geonoma_undata	(Veitchia_spiralis	((Burretiokentia_grandiflora	Kentiopsis_piersoniorum)	Dictyosperma_album))))	(Pseudophoenix_vinifera	(((Bactris_major	(Podococcus_barteri	Sclerosperma_profizianum))	(Chamaedorea_seifrizii	Orania_palindan))	(((Phoenix_dactylifera	Sabal_domingensis)	Serenoa_repens)	Dypsis_decaryi))))	((Elaeis_guineensis	Elaeis_oleifera)	Attalea_speciosa))	(Heterospathe_cagayanensis	Roystonea_regia))))	Calamus_caryotoides);
(((Iriartea_deltoidea	Nypa_fruticans)	((Roystonea_regia	(Pseudophoenix_vinifera	((Orania_palindan	(Podococcus_barteri	Sclerosperma_profizianum))	(((Phoenix_dactylifera	Sabal_domingensis)	Dypsis_decaryi)	(Bactris_major	Serenoa_repens)))))	((Chamaedorea_seifrizii	((Reinhardtia_paiewonskiana	(Reinhardtia_simplex	(Reinhardtia_gracilis	Reinhardtia_latisecta)))	((Elaeis_guineensis	Elaeis_oleifera)	Attalea_speciosa)))	((((Pelagodoxa_henryana	((Oenocarpus_bataua	Oenocarpus_minor)	Prestoea_acuminata))	Manicaria_saccifera)	(Leopoldinia_pulchra	Geonoma_undata))	(Veitchia_spiralis	((Burretiokentia_grandiflora	Kentiopsis_piersoniorum)	(Heterospathe_cagayanensis	Dictyosperma_album)))))))	Calamus_caryotoides);
(((Roystonea_regia	((Chamaedorea_seifrizii	Orania_palindan)	((((Leopoldinia_pulchra	Manicaria_saccifera)	(((Dypsis_decaryi	Kentiopsis_piersoniorum)	((Heterospathe_cagayanensis	Burretiokentia_grandiflora)	(Veitchia_spiralis	Dictyosperma_album)))	((Pelagodoxa_henryana	Geonoma_undata)	((Oenocarpus_bataua	Oenocarpus_minor)	Prestoea_acuminata))))	((Reinhardtia_simplex	Reinhardtia_paiewonskiana)	((Elaeis_guineensis	Elaeis_oleifera)	Attalea_speciosa)))	((((Bactris_major	Podococcus_barteri)	Sclerosperma_profizianum)	Pseudophoenix_vinifera)	(((Iriartea_deltoidea	Nypa_fruticans)	Serenoa_repens)	(Phoenix_dactylifera	Sabal_domingensis))))))	(Reinhardtia_latisecta	Reinhardtia_gracilis))	Calamus_caryotoides);
(((Roystonea_regia	((((Serenoa_repens	((Burretiokentia_grandiflora	Geonoma_undata)	((((Oenocarpus_bataua	Oenocarpus_minor)	Prestoea_acuminata)	(((Heterospathe_cagayanensis	(Veitchia_spiralis	Kentiopsis_piersoniorum))	Dypsis_decaryi)	Dictyosperma_album))	(Pelagodoxa_henryana	(Leopoldinia_pulchra	Manicaria_saccifera)))))	((((Bactris_major	Podococcus_barteri)	Sclerosperma_profizianum)	Pseudophoenix_vinifera)	(((Chamaedorea_seifrizii	Orania_palindan)	(Iriartea_deltoidea	Nypa_fruticans))	(Phoenix_dactylifera	Sabal_domingensis))))	((Elaeis_guineensis	Elaeis_oleifera)	Attalea_speciosa))	(Reinhardtia_simplex	Reinhardtia_paiewonskiana)))	(Reinhardtia_latisecta	Reinhardtia_gracilis))	Calamus_caryotoides);
((((Elaeis_guineensis	Elaeis_oleifera)	(Attalea_speciosa	((Reinhardtia_simplex	Reinhardtia_paiewonskiana)	((((((Burretiokentia_grandiflora	((Kentiopsis_piersoniorum	Veitchia_spiralis)	Heterospathe_cagayanensis))	Dictyosperma_album)	((Pelagodoxa_henryana	(Leopoldinia_pulchra	Manicaria_saccifera))	((Oenocarpus_bataua	Oenocarpus_minor)	Prestoea_acuminata)))	Geonoma_undata)	(((Dypsis_decaryi	(Orania_palindan	(Podococcus_barteri	Sclerosperma_profizianum)))	Pseudophoenix_vinifera)	(Chamaedorea_seifrizii	(Iriartea_deltoidea	((Bactris_major	Serenoa_repens)	(Phoenix_dactylifera	(Nypa_fruticans	Sabal_domingensis)))))))	Roystonea_regia))))	(Reinhardtia_latisecta	Reinhardtia_gracilis))	Calamus_caryotoides);
((((Chamaedorea_seifrizii	(Heterospathe_cagayanensis	Roystonea_regia))	((((Elaeis_guineensis	Elaeis_oleifera)	Attalea_speciosa)	(Reinhardtia_simplex	Reinhardtia_paiewonskiana))	((Dypsis_decaryi	(Orania_palindan	(Bactris_major	((Iriartea_deltoidea	Podococcus_barteri)	Sclerosperma_profizianum))))	((((((Dictyosperma_album	(Burretiokentia_grandiflora	Kentiopsis_piersoniorum))	Veitchia_spiralis)	((Manicaria_saccifera	(Pelagodoxa_henryana	Leopoldinia_pulchra))	((Oenocarpus_bataua	Oenocarpus_minor)	Prestoea_acuminata)))	Geonoma_undata)	(Serenoa_repens	(Phoenix_dactylifera	(Nypa_fruticans	Sabal_domingensis))))	Pseudophoenix_vinifera))))	(Reinhardtia_latisecta	Reinhardtia_gracilis))	Calamus_caryotoides);
((((Elaeis_guineensis	Elaeis_oleifera)	(((Reinhardtia_simplex	Reinhardtia_paiewonskiana)	((((Dypsis_decaryi	(Orania_palindan	(Bactris_major	((Sclerosperma_profizianum	Podococcus_barteri)	Iriartea_deltoidea))))	Roystonea_regia)	((Chamaedorea_seifrizii	(Phoenix_dactylifera	(Nypa_fruticans	Sabal_domingensis)))	(Pseudophoenix_vinifera	(((Dictyosperma_album	(Burretiokentia_grandiflora	(Veitchia_spiralis	(Kentiopsis_piersoniorum	Heterospathe_cagayanensis))))	((Manicaria_saccifera	(Pelagodoxa_henryana	Leopoldinia_pulchra))	((Oenocarpus_bataua	Oenocarpus_minor)	Prestoea_acuminata)))	Geonoma_undata))))	Serenoa_repens))	Attalea_speciosa))	(Reinhardtia_latisecta	Reinhardtia_gracilis))	Calamus_caryotoides);
((((Dypsis_decaryi	(Orania_palindan	(Sclerosperma_profizianum	Podococcus_barteri)))	(((((Chamaedorea_seifrizii	(((Iriartea_deltoidea	Nypa_fruticans)	(Bactris_major	Serenoa_repens))	(Phoenix_dactylifera	Sabal_domingensis)))	Pseudophoenix_vinifera)	(((Dictyosperma_album	(Burretiokentia_grandiflora	(Veitchia_spiralis	(Kentiopsis_piersoniorum	Heterospathe_cagayanensis))))	((Prestoea_acuminata	(Pelagodoxa_henryana	(Oenocarpus_bataua	Oenocarpus_minor)))	(Manicaria_saccifera	Leopoldinia_pulchra)))	Geonoma_undata))	Roystonea_regia)	(((Elaeis_guineensis	Elaeis_oleifera)	Attalea_speciosa)	(Reinhardtia_simplex	Reinhardtia_paiewonskiana))))	(Reinhardtia_latisecta	Reinhardtia_gracilis))	Calamus_caryotoides);
(((((Reinhardtia_simplex	Reinhardtia_paiewonskiana)	((Sclerosperma_profizianum	Podococcus_barteri)	(Dypsis_decaryi	Orania_palindan)))	(((((Chamaedorea_seifrizii	((Bactris_major	Serenoa_repens)	(Phoenix_dactylifera	((Iriartea_deltoidea	Nypa_fruticans)	Sabal_domingensis))))	Pseudophoenix_vinifera)	((((((Oenocarpus_bataua	Oenocarpus_minor)	Manicaria_saccifera)	Geonoma_undata)	Leopoldinia_pulchra)	((Dictyosperma_album	(Heterospathe_cagayanensis	((Kentiopsis_piersoniorum	Veitchia_spiralis)	Burretiokentia_grandiflora)))	Prestoea_acuminata))	Pelagodoxa_henryana))	Roystonea_regia)	((Elaeis_guineensis	Elaeis_oleifera)	Attalea_speciosa)))	(Reinhardtia_latisecta	Reinhardtia_gracilis))	Calamus_caryotoides);
(((Dictyosperma_album	((Veitchia_spiralis	(Kentiopsis_piersoniorum	Heterospathe_cagayanensis))	Burretiokentia_grandiflora))	(((Prestoea_acuminata	(Oenocarpus_bataua	Oenocarpus_minor))	(Pelagodoxa_henryana	(Leopoldinia_pulchra	Manicaria_saccifera)))	(Geonoma_undata	(((((Reinhardtia_latisecta	Reinhardtia_gracilis)	(Reinhardtia_simplex	Reinhardtia_paiewonskiana))	((Elaeis_guineensis	Elaeis_oleifera)	Attalea_speciosa))	((Dypsis_decaryi	Orania_palindan)	(Iriartea_deltoidea	(Sclerosperma_profizianum	Podococcus_barteri))))	(((Chamaedorea_seifrizii	((Phoenix_dactylifera	Sabal_domingensis)	(Nypa_fruticans	(Bactris_major	Serenoa_repens))))	Pseudophoenix_vinifera)	Roystonea_regia)))))	Calamus_caryotoides);
(((Prestoea_acuminata	(Oenocarpus_bataua	Oenocarpus_minor))	((Pelagodoxa_henryana	(Leopoldinia_pulchra	Manicaria_saccifera))	((Geonoma_undata	(((((Elaeis_guineensis	Elaeis_oleifera)	(Chamaedorea_seifrizii	Attalea_speciosa))	(Roystonea_regia	(Reinhardtia_paiewonskiana	((Reinhardtia_latisecta	Reinhardtia_gracilis)	Reinhardtia_simplex))))	(Sclerosperma_profizianum	(Bactris_major	Podococcus_barteri)))	(((Phoenix_dactylifera	((Iriartea_deltoidea	Nypa_fruticans)	Sabal_domingensis))	Serenoa_repens)	((Dypsis_decaryi	Orania_palindan)	Pseudophoenix_vinifera))))	((Dictyosperma_album	Veitchia_spiralis)	((Burretiokentia_grandiflora	Kentiopsis_piersoniorum)	Heterospathe_cagayanensis)))))	Calamus_caryotoides);
((Roystonea_regia	((Chamaedorea_seifrizii	Orania_palindan)	(((((Iriartea_deltoidea	Sclerosperma_profizianum)	(Bactris_major	Podococcus_barteri))	Pseudophoenix_vinifera)	((Phoenix_dactylifera	Sabal_domingensis)	(Serenoa_repens	Nypa_fruticans)))	(((Burretiokentia_grandiflora	((Prestoea_acuminata	(Oenocarpus_bataua	Oenocarpus_minor))	(Pelagodoxa_henryana	Manicaria_saccifera)))	(((Dypsis_decaryi	Leopoldinia_pulchra)	Geonoma_undata)	(Dictyosperma_album	(Kentiopsis_piersoniorum	(Veitchia_spiralis	Heterospathe_cagayanensis)))))	(((Elaeis_guineensis	Elaeis_oleifera)	Attalea_speciosa)	(Reinhardtia_paiewonskiana	((Reinhardtia_latisecta	Reinhardtia_gracilis)	Reinhardtia_simplex)))))))	Calamus_caryotoides);
((Roystonea_regia	(((((Dypsis_decaryi	(Reinhardtia_paiewonskiana	((Reinhardtia_gracilis	Reinhardtia_latisecta)	Reinhardtia_simplex)))	(Attalea_speciosa	(Elaeis_oleifera	Elaeis_guineensis)))	(((((Prestoea_acuminata	(Oenocarpus_bataua	Oenocarpus_minor))	((Leopoldinia_pulchra	Pelagodoxa_henryana)	Manicaria_saccifera))	((Veitchia_spiralis	Dictyosperma_album)	(Heterospathe_cagayanensis	Kentiopsis_piersoniorum)))	Geonoma_undata)	Burretiokentia_grandiflora))	(((Bactris_major	Serenoa_repens)	((Sabal_domingensis	(Iriartea_deltoidea	Nypa_fruticans))	Phoenix_dactylifera))	Pseudophoenix_vinifera))	(((Podococcus_barteri	Sclerosperma_profizianum)	Orania_palindan)	Chamaedorea_seifrizii)))	Calamus_caryotoides);
((Pseudophoenix_vinifera	((((Podococcus_barteri	Sclerosperma_profizianum)	Orania_palindan)	(Iriartea_deltoidea	(Dypsis_decaryi	(((Sabal_domingensis	Nypa_fruticans)	Phoenix_dactylifera)	(Bactris_major	Serenoa_repens)))))	((Chamaedorea_seifrizii	((Heterospathe_cagayanensis	Roystonea_regia)	((Reinhardtia_paiewonskiana	((Reinhardtia_gracilis	Reinhardtia_latisecta)	Reinhardtia_simplex))	(Attalea_speciosa	(Elaeis_oleifera	Elaeis_guineensis)))))	((Burretiokentia_grandiflora	((Pelagodoxa_henryana	(Manicaria_saccifera	Leopoldinia_pulchra))	(((Veitchia_spiralis	Dictyosperma_album)	Kentiopsis_piersoniorum)	(Prestoea_acuminata	(Oenocarpus_bataua	Oenocarpus_minor)))))	Geonoma_undata))))	Calamus_caryotoides);
(((Iriartea_deltoidea	Pseudophoenix_vinifera)	((((Roystonea_regia	((Reinhardtia_paiewonskiana	((Reinhardtia_gracilis	Reinhardtia_latisecta)	Reinhardtia_simplex))	(Attalea_speciosa	(Elaeis_oleifera	Elaeis_guineensis))))	((Prestoea_acuminata	(Oenocarpus_bataua	Oenocarpus_minor))	((Leopoldinia_pulchra	(Pelagodoxa_henryana	Manicaria_saccifera))	(Geonoma_undata	((Burretiokentia_grandiflora	((Heterospathe_cagayanensis	Veitchia_spiralis)	Kentiopsis_piersoniorum))	Dictyosperma_album)))))	(Dypsis_decaryi	(Chamaedorea_seifrizii	((Bactris_major	(Podococcus_barteri	Sclerosperma_profizianum))	Orania_palindan))))	((Serenoa_repens	Nypa_fruticans)	(Phoenix_dactylifera	Sabal_domingensis))))	Calamus_caryotoides);
((Iriartea_deltoidea	((Serenoa_repens	((Pseudophoenix_vinifera	(((((Bactris_major	(Podococcus_barteri	Sclerosperma_profizianum))	(Roystonea_regia	(Reinhardtia_paiewonskiana	((Reinhardtia_gracilis	Reinhardtia_latisecta)	Reinhardtia_simplex))))	((((Prestoea_acuminata	(Oenocarpus_bataua	Oenocarpus_minor))	(Leopoldinia_pulchra	Manicaria_saccifera))	(Pelagodoxa_henryana	Geonoma_undata))	(Dypsis_decaryi	((Veitchia_spiralis	(Kentiopsis_piersoniorum	Heterospathe_cagayanensis))	Dictyosperma_album))))	Burretiokentia_grandiflora)	(Attalea_speciosa	(Elaeis_oleifera	Elaeis_guineensis))))	(Chamaedorea_seifrizii	Orania_palindan)))	((Sabal_domingensis	Nypa_fruticans)	Phoenix_dactylifera)))	Calamus_caryotoides);
((Roystonea_regia	((Chamaedorea_seifrizii	((Attalea_speciosa	(Elaeis_oleifera	Elaeis_guineensis))	(Reinhardtia_paiewonskiana	((Reinhardtia_gracilis	Reinhardtia_latisecta)	Reinhardtia_simplex))))	(((((Prestoea_acuminata	(Oenocarpus_bataua	Oenocarpus_minor))	(Pelagodoxa_henryana	(Leopoldinia_pulchra	Manicaria_saccifera)))	Geonoma_undata)	((Burretiokentia_grandiflora	(Veitchia_spiralis	(Kentiopsis_piersoniorum	Heterospathe_cagayanensis)))	Dictyosperma_album))	((((Nypa_fruticans	Iriartea_deltoidea)	Serenoa_repens)	(Sabal_domingensis	Phoenix_dactylifera))	(Pseudophoenix_vinifera	(Dypsis_decaryi	((Bactris_major	(Podococcus_barteri	Sclerosperma_profizianum))	Orania_palindan)))))))	Calamus_caryotoides);
(((Reinhardtia_gracilis	Reinhardtia_latisecta)	(((Attalea_speciosa	(Elaeis_oleifera	Elaeis_guineensis))	(Reinhardtia_paiewonskiana	Reinhardtia_simplex))	(((((Geonoma_undata	((Prestoea_acuminata	(Oenocarpus_bataua	Oenocarpus_minor))	(Manicaria_saccifera	(Pelagodoxa_henryana	Leopoldinia_pulchra))))	(Dypsis_decaryi	((Veitchia_spiralis	(Kentiopsis_piersoniorum	Heterospathe_cagayanensis))	Dictyosperma_album)))	Burretiokentia_grandiflora)	((((Phoenix_dactylifera	Sabal_domingensis)	(Nypa_fruticans	Serenoa_repens))	Iriartea_deltoidea)	(Pseudophoenix_vinifera	(Chamaedorea_seifrizii	((Bactris_major	(Podococcus_barteri	Sclerosperma_profizianum))	Orania_palindan)))))	Roystonea_regia)))	Calamus_caryotoides);
(((Attalea_speciosa	(Elaeis_oleifera	Elaeis_guineensis))	((((((Burretiokentia_grandiflora	Geonoma_undata)	((Prestoea_acuminata	(Oenocarpus_bataua	Oenocarpus_minor))	(Manicaria_saccifera	(Pelagodoxa_henryana	Leopoldinia_pulchra))))	((Kentiopsis_piersoniorum	Heterospathe_cagayanensis)	(Dictyosperma_album	Veitchia_spiralis)))	((((Phoenix_dactylifera	Sabal_domingensis)	((Nypa_fruticans	Iriartea_deltoidea)	Serenoa_repens))	(Pseudophoenix_vinifera	(Dypsis_decaryi	((Bactris_major	(Podococcus_barteri	Sclerosperma_profizianum))	Orania_palindan))))	Chamaedorea_seifrizii))	Roystonea_regia)	(Reinhardtia_paiewonskiana	((Reinhardtia_gracilis	Reinhardtia_latisecta)	Reinhardtia_simplex))))	Calamus_caryotoides);
(((((((Prestoea_acuminata	(Oenocarpus_bataua	Oenocarpus_minor))	(Manicaria_saccifera	(Pelagodoxa_henryana	Leopoldinia_pulchra)))	((((Burretiokentia_grandiflora	Kentiopsis_piersoniorum)	Heterospathe_cagayanensis)	(Dictyosperma_album	Veitchia_spiralis))	Geonoma_undata))	(Pseudophoenix_vinifera	(Chamaedorea_seifrizii	(Dypsis_decaryi	(Iriartea_deltoidea	((Phoenix_dactylifera	Sabal_domingensis)	(Serenoa_repens	Nypa_fruticans)))))))	(((Bactris_major	(Podococcus_barteri	Sclerosperma_profizianum))	Orania_palindan)	((Reinhardtia_paiewonskiana	((Reinhardtia_gracilis	Reinhardtia_latisecta)	Reinhardtia_simplex))	(Attalea_speciosa	(Elaeis_oleifera	Elaeis_guineensis)))))	Roystonea_regia)	Calamus_caryotoides);
(((((Pseudophoenix_vinifera	((Iriartea_deltoidea	(Phoenix_dactylifera	(Sabal_domingensis	Nypa_fruticans)))	(Serenoa_repens	Chamaedorea_seifrizii)))	((Bactris_major	(Podococcus_barteri	Sclerosperma_profizianum))	(Dypsis_decaryi	Orania_palindan)))	(((Prestoea_acuminata	(Oenocarpus_bataua	Oenocarpus_minor))	((((((Veitchia_spiralis	Burretiokentia_grandiflora)	Kentiopsis_piersoniorum)	Heterospathe_cagayanensis)	Dictyosperma_album)	Pelagodoxa_henryana)	(Manicaria_saccifera	(Leopoldinia_pulchra	Geonoma_undata))))	((Reinhardtia_paiewonskiana	Reinhardtia_simplex)	(Attalea_speciosa	((Reinhardtia_gracilis	Reinhardtia_latisecta)	(Elaeis_oleifera	Elaeis_guineensis))))))	Roystonea_regia)	Calamus_caryotoides);
((((Dypsis_decaryi	((Kentiopsis_piersoniorum	Heterospathe_cagayanensis)	Veitchia_spiralis))	Dictyosperma_album)	((((Prestoea_acuminata	(Oenocarpus_bataua	Oenocarpus_minor))	(Pelagodoxa_henryana	Geonoma_undata))	((Reinhardtia_paiewonskiana	((Reinhardtia_gracilis	Reinhardtia_latisecta)	Reinhardtia_simplex))	((Pseudophoenix_vinifera	(((Serenoa_repens	Nypa_fruticans)	(Phoenix_dactylifera	Sabal_domingensis))	Chamaedorea_seifrizii))	(((Roystonea_regia	(Orania_palindan	(Bactris_major	(Podococcus_barteri	Sclerosperma_profizianum))))	(Attalea_speciosa	(Elaeis_oleifera	Elaeis_guineensis)))	Iriartea_deltoidea))))	(Burretiokentia_grandiflora	(Leopoldinia_pulchra	Manicaria_saccifera))))	Calamus_caryotoides);
(((Roystonea_regia	((((((Chamaedorea_seifrizii	(((Iriartea_deltoidea	Nypa_fruticans)	(Bactris_major	Serenoa_repens))	(Phoenix_dactylifera	Sabal_domingensis)))	((Sclerosperma_profizianum	Podococcus_barteri)	Pseudophoenix_vinifera))	Orania_palindan)	((Dypsis_decaryi	((Heterospathe_cagayanensis	(Dictyosperma_album	(Burretiokentia_grandiflora	Kentiopsis_piersoniorum)))	Veitchia_spiralis))	(Geonoma_undata	((Prestoea_acuminata	(Oenocarpus_bataua	Oenocarpus_minor))	((Leopoldinia_pulchra	Manicaria_saccifera)	Pelagodoxa_henryana)))))	(Reinhardtia_simplex	Reinhardtia_paiewonskiana))	((Elaeis_guineensis	Elaeis_oleifera)	Attalea_speciosa)))	(Reinhardtia_latisecta	Reinhardtia_gracilis))	Calamus_caryotoides);
(((Roystonea_regia	(((Reinhardtia_simplex	Reinhardtia_paiewonskiana)	((Elaeis_guineensis	Elaeis_oleifera)	Attalea_speciosa))	((((Orania_palindan	Chamaedorea_seifrizii)	(Serenoa_repens	(Phoenix_dactylifera	(Sabal_domingensis	(Iriartea_deltoidea	Nypa_fruticans)))))	((Bactris_major	(Sclerosperma_profizianum	Podococcus_barteri))	Pseudophoenix_vinifera))	((Prestoea_acuminata	(Oenocarpus_bataua	Oenocarpus_minor))	(((Burretiokentia_grandiflora	Geonoma_undata)	((Leopoldinia_pulchra	Manicaria_saccifera)	Pelagodoxa_henryana))	(Dypsis_decaryi	((Veitchia_spiralis	(Kentiopsis_piersoniorum	Heterospathe_cagayanensis))	Dictyosperma_album)))))))	(Reinhardtia_latisecta	Reinhardtia_gracilis))	Calamus_caryotoides);
(((((Iriartea_deltoidea	Nypa_fruticans)	Serenoa_repens)	(Phoenix_dactylifera	Sabal_domingensis))	(((Bactris_major	(Sclerosperma_profizianum	Podococcus_barteri))	Pseudophoenix_vinifera)	((((((Manicaria_saccifera	(Pelagodoxa_henryana	Leopoldinia_pulchra))	(Prestoea_acuminata	(Oenocarpus_bataua	Oenocarpus_minor)))	(Geonoma_undata	(Dictyosperma_album	(Dypsis_decaryi	(((Burretiokentia_grandiflora	Kentiopsis_piersoniorum)	Heterospathe_cagayanensis)	Veitchia_spiralis)))))	((((Reinhardtia_latisecta	Reinhardtia_gracilis)	Reinhardtia_simplex)	Reinhardtia_paiewonskiana)	((Elaeis_guineensis	Elaeis_oleifera)	Attalea_speciosa)))	(Orania_palindan	Roystonea_regia))	Chamaedorea_seifrizii)))	Calamus_caryotoides);
(((Dictyosperma_album	(Dypsis_decaryi	((Veitchia_spiralis	(Heterospathe_cagayanensis	Kentiopsis_piersoniorum))	Burretiokentia_grandiflora)))	((Geonoma_undata	((((Sclerosperma_profizianum	Podococcus_barteri)	Pseudophoenix_vinifera)	((((Iriartea_deltoidea	Nypa_fruticans)	(Bactris_major	Serenoa_repens))	(Phoenix_dactylifera	Sabal_domingensis))	(Chamaedorea_seifrizii	Orania_palindan)))	(Roystonea_regia	((((Reinhardtia_latisecta	Reinhardtia_gracilis)	Reinhardtia_simplex)	Reinhardtia_paiewonskiana)	((Elaeis_guineensis	Elaeis_oleifera)	Attalea_speciosa)))))	((Manicaria_saccifera	(Pelagodoxa_henryana	Leopoldinia_pulchra))	(Prestoea_acuminata	(Oenocarpus_bataua	Oenocarpus_minor)))))	Calamus_caryotoides);
((Roystonea_regia	(((((Pelagodoxa_henryana	Leopoldinia_pulchra)	Geonoma_undata)	((Manicaria_saccifera	(Prestoea_acuminata	((Iriartea_deltoidea	Oenocarpus_bataua)	(Oenocarpus_minor	Burretiokentia_grandiflora))))	(Dictyosperma_album	(Dypsis_decaryi	(Kentiopsis_piersoniorum	(Veitchia_spiralis	Heterospathe_cagayanensis))))))	(Chamaedorea_seifrizii	((((Reinhardtia_latisecta	Reinhardtia_gracilis)	Reinhardtia_simplex)	Reinhardtia_paiewonskiana)	((Elaeis_guineensis	Elaeis_oleifera)	Attalea_speciosa))))	(((Orania_palindan	(Sclerosperma_profizianum	(Bactris_major	Podococcus_barteri)))	Pseudophoenix_vinifera)	((Phoenix_dactylifera	Sabal_domingensis)	(Serenoa_repens	Nypa_fruticans)))))	Calamus_caryotoides);
(((((((((Pelagodoxa_henryana	Manicaria_saccifera)	(((Veitchia_spiralis	Dictyosperma_album)	(Kentiopsis_piersoniorum	Burretiokentia_grandiflora))	((Dypsis_decaryi	Leopoldinia_pulchra)	Geonoma_undata)))	(Prestoea_acuminata	(Oenocarpus_bataua	Oenocarpus_minor)))	((((Reinhardtia_latisecta	Reinhardtia_gracilis)	Reinhardtia_simplex)	Reinhardtia_paiewonskiana)	((Elaeis_guineensis	Elaeis_oleifera)	Attalea_speciosa)))	(Pseudophoenix_vinifera	(Orania_palindan	(Heterospathe_cagayanensis	Roystonea_regia))))	Chamaedorea_seifrizii)	(Iriartea_deltoidea	(Sclerosperma_profizianum	Podococcus_barteri)))	((Phoenix_dactylifera	(Nypa_fruticans	Sabal_domingensis))	(Bactris_major	Serenoa_repens)))	Calamus_caryotoides);
(((Pelagodoxa_henryana	((((((Reinhardtia_latisecta	Reinhardtia_gracilis)	Reinhardtia_simplex)	Reinhardtia_paiewonskiana)	((Burretiokentia_grandiflora	(Elaeis_oleifera	Elaeis_guineensis))	Attalea_speciosa))	((Chamaedorea_seifrizii	(((Iriartea_deltoidea	Nypa_fruticans)	Serenoa_repens)	(Phoenix_dactylifera	Sabal_domingensis)))	Pseudophoenix_vinifera))	(((Dypsis_decaryi	Orania_palindan)	Roystonea_regia)	(Sclerosperma_profizianum	(Bactris_major	Podococcus_barteri)))))	((Manicaria_saccifera	(Prestoea_acuminata	(Oenocarpus_bataua	Oenocarpus_minor)))	(((Kentiopsis_piersoniorum	(Heterospathe_cagayanensis	Veitchia_spiralis))	Dictyosperma_album)	(Leopoldinia_pulchra	Geonoma_undata))))	Calamus_caryotoides);
((Roystonea_regia	(((((((Pelagodoxa_henryana	(Leopoldinia_pulchra	Manicaria_saccifera))	(Prestoea_acuminata	(Oenocarpus_bataua	Oenocarpus_minor)))	(((Heterospathe_cagayanensis	Veitchia_spiralis)	Kentiopsis_piersoniorum)	Dictyosperma_album))	Geonoma_undata)	Burretiokentia_grandiflora)	(Chamaedorea_seifrizii	(((Nypa_fruticans	Serenoa_repens)	(Phoenix_dactylifera	Sabal_domingensis))	(Pseudophoenix_vinifera	((Dypsis_decaryi	Orania_palindan)	(Iriartea_deltoidea	(Sclerosperma_profizianum	(Bactris_major	Podococcus_barteri))))))))	((((Reinhardtia_latisecta	Reinhardtia_gracilis)	Reinhardtia_simplex)	Reinhardtia_paiewonskiana)	((Elaeis_oleifera	Elaeis_guineensis)	Attalea_speciosa))))	Calamus_caryotoides);
((Pseudophoenix_vinifera	(((((((Dypsis_decaryi	Orania_palindan)	(((Sclerosperma_profizianum	Podococcus_barteri)	Iriartea_deltoidea)	Bactris_major))	(((Reinhardtia_latisecta	Reinhardtia_gracilis)	Reinhardtia_simplex)	Reinhardtia_paiewonskiana))	((Elaeis_oleifera	Elaeis_guineensis)	Attalea_speciosa))	Roystonea_regia)	(((Pelagodoxa_henryana	(Leopoldinia_pulchra	Manicaria_saccifera))	(Prestoea_acuminata	(Oenocarpus_bataua	Oenocarpus_minor)))	((((Kentiopsis_piersoniorum	Burretiokentia_grandiflora)	Heterospathe_cagayanensis)	(Veitchia_spiralis	Dictyosperma_album))	Geonoma_undata)))	(Chamaedorea_seifrizii	((Serenoa_repens	Nypa_fruticans)	(Phoenix_dactylifera	Sabal_domingensis)))))	Calamus_caryotoides);
((Roystonea_regia	(((Pelagodoxa_henryana	(Manicaria_saccifera	((Prestoea_acuminata	(Oenocarpus_bataua	Oenocarpus_minor))	((Leopoldinia_pulchra	(Burretiokentia_grandiflora	Geonoma_undata))	((((Heterospathe_cagayanensis	Veitchia_spiralis)	Dypsis_decaryi)	Kentiopsis_piersoniorum)	Dictyosperma_album)))))	((Chamaedorea_seifrizii	((Serenoa_repens	(Iriartea_deltoidea	Nypa_fruticans))	(Phoenix_dactylifera	Sabal_domingensis)))	Pseudophoenix_vinifera))	(((Orania_palindan	(Sclerosperma_profizianum	Podococcus_barteri))	Bactris_major)	((((Reinhardtia_latisecta	Reinhardtia_gracilis)	Reinhardtia_simplex)	Reinhardtia_paiewonskiana)	((Elaeis_oleifera	Elaeis_guineensis)	Attalea_speciosa)))))	Calamus_caryotoides);
(((Reinhardtia_latisecta	Reinhardtia_gracilis)	((Elaeis_oleifera	Elaeis_guineensis)	(((((((Dypsis_decaryi	(Bactris_major	Serenoa_repens))	(((Iriartea_deltoidea	Phoenix_dactylifera)	Sabal_domingensis)	Nypa_fruticans))	((Podococcus_barteri	Sclerosperma_profizianum)	Pseudophoenix_vinifera))	((Orania_palindan	Chamaedorea_seifrizii)	Roystonea_regia))	((((Kentiopsis_piersoniorum	(Heterospathe_cagayanensis	Veitchia_spiralis))	Dictyosperma_album)	((Prestoea_acuminata	(Oenocarpus_bataua	Oenocarpus_minor))	((Pelagodoxa_henryana	Leopoldinia_pulchra)	Manicaria_saccifera)))	(Burretiokentia_grandiflora	Geonoma_undata)))	(Reinhardtia_simplex	Reinhardtia_paiewonskiana))	Attalea_speciosa)))	Calamus_caryotoides);
(((Reinhardtia_latisecta	Reinhardtia_gracilis)	((Reinhardtia_simplex	Reinhardtia_paiewonskiana)	(((Elaeis_oleifera	Elaeis_guineensis)	Attalea_speciosa)	((((Pseudophoenix_vinifera	(Dypsis_decaryi	(Chamaedorea_seifrizii	(Orania_palindan	(Bactris_major	(Podococcus_barteri	Sclerosperma_profizianum))))))	(Phoenix_dactylifera	(Serenoa_repens	((Iriartea_deltoidea	Nypa_fruticans)	Sabal_domingensis))))	((((Burretiokentia_grandiflora	(Kentiopsis_piersoniorum	(Heterospathe_cagayanensis	Veitchia_spiralis)))	Dictyosperma_album)	((Prestoea_acuminata	(Oenocarpus_bataua	Oenocarpus_minor))	((Pelagodoxa_henryana	Leopoldinia_pulchra)	Manicaria_saccifera)))	Geonoma_undata))	Roystonea_regia))))	Calamus_caryotoides);
((Heterospathe_cagayanensis	((((Geonoma_undata	((Pelagodoxa_henryana	Leopoldinia_pulchra)	Manicaria_saccifera))	((((Roystonea_regia	(Pseudophoenix_vinifera	(Dypsis_decaryi	(Chamaedorea_seifrizii	(Orania_palindan	(Bactris_major	(Podococcus_barteri	Sclerosperma_profizianum)))))))	((((Reinhardtia_latisecta	Reinhardtia_gracilis)	Reinhardtia_simplex)	Reinhardtia_paiewonskiana)	((Elaeis_oleifera	Elaeis_guineensis)	Attalea_speciosa)))	((Serenoa_repens	Nypa_fruticans)	(Phoenix_dactylifera	Sabal_domingensis)))	(Prestoea_acuminata	(Oenocarpus_bataua	Oenocarpus_minor))))	((Veitchia_spiralis	(Iriartea_deltoidea	Dictyosperma_album))	Kentiopsis_piersoniorum))	Burretiokentia_grandiflora))	Calamus_caryotoides);
(((((Orania_palindan	(Sclerosperma_profizianum	(Bactris_major	Podococcus_barteri)))	(Roystonea_regia	((Serenoa_repens	Nypa_fruticans)	(Phoenix_dactylifera	Sabal_domingensis))))	((((Prestoea_acuminata	(Oenocarpus_bataua	Oenocarpus_minor))	((((Dypsis_decaryi	(Veitchia_spiralis	(Heterospathe_cagayanensis	Kentiopsis_piersoniorum)))	Dictyosperma_album)	Geonoma_undata)	(Pelagodoxa_henryana	(Leopoldinia_pulchra	Manicaria_saccifera))))	Burretiokentia_grandiflora)	(((Chamaedorea_seifrizii	(((Reinhardtia_latisecta	Reinhardtia_gracilis)	Reinhardtia_simplex)	Reinhardtia_paiewonskiana))	Iriartea_deltoidea)	((Elaeis_oleifera	Elaeis_guineensis)	Attalea_speciosa))))	Pseudophoenix_vinifera)	Calamus_caryotoides);
(((Iriartea_deltoidea	(((Phoenix_dactylifera	(Nypa_fruticans	Sabal_domingensis))	(Bactris_major	Serenoa_repens))	((Orania_palindan	(Sclerosperma_profizianum	Podococcus_barteri))	((Geonoma_undata	(Burretiokentia_grandiflora	(((Prestoea_acuminata	(Oenocarpus_bataua	Oenocarpus_minor))	(Manicaria_saccifera	(Pelagodoxa_henryana	Leopoldinia_pulchra)))	(((Dictyosperma_album	Kentiopsis_piersoniorum)	(Heterospathe_cagayanensis	Veitchia_spiralis))	Dypsis_decaryi))))	(Roystonea_regia	(Chamaedorea_seifrizii	((((Reinhardtia_latisecta	Reinhardtia_gracilis)	Reinhardtia_simplex)	Reinhardtia_paiewonskiana)	((Elaeis_oleifera	Elaeis_guineensis)	Attalea_speciosa))))))))	Pseudophoenix_vinifera)	Calamus_caryotoides);
(((Dypsis_decaryi	(Dictyosperma_album	(((Burretiokentia_grandiflora	Heterospathe_cagayanensis)	Veitchia_spiralis)	Kentiopsis_piersoniorum)))	((((((Chamaedorea_seifrizii	Orania_palindan)	Roystonea_regia)	((((Reinhardtia_latisecta	Reinhardtia_gracilis)	Reinhardtia_simplex)	Reinhardtia_paiewonskiana)	((Elaeis_oleifera	Elaeis_guineensis)	Attalea_speciosa)))	(((((Bactris_major	(Sclerosperma_profizianum	Podococcus_barteri))	Phoenix_dactylifera)	Sabal_domingensis)	((Iriartea_deltoidea	Nypa_fruticans)	Serenoa_repens))	Pseudophoenix_vinifera))	Geonoma_undata)	((Prestoea_acuminata	(Oenocarpus_bataua	Oenocarpus_minor))	(Manicaria_saccifera	(Pelagodoxa_henryana	Leopoldinia_pulchra)))))	Calamus_caryotoides);
((Pseudophoenix_vinifera	(((Chamaedorea_seifrizii	Orania_palindan)	((Sclerosperma_profizianum	Podococcus_barteri)	Roystonea_regia))	(((Geonoma_undata	((((Prestoea_acuminata	(Oenocarpus_bataua	Oenocarpus_minor))	(Manicaria_saccifera	(Pelagodoxa_henryana	Leopoldinia_pulchra)))	(Dictyosperma_album	((Veitchia_spiralis	Heterospathe_cagayanensis)	Kentiopsis_piersoniorum)))	Burretiokentia_grandiflora))	((((Reinhardtia_latisecta	Reinhardtia_gracilis)	Reinhardtia_simplex)	Reinhardtia_paiewonskiana)	((Elaeis_oleifera	Elaeis_guineensis)	Attalea_speciosa)))	(Dypsis_decaryi	(((Bactris_major	Serenoa_repens)	((Nypa_fruticans	Sabal_domingensis)	Phoenix_dactylifera))	Iriartea_deltoidea)))))	Calamus_caryotoides);
(((Elaeis_oleifera	Elaeis_guineensis)	(Attalea_speciosa	((((Roystonea_regia	(Serenoa_repens	((Nypa_fruticans	Sabal_domingensis)	Phoenix_dactylifera)))	(Pseudophoenix_vinifera	((Chamaedorea_seifrizii	Orania_palindan)	(Bactris_major	(Sclerosperma_profizianum	Podococcus_barteri)))))	((Pelagodoxa_henryana	(Geonoma_undata	(Prestoea_acuminata	(Oenocarpus_bataua	Oenocarpus_minor))))	((Dictyosperma_album	((Kentiopsis_piersoniorum	(Dypsis_decaryi	(Veitchia_spiralis	Heterospathe_cagayanensis)))	Burretiokentia_grandiflora))	((Leopoldinia_pulchra	Iriartea_deltoidea)	Manicaria_saccifera))))	(((Reinhardtia_latisecta	Reinhardtia_gracilis)	Reinhardtia_simplex)	Reinhardtia_paiewonskiana))))	Calamus_caryotoides);
((((Veitchia_spiralis	Heterospathe_cagayanensis)	Roystonea_regia)	(((Chamaedorea_seifrizii	((Nypa_fruticans	Serenoa_repens)	(Sabal_domingensis	Phoenix_dactylifera)))	(((Elaeis_oleifera	Elaeis_guineensis)	Attalea_speciosa)	(Orania_palindan	(Bactris_major	(Sclerosperma_profizianum	(Podococcus_barteri	Iriartea_deltoidea))))))	(Pseudophoenix_vinifera	(((((Pelagodoxa_henryana	(Leopoldinia_pulchra	Manicaria_saccifera))	Geonoma_undata)	(Dictyosperma_album	(Kentiopsis_piersoniorum	Burretiokentia_grandiflora)))	(Prestoea_acuminata	(Oenocarpus_bataua	Oenocarpus_minor)))	(Dypsis_decaryi	(((Reinhardtia_latisecta	Reinhardtia_gracilis)	Reinhardtia_simplex)	Reinhardtia_paiewonskiana))))))	Calamus_caryotoides);
((Roystonea_regia	(((Chamaedorea_seifrizii	(((Iriartea_deltoidea	Nypa_fruticans)	(Bactris_major	Serenoa_repens))	(Sabal_domingensis	Phoenix_dactylifera)))	(((Geonoma_undata	(((Manicaria_saccifera	Leopoldinia_pulchra)	Pelagodoxa_henryana)	(Prestoea_acuminata	(Oenocarpus_bataua	Oenocarpus_minor))))	(((Dictyosperma_album	(Kentiopsis_piersoniorum	(Heterospathe_cagayanensis	Veitchia_spiralis)))	Dypsis_decaryi)	Burretiokentia_grandiflora))	(((Elaeis_oleifera	Elaeis_guineensis)	Attalea_speciosa)	(((Reinhardtia_latisecta	Reinhardtia_gracilis)	Reinhardtia_simplex)	Reinhardtia_paiewonskiana))))	((Orania_palindan	(Sclerosperma_profizianum	Podococcus_barteri))	Pseudophoenix_vinifera)))	Calamus_caryotoides);
(((Reinhardtia_latisecta	Reinhardtia_gracilis)	(((((((((Kentiopsis_piersoniorum	(Veitchia_spiralis	Heterospathe_cagayanensis))	Dictyosperma_album)	((Burretiokentia_grandiflora	Geonoma_undata)	((Manicaria_saccifera	(Pelagodoxa_henryana	Leopoldinia_pulchra))	(Prestoea_acuminata	(Oenocarpus_bataua	Oenocarpus_minor)))))	((Pseudophoenix_vinifera	(Orania_palindan	((Podococcus_barteri	Sclerosperma_profizianum)	Bactris_major)))	(Dypsis_decaryi	(Iriartea_deltoidea	((Sabal_domingensis	Phoenix_dactylifera)	(Nypa_fruticans	Serenoa_repens))))))	Roystonea_regia)	Chamaedorea_seifrizii)	(Attalea_speciosa	(Elaeis_oleifera	Elaeis_guineensis)))	Reinhardtia_paiewonskiana)	Reinhardtia_simplex))	Calamus_caryotoides);
(((Reinhardtia_latisecta	Reinhardtia_gracilis)	((Reinhardtia_paiewonskiana	Reinhardtia_simplex)	((((((((((Kentiopsis_piersoniorum	Veitchia_spiralis)	Heterospathe_cagayanensis)	Dictyosperma_album)	(Geonoma_undata	(Manicaria_saccifera	(Pelagodoxa_henryana	Leopoldinia_pulchra))))	Burretiokentia_grandiflora)	(Prestoea_acuminata	(Oenocarpus_bataua	Oenocarpus_minor)))	(Pseudophoenix_vinifera	((Nypa_fruticans	Chamaedorea_seifrizii)	(((Sabal_domingensis	(Iriartea_deltoidea	Phoenix_dactylifera))	Serenoa_repens)	Dypsis_decaryi))))	Roystonea_regia)	(Orania_palindan	((Podococcus_barteri	Sclerosperma_profizianum)	Bactris_major)))	(Attalea_speciosa	(Elaeis_oleifera	Elaeis_guineensis)))))	Calamus_caryotoides);
(((Reinhardtia_latisecta	Reinhardtia_gracilis)	(((Burretiokentia_grandiflora	((((Roystonea_regia	(((Sclerosperma_profizianum	(Bactris_major	Podococcus_barteri))	Orania_palindan)	Pseudophoenix_vinifera))	(((Nypa_fruticans	Serenoa_repens)	Phoenix_dactylifera)	Sabal_domingensis))	Chamaedorea_seifrizii)	(Attalea_speciosa	(Elaeis_oleifera	Elaeis_guineensis))))	((Geonoma_undata	(Dypsis_decaryi	(((Kentiopsis_piersoniorum	Veitchia_spiralis)	Heterospathe_cagayanensis)	Dictyosperma_album)))	(((Prestoea_acuminata	(Oenocarpus_bataua	Oenocarpus_minor))	(Manicaria_saccifera	(Pelagodoxa_henryana	Leopoldinia_pulchra)))	Iriartea_deltoidea)))	(Reinhardtia_paiewonskiana	Reinhardtia_simplex)))	Calamus_caryotoides);
((((((Prestoea_acuminata	(Oenocarpus_bataua	Oenocarpus_minor))	((Manicaria_saccifera	(Pelagodoxa_henryana	Leopoldinia_pulchra))	(Geonoma_undata	(((Burretiokentia_grandiflora	Kentiopsis_piersoniorum)	(Veitchia_spiralis	Heterospathe_cagayanensis))	Dictyosperma_album))))	(((Dypsis_decaryi	(((Sclerosperma_profizianum	Podococcus_barteri)	Orania_palindan)	Bactris_major))	Pseudophoenix_vinifera)	(Iriartea_deltoidea	((Nypa_fruticans	Serenoa_repens)	(Phoenix_dactylifera	Sabal_domingensis)))))	((Attalea_speciosa	(Elaeis_oleifera	Elaeis_guineensis))	((Reinhardtia_paiewonskiana	((Reinhardtia_latisecta	Reinhardtia_gracilis)	Reinhardtia_simplex))	Chamaedorea_seifrizii)))	Roystonea_regia)	Calamus_caryotoides);
(((Prestoea_acuminata	(Oenocarpus_bataua	Oenocarpus_minor))	((Iriartea_deltoidea	(Manicaria_saccifera	(Pelagodoxa_henryana	Leopoldinia_pulchra)))	(((Burretiokentia_grandiflora	Geonoma_undata)	((Kentiopsis_piersoniorum	Veitchia_spiralis)	Dictyosperma_album))	(((Reinhardtia_paiewonskiana	((Reinhardtia_latisecta	Reinhardtia_gracilis)	Reinhardtia_simplex))	(Heterospathe_cagayanensis	Roystonea_regia))	((Orania_palindan	((Elaeis_oleifera	Elaeis_guineensis)	Attalea_speciosa))	((((Sclerosperma_profizianum	Podococcus_barteri)	Bactris_major)	Pseudophoenix_vinifera)	(Chamaedorea_seifrizii	(Dypsis_decaryi	((Phoenix_dactylifera	Sabal_domingensis)	(Nypa_fruticans	Serenoa_repens))))))))))	Calamus_caryotoides);
(((((Leopoldinia_pulchra	Geonoma_undata)	((Dypsis_decaryi	((((Burretiokentia_grandiflora	Heterospathe_cagayanensis)	Kentiopsis_piersoniorum)	Veitchia_spiralis)	Dictyosperma_album))	((((Orania_palindan	((Iriartea_deltoidea	(Sclerosperma_profizianum	Podococcus_barteri))	Bactris_major))	Pseudophoenix_vinifera)	((Phoenix_dactylifera	(Nypa_fruticans	Sabal_domingensis))	(Serenoa_repens	Chamaedorea_seifrizii)))	((Roystonea_regia	(Reinhardtia_paiewonskiana	((Reinhardtia_latisecta	Reinhardtia_gracilis)	Reinhardtia_simplex)))	((Elaeis_oleifera	Elaeis_guineensis)	Attalea_speciosa)))))	(Manicaria_saccifera	Pelagodoxa_henryana))	(Prestoea_acuminata	(Oenocarpus_bataua	Oenocarpus_minor)))	Calamus_caryotoides);
((Roystonea_regia	((Orania_palindan	((Sclerosperma_profizianum	Podococcus_barteri)	Bactris_major))	(((((Prestoea_acuminata	(Oenocarpus_bataua	Oenocarpus_minor))	((Dypsis_decaryi	((((Kentiopsis_piersoniorum	Veitchia_spiralis)	Heterospathe_cagayanensis)	Burretiokentia_grandiflora)	Dictyosperma_album))	((Pelagodoxa_henryana	Geonoma_undata)	(Manicaria_saccifera	Leopoldinia_pulchra))))	((Reinhardtia_paiewonskiana	((Reinhardtia_latisecta	Reinhardtia_gracilis)	Reinhardtia_simplex))	(((Elaeis_oleifera	Elaeis_guineensis)	Attalea_speciosa)	Chamaedorea_seifrizii)))	((Serenoa_repens	(Iriartea_deltoidea	Nypa_fruticans))	(Sabal_domingensis	Phoenix_dactylifera)))	Pseudophoenix_vinifera)))	Calamus_caryotoides);
(((Elaeis_oleifera	Elaeis_guineensis)	(Attalea_speciosa	(((Pseudophoenix_vinifera	((Roystonea_regia	(Orania_palindan	((Sclerosperma_profizianum	Podococcus_barteri)	Bactris_major)))	(Chamaedorea_seifrizii	(Serenoa_repens	(((Iriartea_deltoidea	Nypa_fruticans)	Sabal_domingensis)	Phoenix_dactylifera)))))	(((Prestoea_acuminata	Oenocarpus_minor)	(Manicaria_saccifera	((Oenocarpus_bataua	Pelagodoxa_henryana)	Leopoldinia_pulchra)))	(Geonoma_undata	(Dypsis_decaryi	((((Kentiopsis_piersoniorum	Veitchia_spiralis)	Heterospathe_cagayanensis)	Burretiokentia_grandiflora)	Dictyosperma_album)))))	(Reinhardtia_paiewonskiana	((Reinhardtia_latisecta	Reinhardtia_gracilis)	Reinhardtia_simplex)))))	Calamus_caryotoides);
((Roystonea_regia	((Chamaedorea_seifrizii	Orania_palindan)	((((((((Kentiopsis_piersoniorum	Burretiokentia_grandiflora)	Veitchia_spiralis)	Dictyosperma_album)	Prestoea_acuminata)	(Geonoma_undata	((Oenocarpus_minor	(Oenocarpus_bataua	Pelagodoxa_henryana))	(Leopoldinia_pulchra	Manicaria_saccifera))))	(Pseudophoenix_vinifera	(Serenoa_repens	(((Iriartea_deltoidea	Nypa_fruticans)	Sabal_domingensis)	Phoenix_dactylifera))))	((Heterospathe_cagayanensis	(Reinhardtia_paiewonskiana	((Reinhardtia_latisecta	Reinhardtia_gracilis)	Reinhardtia_simplex)))	(((Podococcus_barteri	Bactris_major)	Sclerosperma_profizianum)	((Elaeis_oleifera	Elaeis_guineensis)	Attalea_speciosa))))	Dypsis_decaryi)))	Calamus_caryotoides);
((((Roystonea_regia	Orania_palindan)	(Dypsis_decaryi	((Chamaedorea_seifrizii	((Serenoa_repens	Nypa_fruticans)	(Sabal_domingensis	Phoenix_dactylifera)))	((((((Pelagodoxa_henryana	Leopoldinia_pulchra)	Manicaria_saccifera)	((Kentiopsis_piersoniorum	(Veitchia_spiralis	(Burretiokentia_grandiflora	Heterospathe_cagayanensis)))	Dictyosperma_album))	(((Oenocarpus_minor	Oenocarpus_bataua)	Prestoea_acuminata)	Geonoma_undata))	((((Elaeis_oleifera	Elaeis_guineensis)	Attalea_speciosa)	(Reinhardtia_paiewonskiana	((Reinhardtia_latisecta	Reinhardtia_gracilis)	Reinhardtia_simplex)))	Iriartea_deltoidea))	((Podococcus_barteri	Bactris_major)	Sclerosperma_profizianum)))))	Pseudophoenix_vinifera)	Calamus_caryotoides);
((Chamaedorea_seifrizii	(Orania_palindan	(((Pseudophoenix_vinifera	(Bactris_major	(Sclerosperma_profizianum	Podococcus_barteri)))	(((((Prestoea_acuminata	(Oenocarpus_bataua	Oenocarpus_minor))	(((Leopoldinia_pulchra	Pelagodoxa_henryana)	Manicaria_saccifera)	((Burretiokentia_grandiflora	Geonoma_undata)	(Dypsis_decaryi	(((Dictyosperma_album	Veitchia_spiralis)	Kentiopsis_piersoniorum)	Heterospathe_cagayanensis)))))	(((Reinhardtia_gracilis	Reinhardtia_latisecta)	Reinhardtia_simplex)	Reinhardtia_paiewonskiana))	((Elaeis_oleifera	Elaeis_guineensis)	Attalea_speciosa))	((Phoenix_dactylifera	((Iriartea_deltoidea	Nypa_fruticans)	Sabal_domingensis))	Serenoa_repens)))	Roystonea_regia)))	Calamus_caryotoides);
((Roystonea_regia	((Chamaedorea_seifrizii	Orania_palindan)	(((Bactris_major	(Sclerosperma_profizianum	Podococcus_barteri))	(Pseudophoenix_vinifera	((Phoenix_dactylifera	((Iriartea_deltoidea	Nypa_fruticans)	Sabal_domingensis))	Serenoa_repens)))	(((((Reinhardtia_gracilis	Reinhardtia_latisecta)	Reinhardtia_simplex)	Reinhardtia_paiewonskiana)	((Elaeis_oleifera	Elaeis_guineensis)	Attalea_speciosa))	(Dypsis_decaryi	((((Pelagodoxa_henryana	Geonoma_undata)	(Prestoea_acuminata	(Oenocarpus_bataua	Oenocarpus_minor)))	(((Dictyosperma_album	Veitchia_spiralis)	(Burretiokentia_grandiflora	Kentiopsis_piersoniorum))	Heterospathe_cagayanensis))	(Leopoldinia_pulchra	Manicaria_saccifera)))))))	Calamus_caryotoides);
(((Prestoea_acuminata	(Oenocarpus_bataua	Oenocarpus_minor))	((Pelagodoxa_henryana	Manicaria_saccifera)	((Leopoldinia_pulchra	Geonoma_undata)	((((Pseudophoenix_vinifera	(((Sabal_domingensis	(Iriartea_deltoidea	Phoenix_dactylifera))	(Nypa_fruticans	(Bactris_major	Serenoa_repens)))	(Orania_palindan	(Sclerosperma_profizianum	Podococcus_barteri))))	(Chamaedorea_seifrizii	(Roystonea_regia	((Elaeis_oleifera	Elaeis_guineensis)	Attalea_speciosa))))	(((Reinhardtia_gracilis	Reinhardtia_latisecta)	Reinhardtia_simplex)	Reinhardtia_paiewonskiana))	(Dypsis_decaryi	((((Veitchia_spiralis	Heterospathe_cagayanensis)	Kentiopsis_piersoniorum)	Burretiokentia_grandiflora)	Dictyosperma_album))))))	Calamus_caryotoides);
((Roystonea_regia	(((((Reinhardtia_gracilis	Reinhardtia_latisecta)	Reinhardtia_simplex)	Reinhardtia_paiewonskiana)	((Elaeis_oleifera	Elaeis_guineensis)	Attalea_speciosa))	((Pseudophoenix_vinifera	((Chamaedorea_seifrizii	(Iriartea_deltoidea	(((Sabal_domingensis	Phoenix_dactylifera)	Nypa_fruticans)	Serenoa_repens)))	(Dypsis_decaryi	(Orania_palindan	(Bactris_major	(Sclerosperma_profizianum	Podococcus_barteri))))))	((((Leopoldinia_pulchra	Pelagodoxa_henryana)	Manicaria_saccifera)	((Heterospathe_cagayanensis	(Veitchia_spiralis	(Dictyosperma_album	(Burretiokentia_grandiflora	Kentiopsis_piersoniorum))))	Geonoma_undata))	(Prestoea_acuminata	(Oenocarpus_bataua	Oenocarpus_minor))))))	Calamus_caryotoides);
(((Prestoea_acuminata	(Oenocarpus_bataua	Oenocarpus_minor))	((((((Heterospathe_cagayanensis	Veitchia_spiralis)	Kentiopsis_piersoniorum)	Dictyosperma_album)	((Roystonea_regia	(((Bactris_major	(Sclerosperma_profizianum	(Podococcus_barteri	Iriartea_deltoidea)))	(Dypsis_decaryi	Orania_palindan))	(Pseudophoenix_vinifera	(((Sabal_domingensis	Nypa_fruticans)	Phoenix_dactylifera)	Serenoa_repens))))	(Burretiokentia_grandiflora	(Chamaedorea_seifrizii	((((Reinhardtia_gracilis	Reinhardtia_latisecta)	Reinhardtia_simplex)	Reinhardtia_paiewonskiana)	((Elaeis_oleifera	Elaeis_guineensis)	Attalea_speciosa))))))	(Leopoldinia_pulchra	Geonoma_undata))	(Pelagodoxa_henryana	Manicaria_saccifera)))	Calamus_caryotoides);
(((Prestoea_acuminata	(Oenocarpus_bataua	Oenocarpus_minor))	((((Leopoldinia_pulchra	Geonoma_undata)	(((Chamaedorea_seifrizii	((((Reinhardtia_gracilis	Reinhardtia_latisecta)	Reinhardtia_simplex)	Reinhardtia_paiewonskiana)	((Elaeis_oleifera	Elaeis_guineensis)	Attalea_speciosa)))	Roystonea_regia)	(((Serenoa_repens	(Iriartea_deltoidea	Nypa_fruticans))	(Phoenix_dactylifera	Sabal_domingensis))	((Dypsis_decaryi	(Orania_palindan	(Bactris_major	(Sclerosperma_profizianum	Podococcus_barteri))))	Pseudophoenix_vinifera))))	(Heterospathe_cagayanensis	((Burretiokentia_grandiflora	Kentiopsis_piersoniorum)	(Veitchia_spiralis	Dictyosperma_album))))	(Pelagodoxa_henryana	Manicaria_saccifera)))	Calamus_caryotoides);
((((((Leopoldinia_pulchra	Manicaria_saccifera)	(Pelagodoxa_henryana	Geonoma_undata))	((Dypsis_decaryi	(Heterospathe_cagayanensis	(Veitchia_spiralis	Kentiopsis_piersoniorum)))	Dictyosperma_album))	(Prestoea_acuminata	(Oenocarpus_bataua	Oenocarpus_minor)))	((Roystonea_regia	(Pseudophoenix_vinifera	(((Serenoa_repens	(Iriartea_deltoidea	Nypa_fruticans))	(Phoenix_dactylifera	Sabal_domingensis))	(Chamaedorea_seifrizii	(Orania_palindan	(Bactris_major	(Sclerosperma_profizianum	Podococcus_barteri)))))))	((((Reinhardtia_gracilis	Reinhardtia_latisecta)	Reinhardtia_simplex)	Reinhardtia_paiewonskiana)	(Burretiokentia_grandiflora	((Elaeis_oleifera	Elaeis_guineensis)	Attalea_speciosa)))))	Calamus_caryotoides);
(((Prestoea_acuminata	(Oenocarpus_bataua	Oenocarpus_minor))	((((Roystonea_regia	((Orania_palindan	(Bactris_major	(Sclerosperma_profizianum	Podococcus_barteri)))	(Pseudophoenix_vinifera	(((Iriartea_deltoidea	Phoenix_dactylifera)	Sabal_domingensis)	((Dypsis_decaryi	(Chamaedorea_seifrizii	Nypa_fruticans))	Serenoa_repens)))))	((((Reinhardtia_gracilis	Reinhardtia_latisecta)	Reinhardtia_simplex)	Reinhardtia_paiewonskiana)	((Elaeis_oleifera	Elaeis_guineensis)	Attalea_speciosa)))	(((Burretiokentia_grandiflora	((Heterospathe_cagayanensis	Kentiopsis_piersoniorum)	Veitchia_spiralis))	Dictyosperma_album)	Geonoma_undata))	(Pelagodoxa_henryana	(Manicaria_saccifera	Leopoldinia_pulchra))))	Calamus_caryotoides);
(((((Orania_palindan	(Sclerosperma_profizianum	Podococcus_barteri))	(Phoenix_dactylifera	(Iriartea_deltoidea	Sabal_domingensis)))	((((((((Reinhardtia_gracilis	Reinhardtia_latisecta)	Reinhardtia_simplex)	Reinhardtia_paiewonskiana)	((Elaeis_oleifera	Elaeis_guineensis)	Attalea_speciosa))	((Dypsis_decaryi	((Kentiopsis_piersoniorum	(Veitchia_spiralis	Heterospathe_cagayanensis))	Dictyosperma_album))	((Burretiokentia_grandiflora	Geonoma_undata)	((Pelagodoxa_henryana	(Manicaria_saccifera	Leopoldinia_pulchra))	(Prestoea_acuminata	(Oenocarpus_bataua	Oenocarpus_minor))))))	(Pseudophoenix_vinifera	Roystonea_regia))	Chamaedorea_seifrizii)	(Bactris_major	Serenoa_repens)))	Nypa_fruticans)	Calamus_caryotoides);
((((((Dypsis_decaryi	((Heterospathe_cagayanensis	((Burretiokentia_grandiflora	Kentiopsis_piersoniorum)	Veitchia_spiralis))	Dictyosperma_album))	((((((Bactris_major	(Sclerosperma_profizianum	(Podococcus_barteri	Orania_palindan)))	Pseudophoenix_vinifera)	Roystonea_regia)	((Serenoa_repens	(Chamaedorea_seifrizii	Nypa_fruticans))	(Phoenix_dactylifera	Sabal_domingensis)))	((((Reinhardtia_gracilis	Reinhardtia_latisecta)	Reinhardtia_simplex)	Reinhardtia_paiewonskiana)	((Elaeis_oleifera	Elaeis_guineensis)	Attalea_speciosa)))	Geonoma_undata))	Iriartea_deltoidea)	(Pelagodoxa_henryana	(Manicaria_saccifera	Leopoldinia_pulchra)))	(Prestoea_acuminata	(Oenocarpus_bataua	Oenocarpus_minor)))	Calamus_caryotoides);
((Roystonea_regia	((((Serenoa_repens	((((Manicaria_saccifera	(Leopoldinia_pulchra	Pelagodoxa_henryana))	((Burretiokentia_grandiflora	((Kentiopsis_piersoniorum	Veitchia_spiralis)	Heterospathe_cagayanensis))	Dictyosperma_album))	Geonoma_undata)	(Prestoea_acuminata	(Oenocarpus_bataua	Oenocarpus_minor))))	(Pseudophoenix_vinifera	((Phoenix_dactylifera	Sabal_domingensis)	(Chamaedorea_seifrizii	(Iriartea_deltoidea	Nypa_fruticans)))))	((Reinhardtia_paiewonskiana	((Reinhardtia_gracilis	Reinhardtia_latisecta)	Reinhardtia_simplex))	(Attalea_speciosa	(Elaeis_oleifera	Elaeis_guineensis))))	(Dypsis_decaryi	((Bactris_major	(Podococcus_barteri	Sclerosperma_profizianum))	Orania_palindan))))	Calamus_caryotoides);
((((((Phoenix_dactylifera	Sabal_domingensis)	(Serenoa_repens	(Iriartea_deltoidea	Nypa_fruticans)))	(Chamaedorea_seifrizii	((Bactris_major	(Podococcus_barteri	Sclerosperma_profizianum))	Orania_palindan)))	((((((Leopoldinia_pulchra	(Burretiokentia_grandiflora	Geonoma_undata))	(Pelagodoxa_henryana	Manicaria_saccifera))	(Dypsis_decaryi	(((Kentiopsis_piersoniorum	Veitchia_spiralis)	Heterospathe_cagayanensis)	Dictyosperma_album)))	(Prestoea_acuminata	(Oenocarpus_bataua	Oenocarpus_minor)))	((Reinhardtia_paiewonskiana	((Reinhardtia_gracilis	Reinhardtia_latisecta)	Reinhardtia_simplex))	(Attalea_speciosa	(Elaeis_oleifera	Elaeis_guineensis))))	Roystonea_regia))	Pseudophoenix_vinifera)	Calamus_caryotoides);
((Pseudophoenix_vinifera	((((Phoenix_dactylifera	Sabal_domingensis)	(Serenoa_repens	Nypa_fruticans))	Iriartea_deltoidea)	(((Roystonea_regia	(((Podococcus_barteri	Sclerosperma_profizianum)	Orania_palindan)	(Dypsis_decaryi	Bactris_major)))	((((Kentiopsis_piersoniorum	((Burretiokentia_grandiflora	Veitchia_spiralis)	Heterospathe_cagayanensis))	Dictyosperma_album)	((Prestoea_acuminata	(Oenocarpus_bataua	Oenocarpus_minor))	(Pelagodoxa_henryana	(Manicaria_saccifera	Leopoldinia_pulchra))))	Geonoma_undata))	((Chamaedorea_seifrizii	(Reinhardtia_paiewonskiana	((Reinhardtia_gracilis	Reinhardtia_latisecta)	Reinhardtia_simplex)))	(Attalea_speciosa	(Elaeis_oleifera	Elaeis_guineensis))))))	Calamus_caryotoides);
((Roystonea_regia	((Chamaedorea_seifrizii	(Orania_palindan	Dypsis_decaryi))	(((((((Manicaria_saccifera	(Geonoma_undata	Leopoldinia_pulchra))	(Prestoea_acuminata	(Oenocarpus_bataua	Oenocarpus_minor)))	((((Burretiokentia_grandiflora	Heterospathe_cagayanensis)	Kentiopsis_piersoniorum)	Veitchia_spiralis)	Dictyosperma_album))	Pelagodoxa_henryana)	((Reinhardtia_paiewonskiana	((Reinhardtia_gracilis	Reinhardtia_latisecta)	Reinhardtia_simplex))	(Attalea_speciosa	(Elaeis_oleifera	Elaeis_guineensis))))	((Phoenix_dactylifera	Sabal_domingensis)	(Serenoa_repens	Nypa_fruticans)))	((Bactris_major	((Iriartea_deltoidea	Podococcus_barteri)	Sclerosperma_profizianum))	Pseudophoenix_vinifera))))	Calamus_caryotoides);
(((((((Heterospathe_cagayanensis	Kentiopsis_piersoniorum)	Veitchia_spiralis)	Burretiokentia_grandiflora)	Dictyosperma_album)	(Geonoma_undata	(((Reinhardtia_paiewonskiana	((Reinhardtia_gracilis	Reinhardtia_latisecta)	Reinhardtia_simplex))	(Attalea_speciosa	(Elaeis_oleifera	Elaeis_guineensis)))	(Roystonea_regia	((((Orania_palindan	(Bactris_major	(Podococcus_barteri	Sclerosperma_profizianum)))	Chamaedorea_seifrizii)	((Phoenix_dactylifera	Sabal_domingensis)	(Serenoa_repens	(Iriartea_deltoidea	Nypa_fruticans))))	(Dypsis_decaryi	Pseudophoenix_vinifera))))))	((Pelagodoxa_henryana	(Leopoldinia_pulchra	Manicaria_saccifera))	(Prestoea_acuminata	(Oenocarpus_bataua	Oenocarpus_minor))))	Calamus_caryotoides);
(((((Kentiopsis_piersoniorum	(Veitchia_spiralis	(Dypsis_decaryi	Heterospathe_cagayanensis)))	Burretiokentia_grandiflora)	Dictyosperma_album)	((Geonoma_undata	(((Reinhardtia_paiewonskiana	((Reinhardtia_gracilis	Reinhardtia_latisecta)	Reinhardtia_simplex))	(Attalea_speciosa	(Elaeis_oleifera	Elaeis_guineensis)))	((Orania_palindan	Roystonea_regia)	((Chamaedorea_seifrizii	(Iriartea_deltoidea	((Nypa_fruticans	Serenoa_repens)	(Phoenix_dactylifera	Sabal_domingensis))))	(Pseudophoenix_vinifera	(Bactris_major	(Podococcus_barteri	Sclerosperma_profizianum)))))))	((Manicaria_saccifera	(Pelagodoxa_henryana	Leopoldinia_pulchra))	(Prestoea_acuminata	(Oenocarpus_bataua	Oenocarpus_minor)))))	Calamus_caryotoides);
(((Orania_palindan	(Roystonea_regia	(((((Iriartea_deltoidea	Nypa_fruticans)	(Bactris_major	Serenoa_repens))	(Phoenix_dactylifera	Sabal_domingensis))	(Pseudophoenix_vinifera	(Podococcus_barteri	Sclerosperma_profizianum)))	(((Burretiokentia_grandiflora	(((Manicaria_saccifera	(Pelagodoxa_henryana	Leopoldinia_pulchra))	(Prestoea_acuminata	(Oenocarpus_bataua	Oenocarpus_minor)))	(((Kentiopsis_piersoniorum	(Veitchia_spiralis	Heterospathe_cagayanensis))	Dictyosperma_album)	Dypsis_decaryi)))	Geonoma_undata)	((Attalea_speciosa	(Elaeis_oleifera	Elaeis_guineensis))	((Reinhardtia_paiewonskiana	Reinhardtia_simplex)	(Reinhardtia_gracilis	Reinhardtia_latisecta)))))))	Chamaedorea_seifrizii)	Calamus_caryotoides);
(((Nypa_fruticans	(((((Manicaria_saccifera	(Pelagodoxa_henryana	Leopoldinia_pulchra))	(Prestoea_acuminata	(Oenocarpus_bataua	Oenocarpus_minor)))	(Dictyosperma_album	(Dypsis_decaryi	(((Veitchia_spiralis	Kentiopsis_piersoniorum)	Heterospathe_cagayanensis)	Burretiokentia_grandiflora))))	Geonoma_undata)	((Roystonea_regia	((Attalea_speciosa	(Elaeis_oleifera	Elaeis_guineensis))	(Reinhardtia_paiewonskiana	(Reinhardtia_simplex	(Reinhardtia_gracilis	Reinhardtia_latisecta)))))	(((Bactris_major	(Podococcus_barteri	Sclerosperma_profizianum))	(Chamaedorea_seifrizii	Orania_palindan))	((Serenoa_repens	(Phoenix_dactylifera	Sabal_domingensis))	Pseudophoenix_vinifera)))))	Iriartea_deltoidea)	Calamus_caryotoides);
((Roystonea_regia	((((((Manicaria_saccifera	(Pelagodoxa_henryana	Leopoldinia_pulchra))	(Prestoea_acuminata	(Oenocarpus_bataua	Oenocarpus_minor)))	(((Kentiopsis_piersoniorum	(Heterospathe_cagayanensis	Veitchia_spiralis))	Dictyosperma_album)	Dypsis_decaryi))	(Burretiokentia_grandiflora	Geonoma_undata))	(((Bactris_major	(Podococcus_barteri	Sclerosperma_profizianum))	(Chamaedorea_seifrizii	Orania_palindan))	((Attalea_speciosa	(Elaeis_oleifera	Elaeis_guineensis))	(Reinhardtia_paiewonskiana	(Reinhardtia_simplex	(Reinhardtia_gracilis	Reinhardtia_latisecta))))))	((((Iriartea_deltoidea	Nypa_fruticans)	Serenoa_repens)	(Phoenix_dactylifera	Sabal_domingensis))	Pseudophoenix_vinifera)))	Calamus_caryotoides);
((((((Pseudophoenix_vinifera	(Roystonea_regia	((Bactris_major	(Sclerosperma_profizianum	Podococcus_barteri))	(Chamaedorea_seifrizii	Orania_palindan))))	((Attalea_speciosa	(Elaeis_oleifera	Elaeis_guineensis))	(Reinhardtia_paiewonskiana	(Reinhardtia_simplex	(Reinhardtia_gracilis	Reinhardtia_latisecta)))))	(((((Kentiopsis_piersoniorum	(Heterospathe_cagayanensis	Veitchia_spiralis))	Dictyosperma_album)	Dypsis_decaryi)	(Burretiokentia_grandiflora	Geonoma_undata))	((Prestoea_acuminata	(Oenocarpus_bataua	Oenocarpus_minor))	(Manicaria_saccifera	(Pelagodoxa_henryana	Leopoldinia_pulchra)))))	Iriartea_deltoidea)	((Phoenix_dactylifera	(Nypa_fruticans	Sabal_domingensis))	Serenoa_repens))	Calamus_caryotoides);
(((Reinhardtia_latisecta	Reinhardtia_gracilis)	((((Prestoea_acuminata	(Oenocarpus_bataua	Oenocarpus_minor))	(((Dictyosperma_album	(Burretiokentia_grandiflora	(Dypsis_decaryi	(Veitchia_spiralis	(Kentiopsis_piersoniorum	Heterospathe_cagayanensis)))))	Geonoma_undata)	(Manicaria_saccifera	(Leopoldinia_pulchra	Pelagodoxa_henryana))))	Iriartea_deltoidea)	((((Bactris_major	(Podococcus_barteri	Sclerosperma_profizianum))	((Phoenix_dactylifera	(Nypa_fruticans	Sabal_domingensis))	Serenoa_repens))	(Orania_palindan	(Roystonea_regia	Pseudophoenix_vinifera)))	(Chamaedorea_seifrizii	(((Elaeis_guineensis	Elaeis_oleifera)	Attalea_speciosa)	(Reinhardtia_paiewonskiana	Reinhardtia_simplex))))))	Calamus_caryotoides);
(((Reinhardtia_latisecta	Reinhardtia_gracilis)	(Reinhardtia_simplex	((((((Leopoldinia_pulchra	Geonoma_undata)	((Prestoea_acuminata	(Oenocarpus_bataua	Oenocarpus_minor))	(Manicaria_saccifera	Pelagodoxa_henryana)))	(Dictyosperma_album	(Burretiokentia_grandiflora	((Heterospathe_cagayanensis	Veitchia_spiralis)	Kentiopsis_piersoniorum))))	(((Dypsis_decaryi	(Nypa_fruticans	Serenoa_repens))	((Iriartea_deltoidea	Phoenix_dactylifera)	Sabal_domingensis))	(Roystonea_regia	(Pseudophoenix_vinifera	(Chamaedorea_seifrizii	(Orania_palindan	(Bactris_major	(Podococcus_barteri	Sclerosperma_profizianum))))))))	((Elaeis_guineensis	Elaeis_oleifera)	Attalea_speciosa))	Reinhardtia_paiewonskiana)))	Calamus_caryotoides);
((Elaeis_guineensis	(Elaeis_oleifera	(Attalea_speciosa	((Reinhardtia_paiewonskiana	((Reinhardtia_latisecta	Reinhardtia_gracilis)	Reinhardtia_simplex))	(((((((Prestoea_acuminata	(Oenocarpus_bataua	Oenocarpus_minor))	(Manicaria_saccifera	(Leopoldinia_pulchra	Pelagodoxa_henryana)))	(Dictyosperma_album	((Heterospathe_cagayanensis	Veitchia_spiralis)	Kentiopsis_piersoniorum)))	(Burretiokentia_grandiflora	Geonoma_undata))	((Dypsis_decaryi	((Sabal_domingensis	Phoenix_dactylifera)	(Nypa_fruticans	Serenoa_repens)))	((Orania_palindan	(Bactris_major	((Iriartea_deltoidea	Sclerosperma_profizianum)	Podococcus_barteri)))	Pseudophoenix_vinifera)))	Roystonea_regia)	Chamaedorea_seifrizii)))))	Calamus_caryotoides);
((Pseudophoenix_vinifera	(((Heterospathe_cagayanensis	Roystonea_regia)	(Reinhardtia_paiewonskiana	((Reinhardtia_latisecta	Reinhardtia_gracilis)	Reinhardtia_simplex)))	((((Prestoea_acuminata	(Oenocarpus_bataua	Oenocarpus_minor))	(Manicaria_saccifera	(Leopoldinia_pulchra	Pelagodoxa_henryana)))	(Geonoma_undata	(Dypsis_decaryi	((Veitchia_spiralis	Dictyosperma_album)	(Burretiokentia_grandiflora	Kentiopsis_piersoniorum)))))	(((Sabal_domingensis	Phoenix_dactylifera)	((Iriartea_deltoidea	Nypa_fruticans)	(Bactris_major	Serenoa_repens)))	(((Orania_palindan	(Sclerosperma_profizianum	Podococcus_barteri))	Chamaedorea_seifrizii)	((Elaeis_guineensis	Elaeis_oleifera)	Attalea_speciosa))))))	Calamus_caryotoides);
(((Prestoea_acuminata	(Oenocarpus_bataua	Oenocarpus_minor))	(((Dictyosperma_album	(Burretiokentia_grandiflora	(Veitchia_spiralis	(Kentiopsis_piersoniorum	Heterospathe_cagayanensis))))	(Geonoma_undata	((Pelagodoxa_henryana	Leopoldinia_pulchra)	Manicaria_saccifera)))	(((Reinhardtia_paiewonskiana	((Reinhardtia_latisecta	Reinhardtia_gracilis)	Reinhardtia_simplex))	((Elaeis_guineensis	Elaeis_oleifera)	Attalea_speciosa))	((Roystonea_regia	Chamaedorea_seifrizii)	((Dypsis_decaryi	((Phoenix_dactylifera	Sabal_domingensis)	(Nypa_fruticans	(Bactris_major	Serenoa_repens))))	((Orania_palindan	(Iriartea_deltoidea	(Sclerosperma_profizianum	Podococcus_barteri)))	Pseudophoenix_vinifera))))))	Calamus_caryotoides);
(((Prestoea_acuminata	(Oenocarpus_bataua	Oenocarpus_minor))	(((Dictyosperma_album	(Burretiokentia_grandiflora	(Veitchia_spiralis	(Kentiopsis_piersoniorum	Heterospathe_cagayanensis))))	(Geonoma_undata	(Pelagodoxa_henryana	(Leopoldinia_pulchra	Manicaria_saccifera))))	(((Reinhardtia_paiewonskiana	((Reinhardtia_latisecta	Reinhardtia_gracilis)	Reinhardtia_simplex))	((Elaeis_guineensis	Elaeis_oleifera)	Attalea_speciosa))	(Roystonea_regia	((Dypsis_decaryi	(Chamaedorea_seifrizii	(Nypa_fruticans	(Serenoa_repens	(Phoenix_dactylifera	Sabal_domingensis)))))	((Orania_palindan	(Sclerosperma_profizianum	(Bactris_major	Podococcus_barteri)))	(Iriartea_deltoidea	Pseudophoenix_vinifera)))))))	Calamus_caryotoides);
((((((Dypsis_decaryi	(Dictyosperma_album	(Burretiokentia_grandiflora	(Veitchia_spiralis	(Kentiopsis_piersoniorum	Heterospathe_cagayanensis)))))	Geonoma_undata)	((Chamaedorea_seifrizii	((Reinhardtia_paiewonskiana	((Reinhardtia_latisecta	Reinhardtia_gracilis)	Reinhardtia_simplex))	((Elaeis_guineensis	Elaeis_oleifera)	Attalea_speciosa)))	(Roystonea_regia	(((Iriartea_deltoidea	Nypa_fruticans)	(Serenoa_repens	(Sabal_domingensis	Phoenix_dactylifera)))	((Orania_palindan	(Sclerosperma_profizianum	(Bactris_major	Podococcus_barteri)))	Pseudophoenix_vinifera)))))	(Pelagodoxa_henryana	(Leopoldinia_pulchra	Manicaria_saccifera)))	(Prestoea_acuminata	(Oenocarpus_bataua	Oenocarpus_minor)))	Calamus_caryotoides);
(((Iriartea_deltoidea	Nypa_fruticans)	((((Reinhardtia_paiewonskiana	((Reinhardtia_latisecta	Reinhardtia_gracilis)	Reinhardtia_simplex))	((Elaeis_guineensis	Elaeis_oleifera)	Attalea_speciosa))	((((Dypsis_decaryi	(Heterospathe_cagayanensis	(Veitchia_spiralis	(Dictyosperma_album	Kentiopsis_piersoniorum))))	((Pelagodoxa_henryana	(Leopoldinia_pulchra	Manicaria_saccifera))	(Prestoea_acuminata	(Oenocarpus_bataua	Oenocarpus_minor))))	Geonoma_undata)	Burretiokentia_grandiflora))	(Roystonea_regia	(Chamaedorea_seifrizii	(((Phoenix_dactylifera	Sabal_domingensis)	(Bactris_major	Serenoa_repens))	((Orania_palindan	(Sclerosperma_profizianum	Podococcus_barteri))	Pseudophoenix_vinifera))))))	Calamus_caryotoides);
((((((((Kentiopsis_piersoniorum	(Burretiokentia_grandiflora	Heterospathe_cagayanensis))	Veitchia_spiralis)	Dictyosperma_album)	(Leopoldinia_pulchra	Manicaria_saccifera))	((Dypsis_decaryi	Pelagodoxa_henryana)	Geonoma_undata))	(Prestoea_acuminata	(Oenocarpus_bataua	Oenocarpus_minor)))	((((Reinhardtia_paiewonskiana	((Reinhardtia_latisecta	Reinhardtia_gracilis)	Reinhardtia_simplex))	((Elaeis_guineensis	Elaeis_oleifera)	Attalea_speciosa))	(((((Serenoa_repens	Nypa_fruticans)	(Sabal_domingensis	Phoenix_dactylifera))	Chamaedorea_seifrizii)	Iriartea_deltoidea)	((Orania_palindan	(Bactris_major	(Sclerosperma_profizianum	Podococcus_barteri)))	Pseudophoenix_vinifera)))	Roystonea_regia))	Calamus_caryotoides);
((Iriartea_deltoidea	(((Serenoa_repens	Nypa_fruticans)	(Sabal_domingensis	Phoenix_dactylifera))	(Chamaedorea_seifrizii	(((Bactris_major	(Sclerosperma_profizianum	Podococcus_barteri))	Pseudophoenix_vinifera)	(((Orania_palindan	Roystonea_regia)	((Reinhardtia_paiewonskiana	((Reinhardtia_latisecta	Reinhardtia_gracilis)	Reinhardtia_simplex))	((Elaeis_guineensis	Elaeis_oleifera)	Attalea_speciosa)))	(((((Heterospathe_cagayanensis	(Dypsis_decaryi	Kentiopsis_piersoniorum))	(Dictyosperma_album	Veitchia_spiralis))	(Manicaria_saccifera	(Pelagodoxa_henryana	Leopoldinia_pulchra)))	(Burretiokentia_grandiflora	Geonoma_undata))	(Prestoea_acuminata	(Oenocarpus_bataua	Oenocarpus_minor))))))))	Calamus_caryotoides);
((((((Burretiokentia_grandiflora	(Attalea_speciosa	(Elaeis_guineensis	Elaeis_oleifera)))	((((Geonoma_undata	(Pelagodoxa_henryana	(Manicaria_saccifera	Leopoldinia_pulchra)))	(Dypsis_decaryi	(((Veitchia_spiralis	Heterospathe_cagayanensis)	Kentiopsis_piersoniorum)	Dictyosperma_album)))	((Oenocarpus_minor	Oenocarpus_bataua)	Prestoea_acuminata))	(Roystonea_regia	(Pseudophoenix_vinifera	((Chamaedorea_seifrizii	((Bactris_major	(Podococcus_barteri	Sclerosperma_profizianum))	Orania_palindan))	((Serenoa_repens	(Iriartea_deltoidea	Nypa_fruticans))	(Phoenix_dactylifera	Sabal_domingensis)))))))	Reinhardtia_paiewonskiana)	Reinhardtia_simplex)	(Reinhardtia_gracilis	Reinhardtia_latisecta))	Calamus_caryotoides);
((((Oenocarpus_minor	Oenocarpus_bataua)	Prestoea_acuminata)	((((Attalea_speciosa	(Elaeis_guineensis	Elaeis_oleifera))	(Pseudophoenix_vinifera	((Chamaedorea_seifrizii	(Dypsis_decaryi	((Podococcus_barteri	Sclerosperma_profizianum)	Orania_palindan)))	((((Bactris_major	Serenoa_repens)	Nypa_fruticans)	((Iriartea_deltoidea	Phoenix_dactylifera)	Sabal_domingensis))	Roystonea_regia))))	(Reinhardtia_paiewonskiana	(Reinhardtia_simplex	(Reinhardtia_gracilis	Reinhardtia_latisecta))))	((Manicaria_saccifera	(Leopoldinia_pulchra	Pelagodoxa_henryana))	(((Heterospathe_cagayanensis	(Kentiopsis_piersoniorum	(Burretiokentia_grandiflora	Veitchia_spiralis)))	Dictyosperma_album)	Geonoma_undata))))	Calamus_caryotoides);
(((Elaeis_guineensis	Elaeis_oleifera)	(((((Geonoma_undata	((Heterospathe_cagayanensis	((Kentiopsis_piersoniorum	Burretiokentia_grandiflora)	(Veitchia_spiralis	Dictyosperma_album)))	((Manicaria_saccifera	(Leopoldinia_pulchra	Pelagodoxa_henryana))	((Oenocarpus_minor	Oenocarpus_bataua)	Prestoea_acuminata))))	(((Serenoa_repens	(Iriartea_deltoidea	Nypa_fruticans))	(Phoenix_dactylifera	Sabal_domingensis))	(Pseudophoenix_vinifera	(Dypsis_decaryi	(Chamaedorea_seifrizii	((Bactris_major	(Podococcus_barteri	Sclerosperma_profizianum))	Orania_palindan))))))	Roystonea_regia)	(Reinhardtia_paiewonskiana	(Reinhardtia_simplex	(Reinhardtia_gracilis	Reinhardtia_latisecta))))	Attalea_speciosa))	Calamus_caryotoides);
(((Burretiokentia_grandiflora	(Iriartea_deltoidea	(((Pelagodoxa_henryana	((((Phoenix_dactylifera	(Nypa_fruticans	Sabal_domingensis))	Serenoa_repens)	(Pseudophoenix_vinifera	(Dypsis_decaryi	((Bactris_major	(Podococcus_barteri	Sclerosperma_profizianum))	Orania_palindan))))	((Chamaedorea_seifrizii	Roystonea_regia)	((Reinhardtia_paiewonskiana	(Reinhardtia_simplex	(Reinhardtia_gracilis	Reinhardtia_latisecta)))	(Attalea_speciosa	(Elaeis_guineensis	Elaeis_oleifera))))))	(Geonoma_undata	Leopoldinia_pulchra))	(Manicaria_saccifera	((Oenocarpus_minor	Oenocarpus_bataua)	Prestoea_acuminata)))))	((Kentiopsis_piersoniorum	(Veitchia_spiralis	Heterospathe_cagayanensis))	Dictyosperma_album))	Calamus_caryotoides);
((((((Oenocarpus_minor	Oenocarpus_bataua)	Prestoea_acuminata)	(Manicaria_saccifera	(Pelagodoxa_henryana	Leopoldinia_pulchra)))	(Geonoma_undata	(Burretiokentia_grandiflora	((((Orania_palindan	Dypsis_decaryi)	Roystonea_regia)	(Chamaedorea_seifrizii	(((Phoenix_dactylifera	((Iriartea_deltoidea	Nypa_fruticans)	Serenoa_repens))	Sabal_domingensis)	(Pseudophoenix_vinifera	((Bactris_major	Podococcus_barteri)	Sclerosperma_profizianum)))))	((Reinhardtia_paiewonskiana	Reinhardtia_simplex)	(Attalea_speciosa	(((Reinhardtia_gracilis	Reinhardtia_latisecta)	Elaeis_guineensis)	Elaeis_oleifera)))))))	((Kentiopsis_piersoniorum	Heterospathe_cagayanensis)	(Veitchia_spiralis	Dictyosperma_album)))	Calamus_caryotoides);
((((Oenocarpus_minor	Oenocarpus_bataua)	Prestoea_acuminata)	((Manicaria_saccifera	(Pelagodoxa_henryana	Leopoldinia_pulchra))	(((Kentiopsis_piersoniorum	Heterospathe_cagayanensis)	(Veitchia_spiralis	Dictyosperma_album))	(Geonoma_undata	(Burretiokentia_grandiflora	((((((Sclerosperma_profizianum	(Iriartea_deltoidea	Podococcus_barteri))	Bactris_major)	Orania_palindan)	Dypsis_decaryi)	Roystonea_regia)	((Chamaedorea_seifrizii	((Reinhardtia_paiewonskiana	((Reinhardtia_gracilis	Reinhardtia_latisecta)	Reinhardtia_simplex))	(Attalea_speciosa	(Elaeis_guineensis	Elaeis_oleifera))))	(Pseudophoenix_vinifera	((Nypa_fruticans	Serenoa_repens)	(Sabal_domingensis	Phoenix_dactylifera))))))))))	Calamus_caryotoides);
(((Roystonea_regia	(((((Reinhardtia_paiewonskiana	Reinhardtia_simplex)	(Attalea_speciosa	(Elaeis_guineensis	Elaeis_oleifera)))	((((((Oenocarpus_minor	Oenocarpus_bataua)	Prestoea_acuminata)	(Manicaria_saccifera	(Pelagodoxa_henryana	Leopoldinia_pulchra)))	(((Kentiopsis_piersoniorum	Heterospathe_cagayanensis)	Veitchia_spiralis)	Dictyosperma_album))	Geonoma_undata)	(((Sclerosperma_profizianum	(Iriartea_deltoidea	Podococcus_barteri))	Bactris_major)	(Pseudophoenix_vinifera	((Nypa_fruticans	Serenoa_repens)	(Sabal_domingensis	Phoenix_dactylifera))))))	Burretiokentia_grandiflora)	(Chamaedorea_seifrizii	(Orania_palindan	Dypsis_decaryi))))	(Reinhardtia_gracilis	Reinhardtia_latisecta))	Calamus_caryotoides);
(((((Elaeis_guineensis	Elaeis_oleifera)	Attalea_speciosa)	((((((Nypa_fruticans	Chamaedorea_seifrizii)	Orania_palindan)	Roystonea_regia)	((Pseudophoenix_vinifera	(Dypsis_decaryi	(Sabal_domingensis	(Iriartea_deltoidea	Phoenix_dactylifera))))	(Serenoa_repens	(((((Oenocarpus_minor	Oenocarpus_bataua)	Prestoea_acuminata)	(Manicaria_saccifera	(Pelagodoxa_henryana	Leopoldinia_pulchra)))	Geonoma_undata)	(((Burretiokentia_grandiflora	Kentiopsis_piersoniorum)	Heterospathe_cagayanensis)	(Veitchia_spiralis	Dictyosperma_album))))))	((Sclerosperma_profizianum	Podococcus_barteri)	Bactris_major))	(Reinhardtia_paiewonskiana	Reinhardtia_simplex)))	(Reinhardtia_gracilis	Reinhardtia_latisecta))	Calamus_caryotoides);
((Roystonea_regia	(((Reinhardtia_paiewonskiana	((Reinhardtia_gracilis	Reinhardtia_latisecta)	Reinhardtia_simplex))	((Elaeis_guineensis	Elaeis_oleifera)	Attalea_speciosa))	(((Chamaedorea_seifrizii	(Orania_palindan	((Sclerosperma_profizianum	Podococcus_barteri)	Bactris_major)))	(Pseudophoenix_vinifera	((Sabal_domingensis	Phoenix_dactylifera)	((Iriartea_deltoidea	Nypa_fruticans)	Serenoa_repens))))	(((((Dypsis_decaryi	(Veitchia_spiralis	(Heterospathe_cagayanensis	Kentiopsis_piersoniorum)))	Dictyosperma_album)	(((Oenocarpus_minor	Oenocarpus_bataua)	Prestoea_acuminata)	(Manicaria_saccifera	(Pelagodoxa_henryana	Leopoldinia_pulchra))))	Burretiokentia_grandiflora)	Geonoma_undata))))	Calamus_caryotoides);
((Roystonea_regia	(((((Dypsis_decaryi	((Burretiokentia_grandiflora	(Kentiopsis_piersoniorum	(Veitchia_spiralis	Heterospathe_cagayanensis)))	Dictyosperma_album))	((Oenocarpus_minor	Prestoea_acuminata)	(Manicaria_saccifera	(Oenocarpus_bataua	Pelagodoxa_henryana))))	(Leopoldinia_pulchra	Geonoma_undata))	(Chamaedorea_seifrizii	((Reinhardtia_paiewonskiana	((Reinhardtia_gracilis	Reinhardtia_latisecta)	Reinhardtia_simplex))	((Elaeis_guineensis	Elaeis_oleifera)	Attalea_speciosa))))	(Pseudophoenix_vinifera	(((Orania_palindan	(Sclerosperma_profizianum	Podococcus_barteri))	(((Bactris_major	Serenoa_repens)	Nypa_fruticans)	(Sabal_domingensis	Phoenix_dactylifera)))	Iriartea_deltoidea))))	Calamus_caryotoides);
(((((((((Burretiokentia_grandiflora	Geonoma_undata)	((Heterospathe_cagayanensis	(Veitchia_spiralis	Kentiopsis_piersoniorum))	Dictyosperma_album))	(Manicaria_saccifera	(Pelagodoxa_henryana	Leopoldinia_pulchra)))	(Prestoea_acuminata	(Oenocarpus_bataua	Oenocarpus_minor)))	(Roystonea_regia	((Dypsis_decaryi	(Iriartea_deltoidea	((Phoenix_dactylifera	Sabal_domingensis)	((Bactris_major	Serenoa_repens)	Nypa_fruticans))))	((Chamaedorea_seifrizii	(Orania_palindan	(Sclerosperma_profizianum	Podococcus_barteri)))	Pseudophoenix_vinifera))))	(Reinhardtia_simplex	Reinhardtia_paiewonskiana))	(Attalea_speciosa	(Elaeis_oleifera	Elaeis_guineensis)))	(Reinhardtia_latisecta	Reinhardtia_gracilis))	Calamus_caryotoides);
(((Elaeis_oleifera	Elaeis_guineensis)	(((((Reinhardtia_latisecta	Reinhardtia_gracilis)	Reinhardtia_simplex)	Reinhardtia_paiewonskiana)	(Roystonea_regia	((((Burretiokentia_grandiflora	(((Heterospathe_cagayanensis	(Veitchia_spiralis	Kentiopsis_piersoniorum))	Dictyosperma_album)	Geonoma_undata))	(Manicaria_saccifera	(Pelagodoxa_henryana	Leopoldinia_pulchra)))	(Prestoea_acuminata	(Oenocarpus_bataua	Oenocarpus_minor)))	((Iriartea_deltoidea	((Phoenix_dactylifera	Sabal_domingensis)	(Serenoa_repens	Nypa_fruticans)))	((Chamaedorea_seifrizii	((Dypsis_decaryi	Orania_palindan)	(Bactris_major	(Sclerosperma_profizianum	Podococcus_barteri))))	Pseudophoenix_vinifera)))))	Attalea_speciosa))	Calamus_caryotoides);
((((Burretiokentia_grandiflora	(Heterospathe_cagayanensis	(Veitchia_spiralis	Kentiopsis_piersoniorum)))	Dictyosperma_album)	((Prestoea_acuminata	(Oenocarpus_bataua	Oenocarpus_minor))	((Manicaria_saccifera	((Dypsis_decaryi	Leopoldinia_pulchra)	Geonoma_undata))	(Pelagodoxa_henryana	((((Pseudophoenix_vinifera	(Roystonea_regia	Orania_palindan))	(((Serenoa_repens	(Iriartea_deltoidea	Nypa_fruticans))	(Phoenix_dactylifera	Sabal_domingensis))	(Sclerosperma_profizianum	(Podococcus_barteri	Bactris_major))))	Chamaedorea_seifrizii)	((Attalea_speciosa	(Elaeis_oleifera	Elaeis_guineensis))	(((Reinhardtia_latisecta	Reinhardtia_gracilis)	Reinhardtia_simplex)	Reinhardtia_paiewonskiana)))))))	Calamus_caryotoides);
((((Heterospathe_cagayanensis	(Burretiokentia_grandiflora	Kentiopsis_piersoniorum))	(Veitchia_spiralis	Dictyosperma_album))	(Geonoma_undata	(((((Roystonea_regia	(Dypsis_decaryi	Orania_palindan))	((Chamaedorea_seifrizii	Pseudophoenix_vinifera)	((Phoenix_dactylifera	Sabal_domingensis)	(Serenoa_repens	Nypa_fruticans))))	((Podococcus_barteri	(Sclerosperma_profizianum	Iriartea_deltoidea))	Bactris_major))	((Attalea_speciosa	(Elaeis_oleifera	Elaeis_guineensis))	(((Reinhardtia_latisecta	Reinhardtia_gracilis)	Reinhardtia_simplex)	Reinhardtia_paiewonskiana)))	((Prestoea_acuminata	(Oenocarpus_bataua	Oenocarpus_minor))	((Leopoldinia_pulchra	Pelagodoxa_henryana)	Manicaria_saccifera)))))	Calamus_caryotoides);
(((Roystonea_regia	(Dypsis_decaryi	Orania_palindan))	(((((Phoenix_dactylifera	Sabal_domingensis)	(Serenoa_repens	(Nypa_fruticans	Iriartea_deltoidea)))	(((Attalea_speciosa	(Elaeis_oleifera	Elaeis_guineensis))	(((Reinhardtia_latisecta	Reinhardtia_gracilis)	Reinhardtia_simplex)	Reinhardtia_paiewonskiana))	((((((Leopoldinia_pulchra	Pelagodoxa_henryana)	Manicaria_saccifera)	Geonoma_undata)	(Dictyosperma_album	((Heterospathe_cagayanensis	Kentiopsis_piersoniorum)	Veitchia_spiralis)))	(Prestoea_acuminata	(Oenocarpus_bataua	Oenocarpus_minor)))	Burretiokentia_grandiflora)))	(((Podococcus_barteri	Sclerosperma_profizianum)	Bactris_major)	Pseudophoenix_vinifera))	Chamaedorea_seifrizii))	Calamus_caryotoides);
(((Prestoea_acuminata	(Oenocarpus_bataua	Oenocarpus_minor))	((((Roystonea_regia	Orania_palindan)	(Pseudophoenix_vinifera	((Dypsis_decaryi	(((Iriartea_deltoidea	Phoenix_dactylifera)	Sabal_domingensis)	(Serenoa_repens	Nypa_fruticans)))	(Chamaedorea_seifrizii	((Attalea_speciosa	(Elaeis_oleifera	Elaeis_guineensis))	(((Reinhardtia_latisecta	Reinhardtia_gracilis)	Reinhardtia_simplex)	Reinhardtia_paiewonskiana))))))	((Podococcus_barteri	Sclerosperma_profizianum)	Bactris_major))	((Dictyosperma_album	(Kentiopsis_piersoniorum	(Veitchia_spiralis	Heterospathe_cagayanensis)))	(((Leopoldinia_pulchra	Pelagodoxa_henryana)	Manicaria_saccifera)	(Burretiokentia_grandiflora	Geonoma_undata)))))	Calamus_caryotoides);
(((Veitchia_spiralis	(((Dypsis_decaryi	Dictyosperma_album)	Kentiopsis_piersoniorum)	Heterospathe_cagayanensis))	((((Leopoldinia_pulchra	Pelagodoxa_henryana)	Manicaria_saccifera)	(Prestoea_acuminata	(Oenocarpus_bataua	Oenocarpus_minor)))	((Burretiokentia_grandiflora	Geonoma_undata)	(((Attalea_speciosa	(Elaeis_oleifera	Elaeis_guineensis))	(((Reinhardtia_latisecta	Reinhardtia_gracilis)	Reinhardtia_simplex)	Reinhardtia_paiewonskiana))	((Roystonea_regia	(Pseudophoenix_vinifera	Orania_palindan))	(((Iriartea_deltoidea	(Podococcus_barteri	Sclerosperma_profizianum))	Bactris_major)	(Chamaedorea_seifrizii	((Phoenix_dactylifera	(Nypa_fruticans	Sabal_domingensis))	Serenoa_repens))))))))	Calamus_caryotoides);
(((Elaeis_oleifera	Elaeis_guineensis)	(((((Reinhardtia_latisecta	Reinhardtia_gracilis)	Reinhardtia_simplex)	Reinhardtia_paiewonskiana)	((Chamaedorea_seifrizii	((Roystonea_regia	((Pseudophoenix_vinifera	((((Iriartea_deltoidea	Sclerosperma_profizianum)	Podococcus_barteri)	Bactris_major)	Orania_palindan))	((Phoenix_dactylifera	(Nypa_fruticans	Sabal_domingensis))	Serenoa_repens)))	(Prestoea_acuminata	(Oenocarpus_bataua	Oenocarpus_minor))))	(((((Burretiokentia_grandiflora	Kentiopsis_piersoniorum)	(Dictyosperma_album	(Veitchia_spiralis	Heterospathe_cagayanensis)))	Dypsis_decaryi)	(Leopoldinia_pulchra	(Pelagodoxa_henryana	Manicaria_saccifera)))	Geonoma_undata)))	Attalea_speciosa))	Calamus_caryotoides);
((((Kentiopsis_piersoniorum	(Veitchia_spiralis	(Dictyosperma_album	Heterospathe_cagayanensis)))	Dypsis_decaryi)	(((Prestoea_acuminata	(Oenocarpus_bataua	Oenocarpus_minor))	(Manicaria_saccifera	(Leopoldinia_pulchra	Pelagodoxa_henryana)))	((Burretiokentia_grandiflora	Geonoma_undata)	((Roystonea_regia	(Pseudophoenix_vinifera	((Chamaedorea_seifrizii	(((Sclerosperma_profizianum	Podococcus_barteri)	Bactris_major)	Orania_palindan))	(Iriartea_deltoidea	((Serenoa_repens	Nypa_fruticans)	(Sabal_domingensis	Phoenix_dactylifera))))))	((Attalea_speciosa	(Elaeis_oleifera	Elaeis_guineensis))	(((Reinhardtia_latisecta	Reinhardtia_gracilis)	Reinhardtia_simplex)	Reinhardtia_paiewonskiana))))))	Calamus_caryotoides);
(((Prestoea_acuminata	(Oenocarpus_bataua	Oenocarpus_minor))	((((Pelagodoxa_henryana	(Manicaria_saccifera	Leopoldinia_pulchra))	Geonoma_undata)	(((Kentiopsis_piersoniorum	(Veitchia_spiralis	Heterospathe_cagayanensis))	Burretiokentia_grandiflora)	Dictyosperma_album))	(((Pseudophoenix_vinifera	(Dypsis_decaryi	(((Sclerosperma_profizianum	Podococcus_barteri)	Bactris_major)	Orania_palindan)))	((((Nypa_fruticans	Iriartea_deltoidea)	Sabal_domingensis)	Phoenix_dactylifera)	Serenoa_repens))	(((Attalea_speciosa	(Elaeis_oleifera	Elaeis_guineensis))	(((Reinhardtia_latisecta	Reinhardtia_gracilis)	Reinhardtia_simplex)	Reinhardtia_paiewonskiana))	(Chamaedorea_seifrizii	Roystonea_regia)))))	Calamus_caryotoides);
(((Roystonea_regia	((Reinhardtia_paiewonskiana	Reinhardtia_simplex)	((Attalea_speciosa	(Elaeis_guineensis	Elaeis_oleifera))	(((((Phoenix_dactylifera	((Iriartea_deltoidea	Nypa_fruticans)	Sabal_domingensis))	Serenoa_repens)	(Pseudophoenix_vinifera	((Orania_palindan	((Podococcus_barteri	Sclerosperma_profizianum)	Bactris_major))	Dypsis_decaryi)))	Chamaedorea_seifrizii)	((((((Pelagodoxa_henryana	Leopoldinia_pulchra)	Manicaria_saccifera)	(Prestoea_acuminata	(Oenocarpus_bataua	Oenocarpus_minor)))	((Veitchia_spiralis	(Kentiopsis_piersoniorum	Heterospathe_cagayanensis))	Dictyosperma_album))	Burretiokentia_grandiflora)	Geonoma_undata)))))	(Reinhardtia_gracilis	Reinhardtia_latisecta))	Calamus_caryotoides);
((((((Iriartea_deltoidea	((Phoenix_dactylifera	Sabal_domingensis)	(Nypa_fruticans	Serenoa_repens)))	(Pseudophoenix_vinifera	(Chamaedorea_seifrizii	(Orania_palindan	((Podococcus_barteri	Sclerosperma_profizianum)	Bactris_major)))))	((((((Pelagodoxa_henryana	Leopoldinia_pulchra)	Manicaria_saccifera)	(Prestoea_acuminata	(Oenocarpus_bataua	Oenocarpus_minor)))	(Dypsis_decaryi	((Veitchia_spiralis	(Kentiopsis_piersoniorum	Heterospathe_cagayanensis))	Dictyosperma_album)))	Burretiokentia_grandiflora)	Geonoma_undata))	((Reinhardtia_paiewonskiana	((Reinhardtia_gracilis	Reinhardtia_latisecta)	Reinhardtia_simplex))	(Attalea_speciosa	(Elaeis_guineensis	Elaeis_oleifera))))	Roystonea_regia)	Calamus_caryotoides);
((((Phoenix_dactylifera	Sabal_domingensis)	((Iriartea_deltoidea	Nypa_fruticans)	(Bactris_major	Serenoa_repens)))	(Pseudophoenix_vinifera	((((Reinhardtia_paiewonskiana	((Reinhardtia_gracilis	Reinhardtia_latisecta)	Reinhardtia_simplex))	(((((Pelagodoxa_henryana	Manicaria_saccifera)	(Prestoea_acuminata	(Oenocarpus_bataua	Oenocarpus_minor)))	Leopoldinia_pulchra)	(Dypsis_decaryi	((Veitchia_spiralis	(Kentiopsis_piersoniorum	Heterospathe_cagayanensis))	Dictyosperma_album)))	(Burretiokentia_grandiflora	Geonoma_undata)))	((Attalea_speciosa	(Elaeis_guineensis	Elaeis_oleifera))	Roystonea_regia))	(Chamaedorea_seifrizii	(Orania_palindan	(Podococcus_barteri	Sclerosperma_profizianum))))))	Calamus_caryotoides);
(((((((Sclerosperma_profizianum	Podococcus_barteri)	Bactris_major)	Pseudophoenix_vinifera)	(((Iriartea_deltoidea	Nypa_fruticans)	Serenoa_repens)	(Phoenix_dactylifera	Sabal_domingensis)))	(((Orania_palindan	Chamaedorea_seifrizii)	((Reinhardtia_paiewonskiana	((Reinhardtia_gracilis	Reinhardtia_latisecta)	Reinhardtia_simplex))	(Attalea_speciosa	(Elaeis_guineensis	Elaeis_oleifera))))	((Burretiokentia_grandiflora	Geonoma_undata)	(((Leopoldinia_pulchra	(Pelagodoxa_henryana	Manicaria_saccifera))	(Prestoea_acuminata	(Oenocarpus_bataua	Oenocarpus_minor)))	(Dypsis_decaryi	((Veitchia_spiralis	(Kentiopsis_piersoniorum	Heterospathe_cagayanensis))	Dictyosperma_album))))))	Roystonea_regia)	Calamus_caryotoides);
((((Reinhardtia_paiewonskiana	((Reinhardtia_gracilis	Reinhardtia_latisecta)	Reinhardtia_simplex))	((((((Elaeis_guineensis	Elaeis_oleifera)	Attalea_speciosa)	Burretiokentia_grandiflora)	(((((Iriartea_deltoidea	Nypa_fruticans)	Serenoa_repens)	(Phoenix_dactylifera	Sabal_domingensis))	Pseudophoenix_vinifera)	(Orania_palindan	(Dypsis_decaryi	Chamaedorea_seifrizii))))	((Geonoma_undata	((((Sclerosperma_profizianum	Podococcus_barteri)	Bactris_major)	(Pelagodoxa_henryana	(Manicaria_saccifera	Leopoldinia_pulchra)))	((Veitchia_spiralis	Kentiopsis_piersoniorum)	Dictyosperma_album)))	(Prestoea_acuminata	(Oenocarpus_bataua	Oenocarpus_minor))))	Heterospathe_cagayanensis))	Roystonea_regia)	Calamus_caryotoides);
(((Prestoea_acuminata	(Oenocarpus_bataua	Oenocarpus_minor))	((((Heterospathe_cagayanensis	Roystonea_regia)	(((Elaeis_guineensis	Elaeis_oleifera)	Attalea_speciosa)	(Reinhardtia_paiewonskiana	((Reinhardtia_gracilis	Reinhardtia_latisecta)	Reinhardtia_simplex))))	(Pseudophoenix_vinifera	((((((Iriartea_deltoidea	Sclerosperma_profizianum)	Podococcus_barteri)	Bactris_major)	Orania_palindan)	Chamaedorea_seifrizii)	((Nypa_fruticans	Serenoa_repens)	(Phoenix_dactylifera	Sabal_domingensis)))))	((Manicaria_saccifera	(Leopoldinia_pulchra	Pelagodoxa_henryana))	((Dypsis_decaryi	((Burretiokentia_grandiflora	Kentiopsis_piersoniorum)	(Dictyosperma_album	Veitchia_spiralis)))	Geonoma_undata))))	Calamus_caryotoides);
((Roystonea_regia	(((((Manicaria_saccifera	(Leopoldinia_pulchra	Pelagodoxa_henryana))	(Prestoea_acuminata	(Oenocarpus_bataua	Oenocarpus_minor)))	(((Veitchia_spiralis	(Kentiopsis_piersoniorum	Heterospathe_cagayanensis))	Dictyosperma_album)	(Burretiokentia_grandiflora	Geonoma_undata)))	((Chamaedorea_seifrizii	((Elaeis_guineensis	Elaeis_oleifera)	Attalea_speciosa))	(Reinhardtia_paiewonskiana	((Reinhardtia_gracilis	Reinhardtia_latisecta)	Reinhardtia_simplex))))	(Pseudophoenix_vinifera	((Dypsis_decaryi	(((Sclerosperma_profizianum	Podococcus_barteri)	Bactris_major)	Orania_palindan))	(Serenoa_repens	(Phoenix_dactylifera	((Iriartea_deltoidea	Nypa_fruticans)	Sabal_domingensis)))))))	Calamus_caryotoides);
(((Elaeis_guineensis	Elaeis_oleifera)	(Attalea_speciosa	((((Chamaedorea_seifrizii	(((Nypa_fruticans	Serenoa_repens)	(Phoenix_dactylifera	Sabal_domingensis))	Pseudophoenix_vinifera))	((((Veitchia_spiralis	((Burretiokentia_grandiflora	Kentiopsis_piersoniorum)	Heterospathe_cagayanensis))	Dictyosperma_album)	(Manicaria_saccifera	Leopoldinia_pulchra))	((Pelagodoxa_henryana	Geonoma_undata)	(Prestoea_acuminata	(Oenocarpus_bataua	Oenocarpus_minor)))))	Roystonea_regia)	((Dypsis_decaryi	((((Sclerosperma_profizianum	Podococcus_barteri)	Iriartea_deltoidea)	Bactris_major)	Orania_palindan))	(Reinhardtia_paiewonskiana	((Reinhardtia_gracilis	Reinhardtia_latisecta)	Reinhardtia_simplex))))))	Calamus_caryotoides);
((((Veitchia_spiralis	Dictyosperma_album)	((Burretiokentia_grandiflora	Kentiopsis_piersoniorum)	Heterospathe_cagayanensis))	(((Geonoma_undata	((Manicaria_saccifera	(Leopoldinia_pulchra	Pelagodoxa_henryana))	(Prestoea_acuminata	(Oenocarpus_bataua	Oenocarpus_minor))))	((((Reinhardtia_paiewonskiana	((Reinhardtia_gracilis	Reinhardtia_latisecta)	Reinhardtia_simplex))	((Elaeis_guineensis	Elaeis_oleifera)	Attalea_speciosa))	((Pseudophoenix_vinifera	(((Podococcus_barteri	(Iriartea_deltoidea	Sclerosperma_profizianum))	Orania_palindan)	Chamaedorea_seifrizii))	Roystonea_regia))	((Bactris_major	Serenoa_repens)	(Phoenix_dactylifera	(Sabal_domingensis	Nypa_fruticans)))))	Dypsis_decaryi))	Calamus_caryotoides);
((Pseudophoenix_vinifera	((((Pelagodoxa_henryana	Geonoma_undata)	((((Heterospathe_cagayanensis	(Dypsis_decaryi	Kentiopsis_piersoniorum))	Veitchia_spiralis)	Dictyosperma_album)	(Burretiokentia_grandiflora	((Manicaria_saccifera	Leopoldinia_pulchra)	(Prestoea_acuminata	(Oenocarpus_bataua	Oenocarpus_minor))))))	(((Reinhardtia_paiewonskiana	((Reinhardtia_gracilis	Reinhardtia_latisecta)	Reinhardtia_simplex))	((Elaeis_guineensis	Elaeis_oleifera)	Attalea_speciosa))	((Bactris_major	(Podococcus_barteri	Sclerosperma_profizianum))	Orania_palindan)))	(Roystonea_regia	(Chamaedorea_seifrizii	(Serenoa_repens	(Iriartea_deltoidea	(Phoenix_dactylifera	(Sabal_domingensis	Nypa_fruticans))))))))	Calamus_caryotoides);
(((Attalea_speciosa	(Elaeis_oleifera	Elaeis_guineensis))	((Reinhardtia_paiewonskiana	((Reinhardtia_latisecta	Reinhardtia_gracilis)	Reinhardtia_simplex))	((((((Dictyosperma_album	Veitchia_spiralis)	((Burretiokentia_grandiflora	Kentiopsis_piersoniorum)	Heterospathe_cagayanensis))	(Geonoma_undata	(Manicaria_saccifera	((Dypsis_decaryi	Leopoldinia_pulchra)	Pelagodoxa_henryana))))	((Oenocarpus_bataua	Oenocarpus_minor)	Prestoea_acuminata))	(((((Bactris_major	Podococcus_barteri)	Sclerosperma_profizianum)	(Chamaedorea_seifrizii	Orania_palindan))	((Serenoa_repens	(Phoenix_dactylifera	(Nypa_fruticans	Sabal_domingensis)))	Iriartea_deltoidea))	Pseudophoenix_vinifera))	Roystonea_regia)))	Calamus_caryotoides);
((((Oenocarpus_bataua	Oenocarpus_minor)	Prestoea_acuminata)	((Pelagodoxa_henryana	Geonoma_undata)	(((Manicaria_saccifera	Leopoldinia_pulchra)	(Dictyosperma_album	((Kentiopsis_piersoniorum	(Veitchia_spiralis	Heterospathe_cagayanensis))	Burretiokentia_grandiflora)))	((Roystonea_regia	(Pseudophoenix_vinifera	((Chamaedorea_seifrizii	(Dypsis_decaryi	((Bactris_major	(Podococcus_barteri	Sclerosperma_profizianum))	Orania_palindan)))	(((Serenoa_repens	Nypa_fruticans)	(Sabal_domingensis	Phoenix_dactylifera))	Iriartea_deltoidea))))	((Attalea_speciosa	(Elaeis_oleifera	Elaeis_guineensis))	(Reinhardtia_paiewonskiana	((Reinhardtia_latisecta	Reinhardtia_gracilis)	Reinhardtia_simplex)))))))	Calamus_caryotoides);
((Roystonea_regia	(((Pseudophoenix_vinifera	((Bactris_major	Serenoa_repens)	((Nypa_fruticans	Sabal_domingensis)	Phoenix_dactylifera)))	(((Attalea_speciosa	(Elaeis_oleifera	Elaeis_guineensis))	(Reinhardtia_paiewonskiana	((Reinhardtia_latisecta	Reinhardtia_gracilis)	Reinhardtia_simplex)))	(((Oenocarpus_bataua	Oenocarpus_minor)	Prestoea_acuminata)	(Iriartea_deltoidea	((((Dictyosperma_album	((Dypsis_decaryi	Kentiopsis_piersoniorum)	(Veitchia_spiralis	Heterospathe_cagayanensis)))	(Geonoma_undata	Leopoldinia_pulchra))	(Pelagodoxa_henryana	Manicaria_saccifera))	Burretiokentia_grandiflora)))))	((Sclerosperma_profizianum	(Orania_palindan	Podococcus_barteri))	Chamaedorea_seifrizii)))	Calamus_caryotoides);
((Roystonea_regia	(((Podococcus_barteri	Sclerosperma_profizianum)	Iriartea_deltoidea)	(((((Dictyosperma_album	(Kentiopsis_piersoniorum	(Veitchia_spiralis	Heterospathe_cagayanensis)))	Dypsis_decaryi)	Geonoma_undata)	((Manicaria_saccifera	(Leopoldinia_pulchra	Pelagodoxa_henryana))	((Oenocarpus_bataua	Oenocarpus_minor)	Prestoea_acuminata)))	(((((Nypa_fruticans	(Bactris_major	Serenoa_repens))	(Sabal_domingensis	Phoenix_dactylifera))	(Pseudophoenix_vinifera	Orania_palindan))	(Chamaedorea_seifrizii	((Attalea_speciosa	(Elaeis_oleifera	Elaeis_guineensis))	(Reinhardtia_paiewonskiana	((Reinhardtia_latisecta	Reinhardtia_gracilis)	Reinhardtia_simplex)))))	Burretiokentia_grandiflora))))	Calamus_caryotoides);
((Pseudophoenix_vinifera	(((Dypsis_decaryi	(Orania_palindan	(Bactris_major	(Podococcus_barteri	Sclerosperma_profizianum))))	Iriartea_deltoidea)	(((Nypa_fruticans	Serenoa_repens)	(Sabal_domingensis	Phoenix_dactylifera))	(((Roystonea_regia	Chamaedorea_seifrizii)	((Attalea_speciosa	(Elaeis_oleifera	Elaeis_guineensis))	(Reinhardtia_paiewonskiana	((Reinhardtia_latisecta	Reinhardtia_gracilis)	Reinhardtia_simplex))))	(((Dictyosperma_album	(Burretiokentia_grandiflora	(Kentiopsis_piersoniorum	(Veitchia_spiralis	Heterospathe_cagayanensis))))	Geonoma_undata)	((Pelagodoxa_henryana	(Manicaria_saccifera	Leopoldinia_pulchra))	((Oenocarpus_bataua	Oenocarpus_minor)	Prestoea_acuminata)))))))	Calamus_caryotoides);
(((Reinhardtia_latisecta	Reinhardtia_gracilis)	(Iriartea_deltoidea	(((Reinhardtia_paiewonskiana	Reinhardtia_simplex)	(((((Phoenix_dactylifera	Sabal_domingensis)	(Nypa_fruticans	Serenoa_repens))	Pseudophoenix_vinifera)	(Roystonea_regia	(Chamaedorea_seifrizii	(Orania_palindan	(Sclerosperma_profizianum	(Bactris_major	Podococcus_barteri))))))	((((Dypsis_decaryi	((Burretiokentia_grandiflora	Kentiopsis_piersoniorum)	(Heterospathe_cagayanensis	(Veitchia_spiralis	Dictyosperma_album))))	Geonoma_undata)	(Manicaria_saccifera	(Leopoldinia_pulchra	Pelagodoxa_henryana)))	((Oenocarpus_bataua	Oenocarpus_minor)	Prestoea_acuminata))))	(Attalea_speciosa	(Elaeis_oleifera	Elaeis_guineensis)))))	Calamus_caryotoides);
((((((Phoenix_dactylifera	Sabal_domingensis)	((Iriartea_deltoidea	Nypa_fruticans)	Serenoa_repens))	(((Attalea_speciosa	(Elaeis_oleifera	Elaeis_guineensis))	(Reinhardtia_paiewonskiana	((Reinhardtia_latisecta	Reinhardtia_gracilis)	Reinhardtia_simplex)))	((Pseudophoenix_vinifera	(Roystonea_regia	(Orania_palindan	(Sclerosperma_profizianum	(Bactris_major	Podococcus_barteri)))))	Chamaedorea_seifrizii)))	((Manicaria_saccifera	(Leopoldinia_pulchra	Pelagodoxa_henryana))	(Geonoma_undata	((Dypsis_decaryi	(Burretiokentia_grandiflora	Kentiopsis_piersoniorum))	(Heterospathe_cagayanensis	(Veitchia_spiralis	Dictyosperma_album))))))	((Oenocarpus_bataua	Oenocarpus_minor)	Prestoea_acuminata))	Calamus_caryotoides);
(((((Dypsis_decaryi	(Burretiokentia_grandiflora	(Veitchia_spiralis	(Heterospathe_cagayanensis	Kentiopsis_piersoniorum))))	Dictyosperma_album)	((Geonoma_undata	(((Attalea_speciosa	(Elaeis_oleifera	Elaeis_guineensis))	(Reinhardtia_paiewonskiana	((Reinhardtia_latisecta	Reinhardtia_gracilis)	Reinhardtia_simplex)))	((Chamaedorea_seifrizii	(((Orania_palindan	Roystonea_regia)	Pseudophoenix_vinifera)	((Phoenix_dactylifera	Sabal_domingensis)	(Nypa_fruticans	Serenoa_repens))))	((Sclerosperma_profizianum	Podococcus_barteri)	Bactris_major))))	(((Pelagodoxa_henryana	Leopoldinia_pulchra)	Manicaria_saccifera)	((Oenocarpus_bataua	Oenocarpus_minor)	Prestoea_acuminata))))	Iriartea_deltoidea)	Calamus_caryotoides);
((((Oenocarpus_bataua	Oenocarpus_minor)	Prestoea_acuminata)	(((Chamaedorea_seifrizii	((((Dypsis_decaryi	Orania_palindan)	Roystonea_regia)	Pseudophoenix_vinifera)	((Phoenix_dactylifera	Sabal_domingensis)	(Nypa_fruticans	Serenoa_repens))))	((Attalea_speciosa	(Elaeis_oleifera	Elaeis_guineensis))	((Iriartea_deltoidea	((Sclerosperma_profizianum	Podococcus_barteri)	Bactris_major))	(Reinhardtia_paiewonskiana	((Reinhardtia_latisecta	Reinhardtia_gracilis)	Reinhardtia_simplex)))))	(((Burretiokentia_grandiflora	(Veitchia_spiralis	(Heterospathe_cagayanensis	Kentiopsis_piersoniorum)))	Dictyosperma_album)	(Geonoma_undata	(Leopoldinia_pulchra	(Manicaria_saccifera	Pelagodoxa_henryana))))))	Calamus_caryotoides);
((((Oenocarpus_bataua	Oenocarpus_minor)	Prestoea_acuminata)	(((Leopoldinia_pulchra	Pelagodoxa_henryana)	Manicaria_saccifera)	(((Burretiokentia_grandiflora	((Pseudophoenix_vinifera	((Dypsis_decaryi	((Phoenix_dactylifera	Sabal_domingensis)	(Nypa_fruticans	Serenoa_repens)))	(((Sclerosperma_profizianum	Podococcus_barteri)	Bactris_major)	Orania_palindan)))	((Chamaedorea_seifrizii	Roystonea_regia)	((Attalea_speciosa	(Elaeis_oleifera	Elaeis_guineensis))	(((Reinhardtia_latisecta	Reinhardtia_gracilis)	(Reinhardtia_simplex	Reinhardtia_paiewonskiana))	Iriartea_deltoidea)))))	Geonoma_undata)	((Veitchia_spiralis	(Heterospathe_cagayanensis	Kentiopsis_piersoniorum))	Dictyosperma_album))))	Calamus_caryotoides);
((((Attalea_speciosa	(Elaeis_oleifera	Elaeis_guineensis))	(((((((((Podococcus_barteri	Sclerosperma_profizianum)	(Orania_palindan	Chamaedorea_seifrizii))	Dypsis_decaryi)	((Sabal_domingensis	Phoenix_dactylifera)	(Nypa_fruticans	(Bactris_major	Serenoa_repens))))	Pseudophoenix_vinifera)	Roystonea_regia)	(((Manicaria_saccifera	(Pelagodoxa_henryana	Leopoldinia_pulchra))	(Prestoea_acuminata	(Oenocarpus_minor	Oenocarpus_bataua)))	(((Burretiokentia_grandiflora	((Heterospathe_cagayanensis	Veitchia_spiralis)	Kentiopsis_piersoniorum))	Dictyosperma_album)	Geonoma_undata)))	Iriartea_deltoidea)	(Reinhardtia_paiewonskiana	Reinhardtia_simplex)))	(Reinhardtia_latisecta	Reinhardtia_gracilis))	Calamus_caryotoides);
((((Dypsis_decaryi	(Burretiokentia_grandiflora	(Heterospathe_cagayanensis	(Veitchia_spiralis	Kentiopsis_piersoniorum))))	Dictyosperma_album)	((Manicaria_saccifera	(Pelagodoxa_henryana	Leopoldinia_pulchra))	((Geonoma_undata	(Prestoea_acuminata	(Oenocarpus_minor	Oenocarpus_bataua)))	(((Attalea_speciosa	((Iriartea_deltoidea	Nypa_fruticans)	(Elaeis_oleifera	Elaeis_guineensis)))	(Reinhardtia_paiewonskiana	((Reinhardtia_latisecta	Reinhardtia_gracilis)	Reinhardtia_simplex)))	((((Sabal_domingensis	Phoenix_dactylifera)	Serenoa_repens)	(Pseudophoenix_vinifera	(((Bactris_major	Podococcus_barteri)	Sclerosperma_profizianum)	(Orania_palindan	Chamaedorea_seifrizii))))	Roystonea_regia)))))	Calamus_caryotoides);
((Phoenix_dactylifera	(((Iriartea_deltoidea	((Nypa_fruticans	(Bactris_major	Serenoa_repens))	Sabal_domingensis))	((Pseudophoenix_vinifera	(Dypsis_decaryi	(((Orania_palindan	Chamaedorea_seifrizii)	((Elaeis_oleifera	Elaeis_guineensis)	Attalea_speciosa))	(Roystonea_regia	(Reinhardtia_paiewonskiana	((Reinhardtia_latisecta	Reinhardtia_gracilis)	Reinhardtia_simplex))))))	((Geonoma_undata	Leopoldinia_pulchra)	((((Burretiokentia_grandiflora	Kentiopsis_piersoniorum)	(Veitchia_spiralis	Dictyosperma_album))	Heterospathe_cagayanensis)	((Prestoea_acuminata	(Oenocarpus_minor	Oenocarpus_bataua))	(Pelagodoxa_henryana	Manicaria_saccifera))))))	(Podococcus_barteri	Sclerosperma_profizianum)))	Calamus_caryotoides);
(((Prestoea_acuminata	(Oenocarpus_minor	Oenocarpus_bataua))	((((((Heterospathe_cagayanensis	(Veitchia_spiralis	Kentiopsis_piersoniorum))	Dictyosperma_album)	Geonoma_undata)	((Leopoldinia_pulchra	Manicaria_saccifera)	Pelagodoxa_henryana))	Burretiokentia_grandiflora)	(((Orania_palindan	((Bactris_major	Podococcus_barteri)	Sclerosperma_profizianum))	(((Elaeis_oleifera	Elaeis_guineensis)	Attalea_speciosa)	(Reinhardtia_paiewonskiana	((Reinhardtia_latisecta	Reinhardtia_gracilis)	Reinhardtia_simplex))))	((Roystonea_regia	Pseudophoenix_vinifera)	(Dypsis_decaryi	(Chamaedorea_seifrizii	(((Nypa_fruticans	Serenoa_repens)	(Sabal_domingensis	Phoenix_dactylifera))	Iriartea_deltoidea)))))))	Calamus_caryotoides);
((((Burretiokentia_grandiflora	(Dypsis_decaryi	(Heterospathe_cagayanensis	(Veitchia_spiralis	Kentiopsis_piersoniorum))))	Dictyosperma_album)	(((((((Elaeis_oleifera	Elaeis_guineensis)	Attalea_speciosa)	(Reinhardtia_paiewonskiana	((Reinhardtia_latisecta	Reinhardtia_gracilis)	Reinhardtia_simplex)))	(Iriartea_deltoidea	(Roystonea_regia	(Orania_palindan	Chamaedorea_seifrizii))))	(((Podococcus_barteri	Sclerosperma_profizianum)	Bactris_major)	(Pseudophoenix_vinifera	((Nypa_fruticans	Serenoa_repens)	(Sabal_domingensis	Phoenix_dactylifera)))))	(Prestoea_acuminata	(Oenocarpus_minor	Oenocarpus_bataua)))	(Geonoma_undata	((Leopoldinia_pulchra	Manicaria_saccifera)	Pelagodoxa_henryana))))	Calamus_caryotoides);
(((Prestoea_acuminata	(Oenocarpus_minor	Oenocarpus_bataua))	(((((Burretiokentia_grandiflora	(Heterospathe_cagayanensis	(Veitchia_spiralis	Kentiopsis_piersoniorum)))	Dictyosperma_album)	((Dypsis_decaryi	Leopoldinia_pulchra)	Geonoma_undata))	Manicaria_saccifera)	(Pelagodoxa_henryana	((Chamaedorea_seifrizii	(((Elaeis_oleifera	Elaeis_guineensis)	Attalea_speciosa)	(Reinhardtia_paiewonskiana	((Reinhardtia_latisecta	Reinhardtia_gracilis)	Reinhardtia_simplex))))	((Pseudophoenix_vinifera	(Roystonea_regia	Orania_palindan))	((((Podococcus_barteri	Sclerosperma_profizianum)	Iriartea_deltoidea)	Bactris_major)	((Nypa_fruticans	Serenoa_repens)	(Sabal_domingensis	Phoenix_dactylifera))))))))	Calamus_caryotoides);
((((Kentiopsis_piersoniorum	Burretiokentia_grandiflora)	(Heterospathe_cagayanensis	(Veitchia_spiralis	Dictyosperma_album)))	(((Prestoea_acuminata	(Oenocarpus_minor	Oenocarpus_bataua))	((Leopoldinia_pulchra	Pelagodoxa_henryana)	Manicaria_saccifera))	(((Reinhardtia_paiewonskiana	((Reinhardtia_latisecta	Reinhardtia_gracilis)	Reinhardtia_simplex))	((((Roystonea_regia	(Chamaedorea_seifrizii	(((Podococcus_barteri	Sclerosperma_profizianum)	Bactris_major)	Orania_palindan)))	Pseudophoenix_vinifera)	(Dypsis_decaryi	(Iriartea_deltoidea	((Nypa_fruticans	Serenoa_repens)	(Sabal_domingensis	Phoenix_dactylifera)))))	((Elaeis_oleifera	Elaeis_guineensis)	Attalea_speciosa)))	Geonoma_undata)))	Calamus_caryotoides);
(((Prestoea_acuminata	(Oenocarpus_minor	Oenocarpus_bataua))	((((Burretiokentia_grandiflora	(Kentiopsis_piersoniorum	(Veitchia_spiralis	Heterospathe_cagayanensis)))	Dictyosperma_album)	(Geonoma_undata	((Leopoldinia_pulchra	Pelagodoxa_henryana)	Manicaria_saccifera)))	(((((((Podococcus_barteri	Sclerosperma_profizianum)	Bactris_major)	Pseudophoenix_vinifera)	(((((Iriartea_deltoidea	Nypa_fruticans)	Serenoa_repens)	(Sabal_domingensis	Phoenix_dactylifera))	Dypsis_decaryi)	Chamaedorea_seifrizii))	Orania_palindan)	Roystonea_regia)	(((Elaeis_oleifera	Elaeis_guineensis)	Attalea_speciosa)	(Reinhardtia_paiewonskiana	((Reinhardtia_latisecta	Reinhardtia_gracilis)	Reinhardtia_simplex))))))	Calamus_caryotoides);
(((((Kentiopsis_piersoniorum	Dypsis_decaryi)	(Veitchia_spiralis	Heterospathe_cagayanensis))	Dictyosperma_album)	((Pelagodoxa_henryana	((((((Sclerosperma_profizianum	(Iriartea_deltoidea	Podococcus_barteri))	Bactris_major)	((Nypa_fruticans	Serenoa_repens)	(Sabal_domingensis	Phoenix_dactylifera)))	Pseudophoenix_vinifera)	(Roystonea_regia	Orania_palindan))	((Chamaedorea_seifrizii	((Elaeis_oleifera	Elaeis_guineensis)	(Attalea_speciosa	(Reinhardtia_paiewonskiana	((Reinhardtia_latisecta	Reinhardtia_gracilis)	Reinhardtia_simplex)))))	Burretiokentia_grandiflora)))	((Leopoldinia_pulchra	Geonoma_undata)	(Manicaria_saccifera	(Prestoea_acuminata	(Oenocarpus_minor	Oenocarpus_bataua))))))	Calamus_caryotoides);
(((Reinhardtia_latisecta	Reinhardtia_gracilis)	((Elaeis_oleifera	Elaeis_guineensis)	(((Reinhardtia_paiewonskiana	Reinhardtia_simplex)	((((((Pelagodoxa_henryana	Manicaria_saccifera)	(Prestoea_acuminata	(Oenocarpus_minor	Oenocarpus_bataua)))	((Leopoldinia_pulchra	Geonoma_undata)	((Burretiokentia_grandiflora	Kentiopsis_piersoniorum)	(Veitchia_spiralis	Dictyosperma_album))))	((Dypsis_decaryi	(Serenoa_repens	(((Iriartea_deltoidea	Nypa_fruticans)	Sabal_domingensis)	Phoenix_dactylifera)))	(Pseudophoenix_vinifera	(Orania_palindan	(Sclerosperma_profizianum	(Bactris_major	Podococcus_barteri))))))	(Roystonea_regia	Chamaedorea_seifrizii))	Heterospathe_cagayanensis))	Attalea_speciosa)))	Calamus_caryotoides);
(((((Reinhardtia_paiewonskiana	Reinhardtia_simplex)	((Oenocarpus_bataua	Oenocarpus_minor)	Prestoea_acuminata))	(((((Heterospathe_cagayanensis	Dictyosperma_album)	Veitchia_spiralis)	(Burretiokentia_grandiflora	Kentiopsis_piersoniorum))	(Geonoma_undata	(((Podococcus_barteri	Sclerosperma_profizianum)	Bactris_major)	(Manicaria_saccifera	(Pelagodoxa_henryana	Leopoldinia_pulchra)))))	((Pseudophoenix_vinifera	(((Elaeis_oleifera	Elaeis_guineensis)	Attalea_speciosa)	((Dypsis_decaryi	Orania_palindan)	(Chamaedorea_seifrizii	((Phoenix_dactylifera	Sabal_domingensis)	((Iriartea_deltoidea	Nypa_fruticans)	Serenoa_repens))))))	Roystonea_regia)))	(Reinhardtia_gracilis	Reinhardtia_latisecta))	Calamus_caryotoides);
((((Elaeis_oleifera	Elaeis_guineensis)	(Attalea_speciosa	((Reinhardtia_paiewonskiana	Reinhardtia_simplex)	((((Geonoma_undata	((Dictyosperma_album	(((Veitchia_spiralis	Heterospathe_cagayanensis)	Burretiokentia_grandiflora)	Kentiopsis_piersoniorum))	(((Oenocarpus_bataua	Oenocarpus_minor)	Prestoea_acuminata)	(Manicaria_saccifera	(Pelagodoxa_henryana	Leopoldinia_pulchra)))))	(((Phoenix_dactylifera	Sabal_domingensis)	(((((Podococcus_barteri	Sclerosperma_profizianum)	Bactris_major)	(Dypsis_decaryi	Orania_palindan))	Pseudophoenix_vinifera)	Serenoa_repens))	(Iriartea_deltoidea	Nypa_fruticans)))	Roystonea_regia)	Chamaedorea_seifrizii))))	(Reinhardtia_gracilis	Reinhardtia_latisecta))	Calamus_caryotoides);
((((((Leopoldinia_pulchra	Geonoma_undata)	Burretiokentia_grandiflora)	((Dypsis_decaryi	(Dictyosperma_album	((Veitchia_spiralis	Heterospathe_cagayanensis)	Kentiopsis_piersoniorum)))	(Manicaria_saccifera	(Pelagodoxa_henryana	((Oenocarpus_bataua	Oenocarpus_minor)	Prestoea_acuminata)))))	Roystonea_regia)	((((Iriartea_deltoidea	((Podococcus_barteri	Sclerosperma_profizianum)	Orania_palindan))	Pseudophoenix_vinifera)	(Bactris_major	((Serenoa_repens	Nypa_fruticans)	(Phoenix_dactylifera	Sabal_domingensis))))	(Chamaedorea_seifrizii	(((Elaeis_oleifera	Elaeis_guineensis)	Attalea_speciosa)	(Reinhardtia_paiewonskiana	((Reinhardtia_gracilis	Reinhardtia_latisecta)	Reinhardtia_simplex))))))	Calamus_caryotoides);
(((Chamaedorea_seifrizii	(Roystonea_regia	((((Elaeis_oleifera	Elaeis_guineensis)	Attalea_speciosa)	(Reinhardtia_simplex	Reinhardtia_paiewonskiana))	(((Pseudophoenix_vinifera	((Bactris_major	(Podococcus_barteri	Sclerosperma_profizianum))	Orania_palindan))	(Iriartea_deltoidea	((Phoenix_dactylifera	Sabal_domingensis)	(Serenoa_repens	Nypa_fruticans))))	(Geonoma_undata	((Dypsis_decaryi	((Veitchia_spiralis	Dictyosperma_album)	(Heterospathe_cagayanensis	(Burretiokentia_grandiflora	Kentiopsis_piersoniorum))))	(((Oenocarpus_bataua	Oenocarpus_minor)	Prestoea_acuminata)	((Leopoldinia_pulchra	Manicaria_saccifera)	Pelagodoxa_henryana))))))))	(Reinhardtia_gracilis	Reinhardtia_latisecta))	Calamus_caryotoides);
(((Pseudophoenix_vinifera	((Roystonea_regia	((Bactris_major	(Podococcus_barteri	Sclerosperma_profizianum))	Orania_palindan))	(((Phoenix_dactylifera	(Iriartea_deltoidea	Sabal_domingensis))	(Serenoa_repens	(Dypsis_decaryi	(Nypa_fruticans	Chamaedorea_seifrizii))))	((((Burretiokentia_grandiflora	Geonoma_undata)	(((Leopoldinia_pulchra	Manicaria_saccifera)	Pelagodoxa_henryana)	(Dictyosperma_album	(Heterospathe_cagayanensis	(Veitchia_spiralis	Kentiopsis_piersoniorum)))))	((Oenocarpus_bataua	Oenocarpus_minor)	Prestoea_acuminata))	(((Elaeis_oleifera	Elaeis_guineensis)	Attalea_speciosa)	(Reinhardtia_simplex	Reinhardtia_paiewonskiana))))))	(Reinhardtia_gracilis	Reinhardtia_latisecta))	Calamus_caryotoides);
((Pseudophoenix_vinifera	((((Serenoa_repens	Nypa_fruticans)	Iriartea_deltoidea)	(Phoenix_dactylifera	Sabal_domingensis))	(Chamaedorea_seifrizii	(((Burretiokentia_grandiflora	((Dictyosperma_album	(Dypsis_decaryi	(Veitchia_spiralis	(Kentiopsis_piersoniorum	Heterospathe_cagayanensis))))	(((Oenocarpus_bataua	Oenocarpus_minor)	Prestoea_acuminata)	(Manicaria_saccifera	(Pelagodoxa_henryana	Leopoldinia_pulchra)))))	Geonoma_undata)	(Roystonea_regia	(((Bactris_major	(Podococcus_barteri	Sclerosperma_profizianum))	Orania_palindan)	(((Elaeis_oleifera	Elaeis_guineensis)	Attalea_speciosa)	(((Reinhardtia_gracilis	Reinhardtia_latisecta)	Reinhardtia_simplex)	Reinhardtia_paiewonskiana))))))))	Calamus_caryotoides);
(((((Geonoma_undata	((((Pseudophoenix_vinifera	Orania_palindan)	Roystonea_regia)	((Chamaedorea_seifrizii	((Elaeis_oleifera	Elaeis_guineensis)	Attalea_speciosa))	(((Reinhardtia_gracilis	Reinhardtia_latisecta)	Reinhardtia_simplex)	Reinhardtia_paiewonskiana)))	((Sclerosperma_profizianum	Podococcus_barteri)	(Iriartea_deltoidea	(((Bactris_major	Serenoa_repens)	Nypa_fruticans)	(Phoenix_dactylifera	Sabal_domingensis))))))	(Dictyosperma_album	(Dypsis_decaryi	(Burretiokentia_grandiflora	(Kentiopsis_piersoniorum	(Heterospathe_cagayanensis	Veitchia_spiralis))))))	((Oenocarpus_bataua	Oenocarpus_minor)	Prestoea_acuminata))	(Manicaria_saccifera	(Pelagodoxa_henryana	Leopoldinia_pulchra)))	Calamus_caryotoides);
((((Serenoa_repens	(Phoenix_dactylifera	Sabal_domingensis))	((((((Oenocarpus_bataua	Oenocarpus_minor)	Prestoea_acuminata)	(Manicaria_saccifera	Pelagodoxa_henryana))	(Leopoldinia_pulchra	Geonoma_undata))	(Veitchia_spiralis	((Kentiopsis_piersoniorum	Dictyosperma_album)	Burretiokentia_grandiflora)))	((((Elaeis_oleifera	Elaeis_guineensis)	Attalea_speciosa)	(((Reinhardtia_gracilis	Reinhardtia_latisecta)	Reinhardtia_simplex)	Reinhardtia_paiewonskiana))	((Pseudophoenix_vinifera	(Dypsis_decaryi	(Chamaedorea_seifrizii	((Bactris_major	(Sclerosperma_profizianum	Podococcus_barteri))	Orania_palindan))))	(Heterospathe_cagayanensis	Roystonea_regia)))))	(Iriartea_deltoidea	Nypa_fruticans))	Calamus_caryotoides);
((((Serenoa_repens	((Pseudophoenix_vinifera	(Dypsis_decaryi	(Chamaedorea_seifrizii	((Bactris_major	(Sclerosperma_profizianum	Podococcus_barteri))	Orania_palindan))))	(Phoenix_dactylifera	Sabal_domingensis)))	((((Oenocarpus_bataua	Oenocarpus_minor)	Prestoea_acuminata)	((Pelagodoxa_henryana	((Burretiokentia_grandiflora	(Veitchia_spiralis	Kentiopsis_piersoniorum))	Dictyosperma_album))	(Leopoldinia_pulchra	(Geonoma_undata	Manicaria_saccifera))))	((Heterospathe_cagayanensis	Roystonea_regia)	(((Elaeis_oleifera	Elaeis_guineensis)	Attalea_speciosa)	(((Reinhardtia_gracilis	Reinhardtia_latisecta)	Reinhardtia_simplex)	Reinhardtia_paiewonskiana)))))	(Iriartea_deltoidea	Nypa_fruticans))	Calamus_caryotoides);
((((Burretiokentia_grandiflora	(Veitchia_spiralis	Kentiopsis_piersoniorum))	Dictyosperma_album)	(((((Oenocarpus_bataua	Oenocarpus_minor)	Prestoea_acuminata)	(Pelagodoxa_henryana	(Leopoldinia_pulchra	Manicaria_saccifera)))	((((Elaeis_oleifera	Elaeis_guineensis)	Attalea_speciosa)	(((Reinhardtia_gracilis	Reinhardtia_latisecta)	Reinhardtia_simplex)	Reinhardtia_paiewonskiana))	(((Heterospathe_cagayanensis	Roystonea_regia)	((((Bactris_major	(Sclerosperma_profizianum	Podococcus_barteri))	Orania_palindan)	Pseudophoenix_vinifera)	Dypsis_decaryi))	(Chamaedorea_seifrizii	((Sabal_domingensis	Phoenix_dactylifera)	((Iriartea_deltoidea	Nypa_fruticans)	Serenoa_repens))))))	Geonoma_undata))	Calamus_caryotoides);
