# Supplementary material for: Data supporting the nuclear phylogenomics of the palm subfamily Arecoideae (Arecaceae)
Source: Data Brief. 2016 Mar 2;7:532–6. doi: 10.1016/j.dib.2016.02.063 (PMC4796708; doi:10.1016/j.dib.2016.02.063)
Supplement: Supplementary file 5 — Supplementary material [file mmc5.zip › RAxML_bootstrap.Sabal_825.raxml.tre]

((((Iriartea_deltoidea	Sabal_domingensis)	((Pseudophoenix_vinifera	Chamaedorea_seifrizii)	(Phoenix_dactylifera	Serenoa_repens)))	((((Reinhardtia_latisecta	Reinhardtia_paiewonskiana)	Reinhardtia_gracilis)	((Attalea_speciosa	(Bactris_major	(Elaeis_oleifera	Elaeis_guineensis)))	Roystonea_regia))	(((Manicaria_saccifera	Geonoma_undata)	(Sclerosperma_profizianum	Podococcus_barteri))	(Orania_palindan	((Pelagodoxa_henryana	Leopoldinia_pulchra)	((Oenocarpus_minor	Oenocarpus_bataua)	((Veitchia_spiralis	(Heterospathe_cagayanensis	Kentiopsis_piersoniorum))	(Dictyosperma_album	(Hydriastele_microspadix	Dypsis_decaryi)))))))))	Nypa_fruticans);
(((((Iriartea_deltoidea	Sabal_domingensis)	(Phoenix_dactylifera	Serenoa_repens))	(((Attalea_speciosa	(Bactris_major	(Chamaedorea_seifrizii	(Elaeis_oleifera	Elaeis_guineensis))))	(Roystonea_regia	((Reinhardtia_latisecta	Reinhardtia_paiewonskiana)	Reinhardtia_gracilis)))	((((Pelagodoxa_henryana	Leopoldinia_pulchra)	((Oenocarpus_minor	Oenocarpus_bataua)	(((Veitchia_spiralis	(Kentiopsis_piersoniorum	Hydriastele_microspadix))	Heterospathe_cagayanensis)	(Dictyosperma_album	Dypsis_decaryi))))	(Manicaria_saccifera	Geonoma_undata))	(Orania_palindan	(Sclerosperma_profizianum	Podococcus_barteri)))))	Pseudophoenix_vinifera)	Nypa_fruticans);
((((Phoenix_dactylifera	(Pseudophoenix_vinifera	Serenoa_repens))	(Chamaedorea_seifrizii	(Iriartea_deltoidea	Sabal_domingensis)))	((((Pelagodoxa_henryana	((Leopoldinia_pulchra	(Oenocarpus_minor	Oenocarpus_bataua))	((Veitchia_spiralis	(Kentiopsis_piersoniorum	Hydriastele_microspadix))	((Dypsis_decaryi	Heterospathe_cagayanensis)	Dictyosperma_album))))	(Manicaria_saccifera	Geonoma_undata))	(Orania_palindan	(Sclerosperma_profizianum	Podococcus_barteri)))	((Attalea_speciosa	(Bactris_major	(Elaeis_oleifera	Elaeis_guineensis)))	(Roystonea_regia	((Reinhardtia_latisecta	Reinhardtia_paiewonskiana)	Reinhardtia_gracilis)))))	Nypa_fruticans);
((((Phoenix_dactylifera	(Chamaedorea_seifrizii	(Serenoa_repens	Iriartea_deltoidea)))	Sabal_domingensis)	(((Orania_palindan	((Leopoldinia_pulchra	Pelagodoxa_henryana)	((Oenocarpus_minor	Oenocarpus_bataua)	((Veitchia_spiralis	(Kentiopsis_piersoniorum	Hydriastele_microspadix))	((Dypsis_decaryi	Heterospathe_cagayanensis)	Dictyosperma_album)))))	((Sclerosperma_profizianum	(Manicaria_saccifera	Geonoma_undata))	(Pseudophoenix_vinifera	Podococcus_barteri)))	((Attalea_speciosa	(Bactris_major	(Elaeis_oleifera	Elaeis_guineensis)))	(Roystonea_regia	((Reinhardtia_latisecta	Reinhardtia_paiewonskiana)	Reinhardtia_gracilis)))))	Nypa_fruticans);
(((((((Leopoldinia_pulchra	Pelagodoxa_henryana)	((Oenocarpus_minor	Oenocarpus_bataua)	((Kentiopsis_piersoniorum	(Dypsis_decaryi	Heterospathe_cagayanensis))	(Dictyosperma_album	(Veitchia_spiralis	Hydriastele_microspadix)))))	Geonoma_undata)	((Podococcus_barteri	Orania_palindan)	Sclerosperma_profizianum))	(((Attalea_speciosa	(Bactris_major	(Chamaedorea_seifrizii	(Elaeis_oleifera	Elaeis_guineensis))))	((Pseudophoenix_vinifera	(Reinhardtia_latisecta	Reinhardtia_paiewonskiana))	Reinhardtia_gracilis))	(Manicaria_saccifera	Roystonea_regia)))	((Serenoa_repens	Phoenix_dactylifera)	(Iriartea_deltoidea	Sabal_domingensis)))	Nypa_fruticans);
(((((Pseudophoenix_vinifera	Podococcus_barteri)	Orania_palindan)	Sclerosperma_profizianum)	((((Attalea_speciosa	(Bactris_major	(Elaeis_oleifera	Elaeis_guineensis)))	Roystonea_regia)	(Geonoma_undata	Manicaria_saccifera))	((((Reinhardtia_latisecta	Reinhardtia_paiewonskiana)	Reinhardtia_gracilis)	((Chamaedorea_seifrizii	(Serenoa_repens	Phoenix_dactylifera))	(Iriartea_deltoidea	Sabal_domingensis)))	((Leopoldinia_pulchra	Pelagodoxa_henryana)	((Oenocarpus_minor	Oenocarpus_bataua)	(Dictyosperma_album	((Kentiopsis_piersoniorum	Heterospathe_cagayanensis)	((Dypsis_decaryi	Veitchia_spiralis)	Hydriastele_microspadix))))))))	Nypa_fruticans);
(((Pseudophoenix_vinifera	(Chamaedorea_seifrizii	((Serenoa_repens	Phoenix_dactylifera)	Sabal_domingensis)))	((((Iriartea_deltoidea	(Geonoma_undata	Manicaria_saccifera))	((Attalea_speciosa	(Bactris_major	(Elaeis_oleifera	Elaeis_guineensis)))	(Roystonea_regia	((Reinhardtia_latisecta	Reinhardtia_paiewonskiana)	Reinhardtia_gracilis))))	((Orania_palindan	Sclerosperma_profizianum)	Podococcus_barteri))	((Leopoldinia_pulchra	Pelagodoxa_henryana)	((Oenocarpus_minor	Oenocarpus_bataua)	(Dictyosperma_album	((Kentiopsis_piersoniorum	Heterospathe_cagayanensis)	((Dypsis_decaryi	Veitchia_spiralis)	Hydriastele_microspadix)))))))	Nypa_fruticans);
(((Pseudophoenix_vinifera	((Iriartea_deltoidea	Chamaedorea_seifrizii)	((Serenoa_repens	Phoenix_dactylifera)	Sabal_domingensis)))	((((Attalea_speciosa	(Bactris_major	(Elaeis_oleifera	Elaeis_guineensis)))	(Roystonea_regia	((Reinhardtia_latisecta	Reinhardtia_paiewonskiana)	Reinhardtia_gracilis)))	(Pelagodoxa_henryana	((Geonoma_undata	Manicaria_saccifera)	(((Dypsis_decaryi	Dictyosperma_album)	((Kentiopsis_piersoniorum	Heterospathe_cagayanensis)	(Veitchia_spiralis	Hydriastele_microspadix)))	(Oenocarpus_bataua	(Oenocarpus_minor	Leopoldinia_pulchra))))))	((Orania_palindan	Sclerosperma_profizianum)	Podococcus_barteri)))	Nypa_fruticans);
(((((Chamaedorea_seifrizii	(Serenoa_repens	Phoenix_dactylifera))	Sabal_domingensis)	((Geonoma_undata	(Iriartea_deltoidea	Manicaria_saccifera))	((((Attalea_speciosa	(Bactris_major	(Elaeis_oleifera	Elaeis_guineensis)))	(Roystonea_regia	((Reinhardtia_latisecta	Reinhardtia_paiewonskiana)	Reinhardtia_gracilis)))	((Leopoldinia_pulchra	Pelagodoxa_henryana)	((Oenocarpus_bataua	Oenocarpus_minor)	((Dictyosperma_album	((Kentiopsis_piersoniorum	Veitchia_spiralis)	Hydriastele_microspadix))	(Dypsis_decaryi	Heterospathe_cagayanensis)))))	(Orania_palindan	(Sclerosperma_profizianum	Podococcus_barteri)))))	Pseudophoenix_vinifera)	Nypa_fruticans);
(((((Chamaedorea_seifrizii	Phoenix_dactylifera)	(Serenoa_repens	Sabal_domingensis))	((Geonoma_undata	(Iriartea_deltoidea	Manicaria_saccifera))	((((Attalea_speciosa	(Bactris_major	(Elaeis_oleifera	Elaeis_guineensis)))	(Roystonea_regia	((Reinhardtia_latisecta	Reinhardtia_paiewonskiana)	Reinhardtia_gracilis)))	((Leopoldinia_pulchra	Pelagodoxa_henryana)	((Oenocarpus_bataua	Oenocarpus_minor)	(Dictyosperma_album	((((Dypsis_decaryi	Heterospathe_cagayanensis)	Kentiopsis_piersoniorum)	Veitchia_spiralis)	Hydriastele_microspadix)))))	(Orania_palindan	(Sclerosperma_profizianum	Podococcus_barteri)))))	Pseudophoenix_vinifera)	Nypa_fruticans);
(((((((Reinhardtia_gracilis	(Reinhardtia_paiewonskiana	Reinhardtia_latisecta))	Roystonea_regia)	(Attalea_speciosa	(Bactris_major	(Elaeis_oleifera	Elaeis_guineensis))))	(Orania_palindan	(Pelagodoxa_henryana	((Leopoldinia_pulchra	(Oenocarpus_bataua	Oenocarpus_minor))	(((Dictyosperma_album	Dypsis_decaryi)	(Hydriastele_microspadix	Veitchia_spiralis))	(Heterospathe_cagayanensis	Kentiopsis_piersoniorum))))))	((Sclerosperma_profizianum	(Geonoma_undata	(Manicaria_saccifera	Iriartea_deltoidea)))	Podococcus_barteri))	((Chamaedorea_seifrizii	(Sabal_domingensis	Pseudophoenix_vinifera))	(Serenoa_repens	Phoenix_dactylifera)))	Nypa_fruticans);
((((((Reinhardtia_gracilis	(Reinhardtia_paiewonskiana	Reinhardtia_latisecta))	Roystonea_regia)	(Attalea_speciosa	(Bactris_major	(Elaeis_oleifera	Elaeis_guineensis))))	((Orania_palindan	((Leopoldinia_pulchra	Pelagodoxa_henryana)	((Oenocarpus_bataua	Oenocarpus_minor)	(((Veitchia_spiralis	(Hydriastele_microspadix	Kentiopsis_piersoniorum))	Heterospathe_cagayanensis)	(Dypsis_decaryi	Dictyosperma_album)))))	((Geonoma_undata	(Manicaria_saccifera	Iriartea_deltoidea))	(Podococcus_barteri	Sclerosperma_profizianum))))	((Chamaedorea_seifrizii	Sabal_domingensis)	(Pseudophoenix_vinifera	(Serenoa_repens	Phoenix_dactylifera))))	Nypa_fruticans);
(((((Pseudophoenix_vinifera	(Reinhardtia_gracilis	(Reinhardtia_paiewonskiana	Reinhardtia_latisecta)))	(Geonoma_undata	Manicaria_saccifera))	(Roystonea_regia	(Attalea_speciosa	(Bactris_major	(Elaeis_oleifera	Elaeis_guineensis)))))	((((Iriartea_deltoidea	Sabal_domingensis)	(Serenoa_repens	(Chamaedorea_seifrizii	Phoenix_dactylifera)))	(((Dictyosperma_album	(Veitchia_spiralis	Hydriastele_microspadix))	((Dypsis_decaryi	Heterospathe_cagayanensis)	Kentiopsis_piersoniorum))	((Leopoldinia_pulchra	Pelagodoxa_henryana)	(Oenocarpus_bataua	Oenocarpus_minor))))	(Orania_palindan	(Podococcus_barteri	Sclerosperma_profizianum))))	Nypa_fruticans);
((Chamaedorea_seifrizii	((Pseudophoenix_vinifera	(((((Dictyosperma_album	(Dypsis_decaryi	Heterospathe_cagayanensis))	(Veitchia_spiralis	(Hydriastele_microspadix	Kentiopsis_piersoniorum)))	(Leopoldinia_pulchra	(Oenocarpus_bataua	Oenocarpus_minor)))	Pelagodoxa_henryana)	((((Sclerosperma_profizianum	Geonoma_undata)	(Iriartea_deltoidea	Manicaria_saccifera))	Podococcus_barteri)	(Orania_palindan	(((Reinhardtia_gracilis	(Reinhardtia_paiewonskiana	Reinhardtia_latisecta))	Roystonea_regia)	(Attalea_speciosa	(Bactris_major	(Elaeis_oleifera	Elaeis_guineensis))))))))	(Sabal_domingensis	(Serenoa_repens	Phoenix_dactylifera))))	Nypa_fruticans);
(((Roystonea_regia	((Orania_palindan	(Sclerosperma_profizianum	Podococcus_barteri))	(((((Reinhardtia_paiewonskiana	Reinhardtia_latisecta)	Reinhardtia_gracilis)	(((Dictyosperma_album	((Hydriastele_microspadix	(Heterospathe_cagayanensis	Kentiopsis_piersoniorum))	(Dypsis_decaryi	Veitchia_spiralis)))	(Oenocarpus_bataua	Oenocarpus_minor))	(Leopoldinia_pulchra	Pelagodoxa_henryana)))	((Sabal_domingensis	Chamaedorea_seifrizii)	(Serenoa_repens	Phoenix_dactylifera)))	(Attalea_speciosa	(Bactris_major	(Elaeis_oleifera	Elaeis_guineensis))))))	(Geonoma_undata	(Pseudophoenix_vinifera	(Iriartea_deltoidea	Manicaria_saccifera))))	Nypa_fruticans);
((Bactris_major	((Elaeis_oleifera	Elaeis_guineensis)	(((Orania_palindan	(Sclerosperma_profizianum	Podococcus_barteri))	(((Roystonea_regia	((Reinhardtia_paiewonskiana	Reinhardtia_latisecta)	Reinhardtia_gracilis))	(Geonoma_undata	(Iriartea_deltoidea	(((Pseudophoenix_vinifera	Sabal_domingensis)	(Chamaedorea_seifrizii	(Serenoa_repens	Phoenix_dactylifera)))	Manicaria_saccifera))))	((((Dypsis_decaryi	Dictyosperma_album)	(((Hydriastele_microspadix	Kentiopsis_piersoniorum)	Veitchia_spiralis)	Heterospathe_cagayanensis))	(Leopoldinia_pulchra	(Oenocarpus_bataua	Oenocarpus_minor)))	Pelagodoxa_henryana)))	Attalea_speciosa)))	Nypa_fruticans);
(((((Iriartea_deltoidea	Sabal_domingensis)	((Phoenix_dactylifera	Serenoa_repens)	Chamaedorea_seifrizii))	Pseudophoenix_vinifera)	(((Geonoma_undata	Manicaria_saccifera)	(Leopoldinia_pulchra	((Oenocarpus_bataua	Oenocarpus_minor)	((Dictyosperma_album	((Hydriastele_microspadix	Kentiopsis_piersoniorum)	Veitchia_spiralis))	(Dypsis_decaryi	Heterospathe_cagayanensis)))))	((Orania_palindan	(Sclerosperma_profizianum	Podococcus_barteri))	(((Attalea_speciosa	(Bactris_major	(Elaeis_oleifera	Elaeis_guineensis)))	(Roystonea_regia	((Reinhardtia_paiewonskiana	Reinhardtia_latisecta)	Reinhardtia_gracilis)))	Pelagodoxa_henryana))))	Nypa_fruticans);
(((((Phoenix_dactylifera	(((Sclerosperma_profizianum	(Geonoma_undata	Manicaria_saccifera))	(Orania_palindan	((Leopoldinia_pulchra	Pelagodoxa_henryana)	((Oenocarpus_bataua	Oenocarpus_minor)	(((Hydriastele_microspadix	Kentiopsis_piersoniorum)	Veitchia_spiralis)	((Dypsis_decaryi	Heterospathe_cagayanensis)	Dictyosperma_album))))))	(Chamaedorea_seifrizii	((Attalea_speciosa	(Bactris_major	(Elaeis_oleifera	Elaeis_guineensis)))	(Roystonea_regia	((Reinhardtia_paiewonskiana	Reinhardtia_latisecta)	Reinhardtia_gracilis))))))	(Pseudophoenix_vinifera	Podococcus_barteri))	(Serenoa_repens	Iriartea_deltoidea))	Sabal_domingensis)	Nypa_fruticans);
(((Sabal_domingensis	(Chamaedorea_seifrizii	(Serenoa_repens	Phoenix_dactylifera)))	((Iriartea_deltoidea	(Pseudophoenix_vinifera	Podococcus_barteri))	(((Sclerosperma_profizianum	(Geonoma_undata	Manicaria_saccifera))	(Orania_palindan	(Pelagodoxa_henryana	((Oenocarpus_bataua	Oenocarpus_minor)	(Leopoldinia_pulchra	(Heterospathe_cagayanensis	((Dictyosperma_album	(Hydriastele_microspadix	Dypsis_decaryi))	(Kentiopsis_piersoniorum	Veitchia_spiralis))))))))	((Attalea_speciosa	(Bactris_major	(Elaeis_oleifera	Elaeis_guineensis)))	(Roystonea_regia	((Reinhardtia_paiewonskiana	Reinhardtia_latisecta)	Reinhardtia_gracilis))))))	Nypa_fruticans);
(((((Chamaedorea_seifrizii	Iriartea_deltoidea)	Pseudophoenix_vinifera)	(Sabal_domingensis	(Serenoa_repens	Phoenix_dactylifera)))	((((Podococcus_barteri	Sclerosperma_profizianum)	Orania_palindan)	(((Leopoldinia_pulchra	Pelagodoxa_henryana)	((Oenocarpus_bataua	Oenocarpus_minor)	((Heterospathe_cagayanensis	Kentiopsis_piersoniorum)	((Dictyosperma_album	Dypsis_decaryi)	(Veitchia_spiralis	Hydriastele_microspadix)))))	(Geonoma_undata	Manicaria_saccifera)))	((Attalea_speciosa	(Bactris_major	(Elaeis_oleifera	Elaeis_guineensis)))	(Roystonea_regia	((Reinhardtia_paiewonskiana	Reinhardtia_latisecta)	Reinhardtia_gracilis)))))	Nypa_fruticans);
(((Pseudophoenix_vinifera	(((Phoenix_dactylifera	Serenoa_repens)	Chamaedorea_seifrizii)	Sabal_domingensis))	(((((Iriartea_deltoidea	Manicaria_saccifera)	Geonoma_undata)	((Orania_palindan	Sclerosperma_profizianum)	Podococcus_barteri))	((Leopoldinia_pulchra	Pelagodoxa_henryana)	((Oenocarpus_minor	Oenocarpus_bataua)	((Dictyosperma_album	Dypsis_decaryi)	((Heterospathe_cagayanensis	Kentiopsis_piersoniorum)	(Hydriastele_microspadix	Veitchia_spiralis))))))	(((Bactris_major	(Elaeis_oleifera	Elaeis_guineensis))	Attalea_speciosa)	((Reinhardtia_gracilis	(Reinhardtia_paiewonskiana	Reinhardtia_latisecta))	Roystonea_regia))))	Nypa_fruticans);
((((((Pseudophoenix_vinifera	(((Phoenix_dactylifera	Serenoa_repens)	Chamaedorea_seifrizii)	Sabal_domingensis))	(Iriartea_deltoidea	Manicaria_saccifera))	Geonoma_undata)	(((Orania_palindan	Sclerosperma_profizianum)	Podococcus_barteri)	(((Bactris_major	(Elaeis_oleifera	Elaeis_guineensis))	Attalea_speciosa)	((Reinhardtia_gracilis	(Reinhardtia_paiewonskiana	Reinhardtia_latisecta))	Roystonea_regia))))	((Leopoldinia_pulchra	Pelagodoxa_henryana)	((Oenocarpus_minor	Oenocarpus_bataua)	(Kentiopsis_piersoniorum	(((Dictyosperma_album	Hydriastele_microspadix)	Veitchia_spiralis)	(Dypsis_decaryi	Heterospathe_cagayanensis))))))	Nypa_fruticans);
(((((Phoenix_dactylifera	Serenoa_repens)	Chamaedorea_seifrizii)	(Iriartea_deltoidea	Sabal_domingensis))	((((Reinhardtia_gracilis	(Reinhardtia_paiewonskiana	Reinhardtia_latisecta))	(Pseudophoenix_vinifera	Podococcus_barteri))	Roystonea_regia)	(((Bactris_major	(Elaeis_oleifera	Elaeis_guineensis))	Attalea_speciosa)	((Orania_palindan	((Leopoldinia_pulchra	Pelagodoxa_henryana)	((Oenocarpus_minor	Oenocarpus_bataua)	(((Heterospathe_cagayanensis	Kentiopsis_piersoniorum)	(Hydriastele_microspadix	(Veitchia_spiralis	Dypsis_decaryi)))	Dictyosperma_album))))	(Manicaria_saccifera	(Sclerosperma_profizianum	Geonoma_undata))))))	Nypa_fruticans);
(((((Phoenix_dactylifera	Serenoa_repens)	Sabal_domingensis)	(Pseudophoenix_vinifera	Chamaedorea_seifrizii))	((((Bactris_major	(Elaeis_oleifera	Elaeis_guineensis))	Attalea_speciosa)	((Reinhardtia_gracilis	(Reinhardtia_paiewonskiana	Reinhardtia_latisecta))	Roystonea_regia))	((((Iriartea_deltoidea	Manicaria_saccifera)	Geonoma_undata)	((Pelagodoxa_henryana	Podococcus_barteri)	((Oenocarpus_minor	(Leopoldinia_pulchra	Oenocarpus_bataua))	((Dypsis_decaryi	Dictyosperma_album)	(((Veitchia_spiralis	Hydriastele_microspadix)	Kentiopsis_piersoniorum)	Heterospathe_cagayanensis)))))	(Orania_palindan	Sclerosperma_profizianum))))	Nypa_fruticans);
(((((Chamaedorea_seifrizii	Phoenix_dactylifera)	Sabal_domingensis)	Serenoa_repens)	(Pseudophoenix_vinifera	(((Leopoldinia_pulchra	Pelagodoxa_henryana)	((Oenocarpus_minor	Oenocarpus_bataua)	((((Dypsis_decaryi	Veitchia_spiralis)	Hydriastele_microspadix)	(Kentiopsis_piersoniorum	Heterospathe_cagayanensis))	Dictyosperma_album)))	(((Podococcus_barteri	(Orania_palindan	Sclerosperma_profizianum))	((Iriartea_deltoidea	Manicaria_saccifera)	Geonoma_undata))	(((Bactris_major	(Elaeis_oleifera	Elaeis_guineensis))	Attalea_speciosa)	((Reinhardtia_gracilis	(Reinhardtia_paiewonskiana	Reinhardtia_latisecta))	Roystonea_regia))))))	Nypa_fruticans);
((((Serenoa_repens	(Phoenix_dactylifera	Sabal_domingensis))	((((Podococcus_barteri	Sclerosperma_profizianum)	((Iriartea_deltoidea	Manicaria_saccifera)	Geonoma_undata))	(((Bactris_major	(Elaeis_oleifera	Elaeis_guineensis))	Attalea_speciosa)	((Chamaedorea_seifrizii	(Reinhardtia_gracilis	(Reinhardtia_paiewonskiana	Reinhardtia_latisecta)))	Roystonea_regia)))	((Pelagodoxa_henryana	((Leopoldinia_pulchra	(Oenocarpus_minor	Oenocarpus_bataua))	((((Dypsis_decaryi	Veitchia_spiralis)	(Kentiopsis_piersoniorum	Heterospathe_cagayanensis))	Dictyosperma_album)	Hydriastele_microspadix)))	Orania_palindan)))	Pseudophoenix_vinifera)	Nypa_fruticans);
((((Phoenix_dactylifera	Serenoa_repens)	(Chamaedorea_seifrizii	Sabal_domingensis))	(((((Leopoldinia_pulchra	Pelagodoxa_henryana)	((Oenocarpus_minor	Oenocarpus_bataua)	(((Dictyosperma_album	Dypsis_decaryi)	(Veitchia_spiralis	(Kentiopsis_piersoniorum	Hydriastele_microspadix)))	Heterospathe_cagayanensis)))	Orania_palindan)	(((Pseudophoenix_vinifera	Podococcus_barteri)	Sclerosperma_profizianum)	(Iriartea_deltoidea	(Manicaria_saccifera	Geonoma_undata))))	(((Bactris_major	(Elaeis_oleifera	Elaeis_guineensis))	Attalea_speciosa)	((Reinhardtia_gracilis	(Reinhardtia_paiewonskiana	Reinhardtia_latisecta))	Roystonea_regia))))	Nypa_fruticans);
(((((Phoenix_dactylifera	Serenoa_repens)	Sabal_domingensis)	(((Orania_palindan	((Manicaria_saccifera	(Sclerosperma_profizianum	Geonoma_undata))	(Iriartea_deltoidea	Podococcus_barteri)))	(((Bactris_major	(Elaeis_oleifera	Elaeis_guineensis))	Attalea_speciosa)	((Reinhardtia_gracilis	(Reinhardtia_paiewonskiana	Reinhardtia_latisecta))	Roystonea_regia)))	((Chamaedorea_seifrizii	(Leopoldinia_pulchra	Pelagodoxa_henryana))	((Oenocarpus_minor	Oenocarpus_bataua)	(((Hydriastele_microspadix	Dictyosperma_album)	Veitchia_spiralis)	(Kentiopsis_piersoniorum	(Dypsis_decaryi	Heterospathe_cagayanensis)))))))	Pseudophoenix_vinifera)	Nypa_fruticans);
(((((Leopoldinia_pulchra	Pelagodoxa_henryana)	((Oenocarpus_minor	Oenocarpus_bataua)	((Veitchia_spiralis	(Hydriastele_microspadix	Kentiopsis_piersoniorum))	(Dictyosperma_album	(Dypsis_decaryi	Heterospathe_cagayanensis)))))	((Pseudophoenix_vinifera	(Sabal_domingensis	(Phoenix_dactylifera	Serenoa_repens)))	(Chamaedorea_seifrizii	Iriartea_deltoidea)))	(((Podococcus_barteri	Sclerosperma_profizianum)	Orania_palindan)	((Manicaria_saccifera	Geonoma_undata)	(((Bactris_major	(Elaeis_oleifera	Elaeis_guineensis))	Attalea_speciosa)	((Reinhardtia_gracilis	(Reinhardtia_paiewonskiana	Reinhardtia_latisecta))	Roystonea_regia)))))	Nypa_fruticans);
((((((Chamaedorea_seifrizii	(((Bactris_major	(Elaeis_oleifera	Elaeis_guineensis))	Attalea_speciosa)	((Reinhardtia_gracilis	(Reinhardtia_paiewonskiana	Reinhardtia_latisecta))	Roystonea_regia)))	(((Leopoldinia_pulchra	Pelagodoxa_henryana)	((Oenocarpus_minor	Oenocarpus_bataua)	((Kentiopsis_piersoniorum	Heterospathe_cagayanensis)	((Veitchia_spiralis	Hydriastele_microspadix)	(Dypsis_decaryi	Dictyosperma_album)))))	(Manicaria_saccifera	Geonoma_undata)))	((Podococcus_barteri	Sclerosperma_profizianum)	Orania_palindan))	((Iriartea_deltoidea	Sabal_domingensis)	(Phoenix_dactylifera	Serenoa_repens)))	Pseudophoenix_vinifera)	Nypa_fruticans);
(((((((Chamaedorea_seifrizii	((((Reinhardtia_paiewonskiana	Reinhardtia_latisecta)	Reinhardtia_gracilis)	Roystonea_regia)	(Attalea_speciosa	(Bactris_major	(Elaeis_guineensis	Elaeis_oleifera)))))	Pelagodoxa_henryana)	(Podococcus_barteri	(Orania_palindan	(((Sclerosperma_profizianum	Geonoma_undata)	Manicaria_saccifera)	((Oenocarpus_minor	Oenocarpus_bataua)	(Dictyosperma_album	((Dypsis_decaryi	Heterospathe_cagayanensis)	(Veitchia_spiralis	(Hydriastele_microspadix	Kentiopsis_piersoniorum)))))))))	((Serenoa_repens	Phoenix_dactylifera)	(Iriartea_deltoidea	Sabal_domingensis)))	Leopoldinia_pulchra)	Pseudophoenix_vinifera)	Nypa_fruticans);
((((((((Dictyosperma_album	Dypsis_decaryi)	((Heterospathe_cagayanensis	Kentiopsis_piersoniorum)	(Veitchia_spiralis	Hydriastele_microspadix)))	((Attalea_speciosa	(Bactris_major	(Elaeis_guineensis	Elaeis_oleifera)))	(Oenocarpus_minor	Oenocarpus_bataua)))	(Leopoldinia_pulchra	Pelagodoxa_henryana))	(Geonoma_undata	(Iriartea_deltoidea	Manicaria_saccifera)))	((Orania_palindan	(Podococcus_barteri	Sclerosperma_profizianum))	(((Reinhardtia_paiewonskiana	Reinhardtia_latisecta)	Reinhardtia_gracilis)	Roystonea_regia)))	((Sabal_domingensis	((Serenoa_repens	Phoenix_dactylifera)	Chamaedorea_seifrizii))	Pseudophoenix_vinifera))	Nypa_fruticans);
((((Geonoma_undata	(Iriartea_deltoidea	Manicaria_saccifera))	(((Orania_palindan	(Podococcus_barteri	Sclerosperma_profizianum))	((Attalea_speciosa	(Bactris_major	(Elaeis_guineensis	Elaeis_oleifera)))	(((Reinhardtia_paiewonskiana	Reinhardtia_latisecta)	Reinhardtia_gracilis)	Roystonea_regia)))	(((Dypsis_decaryi	Heterospathe_cagayanensis)	(Leopoldinia_pulchra	((Oenocarpus_minor	Oenocarpus_bataua)	(Dictyosperma_album	((Kentiopsis_piersoniorum	Hydriastele_microspadix)	Veitchia_spiralis)))))	Pelagodoxa_henryana)))	((Sabal_domingensis	((Serenoa_repens	Phoenix_dactylifera)	Chamaedorea_seifrizii))	Pseudophoenix_vinifera))	Nypa_fruticans);
((Pseudophoenix_vinifera	(Iriartea_deltoidea	((Orania_palindan	(Podococcus_barteri	Sclerosperma_profizianum))	((Geonoma_undata	Manicaria_saccifera)	((Serenoa_repens	((((Phoenix_dactylifera	Chamaedorea_seifrizii)	Sabal_domingensis)	(Reinhardtia_latisecta	(Reinhardtia_gracilis	Reinhardtia_paiewonskiana)))	(((Leopoldinia_pulchra	(Oenocarpus_minor	Oenocarpus_bataua))	(((Hydriastele_microspadix	Kentiopsis_piersoniorum)	Veitchia_spiralis)	(Dictyosperma_album	(Dypsis_decaryi	Heterospathe_cagayanensis))))	Pelagodoxa_henryana)))	((Attalea_speciosa	(Bactris_major	(Elaeis_guineensis	Elaeis_oleifera)))	Roystonea_regia))))))	Nypa_fruticans);
((Sclerosperma_profizianum	((Geonoma_undata	Manicaria_saccifera)	((Iriartea_deltoidea	Podococcus_barteri)	(Orania_palindan	(((((Serenoa_repens	Phoenix_dactylifera)	Chamaedorea_seifrizii)	Sabal_domingensis)	(((Oenocarpus_minor	Oenocarpus_bataua)	(Veitchia_spiralis	(Hydriastele_microspadix	((Dictyosperma_album	Dypsis_decaryi)	((Kentiopsis_piersoniorum	Pseudophoenix_vinifera)	Heterospathe_cagayanensis)))))	(Leopoldinia_pulchra	Pelagodoxa_henryana)))	((Attalea_speciosa	(Bactris_major	(Elaeis_guineensis	Elaeis_oleifera)))	((Reinhardtia_gracilis	(Reinhardtia_paiewonskiana	Reinhardtia_latisecta))	Roystonea_regia)))))))	Nypa_fruticans);
(((Iriartea_deltoidea	(Geonoma_undata	Manicaria_saccifera))	((Orania_palindan	(Sclerosperma_profizianum	Podococcus_barteri))	(((Attalea_speciosa	(Bactris_major	(Elaeis_guineensis	Elaeis_oleifera)))	((Reinhardtia_gracilis	(Reinhardtia_paiewonskiana	Reinhardtia_latisecta))	Roystonea_regia))	((((Serenoa_repens	Phoenix_dactylifera)	Chamaedorea_seifrizii)	(Pseudophoenix_vinifera	Sabal_domingensis))	((((((Hydriastele_microspadix	(Veitchia_spiralis	Dypsis_decaryi))	(Heterospathe_cagayanensis	Kentiopsis_piersoniorum))	Dictyosperma_album)	(Oenocarpus_minor	Oenocarpus_bataua))	Leopoldinia_pulchra)	Pelagodoxa_henryana)))))	Nypa_fruticans);
((Bactris_major	((Elaeis_guineensis	Elaeis_oleifera)	((Roystonea_regia	((Geonoma_undata	Manicaria_saccifera)	((((((Dictyosperma_album	Veitchia_spiralis)	((Hydriastele_microspadix	Dypsis_decaryi)	(Heterospathe_cagayanensis	Kentiopsis_piersoniorum)))	((Leopoldinia_pulchra	Oenocarpus_minor)	Oenocarpus_bataua))	Pelagodoxa_henryana)	(((Phoenix_dactylifera	Chamaedorea_seifrizii)	Sabal_domingensis)	((Reinhardtia_gracilis	(Reinhardtia_paiewonskiana	Reinhardtia_latisecta))	Serenoa_repens)))	((Iriartea_deltoidea	(Pseudophoenix_vinifera	Podococcus_barteri))	(Orania_palindan	Sclerosperma_profizianum)))))	Attalea_speciosa)))	Nypa_fruticans);
((((((Serenoa_repens	Phoenix_dactylifera)	Chamaedorea_seifrizii)	(Iriartea_deltoidea	Sabal_domingensis))	((Roystonea_regia	(Podococcus_barteri	(Reinhardtia_gracilis	(Reinhardtia_paiewonskiana	Reinhardtia_latisecta))))	(((((Kentiopsis_piersoniorum	(Hydriastele_microspadix	Veitchia_spiralis))	(Dictyosperma_album	(Dypsis_decaryi	Heterospathe_cagayanensis)))	(Oenocarpus_minor	Oenocarpus_bataua))	(Leopoldinia_pulchra	Pelagodoxa_henryana))	((((Orania_palindan	Sclerosperma_profizianum)	(Bactris_major	(Elaeis_guineensis	Elaeis_oleifera)))	Attalea_speciosa)	(Geonoma_undata	Manicaria_saccifera)))))	Pseudophoenix_vinifera)	Nypa_fruticans);
(((Pseudophoenix_vinifera	((Serenoa_repens	Phoenix_dactylifera)	(Chamaedorea_seifrizii	Sabal_domingensis)))	(((Orania_palindan	((((Hydriastele_microspadix	(Kentiopsis_piersoniorum	Veitchia_spiralis))	((Dypsis_decaryi	Dictyosperma_album)	Heterospathe_cagayanensis))	(Leopoldinia_pulchra	(Oenocarpus_minor	Oenocarpus_bataua)))	Pelagodoxa_henryana))	(Reinhardtia_gracilis	(Reinhardtia_paiewonskiana	Reinhardtia_latisecta)))	(((Podococcus_barteri	(Sclerosperma_profizianum	(Geonoma_undata	(Iriartea_deltoidea	Manicaria_saccifera))))	((Bactris_major	(Elaeis_guineensis	Elaeis_oleifera))	Attalea_speciosa))	Roystonea_regia)))	Nypa_fruticans);
(((((Serenoa_repens	Phoenix_dactylifera)	Sabal_domingensis)	(Pseudophoenix_vinifera	Chamaedorea_seifrizii))	(((((Geonoma_undata	(Iriartea_deltoidea	Manicaria_saccifera))	(((Leopoldinia_pulchra	Pelagodoxa_henryana)	((Heterospathe_cagayanensis	Kentiopsis_piersoniorum)	(((Veitchia_spiralis	Dypsis_decaryi)	Hydriastele_microspadix)	Dictyosperma_album)))	(Oenocarpus_minor	Oenocarpus_bataua)))	(((Reinhardtia_gracilis	(Reinhardtia_paiewonskiana	Reinhardtia_latisecta))	((Bactris_major	(Elaeis_guineensis	Elaeis_oleifera))	Attalea_speciosa))	Roystonea_regia))	Podococcus_barteri)	(Orania_palindan	Sclerosperma_profizianum)))	Nypa_fruticans);
(((((Iriartea_deltoidea	Sabal_domingensis)	((Serenoa_repens	Phoenix_dactylifera)	Chamaedorea_seifrizii))	(((((Reinhardtia_latisecta	Reinhardtia_paiewonskiana)	Reinhardtia_gracilis)	Roystonea_regia)	(Attalea_speciosa	(Bactris_major	(Elaeis_oleifera	Elaeis_guineensis))))	((Orania_palindan	((Pelagodoxa_henryana	Leopoldinia_pulchra)	((Oenocarpus_bataua	Oenocarpus_minor)	(Dictyosperma_album	(((Kentiopsis_piersoniorum	Heterospathe_cagayanensis)	Hydriastele_microspadix)	(Dypsis_decaryi	Veitchia_spiralis))))))	((Geonoma_undata	Manicaria_saccifera)	(Sclerosperma_profizianum	Podococcus_barteri)))))	Pseudophoenix_vinifera)	Nypa_fruticans);
((Bactris_major	((Elaeis_oleifera	Elaeis_guineensis)	(((((Orania_palindan	((Pelagodoxa_henryana	Leopoldinia_pulchra)	((Oenocarpus_bataua	Oenocarpus_minor)	(Dictyosperma_album	((Hydriastele_microspadix	(Veitchia_spiralis	Kentiopsis_piersoniorum))	(Heterospathe_cagayanensis	Dypsis_decaryi))))))	(((Iriartea_deltoidea	(Geonoma_undata	Manicaria_saccifera))	Sclerosperma_profizianum)	Podococcus_barteri))	((Pseudophoenix_vinifera	(Phoenix_dactylifera	(Serenoa_repens	Chamaedorea_seifrizii)))	Sabal_domingensis))	(((Reinhardtia_latisecta	Reinhardtia_paiewonskiana)	Reinhardtia_gracilis)	Roystonea_regia))	Attalea_speciosa)))	Nypa_fruticans);
(((Pseudophoenix_vinifera	(((Phoenix_dactylifera	Serenoa_repens)	Chamaedorea_seifrizii)	Sabal_domingensis))	(((((Reinhardtia_latisecta	Reinhardtia_paiewonskiana)	Reinhardtia_gracilis)	Roystonea_regia)	(Attalea_speciosa	(Bactris_major	(Elaeis_oleifera	Elaeis_guineensis))))	((Orania_palindan	((Pelagodoxa_henryana	Leopoldinia_pulchra)	((Oenocarpus_bataua	Oenocarpus_minor)	((Dictyosperma_album	(Hydriastele_microspadix	Dypsis_decaryi))	(Veitchia_spiralis	(Heterospathe_cagayanensis	Kentiopsis_piersoniorum))))))	((Sclerosperma_profizianum	Podococcus_barteri)	(Iriartea_deltoidea	(Geonoma_undata	Manicaria_saccifera))))))	Nypa_fruticans);
(((((Phoenix_dactylifera	Serenoa_repens)	Chamaedorea_seifrizii)	(Iriartea_deltoidea	Sabal_domingensis))	((((Pseudophoenix_vinifera	((Reinhardtia_latisecta	Reinhardtia_paiewonskiana)	Reinhardtia_gracilis))	Roystonea_regia)	(Attalea_speciosa	(Bactris_major	(Elaeis_oleifera	Elaeis_guineensis))))	((Manicaria_saccifera	(Geonoma_undata	(Orania_palindan	(Sclerosperma_profizianum	Podococcus_barteri))))	((Pelagodoxa_henryana	(Dictyosperma_album	(((Dypsis_decaryi	Heterospathe_cagayanensis)	Kentiopsis_piersoniorum)	(Veitchia_spiralis	Hydriastele_microspadix))))	((Oenocarpus_bataua	Leopoldinia_pulchra)	Oenocarpus_minor)))))	Nypa_fruticans);
((((Pseudophoenix_vinifera	((Phoenix_dactylifera	Serenoa_repens)	Chamaedorea_seifrizii))	(Iriartea_deltoidea	Sabal_domingensis))	(((((Reinhardtia_latisecta	Reinhardtia_paiewonskiana)	Reinhardtia_gracilis)	Roystonea_regia)	(Attalea_speciosa	(Bactris_major	(Elaeis_oleifera	Elaeis_guineensis))))	((((Leopoldinia_pulchra	Pelagodoxa_henryana)	(((Dypsis_decaryi	Dictyosperma_album)	((Heterospathe_cagayanensis	Kentiopsis_piersoniorum)	(Veitchia_spiralis	Hydriastele_microspadix)))	(Oenocarpus_bataua	Oenocarpus_minor)))	(Geonoma_undata	Manicaria_saccifera))	((Sclerosperma_profizianum	Orania_palindan)	Podococcus_barteri))))	Nypa_fruticans);
((Bactris_major	((Elaeis_oleifera	Elaeis_guineensis)	(((((Sclerosperma_profizianum	(Orania_palindan	Podococcus_barteri))	(Geonoma_undata	((Pelagodoxa_henryana	(Leopoldinia_pulchra	((Oenocarpus_bataua	Oenocarpus_minor)	(((Dypsis_decaryi	Heterospathe_cagayanensis)	Dictyosperma_album)	((Kentiopsis_piersoniorum	Veitchia_spiralis)	Hydriastele_microspadix)))))	((Pseudophoenix_vinifera	((Phoenix_dactylifera	Serenoa_repens)	Chamaedorea_seifrizii))	(Iriartea_deltoidea	Sabal_domingensis)))))	Manicaria_saccifera)	(((Reinhardtia_latisecta	Reinhardtia_paiewonskiana)	Reinhardtia_gracilis)	Roystonea_regia))	Attalea_speciosa)))	Nypa_fruticans);
((Bactris_major	((Elaeis_oleifera	Elaeis_guineensis)	((((Pelagodoxa_henryana	((((Dypsis_decaryi	Heterospathe_cagayanensis)	Dictyosperma_album)	((Kentiopsis_piersoniorum	Veitchia_spiralis)	Hydriastele_microspadix))	(Leopoldinia_pulchra	(Oenocarpus_bataua	Oenocarpus_minor))))	((Manicaria_saccifera	Geonoma_undata)	Sclerosperma_profizianum))	(Orania_palindan	(Roystonea_regia	((Phoenix_dactylifera	(((Serenoa_repens	Iriartea_deltoidea)	Sabal_domingensis)	Chamaedorea_seifrizii))	(Podococcus_barteri	((Pseudophoenix_vinifera	(Reinhardtia_latisecta	Reinhardtia_paiewonskiana))	Reinhardtia_gracilis))))))	Attalea_speciosa)))	Nypa_fruticans);
((Bactris_major	((Elaeis_oleifera	Elaeis_guineensis)	(((((Pseudophoenix_vinifera	(Iriartea_deltoidea	Sabal_domingensis))	(Chamaedorea_seifrizii	(Serenoa_repens	Phoenix_dactylifera)))	((Orania_palindan	(Pelagodoxa_henryana	((Dictyosperma_album	(((Heterospathe_cagayanensis	Kentiopsis_piersoniorum)	(Dypsis_decaryi	Veitchia_spiralis))	Hydriastele_microspadix))	(Leopoldinia_pulchra	(Oenocarpus_bataua	Oenocarpus_minor)))))	(Podococcus_barteri	((Manicaria_saccifera	Geonoma_undata)	Sclerosperma_profizianum))))	(Roystonea_regia	((Reinhardtia_latisecta	Reinhardtia_paiewonskiana)	Reinhardtia_gracilis)))	Attalea_speciosa)))	Nypa_fruticans);
((Sclerosperma_profizianum	(((Sabal_domingensis	(Chamaedorea_seifrizii	Phoenix_dactylifera))	((Orania_palindan	(((((Dypsis_decaryi	Heterospathe_cagayanensis)	Dictyosperma_album)	(Kentiopsis_piersoniorum	(Veitchia_spiralis	Hydriastele_microspadix)))	(Oenocarpus_bataua	Oenocarpus_minor))	(Leopoldinia_pulchra	Pelagodoxa_henryana)))	(((Roystonea_regia	((Reinhardtia_latisecta	Reinhardtia_paiewonskiana)	Reinhardtia_gracilis))	(Attalea_speciosa	(Bactris_major	(Elaeis_oleifera	Elaeis_guineensis))))	(Manicaria_saccifera	Geonoma_undata))))	((Pseudophoenix_vinifera	Podococcus_barteri)	(Serenoa_repens	Iriartea_deltoidea))))	Nypa_fruticans);
((Leopoldinia_pulchra	(Pelagodoxa_henryana	(((((Manicaria_saccifera	Geonoma_undata)	((((Bactris_major	(Elaeis_oleifera	Elaeis_guineensis))	Attalea_speciosa)	Roystonea_regia)	((Reinhardtia_latisecta	Reinhardtia_paiewonskiana)	Reinhardtia_gracilis)))	(((Iriartea_deltoidea	Sabal_domingensis)	(Chamaedorea_seifrizii	Phoenix_dactylifera))	Serenoa_repens))	((Sclerosperma_profizianum	Orania_palindan)	(Pseudophoenix_vinifera	Podococcus_barteri)))	(((Kentiopsis_piersoniorum	(Dypsis_decaryi	Heterospathe_cagayanensis))	(Dictyosperma_album	(Veitchia_spiralis	Hydriastele_microspadix)))	(Oenocarpus_bataua	Oenocarpus_minor)))))	Nypa_fruticans);
((((Sclerosperma_profizianum	Orania_palindan)	((Roystonea_regia	(Attalea_speciosa	((Elaeis_oleifera	Elaeis_guineensis)	Bactris_major)))	((Iriartea_deltoidea	(Manicaria_saccifera	Geonoma_undata))	(((Serenoa_repens	Phoenix_dactylifera)	(Chamaedorea_seifrizii	Sabal_domingensis))	((Reinhardtia_gracilis	(Reinhardtia_latisecta	Reinhardtia_paiewonskiana))	((Leopoldinia_pulchra	Pelagodoxa_henryana)	((Oenocarpus_bataua	Oenocarpus_minor)	((Kentiopsis_piersoniorum	Heterospathe_cagayanensis)	(Dictyosperma_album	(Hydriastele_microspadix	(Veitchia_spiralis	Dypsis_decaryi)))))))))))	(Pseudophoenix_vinifera	Podococcus_barteri))	Nypa_fruticans);
(((((Leopoldinia_pulchra	Pelagodoxa_henryana)	((Oenocarpus_bataua	Oenocarpus_minor)	(Dictyosperma_album	((Veitchia_spiralis	Hydriastele_microspadix)	((Heterospathe_cagayanensis	Dypsis_decaryi)	Kentiopsis_piersoniorum)))))	(((((Reinhardtia_gracilis	(Reinhardtia_latisecta	Reinhardtia_paiewonskiana))	Roystonea_regia)	(Attalea_speciosa	((Elaeis_oleifera	Elaeis_guineensis)	Bactris_major)))	Manicaria_saccifera)	(((Podococcus_barteri	Sclerosperma_profizianum)	Orania_palindan)	Geonoma_undata)))	((Pseudophoenix_vinifera	(Serenoa_repens	Phoenix_dactylifera))	(Sabal_domingensis	(Iriartea_deltoidea	Chamaedorea_seifrizii))))	Nypa_fruticans);
((Bactris_major	(((((Geonoma_undata	Manicaria_saccifera)	(((Podococcus_barteri	Sclerosperma_profizianum)	Orania_palindan)	(((Pseudophoenix_vinifera	(Sabal_domingensis	(Serenoa_repens	Phoenix_dactylifera)))	(Iriartea_deltoidea	Chamaedorea_seifrizii))	(((Oenocarpus_bataua	Oenocarpus_minor)	((Dypsis_decaryi	Dictyosperma_album)	((Veitchia_spiralis	Hydriastele_microspadix)	(Heterospathe_cagayanensis	Kentiopsis_piersoniorum))))	(Leopoldinia_pulchra	Pelagodoxa_henryana)))))	((Reinhardtia_gracilis	(Reinhardtia_latisecta	Reinhardtia_paiewonskiana))	Roystonea_regia))	Attalea_speciosa)	(Elaeis_oleifera	Elaeis_guineensis)))	Nypa_fruticans);
((Bactris_major	(((((Geonoma_undata	Manicaria_saccifera)	(((Pseudophoenix_vinifera	Podococcus_barteri)	(Sclerosperma_profizianum	Orania_palindan))	(((Chamaedorea_seifrizii	Serenoa_repens)	((Iriartea_deltoidea	Sabal_domingensis)	Phoenix_dactylifera))	(((Oenocarpus_bataua	Oenocarpus_minor)	((Veitchia_spiralis	(Hydriastele_microspadix	Kentiopsis_piersoniorum))	((Dypsis_decaryi	Dictyosperma_album)	Heterospathe_cagayanensis)))	(Leopoldinia_pulchra	Pelagodoxa_henryana)))))	((Reinhardtia_gracilis	(Reinhardtia_latisecta	Reinhardtia_paiewonskiana))	Roystonea_regia))	Attalea_speciosa)	(Elaeis_oleifera	Elaeis_guineensis)))	Nypa_fruticans);
((((Iriartea_deltoidea	Sabal_domingensis)	(Serenoa_repens	Phoenix_dactylifera))	((((((Oenocarpus_bataua	Oenocarpus_minor)	(((Dypsis_decaryi	Veitchia_spiralis)	(Hydriastele_microspadix	(Heterospathe_cagayanensis	Kentiopsis_piersoniorum)))	Dictyosperma_album))	(Leopoldinia_pulchra	Pelagodoxa_henryana))	(Geonoma_undata	Manicaria_saccifera))	((Pseudophoenix_vinifera	Podococcus_barteri)	(Sclerosperma_profizianum	Orania_palindan)))	(((Reinhardtia_gracilis	(Reinhardtia_latisecta	Reinhardtia_paiewonskiana))	Roystonea_regia)	(Attalea_speciosa	((Chamaedorea_seifrizii	(Elaeis_oleifera	Elaeis_guineensis))	Bactris_major)))))	Nypa_fruticans);
(((Pseudophoenix_vinifera	(Iriartea_deltoidea	((Sabal_domingensis	(Serenoa_repens	Phoenix_dactylifera))	Chamaedorea_seifrizii)))	(((((Oenocarpus_bataua	Oenocarpus_minor)	((((Dypsis_decaryi	Heterospathe_cagayanensis)	Kentiopsis_piersoniorum)	(Veitchia_spiralis	Hydriastele_microspadix))	Dictyosperma_album))	(Leopoldinia_pulchra	Pelagodoxa_henryana))	((((Reinhardtia_gracilis	(Reinhardtia_latisecta	Reinhardtia_paiewonskiana))	Roystonea_regia)	(Attalea_speciosa	((Elaeis_oleifera	Elaeis_guineensis)	Bactris_major)))	(Geonoma_undata	Manicaria_saccifera)))	(Podococcus_barteri	(Sclerosperma_profizianum	Orania_palindan))))	Nypa_fruticans);
(((((((Reinhardtia_gracilis	(Reinhardtia_latisecta	Reinhardtia_paiewonskiana))	Roystonea_regia)	(Chamaedorea_seifrizii	(Attalea_speciosa	((Elaeis_oleifera	Elaeis_guineensis)	Bactris_major))))	(((Pseudophoenix_vinifera	Podococcus_barteri)	(Sclerosperma_profizianum	Orania_palindan))	((((Oenocarpus_bataua	Oenocarpus_minor)	(((Kentiopsis_piersoniorum	(Veitchia_spiralis	Hydriastele_microspadix))	Dictyosperma_album)	(Dypsis_decaryi	Heterospathe_cagayanensis)))	(Leopoldinia_pulchra	Pelagodoxa_henryana))	(Geonoma_undata	Manicaria_saccifera))))	(Phoenix_dactylifera	Serenoa_repens))	(Iriartea_deltoidea	Sabal_domingensis))	Nypa_fruticans);
(((((Leopoldinia_pulchra	(Oenocarpus_bataua	Oenocarpus_minor))	((Kentiopsis_piersoniorum	(Veitchia_spiralis	Hydriastele_microspadix))	((Dictyosperma_album	Dypsis_decaryi)	Heterospathe_cagayanensis)))	Pelagodoxa_henryana)	((Podococcus_barteri	(Sclerosperma_profizianum	Orania_palindan))	((((Chamaedorea_seifrizii	Iriartea_deltoidea)	Sabal_domingensis)	((Phoenix_dactylifera	Serenoa_repens)	Pseudophoenix_vinifera))	((Geonoma_undata	Manicaria_saccifera)	(((Reinhardtia_gracilis	(Reinhardtia_latisecta	Reinhardtia_paiewonskiana))	Roystonea_regia)	(Attalea_speciosa	((Elaeis_oleifera	Elaeis_guineensis)	Bactris_major)))))))	Nypa_fruticans);
(((((Iriartea_deltoidea	Sabal_domingensis)	((Chamaedorea_seifrizii	Phoenix_dactylifera)	Serenoa_repens))	Pseudophoenix_vinifera)	(((((Leopoldinia_pulchra	(Oenocarpus_bataua	Oenocarpus_minor))	(((Dypsis_decaryi	Heterospathe_cagayanensis)	(Dictyosperma_album	(Veitchia_spiralis	Hydriastele_microspadix)))	Kentiopsis_piersoniorum))	Pelagodoxa_henryana)	((Podococcus_barteri	(Sclerosperma_profizianum	Orania_palindan))	((Manicaria_saccifera	Roystonea_regia)	((Attalea_speciosa	((Elaeis_oleifera	Elaeis_guineensis)	Bactris_major))	(Reinhardtia_gracilis	(Reinhardtia_latisecta	Reinhardtia_paiewonskiana))))))	Geonoma_undata))	Nypa_fruticans);
((((Sabal_domingensis	((Phoenix_dactylifera	Serenoa_repens)	Chamaedorea_seifrizii))	((((Attalea_speciosa	((Elaeis_oleifera	Elaeis_guineensis)	Bactris_major))	Roystonea_regia)	(Reinhardtia_gracilis	(Reinhardtia_latisecta	Reinhardtia_paiewonskiana)))	(((Sclerosperma_profizianum	Podococcus_barteri)	(Iriartea_deltoidea	(Geonoma_undata	Manicaria_saccifera)))	(Orania_palindan	((Leopoldinia_pulchra	((Oenocarpus_bataua	Oenocarpus_minor)	((Dictyosperma_album	Dypsis_decaryi)	((Hydriastele_microspadix	Veitchia_spiralis)	(Heterospathe_cagayanensis	Kentiopsis_piersoniorum)))))	Pelagodoxa_henryana)))))	Pseudophoenix_vinifera)	Nypa_fruticans);
(((((Orania_palindan	(((Serenoa_repens	Phoenix_dactylifera)	(Chamaedorea_seifrizii	Sabal_domingensis))	((Leopoldinia_pulchra	Pelagodoxa_henryana)	((Oenocarpus_bataua	Oenocarpus_minor)	((Heterospathe_cagayanensis	Kentiopsis_piersoniorum)	((Hydriastele_microspadix	(Veitchia_spiralis	Dypsis_decaryi))	Dictyosperma_album))))))	((Roystonea_regia	(Reinhardtia_gracilis	(Reinhardtia_latisecta	Reinhardtia_paiewonskiana)))	((Bactris_major	(Elaeis_guineensis	Elaeis_oleifera))	Attalea_speciosa)))	(Iriartea_deltoidea	(Pseudophoenix_vinifera	Podococcus_barteri)))	(Manicaria_saccifera	(Sclerosperma_profizianum	Geonoma_undata)))	Nypa_fruticans);
(((((((Chamaedorea_seifrizii	Phoenix_dactylifera)	(Sabal_domingensis	Serenoa_repens))	((Leopoldinia_pulchra	Pelagodoxa_henryana)	((Oenocarpus_bataua	Oenocarpus_minor)	(((Heterospathe_cagayanensis	Kentiopsis_piersoniorum)	((Veitchia_spiralis	Dypsis_decaryi)	Dictyosperma_album))	Hydriastele_microspadix))))	((Roystonea_regia	(Reinhardtia_gracilis	(Reinhardtia_latisecta	Reinhardtia_paiewonskiana)))	((Bactris_major	(Elaeis_guineensis	Elaeis_oleifera))	Attalea_speciosa)))	((Orania_palindan	(Pseudophoenix_vinifera	Podococcus_barteri))	Sclerosperma_profizianum))	((Iriartea_deltoidea	Manicaria_saccifera)	Geonoma_undata))	Nypa_fruticans);
(((((((Pseudophoenix_vinifera	Podococcus_barteri)	((Bactris_major	(Elaeis_guineensis	Elaeis_oleifera))	Attalea_speciosa))	Orania_palindan)	(Sclerosperma_profizianum	((((Chamaedorea_seifrizii	Phoenix_dactylifera)	(Sabal_domingensis	Serenoa_repens))	((Leopoldinia_pulchra	Pelagodoxa_henryana)	((Oenocarpus_bataua	Oenocarpus_minor)	((((Heterospathe_cagayanensis	Kentiopsis_piersoniorum)	(Veitchia_spiralis	Dypsis_decaryi))	Hydriastele_microspadix)	Dictyosperma_album))))	(Reinhardtia_gracilis	(Reinhardtia_latisecta	Reinhardtia_paiewonskiana)))))	Roystonea_regia)	((Iriartea_deltoidea	Manicaria_saccifera)	Geonoma_undata))	Nypa_fruticans);
((Sabal_domingensis	((((Leopoldinia_pulchra	Pelagodoxa_henryana)	((Oenocarpus_bataua	Oenocarpus_minor)	(((Dypsis_decaryi	Heterospathe_cagayanensis)	Kentiopsis_piersoniorum)	((Hydriastele_microspadix	Veitchia_spiralis)	Dictyosperma_album))))	((((Roystonea_regia	Attalea_speciosa)	((Bactris_major	(Elaeis_guineensis	Elaeis_oleifera))	(Reinhardtia_gracilis	(Reinhardtia_latisecta	Reinhardtia_paiewonskiana))))	((Iriartea_deltoidea	Manicaria_saccifera)	Geonoma_undata))	(Orania_palindan	(Podococcus_barteri	Sclerosperma_profizianum))))	((Pseudophoenix_vinifera	(Chamaedorea_seifrizii	Phoenix_dactylifera))	Serenoa_repens)))	Nypa_fruticans);
((Pseudophoenix_vinifera	((Iriartea_deltoidea	(Manicaria_saccifera	Geonoma_undata))	(((Orania_palindan	(Podococcus_barteri	Sclerosperma_profizianum))	((Attalea_speciosa	((Elaeis_guineensis	Elaeis_oleifera)	Bactris_major))	Roystonea_regia))	((Reinhardtia_gracilis	(Reinhardtia_latisecta	Reinhardtia_paiewonskiana))	(((Sabal_domingensis	Chamaedorea_seifrizii)	(Phoenix_dactylifera	Serenoa_repens))	((Leopoldinia_pulchra	Pelagodoxa_henryana)	((Oenocarpus_bataua	Oenocarpus_minor)	(Dictyosperma_album	(((Hydriastele_microspadix	Kentiopsis_piersoniorum)	Veitchia_spiralis)	(Dypsis_decaryi	Heterospathe_cagayanensis))))))))))	Nypa_fruticans);
(((((Iriartea_deltoidea	Sabal_domingensis)	Chamaedorea_seifrizii)	(Phoenix_dactylifera	Serenoa_repens))	((((Reinhardtia_gracilis	(Reinhardtia_latisecta	Reinhardtia_paiewonskiana))	(Pseudophoenix_vinifera	Podococcus_barteri))	((Attalea_speciosa	((Elaeis_guineensis	Elaeis_oleifera)	Bactris_major))	((Orania_palindan	((Leopoldinia_pulchra	Pelagodoxa_henryana)	((Oenocarpus_bataua	Oenocarpus_minor)	(((Hydriastele_microspadix	Kentiopsis_piersoniorum)	Veitchia_spiralis)	((Dictyosperma_album	Dypsis_decaryi)	Heterospathe_cagayanensis)))))	(Sclerosperma_profizianum	(Manicaria_saccifera	Geonoma_undata)))))	Roystonea_regia))	Nypa_fruticans);
(((((Serenoa_repens	Sabal_domingensis)	(Phoenix_dactylifera	Chamaedorea_seifrizii))	((Orania_palindan	(Podococcus_barteri	(((Leopoldinia_pulchra	Pelagodoxa_henryana)	((((Hydriastele_microspadix	Kentiopsis_piersoniorum)	Veitchia_spiralis)	((Dictyosperma_album	Dypsis_decaryi)	Heterospathe_cagayanensis))	(Oenocarpus_bataua	Oenocarpus_minor)))	(Sclerosperma_profizianum	(Manicaria_saccifera	Geonoma_undata)))))	(((Reinhardtia_gracilis	(Reinhardtia_latisecta	Reinhardtia_paiewonskiana))	(Iriartea_deltoidea	Roystonea_regia))	(Attalea_speciosa	((Elaeis_guineensis	Elaeis_oleifera)	Bactris_major)))))	Pseudophoenix_vinifera)	Nypa_fruticans);
(((((Iriartea_deltoidea	Sabal_domingensis)	((Serenoa_repens	Phoenix_dactylifera)	Chamaedorea_seifrizii))	((Sclerosperma_profizianum	Podococcus_barteri)	((Orania_palindan	((Leopoldinia_pulchra	Pelagodoxa_henryana)	((((Hydriastele_microspadix	(Heterospathe_cagayanensis	Kentiopsis_piersoniorum))	(Dypsis_decaryi	Veitchia_spiralis))	Dictyosperma_album)	(Oenocarpus_bataua	Oenocarpus_minor))))	((((Reinhardtia_gracilis	(Reinhardtia_latisecta	Reinhardtia_paiewonskiana))	Roystonea_regia)	(Attalea_speciosa	((Elaeis_guineensis	Elaeis_oleifera)	Bactris_major)))	(Manicaria_saccifera	Geonoma_undata)))))	Pseudophoenix_vinifera)	Nypa_fruticans);
((((Iriartea_deltoidea	(Sabal_domingensis	((Serenoa_repens	Phoenix_dactylifera)	Chamaedorea_seifrizii)))	Pseudophoenix_vinifera)	(((Geonoma_undata	(((Roystonea_regia	(Reinhardtia_gracilis	(Reinhardtia_latisecta	Reinhardtia_paiewonskiana)))	(Attalea_speciosa	((Elaeis_guineensis	Elaeis_oleifera)	Bactris_major)))	Manicaria_saccifera))	(Orania_palindan	((Oenocarpus_bataua	Oenocarpus_minor)	((Leopoldinia_pulchra	Pelagodoxa_henryana)	(Heterospathe_cagayanensis	((Dypsis_decaryi	Veitchia_spiralis)	((Kentiopsis_piersoniorum	Hydriastele_microspadix)	Dictyosperma_album)))))))	(Sclerosperma_profizianum	Podococcus_barteri)))	Nypa_fruticans);
((((((Serenoa_repens	Phoenix_dactylifera)	(Iriartea_deltoidea	Sabal_domingensis))	Chamaedorea_seifrizii)	((Roystonea_regia	(Podococcus_barteri	(Reinhardtia_gracilis	(Pseudophoenix_vinifera	(Reinhardtia_latisecta	Reinhardtia_paiewonskiana)))))	(((Attalea_speciosa	(Elaeis_guineensis	Elaeis_oleifera))	((Manicaria_saccifera	Geonoma_undata)	Sclerosperma_profizianum))	(Orania_palindan	((((Oenocarpus_bataua	Oenocarpus_minor)	((Veitchia_spiralis	(((Dypsis_decaryi	Heterospathe_cagayanensis)	Kentiopsis_piersoniorum)	Hydriastele_microspadix))	Dictyosperma_album))	Leopoldinia_pulchra)	Pelagodoxa_henryana)))))	Bactris_major)	Nypa_fruticans);
((((((Attalea_speciosa	(Bactris_major	(Chamaedorea_seifrizii	(Elaeis_oleifera	Elaeis_guineensis))))	(Roystonea_regia	((Reinhardtia_latisecta	Reinhardtia_paiewonskiana)	Reinhardtia_gracilis)))	((((Leopoldinia_pulchra	Pelagodoxa_henryana)	((Dictyosperma_album	((Heterospathe_cagayanensis	Kentiopsis_piersoniorum)	(Hydriastele_microspadix	(Dypsis_decaryi	Veitchia_spiralis))))	(Oenocarpus_minor	Oenocarpus_bataua)))	(Manicaria_saccifera	Geonoma_undata))	(Podococcus_barteri	(Sclerosperma_profizianum	Orania_palindan))))	((Serenoa_repens	Phoenix_dactylifera)	(Sabal_domingensis	Iriartea_deltoidea)))	Pseudophoenix_vinifera)	Nypa_fruticans);
((((Leopoldinia_pulchra	Pelagodoxa_henryana)	(((Podococcus_barteri	(Sclerosperma_profizianum	Orania_palindan))	((Manicaria_saccifera	Geonoma_undata)	((Dictyosperma_album	(((Dypsis_decaryi	Heterospathe_cagayanensis)	Kentiopsis_piersoniorum)	(Hydriastele_microspadix	Veitchia_spiralis)))	(Oenocarpus_minor	Oenocarpus_bataua))))	((Attalea_speciosa	(Bactris_major	(Elaeis_oleifera	Elaeis_guineensis)))	(Roystonea_regia	((Reinhardtia_latisecta	Reinhardtia_paiewonskiana)	Reinhardtia_gracilis)))))	(((Chamaedorea_seifrizii	Pseudophoenix_vinifera)	(Serenoa_repens	Phoenix_dactylifera))	(Sabal_domingensis	Iriartea_deltoidea)))	Nypa_fruticans);
(((((Attalea_speciosa	(Bactris_major	(Elaeis_oleifera	Elaeis_guineensis)))	(Roystonea_regia	((Pseudophoenix_vinifera	(Reinhardtia_latisecta	Reinhardtia_paiewonskiana))	Reinhardtia_gracilis)))	((((Iriartea_deltoidea	Manicaria_saccifera)	Geonoma_undata)	(Podococcus_barteri	Sclerosperma_profizianum))	Orania_palindan))	(((Leopoldinia_pulchra	Pelagodoxa_henryana)	(((((Hydriastele_microspadix	Veitchia_spiralis)	Kentiopsis_piersoniorum)	(Dypsis_decaryi	Heterospathe_cagayanensis))	Dictyosperma_album)	(Oenocarpus_minor	Oenocarpus_bataua)))	(Sabal_domingensis	((Serenoa_repens	Phoenix_dactylifera)	Chamaedorea_seifrizii))))	Nypa_fruticans);
((((Sabal_domingensis	(Phoenix_dactylifera	Chamaedorea_seifrizii))	Serenoa_repens)	((Orania_palindan	(((Leopoldinia_pulchra	Pelagodoxa_henryana)	(((Hydriastele_microspadix	(Veitchia_spiralis	Kentiopsis_piersoniorum))	((Dypsis_decaryi	Heterospathe_cagayanensis)	Dictyosperma_album))	(Oenocarpus_minor	Oenocarpus_bataua)))	((((Podococcus_barteri	Pseudophoenix_vinifera)	Iriartea_deltoidea)	Roystonea_regia)	((Reinhardtia_latisecta	Reinhardtia_paiewonskiana)	Reinhardtia_gracilis))))	((Manicaria_saccifera	(Sclerosperma_profizianum	Geonoma_undata))	(Attalea_speciosa	(Bactris_major	(Elaeis_oleifera	Elaeis_guineensis))))))	Nypa_fruticans);
((((Pseudophoenix_vinifera	(Iriartea_deltoidea	Sabal_domingensis))	(Serenoa_repens	Phoenix_dactylifera))	((((Orania_palindan	(Pelagodoxa_henryana	((Leopoldinia_pulchra	(Heterospathe_cagayanensis	((Dypsis_decaryi	Dictyosperma_album)	(Hydriastele_microspadix	(Veitchia_spiralis	Kentiopsis_piersoniorum)))))	(Oenocarpus_minor	Oenocarpus_bataua))))	((Manicaria_saccifera	((Attalea_speciosa	(Bactris_major	(Elaeis_oleifera	Elaeis_guineensis)))	(Chamaedorea_seifrizii	(Roystonea_regia	((Reinhardtia_latisecta	Reinhardtia_paiewonskiana)	Reinhardtia_gracilis)))))	Geonoma_undata))	Sclerosperma_profizianum)	Podococcus_barteri))	Nypa_fruticans);
((((Pseudophoenix_vinifera	(Serenoa_repens	Phoenix_dactylifera))	(((Orania_palindan	(Pelagodoxa_henryana	((((Dypsis_decaryi	Heterospathe_cagayanensis)	(Dictyosperma_album	(Hydriastele_microspadix	(Veitchia_spiralis	Kentiopsis_piersoniorum))))	(Oenocarpus_minor	Oenocarpus_bataua))	Leopoldinia_pulchra)))	((Iriartea_deltoidea	(Geonoma_undata	Manicaria_saccifera))	(Podococcus_barteri	Sclerosperma_profizianum)))	((Attalea_speciosa	(Bactris_major	(Elaeis_oleifera	Elaeis_guineensis)))	(Roystonea_regia	(Chamaedorea_seifrizii	((Reinhardtia_latisecta	Reinhardtia_paiewonskiana)	Reinhardtia_gracilis))))))	Sabal_domingensis)	Nypa_fruticans);
(((((Orania_palindan	((((Dypsis_decaryi	Heterospathe_cagayanensis)	(Dictyosperma_album	(Hydriastele_microspadix	(Veitchia_spiralis	Kentiopsis_piersoniorum))))	(Oenocarpus_minor	Oenocarpus_bataua))	(Leopoldinia_pulchra	Pelagodoxa_henryana)))	((Geonoma_undata	Manicaria_saccifera)	(Podococcus_barteri	Sclerosperma_profizianum)))	((Attalea_speciosa	(Bactris_major	(Elaeis_oleifera	Elaeis_guineensis)))	(Roystonea_regia	((Reinhardtia_latisecta	Reinhardtia_paiewonskiana)	Reinhardtia_gracilis))))	((Sabal_domingensis	(Serenoa_repens	Iriartea_deltoidea))	(Phoenix_dactylifera	(Chamaedorea_seifrizii	Pseudophoenix_vinifera))))	Nypa_fruticans);
(((((Orania_palindan	(Podococcus_barteri	Sclerosperma_profizianum))	((((((Hydriastele_microspadix	Veitchia_spiralis)	Dictyosperma_album)	((Dypsis_decaryi	Heterospathe_cagayanensis)	Kentiopsis_piersoniorum))	(Oenocarpus_minor	Oenocarpus_bataua))	(Leopoldinia_pulchra	Pelagodoxa_henryana))	(Geonoma_undata	Manicaria_saccifera)))	((Attalea_speciosa	(Bactris_major	(Elaeis_oleifera	Elaeis_guineensis)))	(Roystonea_regia	((Reinhardtia_latisecta	Reinhardtia_paiewonskiana)	Reinhardtia_gracilis))))	((((Serenoa_repens	(Sabal_domingensis	Phoenix_dactylifera))	Chamaedorea_seifrizii)	Iriartea_deltoidea)	Pseudophoenix_vinifera))	Nypa_fruticans);
(((((Sclerosperma_profizianum	((Orania_palindan	((((Dypsis_decaryi	Heterospathe_cagayanensis)	((Hydriastele_microspadix	(Veitchia_spiralis	Kentiopsis_piersoniorum))	Dictyosperma_album))	(Oenocarpus_minor	Oenocarpus_bataua))	(Leopoldinia_pulchra	Pelagodoxa_henryana)))	(Geonoma_undata	Manicaria_saccifera)))	((Attalea_speciosa	(Bactris_major	(Elaeis_oleifera	Elaeis_guineensis)))	(Roystonea_regia	(Podococcus_barteri	((Reinhardtia_latisecta	Reinhardtia_paiewonskiana)	Reinhardtia_gracilis)))))	((Iriartea_deltoidea	Sabal_domingensis)	((Chamaedorea_seifrizii	Phoenix_dactylifera)	Serenoa_repens)))	Pseudophoenix_vinifera)	Nypa_fruticans);
(((((((((Heterospathe_cagayanensis	((Hydriastele_microspadix	(Veitchia_spiralis	Kentiopsis_piersoniorum))	(Dypsis_decaryi	Dictyosperma_album)))	(Leopoldinia_pulchra	(Oenocarpus_minor	Oenocarpus_bataua)))	Pelagodoxa_henryana)	(Geonoma_undata	Manicaria_saccifera))	(Orania_palindan	(Podococcus_barteri	Sclerosperma_profizianum)))	((Attalea_speciosa	(Bactris_major	(Chamaedorea_seifrizii	(Elaeis_oleifera	Elaeis_guineensis))))	(Roystonea_regia	((Reinhardtia_latisecta	Reinhardtia_paiewonskiana)	Reinhardtia_gracilis))))	((Iriartea_deltoidea	Sabal_domingensis)	(Phoenix_dactylifera	Serenoa_repens)))	Pseudophoenix_vinifera)	Nypa_fruticans);
((Bactris_major	((Elaeis_guineensis	Elaeis_oleifera)	(((((((Reinhardtia_latisecta	Reinhardtia_paiewonskiana)	Reinhardtia_gracilis)	((Chamaedorea_seifrizii	(Serenoa_repens	Phoenix_dactylifera))	Sabal_domingensis))	(((Oenocarpus_bataua	Oenocarpus_minor)	(((Veitchia_spiralis	Hydriastele_microspadix)	(Kentiopsis_piersoniorum	(Heterospathe_cagayanensis	Dypsis_decaryi)))	Dictyosperma_album))	(Pelagodoxa_henryana	Leopoldinia_pulchra)))	((Iriartea_deltoidea	(Geonoma_undata	Manicaria_saccifera))	(((Pseudophoenix_vinifera	Podococcus_barteri)	Orania_palindan)	Sclerosperma_profizianum)))	Roystonea_regia)	Attalea_speciosa)))	Nypa_fruticans);
((Pseudophoenix_vinifera	((Phoenix_dactylifera	Sabal_domingensis)	((Chamaedorea_seifrizii	Serenoa_repens)	(((((Oenocarpus_bataua	Oenocarpus_minor)	(((Heterospathe_cagayanensis	(Kentiopsis_piersoniorum	Hydriastele_microspadix))	(Veitchia_spiralis	Dypsis_decaryi))	Dictyosperma_album))	(Pelagodoxa_henryana	Leopoldinia_pulchra))	((Roystonea_regia	(Geonoma_undata	(Manicaria_saccifera	Iriartea_deltoidea)))	((Orania_palindan	(Podococcus_barteri	Sclerosperma_profizianum))	(Attalea_speciosa	(Bactris_major	(Elaeis_guineensis	Elaeis_oleifera))))))	((Reinhardtia_latisecta	Reinhardtia_paiewonskiana)	Reinhardtia_gracilis)))))	Nypa_fruticans);
(((((Pseudophoenix_vinifera	(Serenoa_repens	Phoenix_dactylifera))	Sabal_domingensis)	Iriartea_deltoidea)	(((Chamaedorea_seifrizii	(((Reinhardtia_latisecta	Reinhardtia_paiewonskiana)	Reinhardtia_gracilis)	Roystonea_regia))	(Attalea_speciosa	(Bactris_major	(Elaeis_guineensis	Elaeis_oleifera))))	(((((Oenocarpus_bataua	Oenocarpus_minor)	(((Hydriastele_microspadix	(Veitchia_spiralis	Dypsis_decaryi))	Dictyosperma_album)	(Heterospathe_cagayanensis	Kentiopsis_piersoniorum)))	(Pelagodoxa_henryana	Leopoldinia_pulchra))	Orania_palindan)	((Geonoma_undata	Manicaria_saccifera)	(Podococcus_barteri	Sclerosperma_profizianum)))))	Nypa_fruticans);
(((((Serenoa_repens	Phoenix_dactylifera)	Sabal_domingensis)	Pseudophoenix_vinifera)	(((((Reinhardtia_latisecta	Reinhardtia_paiewonskiana)	Reinhardtia_gracilis)	Roystonea_regia)	(Attalea_speciosa	(Bactris_major	(Chamaedorea_seifrizii	(Elaeis_guineensis	Elaeis_oleifera)))))	(((Pelagodoxa_henryana	(Leopoldinia_pulchra	((Oenocarpus_bataua	Oenocarpus_minor)	(Dictyosperma_album	(((Heterospathe_cagayanensis	Kentiopsis_piersoniorum)	Hydriastele_microspadix)	(Veitchia_spiralis	Dypsis_decaryi))))))	Orania_palindan)	(((Manicaria_saccifera	Geonoma_undata)	Iriartea_deltoidea)	(Podococcus_barteri	Sclerosperma_profizianum)))))	Nypa_fruticans);
(((((Pseudophoenix_vinifera	Podococcus_barteri)	((Manicaria_saccifera	Geonoma_undata)	(((Leopoldinia_pulchra	Pelagodoxa_henryana)	(Oenocarpus_bataua	Oenocarpus_minor))	(((Dypsis_decaryi	Heterospathe_cagayanensis)	(Dictyosperma_album	Hydriastele_microspadix))	(Kentiopsis_piersoniorum	Veitchia_spiralis)))))	(Orania_palindan	Sclerosperma_profizianum))	((((Serenoa_repens	Phoenix_dactylifera)	Sabal_domingensis)	(Chamaedorea_seifrizii	Iriartea_deltoidea))	((Roystonea_regia	(Reinhardtia_latisecta	(Reinhardtia_paiewonskiana	Reinhardtia_gracilis)))	(Attalea_speciosa	(Bactris_major	(Elaeis_guineensis	Elaeis_oleifera))))))	Nypa_fruticans);
((Pseudophoenix_vinifera	(Podococcus_barteri	((((Iriartea_deltoidea	Manicaria_saccifera)	Geonoma_undata)	Sclerosperma_profizianum)	(((((Reinhardtia_gracilis	(Reinhardtia_latisecta	Reinhardtia_paiewonskiana))	(((Oenocarpus_bataua	Oenocarpus_minor)	(((Kentiopsis_piersoniorum	Heterospathe_cagayanensis)	(Hydriastele_microspadix	(Dypsis_decaryi	Veitchia_spiralis)))	Dictyosperma_album))	(Leopoldinia_pulchra	Pelagodoxa_henryana)))	((Chamaedorea_seifrizii	(Serenoa_repens	Phoenix_dactylifera))	Sabal_domingensis))	Roystonea_regia)	((Attalea_speciosa	(Bactris_major	(Elaeis_guineensis	Elaeis_oleifera)))	Orania_palindan)))))	Nypa_fruticans);
((((((Serenoa_repens	Phoenix_dactylifera)	Chamaedorea_seifrizii)	Sabal_domingensis)	((((Podococcus_barteri	(Reinhardtia_gracilis	(Reinhardtia_latisecta	Reinhardtia_paiewonskiana)))	((Iriartea_deltoidea	(Manicaria_saccifera	Geonoma_undata))	Sclerosperma_profizianum))	(Orania_palindan	(((Oenocarpus_bataua	Oenocarpus_minor)	((Kentiopsis_piersoniorum	(Dypsis_decaryi	Heterospathe_cagayanensis))	((Hydriastele_microspadix	Veitchia_spiralis)	Dictyosperma_album)))	(Leopoldinia_pulchra	Pelagodoxa_henryana))))	(Roystonea_regia	(Attalea_speciosa	(Bactris_major	(Elaeis_guineensis	Elaeis_oleifera))))))	Pseudophoenix_vinifera)	Nypa_fruticans);
((((((Serenoa_repens	Phoenix_dactylifera)	Chamaedorea_seifrizii)	Sabal_domingensis)	((((Orania_palindan	(((Leopoldinia_pulchra	(Oenocarpus_bataua	Oenocarpus_minor))	((Dictyosperma_album	(Hydriastele_microspadix	(Veitchia_spiralis	Kentiopsis_piersoniorum)))	(Dypsis_decaryi	Heterospathe_cagayanensis)))	Pelagodoxa_henryana))	((Geonoma_undata	Manicaria_saccifera)	Sclerosperma_profizianum))	(Roystonea_regia	((Reinhardtia_gracilis	(Reinhardtia_latisecta	Reinhardtia_paiewonskiana))	(Attalea_speciosa	(Bactris_major	(Elaeis_guineensis	Elaeis_oleifera))))))	(Iriartea_deltoidea	Podococcus_barteri)))	Pseudophoenix_vinifera)	Nypa_fruticans);
(((Sclerosperma_profizianum	Orania_palindan)	(((Geonoma_undata	Manicaria_saccifera)	(((Pseudophoenix_vinifera	Podococcus_barteri)	(Reinhardtia_gracilis	(Reinhardtia_latisecta	Reinhardtia_paiewonskiana)))	((Attalea_speciosa	(Bactris_major	(Elaeis_guineensis	Elaeis_oleifera)))	Roystonea_regia)))	(((Iriartea_deltoidea	Sabal_domingensis)	((Serenoa_repens	Chamaedorea_seifrizii)	Phoenix_dactylifera))	(Leopoldinia_pulchra	(Pelagodoxa_henryana	(((Heterospathe_cagayanensis	((Veitchia_spiralis	Kentiopsis_piersoniorum)	Hydriastele_microspadix))	(Dictyosperma_album	Dypsis_decaryi))	(Oenocarpus_bataua	Oenocarpus_minor)))))))	Nypa_fruticans);
(((((Iriartea_deltoidea	Sabal_domingensis)	(Serenoa_repens	Phoenix_dactylifera))	Chamaedorea_seifrizii)	((Pelagodoxa_henryana	((Heterospathe_cagayanensis	(((Veitchia_spiralis	Kentiopsis_piersoniorum)	Hydriastele_microspadix)	(Dictyosperma_album	Dypsis_decaryi)))	(Leopoldinia_pulchra	(Oenocarpus_bataua	Oenocarpus_minor))))	((Podococcus_barteri	(Sclerosperma_profizianum	Orania_palindan))	((Geonoma_undata	Manicaria_saccifera)	((Reinhardtia_gracilis	(Pseudophoenix_vinifera	(Reinhardtia_latisecta	Reinhardtia_paiewonskiana)))	((Attalea_speciosa	(Bactris_major	(Elaeis_guineensis	Elaeis_oleifera)))	Roystonea_regia))))))	Nypa_fruticans);
((((((Phoenix_dactylifera	Serenoa_repens)	Chamaedorea_seifrizii)	(Iriartea_deltoidea	Sabal_domingensis))	Pseudophoenix_vinifera)	(((Orania_palindan	(((Manicaria_saccifera	Geonoma_undata)	Sclerosperma_profizianum)	((((Dypsis_decaryi	Heterospathe_cagayanensis)	(Dictyosperma_album	(Hydriastele_microspadix	(Kentiopsis_piersoniorum	Veitchia_spiralis))))	(Oenocarpus_minor	Oenocarpus_bataua))	(Leopoldinia_pulchra	Pelagodoxa_henryana))))	Podococcus_barteri)	(((Reinhardtia_gracilis	(Reinhardtia_paiewonskiana	Reinhardtia_latisecta))	Roystonea_regia)	(Attalea_speciosa	((Elaeis_oleifera	Elaeis_guineensis)	Bactris_major)))))	Nypa_fruticans);
(((((Chamaedorea_seifrizii	Phoenix_dactylifera)	(Sabal_domingensis	Serenoa_repens))	Pseudophoenix_vinifera)	(((((((Oenocarpus_minor	Oenocarpus_bataua)	(Heterospathe_cagayanensis	((Dypsis_decaryi	Dictyosperma_album)	(Hydriastele_microspadix	(Kentiopsis_piersoniorum	Veitchia_spiralis)))))	Leopoldinia_pulchra)	Pelagodoxa_henryana)	(Reinhardtia_gracilis	(Reinhardtia_paiewonskiana	Reinhardtia_latisecta)))	(Roystonea_regia	(Attalea_speciosa	((Elaeis_oleifera	Elaeis_guineensis)	Bactris_major))))	(((Iriartea_deltoidea	Manicaria_saccifera)	Geonoma_undata)	((Sclerosperma_profizianum	Orania_palindan)	Podococcus_barteri))))	Nypa_fruticans);
(((((Chamaedorea_seifrizii	(Serenoa_repens	Phoenix_dactylifera))	(Iriartea_deltoidea	Sabal_domingensis))	((((Elaeis_oleifera	Elaeis_guineensis)	(Bactris_major	Attalea_speciosa))	((Reinhardtia_gracilis	(Reinhardtia_paiewonskiana	Reinhardtia_latisecta))	Roystonea_regia))	(((Manicaria_saccifera	Geonoma_undata)	(Orania_palindan	(((Oenocarpus_minor	Oenocarpus_bataua)	(Heterospathe_cagayanensis	((Dypsis_decaryi	Dictyosperma_album)	(Hydriastele_microspadix	(Kentiopsis_piersoniorum	Veitchia_spiralis)))))	(Leopoldinia_pulchra	Pelagodoxa_henryana))))	(Sclerosperma_profizianum	Podococcus_barteri))))	Pseudophoenix_vinifera)	Nypa_fruticans);
((Podococcus_barteri	((((Chamaedorea_seifrizii	(Serenoa_repens	Phoenix_dactylifera))	(Pseudophoenix_vinifera	(Iriartea_deltoidea	Sabal_domingensis)))	((Attalea_speciosa	((Elaeis_oleifera	Elaeis_guineensis)	Bactris_major))	((Reinhardtia_gracilis	(Reinhardtia_paiewonskiana	Reinhardtia_latisecta))	Roystonea_regia)))	((Sclerosperma_profizianum	(Manicaria_saccifera	Geonoma_undata))	(Orania_palindan	(((Oenocarpus_minor	Oenocarpus_bataua)	((Dictyosperma_album	(Hydriastele_microspadix	(Veitchia_spiralis	Dypsis_decaryi)))	(Heterospathe_cagayanensis	Kentiopsis_piersoniorum)))	(Leopoldinia_pulchra	Pelagodoxa_henryana))))))	Nypa_fruticans);
((Chamaedorea_seifrizii	((Serenoa_repens	Phoenix_dactylifera)	((Pseudophoenix_vinifera	(Iriartea_deltoidea	Sabal_domingensis))	(((Attalea_speciosa	((Elaeis_oleifera	Elaeis_guineensis)	Bactris_major))	((Reinhardtia_gracilis	(Reinhardtia_paiewonskiana	Reinhardtia_latisecta))	Roystonea_regia))	(((((Oenocarpus_minor	Oenocarpus_bataua)	(Dictyosperma_album	((Heterospathe_cagayanensis	Kentiopsis_piersoniorum)	(Hydriastele_microspadix	(Veitchia_spiralis	Dypsis_decaryi)))))	(Leopoldinia_pulchra	Pelagodoxa_henryana))	(Manicaria_saccifera	Geonoma_undata))	(Podococcus_barteri	(Orania_palindan	Sclerosperma_profizianum)))))))	Nypa_fruticans);
((((Manicaria_saccifera	(Iriartea_deltoidea	Geonoma_undata))	((Podococcus_barteri	(Orania_palindan	Sclerosperma_profizianum))	(((Attalea_speciosa	Roystonea_regia)	(Elaeis_oleifera	Elaeis_guineensis))	((((Leopoldinia_pulchra	Pelagodoxa_henryana)	(Dictyosperma_album	((Dypsis_decaryi	Heterospathe_cagayanensis)	(Hydriastele_microspadix	(Kentiopsis_piersoniorum	Veitchia_spiralis)))))	(Bactris_major	(Oenocarpus_minor	Oenocarpus_bataua)))	((Reinhardtia_gracilis	(Reinhardtia_paiewonskiana	Reinhardtia_latisecta))	(Serenoa_repens	((Sabal_domingensis	Chamaedorea_seifrizii)	Phoenix_dactylifera)))))))	Pseudophoenix_vinifera)	Nypa_fruticans);
((((((Serenoa_repens	Phoenix_dactylifera)	Chamaedorea_seifrizii)	(Iriartea_deltoidea	Sabal_domingensis))	(((Podococcus_barteri	(Orania_palindan	Sclerosperma_profizianum))	(((Oenocarpus_minor	Oenocarpus_bataua)	((Dictyosperma_album	((Veitchia_spiralis	Dypsis_decaryi)	Hydriastele_microspadix))	(Heterospathe_cagayanensis	Kentiopsis_piersoniorum)))	(Leopoldinia_pulchra	Pelagodoxa_henryana)))	(((Roystonea_regia	(Attalea_speciosa	(Reinhardtia_gracilis	(Reinhardtia_paiewonskiana	Reinhardtia_latisecta))))	(Bactris_major	(Elaeis_oleifera	Elaeis_guineensis)))	(Geonoma_undata	Manicaria_saccifera))))	Pseudophoenix_vinifera)	Nypa_fruticans);
((Bactris_major	((Elaeis_oleifera	Elaeis_guineensis)	(((((Sclerosperma_profizianum	Geonoma_undata)	Manicaria_saccifera)	((Orania_palindan	Podococcus_barteri)	((((Phoenix_dactylifera	Serenoa_repens)	(Pseudophoenix_vinifera	Chamaedorea_seifrizii))	(Iriartea_deltoidea	Sabal_domingensis))	((((Leopoldinia_pulchra	Oenocarpus_minor)	Oenocarpus_bataua)	((Kentiopsis_piersoniorum	Veitchia_spiralis)	(Heterospathe_cagayanensis	(Dictyosperma_album	(Hydriastele_microspadix	Dypsis_decaryi)))))	Pelagodoxa_henryana))))	(Roystonea_regia	(Reinhardtia_gracilis	(Reinhardtia_paiewonskiana	Reinhardtia_latisecta))))	Attalea_speciosa)))	Nypa_fruticans);
((((Sabal_domingensis	((Phoenix_dactylifera	Serenoa_repens)	Chamaedorea_seifrizii))	Pseudophoenix_vinifera)	((Iriartea_deltoidea	(Geonoma_undata	Manicaria_saccifera))	((((Roystonea_regia	(Reinhardtia_gracilis	(Reinhardtia_paiewonskiana	Reinhardtia_latisecta)))	(Attalea_speciosa	(Bactris_major	(Elaeis_oleifera	Elaeis_guineensis))))	(((Oenocarpus_minor	Oenocarpus_bataua)	((((Dictyosperma_album	Dypsis_decaryi)	(Kentiopsis_piersoniorum	Heterospathe_cagayanensis))	Veitchia_spiralis)	Hydriastele_microspadix))	(Leopoldinia_pulchra	Pelagodoxa_henryana)))	(Orania_palindan	(Sclerosperma_profizianum	Podococcus_barteri)))))	Nypa_fruticans);
((((Sabal_domingensis	(Phoenix_dactylifera	Chamaedorea_seifrizii))	Serenoa_repens)	((((Geonoma_undata	(Manicaria_saccifera	Iriartea_deltoidea))	((Pseudophoenix_vinifera	Podococcus_barteri)	(((Oenocarpus_minor	Oenocarpus_bataua)	(((Hydriastele_microspadix	Dictyosperma_album)	Veitchia_spiralis)	(Kentiopsis_piersoniorum	(Dypsis_decaryi	Heterospathe_cagayanensis))))	(Leopoldinia_pulchra	Pelagodoxa_henryana))))	(Orania_palindan	Sclerosperma_profizianum))	((Roystonea_regia	(Reinhardtia_gracilis	(Reinhardtia_paiewonskiana	Reinhardtia_latisecta)))	(Attalea_speciosa	(Bactris_major	(Elaeis_oleifera	Elaeis_guineensis))))))	Nypa_fruticans);
((((Roystonea_regia	((Attalea_speciosa	(Bactris_major	(Elaeis_guineensis	Elaeis_oleifera)))	(Reinhardtia_gracilis	(Reinhardtia_paiewonskiana	Reinhardtia_latisecta))))	(((Manicaria_saccifera	Geonoma_undata)	(((Oenocarpus_bataua	Oenocarpus_minor)	(Dictyosperma_album	((Heterospathe_cagayanensis	Dypsis_decaryi)	(Veitchia_spiralis	(Hydriastele_microspadix	Kentiopsis_piersoniorum)))))	(Leopoldinia_pulchra	Pelagodoxa_henryana)))	(Podococcus_barteri	(Sclerosperma_profizianum	Orania_palindan))))	((Chamaedorea_seifrizii	Phoenix_dactylifera)	(Serenoa_repens	(Pseudophoenix_vinifera	(Sabal_domingensis	Iriartea_deltoidea)))))	Nypa_fruticans);
((Bactris_major	((Elaeis_guineensis	Elaeis_oleifera)	((((Orania_palindan	(((Oenocarpus_bataua	Oenocarpus_minor)	((Heterospathe_cagayanensis	Dypsis_decaryi)	((Veitchia_spiralis	(Hydriastele_microspadix	Kentiopsis_piersoniorum))	Dictyosperma_album)))	(Leopoldinia_pulchra	Pelagodoxa_henryana)))	((Chamaedorea_seifrizii	(Serenoa_repens	Phoenix_dactylifera))	Sabal_domingensis))	(((Pseudophoenix_vinifera	Podococcus_barteri)	((Reinhardtia_gracilis	(Reinhardtia_paiewonskiana	Reinhardtia_latisecta))	Roystonea_regia))	(Sclerosperma_profizianum	(Iriartea_deltoidea	(Manicaria_saccifera	Geonoma_undata)))))	Attalea_speciosa)))	Nypa_fruticans);
((((Orania_palindan	((((Chamaedorea_seifrizii	(Serenoa_repens	Phoenix_dactylifera))	Sabal_domingensis)	(Reinhardtia_gracilis	(Reinhardtia_paiewonskiana	Reinhardtia_latisecta)))	(((Oenocarpus_bataua	Oenocarpus_minor)	((Kentiopsis_piersoniorum	Heterospathe_cagayanensis)	(Veitchia_spiralis	((Dictyosperma_album	Dypsis_decaryi)	Hydriastele_microspadix))))	(Leopoldinia_pulchra	Pelagodoxa_henryana))))	(((Roystonea_regia	((Pseudophoenix_vinifera	Podococcus_barteri)	Iriartea_deltoidea))	(Manicaria_saccifera	Geonoma_undata))	Attalea_speciosa))	(Sclerosperma_profizianum	(Bactris_major	(Elaeis_guineensis	Elaeis_oleifera))))	Nypa_fruticans);
((((Pseudophoenix_vinifera	Sabal_domingensis)	(Chamaedorea_seifrizii	(Serenoa_repens	Phoenix_dactylifera)))	((((Podococcus_barteri	Sclerosperma_profizianum)	((Iriartea_deltoidea	Manicaria_saccifera)	Geonoma_undata))	(Orania_palindan	(((((Dictyosperma_album	Dypsis_decaryi)	Heterospathe_cagayanensis)	((Kentiopsis_piersoniorum	Veitchia_spiralis)	Hydriastele_microspadix))	(Oenocarpus_bataua	Oenocarpus_minor))	(Leopoldinia_pulchra	Pelagodoxa_henryana))))	(((Bactris_major	(Elaeis_guineensis	Elaeis_oleifera))	Attalea_speciosa)	(Roystonea_regia	(Reinhardtia_gracilis	(Reinhardtia_paiewonskiana	Reinhardtia_latisecta))))))	Nypa_fruticans);
(((((Sabal_domingensis	(Chamaedorea_seifrizii	Phoenix_dactylifera))	Serenoa_repens)	((((Podococcus_barteri	Sclerosperma_profizianum)	((Iriartea_deltoidea	Manicaria_saccifera)	Geonoma_undata))	(Orania_palindan	(((((Kentiopsis_piersoniorum	(Hydriastele_microspadix	Dictyosperma_album))	(Veitchia_spiralis	Dypsis_decaryi))	Heterospathe_cagayanensis)	(Oenocarpus_bataua	Oenocarpus_minor))	(Leopoldinia_pulchra	Pelagodoxa_henryana))))	(((Bactris_major	(Elaeis_guineensis	Elaeis_oleifera))	Attalea_speciosa)	(Roystonea_regia	(Reinhardtia_gracilis	(Reinhardtia_paiewonskiana	Reinhardtia_latisecta))))))	Pseudophoenix_vinifera)	Nypa_fruticans);
(((Iriartea_deltoidea	(Pseudophoenix_vinifera	(Sabal_domingensis	(Chamaedorea_seifrizii	(Serenoa_repens	Phoenix_dactylifera)))))	((((Bactris_major	(Elaeis_guineensis	Elaeis_oleifera))	Attalea_speciosa)	(Roystonea_regia	(Reinhardtia_gracilis	(Reinhardtia_paiewonskiana	Reinhardtia_latisecta))))	((((Sclerosperma_profizianum	(Manicaria_saccifera	Geonoma_undata))	(((((Veitchia_spiralis	((Dypsis_decaryi	Heterospathe_cagayanensis)	Kentiopsis_piersoniorum))	Hydriastele_microspadix)	Dictyosperma_album)	(Oenocarpus_bataua	Oenocarpus_minor))	(Leopoldinia_pulchra	Pelagodoxa_henryana)))	Orania_palindan)	Podococcus_barteri)))	Nypa_fruticans);
(((Pseudophoenix_vinifera	((Serenoa_repens	Sabal_domingensis)	(Chamaedorea_seifrizii	Phoenix_dactylifera)))	(((Roystonea_regia	((Reinhardtia_gracilis	(Reinhardtia_paiewonskiana	Reinhardtia_latisecta))	((Bactris_major	(Elaeis_guineensis	Elaeis_oleifera))	Attalea_speciosa)))	(((Iriartea_deltoidea	Manicaria_saccifera)	Geonoma_undata)	((Podococcus_barteri	Orania_palindan)	Sclerosperma_profizianum)))	((((Heterospathe_cagayanensis	(Dypsis_decaryi	Dictyosperma_album))	((Veitchia_spiralis	Kentiopsis_piersoniorum)	Hydriastele_microspadix))	(Oenocarpus_bataua	Oenocarpus_minor))	(Leopoldinia_pulchra	Pelagodoxa_henryana))))	Nypa_fruticans);
((((Pseudophoenix_vinifera	(Iriartea_deltoidea	Sabal_domingensis))	((Serenoa_repens	Phoenix_dactylifera)	Chamaedorea_seifrizii))	(((Orania_palindan	(((((Heterospathe_cagayanensis	Kentiopsis_piersoniorum)	((Dypsis_decaryi	Dictyosperma_album)	Hydriastele_microspadix))	Veitchia_spiralis)	(Oenocarpus_bataua	Oenocarpus_minor))	(Leopoldinia_pulchra	Pelagodoxa_henryana)))	(Podococcus_barteri	(Sclerosperma_profizianum	(Geonoma_undata	Manicaria_saccifera))))	(Roystonea_regia	((Reinhardtia_gracilis	(Reinhardtia_paiewonskiana	Reinhardtia_latisecta))	((Bactris_major	(Elaeis_guineensis	Elaeis_oleifera))	Attalea_speciosa)))))	Nypa_fruticans);
((((Iriartea_deltoidea	Sabal_domingensis)	((Serenoa_repens	Phoenix_dactylifera)	Chamaedorea_seifrizii))	((((Geonoma_undata	Manicaria_saccifera)	(Orania_palindan	(((Heterospathe_cagayanensis	((Hydriastele_microspadix	(Veitchia_spiralis	Kentiopsis_piersoniorum))	(Dypsis_decaryi	Dictyosperma_album)))	(Leopoldinia_pulchra	(Oenocarpus_bataua	Oenocarpus_minor)))	Pelagodoxa_henryana)))	((Pseudophoenix_vinifera	Podococcus_barteri)	Sclerosperma_profizianum))	(((Bactris_major	(Elaeis_guineensis	Elaeis_oleifera))	Attalea_speciosa)	(Roystonea_regia	(Reinhardtia_gracilis	(Reinhardtia_paiewonskiana	Reinhardtia_latisecta))))))	Nypa_fruticans);
(((((Iriartea_deltoidea	Sabal_domingensis)	((Serenoa_repens	Phoenix_dactylifera)	Chamaedorea_seifrizii))	((((Bactris_major	(Elaeis_guineensis	Elaeis_oleifera))	Attalea_speciosa)	(Roystonea_regia	(Reinhardtia_gracilis	(Reinhardtia_paiewonskiana	Reinhardtia_latisecta))))	(((Geonoma_undata	Manicaria_saccifera)	((((Heterospathe_cagayanensis	(Hydriastele_microspadix	((Dypsis_decaryi	Veitchia_spiralis)	Kentiopsis_piersoniorum)))	Dictyosperma_album)	(Oenocarpus_bataua	Oenocarpus_minor))	(Leopoldinia_pulchra	Pelagodoxa_henryana)))	((Podococcus_barteri	Orania_palindan)	Sclerosperma_profizianum))))	Pseudophoenix_vinifera)	Nypa_fruticans);
((Bactris_major	((Elaeis_guineensis	Elaeis_oleifera)	(Attalea_speciosa	((((Sabal_domingensis	(Chamaedorea_seifrizii	(Phoenix_dactylifera	Serenoa_repens)))	(((((Leopoldinia_pulchra	Oenocarpus_minor)	Oenocarpus_bataua)	((Dypsis_decaryi	Heterospathe_cagayanensis)	(Dictyosperma_album	(Veitchia_spiralis	(Hydriastele_microspadix	Kentiopsis_piersoniorum)))))	Pelagodoxa_henryana)	(Reinhardtia_gracilis	(Reinhardtia_latisecta	Reinhardtia_paiewonskiana))))	(Orania_palindan	Roystonea_regia))	(((Sclerosperma_profizianum	Geonoma_undata)	Manicaria_saccifera)	(Iriartea_deltoidea	(Pseudophoenix_vinifera	Podococcus_barteri)))))))	Nypa_fruticans);
((((Phoenix_dactylifera	Serenoa_repens)	(Pseudophoenix_vinifera	Sabal_domingensis))	((((Bactris_major	(Elaeis_guineensis	Elaeis_oleifera))	Attalea_speciosa)	(((Reinhardtia_gracilis	(Reinhardtia_latisecta	Reinhardtia_paiewonskiana))	Roystonea_regia)	Chamaedorea_seifrizii))	(((((Oenocarpus_minor	Oenocarpus_bataua)	((Dypsis_decaryi	Heterospathe_cagayanensis)	(Dictyosperma_album	(Veitchia_spiralis	(Hydriastele_microspadix	Kentiopsis_piersoniorum)))))	(Leopoldinia_pulchra	Pelagodoxa_henryana))	((Manicaria_saccifera	Geonoma_undata)	Iriartea_deltoidea))	((Podococcus_barteri	Sclerosperma_profizianum)	Orania_palindan))))	Nypa_fruticans);
((Bactris_major	((Elaeis_guineensis	Elaeis_oleifera)	(Attalea_speciosa	(((((Pseudophoenix_vinifera	Podococcus_barteri)	Sclerosperma_profizianum)	((Manicaria_saccifera	Geonoma_undata)	Iriartea_deltoidea))	(Roystonea_regia	((((Oenocarpus_minor	Oenocarpus_bataua)	(Dictyosperma_album	(((Heterospathe_cagayanensis	Kentiopsis_piersoniorum)	Hydriastele_microspadix)	(Dypsis_decaryi	Veitchia_spiralis))))	(Leopoldinia_pulchra	Pelagodoxa_henryana))	((((Chamaedorea_seifrizii	Phoenix_dactylifera)	Serenoa_repens)	Sabal_domingensis)	(Reinhardtia_gracilis	(Reinhardtia_latisecta	Reinhardtia_paiewonskiana))))))	Orania_palindan))))	Nypa_fruticans);
(((((Pseudophoenix_vinifera	Podococcus_barteri)	Pelagodoxa_henryana)	((((Orania_palindan	((Phoenix_dactylifera	Serenoa_repens)	(Chamaedorea_seifrizii	(Iriartea_deltoidea	Sabal_domingensis))))	((Roystonea_regia	(Reinhardtia_gracilis	(Reinhardtia_latisecta	Reinhardtia_paiewonskiana)))	(Manicaria_saccifera	(((Elaeis_guineensis	Elaeis_oleifera)	Bactris_major)	Attalea_speciosa))))	(Sclerosperma_profizianum	Geonoma_undata))	((Oenocarpus_minor	Oenocarpus_bataua)	((Veitchia_spiralis	(Hydriastele_microspadix	Kentiopsis_piersoniorum))	(Dictyosperma_album	(Dypsis_decaryi	Heterospathe_cagayanensis))))))	Leopoldinia_pulchra)	Nypa_fruticans);
(((((Phoenix_dactylifera	Serenoa_repens)	(Chamaedorea_seifrizii	Sabal_domingensis))	(Pseudophoenix_vinifera	Iriartea_deltoidea))	((Orania_palindan	((Podococcus_barteri	(Sclerosperma_profizianum	(Manicaria_saccifera	Geonoma_undata)))	((Leopoldinia_pulchra	Pelagodoxa_henryana)	((Oenocarpus_minor	Oenocarpus_bataua)	((Veitchia_spiralis	(Hydriastele_microspadix	Kentiopsis_piersoniorum))	(Dictyosperma_album	(Dypsis_decaryi	Heterospathe_cagayanensis)))))))	((Reinhardtia_gracilis	(Reinhardtia_latisecta	Reinhardtia_paiewonskiana))	((((Elaeis_guineensis	Elaeis_oleifera)	Bactris_major)	Attalea_speciosa)	Roystonea_regia))))	Nypa_fruticans);
((((Sabal_domingensis	((Phoenix_dactylifera	Serenoa_repens)	Chamaedorea_seifrizii))	(Pseudophoenix_vinifera	Iriartea_deltoidea))	((((Leopoldinia_pulchra	Pelagodoxa_henryana)	((Oenocarpus_minor	Oenocarpus_bataua)	(((Veitchia_spiralis	(Hydriastele_microspadix	(Heterospathe_cagayanensis	Kentiopsis_piersoniorum)))	Dictyosperma_album)	Dypsis_decaryi)))	Orania_palindan)	((Manicaria_saccifera	((((Elaeis_guineensis	Elaeis_oleifera)	Bactris_major)	Attalea_speciosa)	(Roystonea_regia	(Reinhardtia_gracilis	(Reinhardtia_latisecta	Reinhardtia_paiewonskiana)))))	(Geonoma_undata	(Podococcus_barteri	Sclerosperma_profizianum)))))	Nypa_fruticans);
((((Iriartea_deltoidea	Sabal_domingensis)	((Phoenix_dactylifera	Serenoa_repens)	Chamaedorea_seifrizii))	(((((Pelagodoxa_henryana	((Leopoldinia_pulchra	(Oenocarpus_minor	Oenocarpus_bataua))	(((Dypsis_decaryi	Heterospathe_cagayanensis)	Kentiopsis_piersoniorum)	(Dictyosperma_album	(Veitchia_spiralis	Hydriastele_microspadix)))))	Orania_palindan)	(Sclerosperma_profizianum	(Geonoma_undata	Manicaria_saccifera)))	(Pseudophoenix_vinifera	Podococcus_barteri))	((((Elaeis_guineensis	Elaeis_oleifera)	Bactris_major)	Attalea_speciosa)	(Roystonea_regia	(Reinhardtia_gracilis	(Reinhardtia_latisecta	Reinhardtia_paiewonskiana))))))	Nypa_fruticans);
((((Iriartea_deltoidea	Pseudophoenix_vinifera)	((Phoenix_dactylifera	Serenoa_repens)	(Chamaedorea_seifrizii	Sabal_domingensis)))	(((((Leopoldinia_pulchra	Pelagodoxa_henryana)	((Oenocarpus_minor	Oenocarpus_bataua)	((Dypsis_decaryi	Heterospathe_cagayanensis)	(((Kentiopsis_piersoniorum	Veitchia_spiralis)	Hydriastele_microspadix)	Dictyosperma_album))))	(Geonoma_undata	Manicaria_saccifera))	(Orania_palindan	(Sclerosperma_profizianum	Podococcus_barteri)))	((((Elaeis_guineensis	Elaeis_oleifera)	Bactris_major)	Attalea_speciosa)	(Roystonea_regia	(Reinhardtia_gracilis	(Reinhardtia_latisecta	Reinhardtia_paiewonskiana))))))	Nypa_fruticans);
((Bactris_major	((Attalea_speciosa	((Roystonea_regia	(Reinhardtia_gracilis	(Reinhardtia_latisecta	Reinhardtia_paiewonskiana)))	((Leopoldinia_pulchra	Pelagodoxa_henryana)	((Iriartea_deltoidea	(Pseudophoenix_vinifera	((Phoenix_dactylifera	Serenoa_repens)	(Chamaedorea_seifrizii	Sabal_domingensis))))	((((Oenocarpus_minor	Oenocarpus_bataua)	((Veitchia_spiralis	(Kentiopsis_piersoniorum	Hydriastele_microspadix))	((Dypsis_decaryi	Heterospathe_cagayanensis)	Dictyosperma_album)))	((Podococcus_barteri	Sclerosperma_profizianum)	(Geonoma_undata	Manicaria_saccifera)))	Orania_palindan)))))	(Elaeis_guineensis	Elaeis_oleifera)))	Nypa_fruticans);
(((Pseudophoenix_vinifera	((Phoenix_dactylifera	Serenoa_repens)	(Chamaedorea_seifrizii	Sabal_domingensis)))	((Geonoma_undata	(Iriartea_deltoidea	Manicaria_saccifera))	((Orania_palindan	(Podococcus_barteri	Sclerosperma_profizianum))	(((((Elaeis_guineensis	Elaeis_oleifera)	Bactris_major)	Attalea_speciosa)	(Roystonea_regia	(Reinhardtia_gracilis	(Reinhardtia_latisecta	Reinhardtia_paiewonskiana))))	(((Oenocarpus_minor	Oenocarpus_bataua)	((Veitchia_spiralis	(Kentiopsis_piersoniorum	Hydriastele_microspadix))	((Dypsis_decaryi	Heterospathe_cagayanensis)	Dictyosperma_album)))	(Leopoldinia_pulchra	Pelagodoxa_henryana))))))	Nypa_fruticans);
(((Pseudophoenix_vinifera	((Iriartea_deltoidea	Sabal_domingensis)	(Chamaedorea_seifrizii	(Phoenix_dactylifera	Serenoa_repens))))	(((((Bactris_major	(Elaeis_oleifera	Elaeis_guineensis))	Attalea_speciosa)	((Reinhardtia_gracilis	(Reinhardtia_paiewonskiana	Reinhardtia_latisecta))	Roystonea_regia))	(Podococcus_barteri	(Orania_palindan	Sclerosperma_profizianum)))	((((Oenocarpus_bataua	Oenocarpus_minor)	(Dictyosperma_album	((Heterospathe_cagayanensis	Kentiopsis_piersoniorum)	(Hydriastele_microspadix	(Dypsis_decaryi	Veitchia_spiralis)))))	(Leopoldinia_pulchra	Pelagodoxa_henryana))	(Geonoma_undata	Manicaria_saccifera))))	Nypa_fruticans);
((((Bactris_major	(Elaeis_oleifera	Elaeis_guineensis))	Attalea_speciosa)	(((Geonoma_undata	Manicaria_saccifera)	(Podococcus_barteri	(Orania_palindan	Sclerosperma_profizianum)))	(((Reinhardtia_gracilis	(Pseudophoenix_vinifera	(Reinhardtia_paiewonskiana	Reinhardtia_latisecta)))	(((Serenoa_repens	(Iriartea_deltoidea	Sabal_domingensis))	(Chamaedorea_seifrizii	Phoenix_dactylifera))	(((Leopoldinia_pulchra	(Oenocarpus_bataua	Oenocarpus_minor))	(((Hydriastele_microspadix	Veitchia_spiralis)	Kentiopsis_piersoniorum)	(Heterospathe_cagayanensis	(Dictyosperma_album	Dypsis_decaryi))))	Pelagodoxa_henryana)))	Roystonea_regia)))	Nypa_fruticans);
((((((((Oenocarpus_bataua	Oenocarpus_minor)	(Veitchia_spiralis	((Kentiopsis_piersoniorum	Heterospathe_cagayanensis)	(Hydriastele_microspadix	(Dictyosperma_album	Dypsis_decaryi)))))	(Leopoldinia_pulchra	Pelagodoxa_henryana))	Orania_palindan)	(((Pseudophoenix_vinifera	Podococcus_barteri)	(Reinhardtia_gracilis	(Reinhardtia_paiewonskiana	Reinhardtia_latisecta)))	(Roystonea_regia	((Bactris_major	(Elaeis_oleifera	Elaeis_guineensis))	Attalea_speciosa))))	((Sclerosperma_profizianum	Geonoma_undata)	Manicaria_saccifera))	((Iriartea_deltoidea	Sabal_domingensis)	((Serenoa_repens	Chamaedorea_seifrizii)	Phoenix_dactylifera)))	Nypa_fruticans);
((Bactris_major	((Elaeis_oleifera	Elaeis_guineensis)	(Attalea_speciosa	((Iriartea_deltoidea	(Geonoma_undata	Manicaria_saccifera))	((((Leopoldinia_pulchra	(Oenocarpus_bataua	Oenocarpus_minor))	(((Dypsis_decaryi	Veitchia_spiralis)	(Heterospathe_cagayanensis	Dictyosperma_album))	(Hydriastele_microspadix	Kentiopsis_piersoniorum)))	Pelagodoxa_henryana)	((((((Chamaedorea_seifrizii	Phoenix_dactylifera)	Serenoa_repens)	Sabal_domingensis)	(Reinhardtia_gracilis	(Pseudophoenix_vinifera	(Reinhardtia_paiewonskiana	Reinhardtia_latisecta))))	((Podococcus_barteri	Sclerosperma_profizianum)	Orania_palindan))	Roystonea_regia))))))	Nypa_fruticans);
((Sabal_domingensis	((((Serenoa_repens	(Chamaedorea_seifrizii	(Reinhardtia_gracilis	(Reinhardtia_paiewonskiana	Reinhardtia_latisecta))))	(((Bactris_major	(Elaeis_oleifera	Elaeis_guineensis))	Attalea_speciosa)	(Iriartea_deltoidea	Roystonea_regia)))	(((Podococcus_barteri	Sclerosperma_profizianum)	Orania_palindan)	((Geonoma_undata	Manicaria_saccifera)	((Oenocarpus_bataua	Oenocarpus_minor)	(((Veitchia_spiralis	(Hydriastele_microspadix	((Dypsis_decaryi	Heterospathe_cagayanensis)	Kentiopsis_piersoniorum)))	Dictyosperma_album)	(Pelagodoxa_henryana	Leopoldinia_pulchra))))))	(Pseudophoenix_vinifera	Phoenix_dactylifera)))	Nypa_fruticans);
((Pseudophoenix_vinifera	(((((Geonoma_undata	Manicaria_saccifera)	(((Oenocarpus_bataua	Oenocarpus_minor)	(((Veitchia_spiralis	(Hydriastele_microspadix	Kentiopsis_piersoniorum))	Dictyosperma_album)	(Heterospathe_cagayanensis	Dypsis_decaryi)))	(Pelagodoxa_henryana	Leopoldinia_pulchra)))	((Podococcus_barteri	Sclerosperma_profizianum)	Orania_palindan))	(((Bactris_major	(Chamaedorea_seifrizii	(Elaeis_oleifera	Elaeis_guineensis)))	Attalea_speciosa)	(Roystonea_regia	(Reinhardtia_gracilis	(Reinhardtia_paiewonskiana	Reinhardtia_latisecta)))))	((Serenoa_repens	Phoenix_dactylifera)	(Iriartea_deltoidea	Sabal_domingensis))))	Nypa_fruticans);
((((Geonoma_undata	Manicaria_saccifera)	((((Bactris_major	(Elaeis_oleifera	Elaeis_guineensis))	Attalea_speciosa)	(Roystonea_regia	(Reinhardtia_gracilis	(Reinhardtia_paiewonskiana	Reinhardtia_latisecta))))	(((Podococcus_barteri	Sclerosperma_profizianum)	Orania_palindan)	(((Oenocarpus_bataua	Oenocarpus_minor)	(((Veitchia_spiralis	(Hydriastele_microspadix	Kentiopsis_piersoniorum))	Dictyosperma_album)	(Heterospathe_cagayanensis	Dypsis_decaryi)))	(Pelagodoxa_henryana	Leopoldinia_pulchra)))))	((Serenoa_repens	Phoenix_dactylifera)	((Pseudophoenix_vinifera	Sabal_domingensis)	(Iriartea_deltoidea	Chamaedorea_seifrizii))))	Nypa_fruticans);
((((Chamaedorea_seifrizii	(((Bactris_major	(Elaeis_oleifera	Elaeis_guineensis))	Attalea_speciosa)	(Roystonea_regia	(Reinhardtia_gracilis	(Reinhardtia_paiewonskiana	Reinhardtia_latisecta)))))	((((((Heterospathe_cagayanensis	Kentiopsis_piersoniorum)	(Hydriastele_microspadix	Veitchia_spiralis))	(Dictyosperma_album	Dypsis_decaryi))	(Geonoma_undata	Manicaria_saccifera))	((Oenocarpus_bataua	Oenocarpus_minor)	(Pelagodoxa_henryana	Leopoldinia_pulchra)))	((Sclerosperma_profizianum	Orania_palindan)	Podococcus_barteri)))	(((Serenoa_repens	Phoenix_dactylifera)	(Sabal_domingensis	Iriartea_deltoidea))	Pseudophoenix_vinifera))	Nypa_fruticans);
((Bactris_major	((Elaeis_oleifera	Elaeis_guineensis)	(Attalea_speciosa	(((Orania_palindan	((Sclerosperma_profizianum	(Geonoma_undata	(Iriartea_deltoidea	Manicaria_saccifera)))	(Pseudophoenix_vinifera	Podococcus_barteri)))	(((Reinhardtia_gracilis	(Reinhardtia_paiewonskiana	Reinhardtia_latisecta))	((Serenoa_repens	Phoenix_dactylifera)	Sabal_domingensis))	(((Chamaedorea_seifrizii	Pelagodoxa_henryana)	Leopoldinia_pulchra)	((((Kentiopsis_piersoniorum	Veitchia_spiralis)	(Dypsis_decaryi	Heterospathe_cagayanensis))	(Dictyosperma_album	Hydriastele_microspadix))	(Oenocarpus_bataua	Oenocarpus_minor)))))	Roystonea_regia))))	Nypa_fruticans);
((((Sabal_domingensis	Iriartea_deltoidea)	(Chamaedorea_seifrizii	(Pseudophoenix_vinifera	(Serenoa_repens	Phoenix_dactylifera))))	(((Geonoma_undata	Manicaria_saccifera)	((((Pelagodoxa_henryana	Leopoldinia_pulchra)	(Oenocarpus_bataua	Oenocarpus_minor))	((Dictyosperma_album	(Hydriastele_microspadix	(Dypsis_decaryi	Veitchia_spiralis)))	(Kentiopsis_piersoniorum	Heterospathe_cagayanensis)))	(Roystonea_regia	(Reinhardtia_latisecta	(Reinhardtia_gracilis	Reinhardtia_paiewonskiana)))))	((Orania_palindan	(Podococcus_barteri	Sclerosperma_profizianum))	((Bactris_major	(Elaeis_oleifera	Elaeis_guineensis))	Attalea_speciosa))))	Nypa_fruticans);
((((Phoenix_dactylifera	Serenoa_repens)	(Pseudophoenix_vinifera	(Sabal_domingensis	Iriartea_deltoidea)))	(((Roystonea_regia	(Chamaedorea_seifrizii	((Reinhardtia_paiewonskiana	Reinhardtia_latisecta)	Reinhardtia_gracilis)))	(Attalea_speciosa	(Bactris_major	(Elaeis_oleifera	Elaeis_guineensis))))	(((Geonoma_undata	Manicaria_saccifera)	(Orania_palindan	(((Oenocarpus_bataua	Oenocarpus_minor)	(Dictyosperma_album	(Hydriastele_microspadix	((Dypsis_decaryi	Veitchia_spiralis)	(Heterospathe_cagayanensis	Kentiopsis_piersoniorum)))))	(Pelagodoxa_henryana	Leopoldinia_pulchra))))	(Podococcus_barteri	Sclerosperma_profizianum))))	Nypa_fruticans);
((((Pseudophoenix_vinifera	(Chamaedorea_seifrizii	(Sabal_domingensis	(Phoenix_dactylifera	Serenoa_repens))))	((Geonoma_undata	Manicaria_saccifera)	Iriartea_deltoidea))	(((Roystonea_regia	((Reinhardtia_paiewonskiana	Reinhardtia_latisecta)	Reinhardtia_gracilis))	(Attalea_speciosa	(Bactris_major	(Elaeis_oleifera	Elaeis_guineensis))))	((Sclerosperma_profizianum	(Orania_palindan	Podococcus_barteri))	(((Leopoldinia_pulchra	(Oenocarpus_bataua	Oenocarpus_minor))	((Heterospathe_cagayanensis	Kentiopsis_piersoniorum)	((Hydriastele_microspadix	Veitchia_spiralis)	(Dypsis_decaryi	Dictyosperma_album))))	Pelagodoxa_henryana))))	Nypa_fruticans);
((((((Roystonea_regia	((Reinhardtia_paiewonskiana	Reinhardtia_latisecta)	Reinhardtia_gracilis))	(Attalea_speciosa	(Bactris_major	(Chamaedorea_seifrizii	(Elaeis_oleifera	Elaeis_guineensis)))))	((((Oenocarpus_bataua	Oenocarpus_minor)	((Heterospathe_cagayanensis	(Hydriastele_microspadix	(Veitchia_spiralis	Kentiopsis_piersoniorum)))	(Dypsis_decaryi	Dictyosperma_album)))	(Leopoldinia_pulchra	Pelagodoxa_henryana))	(((Geonoma_undata	Manicaria_saccifera)	Sclerosperma_profizianum)	(Pseudophoenix_vinifera	Podococcus_barteri))))	Orania_palindan)	(((Iriartea_deltoidea	Sabal_domingensis)	Phoenix_dactylifera)	Serenoa_repens))	Nypa_fruticans);
(((((((Bactris_major	(Elaeis_oleifera	Elaeis_guineensis))	Attalea_speciosa)	(Roystonea_regia	((Reinhardtia_paiewonskiana	Reinhardtia_latisecta)	Reinhardtia_gracilis)))	((Orania_palindan	(Podococcus_barteri	Sclerosperma_profizianum))	((Geonoma_undata	Manicaria_saccifera)	(((Oenocarpus_bataua	Oenocarpus_minor)	(((Dypsis_decaryi	Heterospathe_cagayanensis)	(Hydriastele_microspadix	(Veitchia_spiralis	Kentiopsis_piersoniorum)))	Dictyosperma_album))	(Leopoldinia_pulchra	Pelagodoxa_henryana)))))	(((Iriartea_deltoidea	Sabal_domingensis)	Serenoa_repens)	(Phoenix_dactylifera	Chamaedorea_seifrizii)))	Pseudophoenix_vinifera)	Nypa_fruticans);
((((Orania_palindan	(((Bactris_major	(Elaeis_oleifera	Elaeis_guineensis))	Attalea_speciosa)	(Roystonea_regia	((Reinhardtia_paiewonskiana	Reinhardtia_latisecta)	Reinhardtia_gracilis))))	((((Chamaedorea_seifrizii	Pseudophoenix_vinifera)	(Serenoa_repens	Phoenix_dactylifera))	(Iriartea_deltoidea	Sabal_domingensis))	(((Hydriastele_microspadix	((Dypsis_decaryi	Veitchia_spiralis)	(Heterospathe_cagayanensis	Kentiopsis_piersoniorum)))	Dictyosperma_album)	((Leopoldinia_pulchra	Pelagodoxa_henryana)	(Podococcus_barteri	(Oenocarpus_bataua	Oenocarpus_minor))))))	((Sclerosperma_profizianum	Geonoma_undata)	Manicaria_saccifera))	Nypa_fruticans);
(((Phoenix_dactylifera	((Chamaedorea_seifrizii	(Serenoa_repens	Iriartea_deltoidea))	(Pseudophoenix_vinifera	Sabal_domingensis)))	((((Bactris_major	(Elaeis_oleifera	Elaeis_guineensis))	Attalea_speciosa)	(Roystonea_regia	((Reinhardtia_paiewonskiana	Reinhardtia_latisecta)	Reinhardtia_gracilis)))	((Orania_palindan	((Leopoldinia_pulchra	Pelagodoxa_henryana)	((Oenocarpus_bataua	Oenocarpus_minor)	((((Hydriastele_microspadix	Veitchia_spiralis)	Kentiopsis_piersoniorum)	(Dypsis_decaryi	Heterospathe_cagayanensis))	Dictyosperma_album))))	((Geonoma_undata	Manicaria_saccifera)	(Podococcus_barteri	Sclerosperma_profizianum)))))	Nypa_fruticans);
((((Chamaedorea_seifrizii	(Pseudophoenix_vinifera	Phoenix_dactylifera))	(Serenoa_repens	Sabal_domingensis))	((((Bactris_major	(Elaeis_oleifera	Elaeis_guineensis))	Attalea_speciosa)	(Roystonea_regia	((Reinhardtia_paiewonskiana	Reinhardtia_latisecta)	Reinhardtia_gracilis)))	((Orania_palindan	(Pelagodoxa_henryana	((Leopoldinia_pulchra	(Oenocarpus_bataua	Oenocarpus_minor))	(Heterospathe_cagayanensis	((Hydriastele_microspadix	(Veitchia_spiralis	Kentiopsis_piersoniorum))	(Dictyosperma_album	Dypsis_decaryi))))))	((Geonoma_undata	(Iriartea_deltoidea	Manicaria_saccifera))	(Podococcus_barteri	Sclerosperma_profizianum)))))	Nypa_fruticans);
((((Chamaedorea_seifrizii	(Pseudophoenix_vinifera	(Serenoa_repens	Phoenix_dactylifera)))	(Sabal_domingensis	Iriartea_deltoidea))	((Podococcus_barteri	(Orania_palindan	Sclerosperma_profizianum))	(((Leopoldinia_pulchra	Pelagodoxa_henryana)	(Geonoma_undata	((Oenocarpus_bataua	Oenocarpus_minor)	(((Heterospathe_cagayanensis	Dypsis_decaryi)	Dictyosperma_album)	(Hydriastele_microspadix	(Veitchia_spiralis	Kentiopsis_piersoniorum))))))	((((Bactris_major	(Elaeis_oleifera	Elaeis_guineensis))	Attalea_speciosa)	((Reinhardtia_paiewonskiana	Reinhardtia_latisecta)	Reinhardtia_gracilis))	(Roystonea_regia	Manicaria_saccifera)))))	Nypa_fruticans);
((((((((Leopoldinia_pulchra	Pelagodoxa_henryana)	((Oenocarpus_bataua	Oenocarpus_minor)	(((Hydriastele_microspadix	Veitchia_spiralis)	Dictyosperma_album)	(Kentiopsis_piersoniorum	(Heterospathe_cagayanensis	Dypsis_decaryi)))))	(Podococcus_barteri	(Orania_palindan	Sclerosperma_profizianum)))	(((Attalea_speciosa	Bactris_major)	(Elaeis_oleifera	Elaeis_guineensis))	(Roystonea_regia	((Reinhardtia_paiewonskiana	Reinhardtia_latisecta)	Reinhardtia_gracilis))))	((Iriartea_deltoidea	Geonoma_undata)	Manicaria_saccifera))	((Sabal_domingensis	Pseudophoenix_vinifera)	(Serenoa_repens	Phoenix_dactylifera)))	Chamaedorea_seifrizii)	Nypa_fruticans);
(((Geonoma_undata	(((Leopoldinia_pulchra	Pelagodoxa_henryana)	((Oenocarpus_bataua	Oenocarpus_minor)	(((Dictyosperma_album	Dypsis_decaryi)	(Veitchia_spiralis	(Hydriastele_microspadix	Kentiopsis_piersoniorum)))	Heterospathe_cagayanensis)))	((Podococcus_barteri	(Orania_palindan	Sclerosperma_profizianum))	((Roystonea_regia	(((Bactris_major	(Elaeis_oleifera	Elaeis_guineensis))	Attalea_speciosa)	((Reinhardtia_paiewonskiana	Reinhardtia_latisecta)	Reinhardtia_gracilis)))	Manicaria_saccifera))))	((Chamaedorea_seifrizii	Phoenix_dactylifera)	((Pseudophoenix_vinifera	Serenoa_repens)	(Iriartea_deltoidea	Sabal_domingensis))))	Nypa_fruticans);
(((((Attalea_speciosa	(Bactris_major	(Chamaedorea_seifrizii	(Elaeis_oleifera	Elaeis_guineensis))))	(Roystonea_regia	(Reinhardtia_gracilis	(Reinhardtia_latisecta	Reinhardtia_paiewonskiana))))	((Sclerosperma_profizianum	(Geonoma_undata	Manicaria_saccifera))	((Orania_palindan	((((Dictyosperma_album	Dypsis_decaryi)	((Hydriastele_microspadix	Veitchia_spiralis)	(Kentiopsis_piersoniorum	Heterospathe_cagayanensis)))	(Leopoldinia_pulchra	(Oenocarpus_minor	Oenocarpus_bataua)))	Pelagodoxa_henryana))	(Pseudophoenix_vinifera	Podococcus_barteri))))	((Phoenix_dactylifera	Serenoa_repens)	(Iriartea_deltoidea	Sabal_domingensis)))	Nypa_fruticans);
((((((Pseudophoenix_vinifera	Podococcus_barteri)	Iriartea_deltoidea)	((Attalea_speciosa	(Bactris_major	(Elaeis_oleifera	Elaeis_guineensis)))	(Roystonea_regia	(Reinhardtia_gracilis	(Reinhardtia_latisecta	Reinhardtia_paiewonskiana)))))	((Sclerosperma_profizianum	(Geonoma_undata	Manicaria_saccifera))	(Orania_palindan	(((((Dictyosperma_album	Dypsis_decaryi)	((Veitchia_spiralis	Hydriastele_microspadix)	Kentiopsis_piersoniorum))	Heterospathe_cagayanensis)	(Oenocarpus_minor	Oenocarpus_bataua))	(Leopoldinia_pulchra	Pelagodoxa_henryana)))))	(((Serenoa_repens	Phoenix_dactylifera)	Sabal_domingensis)	Chamaedorea_seifrizii))	Nypa_fruticans);
(((((Attalea_speciosa	(Bactris_major	(Elaeis_oleifera	Elaeis_guineensis)))	(Roystonea_regia	(Reinhardtia_gracilis	(Reinhardtia_latisecta	Reinhardtia_paiewonskiana))))	((Sclerosperma_profizianum	Orania_palindan)	(Podococcus_barteri	((Geonoma_undata	Manicaria_saccifera)	((Leopoldinia_pulchra	(Pelagodoxa_henryana	(((Dictyosperma_album	Dypsis_decaryi)	((Veitchia_spiralis	Hydriastele_microspadix)	Kentiopsis_piersoniorum))	Heterospathe_cagayanensis)))	(Oenocarpus_minor	Oenocarpus_bataua))))))	((Iriartea_deltoidea	Pseudophoenix_vinifera)	(((Serenoa_repens	Phoenix_dactylifera)	Sabal_domingensis)	Chamaedorea_seifrizii)))	Nypa_fruticans);
(((((Attalea_speciosa	(Bactris_major	(Elaeis_oleifera	Elaeis_guineensis)))	((Chamaedorea_seifrizii	Iriartea_deltoidea)	(Roystonea_regia	(Reinhardtia_gracilis	(Reinhardtia_latisecta	Reinhardtia_paiewonskiana)))))	(((((Veitchia_spiralis	Kentiopsis_piersoniorum)	((Hydriastele_microspadix	(Dypsis_decaryi	Heterospathe_cagayanensis))	Dictyosperma_album))	(Oenocarpus_minor	Oenocarpus_bataua))	(Pelagodoxa_henryana	Leopoldinia_pulchra))	((Sclerosperma_profizianum	(Podococcus_barteri	Orania_palindan))	(Geonoma_undata	Manicaria_saccifera))))	((Serenoa_repens	Phoenix_dactylifera)	(Pseudophoenix_vinifera	Sabal_domingensis)))	Nypa_fruticans);
(((((Attalea_speciosa	(Bactris_major	(Elaeis_oleifera	Elaeis_guineensis)))	(Roystonea_regia	(Reinhardtia_gracilis	(Reinhardtia_latisecta	Reinhardtia_paiewonskiana))))	((Orania_palindan	((((Heterospathe_cagayanensis	Kentiopsis_piersoniorum)	(((Veitchia_spiralis	Dypsis_decaryi)	Dictyosperma_album)	Hydriastele_microspadix))	(Oenocarpus_minor	Oenocarpus_bataua))	(Pelagodoxa_henryana	Leopoldinia_pulchra)))	(Podococcus_barteri	(Sclerosperma_profizianum	(Manicaria_saccifera	Geonoma_undata)))))	((Chamaedorea_seifrizii	(Serenoa_repens	Phoenix_dactylifera))	(Pseudophoenix_vinifera	(Iriartea_deltoidea	Sabal_domingensis))))	Nypa_fruticans);
((((((Podococcus_barteri	(Sclerosperma_profizianum	Orania_palindan))	((((Dypsis_decaryi	Heterospathe_cagayanensis)	(Dictyosperma_album	(Kentiopsis_piersoniorum	(Veitchia_spiralis	Hydriastele_microspadix))))	(Leopoldinia_pulchra	(Oenocarpus_minor	Oenocarpus_bataua)))	Pelagodoxa_henryana))	(Manicaria_saccifera	(((Reinhardtia_gracilis	(Reinhardtia_latisecta	Reinhardtia_paiewonskiana))	(Attalea_speciosa	(Bactris_major	(Elaeis_oleifera	Elaeis_guineensis))))	Roystonea_regia)))	Geonoma_undata)	((Pseudophoenix_vinifera	(Sabal_domingensis	(Chamaedorea_seifrizii	(Serenoa_repens	Phoenix_dactylifera))))	Iriartea_deltoidea))	Nypa_fruticans);
((Leopoldinia_pulchra	(Pelagodoxa_henryana	(((Pseudophoenix_vinifera	Podococcus_barteri)	((Sclerosperma_profizianum	Orania_palindan)	(((Iriartea_deltoidea	(Geonoma_undata	Manicaria_saccifera))	(Sabal_domingensis	(Chamaedorea_seifrizii	(Serenoa_repens	Phoenix_dactylifera))))	((Attalea_speciosa	(Bactris_major	(Elaeis_oleifera	Elaeis_guineensis)))	(Roystonea_regia	(Reinhardtia_gracilis	(Reinhardtia_latisecta	Reinhardtia_paiewonskiana)))))))	(((Dypsis_decaryi	Heterospathe_cagayanensis)	(Dictyosperma_album	(Kentiopsis_piersoniorum	(Veitchia_spiralis	Hydriastele_microspadix))))	(Oenocarpus_minor	Oenocarpus_bataua)))))	Nypa_fruticans);
(((Serenoa_repens	((Iriartea_deltoidea	Chamaedorea_seifrizii)	(Phoenix_dactylifera	Sabal_domingensis)))	(Pseudophoenix_vinifera	((((((Dictyosperma_album	((Heterospathe_cagayanensis	(Veitchia_spiralis	Dypsis_decaryi))	(Kentiopsis_piersoniorum	Hydriastele_microspadix)))	(Oenocarpus_minor	Oenocarpus_bataua))	(Leopoldinia_pulchra	Pelagodoxa_henryana))	Geonoma_undata)	((Podococcus_barteri	Sclerosperma_profizianum)	Orania_palindan))	(((Attalea_speciosa	(Bactris_major	(Elaeis_oleifera	Elaeis_guineensis)))	(Roystonea_regia	(Reinhardtia_gracilis	(Reinhardtia_latisecta	Reinhardtia_paiewonskiana))))	Manicaria_saccifera))))	Nypa_fruticans);
(((Phoenix_dactylifera	((Iriartea_deltoidea	Sabal_domingensis)	Chamaedorea_seifrizii))	((((Attalea_speciosa	((Serenoa_repens	Bactris_major)	(Elaeis_oleifera	Elaeis_guineensis)))	(Roystonea_regia	(Reinhardtia_gracilis	(Reinhardtia_latisecta	Reinhardtia_paiewonskiana))))	((((Geonoma_undata	Sclerosperma_profizianum)	Manicaria_saccifera)	(Pseudophoenix_vinifera	Podococcus_barteri))	((((Dictyosperma_album	(Dypsis_decaryi	Heterospathe_cagayanensis))	(Veitchia_spiralis	(Kentiopsis_piersoniorum	Hydriastele_microspadix)))	(Leopoldinia_pulchra	(Oenocarpus_minor	Oenocarpus_bataua)))	Pelagodoxa_henryana)))	Orania_palindan))	Nypa_fruticans);
((((Serenoa_repens	(Phoenix_dactylifera	Pseudophoenix_vinifera))	((Iriartea_deltoidea	Sabal_domingensis)	Chamaedorea_seifrizii))	(((Attalea_speciosa	(Bactris_major	(Elaeis_oleifera	Elaeis_guineensis)))	(Roystonea_regia	(Reinhardtia_gracilis	(Reinhardtia_latisecta	Reinhardtia_paiewonskiana))))	((Orania_palindan	(((Geonoma_undata	Manicaria_saccifera)	(Podococcus_barteri	Sclerosperma_profizianum))	(((Dictyosperma_album	(Dypsis_decaryi	Heterospathe_cagayanensis))	(Veitchia_spiralis	(Kentiopsis_piersoniorum	Hydriastele_microspadix)))	(Oenocarpus_minor	Oenocarpus_bataua))))	(Leopoldinia_pulchra	Pelagodoxa_henryana))))	Nypa_fruticans);
(((((((Sclerosperma_profizianum	(Orania_palindan	Podococcus_barteri))	Geonoma_undata)	(Iriartea_deltoidea	((Leopoldinia_pulchra	Pelagodoxa_henryana)	((Oenocarpus_minor	Oenocarpus_bataua)	((Dypsis_decaryi	Heterospathe_cagayanensis)	(Dictyosperma_album	(Hydriastele_microspadix	(Veitchia_spiralis	Kentiopsis_piersoniorum))))))))	(Manicaria_saccifera	((Roystonea_regia	(Reinhardtia_gracilis	(Reinhardtia_paiewonskiana	Reinhardtia_latisecta)))	(Attalea_speciosa	((Elaeis_oleifera	Elaeis_guineensis)	Bactris_major)))))	((Serenoa_repens	Phoenix_dactylifera)	(Chamaedorea_seifrizii	Sabal_domingensis)))	Pseudophoenix_vinifera)	Nypa_fruticans);
(((((Attalea_speciosa	((Elaeis_oleifera	Elaeis_guineensis)	Bactris_major))	Roystonea_regia)	((Sclerosperma_profizianum	(Orania_palindan	Podococcus_barteri))	(Geonoma_undata	Manicaria_saccifera)))	((Pseudophoenix_vinifera	Iriartea_deltoidea)	(((Leopoldinia_pulchra	((Oenocarpus_minor	Oenocarpus_bataua)	((Hydriastele_microspadix	(Veitchia_spiralis	Kentiopsis_piersoniorum))	((Dypsis_decaryi	Heterospathe_cagayanensis)	Dictyosperma_album))))	Pelagodoxa_henryana)	((Reinhardtia_gracilis	(Reinhardtia_paiewonskiana	Reinhardtia_latisecta))	((Serenoa_repens	(Chamaedorea_seifrizii	Phoenix_dactylifera))	Sabal_domingensis)))))	Nypa_fruticans);
((Bactris_major	((((((Sclerosperma_profizianum	Podococcus_barteri)	(Geonoma_undata	Manicaria_saccifera))	(Orania_palindan	(((((Veitchia_spiralis	Hydriastele_microspadix)	((Kentiopsis_piersoniorum	Heterospathe_cagayanensis)	(Dictyosperma_album	Dypsis_decaryi)))	(Oenocarpus_minor	Oenocarpus_bataua))	Leopoldinia_pulchra)	Pelagodoxa_henryana)))	((Roystonea_regia	(Reinhardtia_gracilis	(Reinhardtia_paiewonskiana	Reinhardtia_latisecta)))	((Iriartea_deltoidea	Chamaedorea_seifrizii)	(Sabal_domingensis	(Pseudophoenix_vinifera	(Serenoa_repens	Phoenix_dactylifera))))))	Attalea_speciosa)	(Elaeis_oleifera	Elaeis_guineensis)))	Nypa_fruticans);
((Bactris_major	(((((Roystonea_regia	((Pseudophoenix_vinifera	Podococcus_barteri)	(Reinhardtia_gracilis	(Reinhardtia_paiewonskiana	Reinhardtia_latisecta))))	(Chamaedorea_seifrizii	((Serenoa_repens	Phoenix_dactylifera)	(Iriartea_deltoidea	Sabal_domingensis))))	((Manicaria_saccifera	(Sclerosperma_profizianum	Geonoma_undata))	(Orania_palindan	((((Kentiopsis_piersoniorum	Heterospathe_cagayanensis)	(Veitchia_spiralis	(Dictyosperma_album	(Hydriastele_microspadix	Dypsis_decaryi))))	(Oenocarpus_minor	Oenocarpus_bataua))	(Leopoldinia_pulchra	Pelagodoxa_henryana)))))	Attalea_speciosa)	(Elaeis_oleifera	Elaeis_guineensis)))	Nypa_fruticans);
((((Manicaria_saccifera	(Geonoma_undata	(((((Dictyosperma_album	(((Kentiopsis_piersoniorum	Heterospathe_cagayanensis)	Hydriastele_microspadix)	(Veitchia_spiralis	Dypsis_decaryi)))	(Oenocarpus_minor	Oenocarpus_bataua))	(Leopoldinia_pulchra	Pelagodoxa_henryana))	(((Chamaedorea_seifrizii	(Serenoa_repens	Phoenix_dactylifera))	Sabal_domingensis)	(Reinhardtia_gracilis	(Reinhardtia_paiewonskiana	Reinhardtia_latisecta))))	((Orania_palindan	Sclerosperma_profizianum)	(Attalea_speciosa	((Elaeis_oleifera	Elaeis_guineensis)	Bactris_major))))))	(Podococcus_barteri	(Pseudophoenix_vinifera	Iriartea_deltoidea)))	Roystonea_regia)	Nypa_fruticans);
(((((((((Veitchia_spiralis	Hydriastele_microspadix)	((Dypsis_decaryi	Dictyosperma_album)	(Kentiopsis_piersoniorum	Heterospathe_cagayanensis)))	(Oenocarpus_minor	Oenocarpus_bataua))	(Leopoldinia_pulchra	Pelagodoxa_henryana))	((Reinhardtia_gracilis	(Reinhardtia_paiewonskiana	Reinhardtia_latisecta))	(Roystonea_regia	(Attalea_speciosa	((Elaeis_oleifera	Elaeis_guineensis)	Bactris_major)))))	((Orania_palindan	Podococcus_barteri)	Sclerosperma_profizianum))	((Manicaria_saccifera	(Pseudophoenix_vinifera	Iriartea_deltoidea))	Geonoma_undata))	((Chamaedorea_seifrizii	(Serenoa_repens	Phoenix_dactylifera))	Sabal_domingensis))	Nypa_fruticans);
(((Serenoa_repens	(((((Veitchia_spiralis	(Hydriastele_microspadix	Kentiopsis_piersoniorum))	((Dypsis_decaryi	Dictyosperma_album)	Heterospathe_cagayanensis))	(Oenocarpus_minor	Oenocarpus_bataua))	(Leopoldinia_pulchra	Pelagodoxa_henryana))	((Orania_palindan	((Attalea_speciosa	((Elaeis_oleifera	Elaeis_guineensis)	Bactris_major))	((Reinhardtia_gracilis	(Reinhardtia_paiewonskiana	Reinhardtia_latisecta))	Roystonea_regia)))	((Chamaedorea_seifrizii	Phoenix_dactylifera)	(Iriartea_deltoidea	Sabal_domingensis)))))	(((Pseudophoenix_vinifera	Podococcus_barteri)	Sclerosperma_profizianum)	(Manicaria_saccifera	Geonoma_undata)))	Nypa_fruticans);
(((((((Serenoa_repens	Phoenix_dactylifera)	Chamaedorea_seifrizii)	Sabal_domingensis)	(((Oenocarpus_minor	Oenocarpus_bataua)	(((Heterospathe_cagayanensis	Kentiopsis_piersoniorum)	(Veitchia_spiralis	(Dypsis_decaryi	Hydriastele_microspadix)))	Dictyosperma_album))	(Leopoldinia_pulchra	Pelagodoxa_henryana)))	(((Attalea_speciosa	((Elaeis_oleifera	Elaeis_guineensis)	Bactris_major))	((Pseudophoenix_vinifera	(Reinhardtia_gracilis	(Reinhardtia_paiewonskiana	Reinhardtia_latisecta)))	(Iriartea_deltoidea	Roystonea_regia)))	Orania_palindan))	((Podococcus_barteri	Sclerosperma_profizianum)	(Manicaria_saccifera	Geonoma_undata)))	Nypa_fruticans);
((((((((Serenoa_repens	Phoenix_dactylifera)	Chamaedorea_seifrizii)	Sabal_domingensis)	((((Oenocarpus_minor	Oenocarpus_bataua)	(Hydriastele_microspadix	(Veitchia_spiralis	((Heterospathe_cagayanensis	Kentiopsis_piersoniorum)	(Dictyosperma_album	Dypsis_decaryi)))))	(Leopoldinia_pulchra	Pelagodoxa_henryana))	(Reinhardtia_gracilis	(Reinhardtia_paiewonskiana	Reinhardtia_latisecta))))	((Orania_palindan	(Podococcus_barteri	Sclerosperma_profizianum))	((Attalea_speciosa	((Elaeis_oleifera	Elaeis_guineensis)	Bactris_major))	Roystonea_regia)))	((Iriartea_deltoidea	Manicaria_saccifera)	Geonoma_undata))	Pseudophoenix_vinifera)	Nypa_fruticans);
((Bactris_major	((Attalea_speciosa	(((Reinhardtia_gracilis	(Pseudophoenix_vinifera	(Reinhardtia_paiewonskiana	Reinhardtia_latisecta)))	Roystonea_regia)	((((((Phoenix_dactylifera	Chamaedorea_seifrizii)	Sabal_domingensis)	(((Leopoldinia_pulchra	(Oenocarpus_minor	Oenocarpus_bataua))	(((Dypsis_decaryi	Heterospathe_cagayanensis)	(Hydriastele_microspadix	(Veitchia_spiralis	Kentiopsis_piersoniorum)))	Dictyosperma_album))	Pelagodoxa_henryana))	(Orania_palindan	(Podococcus_barteri	Sclerosperma_profizianum)))	(Serenoa_repens	Iriartea_deltoidea))	(Manicaria_saccifera	Geonoma_undata))))	(Elaeis_oleifera	Elaeis_guineensis)))	Nypa_fruticans);
((((((Serenoa_repens	Iriartea_deltoidea)	Sabal_domingensis)	(Chamaedorea_seifrizii	Phoenix_dactylifera))	((Sclerosperma_profizianum	Podococcus_barteri)	((Geonoma_undata	(Orania_palindan	((Leopoldinia_pulchra	Pelagodoxa_henryana)	((Dictyosperma_album	((Heterospathe_cagayanensis	Dypsis_decaryi)	(Veitchia_spiralis	(Kentiopsis_piersoniorum	Hydriastele_microspadix))))	(Oenocarpus_bataua	Oenocarpus_minor)))))	((((Elaeis_oleifera	Elaeis_guineensis)	Bactris_major)	Attalea_speciosa)	((Manicaria_saccifera	Roystonea_regia)	((Reinhardtia_latisecta	Reinhardtia_paiewonskiana)	Reinhardtia_gracilis))))))	Pseudophoenix_vinifera)	Nypa_fruticans);
((((Pseudophoenix_vinifera	Iriartea_deltoidea)	((Phoenix_dactylifera	Chamaedorea_seifrizii)	(Serenoa_repens	Sabal_domingensis)))	((((((Elaeis_oleifera	Elaeis_guineensis)	Bactris_major)	Attalea_speciosa)	Roystonea_regia)	((Pelagodoxa_henryana	((Dictyosperma_album	(Heterospathe_cagayanensis	((Dypsis_decaryi	Veitchia_spiralis)	(Kentiopsis_piersoniorum	Hydriastele_microspadix))))	(Leopoldinia_pulchra	(Oenocarpus_bataua	Oenocarpus_minor))))	((Reinhardtia_latisecta	Reinhardtia_paiewonskiana)	Reinhardtia_gracilis)))	(Orania_palindan	(Manicaria_saccifera	((Sclerosperma_profizianum	Podococcus_barteri)	Geonoma_undata)))))	Nypa_fruticans);
((((Chamaedorea_seifrizii	(Pseudophoenix_vinifera	(Serenoa_repens	Phoenix_dactylifera)))	(Iriartea_deltoidea	Sabal_domingensis))	(((((Elaeis_oleifera	Elaeis_guineensis)	Bactris_major)	Attalea_speciosa)	(Roystonea_regia	((Reinhardtia_latisecta	Reinhardtia_paiewonskiana)	Reinhardtia_gracilis)))	((Manicaria_saccifera	Geonoma_undata)	(((Sclerosperma_profizianum	Podococcus_barteri)	Orania_palindan)	(Pelagodoxa_henryana	(((((Hydriastele_microspadix	Kentiopsis_piersoniorum)	Veitchia_spiralis)	(Dictyosperma_album	Dypsis_decaryi))	Heterospathe_cagayanensis)	(Leopoldinia_pulchra	(Oenocarpus_bataua	Oenocarpus_minor))))))))	Nypa_fruticans);
((((((Orania_palindan	((Leopoldinia_pulchra	Pelagodoxa_henryana)	(((((Hydriastele_microspadix	Kentiopsis_piersoniorum)	Veitchia_spiralis)	Dictyosperma_album)	(Dypsis_decaryi	Heterospathe_cagayanensis))	(Oenocarpus_bataua	Oenocarpus_minor))))	Geonoma_undata)	(Sclerosperma_profizianum	Podococcus_barteri))	((((Elaeis_oleifera	Elaeis_guineensis)	Bactris_major)	Attalea_speciosa)	((Manicaria_saccifera	Roystonea_regia)	((Reinhardtia_latisecta	Reinhardtia_paiewonskiana)	Reinhardtia_gracilis))))	(Pseudophoenix_vinifera	(Iriartea_deltoidea	((Chamaedorea_seifrizii	(Serenoa_repens	Phoenix_dactylifera))	Sabal_domingensis))))	Nypa_fruticans);
(((((Pseudophoenix_vinifera	((((Orania_palindan	((Leopoldinia_pulchra	Pelagodoxa_henryana)	(((((Hydriastele_microspadix	Kentiopsis_piersoniorum)	Veitchia_spiralis)	Dictyosperma_album)	(Dypsis_decaryi	Heterospathe_cagayanensis))	(Oenocarpus_bataua	Oenocarpus_minor))))	(Roystonea_regia	(((Reinhardtia_latisecta	Reinhardtia_paiewonskiana)	Reinhardtia_gracilis)	((((Elaeis_oleifera	Elaeis_guineensis)	Bactris_major)	Attalea_speciosa)	(Geonoma_undata	Manicaria_saccifera)))))	(Sclerosperma_profizianum	Podococcus_barteri))	Iriartea_deltoidea))	(Serenoa_repens	Phoenix_dactylifera))	Sabal_domingensis)	Chamaedorea_seifrizii)	Nypa_fruticans);
(((((Roystonea_regia	Manicaria_saccifera)	(((Reinhardtia_latisecta	Reinhardtia_paiewonskiana)	Reinhardtia_gracilis)	(((Elaeis_oleifera	Elaeis_guineensis)	Bactris_major)	Attalea_speciosa)))	((Geonoma_undata	(Sclerosperma_profizianum	Podococcus_barteri))	(Orania_palindan	((((Oenocarpus_bataua	Oenocarpus_minor)	Leopoldinia_pulchra)	Pelagodoxa_henryana)	(((Hydriastele_microspadix	((Dypsis_decaryi	Heterospathe_cagayanensis)	Kentiopsis_piersoniorum))	Veitchia_spiralis)	Dictyosperma_album)))))	(((Chamaedorea_seifrizii	(Serenoa_repens	Phoenix_dactylifera))	(Iriartea_deltoidea	Sabal_domingensis))	Pseudophoenix_vinifera))	Nypa_fruticans);
((((((Roystonea_regia	(Reinhardtia_latisecta	Reinhardtia_paiewonskiana))	Reinhardtia_gracilis)	(((Elaeis_oleifera	Elaeis_guineensis)	Bactris_major)	Attalea_speciosa))	((Orania_palindan	((Oenocarpus_bataua	Oenocarpus_minor)	((Leopoldinia_pulchra	Pelagodoxa_henryana)	((((Hydriastele_microspadix	Kentiopsis_piersoniorum)	(Dypsis_decaryi	Veitchia_spiralis))	Heterospathe_cagayanensis)	Dictyosperma_album))))	(((Geonoma_undata	Manicaria_saccifera)	Podococcus_barteri)	Sclerosperma_profizianum)))	(((Phoenix_dactylifera	Pseudophoenix_vinifera)	((Chamaedorea_seifrizii	Iriartea_deltoidea)	Serenoa_repens))	Sabal_domingensis))	Nypa_fruticans);
(((((((Geonoma_undata	Manicaria_saccifera)	((((Elaeis_oleifera	Elaeis_guineensis)	Bactris_major)	Attalea_speciosa)	((Iriartea_deltoidea	Roystonea_regia)	((Reinhardtia_latisecta	Reinhardtia_paiewonskiana)	Reinhardtia_gracilis))))	(((Orania_palindan	Sclerosperma_profizianum)	Podococcus_barteri)	((((Oenocarpus_bataua	Oenocarpus_minor)	(((Dypsis_decaryi	Dictyosperma_album)	((Hydriastele_microspadix	Kentiopsis_piersoniorum)	Veitchia_spiralis))	Heterospathe_cagayanensis))	Leopoldinia_pulchra)	Pelagodoxa_henryana)))	((Phoenix_dactylifera	Chamaedorea_seifrizii)	Sabal_domingensis))	Serenoa_repens)	Pseudophoenix_vinifera)	Nypa_fruticans);
(((((((((Iriartea_deltoidea	Podococcus_barteri)	(Manicaria_saccifera	Roystonea_regia))	((Sclerosperma_profizianum	Geonoma_undata)	(((Elaeis_oleifera	Elaeis_guineensis)	Bactris_major)	Attalea_speciosa)))	Orania_palindan)	(((Oenocarpus_bataua	Oenocarpus_minor)	(((Hydriastele_microspadix	Kentiopsis_piersoniorum)	Veitchia_spiralis)	((Dypsis_decaryi	Heterospathe_cagayanensis)	Dictyosperma_album)))	(Leopoldinia_pulchra	Pelagodoxa_henryana)))	((Reinhardtia_latisecta	Reinhardtia_paiewonskiana)	Reinhardtia_gracilis))	(((Serenoa_repens	Phoenix_dactylifera)	Chamaedorea_seifrizii)	Sabal_domingensis))	Pseudophoenix_vinifera)	Nypa_fruticans);
((Bactris_major	((Attalea_speciosa	((((((Leopoldinia_pulchra	(Oenocarpus_bataua	Oenocarpus_minor))	(((Hydriastele_microspadix	Kentiopsis_piersoniorum)	Veitchia_spiralis)	(Heterospathe_cagayanensis	(Dictyosperma_album	Dypsis_decaryi))))	Pelagodoxa_henryana)	(((Reinhardtia_latisecta	Reinhardtia_paiewonskiana)	Reinhardtia_gracilis)	(((Sabal_domingensis	(Pseudophoenix_vinifera	Serenoa_repens))	Phoenix_dactylifera)	Chamaedorea_seifrizii)))	((Roystonea_regia	(Iriartea_deltoidea	Podococcus_barteri))	Orania_palindan))	(Manicaria_saccifera	(Sclerosperma_profizianum	Geonoma_undata))))	(Elaeis_oleifera	Elaeis_guineensis)))	Nypa_fruticans);
((((((Attalea_speciosa	(Bactris_major	(Elaeis_oleifera	Elaeis_guineensis)))	((Iriartea_deltoidea	Roystonea_regia)	(Chamaedorea_seifrizii	(Reinhardtia_gracilis	(Reinhardtia_latisecta	Reinhardtia_paiewonskiana)))))	((Orania_palindan	(Sclerosperma_profizianum	Podococcus_barteri))	((Manicaria_saccifera	Geonoma_undata)	((Leopoldinia_pulchra	Pelagodoxa_henryana)	((Oenocarpus_bataua	Oenocarpus_minor)	((Dypsis_decaryi	Dictyosperma_album)	(Hydriastele_microspadix	((Heterospathe_cagayanensis	Kentiopsis_piersoniorum)	Veitchia_spiralis))))))))	(Pseudophoenix_vinifera	(Phoenix_dactylifera	Serenoa_repens)))	Sabal_domingensis)	Nypa_fruticans);
((((Sabal_domingensis	(Chamaedorea_seifrizii	(Phoenix_dactylifera	Serenoa_repens)))	Pseudophoenix_vinifera)	(((((Iriartea_deltoidea	Manicaria_saccifera)	Geonoma_undata)	((Leopoldinia_pulchra	Pelagodoxa_henryana)	((Oenocarpus_bataua	Oenocarpus_minor)	((((Hydriastele_microspadix	(Kentiopsis_piersoniorum	Veitchia_spiralis))	Dictyosperma_album)	Dypsis_decaryi)	Heterospathe_cagayanensis))))	(Orania_palindan	(Sclerosperma_profizianum	Podococcus_barteri)))	(((Reinhardtia_gracilis	(Reinhardtia_latisecta	Reinhardtia_paiewonskiana))	Roystonea_regia)	(Attalea_speciosa	(Bactris_major	(Elaeis_oleifera	Elaeis_guineensis))))))	Nypa_fruticans);
((((Sabal_domingensis	(Chamaedorea_seifrizii	(Phoenix_dactylifera	Serenoa_repens)))	Pseudophoenix_vinifera)	((((Podococcus_barteri	(Sclerosperma_profizianum	((Iriartea_deltoidea	Manicaria_saccifera)	Geonoma_undata)))	((Leopoldinia_pulchra	Pelagodoxa_henryana)	((Oenocarpus_bataua	Oenocarpus_minor)	(((Hydriastele_microspadix	(Kentiopsis_piersoniorum	Veitchia_spiralis))	Dictyosperma_album)	(Dypsis_decaryi	Heterospathe_cagayanensis)))))	Orania_palindan)	(((Reinhardtia_gracilis	(Reinhardtia_latisecta	Reinhardtia_paiewonskiana))	Roystonea_regia)	(Attalea_speciosa	(Bactris_major	(Elaeis_oleifera	Elaeis_guineensis))))))	Nypa_fruticans);
((Sclerosperma_profizianum	((Manicaria_saccifera	Geonoma_undata)	((Pseudophoenix_vinifera	Podococcus_barteri)	((((Reinhardtia_gracilis	(Reinhardtia_latisecta	Reinhardtia_paiewonskiana))	Roystonea_regia)	(Attalea_speciosa	(Bactris_major	(Elaeis_oleifera	Elaeis_guineensis))))	(Orania_palindan	(((Iriartea_deltoidea	Sabal_domingensis)	(Chamaedorea_seifrizii	(Phoenix_dactylifera	Serenoa_repens)))	(((Oenocarpus_bataua	Oenocarpus_minor)	(Dictyosperma_album	((Dypsis_decaryi	Heterospathe_cagayanensis)	(Hydriastele_microspadix	(Kentiopsis_piersoniorum	Veitchia_spiralis)))))	(Leopoldinia_pulchra	Pelagodoxa_henryana))))))))	Nypa_fruticans);
((Bactris_major	((Elaeis_oleifera	Elaeis_guineensis)	((Roystonea_regia	(((Orania_palindan	Podococcus_barteri)	Sclerosperma_profizianum)	(((Reinhardtia_gracilis	(Reinhardtia_latisecta	Reinhardtia_paiewonskiana))	((((Oenocarpus_bataua	Oenocarpus_minor)	((Dypsis_decaryi	Dictyosperma_album)	(Heterospathe_cagayanensis	(Veitchia_spiralis	(Hydriastele_microspadix	Kentiopsis_piersoniorum)))))	(Leopoldinia_pulchra	Pelagodoxa_henryana))	(((Pseudophoenix_vinifera	Chamaedorea_seifrizii)	(Phoenix_dactylifera	Serenoa_repens))	Sabal_domingensis)))	((Iriartea_deltoidea	Manicaria_saccifera)	Geonoma_undata))))	Attalea_speciosa)))	Nypa_fruticans);
((Bactris_major	((Elaeis_oleifera	Elaeis_guineensis)	((Roystonea_regia	((((Reinhardtia_gracilis	(Reinhardtia_latisecta	Reinhardtia_paiewonskiana))	((((Oenocarpus_bataua	Oenocarpus_minor)	(Dictyosperma_album	((Dypsis_decaryi	Veitchia_spiralis)	(Hydriastele_microspadix	(Heterospathe_cagayanensis	Kentiopsis_piersoniorum)))))	(Leopoldinia_pulchra	Pelagodoxa_henryana))	((Chamaedorea_seifrizii	(Phoenix_dactylifera	Serenoa_repens))	(Sabal_domingensis	Pseudophoenix_vinifera))))	((Orania_palindan	(Iriartea_deltoidea	Podococcus_barteri))	Sclerosperma_profizianum))	(Manicaria_saccifera	Geonoma_undata)))	Attalea_speciosa)))	Nypa_fruticans);
((Sclerosperma_profizianum	((Iriartea_deltoidea	(Manicaria_saccifera	Geonoma_undata))	(Orania_palindan	(((((Phoenix_dactylifera	Serenoa_repens)	Sabal_domingensis)	Chamaedorea_seifrizii)	(((Oenocarpus_bataua	Oenocarpus_minor)	(Dictyosperma_album	((Hydriastele_microspadix	Veitchia_spiralis)	((Dypsis_decaryi	Heterospathe_cagayanensis)	Kentiopsis_piersoniorum))))	(Leopoldinia_pulchra	Pelagodoxa_henryana)))	((Pseudophoenix_vinifera	Podococcus_barteri)	(((Reinhardtia_gracilis	(Reinhardtia_latisecta	Reinhardtia_paiewonskiana))	(Attalea_speciosa	(Bactris_major	(Elaeis_oleifera	Elaeis_guineensis))))	Roystonea_regia))))))	Nypa_fruticans);
(((((Iriartea_deltoidea	Sabal_domingensis)	(Phoenix_dactylifera	Serenoa_repens))	((((Sclerosperma_profizianum	(Manicaria_saccifera	Geonoma_undata))	(Orania_palindan	(((Leopoldinia_pulchra	Pelagodoxa_henryana)	(Oenocarpus_bataua	Oenocarpus_minor))	((Hydriastele_microspadix	Veitchia_spiralis)	(((Dypsis_decaryi	Heterospathe_cagayanensis)	Kentiopsis_piersoniorum)	Dictyosperma_album)))))	((Attalea_speciosa	(Bactris_major	(Chamaedorea_seifrizii	(Elaeis_oleifera	Elaeis_guineensis))))	(Roystonea_regia	(Reinhardtia_gracilis	(Reinhardtia_latisecta	Reinhardtia_paiewonskiana)))))	Podococcus_barteri))	Pseudophoenix_vinifera)	Nypa_fruticans);
((((((Leopoldinia_pulchra	Pelagodoxa_henryana)	((Oenocarpus_bataua	Oenocarpus_minor)	(((Dypsis_decaryi	Heterospathe_cagayanensis)	Kentiopsis_piersoniorum)	(Dictyosperma_album	(Hydriastele_microspadix	Veitchia_spiralis)))))	((Phoenix_dactylifera	(Serenoa_repens	Chamaedorea_seifrizii))	(Iriartea_deltoidea	Sabal_domingensis)))	(((Pseudophoenix_vinifera	Podococcus_barteri)	(Sclerosperma_profizianum	(Manicaria_saccifera	Geonoma_undata)))	Orania_palindan))	((((Elaeis_oleifera	Elaeis_guineensis)	Bactris_major)	Attalea_speciosa)	(Roystonea_regia	(Reinhardtia_gracilis	(Reinhardtia_latisecta	Reinhardtia_paiewonskiana)))))	Nypa_fruticans);
(((((((Elaeis_oleifera	Elaeis_guineensis)	Bactris_major)	Attalea_speciosa)	Roystonea_regia)	(((Reinhardtia_gracilis	(Reinhardtia_latisecta	Reinhardtia_paiewonskiana))	(Pelagodoxa_henryana	((Leopoldinia_pulchra	(Oenocarpus_bataua	Oenocarpus_minor))	((Dypsis_decaryi	Dictyosperma_album)	((Hydriastele_microspadix	Veitchia_spiralis)	(Heterospathe_cagayanensis	Kentiopsis_piersoniorum))))))	(Sabal_domingensis	((Phoenix_dactylifera	Serenoa_repens)	Chamaedorea_seifrizii))))	(((Iriartea_deltoidea	(Pseudophoenix_vinifera	Manicaria_saccifera))	Geonoma_undata)	((Podococcus_barteri	Sclerosperma_profizianum)	Orania_palindan)))	Nypa_fruticans);
((((Pseudophoenix_vinifera	((Chamaedorea_seifrizii	Phoenix_dactylifera)	Serenoa_repens))	(Iriartea_deltoidea	Sabal_domingensis))	((((Geonoma_undata	Manicaria_saccifera)	((Attalea_speciosa	(Bactris_major	(Elaeis_oleifera	Elaeis_guineensis)))	((Reinhardtia_gracilis	(Reinhardtia_latisecta	Reinhardtia_paiewonskiana))	Roystonea_regia)))	(Orania_palindan	(Podococcus_barteri	Sclerosperma_profizianum)))	((Pelagodoxa_henryana	Leopoldinia_pulchra)	((Dictyosperma_album	((Dypsis_decaryi	Heterospathe_cagayanensis)	((Kentiopsis_piersoniorum	Veitchia_spiralis)	Hydriastele_microspadix)))	(Oenocarpus_minor	Oenocarpus_bataua)))))	Nypa_fruticans);
((((Orania_palindan	(Podococcus_barteri	Sclerosperma_profizianum))	(((Pelagodoxa_henryana	Leopoldinia_pulchra)	(((Veitchia_spiralis	(Hydriastele_microspadix	Dictyosperma_album))	((Dypsis_decaryi	Heterospathe_cagayanensis)	Kentiopsis_piersoniorum))	(Oenocarpus_minor	Oenocarpus_bataua)))	((Phoenix_dactylifera	Chamaedorea_seifrizii)	((Iriartea_deltoidea	Sabal_domingensis)	Serenoa_repens))))	((Geonoma_undata	Manicaria_saccifera)	((Attalea_speciosa	(Bactris_major	(Elaeis_oleifera	Elaeis_guineensis)))	((Pseudophoenix_vinifera	(Reinhardtia_gracilis	(Reinhardtia_latisecta	Reinhardtia_paiewonskiana)))	Roystonea_regia))))	Nypa_fruticans);
((((Sclerosperma_profizianum	Geonoma_undata)	Manicaria_saccifera)	((Orania_palindan	((Iriartea_deltoidea	Podococcus_barteri)	Pseudophoenix_vinifera))	((((Pelagodoxa_henryana	Leopoldinia_pulchra)	(((Dypsis_decaryi	Heterospathe_cagayanensis)	(Dictyosperma_album	(Hydriastele_microspadix	(Veitchia_spiralis	Kentiopsis_piersoniorum))))	(Oenocarpus_minor	Oenocarpus_bataua)))	(((Serenoa_repens	Phoenix_dactylifera)	Chamaedorea_seifrizii)	Sabal_domingensis))	((Attalea_speciosa	(Bactris_major	(Elaeis_oleifera	Elaeis_guineensis)))	((Reinhardtia_gracilis	(Reinhardtia_latisecta	Reinhardtia_paiewonskiana))	Roystonea_regia)))))	Nypa_fruticans);
((Sclerosperma_profizianum	((((((Podococcus_barteri	Pseudophoenix_vinifera)	(Iriartea_deltoidea	Sabal_domingensis))	((Attalea_speciosa	(Bactris_major	(Elaeis_oleifera	Elaeis_guineensis)))	((Reinhardtia_gracilis	(Reinhardtia_latisecta	Reinhardtia_paiewonskiana))	Roystonea_regia)))	(((Serenoa_repens	Phoenix_dactylifera)	Chamaedorea_seifrizii)	Orania_palindan))	((((Dypsis_decaryi	Heterospathe_cagayanensis)	(Dictyosperma_album	(Veitchia_spiralis	(Kentiopsis_piersoniorum	Hydriastele_microspadix))))	(Oenocarpus_minor	Oenocarpus_bataua))	(Pelagodoxa_henryana	Leopoldinia_pulchra)))	(Geonoma_undata	Manicaria_saccifera)))	Nypa_fruticans);
((((Reinhardtia_gracilis	(Reinhardtia_latisecta	Reinhardtia_paiewonskiana))	(Podococcus_barteri	Pseudophoenix_vinifera))	(((Orania_palindan	((Attalea_speciosa	(Bactris_major	(Elaeis_oleifera	Elaeis_guineensis)))	Roystonea_regia))	((((Serenoa_repens	Phoenix_dactylifera)	Chamaedorea_seifrizii)	(Iriartea_deltoidea	Sabal_domingensis))	(((Heterospathe_cagayanensis	((Veitchia_spiralis	Kentiopsis_piersoniorum)	(Dictyosperma_album	(Hydriastele_microspadix	Dypsis_decaryi))))	(Oenocarpus_minor	Oenocarpus_bataua))	(Pelagodoxa_henryana	Leopoldinia_pulchra))))	((Geonoma_undata	Manicaria_saccifera)	Sclerosperma_profizianum)))	Nypa_fruticans);
((((Sabal_domingensis	(Chamaedorea_seifrizii	(Phoenix_dactylifera	Serenoa_repens)))	(Iriartea_deltoidea	Pseudophoenix_vinifera))	((Sclerosperma_profizianum	(Podococcus_barteri	Orania_palindan))	(((((Geonoma_undata	Manicaria_saccifera)	(Attalea_speciosa	(Bactris_major	(Elaeis_oleifera	Elaeis_guineensis))))	Roystonea_regia)	(Reinhardtia_gracilis	(Reinhardtia_latisecta	Reinhardtia_paiewonskiana)))	((Leopoldinia_pulchra	(((Heterospathe_cagayanensis	((Veitchia_spiralis	Hydriastele_microspadix)	Kentiopsis_piersoniorum))	(Dypsis_decaryi	Dictyosperma_album))	(Oenocarpus_minor	Oenocarpus_bataua)))	Pelagodoxa_henryana))))	Nypa_fruticans);
(((((Iriartea_deltoidea	Sabal_domingensis)	(Serenoa_repens	Phoenix_dactylifera))	Chamaedorea_seifrizii)	((((Sclerosperma_profizianum	(Podococcus_barteri	Orania_palindan))	Geonoma_undata)	(((Roystonea_regia	Manicaria_saccifera)	(Attalea_speciosa	(Bactris_major	(Elaeis_oleifera	Elaeis_guineensis))))	(Reinhardtia_gracilis	(Pseudophoenix_vinifera	(Reinhardtia_latisecta	Reinhardtia_paiewonskiana)))))	((((Kentiopsis_piersoniorum	Heterospathe_cagayanensis)	((Dictyosperma_album	Hydriastele_microspadix)	(Veitchia_spiralis	Dypsis_decaryi)))	(Oenocarpus_minor	Oenocarpus_bataua))	(Pelagodoxa_henryana	Leopoldinia_pulchra))))	Nypa_fruticans);
((((Phoenix_dactylifera	((Chamaedorea_seifrizii	Iriartea_deltoidea)	(Pseudophoenix_vinifera	Sabal_domingensis)))	Serenoa_repens)	((((((Kentiopsis_piersoniorum	Heterospathe_cagayanensis)	((Dictyosperma_album	Hydriastele_microspadix)	(Veitchia_spiralis	Dypsis_decaryi)))	(Oenocarpus_minor	Oenocarpus_bataua))	(Leopoldinia_pulchra	Pelagodoxa_henryana))	(Attalea_speciosa	((Manicaria_saccifera	Geonoma_undata)	(Roystonea_regia	(Reinhardtia_gracilis	(Reinhardtia_latisecta	Reinhardtia_paiewonskiana))))))	((Bactris_major	(Elaeis_oleifera	Elaeis_guineensis))	(Sclerosperma_profizianum	(Podococcus_barteri	Orania_palindan)))))	Nypa_fruticans);
(((((Chamaedorea_seifrizii	(Phoenix_dactylifera	Serenoa_repens))	Sabal_domingensis)	(((Manicaria_saccifera	Geonoma_undata)	Iriartea_deltoidea)	((((Bactris_major	(Elaeis_oleifera	Elaeis_guineensis))	Attalea_speciosa)	((Reinhardtia_gracilis	(Reinhardtia_latisecta	Reinhardtia_paiewonskiana))	Roystonea_regia))	((Sclerosperma_profizianum	Podococcus_barteri)	(Orania_palindan	((((Heterospathe_cagayanensis	(Dictyosperma_album	Dypsis_decaryi))	(Hydriastele_microspadix	(Veitchia_spiralis	Kentiopsis_piersoniorum)))	(Oenocarpus_minor	Oenocarpus_bataua))	(Leopoldinia_pulchra	Pelagodoxa_henryana)))))))	Pseudophoenix_vinifera)	Nypa_fruticans);
(((Pseudophoenix_vinifera	((Chamaedorea_seifrizii	(Phoenix_dactylifera	Serenoa_repens))	Sabal_domingensis))	((((Manicaria_saccifera	Geonoma_undata)	(((Oenocarpus_minor	Oenocarpus_bataua)	((Dypsis_decaryi	Heterospathe_cagayanensis)	((Hydriastele_microspadix	(Veitchia_spiralis	Kentiopsis_piersoniorum))	Dictyosperma_album)))	(Leopoldinia_pulchra	Pelagodoxa_henryana)))	((Podococcus_barteri	Orania_palindan)	Sclerosperma_profizianum))	((Iriartea_deltoidea	Roystonea_regia)	(((Bactris_major	(Elaeis_oleifera	Elaeis_guineensis))	Attalea_speciosa)	(Reinhardtia_gracilis	(Reinhardtia_latisecta	Reinhardtia_paiewonskiana))))))	Nypa_fruticans);
(((Sabal_domingensis	(((Iriartea_deltoidea	Chamaedorea_seifrizii)	Serenoa_repens)	(Pseudophoenix_vinifera	Phoenix_dactylifera)))	((Podococcus_barteri	(Sclerosperma_profizianum	Orania_palindan))	(((Geonoma_undata	Manicaria_saccifera)	((Attalea_speciosa	(Bactris_major	(Elaeis_oleifera	Elaeis_guineensis)))	(Roystonea_regia	((Reinhardtia_latisecta	Reinhardtia_paiewonskiana)	Reinhardtia_gracilis))))	(Pelagodoxa_henryana	((Oenocarpus_bataua	Oenocarpus_minor)	(Leopoldinia_pulchra	((Veitchia_spiralis	(Kentiopsis_piersoniorum	Hydriastele_microspadix))	(Dictyosperma_album	(Dypsis_decaryi	Heterospathe_cagayanensis)))))))))	Nypa_fruticans);
((Bactris_major	((Elaeis_oleifera	Elaeis_guineensis)	(((Roystonea_regia	((Reinhardtia_latisecta	Reinhardtia_paiewonskiana)	Reinhardtia_gracilis))	((Orania_palindan	(((Chamaedorea_seifrizii	(Phoenix_dactylifera	Serenoa_repens))	Sabal_domingensis)	(((((Veitchia_spiralis	(Kentiopsis_piersoniorum	Hydriastele_microspadix))	(Dictyosperma_album	(Dypsis_decaryi	Heterospathe_cagayanensis)))	Leopoldinia_pulchra)	Pelagodoxa_henryana)	(Oenocarpus_bataua	Oenocarpus_minor))))	(((Geonoma_undata	Manicaria_saccifera)	Sclerosperma_profizianum)	((Iriartea_deltoidea	Pseudophoenix_vinifera)	Podococcus_barteri))))	Attalea_speciosa)))	Nypa_fruticans);
((((Pseudophoenix_vinifera	((Phoenix_dactylifera	Serenoa_repens)	Chamaedorea_seifrizii))	(Iriartea_deltoidea	Sabal_domingensis))	((Sclerosperma_profizianum	((Geonoma_undata	Manicaria_saccifera)	((Orania_palindan	(Pelagodoxa_henryana	((Oenocarpus_bataua	Oenocarpus_minor)	(((((Dypsis_decaryi	Veitchia_spiralis)	Hydriastele_microspadix)	(Heterospathe_cagayanensis	Kentiopsis_piersoniorum))	Dictyosperma_album)	Leopoldinia_pulchra))))	(Attalea_speciosa	(Bactris_major	(Elaeis_oleifera	Elaeis_guineensis))))))	(Roystonea_regia	(Podococcus_barteri	((Reinhardtia_latisecta	Reinhardtia_paiewonskiana)	Reinhardtia_gracilis)))))	Nypa_fruticans);
(((((Serenoa_repens	(Chamaedorea_seifrizii	Phoenix_dactylifera))	(Iriartea_deltoidea	Sabal_domingensis))	(((Podococcus_barteri	Sclerosperma_profizianum)	(Geonoma_undata	Manicaria_saccifera))	((Orania_palindan	((Leopoldinia_pulchra	Pelagodoxa_henryana)	((Oenocarpus_bataua	Oenocarpus_minor)	(((Veitchia_spiralis	Hydriastele_microspadix)	((Dypsis_decaryi	Heterospathe_cagayanensis)	Kentiopsis_piersoniorum))	Dictyosperma_album))))	((((Reinhardtia_latisecta	Reinhardtia_paiewonskiana)	Reinhardtia_gracilis)	Roystonea_regia)	(Attalea_speciosa	(Bactris_major	(Elaeis_oleifera	Elaeis_guineensis)))))))	Pseudophoenix_vinifera)	Nypa_fruticans);
((Sclerosperma_profizianum	((Geonoma_undata	Manicaria_saccifera)	(((Orania_palindan	((Leopoldinia_pulchra	Pelagodoxa_henryana)	((Oenocarpus_bataua	Oenocarpus_minor)	((Dypsis_decaryi	Heterospathe_cagayanensis)	(Dictyosperma_album	(Veitchia_spiralis	(Kentiopsis_piersoniorum	Hydriastele_microspadix)))))))	(Chamaedorea_seifrizii	((((Reinhardtia_latisecta	Reinhardtia_paiewonskiana)	Reinhardtia_gracilis)	Roystonea_regia)	(Attalea_speciosa	(Bactris_major	(Elaeis_oleifera	Elaeis_guineensis))))))	((Phoenix_dactylifera	Serenoa_repens)	((Podococcus_barteri	Pseudophoenix_vinifera)	(Iriartea_deltoidea	Sabal_domingensis))))))	Nypa_fruticans);
(((((Iriartea_deltoidea	Sabal_domingensis)	(Chamaedorea_seifrizii	(Serenoa_repens	Phoenix_dactylifera)))	((((Podococcus_barteri	Sclerosperma_profizianum)	Orania_palindan)	((Geonoma_undata	Manicaria_saccifera)	((Leopoldinia_pulchra	Pelagodoxa_henryana)	((Oenocarpus_bataua	Oenocarpus_minor)	((Heterospathe_cagayanensis	((Dypsis_decaryi	Veitchia_spiralis)	(Kentiopsis_piersoniorum	Hydriastele_microspadix)))	Dictyosperma_album)))))	(((Reinhardtia_latisecta	Reinhardtia_paiewonskiana)	Reinhardtia_gracilis)	(Roystonea_regia	(Attalea_speciosa	(Bactris_major	(Elaeis_oleifera	Elaeis_guineensis)))))))	Pseudophoenix_vinifera)	Nypa_fruticans);
((((((Iriartea_deltoidea	Sabal_domingensis)	(Serenoa_repens	Phoenix_dactylifera))	Pseudophoenix_vinifera)	((Pelagodoxa_henryana	(Roystonea_regia	(Reinhardtia_gracilis	(Reinhardtia_latisecta	Reinhardtia_paiewonskiana))))	(((Podococcus_barteri	Sclerosperma_profizianum)	Orania_palindan)	((Geonoma_undata	Manicaria_saccifera)	((Attalea_speciosa	(Bactris_major	(Elaeis_oleifera	Elaeis_guineensis)))	((Leopoldinia_pulchra	(Oenocarpus_bataua	Oenocarpus_minor))	((((Hydriastele_microspadix	Dypsis_decaryi)	Veitchia_spiralis)	(Kentiopsis_piersoniorum	Heterospathe_cagayanensis))	Dictyosperma_album)))))))	Chamaedorea_seifrizii)	Nypa_fruticans);
(((((((Pelagodoxa_henryana	Leopoldinia_pulchra)	((Oenocarpus_bataua	Oenocarpus_minor)	(((Kentiopsis_piersoniorum	(Dypsis_decaryi	Heterospathe_cagayanensis))	(Veitchia_spiralis	Hydriastele_microspadix))	Dictyosperma_album)))	(Geonoma_undata	Manicaria_saccifera))	((Attalea_speciosa	(Bactris_major	(Elaeis_oleifera	Elaeis_guineensis)))	(Roystonea_regia	(Reinhardtia_gracilis	(Reinhardtia_latisecta	Reinhardtia_paiewonskiana)))))	((Podococcus_barteri	Sclerosperma_profizianum)	Orania_palindan))	(((Iriartea_deltoidea	Sabal_domingensis)	(Pseudophoenix_vinifera	Chamaedorea_seifrizii))	(Serenoa_repens	Phoenix_dactylifera)))	Nypa_fruticans);
((Bactris_major	((Elaeis_oleifera	Elaeis_guineensis)	((((Podococcus_barteri	Sclerosperma_profizianum)	Orania_palindan)	((((Pelagodoxa_henryana	Leopoldinia_pulchra)	(Oenocarpus_bataua	Oenocarpus_minor))	(((Kentiopsis_piersoniorum	Heterospathe_cagayanensis)	(Veitchia_spiralis	Hydriastele_microspadix))	(Dypsis_decaryi	Dictyosperma_album)))	(((Sabal_domingensis	(((Serenoa_repens	Phoenix_dactylifera)	Pseudophoenix_vinifera)	Chamaedorea_seifrizii))	(Geonoma_undata	(Iriartea_deltoidea	Manicaria_saccifera)))	(Roystonea_regia	(Reinhardtia_gracilis	(Reinhardtia_latisecta	Reinhardtia_paiewonskiana))))))	Attalea_speciosa)))	Nypa_fruticans);
((((Serenoa_repens	(Chamaedorea_seifrizii	Phoenix_dactylifera))	(Pseudophoenix_vinifera	(Iriartea_deltoidea	Sabal_domingensis)))	(((Roystonea_regia	(Reinhardtia_gracilis	(Reinhardtia_latisecta	Reinhardtia_paiewonskiana)))	((Bactris_major	(Elaeis_oleifera	Elaeis_guineensis))	Attalea_speciosa))	((Podococcus_barteri	(Sclerosperma_profizianum	(Geonoma_undata	Manicaria_saccifera)))	(Orania_palindan	(((Pelagodoxa_henryana	Leopoldinia_pulchra)	(Oenocarpus_bataua	Oenocarpus_minor))	(((Veitchia_spiralis	(Hydriastele_microspadix	Kentiopsis_piersoniorum))	Heterospathe_cagayanensis)	(Dypsis_decaryi	Dictyosperma_album)))))))	Nypa_fruticans);
((((((((Elaeis_guineensis	Elaeis_oleifera)	Bactris_major)	Attalea_speciosa)	(Roystonea_regia	(Chamaedorea_seifrizii	(Reinhardtia_gracilis	(Reinhardtia_latisecta	Reinhardtia_paiewonskiana)))))	(((Podococcus_barteri	Sclerosperma_profizianum)	(Manicaria_saccifera	Geonoma_undata))	(Orania_palindan	((Leopoldinia_pulchra	Pelagodoxa_henryana)	(((Dypsis_decaryi	Dictyosperma_album)	((Hydriastele_microspadix	(Heterospathe_cagayanensis	Kentiopsis_piersoniorum))	Veitchia_spiralis))	(Oenocarpus_minor	Oenocarpus_bataua))))))	((Iriartea_deltoidea	Sabal_domingensis)	(Phoenix_dactylifera	Serenoa_repens)))	Pseudophoenix_vinifera)	Nypa_fruticans);
(((((Podococcus_barteri	((Iriartea_deltoidea	Manicaria_saccifera)	Geonoma_undata))	(Orania_palindan	((Leopoldinia_pulchra	Pelagodoxa_henryana)	(((Dypsis_decaryi	Dictyosperma_album)	((Hydriastele_microspadix	(Heterospathe_cagayanensis	Kentiopsis_piersoniorum))	Veitchia_spiralis))	(Oenocarpus_minor	Oenocarpus_bataua)))))	(((((Elaeis_guineensis	Elaeis_oleifera)	Bactris_major)	Attalea_speciosa)	(Roystonea_regia	(Reinhardtia_gracilis	(Reinhardtia_latisecta	Reinhardtia_paiewonskiana))))	Sclerosperma_profizianum))	((Chamaedorea_seifrizii	(Sabal_domingensis	Pseudophoenix_vinifera))	(Phoenix_dactylifera	Serenoa_repens)))	Nypa_fruticans);
(((Serenoa_repens	(((Chamaedorea_seifrizii	Phoenix_dactylifera)	(Iriartea_deltoidea	Sabal_domingensis))	((((Leopoldinia_pulchra	Pelagodoxa_henryana)	((((Dypsis_decaryi	Heterospathe_cagayanensis)	Kentiopsis_piersoniorum)	(Veitchia_spiralis	(Hydriastele_microspadix	Dictyosperma_album)))	(Oenocarpus_minor	Oenocarpus_bataua)))	(((((Elaeis_guineensis	Elaeis_oleifera)	Bactris_major)	Attalea_speciosa)	(Roystonea_regia	(Reinhardtia_gracilis	(Reinhardtia_latisecta	Reinhardtia_paiewonskiana))))	((Podococcus_barteri	Sclerosperma_profizianum)	(Manicaria_saccifera	Geonoma_undata))))	Orania_palindan)))	Pseudophoenix_vinifera)	Nypa_fruticans);
(((Serenoa_repens	((Iriartea_deltoidea	Sabal_domingensis)	(((Manicaria_saccifera	Geonoma_undata)	((((((Kentiopsis_piersoniorum	(Veitchia_spiralis	Hydriastele_microspadix))	(Dypsis_decaryi	Dictyosperma_album))	Heterospathe_cagayanensis)	((Oenocarpus_minor	Oenocarpus_bataua)	(Leopoldinia_pulchra	Pelagodoxa_henryana)))	((Chamaedorea_seifrizii	(Roystonea_regia	(Reinhardtia_gracilis	(Reinhardtia_latisecta	Reinhardtia_paiewonskiana))))	(((Elaeis_guineensis	Elaeis_oleifera)	Bactris_major)	Attalea_speciosa)))	(Orania_palindan	(Podococcus_barteri	Sclerosperma_profizianum))))	Phoenix_dactylifera)))	Pseudophoenix_vinifera)	Nypa_fruticans);
((Bactris_major	(((Attalea_speciosa	(((Podococcus_barteri	(Pseudophoenix_vinifera	(Reinhardtia_gracilis	(Reinhardtia_latisecta	Reinhardtia_paiewonskiana))))	((Sclerosperma_profizianum	(Manicaria_saccifera	Geonoma_undata))	(Orania_palindan	(((Leopoldinia_pulchra	Pelagodoxa_henryana)	(Oenocarpus_minor	Oenocarpus_bataua))	(((Heterospathe_cagayanensis	Kentiopsis_piersoniorum)	(Veitchia_spiralis	Hydriastele_microspadix))	(Dypsis_decaryi	Dictyosperma_album))))))	(((Iriartea_deltoidea	Sabal_domingensis)	Chamaedorea_seifrizii)	(Serenoa_repens	Phoenix_dactylifera))))	Roystonea_regia)	(Elaeis_guineensis	Elaeis_oleifera)))	Nypa_fruticans);
((Bactris_major	((Attalea_speciosa	((Podococcus_barteri	(((Manicaria_saccifera	(Iriartea_deltoidea	(Pseudophoenix_vinifera	((Serenoa_repens	Phoenix_dactylifera)	(Sabal_domingensis	Chamaedorea_seifrizii)))))	Geonoma_undata)	((Orania_palindan	(((Leopoldinia_pulchra	(Oenocarpus_minor	Oenocarpus_bataua))	((Heterospathe_cagayanensis	Kentiopsis_piersoniorum)	((Dypsis_decaryi	Veitchia_spiralis)	(Dictyosperma_album	Hydriastele_microspadix))))	Pelagodoxa_henryana))	Sclerosperma_profizianum)))	(Roystonea_regia	(Reinhardtia_gracilis	(Reinhardtia_latisecta	Reinhardtia_paiewonskiana)))))	(Elaeis_guineensis	Elaeis_oleifera)))	Nypa_fruticans);
(((((Orania_palindan	(((Leopoldinia_pulchra	(Oenocarpus_minor	Oenocarpus_bataua))	(((Dypsis_decaryi	Heterospathe_cagayanensis)	Kentiopsis_piersoniorum)	(Veitchia_spiralis	(Dictyosperma_album	Hydriastele_microspadix))))	Pelagodoxa_henryana))	((Pseudophoenix_vinifera	Podococcus_barteri)	((Geonoma_undata	(Iriartea_deltoidea	Manicaria_saccifera))	Sclerosperma_profizianum)))	((Roystonea_regia	(Reinhardtia_gracilis	(Reinhardtia_latisecta	Reinhardtia_paiewonskiana)))	(((Elaeis_guineensis	Elaeis_oleifera)	Bactris_major)	Attalea_speciosa)))	((Serenoa_repens	Phoenix_dactylifera)	(Sabal_domingensis	Chamaedorea_seifrizii)))	Nypa_fruticans);
(((((Orania_palindan	(((Leopoldinia_pulchra	(Oenocarpus_minor	Oenocarpus_bataua))	((((Hydriastele_microspadix	Kentiopsis_piersoniorum)	Veitchia_spiralis)	Dictyosperma_album)	(Dypsis_decaryi	Heterospathe_cagayanensis)))	Pelagodoxa_henryana))	(Podococcus_barteri	((Geonoma_undata	(Iriartea_deltoidea	Manicaria_saccifera))	Sclerosperma_profizianum)))	((Roystonea_regia	(Reinhardtia_gracilis	(Reinhardtia_latisecta	Reinhardtia_paiewonskiana)))	(((Elaeis_guineensis	Elaeis_oleifera)	Bactris_major)	Attalea_speciosa)))	((Serenoa_repens	Phoenix_dactylifera)	((Pseudophoenix_vinifera	Sabal_domingensis)	Chamaedorea_seifrizii)))	Nypa_fruticans);
(((((Leopoldinia_pulchra	Pelagodoxa_henryana)	((Roystonea_regia	(Reinhardtia_gracilis	(Reinhardtia_latisecta	Reinhardtia_paiewonskiana)))	(((Elaeis_guineensis	Elaeis_oleifera)	Bactris_major)	Attalea_speciosa)))	(Phoenix_dactylifera	((Serenoa_repens	((Iriartea_deltoidea	Sabal_domingensis)	Pseudophoenix_vinifera))	Chamaedorea_seifrizii)))	((Orania_palindan	((Oenocarpus_minor	Oenocarpus_bataua)	((((Hydriastele_microspadix	Kentiopsis_piersoniorum)	Veitchia_spiralis)	Dictyosperma_album)	(Dypsis_decaryi	Heterospathe_cagayanensis))))	((Sclerosperma_profizianum	(Geonoma_undata	Manicaria_saccifera))	Podococcus_barteri)))	Nypa_fruticans);
((Sclerosperma_profizianum	(((Manicaria_saccifera	Geonoma_undata)	Iriartea_deltoidea)	((Pseudophoenix_vinifera	Podococcus_barteri)	(((Roystonea_regia	(Reinhardtia_gracilis	(Reinhardtia_latisecta	Reinhardtia_paiewonskiana)))	(((Elaeis_guineensis	Elaeis_oleifera)	Bactris_major)	Attalea_speciosa))	(Orania_palindan	((Sabal_domingensis	(Serenoa_repens	(Phoenix_dactylifera	Chamaedorea_seifrizii)))	(Pelagodoxa_henryana	((Leopoldinia_pulchra	(Oenocarpus_minor	Oenocarpus_bataua))	(Veitchia_spiralis	(((Dypsis_decaryi	Dictyosperma_album)	Hydriastele_microspadix)	(Heterospathe_cagayanensis	Kentiopsis_piersoniorum)))))))))))	Nypa_fruticans);
((Pseudophoenix_vinifera	(((Sabal_domingensis	(Chamaedorea_seifrizii	Iriartea_deltoidea))	(Serenoa_repens	Phoenix_dactylifera))	((Pelagodoxa_henryana	((Attalea_speciosa	(Bactris_major	(Elaeis_oleifera	Elaeis_guineensis)))	(Roystonea_regia	(Reinhardtia_gracilis	(Reinhardtia_paiewonskiana	Reinhardtia_latisecta)))))	((Sclerosperma_profizianum	(Orania_palindan	Podococcus_barteri))	(((Leopoldinia_pulchra	(Oenocarpus_minor	Oenocarpus_bataua))	((Hydriastele_microspadix	(Kentiopsis_piersoniorum	Veitchia_spiralis))	((Dypsis_decaryi	Heterospathe_cagayanensis)	Dictyosperma_album)))	(Geonoma_undata	Manicaria_saccifera))))))	Nypa_fruticans);
(((((Serenoa_repens	Iriartea_deltoidea)	(Sabal_domingensis	Pseudophoenix_vinifera))	(Phoenix_dactylifera	Chamaedorea_seifrizii))	(((Pelagodoxa_henryana	((Leopoldinia_pulchra	(Oenocarpus_minor	Oenocarpus_bataua))	((Hydriastele_microspadix	(((Dypsis_decaryi	Heterospathe_cagayanensis)	Kentiopsis_piersoniorum)	Veitchia_spiralis))	Dictyosperma_album)))	(Sclerosperma_profizianum	(Orania_palindan	Podococcus_barteri)))	((Geonoma_undata	Manicaria_saccifera)	((Attalea_speciosa	(Bactris_major	(Elaeis_oleifera	Elaeis_guineensis)))	(Roystonea_regia	(Reinhardtia_gracilis	(Reinhardtia_paiewonskiana	Reinhardtia_latisecta)))))))	Nypa_fruticans);
((((Sabal_domingensis	((Serenoa_repens	Phoenix_dactylifera)	Chamaedorea_seifrizii))	Pseudophoenix_vinifera)	(((Leopoldinia_pulchra	Pelagodoxa_henryana)	((Oenocarpus_minor	Oenocarpus_bataua)	(((Dypsis_decaryi	Hydriastele_microspadix)	((Heterospathe_cagayanensis	Kentiopsis_piersoniorum)	Veitchia_spiralis))	Dictyosperma_album)))	(((Sclerosperma_profizianum	(Orania_palindan	Podococcus_barteri))	(Geonoma_undata	(Iriartea_deltoidea	Manicaria_saccifera)))	((Attalea_speciosa	(Bactris_major	(Elaeis_oleifera	Elaeis_guineensis)))	(Roystonea_regia	(Reinhardtia_gracilis	(Reinhardtia_paiewonskiana	Reinhardtia_latisecta)))))))	Nypa_fruticans);
((((Sabal_domingensis	((Serenoa_repens	Phoenix_dactylifera)	Chamaedorea_seifrizii))	((Podococcus_barteri	Iriartea_deltoidea)	(((Attalea_speciosa	(Bactris_major	(Elaeis_oleifera	Elaeis_guineensis)))	(Roystonea_regia	(Reinhardtia_gracilis	(Reinhardtia_paiewonskiana	Reinhardtia_latisecta))))	((Orania_palindan	(((((Veitchia_spiralis	((Dypsis_decaryi	Heterospathe_cagayanensis)	Kentiopsis_piersoniorum))	Hydriastele_microspadix)	Dictyosperma_album)	(Oenocarpus_minor	Oenocarpus_bataua))	(Leopoldinia_pulchra	Pelagodoxa_henryana)))	(Sclerosperma_profizianum	(Geonoma_undata	Manicaria_saccifera))))))	Pseudophoenix_vinifera)	Nypa_fruticans);
(((((Iriartea_deltoidea	Sabal_domingensis)	(Phoenix_dactylifera	(Pseudophoenix_vinifera	Chamaedorea_seifrizii)))	Serenoa_repens)	(((Orania_palindan	((((((Kentiopsis_piersoniorum	Veitchia_spiralis)	Hydriastele_microspadix)	Dictyosperma_album)	(Dypsis_decaryi	Heterospathe_cagayanensis))	(Oenocarpus_minor	Oenocarpus_bataua))	(Leopoldinia_pulchra	Pelagodoxa_henryana)))	((Roystonea_regia	(Podococcus_barteri	(Reinhardtia_gracilis	(Reinhardtia_paiewonskiana	Reinhardtia_latisecta))))	(Attalea_speciosa	(Bactris_major	(Elaeis_oleifera	Elaeis_guineensis)))))	(Sclerosperma_profizianum	(Geonoma_undata	Manicaria_saccifera))))	Nypa_fruticans);
((((Iriartea_deltoidea	Sabal_domingensis)	((Serenoa_repens	Phoenix_dactylifera)	Chamaedorea_seifrizii))	(((Roystonea_regia	(Reinhardtia_gracilis	(Reinhardtia_paiewonskiana	Reinhardtia_latisecta)))	(Attalea_speciosa	(Bactris_major	(Elaeis_oleifera	Elaeis_guineensis))))	((((Pseudophoenix_vinifera	Podococcus_barteri)	Sclerosperma_profizianum)	(Geonoma_undata	Manicaria_saccifera))	(Orania_palindan	(((Oenocarpus_minor	Oenocarpus_bataua)	((Heterospathe_cagayanensis	Kentiopsis_piersoniorum)	((Veitchia_spiralis	Dypsis_decaryi)	(Hydriastele_microspadix	Dictyosperma_album))))	(Leopoldinia_pulchra	Pelagodoxa_henryana))))))	Nypa_fruticans);
(((Pseudophoenix_vinifera	((Phoenix_dactylifera	Serenoa_repens)	(Chamaedorea_seifrizii	(Iriartea_deltoidea	Sabal_domingensis))))	(((((Reinhardtia_gracilis	(Reinhardtia_paiewonskiana	Reinhardtia_latisecta))	(Attalea_speciosa	(Bactris_major	(Elaeis_oleifera	Elaeis_guineensis))))	(Roystonea_regia	Manicaria_saccifera))	((((Leopoldinia_pulchra	(Oenocarpus_minor	Oenocarpus_bataua))	((((Veitchia_spiralis	Hydriastele_microspadix)	Kentiopsis_piersoniorum)	(Dypsis_decaryi	Dictyosperma_album))	Heterospathe_cagayanensis))	Pelagodoxa_henryana)	((Orania_palindan	Sclerosperma_profizianum)	Podococcus_barteri)))	Geonoma_undata))	Nypa_fruticans);
((((Phoenix_dactylifera	Chamaedorea_seifrizii)	(((Serenoa_repens	Iriartea_deltoidea)	Sabal_domingensis)	Pseudophoenix_vinifera))	((Geonoma_undata	(((Oenocarpus_minor	Oenocarpus_bataua)	((((Veitchia_spiralis	Hydriastele_microspadix)	Kentiopsis_piersoniorum)	Dictyosperma_album)	(Dypsis_decaryi	Heterospathe_cagayanensis)))	(Leopoldinia_pulchra	Pelagodoxa_henryana)))	(((Orania_palindan	Sclerosperma_profizianum)	Podococcus_barteri)	(((Roystonea_regia	(Reinhardtia_gracilis	(Reinhardtia_paiewonskiana	Reinhardtia_latisecta)))	(Attalea_speciosa	(Bactris_major	(Elaeis_oleifera	Elaeis_guineensis))))	Manicaria_saccifera))))	Nypa_fruticans);
(((((Orania_palindan	Sclerosperma_profizianum)	(Pseudophoenix_vinifera	Podococcus_barteri))	Geonoma_undata)	((((Iriartea_deltoidea	Sabal_domingensis)	((Phoenix_dactylifera	Chamaedorea_seifrizii)	Serenoa_repens))	(((Leopoldinia_pulchra	(Oenocarpus_minor	Oenocarpus_bataua))	((((Veitchia_spiralis	Hydriastele_microspadix)	Kentiopsis_piersoniorum)	Dictyosperma_album)	(Dypsis_decaryi	Heterospathe_cagayanensis)))	Pelagodoxa_henryana))	(((Roystonea_regia	(Reinhardtia_gracilis	(Reinhardtia_paiewonskiana	Reinhardtia_latisecta)))	(Attalea_speciosa	(Bactris_major	(Elaeis_oleifera	Elaeis_guineensis))))	Manicaria_saccifera)))	Nypa_fruticans);
(((Geonoma_undata	Manicaria_saccifera)	((((Roystonea_regia	(Reinhardtia_gracilis	(Reinhardtia_paiewonskiana	Reinhardtia_latisecta)))	(Attalea_speciosa	(Bactris_major	(Elaeis_oleifera	Elaeis_guineensis))))	((Orania_palindan	Sclerosperma_profizianum)	(Pseudophoenix_vinifera	Podococcus_barteri)))	(((Iriartea_deltoidea	Sabal_domingensis)	((Phoenix_dactylifera	Chamaedorea_seifrizii)	Serenoa_repens))	(((Oenocarpus_minor	Oenocarpus_bataua)	((Dictyosperma_album	(((Kentiopsis_piersoniorum	(Dypsis_decaryi	Heterospathe_cagayanensis))	Veitchia_spiralis)	Hydriastele_microspadix))	Leopoldinia_pulchra))	Pelagodoxa_henryana))))	Nypa_fruticans);
(((((Sabal_domingensis	Chamaedorea_seifrizii)	(Phoenix_dactylifera	Serenoa_repens))	Pseudophoenix_vinifera)	(((Attalea_speciosa	((Elaeis_oleifera	Elaeis_guineensis)	Bactris_major))	((Reinhardtia_gracilis	(Reinhardtia_latisecta	Reinhardtia_paiewonskiana))	Roystonea_regia))	((Sclerosperma_profizianum	(Podococcus_barteri	(Geonoma_undata	(Iriartea_deltoidea	Manicaria_saccifera))))	(Orania_palindan	(((Oenocarpus_bataua	Oenocarpus_minor)	((Dictyosperma_album	((Hydriastele_microspadix	Kentiopsis_piersoniorum)	Veitchia_spiralis))	(Heterospathe_cagayanensis	Dypsis_decaryi)))	(Pelagodoxa_henryana	Leopoldinia_pulchra))))))	Nypa_fruticans);
((Chamaedorea_seifrizii	((((Oenocarpus_bataua	Oenocarpus_minor)	(((Hydriastele_microspadix	Kentiopsis_piersoniorum)	Veitchia_spiralis)	(Heterospathe_cagayanensis	(Dictyosperma_album	Dypsis_decaryi))))	(Pelagodoxa_henryana	Leopoldinia_pulchra))	(((Sclerosperma_profizianum	(Orania_palindan	Podococcus_barteri))	(((Attalea_speciosa	((Elaeis_oleifera	Elaeis_guineensis)	Bactris_major))	((Pseudophoenix_vinifera	(Reinhardtia_gracilis	(Reinhardtia_latisecta	Reinhardtia_paiewonskiana)))	Roystonea_regia))	(Manicaria_saccifera	Geonoma_undata)))	((Iriartea_deltoidea	Sabal_domingensis)	(Phoenix_dactylifera	Serenoa_repens)))))	Nypa_fruticans);
(((((Phoenix_dactylifera	(Sabal_domingensis	Serenoa_repens))	((Leopoldinia_pulchra	((Oenocarpus_bataua	Oenocarpus_minor)	(((Hydriastele_microspadix	Kentiopsis_piersoniorum)	Veitchia_spiralis)	((Heterospathe_cagayanensis	Dypsis_decaryi)	Dictyosperma_album))))	Pelagodoxa_henryana))	(((Attalea_speciosa	((Chamaedorea_seifrizii	(Elaeis_oleifera	Elaeis_guineensis))	Bactris_major))	(Roystonea_regia	(Reinhardtia_gracilis	(Reinhardtia_latisecta	Reinhardtia_paiewonskiana))))	(Orania_palindan	(Iriartea_deltoidea	(Pseudophoenix_vinifera	Podococcus_barteri)))))	(Manicaria_saccifera	(Sclerosperma_profizianum	Geonoma_undata)))	Nypa_fruticans);
((Sabal_domingensis	((((((Oenocarpus_bataua	Oenocarpus_minor)	(Dictyosperma_album	(Heterospathe_cagayanensis	((Hydriastele_microspadix	Kentiopsis_piersoniorum)	(Dypsis_decaryi	Veitchia_spiralis)))))	(Leopoldinia_pulchra	Pelagodoxa_henryana))	((((((Iriartea_deltoidea	Manicaria_saccifera)	Geonoma_undata)	Sclerosperma_profizianum)	Podococcus_barteri)	Orania_palindan)	((Attalea_speciosa	((Elaeis_oleifera	Elaeis_guineensis)	Bactris_major))	(Roystonea_regia	(Reinhardtia_gracilis	(Reinhardtia_latisecta	Reinhardtia_paiewonskiana))))))	Serenoa_repens)	((Chamaedorea_seifrizii	Phoenix_dactylifera)	Pseudophoenix_vinifera)))	Nypa_fruticans);
((Sclerosperma_profizianum	((((((Attalea_speciosa	((Elaeis_oleifera	Elaeis_guineensis)	Bactris_major))	Roystonea_regia)	((Reinhardtia_gracilis	(Reinhardtia_latisecta	Reinhardtia_paiewonskiana))	((Sabal_domingensis	((Serenoa_repens	Phoenix_dactylifera)	Chamaedorea_seifrizii))	(Orania_palindan	(((Oenocarpus_bataua	Oenocarpus_minor)	(((Hydriastele_microspadix	Kentiopsis_piersoniorum)	Veitchia_spiralis)	(Dictyosperma_album	(Dypsis_decaryi	Heterospathe_cagayanensis))))	(Leopoldinia_pulchra	Pelagodoxa_henryana))))))	Iriartea_deltoidea)	(Pseudophoenix_vinifera	Podococcus_barteri))	(Manicaria_saccifera	Geonoma_undata)))	Nypa_fruticans);
((((Pseudophoenix_vinifera	Podococcus_barteri)	((((Attalea_speciosa	((Elaeis_oleifera	Elaeis_guineensis)	Bactris_major))	Roystonea_regia)	Orania_palindan)	(((Reinhardtia_gracilis	(Reinhardtia_latisecta	Reinhardtia_paiewonskiana))	(Sabal_domingensis	((Serenoa_repens	Phoenix_dactylifera)	Chamaedorea_seifrizii)))	((Oenocarpus_bataua	Oenocarpus_minor)	((((Hydriastele_microspadix	Kentiopsis_piersoniorum)	Veitchia_spiralis)	(Dictyosperma_album	(Dypsis_decaryi	Heterospathe_cagayanensis)))	(Leopoldinia_pulchra	Pelagodoxa_henryana))))))	(((Iriartea_deltoidea	Manicaria_saccifera)	Geonoma_undata)	Sclerosperma_profizianum))	Nypa_fruticans);
(((Pseudophoenix_vinifera	Podococcus_barteri)	((Manicaria_saccifera	(Geonoma_undata	Sclerosperma_profizianum))	((((Attalea_speciosa	((Elaeis_oleifera	Elaeis_guineensis)	Bactris_major))	((Reinhardtia_gracilis	(Reinhardtia_latisecta	Reinhardtia_paiewonskiana))	Roystonea_regia))	((((Sabal_domingensis	(Iriartea_deltoidea	Chamaedorea_seifrizii))	Serenoa_repens)	Phoenix_dactylifera)	(Pelagodoxa_henryana	(((Oenocarpus_bataua	Oenocarpus_minor)	(((Hydriastele_microspadix	Kentiopsis_piersoniorum)	Veitchia_spiralis)	(Dictyosperma_album	(Dypsis_decaryi	Heterospathe_cagayanensis))))	Leopoldinia_pulchra))))	Orania_palindan)))	Nypa_fruticans);
((((Phoenix_dactylifera	Serenoa_repens)	((Iriartea_deltoidea	Sabal_domingensis)	Chamaedorea_seifrizii))	(((((Orania_palindan	(((Oenocarpus_bataua	Oenocarpus_minor)	(Dictyosperma_album	((Dypsis_decaryi	Heterospathe_cagayanensis)	((Hydriastele_microspadix	Kentiopsis_piersoniorum)	Veitchia_spiralis))))	(Leopoldinia_pulchra	Pelagodoxa_henryana)))	(Geonoma_undata	Manicaria_saccifera))	Sclerosperma_profizianum)	(Pseudophoenix_vinifera	Podococcus_barteri))	((Attalea_speciosa	((Elaeis_oleifera	Elaeis_guineensis)	Bactris_major))	((Reinhardtia_gracilis	(Reinhardtia_latisecta	Reinhardtia_paiewonskiana))	Roystonea_regia))))	Nypa_fruticans);
(((((Phoenix_dactylifera	Serenoa_repens)	((Iriartea_deltoidea	Sabal_domingensis)	Chamaedorea_seifrizii))	(((Attalea_speciosa	((Elaeis_oleifera	Elaeis_guineensis)	Bactris_major))	((Podococcus_barteri	(Sclerosperma_profizianum	Orania_palindan))	((((Oenocarpus_bataua	Oenocarpus_minor)	(((Dictyosperma_album	Dypsis_decaryi)	Heterospathe_cagayanensis)	((Hydriastele_microspadix	Kentiopsis_piersoniorum)	Veitchia_spiralis)))	(Leopoldinia_pulchra	Pelagodoxa_henryana))	(Geonoma_undata	Manicaria_saccifera))))	((Reinhardtia_gracilis	(Reinhardtia_latisecta	Reinhardtia_paiewonskiana))	Roystonea_regia)))	Pseudophoenix_vinifera)	Nypa_fruticans);
(((((Phoenix_dactylifera	Serenoa_repens)	((Iriartea_deltoidea	Sabal_domingensis)	Chamaedorea_seifrizii))	((((((Reinhardtia_gracilis	(Reinhardtia_latisecta	Reinhardtia_paiewonskiana))	Roystonea_regia)	((Bactris_major	(Elaeis_oleifera	Elaeis_guineensis))	Attalea_speciosa))	Orania_palindan)	(((Leopoldinia_pulchra	Pelagodoxa_henryana)	(((Dictyosperma_album	Dypsis_decaryi)	Heterospathe_cagayanensis)	((Hydriastele_microspadix	Kentiopsis_piersoniorum)	Veitchia_spiralis)))	(Oenocarpus_bataua	Oenocarpus_minor)))	(Podococcus_barteri	(Sclerosperma_profizianum	(Geonoma_undata	Manicaria_saccifera)))))	Pseudophoenix_vinifera)	Nypa_fruticans);
((((Iriartea_deltoidea	((Phoenix_dactylifera	(Chamaedorea_seifrizii	Serenoa_repens))	Sabal_domingensis))	Pseudophoenix_vinifera)	(((Geonoma_undata	Sclerosperma_profizianum)	Podococcus_barteri)	((Orania_palindan	(((Oenocarpus_minor	Oenocarpus_bataua)	(Dictyosperma_album	(((Dypsis_decaryi	Heterospathe_cagayanensis)	Kentiopsis_piersoniorum)	(Hydriastele_microspadix	Veitchia_spiralis))))	(Pelagodoxa_henryana	Leopoldinia_pulchra)))	(Manicaria_saccifera	((((Elaeis_guineensis	Elaeis_oleifera)	Bactris_major)	Attalea_speciosa)	(Roystonea_regia	(Reinhardtia_gracilis	(Reinhardtia_paiewonskiana	Reinhardtia_latisecta))))))))	Nypa_fruticans);
((((((Phoenix_dactylifera	Serenoa_repens)	Chamaedorea_seifrizii)	Sabal_domingensis)	Pseudophoenix_vinifera)	((((((Oenocarpus_minor	Oenocarpus_bataua)	((Kentiopsis_piersoniorum	(Hydriastele_microspadix	Veitchia_spiralis))	((Dypsis_decaryi	Dictyosperma_album)	Heterospathe_cagayanensis)))	(Pelagodoxa_henryana	Leopoldinia_pulchra))	(Orania_palindan	(Sclerosperma_profizianum	Podococcus_barteri)))	((((Elaeis_guineensis	Elaeis_oleifera)	Bactris_major)	Attalea_speciosa)	(Roystonea_regia	(Reinhardtia_gracilis	(Reinhardtia_paiewonskiana	Reinhardtia_latisecta)))))	(Geonoma_undata	(Iriartea_deltoidea	Manicaria_saccifera))))	Nypa_fruticans);
((((((Phoenix_dactylifera	Serenoa_repens)	Chamaedorea_seifrizii)	Sabal_domingensis)	Pseudophoenix_vinifera)	((((((Oenocarpus_minor	Oenocarpus_bataua)	((Kentiopsis_piersoniorum	(Hydriastele_microspadix	Veitchia_spiralis))	((Dypsis_decaryi	Dictyosperma_album)	Heterospathe_cagayanensis)))	(Pelagodoxa_henryana	Leopoldinia_pulchra))	(Orania_palindan	(Sclerosperma_profizianum	Podococcus_barteri)))	((((Elaeis_guineensis	Elaeis_oleifera)	Bactris_major)	Attalea_speciosa)	(Roystonea_regia	(Reinhardtia_gracilis	(Reinhardtia_paiewonskiana	Reinhardtia_latisecta)))))	(Geonoma_undata	(Iriartea_deltoidea	Manicaria_saccifera))))	Nypa_fruticans);
(((((Phoenix_dactylifera	Chamaedorea_seifrizii)	(Serenoa_repens	Sabal_domingensis))	(Iriartea_deltoidea	Pseudophoenix_vinifera))	(((Geonoma_undata	Manicaria_saccifera)	(Orania_palindan	(Sclerosperma_profizianum	Podococcus_barteri)))	((((Elaeis_guineensis	Elaeis_oleifera)	Bactris_major)	Attalea_speciosa)	(Roystonea_regia	((((Oenocarpus_minor	Oenocarpus_bataua)	((((Kentiopsis_piersoniorum	(Hydriastele_microspadix	Veitchia_spiralis))	Dypsis_decaryi)	Dictyosperma_album)	Heterospathe_cagayanensis))	(Pelagodoxa_henryana	Leopoldinia_pulchra))	(Reinhardtia_gracilis	(Reinhardtia_paiewonskiana	Reinhardtia_latisecta)))))))	Nypa_fruticans);
(((((Serenoa_repens	Phoenix_dactylifera)	Chamaedorea_seifrizii)	Sabal_domingensis)	((Orania_palindan	(((Leopoldinia_pulchra	(((((Heterospathe_cagayanensis	Kentiopsis_piersoniorum)	Veitchia_spiralis)	Hydriastele_microspadix)	(Dypsis_decaryi	Dictyosperma_album))	(Oenocarpus_minor	Oenocarpus_bataua)))	Pelagodoxa_henryana)	((Podococcus_barteri	Pseudophoenix_vinifera)	((Sclerosperma_profizianum	Geonoma_undata)	Manicaria_saccifera))))	(Iriartea_deltoidea	(((Reinhardtia_gracilis	(Reinhardtia_paiewonskiana	Reinhardtia_latisecta))	Roystonea_regia)	(((Elaeis_guineensis	Elaeis_oleifera)	Bactris_major)	Attalea_speciosa)))))	Nypa_fruticans);
((Bactris_major	((Attalea_speciosa	(((Pseudophoenix_vinifera	((Chamaedorea_seifrizii	Iriartea_deltoidea)	(Phoenix_dactylifera	(Serenoa_repens	Sabal_domingensis))))	((((Podococcus_barteri	Sclerosperma_profizianum)	Geonoma_undata)	Manicaria_saccifera)	(Orania_palindan	((((Veitchia_spiralis	(Hydriastele_microspadix	((Dypsis_decaryi	Heterospathe_cagayanensis)	Kentiopsis_piersoniorum)))	Dictyosperma_album)	(Oenocarpus_minor	Oenocarpus_bataua))	(Pelagodoxa_henryana	Leopoldinia_pulchra)))))	((Reinhardtia_gracilis	(Reinhardtia_paiewonskiana	Reinhardtia_latisecta))	Roystonea_regia)))	(Elaeis_guineensis	Elaeis_oleifera)))	Nypa_fruticans);
(((((Chamaedorea_seifrizii	Serenoa_repens)	Sabal_domingensis)	Phoenix_dactylifera)	((((Geonoma_undata	(Iriartea_deltoidea	Manicaria_saccifera))	(Pseudophoenix_vinifera	Podococcus_barteri))	Sclerosperma_profizianum)	((Orania_palindan	(((((Veitchia_spiralis	(Hydriastele_microspadix	Kentiopsis_piersoniorum))	(Dypsis_decaryi	Heterospathe_cagayanensis))	Dictyosperma_album)	(Oenocarpus_minor	Oenocarpus_bataua))	(Pelagodoxa_henryana	Leopoldinia_pulchra)))	(((Reinhardtia_gracilis	(Reinhardtia_paiewonskiana	Reinhardtia_latisecta))	Roystonea_regia)	(((Elaeis_guineensis	Elaeis_oleifera)	Bactris_major)	Attalea_speciosa)))))	Nypa_fruticans);
((Chamaedorea_seifrizii	((Serenoa_repens	Phoenix_dactylifera)	((Pseudophoenix_vinifera	(((((((Dypsis_decaryi	Heterospathe_cagayanensis)	(Dictyosperma_album	(Veitchia_spiralis	(Hydriastele_microspadix	Kentiopsis_piersoniorum))))	(Oenocarpus_minor	Oenocarpus_bataua))	(Pelagodoxa_henryana	Leopoldinia_pulchra))	Geonoma_undata)	((Sclerosperma_profizianum	Podococcus_barteri)	Orania_palindan))	(Manicaria_saccifera	(((Reinhardtia_gracilis	(Reinhardtia_paiewonskiana	Reinhardtia_latisecta))	Roystonea_regia)	(((Elaeis_guineensis	Elaeis_oleifera)	Bactris_major)	Attalea_speciosa)))))	(Iriartea_deltoidea	Sabal_domingensis))))	Nypa_fruticans);
((((((Geonoma_undata	Manicaria_saccifera)	(((Reinhardtia_gracilis	(Reinhardtia_paiewonskiana	Reinhardtia_latisecta))	Roystonea_regia)	(((Elaeis_guineensis	Elaeis_oleifera)	Bactris_major)	Attalea_speciosa)))	((((Dypsis_decaryi	Heterospathe_cagayanensis)	(Dictyosperma_album	(Veitchia_spiralis	(Hydriastele_microspadix	Kentiopsis_piersoniorum))))	(Oenocarpus_minor	Oenocarpus_bataua))	(Pelagodoxa_henryana	Leopoldinia_pulchra)))	((Sclerosperma_profizianum	Podococcus_barteri)	Orania_palindan))	(((Pseudophoenix_vinifera	((Serenoa_repens	Iriartea_deltoidea)	Sabal_domingensis))	Chamaedorea_seifrizii)	Phoenix_dactylifera))	Nypa_fruticans);
(((((Geonoma_undata	Manicaria_saccifera)	(((Reinhardtia_gracilis	(Reinhardtia_paiewonskiana	Reinhardtia_latisecta))	Roystonea_regia)	(((Elaeis_guineensis	Elaeis_oleifera)	Bactris_major)	Attalea_speciosa)))	(((((Dypsis_decaryi	Heterospathe_cagayanensis)	(Dictyosperma_album	(Veitchia_spiralis	(Hydriastele_microspadix	Kentiopsis_piersoniorum))))	(Oenocarpus_minor	Oenocarpus_bataua))	(Pelagodoxa_henryana	Leopoldinia_pulchra))	((Podococcus_barteri	Pseudophoenix_vinifera)	(Sclerosperma_profizianum	Orania_palindan))))	((Iriartea_deltoidea	Sabal_domingensis)	(Chamaedorea_seifrizii	(Phoenix_dactylifera	Serenoa_repens))))	Nypa_fruticans);
((Chamaedorea_seifrizii	((Phoenix_dactylifera	Serenoa_repens)	((Iriartea_deltoidea	Sabal_domingensis)	((((((Reinhardtia_latisecta	Reinhardtia_paiewonskiana)	Reinhardtia_gracilis)	(Pseudophoenix_vinifera	Podococcus_barteri))	((Geonoma_undata	Manicaria_saccifera)	Sclerosperma_profizianum))	(Orania_palindan	((Leopoldinia_pulchra	Pelagodoxa_henryana)	((Oenocarpus_minor	Oenocarpus_bataua)	(Dictyosperma_album	((Kentiopsis_piersoniorum	(Dypsis_decaryi	Heterospathe_cagayanensis))	(Hydriastele_microspadix	Veitchia_spiralis)))))))	((((Elaeis_guineensis	Elaeis_oleifera)	Bactris_major)	Attalea_speciosa)	Roystonea_regia)))))	Nypa_fruticans);
(((((Iriartea_deltoidea	Sabal_domingensis)	(Chamaedorea_seifrizii	(Phoenix_dactylifera	Serenoa_repens)))	((((Orania_palindan	Sclerosperma_profizianum)	Podococcus_barteri)	((Leopoldinia_pulchra	Pelagodoxa_henryana)	((Oenocarpus_minor	Oenocarpus_bataua)	((Dictyosperma_album	((Kentiopsis_piersoniorum	Veitchia_spiralis)	Hydriastele_microspadix))	(Dypsis_decaryi	Heterospathe_cagayanensis)))))	(((((Elaeis_guineensis	Elaeis_oleifera)	Bactris_major)	Attalea_speciosa)	(((Reinhardtia_latisecta	Reinhardtia_paiewonskiana)	Reinhardtia_gracilis)	Roystonea_regia))	(Geonoma_undata	Manicaria_saccifera))))	Pseudophoenix_vinifera)	Nypa_fruticans);
((((Phoenix_dactylifera	(Sabal_domingensis	(Chamaedorea_seifrizii	Serenoa_repens)))	Pseudophoenix_vinifera)	((Geonoma_undata	(Iriartea_deltoidea	Manicaria_saccifera))	(((Sclerosperma_profizianum	Podococcus_barteri)	(Orania_palindan	(((Veitchia_spiralis	Hydriastele_microspadix)	((Kentiopsis_piersoniorum	(Dypsis_decaryi	Heterospathe_cagayanensis))	Dictyosperma_album))	((Leopoldinia_pulchra	Pelagodoxa_henryana)	(Oenocarpus_minor	Oenocarpus_bataua)))))	((((Elaeis_guineensis	Elaeis_oleifera)	Bactris_major)	Attalea_speciosa)	(((Reinhardtia_latisecta	Reinhardtia_paiewonskiana)	Reinhardtia_gracilis)	Roystonea_regia)))))	Nypa_fruticans);
(((Iriartea_deltoidea	Podococcus_barteri)	(((((Serenoa_repens	Phoenix_dactylifera)	(Sabal_domingensis	Chamaedorea_seifrizii))	((((Kentiopsis_piersoniorum	Heterospathe_cagayanensis)	(Veitchia_spiralis	(Hydriastele_microspadix	(Dypsis_decaryi	Dictyosperma_album))))	(Oenocarpus_minor	Oenocarpus_bataua))	(Leopoldinia_pulchra	Pelagodoxa_henryana)))	((((Reinhardtia_paiewonskiana	Reinhardtia_gracilis)	Reinhardtia_latisecta)	Pseudophoenix_vinifera)	(Roystonea_regia	((((Elaeis_guineensis	Elaeis_oleifera)	Bactris_major)	Attalea_speciosa)	(Geonoma_undata	Manicaria_saccifera)))))	(Orania_palindan	Sclerosperma_profizianum)))	Nypa_fruticans);
((Sabal_domingensis	((((Orania_palindan	((Sclerosperma_profizianum	(Iriartea_deltoidea	(Geonoma_undata	Manicaria_saccifera)))	((((Veitchia_spiralis	(Hydriastele_microspadix	Kentiopsis_piersoniorum))	(Dictyosperma_album	(Heterospathe_cagayanensis	Dypsis_decaryi)))	(Oenocarpus_minor	Oenocarpus_bataua))	(Leopoldinia_pulchra	Pelagodoxa_henryana))))	(((Podococcus_barteri	(((Reinhardtia_paiewonskiana	Reinhardtia_latisecta)	Pseudophoenix_vinifera)	Reinhardtia_gracilis))	Roystonea_regia)	(((Elaeis_guineensis	Elaeis_oleifera)	Bactris_major)	Attalea_speciosa)))	Chamaedorea_seifrizii)	(Serenoa_repens	Phoenix_dactylifera)))	Nypa_fruticans);
(((((Podococcus_barteri	(Sclerosperma_profizianum	Orania_palindan))	((((Heterospathe_cagayanensis	Dypsis_decaryi)	((Veitchia_spiralis	(Hydriastele_microspadix	Kentiopsis_piersoniorum))	Dictyosperma_album))	(Oenocarpus_minor	Oenocarpus_bataua))	(Leopoldinia_pulchra	Pelagodoxa_henryana)))	((Geonoma_undata	Manicaria_saccifera)	(Roystonea_regia	(((Reinhardtia_paiewonskiana	Reinhardtia_latisecta)	Reinhardtia_gracilis)	(((Elaeis_guineensis	Elaeis_oleifera)	Bactris_major)	Attalea_speciosa)))))	((Pseudophoenix_vinifera	(Serenoa_repens	(Chamaedorea_seifrizii	Phoenix_dactylifera)))	(Iriartea_deltoidea	Sabal_domingensis)))	Nypa_fruticans);
(((((((Sclerosperma_profizianum	(Geonoma_undata	Manicaria_saccifera))	Podococcus_barteri)	(((((Elaeis_guineensis	Elaeis_oleifera)	Bactris_major)	Attalea_speciosa)	(Roystonea_regia	((Reinhardtia_paiewonskiana	Reinhardtia_latisecta)	Reinhardtia_gracilis)))	Orania_palindan))	(((((Hydriastele_microspadix	(Heterospathe_cagayanensis	Kentiopsis_piersoniorum))	Veitchia_spiralis)	(Dictyosperma_album	Dypsis_decaryi))	(Oenocarpus_minor	Oenocarpus_bataua))	(Leopoldinia_pulchra	Pelagodoxa_henryana)))	((Iriartea_deltoidea	Sabal_domingensis)	((Serenoa_repens	Phoenix_dactylifera)	Chamaedorea_seifrizii)))	Pseudophoenix_vinifera)	Nypa_fruticans);
(((((((Elaeis_guineensis	Elaeis_oleifera)	Bactris_major)	Attalea_speciosa)	(Roystonea_regia	((Reinhardtia_paiewonskiana	Reinhardtia_latisecta)	Reinhardtia_gracilis)))	((((Geonoma_undata	Manicaria_saccifera)	(((((Hydriastele_microspadix	Veitchia_spiralis)	Kentiopsis_piersoniorum)	((Dictyosperma_album	Dypsis_decaryi)	Heterospathe_cagayanensis))	(Oenocarpus_minor	Oenocarpus_bataua))	(Leopoldinia_pulchra	Pelagodoxa_henryana)))	(Sclerosperma_profizianum	Orania_palindan))	Podococcus_barteri))	(((Iriartea_deltoidea	Sabal_domingensis)	((Serenoa_repens	Phoenix_dactylifera)	Chamaedorea_seifrizii))	Pseudophoenix_vinifera))	Nypa_fruticans);
(((((Manicaria_saccifera	((((Elaeis_guineensis	Elaeis_oleifera)	Bactris_major)	Attalea_speciosa)	(Roystonea_regia	((Reinhardtia_paiewonskiana	Reinhardtia_latisecta)	Reinhardtia_gracilis))))	(Geonoma_undata	(((((Dictyosperma_album	(Heterospathe_cagayanensis	Kentiopsis_piersoniorum))	(Veitchia_spiralis	Dypsis_decaryi))	Hydriastele_microspadix)	(Oenocarpus_minor	Oenocarpus_bataua))	(Leopoldinia_pulchra	Pelagodoxa_henryana))))	(Orania_palindan	(Sclerosperma_profizianum	Podococcus_barteri)))	(((Iriartea_deltoidea	Sabal_domingensis)	(Phoenix_dactylifera	Chamaedorea_seifrizii))	(Serenoa_repens	Pseudophoenix_vinifera)))	Nypa_fruticans);
(((((((Chamaedorea_seifrizii	(Elaeis_guineensis	Elaeis_oleifera))	(Bactris_major	Attalea_speciosa))	(Roystonea_regia	((Reinhardtia_paiewonskiana	Reinhardtia_latisecta)	Reinhardtia_gracilis)))	((((((Heterospathe_cagayanensis	Kentiopsis_piersoniorum)	((Veitchia_spiralis	Dypsis_decaryi)	(Dictyosperma_album	Hydriastele_microspadix)))	(Leopoldinia_pulchra	(Oenocarpus_minor	Oenocarpus_bataua)))	Pelagodoxa_henryana)	(Geonoma_undata	(Orania_palindan	(Sclerosperma_profizianum	Podococcus_barteri))))	Manicaria_saccifera))	((Iriartea_deltoidea	Sabal_domingensis)	(Serenoa_repens	Phoenix_dactylifera)))	Pseudophoenix_vinifera)	Nypa_fruticans);
((((Roystonea_regia	((Reinhardtia_latisecta	Reinhardtia_paiewonskiana)	Reinhardtia_gracilis))	(((Geonoma_undata	Manicaria_saccifera)	((((Dypsis_decaryi	Heterospathe_cagayanensis)	Dictyosperma_album)	((Oenocarpus_bataua	Oenocarpus_minor)	(((Kentiopsis_piersoniorum	Veitchia_spiralis)	Hydriastele_microspadix)	Leopoldinia_pulchra)))	Pelagodoxa_henryana))	((Attalea_speciosa	(Bactris_major	(Elaeis_guineensis	Elaeis_oleifera)))	((Pseudophoenix_vinifera	Podococcus_barteri)	(Sclerosperma_profizianum	Orania_palindan)))))	(((Chamaedorea_seifrizii	Phoenix_dactylifera)	Sabal_domingensis)	(Iriartea_deltoidea	Serenoa_repens)))	Nypa_fruticans);
(((Bactris_major	(Elaeis_guineensis	Elaeis_oleifera))	((((Iriartea_deltoidea	Roystonea_regia)	(((Reinhardtia_latisecta	Reinhardtia_paiewonskiana)	Reinhardtia_gracilis)	((Chamaedorea_seifrizii	(Serenoa_repens	Phoenix_dactylifera))	Sabal_domingensis)))	(((((Pseudophoenix_vinifera	Podococcus_barteri)	Sclerosperma_profizianum)	Geonoma_undata)	Manicaria_saccifera)	(Orania_palindan	((((Dictyosperma_album	((Hydriastele_microspadix	Veitchia_spiralis)	((Dypsis_decaryi	Heterospathe_cagayanensis)	Kentiopsis_piersoniorum)))	Leopoldinia_pulchra)	(Oenocarpus_bataua	Oenocarpus_minor))	Pelagodoxa_henryana))))	Attalea_speciosa))	Nypa_fruticans);
(((Orania_palindan	(((Roystonea_regia	(Attalea_speciosa	((Elaeis_guineensis	Elaeis_oleifera)	Bactris_major)))	((Pseudophoenix_vinifera	Podococcus_barteri)	((Reinhardtia_latisecta	Reinhardtia_paiewonskiana)	Reinhardtia_gracilis)))	(((((Dypsis_decaryi	Dictyosperma_album)	((Hydriastele_microspadix	Veitchia_spiralis)	(Heterospathe_cagayanensis	Kentiopsis_piersoniorum)))	(Oenocarpus_bataua	Oenocarpus_minor))	(Leopoldinia_pulchra	Pelagodoxa_henryana))	((Chamaedorea_seifrizii	(Serenoa_repens	Phoenix_dactylifera))	(Iriartea_deltoidea	Sabal_domingensis)))))	((Geonoma_undata	Manicaria_saccifera)	Sclerosperma_profizianum))	Nypa_fruticans);
((((((Podococcus_barteri	Sclerosperma_profizianum)	Orania_palindan)	(((Iriartea_deltoidea	(Geonoma_undata	Manicaria_saccifera))	(((Reinhardtia_latisecta	Reinhardtia_paiewonskiana)	Reinhardtia_gracilis)	(Roystonea_regia	(Attalea_speciosa	((Elaeis_guineensis	Elaeis_oleifera)	Bactris_major)))))	((Pelagodoxa_henryana	Leopoldinia_pulchra)	(((Dypsis_decaryi	Dictyosperma_album)	(((Veitchia_spiralis	Hydriastele_microspadix)	Kentiopsis_piersoniorum)	Heterospathe_cagayanensis))	(Oenocarpus_bataua	Oenocarpus_minor)))))	((Chamaedorea_seifrizii	(Serenoa_repens	Phoenix_dactylifera))	Sabal_domingensis))	Pseudophoenix_vinifera)	Nypa_fruticans);
(((Iriartea_deltoidea	Sabal_domingensis)	(((((Roystonea_regia	((Pseudophoenix_vinifera	Podococcus_barteri)	((Reinhardtia_latisecta	Reinhardtia_paiewonskiana)	Reinhardtia_gracilis)))	(Attalea_speciosa	Bactris_major))	(((Elaeis_guineensis	Elaeis_oleifera)	((Sclerosperma_profizianum	Geonoma_undata)	Manicaria_saccifera))	(Orania_palindan	((Pelagodoxa_henryana	Leopoldinia_pulchra)	(((Dypsis_decaryi	Dictyosperma_album)	(((Veitchia_spiralis	Hydriastele_microspadix)	Kentiopsis_piersoniorum)	Heterospathe_cagayanensis))	(Oenocarpus_bataua	Oenocarpus_minor))))))	Serenoa_repens)	(Chamaedorea_seifrizii	Phoenix_dactylifera)))	Nypa_fruticans);
(((Pseudophoenix_vinifera	(((Sabal_domingensis	(Phoenix_dactylifera	Serenoa_repens))	Chamaedorea_seifrizii)	Iriartea_deltoidea))	(((Attalea_speciosa	((Elaeis_guineensis	Elaeis_oleifera)	Bactris_major))	(Roystonea_regia	((Reinhardtia_latisecta	Reinhardtia_paiewonskiana)	Reinhardtia_gracilis)))	(Orania_palindan	(Podococcus_barteri	((Pelagodoxa_henryana	(((Dictyosperma_album	(((Veitchia_spiralis	Hydriastele_microspadix)	Kentiopsis_piersoniorum)	(Dypsis_decaryi	Heterospathe_cagayanensis)))	Leopoldinia_pulchra)	(Oenocarpus_bataua	Oenocarpus_minor)))	((Sclerosperma_profizianum	Geonoma_undata)	Manicaria_saccifera))))))	Nypa_fruticans);
(((Pseudophoenix_vinifera	(((Iriartea_deltoidea	Sabal_domingensis)	(Phoenix_dactylifera	Serenoa_repens))	Chamaedorea_seifrizii))	((Roystonea_regia	(Podococcus_barteri	((Reinhardtia_latisecta	Reinhardtia_paiewonskiana)	Reinhardtia_gracilis)))	(((Orania_palindan	(Pelagodoxa_henryana	((((Dictyosperma_album	Dypsis_decaryi)	((Hydriastele_microspadix	Veitchia_spiralis)	(Heterospathe_cagayanensis	Kentiopsis_piersoniorum)))	Leopoldinia_pulchra)	(Oenocarpus_bataua	Oenocarpus_minor))))	(Sclerosperma_profizianum	(Geonoma_undata	Manicaria_saccifera)))	(Attalea_speciosa	((Elaeis_guineensis	Elaeis_oleifera)	Bactris_major)))))	Nypa_fruticans);
((((Serenoa_repens	Pseudophoenix_vinifera)	(((Iriartea_deltoidea	Sabal_domingensis)	Phoenix_dactylifera)	Chamaedorea_seifrizii))	((((Podococcus_barteri	Sclerosperma_profizianum)	Orania_palindan)	((Leopoldinia_pulchra	Pelagodoxa_henryana)	((((Dictyosperma_album	Dypsis_decaryi)	(Veitchia_spiralis	(Hydriastele_microspadix	Kentiopsis_piersoniorum)))	Heterospathe_cagayanensis)	(Oenocarpus_bataua	Oenocarpus_minor))))	((Attalea_speciosa	((Elaeis_guineensis	Elaeis_oleifera)	Bactris_major))	((Geonoma_undata	Manicaria_saccifera)	(Roystonea_regia	((Reinhardtia_latisecta	Reinhardtia_paiewonskiana)	Reinhardtia_gracilis))))))	Nypa_fruticans);
((((Pseudophoenix_vinifera	(Sabal_domingensis	(Chamaedorea_seifrizii	(Serenoa_repens	Phoenix_dactylifera))))	Iriartea_deltoidea)	(((Pelagodoxa_henryana	((Leopoldinia_pulchra	((Dictyosperma_album	(Veitchia_spiralis	(Hydriastele_microspadix	Kentiopsis_piersoniorum)))	(Dypsis_decaryi	Heterospathe_cagayanensis)))	(Oenocarpus_bataua	Oenocarpus_minor)))	((Podococcus_barteri	Sclerosperma_profizianum)	Orania_palindan))	((Geonoma_undata	Manicaria_saccifera)	(Roystonea_regia	((Attalea_speciosa	((Elaeis_guineensis	Elaeis_oleifera)	Bactris_major))	((Reinhardtia_latisecta	Reinhardtia_paiewonskiana)	Reinhardtia_gracilis))))))	Nypa_fruticans);
(((Pseudophoenix_vinifera	(Sabal_domingensis	(Chamaedorea_seifrizii	(Serenoa_repens	Phoenix_dactylifera))))	((Orania_palindan	(Pelagodoxa_henryana	((Leopoldinia_pulchra	((((Kentiopsis_piersoniorum	(Dypsis_decaryi	Heterospathe_cagayanensis))	Veitchia_spiralis)	Hydriastele_microspadix)	Dictyosperma_album))	(Oenocarpus_bataua	Oenocarpus_minor))))	((Roystonea_regia	(Attalea_speciosa	((Elaeis_guineensis	Elaeis_oleifera)	Bactris_major)))	((Podococcus_barteri	((Reinhardtia_latisecta	Reinhardtia_paiewonskiana)	Reinhardtia_gracilis))	(Sclerosperma_profizianum	(Geonoma_undata	(Iriartea_deltoidea	Manicaria_saccifera)))))))	Nypa_fruticans);
(((((Sabal_domingensis	(Serenoa_repens	Phoenix_dactylifera))	(Iriartea_deltoidea	Chamaedorea_seifrizii))	Pseudophoenix_vinifera)	(((Podococcus_barteri	(Orania_palindan	Sclerosperma_profizianum))	(((Reinhardtia_gracilis	(Reinhardtia_latisecta	Reinhardtia_paiewonskiana))	Roystonea_regia)	(Attalea_speciosa	((Elaeis_guineensis	Elaeis_oleifera)	Bactris_major))))	((Geonoma_undata	Manicaria_saccifera)	(Pelagodoxa_henryana	((Leopoldinia_pulchra	(Oenocarpus_minor	Oenocarpus_bataua))	(((Veitchia_spiralis	Dypsis_decaryi)	((Kentiopsis_piersoniorum	Heterospathe_cagayanensis)	Hydriastele_microspadix))	Dictyosperma_album))))))	Nypa_fruticans);
(((((Iriartea_deltoidea	Sabal_domingensis)	Pseudophoenix_vinifera)	((Serenoa_repens	Phoenix_dactylifera)	Chamaedorea_seifrizii))	((((((Reinhardtia_gracilis	(Reinhardtia_latisecta	Reinhardtia_paiewonskiana))	Roystonea_regia)	(Attalea_speciosa	((Elaeis_guineensis	Elaeis_oleifera)	Bactris_major)))	(Geonoma_undata	Manicaria_saccifera))	((Leopoldinia_pulchra	Pelagodoxa_henryana)	((Oenocarpus_minor	Oenocarpus_bataua)	((((Veitchia_spiralis	Dypsis_decaryi)	(Kentiopsis_piersoniorum	Hydriastele_microspadix))	Heterospathe_cagayanensis)	Dictyosperma_album))))	(Podococcus_barteri	(Orania_palindan	Sclerosperma_profizianum))))	Nypa_fruticans);
((((Geonoma_undata	Manicaria_saccifera)	((((Serenoa_repens	(Sabal_domingensis	(Phoenix_dactylifera	Chamaedorea_seifrizii)))	((Leopoldinia_pulchra	Pelagodoxa_henryana)	((Oenocarpus_minor	Oenocarpus_bataua)	((Dictyosperma_album	(Veitchia_spiralis	(Kentiopsis_piersoniorum	Hydriastele_microspadix)))	(Dypsis_decaryi	Heterospathe_cagayanensis)))))	(((Reinhardtia_gracilis	(Reinhardtia_latisecta	Reinhardtia_paiewonskiana))	(Iriartea_deltoidea	Roystonea_regia))	(Attalea_speciosa	((Elaeis_guineensis	Elaeis_oleifera)	Bactris_major))))	(Podococcus_barteri	(Orania_palindan	Sclerosperma_profizianum))))	Pseudophoenix_vinifera)	Nypa_fruticans);
(((Pseudophoenix_vinifera	(Iriartea_deltoidea	(Serenoa_repens	(Sabal_domingensis	(Phoenix_dactylifera	Chamaedorea_seifrizii)))))	((((Reinhardtia_gracilis	(Reinhardtia_latisecta	Reinhardtia_paiewonskiana))	Roystonea_regia)	(Attalea_speciosa	((Elaeis_guineensis	Elaeis_oleifera)	Bactris_major)))	(((Orania_palindan	(Sclerosperma_profizianum	Podococcus_barteri))	(Geonoma_undata	Manicaria_saccifera))	((Leopoldinia_pulchra	Pelagodoxa_henryana)	((Oenocarpus_minor	Oenocarpus_bataua)	((Heterospathe_cagayanensis	Kentiopsis_piersoniorum)	((Dictyosperma_album	Hydriastele_microspadix)	(Dypsis_decaryi	Veitchia_spiralis))))))))	Nypa_fruticans);
(((Iriartea_deltoidea	(Pseudophoenix_vinifera	(Sabal_domingensis	((Serenoa_repens	Phoenix_dactylifera)	Chamaedorea_seifrizii))))	(((((Reinhardtia_gracilis	(Reinhardtia_latisecta	Reinhardtia_paiewonskiana))	Roystonea_regia)	(Attalea_speciosa	((Elaeis_guineensis	Elaeis_oleifera)	Bactris_major)))	(Geonoma_undata	Manicaria_saccifera))	((Pelagodoxa_henryana	(Leopoldinia_pulchra	((Oenocarpus_minor	Oenocarpus_bataua)	(((((Dypsis_decaryi	Heterospathe_cagayanensis)	Kentiopsis_piersoniorum)	Veitchia_spiralis)	Hydriastele_microspadix)	Dictyosperma_album))))	(Orania_palindan	(Sclerosperma_profizianum	Podococcus_barteri)))))	Nypa_fruticans);
((((Pseudophoenix_vinifera	Iriartea_deltoidea)	(Sabal_domingensis	((Serenoa_repens	Phoenix_dactylifera)	Chamaedorea_seifrizii)))	((((Reinhardtia_gracilis	(Reinhardtia_latisecta	Reinhardtia_paiewonskiana))	Roystonea_regia)	(Attalea_speciosa	((Elaeis_guineensis	Elaeis_oleifera)	Bactris_major)))	(((Geonoma_undata	Manicaria_saccifera)	(Pelagodoxa_henryana	(((Leopoldinia_pulchra	Oenocarpus_minor)	Oenocarpus_bataua)	((((Heterospathe_cagayanensis	Kentiopsis_piersoniorum)	(Dypsis_decaryi	Veitchia_spiralis))	Hydriastele_microspadix)	Dictyosperma_album))))	((Orania_palindan	Sclerosperma_profizianum)	Podococcus_barteri))))	Nypa_fruticans);
((Bactris_major	((((((Reinhardtia_gracilis	(Reinhardtia_latisecta	Reinhardtia_paiewonskiana))	(((Sabal_domingensis	Iriartea_deltoidea)	(Serenoa_repens	(Phoenix_dactylifera	Chamaedorea_seifrizii)))	(Orania_palindan	(((Leopoldinia_pulchra	Pelagodoxa_henryana)	(((Dictyosperma_album	(Kentiopsis_piersoniorum	Heterospathe_cagayanensis))	(Dypsis_decaryi	Veitchia_spiralis))	Hydriastele_microspadix))	(Oenocarpus_minor	Oenocarpus_bataua)))))	((Pseudophoenix_vinifera	Podococcus_barteri)	Roystonea_regia))	((Sclerosperma_profizianum	Geonoma_undata)	Manicaria_saccifera))	Attalea_speciosa)	(Elaeis_guineensis	Elaeis_oleifera)))	Nypa_fruticans);
((Bactris_major	((((Roystonea_regia	(Reinhardtia_gracilis	(Reinhardtia_latisecta	Reinhardtia_paiewonskiana)))	((Geonoma_undata	Manicaria_saccifera)	(((Sclerosperma_profizianum	Orania_palindan)	Podococcus_barteri)	((Pseudophoenix_vinifera	((Sabal_domingensis	Iriartea_deltoidea)	(Serenoa_repens	(Phoenix_dactylifera	Chamaedorea_seifrizii))))	(Pelagodoxa_henryana	(((((Kentiopsis_piersoniorum	(Dypsis_decaryi	Heterospathe_cagayanensis))	(Veitchia_spiralis	Hydriastele_microspadix))	Dictyosperma_album)	(Oenocarpus_minor	Oenocarpus_bataua))	Leopoldinia_pulchra))))))	Attalea_speciosa)	(Elaeis_guineensis	Elaeis_oleifera)))	Nypa_fruticans);
((Bactris_major	(((Roystonea_regia	((Geonoma_undata	(Iriartea_deltoidea	Manicaria_saccifera))	((Orania_palindan	(Podococcus_barteri	Sclerosperma_profizianum))	((Reinhardtia_gracilis	(Reinhardtia_latisecta	Reinhardtia_paiewonskiana))	((((Chamaedorea_seifrizii	(Phoenix_dactylifera	Pseudophoenix_vinifera))	Serenoa_repens)	Sabal_domingensis)	(((((Dypsis_decaryi	Heterospathe_cagayanensis)	(Hydriastele_microspadix	(Veitchia_spiralis	Kentiopsis_piersoniorum)))	Dictyosperma_album)	(Oenocarpus_minor	Oenocarpus_bataua))	(Leopoldinia_pulchra	Pelagodoxa_henryana)))))))	Attalea_speciosa)	(Elaeis_guineensis	Elaeis_oleifera)))	Nypa_fruticans);
((Bactris_major	((((((Orania_palindan	((((Iriartea_deltoidea	Sabal_domingensis)	(Phoenix_dactylifera	Serenoa_repens))	Chamaedorea_seifrizii)	((((Hydriastele_microspadix	(Veitchia_spiralis	((Dypsis_decaryi	Heterospathe_cagayanensis)	Kentiopsis_piersoniorum)))	Dictyosperma_album)	(Oenocarpus_minor	Oenocarpus_bataua))	(Leopoldinia_pulchra	Pelagodoxa_henryana))))	(Manicaria_saccifera	(Sclerosperma_profizianum	Geonoma_undata)))	((Pseudophoenix_vinifera	Podococcus_barteri)	(Reinhardtia_gracilis	(Reinhardtia_latisecta	Reinhardtia_paiewonskiana))))	Roystonea_regia)	Attalea_speciosa)	(Elaeis_guineensis	Elaeis_oleifera)))	Nypa_fruticans);
((((((Attalea_speciosa	(Bactris_major	(Elaeis_guineensis	Elaeis_oleifera)))	((Reinhardtia_gracilis	(Reinhardtia_paiewonskiana	Reinhardtia_latisecta))	Roystonea_regia))	(((Manicaria_saccifera	Geonoma_undata)	(((Heterospathe_cagayanensis	(Hydriastele_microspadix	Kentiopsis_piersoniorum))	((Veitchia_spiralis	Dypsis_decaryi)	Dictyosperma_album))	(Leopoldinia_pulchra	(Oenocarpus_bataua	Oenocarpus_minor))))	((Sclerosperma_profizianum	Orania_palindan)	Podococcus_barteri)))	(Pelagodoxa_henryana	((Chamaedorea_seifrizii	Iriartea_deltoidea)	((Serenoa_repens	Phoenix_dactylifera)	Sabal_domingensis))))	Pseudophoenix_vinifera)	Nypa_fruticans);
(((((((Pelagodoxa_henryana	Leopoldinia_pulchra)	((Oenocarpus_bataua	Oenocarpus_minor)	((Heterospathe_cagayanensis	Dypsis_decaryi)	((Veitchia_spiralis	(Hydriastele_microspadix	Kentiopsis_piersoniorum))	Dictyosperma_album))))	((Attalea_speciosa	(Bactris_major	(Elaeis_guineensis	Elaeis_oleifera)))	((Reinhardtia_gracilis	(Reinhardtia_paiewonskiana	Reinhardtia_latisecta))	Roystonea_regia)))	((Iriartea_deltoidea	(Manicaria_saccifera	Geonoma_undata))	(Podococcus_barteri	(Sclerosperma_profizianum	Orania_palindan))))	((Sabal_domingensis	(Chamaedorea_seifrizii	Phoenix_dactylifera))	Serenoa_repens))	Pseudophoenix_vinifera)	Nypa_fruticans);
((((((Pseudophoenix_vinifera	Podococcus_barteri)	(Reinhardtia_gracilis	(Reinhardtia_paiewonskiana	Reinhardtia_latisecta)))	Roystonea_regia)	(((((Kentiopsis_piersoniorum	(Heterospathe_cagayanensis	Dypsis_decaryi))	((Veitchia_spiralis	Hydriastele_microspadix)	Dictyosperma_album))	((Pelagodoxa_henryana	Leopoldinia_pulchra)	(Oenocarpus_bataua	Oenocarpus_minor)))	Orania_palindan)	((Attalea_speciosa	(Bactris_major	(Elaeis_guineensis	Elaeis_oleifera)))	(Manicaria_saccifera	(Sclerosperma_profizianum	Geonoma_undata)))))	((Iriartea_deltoidea	Sabal_domingensis)	(Chamaedorea_seifrizii	(Serenoa_repens	Phoenix_dactylifera))))	Nypa_fruticans);
(((((Reinhardtia_gracilis	(Reinhardtia_paiewonskiana	Reinhardtia_latisecta))	Roystonea_regia)	(((Pelagodoxa_henryana	((((Kentiopsis_piersoniorum	Heterospathe_cagayanensis)	(((Dypsis_decaryi	Veitchia_spiralis)	Hydriastele_microspadix)	Dictyosperma_album))	(Oenocarpus_bataua	Oenocarpus_minor))	Leopoldinia_pulchra))	(Manicaria_saccifera	Geonoma_undata))	((Sclerosperma_profizianum	(Orania_palindan	Podococcus_barteri))	(Attalea_speciosa	(Bactris_major	(Elaeis_guineensis	Elaeis_oleifera))))))	(((Serenoa_repens	Iriartea_deltoidea)	(Sabal_domingensis	Pseudophoenix_vinifera))	(Chamaedorea_seifrizii	Phoenix_dactylifera)))	Nypa_fruticans);
((Bactris_major	((Sclerosperma_profizianum	(Elaeis_guineensis	Elaeis_oleifera))	((((Podococcus_barteri	(Reinhardtia_gracilis	(Pseudophoenix_vinifera	(Reinhardtia_paiewonskiana	Reinhardtia_latisecta))))	((((Leopoldinia_pulchra	Pelagodoxa_henryana)	((Kentiopsis_piersoniorum	Heterospathe_cagayanensis)	((Dypsis_decaryi	Dictyosperma_album)	(Veitchia_spiralis	Hydriastele_microspadix))))	(Oenocarpus_bataua	Oenocarpus_minor))	(Chamaedorea_seifrizii	(Sabal_domingensis	(Serenoa_repens	Phoenix_dactylifera)))))	((Attalea_speciosa	((Manicaria_saccifera	Geonoma_undata)	Iriartea_deltoidea))	Roystonea_regia))	Orania_palindan)))	Nypa_fruticans);
((((Sclerosperma_profizianum	Geonoma_undata)	(Manicaria_saccifera	Iriartea_deltoidea))	(((Orania_palindan	Podococcus_barteri)	(((Bactris_major	(Elaeis_guineensis	Elaeis_oleifera))	Attalea_speciosa)	Roystonea_regia))	(((Pelagodoxa_henryana	((((Kentiopsis_piersoniorum	(Dypsis_decaryi	Heterospathe_cagayanensis))	(Veitchia_spiralis	Hydriastele_microspadix))	Dictyosperma_album)	(Leopoldinia_pulchra	(Oenocarpus_bataua	Oenocarpus_minor))))	(Pseudophoenix_vinifera	(Chamaedorea_seifrizii	(Sabal_domingensis	(Serenoa_repens	Phoenix_dactylifera)))))	(Reinhardtia_gracilis	(Reinhardtia_paiewonskiana	Reinhardtia_latisecta)))))	Nypa_fruticans);
(((Pseudophoenix_vinifera	(Sabal_domingensis	((Serenoa_repens	Phoenix_dactylifera)	Chamaedorea_seifrizii)))	((((Bactris_major	(Elaeis_guineensis	Elaeis_oleifera))	Attalea_speciosa)	((Reinhardtia_gracilis	(Reinhardtia_paiewonskiana	Reinhardtia_latisecta))	Roystonea_regia))	(((Sclerosperma_profizianum	(Orania_palindan	Podococcus_barteri))	(Geonoma_undata	(Manicaria_saccifera	Iriartea_deltoidea)))	(Pelagodoxa_henryana	((((Kentiopsis_piersoniorum	Heterospathe_cagayanensis)	((Dypsis_decaryi	Veitchia_spiralis)	Hydriastele_microspadix))	Dictyosperma_album)	(Leopoldinia_pulchra	(Oenocarpus_bataua	Oenocarpus_minor)))))))	Nypa_fruticans);
(((Pseudophoenix_vinifera	(Sabal_domingensis	(Serenoa_repens	Phoenix_dactylifera)))	((Podococcus_barteri	(Sclerosperma_profizianum	Geonoma_undata))	(((Chamaedorea_seifrizii	(Leopoldinia_pulchra	Pelagodoxa_henryana))	((((Kentiopsis_piersoniorum	(Veitchia_spiralis	Hydriastele_microspadix))	(Dypsis_decaryi	Dictyosperma_album))	Heterospathe_cagayanensis)	(Oenocarpus_bataua	Oenocarpus_minor)))	((Orania_palindan	Iriartea_deltoidea)	((((Bactris_major	(Elaeis_guineensis	Elaeis_oleifera))	Attalea_speciosa)	(Reinhardtia_gracilis	(Reinhardtia_paiewonskiana	Reinhardtia_latisecta)))	(Roystonea_regia	Manicaria_saccifera))))))	Nypa_fruticans);
((((Sabal_domingensis	(Pseudophoenix_vinifera	(Phoenix_dactylifera	Serenoa_repens)))	(Chamaedorea_seifrizii	Iriartea_deltoidea))	(((Orania_palindan	(Podococcus_barteri	Sclerosperma_profizianum))	((((Reinhardtia_gracilis	(Reinhardtia_paiewonskiana	Reinhardtia_latisecta))	((Bactris_major	(Elaeis_guineensis	Elaeis_oleifera))	Attalea_speciosa))	Roystonea_regia)	(Geonoma_undata	Manicaria_saccifera)))	(Pelagodoxa_henryana	((((Kentiopsis_piersoniorum	(Veitchia_spiralis	Hydriastele_microspadix))	Dictyosperma_album)	(Dypsis_decaryi	Heterospathe_cagayanensis))	(Oenocarpus_bataua	(Leopoldinia_pulchra	Oenocarpus_minor))))))	Nypa_fruticans);
(((((Phoenix_dactylifera	Serenoa_repens)	(Sabal_domingensis	Chamaedorea_seifrizii))	((Iriartea_deltoidea	((((Podococcus_barteri	Sclerosperma_profizianum)	Geonoma_undata)	Manicaria_saccifera)	(Orania_palindan	((Leopoldinia_pulchra	Pelagodoxa_henryana)	((((Kentiopsis_piersoniorum	(Veitchia_spiralis	Hydriastele_microspadix))	(Dypsis_decaryi	Dictyosperma_album))	Heterospathe_cagayanensis)	(Oenocarpus_bataua	Oenocarpus_minor))))))	(((Reinhardtia_gracilis	(Reinhardtia_paiewonskiana	Reinhardtia_latisecta))	((Bactris_major	(Elaeis_guineensis	Elaeis_oleifera))	Attalea_speciosa))	Roystonea_regia)))	Pseudophoenix_vinifera)	Nypa_fruticans);
(((Sabal_domingensis	((Phoenix_dactylifera	Serenoa_repens)	((((Orania_palindan	Sclerosperma_profizianum)	(((Pelagodoxa_henryana	Leopoldinia_pulchra)	((Oenocarpus_minor	Oenocarpus_bataua)	(((Hydriastele_microspadix	(Veitchia_spiralis	Dypsis_decaryi))	Dictyosperma_album)	(Heterospathe_cagayanensis	Kentiopsis_piersoniorum))))	(Geonoma_undata	Manicaria_saccifera)))	(((Bactris_major	(Elaeis_guineensis	Elaeis_oleifera))	Attalea_speciosa)	(Roystonea_regia	((Chamaedorea_seifrizii	Reinhardtia_latisecta)	(Reinhardtia_gracilis	Reinhardtia_paiewonskiana)))))	(Iriartea_deltoidea	Podococcus_barteri))))	Pseudophoenix_vinifera)	Nypa_fruticans);
((((Sabal_domingensis	(Iriartea_deltoidea	Pseudophoenix_vinifera))	((((((Pelagodoxa_henryana	Leopoldinia_pulchra)	(Dictyosperma_album	((Heterospathe_cagayanensis	Kentiopsis_piersoniorum)	(Hydriastele_microspadix	(Veitchia_spiralis	Dypsis_decaryi)))))	(Oenocarpus_minor	Oenocarpus_bataua))	(Sclerosperma_profizianum	(Geonoma_undata	Manicaria_saccifera)))	Orania_palindan)	(((Bactris_major	(Elaeis_guineensis	Elaeis_oleifera))	Attalea_speciosa)	(Roystonea_regia	(((Phoenix_dactylifera	Serenoa_repens)	Chamaedorea_seifrizii)	(Reinhardtia_gracilis	(Reinhardtia_latisecta	Reinhardtia_paiewonskiana)))))))	Podococcus_barteri)	Nypa_fruticans);
((Bactris_major	((Elaeis_guineensis	Elaeis_oleifera)	(Attalea_speciosa	(Roystonea_regia	(Orania_palindan	(((((((Hydriastele_microspadix	Kentiopsis_piersoniorum)	Veitchia_spiralis)	(Dictyosperma_album	(Dypsis_decaryi	Heterospathe_cagayanensis)))	(Pelagodoxa_henryana	Leopoldinia_pulchra))	(Oenocarpus_minor	Oenocarpus_bataua))	(((Sabal_domingensis	(Phoenix_dactylifera	Chamaedorea_seifrizii))	Serenoa_repens)	(Reinhardtia_gracilis	(Reinhardtia_latisecta	Reinhardtia_paiewonskiana))))	((Pseudophoenix_vinifera	Podococcus_barteri)	(Sclerosperma_profizianum	(Geonoma_undata	(Iriartea_deltoidea	Manicaria_saccifera))))))))))	Nypa_fruticans);
((Bactris_major	((Elaeis_guineensis	Elaeis_oleifera)	(Attalea_speciosa	(Sclerosperma_profizianum	((Geonoma_undata	Manicaria_saccifera)	(Orania_palindan	(((Oenocarpus_minor	Oenocarpus_bataua)	(((Hydriastele_microspadix	((Dypsis_decaryi	Heterospathe_cagayanensis)	Kentiopsis_piersoniorum))	Veitchia_spiralis)	Dictyosperma_album))	((Serenoa_repens	(Sabal_domingensis	(Phoenix_dactylifera	Chamaedorea_seifrizii)))	((Leopoldinia_pulchra	Pelagodoxa_henryana)	(((Iriartea_deltoidea	(Pseudophoenix_vinifera	Podococcus_barteri))	Roystonea_regia)	(Reinhardtia_gracilis	(Reinhardtia_latisecta	Reinhardtia_paiewonskiana))))))))))))	Nypa_fruticans);
(((Bactris_major	(Elaeis_guineensis	Elaeis_oleifera))	(Attalea_speciosa	((Roystonea_regia	Iriartea_deltoidea)	((((Leopoldinia_pulchra	Pelagodoxa_henryana)	((Oenocarpus_minor	Oenocarpus_bataua)	((Dictyosperma_album	(Veitchia_spiralis	(Hydriastele_microspadix	Kentiopsis_piersoniorum)))	(Dypsis_decaryi	Heterospathe_cagayanensis))))	(((Sabal_domingensis	(Phoenix_dactylifera	Chamaedorea_seifrizii))	Serenoa_repens)	(Reinhardtia_gracilis	(Reinhardtia_latisecta	Reinhardtia_paiewonskiana))))	((Podococcus_barteri	(Sclerosperma_profizianum	Orania_palindan))	(Geonoma_undata	(Pseudophoenix_vinifera	Manicaria_saccifera)))))))	Nypa_fruticans);
((Chamaedorea_seifrizii	(((((Iriartea_deltoidea	Pseudophoenix_vinifera)	Sabal_domingensis)	Phoenix_dactylifera)	(((Geonoma_undata	(Orania_palindan	(Podococcus_barteri	Sclerosperma_profizianum)))	(((Reinhardtia_gracilis	(Reinhardtia_latisecta	Reinhardtia_paiewonskiana))	(((Bactris_major	(Elaeis_guineensis	Elaeis_oleifera))	Attalea_speciosa)	Roystonea_regia))	Manicaria_saccifera))	((Leopoldinia_pulchra	Pelagodoxa_henryana)	((Oenocarpus_minor	Oenocarpus_bataua)	(((Dypsis_decaryi	Veitchia_spiralis)	(Hydriastele_microspadix	(Heterospathe_cagayanensis	Kentiopsis_piersoniorum)))	Dictyosperma_album)))))	Serenoa_repens))	Nypa_fruticans);
(((Iriartea_deltoidea	Geonoma_undata)	((((Bactris_major	(Elaeis_guineensis	Elaeis_oleifera))	Attalea_speciosa)	(Roystonea_regia	Manicaria_saccifera))	(((((Leopoldinia_pulchra	Pelagodoxa_henryana)	((Oenocarpus_minor	Oenocarpus_bataua)	(((Veitchia_spiralis	(Hydriastele_microspadix	Kentiopsis_piersoniorum))	(Heterospathe_cagayanensis	Dypsis_decaryi))	Dictyosperma_album)))	(Chamaedorea_seifrizii	(Sabal_domingensis	(Serenoa_repens	Phoenix_dactylifera))))	(Reinhardtia_gracilis	(Reinhardtia_latisecta	Reinhardtia_paiewonskiana)))	(Orania_palindan	((Pseudophoenix_vinifera	Podococcus_barteri)	Sclerosperma_profizianum)))))	Nypa_fruticans);
(((((Roystonea_regia	((Reinhardtia_latisecta	Reinhardtia_paiewonskiana)	Reinhardtia_gracilis))	((Bactris_major	(Elaeis_guineensis	Elaeis_oleifera))	Attalea_speciosa))	(((Pelagodoxa_henryana	((Oenocarpus_minor	(Leopoldinia_pulchra	Oenocarpus_bataua))	(((Veitchia_spiralis	(Hydriastele_microspadix	Kentiopsis_piersoniorum))	(Heterospathe_cagayanensis	Dypsis_decaryi))	Dictyosperma_album)))	Orania_palindan)	(Podococcus_barteri	(Sclerosperma_profizianum	((Manicaria_saccifera	Iriartea_deltoidea)	Geonoma_undata)))))	(Pseudophoenix_vinifera	(Sabal_domingensis	((Serenoa_repens	Phoenix_dactylifera)	Chamaedorea_seifrizii))))	Nypa_fruticans);
((((Bactris_major	(Elaeis_guineensis	Elaeis_oleifera))	Attalea_speciosa)	((Orania_palindan	((Pseudophoenix_vinifera	Podococcus_barteri)	Sclerosperma_profizianum))	(((((Reinhardtia_latisecta	Reinhardtia_paiewonskiana)	Reinhardtia_gracilis)	(Pelagodoxa_henryana	((Oenocarpus_minor	Oenocarpus_bataua)	(Leopoldinia_pulchra	((Dictyosperma_album	(Hydriastele_microspadix	(Veitchia_spiralis	Dypsis_decaryi)))	(Heterospathe_cagayanensis	Kentiopsis_piersoniorum))))))	(Sabal_domingensis	((Serenoa_repens	Phoenix_dactylifera)	Chamaedorea_seifrizii)))	((Iriartea_deltoidea	(Geonoma_undata	Manicaria_saccifera))	Roystonea_regia))))	Nypa_fruticans);
((Leopoldinia_pulchra	(Pelagodoxa_henryana	(((Oenocarpus_minor	Oenocarpus_bataua)	((Dictyosperma_album	((Veitchia_spiralis	Kentiopsis_piersoniorum)	Hydriastele_microspadix))	(Dypsis_decaryi	Heterospathe_cagayanensis)))	((Serenoa_repens	(Phoenix_dactylifera	(Chamaedorea_seifrizii	Sabal_domingensis)))	((Iriartea_deltoidea	(Geonoma_undata	Manicaria_saccifera))	((((Reinhardtia_latisecta	Reinhardtia_paiewonskiana)	Reinhardtia_gracilis)	(Roystonea_regia	((Bactris_major	(Elaeis_guineensis	Elaeis_oleifera))	Attalea_speciosa)))	((Orania_palindan	Sclerosperma_profizianum)	(Pseudophoenix_vinifera	Podococcus_barteri))))))))	Nypa_fruticans);
((Sclerosperma_profizianum	((((((Serenoa_repens	Phoenix_dactylifera)	(Chamaedorea_seifrizii	(Iriartea_deltoidea	Sabal_domingensis)))	((Attalea_speciosa	(Bactris_major	(Elaeis_guineensis	Elaeis_oleifera)))	(Roystonea_regia	(Reinhardtia_gracilis	(Reinhardtia_latisecta	Reinhardtia_paiewonskiana)))))	((((Heterospathe_cagayanensis	(Hydriastele_microspadix	Kentiopsis_piersoniorum))	((Dypsis_decaryi	Veitchia_spiralis)	Dictyosperma_album))	(Oenocarpus_minor	Oenocarpus_bataua))	((Leopoldinia_pulchra	Pelagodoxa_henryana)	Orania_palindan)))	(Pseudophoenix_vinifera	Podococcus_barteri))	(Geonoma_undata	Manicaria_saccifera)))	Nypa_fruticans);
((((Chamaedorea_seifrizii	(Pseudophoenix_vinifera	(Serenoa_repens	Phoenix_dactylifera)))	(Iriartea_deltoidea	Sabal_domingensis))	(((Attalea_speciosa	(Bactris_major	(Elaeis_guineensis	Elaeis_oleifera)))	(Roystonea_regia	(Reinhardtia_gracilis	(Reinhardtia_latisecta	Reinhardtia_paiewonskiana))))	((Orania_palindan	(((((Veitchia_spiralis	Dypsis_decaryi)	(Dictyosperma_album	Hydriastele_microspadix))	(Heterospathe_cagayanensis	Kentiopsis_piersoniorum))	(Oenocarpus_minor	Oenocarpus_bataua))	(Leopoldinia_pulchra	Pelagodoxa_henryana)))	((Sclerosperma_profizianum	Podococcus_barteri)	(Geonoma_undata	Manicaria_saccifera)))))	Nypa_fruticans);
((((Sabal_domingensis	((Phoenix_dactylifera	Serenoa_repens)	Chamaedorea_seifrizii))	(Iriartea_deltoidea	Pseudophoenix_vinifera))	((Roystonea_regia	(Reinhardtia_gracilis	(Reinhardtia_latisecta	Reinhardtia_paiewonskiana)))	((((Geonoma_undata	Manicaria_saccifera)	((Pelagodoxa_henryana	(Oenocarpus_minor	Oenocarpus_bataua))	(((Veitchia_spiralis	Hydriastele_microspadix)	((Dypsis_decaryi	Heterospathe_cagayanensis)	(Leopoldinia_pulchra	Kentiopsis_piersoniorum)))	Dictyosperma_album)))	(Attalea_speciosa	(Bactris_major	(Elaeis_guineensis	Elaeis_oleifera))))	(Orania_palindan	(Sclerosperma_profizianum	Podococcus_barteri)))))	Nypa_fruticans);
((Sclerosperma_profizianum	((Geonoma_undata	Manicaria_saccifera)	(((((Attalea_speciosa	(Bactris_major	(Elaeis_guineensis	Elaeis_oleifera)))	(Roystonea_regia	(Reinhardtia_gracilis	(Reinhardtia_latisecta	Reinhardtia_paiewonskiana))))	((Sabal_domingensis	Iriartea_deltoidea)	(Chamaedorea_seifrizii	(Phoenix_dactylifera	Serenoa_repens))))	(Orania_palindan	((Leopoldinia_pulchra	Pelagodoxa_henryana)	((Oenocarpus_minor	Oenocarpus_bataua)	((Veitchia_spiralis	(Kentiopsis_piersoniorum	Hydriastele_microspadix))	((Dypsis_decaryi	Dictyosperma_album)	Heterospathe_cagayanensis))))))	(Pseudophoenix_vinifera	Podococcus_barteri))))	Nypa_fruticans);
((Sclerosperma_profizianum	(((Iriartea_deltoidea	Geonoma_undata)	Manicaria_saccifera)	((Pseudophoenix_vinifera	Podococcus_barteri)	(((((Veitchia_spiralis	(Kentiopsis_piersoniorum	Hydriastele_microspadix))	(Dictyosperma_album	(Heterospathe_cagayanensis	Dypsis_decaryi)))	(((Reinhardtia_gracilis	(Reinhardtia_latisecta	Reinhardtia_paiewonskiana))	(Leopoldinia_pulchra	Pelagodoxa_henryana))	(Sabal_domingensis	((Serenoa_repens	Chamaedorea_seifrizii)	Phoenix_dactylifera))))	(Oenocarpus_minor	Oenocarpus_bataua))	(((Attalea_speciosa	(Bactris_major	(Elaeis_guineensis	Elaeis_oleifera)))	Roystonea_regia)	Orania_palindan)))))	Nypa_fruticans);
((((Iriartea_deltoidea	Sabal_domingensis)	(Chamaedorea_seifrizii	Phoenix_dactylifera))	(((Orania_palindan	((Leopoldinia_pulchra	Pelagodoxa_henryana)	((Oenocarpus_minor	Oenocarpus_bataua)	((Heterospathe_cagayanensis	Dypsis_decaryi)	((Veitchia_spiralis	(Kentiopsis_piersoniorum	Hydriastele_microspadix))	Dictyosperma_album)))))	(Serenoa_repens	(((Pseudophoenix_vinifera	Podococcus_barteri)	Sclerosperma_profizianum)	(Geonoma_undata	Manicaria_saccifera))))	(((Reinhardtia_gracilis	(Reinhardtia_latisecta	Reinhardtia_paiewonskiana))	(Attalea_speciosa	(Bactris_major	(Elaeis_guineensis	Elaeis_oleifera))))	Roystonea_regia)))	Nypa_fruticans);
((Iriartea_deltoidea	((((Geonoma_undata	Manicaria_saccifera)	((Attalea_speciosa	(Bactris_major	(Elaeis_guineensis	Elaeis_oleifera)))	(Roystonea_regia	(Reinhardtia_gracilis	(Reinhardtia_latisecta	Reinhardtia_paiewonskiana)))))	(((Leopoldinia_pulchra	Pelagodoxa_henryana)	((Oenocarpus_minor	Oenocarpus_bataua)	((Heterospathe_cagayanensis	Dypsis_decaryi)	((Veitchia_spiralis	(Kentiopsis_piersoniorum	Hydriastele_microspadix))	Dictyosperma_album))))	(Sabal_domingensis	(Chamaedorea_seifrizii	(Serenoa_repens	Phoenix_dactylifera)))))	(Pseudophoenix_vinifera	((Podococcus_barteri	Orania_palindan)	Sclerosperma_profizianum))))	Nypa_fruticans);
(((Geonoma_undata	(((Podococcus_barteri	Orania_palindan)	Sclerosperma_profizianum)	(((Attalea_speciosa	(Bactris_major	(Elaeis_guineensis	Elaeis_oleifera)))	(Roystonea_regia	(Manicaria_saccifera	(Reinhardtia_gracilis	(Reinhardtia_latisecta	Reinhardtia_paiewonskiana)))))	((Pelagodoxa_henryana	((Leopoldinia_pulchra	(Oenocarpus_minor	Oenocarpus_bataua))	((Heterospathe_cagayanensis	(Dictyosperma_album	Dypsis_decaryi))	(Veitchia_spiralis	(Kentiopsis_piersoniorum	Hydriastele_microspadix)))))	((Serenoa_repens	Sabal_domingensis)	((Iriartea_deltoidea	Chamaedorea_seifrizii)	Phoenix_dactylifera))))))	Pseudophoenix_vinifera)	Nypa_fruticans);
(((((Serenoa_repens	Phoenix_dactylifera)	(Pseudophoenix_vinifera	Chamaedorea_seifrizii))	(Sabal_domingensis	Iriartea_deltoidea))	((((Attalea_speciosa	(Bactris_major	(Elaeis_guineensis	Elaeis_oleifera)))	(Roystonea_regia	(Reinhardtia_gracilis	(Reinhardtia_latisecta	Reinhardtia_paiewonskiana))))	((Geonoma_undata	Manicaria_saccifera)	(((Leopoldinia_pulchra	Pelagodoxa_henryana)	((Veitchia_spiralis	(Kentiopsis_piersoniorum	Hydriastele_microspadix))	((Heterospathe_cagayanensis	Dypsis_decaryi)	Dictyosperma_album)))	(Oenocarpus_minor	Oenocarpus_bataua))))	((Podococcus_barteri	Orania_palindan)	Sclerosperma_profizianum)))	Nypa_fruticans);
(((((Serenoa_repens	(Chamaedorea_seifrizii	Phoenix_dactylifera))	Sabal_domingensis)	(((((Attalea_speciosa	(Bactris_major	(Elaeis_guineensis	Elaeis_oleifera)))	(Roystonea_regia	(Reinhardtia_gracilis	(Reinhardtia_latisecta	Reinhardtia_paiewonskiana))))	(Geonoma_undata	(Iriartea_deltoidea	Manicaria_saccifera)))	(((Leopoldinia_pulchra	Pelagodoxa_henryana)	((Veitchia_spiralis	(((Heterospathe_cagayanensis	Dypsis_decaryi)	Kentiopsis_piersoniorum)	Hydriastele_microspadix))	Dictyosperma_album))	(Oenocarpus_minor	Oenocarpus_bataua)))	((Orania_palindan	Sclerosperma_profizianum)	Podococcus_barteri)))	Pseudophoenix_vinifera)	Nypa_fruticans);
((((Serenoa_repens	(Chamaedorea_seifrizii	Phoenix_dactylifera))	(Sabal_domingensis	Iriartea_deltoidea))	(((((Leopoldinia_pulchra	Pelagodoxa_henryana)	((Oenocarpus_bataua	Oenocarpus_minor)	(((Veitchia_spiralis	Dypsis_decaryi)	((Kentiopsis_piersoniorum	Hydriastele_microspadix)	Dictyosperma_album))	Heterospathe_cagayanensis)))	(Manicaria_saccifera	Geonoma_undata))	(Orania_palindan	(Podococcus_barteri	Sclerosperma_profizianum)))	((Roystonea_regia	(Pseudophoenix_vinifera	((Reinhardtia_latisecta	Reinhardtia_paiewonskiana)	Reinhardtia_gracilis)))	(Attalea_speciosa	(Bactris_major	(Elaeis_oleifera	Elaeis_guineensis))))))	Nypa_fruticans);
((((Sabal_domingensis	(Chamaedorea_seifrizii	(Serenoa_repens	Phoenix_dactylifera)))	((((Roystonea_regia	((Reinhardtia_gracilis	Reinhardtia_paiewonskiana)	Reinhardtia_latisecta))	(Attalea_speciosa	(Bactris_major	(Elaeis_oleifera	Elaeis_guineensis))))	((Orania_palindan	(Pelagodoxa_henryana	((Leopoldinia_pulchra	(Oenocarpus_bataua	Oenocarpus_minor))	(((Veitchia_spiralis	Dypsis_decaryi)	((Heterospathe_cagayanensis	Kentiopsis_piersoniorum)	Hydriastele_microspadix))	Dictyosperma_album))))	(Sclerosperma_profizianum	(Manicaria_saccifera	Geonoma_undata))))	(Iriartea_deltoidea	Podococcus_barteri)))	Pseudophoenix_vinifera)	Nypa_fruticans);
(((Sabal_domingensis	(Chamaedorea_seifrizii	(Serenoa_repens	Phoenix_dactylifera)))	(((Attalea_speciosa	(Bactris_major	(Elaeis_oleifera	Elaeis_guineensis)))	((Orania_palindan	((Leopoldinia_pulchra	Pelagodoxa_henryana)	((Oenocarpus_bataua	Oenocarpus_minor)	((Dictyosperma_album	(Veitchia_spiralis	(Hydriastele_microspadix	Kentiopsis_piersoniorum)))	(Dypsis_decaryi	Heterospathe_cagayanensis)))))	(Manicaria_saccifera	(Geonoma_undata	Sclerosperma_profizianum))))	((Roystonea_regia	Iriartea_deltoidea)	((Pseudophoenix_vinifera	Podococcus_barteri)	(Reinhardtia_gracilis	(Reinhardtia_paiewonskiana	Reinhardtia_latisecta))))))	Nypa_fruticans);
((Sclerosperma_profizianum	(((Pseudophoenix_vinifera	Podococcus_barteri)	((((Serenoa_repens	Phoenix_dactylifera)	(Sabal_domingensis	(Iriartea_deltoidea	Chamaedorea_seifrizii)))	((Roystonea_regia	(Reinhardtia_gracilis	(Reinhardtia_paiewonskiana	Reinhardtia_latisecta)))	(Attalea_speciosa	(Bactris_major	(Elaeis_oleifera	Elaeis_guineensis)))))	(Orania_palindan	((Leopoldinia_pulchra	Pelagodoxa_henryana)	((Oenocarpus_bataua	Oenocarpus_minor)	(Dictyosperma_album	(Veitchia_spiralis	((Dypsis_decaryi	Hydriastele_microspadix)	(Heterospathe_cagayanensis	Kentiopsis_piersoniorum)))))))))	(Geonoma_undata	Manicaria_saccifera)))	Nypa_fruticans);
(((((Iriartea_deltoidea	Sabal_domingensis)	Chamaedorea_seifrizii)	(Serenoa_repens	Phoenix_dactylifera))	(((((Pseudophoenix_vinifera	Podococcus_barteri)	(Leopoldinia_pulchra	Pelagodoxa_henryana))	((Oenocarpus_bataua	Oenocarpus_minor)	((Kentiopsis_piersoniorum	(Veitchia_spiralis	Hydriastele_microspadix))	((Dypsis_decaryi	Heterospathe_cagayanensis)	Dictyosperma_album))))	(((Roystonea_regia	(Reinhardtia_gracilis	(Reinhardtia_paiewonskiana	Reinhardtia_latisecta)))	((Elaeis_oleifera	Elaeis_guineensis)	(Attalea_speciosa	Bactris_major)))	(Geonoma_undata	Manicaria_saccifera)))	(Orania_palindan	Sclerosperma_profizianum)))	Nypa_fruticans);
((((Pseudophoenix_vinifera	Podococcus_barteri)	((Roystonea_regia	(Attalea_speciosa	(Bactris_major	(Elaeis_oleifera	Elaeis_guineensis))))	(Orania_palindan	(((Reinhardtia_gracilis	(Reinhardtia_paiewonskiana	Reinhardtia_latisecta))	(Pelagodoxa_henryana	((Leopoldinia_pulchra	(Oenocarpus_bataua	Oenocarpus_minor))	((Heterospathe_cagayanensis	(Kentiopsis_piersoniorum	(Dypsis_decaryi	Hydriastele_microspadix)))	(Veitchia_spiralis	Dictyosperma_album)))))	((Serenoa_repens	Sabal_domingensis)	(Chamaedorea_seifrizii	Phoenix_dactylifera))))))	(Sclerosperma_profizianum	(Geonoma_undata	(Manicaria_saccifera	Iriartea_deltoidea))))	Nypa_fruticans);
((Bactris_major	((Elaeis_oleifera	Elaeis_guineensis)	(((((Leopoldinia_pulchra	Pelagodoxa_henryana)	((Oenocarpus_bataua	Oenocarpus_minor)	(Dictyosperma_album	((Heterospathe_cagayanensis	Kentiopsis_piersoniorum)	((Veitchia_spiralis	Dypsis_decaryi)	Hydriastele_microspadix)))))	(Sabal_domingensis	(Chamaedorea_seifrizii	(Serenoa_repens	Phoenix_dactylifera))))	((Sclerosperma_profizianum	(Geonoma_undata	(Manicaria_saccifera	Iriartea_deltoidea)))	((((Pseudophoenix_vinifera	Podococcus_barteri)	(Reinhardtia_gracilis	(Reinhardtia_paiewonskiana	Reinhardtia_latisecta)))	Roystonea_regia)	Orania_palindan)))	Attalea_speciosa)))	Nypa_fruticans);
((Bactris_major	((Elaeis_oleifera	Elaeis_guineensis)	(((((Geonoma_undata	(Manicaria_saccifera	Iriartea_deltoidea))	(((Pseudophoenix_vinifera	Podococcus_barteri)	Sclerosperma_profizianum)	Orania_palindan))	(((Reinhardtia_gracilis	(Reinhardtia_paiewonskiana	Reinhardtia_latisecta))	((Leopoldinia_pulchra	Pelagodoxa_henryana)	((Oenocarpus_bataua	Oenocarpus_minor)	(Dictyosperma_album	((Heterospathe_cagayanensis	Kentiopsis_piersoniorum)	((Veitchia_spiralis	Dypsis_decaryi)	Hydriastele_microspadix))))))	((Serenoa_repens	Sabal_domingensis)	(Chamaedorea_seifrizii	Phoenix_dactylifera))))	Roystonea_regia)	Attalea_speciosa)))	Nypa_fruticans);
(((((Iriartea_deltoidea	Chamaedorea_seifrizii)	(Pseudophoenix_vinifera	Sabal_domingensis))	(Serenoa_repens	Phoenix_dactylifera))	((((Podococcus_barteri	Sclerosperma_profizianum)	Orania_palindan)	((Dictyosperma_album	((Heterospathe_cagayanensis	Kentiopsis_piersoniorum)	((Veitchia_spiralis	Dypsis_decaryi)	Hydriastele_microspadix)))	((Leopoldinia_pulchra	Pelagodoxa_henryana)	(Oenocarpus_bataua	Oenocarpus_minor))))	((Geonoma_undata	Manicaria_saccifera)	((Attalea_speciosa	(Bactris_major	(Elaeis_oleifera	Elaeis_guineensis)))	((Reinhardtia_gracilis	(Reinhardtia_paiewonskiana	Reinhardtia_latisecta))	Roystonea_regia)))))	Nypa_fruticans);
(((((Phoenix_dactylifera	Serenoa_repens)	(Iriartea_deltoidea	Sabal_domingensis))	(Pseudophoenix_vinifera	Chamaedorea_seifrizii))	((Orania_palindan	(((Heterospathe_cagayanensis	(Dypsis_decaryi	Dictyosperma_album))	((Hydriastele_microspadix	Veitchia_spiralis)	Kentiopsis_piersoniorum))	((Leopoldinia_pulchra	Pelagodoxa_henryana)	(Oenocarpus_bataua	Oenocarpus_minor))))	(((Attalea_speciosa	(Bactris_major	(Elaeis_oleifera	Elaeis_guineensis)))	((Reinhardtia_gracilis	(Reinhardtia_paiewonskiana	Reinhardtia_latisecta))	Roystonea_regia))	(Manicaria_saccifera	((Podococcus_barteri	Sclerosperma_profizianum)	Geonoma_undata)))))	Nypa_fruticans);
((Bactris_major	((((Reinhardtia_gracilis	(Reinhardtia_latisecta	Reinhardtia_paiewonskiana))	Roystonea_regia)	(Attalea_speciosa	(Elaeis_guineensis	Elaeis_oleifera)))	((((Geonoma_undata	Manicaria_saccifera)	((Pelagodoxa_henryana	Leopoldinia_pulchra)	((Oenocarpus_bataua	Oenocarpus_minor)	(Dictyosperma_album	(((Veitchia_spiralis	Dypsis_decaryi)	Hydriastele_microspadix)	(Kentiopsis_piersoniorum	Heterospathe_cagayanensis))))))	((Sclerosperma_profizianum	Podococcus_barteri)	Orania_palindan))	((Iriartea_deltoidea	((Chamaedorea_seifrizii	Sabal_domingensis)	(Serenoa_repens	Phoenix_dactylifera)))	Pseudophoenix_vinifera))))	Nypa_fruticans);
((((((Geonoma_undata	Manicaria_saccifera)	(Orania_palindan	((Pelagodoxa_henryana	Leopoldinia_pulchra)	((Oenocarpus_bataua	Oenocarpus_minor)	(((Dypsis_decaryi	Dictyosperma_album)	((Kentiopsis_piersoniorum	Veitchia_spiralis)	Hydriastele_microspadix))	Heterospathe_cagayanensis)))))	(Sclerosperma_profizianum	Podococcus_barteri))	(((Reinhardtia_gracilis	(Reinhardtia_latisecta	Reinhardtia_paiewonskiana))	Roystonea_regia)	(Attalea_speciosa	(Bactris_major	(Elaeis_guineensis	Elaeis_oleifera)))))	((Phoenix_dactylifera	Serenoa_repens)	(Chamaedorea_seifrizii	((Iriartea_deltoidea	Sabal_domingensis)	Pseudophoenix_vinifera))))	Nypa_fruticans);
((Bactris_major	((Elaeis_guineensis	Elaeis_oleifera)	((((((Chamaedorea_seifrizii	Serenoa_repens)	Phoenix_dactylifera)	Sabal_domingensis)	((Pseudophoenix_vinifera	(Reinhardtia_gracilis	(Reinhardtia_latisecta	Reinhardtia_paiewonskiana)))	((Podococcus_barteri	Iriartea_deltoidea)	Roystonea_regia)))	((Orania_palindan	((Pelagodoxa_henryana	Leopoldinia_pulchra)	((Oenocarpus_bataua	Oenocarpus_minor)	((Dictyosperma_album	(Kentiopsis_piersoniorum	(Veitchia_spiralis	(Hydriastele_microspadix	Dypsis_decaryi))))	Heterospathe_cagayanensis))))	(Sclerosperma_profizianum	(Geonoma_undata	Manicaria_saccifera))))	Attalea_speciosa)))	Nypa_fruticans);
((Pseudophoenix_vinifera	(((Chamaedorea_seifrizii	Phoenix_dactylifera)	(Serenoa_repens	Sabal_domingensis))	(((Attalea_speciosa	(Bactris_major	(Elaeis_guineensis	Elaeis_oleifera)))	((Reinhardtia_gracilis	(Reinhardtia_latisecta	Reinhardtia_paiewonskiana))	Roystonea_regia))	((Orania_palindan	(Pelagodoxa_henryana	((Leopoldinia_pulchra	(Oenocarpus_bataua	Oenocarpus_minor))	(Dictyosperma_album	((((Dypsis_decaryi	Heterospathe_cagayanensis)	Kentiopsis_piersoniorum)	Veitchia_spiralis)	Hydriastele_microspadix)))))	((Podococcus_barteri	Sclerosperma_profizianum)	(Iriartea_deltoidea	(Geonoma_undata	Manicaria_saccifera)))))))	Nypa_fruticans);
((Pseudophoenix_vinifera	(((Chamaedorea_seifrizii	Phoenix_dactylifera)	(Serenoa_repens	Sabal_domingensis))	((Sclerosperma_profizianum	(Geonoma_undata	(Manicaria_saccifera	Iriartea_deltoidea)))	(((((Reinhardtia_gracilis	(Reinhardtia_latisecta	Reinhardtia_paiewonskiana))	Podococcus_barteri)	(Attalea_speciosa	(Bactris_major	(Elaeis_guineensis	Elaeis_oleifera))))	Roystonea_regia)	(Orania_palindan	((Leopoldinia_pulchra	Pelagodoxa_henryana)	((Oenocarpus_bataua	Oenocarpus_minor)	(Dictyosperma_album	((((Dypsis_decaryi	Heterospathe_cagayanensis)	Kentiopsis_piersoniorum)	Veitchia_spiralis)	Hydriastele_microspadix)))))))))	Nypa_fruticans);
((Sabal_domingensis	((((Orania_palindan	(((Dictyosperma_album	((Heterospathe_cagayanensis	Hydriastele_microspadix)	(Veitchia_spiralis	Dypsis_decaryi)))	((Kentiopsis_piersoniorum	Leopoldinia_pulchra)	Pelagodoxa_henryana))	(Oenocarpus_bataua	Oenocarpus_minor)))	(Sclerosperma_profizianum	(Geonoma_undata	Manicaria_saccifera)))	((Serenoa_repens	Phoenix_dactylifera)	((((Attalea_speciosa	(Bactris_major	(Elaeis_guineensis	Elaeis_oleifera)))	(Reinhardtia_gracilis	(Reinhardtia_latisecta	Reinhardtia_paiewonskiana)))	Roystonea_regia)	Chamaedorea_seifrizii)))	(Iriartea_deltoidea	(Pseudophoenix_vinifera	Podococcus_barteri))))	Nypa_fruticans);
(((((Serenoa_repens	Phoenix_dactylifera)	Sabal_domingensis)	((Orania_palindan	(((((((Dypsis_decaryi	Veitchia_spiralis)	Hydriastele_microspadix)	Dictyosperma_album)	(Heterospathe_cagayanensis	Kentiopsis_piersoniorum))	Leopoldinia_pulchra)	(Oenocarpus_bataua	Oenocarpus_minor))	Pelagodoxa_henryana))	(((Podococcus_barteri	Sclerosperma_profizianum)	(Geonoma_undata	Manicaria_saccifera))	(Iriartea_deltoidea	(((Attalea_speciosa	(Bactris_major	(Chamaedorea_seifrizii	(Elaeis_guineensis	Elaeis_oleifera))))	(Reinhardtia_gracilis	(Reinhardtia_latisecta	Reinhardtia_paiewonskiana)))	Roystonea_regia)))))	Pseudophoenix_vinifera)	Nypa_fruticans);
(((((Chamaedorea_seifrizii	(Serenoa_repens	Phoenix_dactylifera))	Sabal_domingensis)	(((Attalea_speciosa	(Bactris_major	(Elaeis_guineensis	Elaeis_oleifera)))	((Reinhardtia_gracilis	(Reinhardtia_latisecta	Reinhardtia_paiewonskiana))	Roystonea_regia))	(((((Dictyosperma_album	((Heterospathe_cagayanensis	Kentiopsis_piersoniorum)	((Dypsis_decaryi	Veitchia_spiralis)	Hydriastele_microspadix)))	(Oenocarpus_bataua	Oenocarpus_minor))	(Leopoldinia_pulchra	Pelagodoxa_henryana))	(Sclerosperma_profizianum	(Geonoma_undata	Manicaria_saccifera)))	((Iriartea_deltoidea	Podococcus_barteri)	Orania_palindan))))	Pseudophoenix_vinifera)	Nypa_fruticans);
(((((Chamaedorea_seifrizii	(Serenoa_repens	Phoenix_dactylifera))	Sabal_domingensis)	((((Podococcus_barteri	Sclerosperma_profizianum)	(Iriartea_deltoidea	(Geonoma_undata	Manicaria_saccifera)))	(Orania_palindan	(((Hydriastele_microspadix	(Veitchia_spiralis	((Heterospathe_cagayanensis	Kentiopsis_piersoniorum)	(Dictyosperma_album	Dypsis_decaryi))))	(Oenocarpus_bataua	Oenocarpus_minor))	(Leopoldinia_pulchra	Pelagodoxa_henryana))))	((Attalea_speciosa	(Bactris_major	(Elaeis_guineensis	Elaeis_oleifera)))	((Reinhardtia_gracilis	(Reinhardtia_latisecta	Reinhardtia_paiewonskiana))	Roystonea_regia))))	Pseudophoenix_vinifera)	Nypa_fruticans);
((((((Serenoa_repens	Phoenix_dactylifera)	Sabal_domingensis)	Pseudophoenix_vinifera)	(Orania_palindan	(((Reinhardtia_gracilis	(Attalea_speciosa	(Bactris_major	(Elaeis_guineensis	Elaeis_oleifera))))	((Reinhardtia_latisecta	Reinhardtia_paiewonskiana)	Roystonea_regia))	((Podococcus_barteri	(((((Hydriastele_microspadix	(Kentiopsis_piersoniorum	(Veitchia_spiralis	Dypsis_decaryi)))	Heterospathe_cagayanensis)	Dictyosperma_album)	(Oenocarpus_bataua	Oenocarpus_minor))	(Leopoldinia_pulchra	Pelagodoxa_henryana)))	(Sclerosperma_profizianum	(Iriartea_deltoidea	(Geonoma_undata	Manicaria_saccifera)))))))	Chamaedorea_seifrizii)	Nypa_fruticans);
(((Pseudophoenix_vinifera	Podococcus_barteri)	((Sclerosperma_profizianum	(Manicaria_saccifera	Geonoma_undata))	(((((Phoenix_dactylifera	Serenoa_repens)	Chamaedorea_seifrizii)	(Iriartea_deltoidea	Sabal_domingensis))	((((Elaeis_oleifera	Elaeis_guineensis)	Bactris_major)	Attalea_speciosa)	(Roystonea_regia	(Reinhardtia_gracilis	(Reinhardtia_paiewonskiana	Reinhardtia_latisecta)))))	(Orania_palindan	((Leopoldinia_pulchra	Pelagodoxa_henryana)	((Oenocarpus_minor	Oenocarpus_bataua)	((Dypsis_decaryi	Dictyosperma_album)	((Heterospathe_cagayanensis	Kentiopsis_piersoniorum)	(Hydriastele_microspadix	Veitchia_spiralis)))))))))	Nypa_fruticans);
(((Pseudophoenix_vinifera	(Sabal_domingensis	(Chamaedorea_seifrizii	(Serenoa_repens	Phoenix_dactylifera))))	(((Reinhardtia_gracilis	(Reinhardtia_paiewonskiana	Reinhardtia_latisecta))	((((Elaeis_oleifera	Elaeis_guineensis)	Bactris_major)	Attalea_speciosa)	Roystonea_regia))	((Orania_palindan	((((Hydriastele_microspadix	(Kentiopsis_piersoniorum	Veitchia_spiralis))	(Dictyosperma_album	(Dypsis_decaryi	Heterospathe_cagayanensis)))	(Oenocarpus_minor	Oenocarpus_bataua))	(Leopoldinia_pulchra	Pelagodoxa_henryana)))	(Podococcus_barteri	(Sclerosperma_profizianum	((Iriartea_deltoidea	Manicaria_saccifera)	Geonoma_undata))))))	Nypa_fruticans);
((((Sabal_domingensis	(Chamaedorea_seifrizii	(Serenoa_repens	Phoenix_dactylifera)))	(((Reinhardtia_gracilis	(Reinhardtia_paiewonskiana	Reinhardtia_latisecta))	((((Elaeis_oleifera	Elaeis_guineensis)	Bactris_major)	Attalea_speciosa)	Roystonea_regia))	((Orania_palindan	((((Hydriastele_microspadix	(Kentiopsis_piersoniorum	Veitchia_spiralis))	(Dictyosperma_album	(Dypsis_decaryi	Heterospathe_cagayanensis)))	(Oenocarpus_minor	Oenocarpus_bataua))	(Leopoldinia_pulchra	Pelagodoxa_henryana)))	(((Iriartea_deltoidea	Manicaria_saccifera)	Geonoma_undata)	(Podococcus_barteri	Sclerosperma_profizianum)))))	Pseudophoenix_vinifera)	Nypa_fruticans);
(((((((Sabal_domingensis	(Serenoa_repens	(Chamaedorea_seifrizii	Phoenix_dactylifera)))	Pseudophoenix_vinifera)	(Iriartea_deltoidea	Manicaria_saccifera))	Geonoma_undata)	((((Reinhardtia_gracilis	(Reinhardtia_paiewonskiana	Reinhardtia_latisecta))	((((Elaeis_oleifera	Elaeis_guineensis)	Bactris_major)	Attalea_speciosa)	Roystonea_regia))	Orania_palindan)	((((Hydriastele_microspadix	((Heterospathe_cagayanensis	Kentiopsis_piersoniorum)	(Dypsis_decaryi	Veitchia_spiralis)))	Dictyosperma_album)	(Oenocarpus_minor	Oenocarpus_bataua))	(Leopoldinia_pulchra	Pelagodoxa_henryana))))	(Sclerosperma_profizianum	Podococcus_barteri))	Nypa_fruticans);
((((Orania_palindan	((((Iriartea_deltoidea	Sabal_domingensis)	(Pseudophoenix_vinifera	Phoenix_dactylifera))	Serenoa_repens)	Chamaedorea_seifrizii))	(((((Elaeis_oleifera	Elaeis_guineensis)	Bactris_major)	Attalea_speciosa)	(Roystonea_regia	(Reinhardtia_gracilis	(Reinhardtia_paiewonskiana	Reinhardtia_latisecta))))	((Manicaria_saccifera	(Sclerosperma_profizianum	Geonoma_undata))	(((((Hydriastele_microspadix	(Kentiopsis_piersoniorum	Veitchia_spiralis))	(Dypsis_decaryi	Heterospathe_cagayanensis))	Dictyosperma_album)	(Oenocarpus_minor	Oenocarpus_bataua))	(Leopoldinia_pulchra	Pelagodoxa_henryana)))))	Podococcus_barteri)	Nypa_fruticans);
((Sclerosperma_profizianum	((Geonoma_undata	Manicaria_saccifera)	(((Orania_palindan	(((Leopoldinia_pulchra	(((Veitchia_spiralis	(Hydriastele_microspadix	Kentiopsis_piersoniorum))	Heterospathe_cagayanensis)	(Dypsis_decaryi	Dictyosperma_album)))	(Oenocarpus_minor	Oenocarpus_bataua))	Pelagodoxa_henryana))	(((((Phoenix_dactylifera	Serenoa_repens)	Chamaedorea_seifrizii)	(Iriartea_deltoidea	Sabal_domingensis))	Pseudophoenix_vinifera)	((((Elaeis_oleifera	Elaeis_guineensis)	Bactris_major)	Attalea_speciosa)	(Roystonea_regia	(Reinhardtia_gracilis	(Reinhardtia_paiewonskiana	Reinhardtia_latisecta))))))	Podococcus_barteri)))	Nypa_fruticans);
(((((Serenoa_repens	Iriartea_deltoidea)	((Chamaedorea_seifrizii	Phoenix_dactylifera)	Sabal_domingensis))	Pseudophoenix_vinifera)	(((Reinhardtia_gracilis	(Reinhardtia_paiewonskiana	Reinhardtia_latisecta))	((((Elaeis_oleifera	Elaeis_guineensis)	Bactris_major)	Attalea_speciosa)	Roystonea_regia))	(Podococcus_barteri	(Orania_palindan	(((((Veitchia_spiralis	Kentiopsis_piersoniorum)	((Dypsis_decaryi	Heterospathe_cagayanensis)	(Hydriastele_microspadix	Dictyosperma_album)))	(Oenocarpus_minor	Oenocarpus_bataua))	(Leopoldinia_pulchra	Pelagodoxa_henryana))	(Sclerosperma_profizianum	(Geonoma_undata	Manicaria_saccifera)))))))	Nypa_fruticans);
((Pseudophoenix_vinifera	((Manicaria_saccifera	(Iriartea_deltoidea	Geonoma_undata))	((((Orania_palindan	Sclerosperma_profizianum)	Podococcus_barteri)	(((Chamaedorea_seifrizii	(Serenoa_repens	Phoenix_dactylifera))	Sabal_domingensis)	((Reinhardtia_gracilis	(Reinhardtia_paiewonskiana	Reinhardtia_latisecta))	((((Hydriastele_microspadix	Kentiopsis_piersoniorum)	Veitchia_spiralis)	((Dictyosperma_album	Dypsis_decaryi)	Heterospathe_cagayanensis))	((Pelagodoxa_henryana	Leopoldinia_pulchra)	(Oenocarpus_minor	Oenocarpus_bataua))))))	((((Elaeis_oleifera	Elaeis_guineensis)	Bactris_major)	Attalea_speciosa)	Roystonea_regia))))	Nypa_fruticans);
(((Manicaria_saccifera	(Sclerosperma_profizianum	Geonoma_undata))	((((((((Heterospathe_cagayanensis	Kentiopsis_piersoniorum)	(Veitchia_spiralis	Hydriastele_microspadix))	(Dictyosperma_album	Dypsis_decaryi))	(((Chamaedorea_seifrizii	Pelagodoxa_henryana)	Leopoldinia_pulchra)	(Oenocarpus_minor	Oenocarpus_bataua)))	Orania_palindan)	((Sabal_domingensis	Iriartea_deltoidea)	(Pseudophoenix_vinifera	Podococcus_barteri)))	(Serenoa_repens	Phoenix_dactylifera))	((((Elaeis_oleifera	Elaeis_guineensis)	Bactris_major)	Attalea_speciosa)	((Reinhardtia_gracilis	(Reinhardtia_paiewonskiana	Reinhardtia_latisecta))	Roystonea_regia))))	Nypa_fruticans);
((((Sabal_domingensis	(Phoenix_dactylifera	Chamaedorea_seifrizii))	((((Serenoa_repens	Iriartea_deltoidea)	Podococcus_barteri)	((Manicaria_saccifera	Geonoma_undata)	Sclerosperma_profizianum))	((((((Dictyosperma_album	(Heterospathe_cagayanensis	Dypsis_decaryi))	((Kentiopsis_piersoniorum	Veitchia_spiralis)	Hydriastele_microspadix))	(Pelagodoxa_henryana	Leopoldinia_pulchra))	(Oenocarpus_minor	Oenocarpus_bataua))	Orania_palindan)	((((Elaeis_oleifera	Elaeis_guineensis)	Bactris_major)	Attalea_speciosa)	((Reinhardtia_gracilis	(Reinhardtia_paiewonskiana	Reinhardtia_latisecta))	Roystonea_regia)))))	Pseudophoenix_vinifera)	Nypa_fruticans);
(((Pseudophoenix_vinifera	((Iriartea_deltoidea	Sabal_domingensis)	(Chamaedorea_seifrizii	(Serenoa_repens	Phoenix_dactylifera))))	(((Podococcus_barteri	(Sclerosperma_profizianum	Orania_palindan))	((Roystonea_regia	(Reinhardtia_gracilis	(Reinhardtia_paiewonskiana	Reinhardtia_latisecta)))	(((Elaeis_oleifera	Elaeis_guineensis)	Bactris_major)	Attalea_speciosa)))	((Pelagodoxa_henryana	((Leopoldinia_pulchra	(Oenocarpus_bataua	Oenocarpus_minor))	((Heterospathe_cagayanensis	Kentiopsis_piersoniorum)	((Dictyosperma_album	Hydriastele_microspadix)	(Veitchia_spiralis	Dypsis_decaryi)))))	(Geonoma_undata	Manicaria_saccifera))))	Nypa_fruticans);
(((Pseudophoenix_vinifera	(Sabal_domingensis	((Serenoa_repens	Phoenix_dactylifera)	Chamaedorea_seifrizii)))	((Orania_palindan	((Leopoldinia_pulchra	Pelagodoxa_henryana)	((Oenocarpus_bataua	Oenocarpus_minor)	(((Veitchia_spiralis	(Kentiopsis_piersoniorum	Hydriastele_microspadix))	Dictyosperma_album)	(Dypsis_decaryi	Heterospathe_cagayanensis)))))	((Podococcus_barteri	(Sclerosperma_profizianum	(Geonoma_undata	(Iriartea_deltoidea	Manicaria_saccifera))))	((Roystonea_regia	(Reinhardtia_gracilis	(Reinhardtia_paiewonskiana	Reinhardtia_latisecta)))	(((Elaeis_oleifera	Elaeis_guineensis)	Bactris_major)	Attalea_speciosa)))))	Nypa_fruticans);
((Sclerosperma_profizianum	((((((Serenoa_repens	(Chamaedorea_seifrizii	(Iriartea_deltoidea	Sabal_domingensis)))	Phoenix_dactylifera)	((Roystonea_regia	(Reinhardtia_gracilis	(Reinhardtia_paiewonskiana	Reinhardtia_latisecta)))	(((Elaeis_oleifera	Elaeis_guineensis)	Bactris_major)	Attalea_speciosa)))	(Orania_palindan	(((((Veitchia_spiralis	(Kentiopsis_piersoniorum	Hydriastele_microspadix))	Dictyosperma_album)	(Dypsis_decaryi	Heterospathe_cagayanensis))	(Oenocarpus_bataua	Oenocarpus_minor))	(Leopoldinia_pulchra	Pelagodoxa_henryana))))	(Geonoma_undata	Manicaria_saccifera))	(Pseudophoenix_vinifera	Podococcus_barteri)))	Nypa_fruticans);
(((((Iriartea_deltoidea	Sabal_domingensis)	((Phoenix_dactylifera	Serenoa_repens)	Chamaedorea_seifrizii))	((Roystonea_regia	((Reinhardtia_gracilis	(Reinhardtia_paiewonskiana	Reinhardtia_latisecta))	(((Elaeis_oleifera	Elaeis_guineensis)	Bactris_major)	Attalea_speciosa)))	(((Geonoma_undata	Manicaria_saccifera)	((((Veitchia_spiralis	(((Dypsis_decaryi	Heterospathe_cagayanensis)	Kentiopsis_piersoniorum)	Hydriastele_microspadix))	Dictyosperma_album)	(Oenocarpus_bataua	Oenocarpus_minor))	(Leopoldinia_pulchra	Pelagodoxa_henryana)))	(Podococcus_barteri	(Sclerosperma_profizianum	Orania_palindan)))))	Pseudophoenix_vinifera)	Nypa_fruticans);
((Pseudophoenix_vinifera	((Sclerosperma_profizianum	((((((((((Veitchia_spiralis	Dypsis_decaryi)	Kentiopsis_piersoniorum)	Hydriastele_microspadix)	Heterospathe_cagayanensis)	Dictyosperma_album)	(Oenocarpus_bataua	Oenocarpus_minor))	(Leopoldinia_pulchra	Pelagodoxa_henryana))	(Sabal_domingensis	((Phoenix_dactylifera	Serenoa_repens)	Chamaedorea_seifrizii)))	(((((Elaeis_oleifera	Elaeis_guineensis)	Bactris_major)	Attalea_speciosa)	(Roystonea_regia	(Reinhardtia_gracilis	(Reinhardtia_paiewonskiana	Reinhardtia_latisecta))))	(Geonoma_undata	Manicaria_saccifera)))	Orania_palindan))	(Iriartea_deltoidea	Podococcus_barteri)))	Nypa_fruticans);
((Sclerosperma_profizianum	((Geonoma_undata	Manicaria_saccifera)	(((Orania_palindan	((Oenocarpus_bataua	Oenocarpus_minor)	(((Heterospathe_cagayanensis	Kentiopsis_piersoniorum)	((Dictyosperma_album	(Hydriastele_microspadix	Dypsis_decaryi))	Veitchia_spiralis))	(Pelagodoxa_henryana	Leopoldinia_pulchra))))	(((Iriartea_deltoidea	Sabal_domingensis)	((Phoenix_dactylifera	Serenoa_repens)	Chamaedorea_seifrizii))	((((Elaeis_oleifera	Elaeis_guineensis)	Bactris_major)	Attalea_speciosa)	(Roystonea_regia	(Reinhardtia_gracilis	(Reinhardtia_paiewonskiana	Reinhardtia_latisecta))))))	(Podococcus_barteri	Pseudophoenix_vinifera))))	Nypa_fruticans);
((Pseudophoenix_vinifera	(Kentiopsis_piersoniorum	(((Dictyosperma_album	(Veitchia_spiralis	Hydriastele_microspadix))	(((Oenocarpus_bataua	Oenocarpus_minor)	(Pelagodoxa_henryana	Leopoldinia_pulchra))	((((Podococcus_barteri	Orania_palindan)	Sclerosperma_profizianum)	((((Serenoa_repens	Iriartea_deltoidea)	Sabal_domingensis)	(Phoenix_dactylifera	Chamaedorea_seifrizii))	((((Elaeis_oleifera	Elaeis_guineensis)	Bactris_major)	Attalea_speciosa)	(Roystonea_regia	(Reinhardtia_gracilis	(Reinhardtia_paiewonskiana	Reinhardtia_latisecta))))))	(Geonoma_undata	Manicaria_saccifera))))	(Dypsis_decaryi	Heterospathe_cagayanensis))))	Nypa_fruticans);
((((Pseudophoenix_vinifera	(Iriartea_deltoidea	Sabal_domingensis))	((Serenoa_repens	Phoenix_dactylifera)	Chamaedorea_seifrizii))	((((Roystonea_regia	(Podococcus_barteri	(Reinhardtia_gracilis	(Reinhardtia_paiewonskiana	Reinhardtia_latisecta))))	(Orania_palindan	((Attalea_speciosa	((Elaeis_oleifera	Elaeis_guineensis)	Bactris_major))	Sclerosperma_profizianum)))	(((((Dypsis_decaryi	Heterospathe_cagayanensis)	Dictyosperma_album)	((Kentiopsis_piersoniorum	Veitchia_spiralis)	Hydriastele_microspadix))	((Oenocarpus_bataua	Oenocarpus_minor)	Leopoldinia_pulchra))	Pelagodoxa_henryana))	(Geonoma_undata	Manicaria_saccifera)))	Nypa_fruticans);
((Bactris_major	((((Iriartea_deltoidea	Sabal_domingensis)	((Serenoa_repens	Phoenix_dactylifera)	Chamaedorea_seifrizii))	(Roystonea_regia	((Pseudophoenix_vinifera	Podococcus_barteri)	(Reinhardtia_gracilis	(Reinhardtia_paiewonskiana	Reinhardtia_latisecta)))))	((Sclerosperma_profizianum	Orania_palindan)	(((Attalea_speciosa	(Elaeis_oleifera	Elaeis_guineensis))	(((Dictyosperma_album	((Heterospathe_cagayanensis	Kentiopsis_piersoniorum)	((Dypsis_decaryi	Veitchia_spiralis)	Hydriastele_microspadix)))	(Oenocarpus_bataua	Oenocarpus_minor))	(Leopoldinia_pulchra	Pelagodoxa_henryana)))	(Geonoma_undata	Manicaria_saccifera)))))	Nypa_fruticans);
((((Pseudophoenix_vinifera	Phoenix_dactylifera)	Sabal_domingensis)	(((Chamaedorea_seifrizii	(Attalea_speciosa	((Serenoa_repens	Iriartea_deltoidea)	((Elaeis_oleifera	Elaeis_guineensis)	Bactris_major))))	((Reinhardtia_gracilis	(Reinhardtia_paiewonskiana	Reinhardtia_latisecta))	Roystonea_regia))	((Orania_palindan	((((Heterospathe_cagayanensis	Kentiopsis_piersoniorum)	(((Dypsis_decaryi	Veitchia_spiralis)	Hydriastele_microspadix)	Dictyosperma_album))	(Oenocarpus_bataua	Oenocarpus_minor))	(Leopoldinia_pulchra	Pelagodoxa_henryana)))	((Podococcus_barteri	Sclerosperma_profizianum)	(Geonoma_undata	Manicaria_saccifera)))))	Nypa_fruticans);
(((((Attalea_speciosa	(Bactris_major	(Elaeis_guineensis	Elaeis_oleifera)))	(Roystonea_regia	(Reinhardtia_gracilis	(Reinhardtia_paiewonskiana	Reinhardtia_latisecta))))	((Orania_palindan	((((Dictyosperma_album	Dypsis_decaryi)	((Veitchia_spiralis	(Hydriastele_microspadix	Kentiopsis_piersoniorum))	Heterospathe_cagayanensis))	(Oenocarpus_minor	Oenocarpus_bataua))	(Leopoldinia_pulchra	Pelagodoxa_henryana)))	((Sclerosperma_profizianum	Podococcus_barteri)	(Geonoma_undata	Manicaria_saccifera))))	((Serenoa_repens	(Iriartea_deltoidea	(Pseudophoenix_vinifera	Sabal_domingensis)))	(Chamaedorea_seifrizii	Phoenix_dactylifera)))	Nypa_fruticans);
((Bactris_major	((Elaeis_guineensis	Elaeis_oleifera)	((((Iriartea_deltoidea	(Geonoma_undata	Manicaria_saccifera))	((Orania_palindan	(Pseudophoenix_vinifera	Podococcus_barteri))	Sclerosperma_profizianum))	(((Roystonea_regia	(Reinhardtia_gracilis	(Reinhardtia_paiewonskiana	Reinhardtia_latisecta)))	(Sabal_domingensis	(Chamaedorea_seifrizii	(Serenoa_repens	Phoenix_dactylifera))))	(((Leopoldinia_pulchra	Pelagodoxa_henryana)	(((Dypsis_decaryi	Veitchia_spiralis)	(Hydriastele_microspadix	Dictyosperma_album))	(Kentiopsis_piersoniorum	Heterospathe_cagayanensis)))	(Oenocarpus_minor	Oenocarpus_bataua))))	Attalea_speciosa)))	Nypa_fruticans);
(((((Iriartea_deltoidea	Sabal_domingensis)	(Chamaedorea_seifrizii	(Serenoa_repens	Phoenix_dactylifera)))	((Roystonea_regia	((Attalea_speciosa	(Bactris_major	(Elaeis_guineensis	Elaeis_oleifera)))	(Reinhardtia_gracilis	(Reinhardtia_paiewonskiana	Reinhardtia_latisecta))))	((((((Sclerosperma_profizianum	Leopoldinia_pulchra)	(Geonoma_undata	Manicaria_saccifera))	(((Dictyosperma_album	(Veitchia_spiralis	Hydriastele_microspadix))	(Kentiopsis_piersoniorum	(Dypsis_decaryi	Heterospathe_cagayanensis)))	(Oenocarpus_minor	Oenocarpus_bataua)))	Pelagodoxa_henryana)	Podococcus_barteri)	Orania_palindan)))	Pseudophoenix_vinifera)	Nypa_fruticans);
((Sclerosperma_profizianum	(((Pseudophoenix_vinifera	Podococcus_barteri)	(((Orania_palindan	(((Dictyosperma_album	((Dypsis_decaryi	Heterospathe_cagayanensis)	(Veitchia_spiralis	(Hydriastele_microspadix	Kentiopsis_piersoniorum))))	(Oenocarpus_minor	Oenocarpus_bataua))	(Pelagodoxa_henryana	Leopoldinia_pulchra)))	(Roystonea_regia	((Attalea_speciosa	(Bactris_major	(Elaeis_guineensis	Elaeis_oleifera)))	(Reinhardtia_gracilis	(Reinhardtia_paiewonskiana	Reinhardtia_latisecta)))))	(Iriartea_deltoidea	(Sabal_domingensis	((Serenoa_repens	Phoenix_dactylifera)	Chamaedorea_seifrizii)))))	(Manicaria_saccifera	Geonoma_undata)))	Nypa_fruticans);
(((Iriartea_deltoidea	(Pseudophoenix_vinifera	(Sabal_domingensis	((Serenoa_repens	Phoenix_dactylifera)	Chamaedorea_seifrizii))))	(((Manicaria_saccifera	Geonoma_undata)	(((((Heterospathe_cagayanensis	Kentiopsis_piersoniorum)	(Hydriastele_microspadix	(Veitchia_spiralis	Dypsis_decaryi)))	Dictyosperma_album)	(Oenocarpus_minor	Oenocarpus_bataua))	(Pelagodoxa_henryana	Leopoldinia_pulchra)))	((Orania_palindan	(Sclerosperma_profizianum	Podococcus_barteri))	((Attalea_speciosa	(Bactris_major	(Elaeis_guineensis	Elaeis_oleifera)))	((Reinhardtia_gracilis	(Reinhardtia_paiewonskiana	Reinhardtia_latisecta))	Roystonea_regia)))))	Nypa_fruticans);
(((Phoenix_dactylifera	((Pseudophoenix_vinifera	((Serenoa_repens	Iriartea_deltoidea)	Sabal_domingensis))	Chamaedorea_seifrizii))	((Manicaria_saccifera	Geonoma_undata)	(((Oenocarpus_minor	Oenocarpus_bataua)	((Pelagodoxa_henryana	(Kentiopsis_piersoniorum	Leopoldinia_pulchra))	((Heterospathe_cagayanensis	Dypsis_decaryi)	((Hydriastele_microspadix	Veitchia_spiralis)	Dictyosperma_album))))	((Orania_palindan	(Sclerosperma_profizianum	Podococcus_barteri))	((Attalea_speciosa	(Bactris_major	(Elaeis_guineensis	Elaeis_oleifera)))	((Reinhardtia_gracilis	(Reinhardtia_paiewonskiana	Reinhardtia_latisecta))	Roystonea_regia))))))	Nypa_fruticans);
(((((Serenoa_repens	Phoenix_dactylifera)	(Chamaedorea_seifrizii	Sabal_domingensis))	((Orania_palindan	(((Oenocarpus_minor	Oenocarpus_bataua)	(((Kentiopsis_piersoniorum	Heterospathe_cagayanensis)	((Veitchia_spiralis	Dypsis_decaryi)	Hydriastele_microspadix))	Dictyosperma_album))	(Leopoldinia_pulchra	Pelagodoxa_henryana)))	((((Reinhardtia_gracilis	(Reinhardtia_paiewonskiana	Reinhardtia_latisecta))	Roystonea_regia)	((Manicaria_saccifera	Geonoma_undata)	(Attalea_speciosa	(Bactris_major	(Elaeis_guineensis	Elaeis_oleifera)))))	(Sclerosperma_profizianum	(Podococcus_barteri	Iriartea_deltoidea)))))	Pseudophoenix_vinifera)	Nypa_fruticans);
((Bactris_major	((Elaeis_guineensis	Elaeis_oleifera)	((((((Geonoma_undata	(Sclerosperma_profizianum	Podococcus_barteri))	Manicaria_saccifera)	(Orania_palindan	(((Oenocarpus_minor	Oenocarpus_bataua)	((Dictyosperma_album	((Veitchia_spiralis	Dypsis_decaryi)	Hydriastele_microspadix))	(Kentiopsis_piersoniorum	Heterospathe_cagayanensis)))	(Leopoldinia_pulchra	Pelagodoxa_henryana))))	((Sabal_domingensis	Iriartea_deltoidea)	((Serenoa_repens	Phoenix_dactylifera)	Chamaedorea_seifrizii)))	((Pseudophoenix_vinifera	(Reinhardtia_gracilis	(Reinhardtia_paiewonskiana	Reinhardtia_latisecta)))	Roystonea_regia))	Attalea_speciosa)))	Nypa_fruticans);
(((((Serenoa_repens	(Sabal_domingensis	Phoenix_dactylifera))	Chamaedorea_seifrizii)	(Pseudophoenix_vinifera	Iriartea_deltoidea))	((((Reinhardtia_gracilis	(Reinhardtia_paiewonskiana	Reinhardtia_latisecta))	Roystonea_regia)	((Bactris_major	(Elaeis_guineensis	Elaeis_oleifera))	Attalea_speciosa))	(((((Geonoma_undata	Manicaria_saccifera)	Sclerosperma_profizianum)	(((Oenocarpus_minor	Oenocarpus_bataua)	((Hydriastele_microspadix	(Veitchia_spiralis	Kentiopsis_piersoniorum))	(Dictyosperma_album	(Dypsis_decaryi	Heterospathe_cagayanensis))))	(Leopoldinia_pulchra	Pelagodoxa_henryana)))	Orania_palindan)	Podococcus_barteri)))	Nypa_fruticans);
(((Pseudophoenix_vinifera	((Chamaedorea_seifrizii	Iriartea_deltoidea)	(Phoenix_dactylifera	(Serenoa_repens	Sabal_domingensis))))	(((Geonoma_undata	Manicaria_saccifera)	(Podococcus_barteri	Sclerosperma_profizianum))	((((Reinhardtia_gracilis	(Reinhardtia_paiewonskiana	Reinhardtia_latisecta))	Roystonea_regia)	((Bactris_major	(Elaeis_guineensis	Elaeis_oleifera))	Attalea_speciosa))	(((Oenocarpus_minor	Oenocarpus_bataua)	((Pelagodoxa_henryana	Leopoldinia_pulchra)	((Hydriastele_microspadix	(Veitchia_spiralis	((Dypsis_decaryi	Heterospathe_cagayanensis)	Kentiopsis_piersoniorum)))	Dictyosperma_album)))	Orania_palindan))))	Nypa_fruticans);
(((((((Sabal_domingensis	Serenoa_repens)	(Chamaedorea_seifrizii	Phoenix_dactylifera))	Iriartea_deltoidea)	((Sclerosperma_profizianum	Geonoma_undata)	(Pseudophoenix_vinifera	Podococcus_barteri)))	(Orania_palindan	((Leopoldinia_pulchra	Pelagodoxa_henryana)	((Oenocarpus_bataua	Oenocarpus_minor)	(((Dictyosperma_album	(Hydriastele_microspadix	Dypsis_decaryi))	Veitchia_spiralis)	(Heterospathe_cagayanensis	Kentiopsis_piersoniorum))))))	(Manicaria_saccifera	((Roystonea_regia	((Reinhardtia_latisecta	Reinhardtia_paiewonskiana)	Reinhardtia_gracilis))	(Attalea_speciosa	((Elaeis_guineensis	Elaeis_oleifera)	Bactris_major)))))	Nypa_fruticans);
((Pseudophoenix_vinifera	((Sabal_domingensis	(Chamaedorea_seifrizii	(Serenoa_repens	Phoenix_dactylifera)))	(((((Leopoldinia_pulchra	Pelagodoxa_henryana)	((Oenocarpus_bataua	Oenocarpus_minor)	((Veitchia_spiralis	(Hydriastele_microspadix	((Dypsis_decaryi	Heterospathe_cagayanensis)	Kentiopsis_piersoniorum)))	Dictyosperma_album)))	(Sclerosperma_profizianum	(Orania_palindan	Podococcus_barteri)))	((Roystonea_regia	((Reinhardtia_latisecta	Reinhardtia_paiewonskiana)	Reinhardtia_gracilis))	(Attalea_speciosa	((Elaeis_guineensis	Elaeis_oleifera)	Bactris_major))))	(Geonoma_undata	(Manicaria_saccifera	Iriartea_deltoidea)))))	Nypa_fruticans);
((((((Orania_palindan	Podococcus_barteri)	((Sclerosperma_profizianum	Geonoma_undata)	((Iriartea_deltoidea	Pseudophoenix_vinifera)	Manicaria_saccifera)))	Roystonea_regia)	(((Leopoldinia_pulchra	Pelagodoxa_henryana)	((Oenocarpus_bataua	Oenocarpus_minor)	((Veitchia_spiralis	(Kentiopsis_piersoniorum	Hydriastele_microspadix))	((Dypsis_decaryi	Heterospathe_cagayanensis)	Dictyosperma_album))))	(((Serenoa_repens	Sabal_domingensis)	(Chamaedorea_seifrizii	Phoenix_dactylifera))	((Reinhardtia_latisecta	Reinhardtia_paiewonskiana)	Reinhardtia_gracilis))))	(Attalea_speciosa	((Elaeis_guineensis	Elaeis_oleifera)	Bactris_major)))	Nypa_fruticans);
((Orania_palindan	((((Sclerosperma_profizianum	Geonoma_undata)	Iriartea_deltoidea)	(Podococcus_barteri	Pseudophoenix_vinifera))	(((Manicaria_saccifera	Roystonea_regia)	(Attalea_speciosa	((Elaeis_guineensis	Elaeis_oleifera)	Bactris_major)))	(((Leopoldinia_pulchra	Pelagodoxa_henryana)	((Oenocarpus_bataua	Oenocarpus_minor)	(((Veitchia_spiralis	(Kentiopsis_piersoniorum	Hydriastele_microspadix))	(Dypsis_decaryi	Dictyosperma_album))	Heterospathe_cagayanensis)))	((Sabal_domingensis	(Chamaedorea_seifrizii	(Serenoa_repens	Phoenix_dactylifera)))	((Reinhardtia_latisecta	Reinhardtia_paiewonskiana)	Reinhardtia_gracilis))))))	Nypa_fruticans);
((Pseudophoenix_vinifera	((((((((Reinhardtia_latisecta	Reinhardtia_paiewonskiana)	Reinhardtia_gracilis)	Roystonea_regia)	(Attalea_speciosa	((Elaeis_guineensis	Elaeis_oleifera)	Bactris_major)))	(((Leopoldinia_pulchra	Pelagodoxa_henryana)	((Oenocarpus_bataua	Oenocarpus_minor)	((((Heterospathe_cagayanensis	Kentiopsis_piersoniorum)	Hydriastele_microspadix)	(Veitchia_spiralis	Dypsis_decaryi))	Dictyosperma_album)))	(Sabal_domingensis	(Chamaedorea_seifrizii	(Serenoa_repens	Phoenix_dactylifera)))))	Orania_palindan)	(Sclerosperma_profizianum	(Manicaria_saccifera	(Geonoma_undata	Iriartea_deltoidea))))	Podococcus_barteri))	Nypa_fruticans);
(((Pseudophoenix_vinifera	(Sabal_domingensis	(Chamaedorea_seifrizii	(Serenoa_repens	Phoenix_dactylifera))))	(((((Reinhardtia_latisecta	Reinhardtia_paiewonskiana)	Reinhardtia_gracilis)	(Iriartea_deltoidea	Roystonea_regia))	(Attalea_speciosa	((Elaeis_guineensis	Elaeis_oleifera)	Bactris_major)))	((Sclerosperma_profizianum	(Orania_palindan	((Leopoldinia_pulchra	Pelagodoxa_henryana)	((Oenocarpus_bataua	Oenocarpus_minor)	((((Dypsis_decaryi	Heterospathe_cagayanensis)	Kentiopsis_piersoniorum)	(Hydriastele_microspadix	Veitchia_spiralis))	Dictyosperma_album)))))	(Podococcus_barteri	(Manicaria_saccifera	Geonoma_undata)))))	Nypa_fruticans);
(((((Sabal_domingensis	(Chamaedorea_seifrizii	Phoenix_dactylifera))	Serenoa_repens)	Pseudophoenix_vinifera)	((((Iriartea_deltoidea	(Manicaria_saccifera	Geonoma_undata))	(Podococcus_barteri	Sclerosperma_profizianum))	((((Reinhardtia_latisecta	Reinhardtia_paiewonskiana)	Reinhardtia_gracilis)	Roystonea_regia)	(Attalea_speciosa	((Elaeis_guineensis	Elaeis_oleifera)	Bactris_major))))	(Orania_palindan	((Oenocarpus_bataua	Oenocarpus_minor)	((((Kentiopsis_piersoniorum	(Hydriastele_microspadix	Veitchia_spiralis))	Dictyosperma_album)	(Dypsis_decaryi	Heterospathe_cagayanensis))	(Leopoldinia_pulchra	Pelagodoxa_henryana))))))	Nypa_fruticans);
((((Pseudophoenix_vinifera	Iriartea_deltoidea)	((Sabal_domingensis	(Chamaedorea_seifrizii	Serenoa_repens))	Phoenix_dactylifera))	((((((Reinhardtia_latisecta	Reinhardtia_paiewonskiana)	Reinhardtia_gracilis)	Roystonea_regia)	(Attalea_speciosa	((Elaeis_guineensis	Elaeis_oleifera)	Bactris_major)))	Manicaria_saccifera)	((Orania_palindan	(Podococcus_barteri	Sclerosperma_profizianum))	(((Oenocarpus_bataua	Oenocarpus_minor)	((((Hydriastele_microspadix	(Veitchia_spiralis	Kentiopsis_piersoniorum))	Dictyosperma_album)	(Dypsis_decaryi	Heterospathe_cagayanensis))	(Leopoldinia_pulchra	Pelagodoxa_henryana)))	Geonoma_undata))))	Nypa_fruticans);
((((Iriartea_deltoidea	Sabal_domingensis)	(Chamaedorea_seifrizii	(Pseudophoenix_vinifera	(Serenoa_repens	Phoenix_dactylifera))))	((((((Reinhardtia_latisecta	Reinhardtia_paiewonskiana)	Reinhardtia_gracilis)	Roystonea_regia)	(Attalea_speciosa	((Elaeis_guineensis	Elaeis_oleifera)	Bactris_major)))	Manicaria_saccifera)	((Podococcus_barteri	(Sclerosperma_profizianum	Geonoma_undata))	(Orania_palindan	(((Oenocarpus_bataua	Oenocarpus_minor)	((Hydriastele_microspadix	(Veitchia_spiralis	Kentiopsis_piersoniorum))	(Dictyosperma_album	(Dypsis_decaryi	Heterospathe_cagayanensis))))	(Leopoldinia_pulchra	Pelagodoxa_henryana))))))	Nypa_fruticans);
(((Pseudophoenix_vinifera	((Iriartea_deltoidea	Sabal_domingensis)	(Chamaedorea_seifrizii	(Serenoa_repens	Phoenix_dactylifera))))	((((((Reinhardtia_latisecta	Reinhardtia_paiewonskiana)	Reinhardtia_gracilis)	Roystonea_regia)	(Attalea_speciosa	((Elaeis_guineensis	Elaeis_oleifera)	Bactris_major)))	((Geonoma_undata	Manicaria_saccifera)	(((Oenocarpus_bataua	(Leopoldinia_pulchra	Oenocarpus_minor))	((Hydriastele_microspadix	(Veitchia_spiralis	Kentiopsis_piersoniorum))	(Heterospathe_cagayanensis	(Dictyosperma_album	Dypsis_decaryi))))	Pelagodoxa_henryana)))	((Podococcus_barteri	Sclerosperma_profizianum)	Orania_palindan)))	Nypa_fruticans);
((Bactris_major	((Elaeis_oleifera	Elaeis_guineensis)	((((Reinhardtia_gracilis	(Reinhardtia_latisecta	Reinhardtia_paiewonskiana))	Roystonea_regia)	(((Orania_palindan	(((Sclerosperma_profizianum	Geonoma_undata)	Manicaria_saccifera)	(((Oenocarpus_bataua	Oenocarpus_minor)	((Hydriastele_microspadix	(Veitchia_spiralis	Kentiopsis_piersoniorum))	(Dictyosperma_album	(Dypsis_decaryi	Heterospathe_cagayanensis))))	(Leopoldinia_pulchra	Pelagodoxa_henryana))))	Podococcus_barteri)	(((Chamaedorea_seifrizii	Iriartea_deltoidea)	((Sabal_domingensis	Serenoa_repens)	Phoenix_dactylifera))	Pseudophoenix_vinifera)))	Attalea_speciosa)))	Nypa_fruticans);
(((((Pseudophoenix_vinifera	(Iriartea_deltoidea	Sabal_domingensis))	(Serenoa_repens	Chamaedorea_seifrizii))	Phoenix_dactylifera)	(((Reinhardtia_gracilis	(Reinhardtia_latisecta	Reinhardtia_paiewonskiana))	Roystonea_regia)	(((Attalea_speciosa	(Bactris_major	(Elaeis_oleifera	Elaeis_guineensis)))	((((Podococcus_barteri	Sclerosperma_profizianum)	Geonoma_undata)	Manicaria_saccifera)	(((Oenocarpus_bataua	Oenocarpus_minor)	((Hydriastele_microspadix	(Veitchia_spiralis	Kentiopsis_piersoniorum))	(Dictyosperma_album	(Dypsis_decaryi	Heterospathe_cagayanensis))))	Orania_palindan)))	(Leopoldinia_pulchra	Pelagodoxa_henryana))))	Nypa_fruticans);
(((Pseudophoenix_vinifera	((Iriartea_deltoidea	Sabal_domingensis)	((Chamaedorea_seifrizii	Serenoa_repens)	Phoenix_dactylifera)))	(((Geonoma_undata	(Sclerosperma_profizianum	(Podococcus_barteri	Orania_palindan)))	((Leopoldinia_pulchra	Pelagodoxa_henryana)	((Oenocarpus_bataua	Oenocarpus_minor)	((Dypsis_decaryi	Heterospathe_cagayanensis)	((Hydriastele_microspadix	(Veitchia_spiralis	Kentiopsis_piersoniorum))	Dictyosperma_album)))))	(Manicaria_saccifera	(((Reinhardtia_gracilis	(Reinhardtia_latisecta	Reinhardtia_paiewonskiana))	Roystonea_regia)	(Attalea_speciosa	(Bactris_major	(Elaeis_oleifera	Elaeis_guineensis)))))))	Nypa_fruticans);
((Bactris_major	((Elaeis_oleifera	Elaeis_guineensis)	(((((Iriartea_deltoidea	Sabal_domingensis)	(Serenoa_repens	Phoenix_dactylifera))	((Sclerosperma_profizianum	(Podococcus_barteri	Orania_palindan))	((Geonoma_undata	Manicaria_saccifera)	((Leopoldinia_pulchra	Pelagodoxa_henryana)	((Oenocarpus_bataua	Oenocarpus_minor)	(((Heterospathe_cagayanensis	Kentiopsis_piersoniorum)	(Hydriastele_microspadix	(Dypsis_decaryi	Veitchia_spiralis)))	Dictyosperma_album))))))	((Chamaedorea_seifrizii	(Reinhardtia_gracilis	(Pseudophoenix_vinifera	(Reinhardtia_latisecta	Reinhardtia_paiewonskiana))))	Roystonea_regia))	Attalea_speciosa)))	Nypa_fruticans);
((Bactris_major	((Elaeis_oleifera	Elaeis_guineensis)	((((Orania_palindan	((Leopoldinia_pulchra	Pelagodoxa_henryana)	((Oenocarpus_bataua	Oenocarpus_minor)	((Kentiopsis_piersoniorum	Heterospathe_cagayanensis)	((Dypsis_decaryi	Veitchia_spiralis)	(Hydriastele_microspadix	Dictyosperma_album))))))	((Sclerosperma_profizianum	Geonoma_undata)	(Podococcus_barteri	((Reinhardtia_gracilis	(Reinhardtia_latisecta	Reinhardtia_paiewonskiana))	Roystonea_regia))))	((Iriartea_deltoidea	Manicaria_saccifera)	((((Phoenix_dactylifera	Chamaedorea_seifrizii)	Serenoa_repens)	Sabal_domingensis)	Pseudophoenix_vinifera)))	Attalea_speciosa)))	Nypa_fruticans);
(((((Phoenix_dactylifera	Serenoa_repens)	Sabal_domingensis)	((((Orania_palindan	(Sclerosperma_profizianum	Podococcus_barteri))	(Geonoma_undata	(Iriartea_deltoidea	Manicaria_saccifera)))	((Leopoldinia_pulchra	Pelagodoxa_henryana)	((Oenocarpus_bataua	Oenocarpus_minor)	(((Veitchia_spiralis	(Hydriastele_microspadix	Kentiopsis_piersoniorum))	Dictyosperma_album)	(Dypsis_decaryi	Heterospathe_cagayanensis)))))	(Chamaedorea_seifrizii	((Attalea_speciosa	(Bactris_major	(Elaeis_oleifera	Elaeis_guineensis)))	((Reinhardtia_gracilis	(Reinhardtia_latisecta	Reinhardtia_paiewonskiana))	Roystonea_regia)))))	Pseudophoenix_vinifera)	Nypa_fruticans);
(((((Chamaedorea_seifrizii	Phoenix_dactylifera)	(Pseudophoenix_vinifera	Serenoa_repens))	Sabal_domingensis)	(((Orania_palindan	(Sclerosperma_profizianum	Podococcus_barteri))	(Geonoma_undata	(Iriartea_deltoidea	Manicaria_saccifera)))	(((Leopoldinia_pulchra	Pelagodoxa_henryana)	((Oenocarpus_bataua	Oenocarpus_minor)	(((Veitchia_spiralis	(Heterospathe_cagayanensis	Kentiopsis_piersoniorum))	Hydriastele_microspadix)	(Dictyosperma_album	Dypsis_decaryi))))	(((Elaeis_oleifera	Elaeis_guineensis)	(Attalea_speciosa	Bactris_major))	((Reinhardtia_gracilis	(Reinhardtia_latisecta	Reinhardtia_paiewonskiana))	Roystonea_regia)))))	Nypa_fruticans);
((((((((Leopoldinia_pulchra	Pelagodoxa_henryana)	((Oenocarpus_bataua	Oenocarpus_minor)	((Dypsis_decaryi	Heterospathe_cagayanensis)	(((Kentiopsis_piersoniorum	Hydriastele_microspadix)	Veitchia_spiralis)	Dictyosperma_album))))	Orania_palindan)	((Sclerosperma_profizianum	(Geonoma_undata	Manicaria_saccifera))	(Pseudophoenix_vinifera	Podococcus_barteri)))	(Chamaedorea_seifrizii	((Attalea_speciosa	(Bactris_major	(Elaeis_oleifera	Elaeis_guineensis)))	((Reinhardtia_gracilis	(Reinhardtia_latisecta	Reinhardtia_paiewonskiana))	Roystonea_regia))))	(Serenoa_repens	Iriartea_deltoidea))	(Sabal_domingensis	Phoenix_dactylifera))	Nypa_fruticans);
((Bactris_major	((Elaeis_oleifera	Elaeis_guineensis)	(((((((Leopoldinia_pulchra	Pelagodoxa_henryana)	((Oenocarpus_bataua	Oenocarpus_minor)	(((Hydriastele_microspadix	(Heterospathe_cagayanensis	Kentiopsis_piersoniorum))	(Dypsis_decaryi	Veitchia_spiralis))	Dictyosperma_album)))	Orania_palindan)	(Sclerosperma_profizianum	(Geonoma_undata	Manicaria_saccifera)))	((Chamaedorea_seifrizii	((Iriartea_deltoidea	Sabal_domingensis)	(Serenoa_repens	Phoenix_dactylifera)))	((Pseudophoenix_vinifera	Podococcus_barteri)	(Reinhardtia_gracilis	(Reinhardtia_latisecta	Reinhardtia_paiewonskiana)))))	Roystonea_regia)	Attalea_speciosa)))	Nypa_fruticans);
((((Iriartea_deltoidea	(Sclerosperma_profizianum	Orania_palindan))	(((Pseudophoenix_vinifera	Podococcus_barteri)	((Geonoma_undata	Manicaria_saccifera)	(((((Hydriastele_microspadix	Kentiopsis_piersoniorum)	(Dypsis_decaryi	Veitchia_spiralis))	Heterospathe_cagayanensis)	Dictyosperma_album)	(Leopoldinia_pulchra	(Oenocarpus_bataua	Oenocarpus_minor)))))	((Roystonea_regia	((Reinhardtia_paiewonskiana	(Reinhardtia_gracilis	Reinhardtia_latisecta))	(Attalea_speciosa	(Bactris_major	(Elaeis_oleifera	Elaeis_guineensis)))))	(Sabal_domingensis	(Serenoa_repens	(Chamaedorea_seifrizii	Phoenix_dactylifera))))))	Pelagodoxa_henryana)	Nypa_fruticans);
(((Pseudophoenix_vinifera	((Sabal_domingensis	Serenoa_repens)	(Chamaedorea_seifrizii	Phoenix_dactylifera)))	((Geonoma_undata	(Iriartea_deltoidea	Manicaria_saccifera))	(((Attalea_speciosa	((Elaeis_guineensis	Elaeis_oleifera)	Bactris_major))	(Roystonea_regia	((Reinhardtia_latisecta	Reinhardtia_paiewonskiana)	Reinhardtia_gracilis)))	((((Oenocarpus_minor	Oenocarpus_bataua)	(Heterospathe_cagayanensis	(((Veitchia_spiralis	Dypsis_decaryi)	Dictyosperma_album)	(Hydriastele_microspadix	Kentiopsis_piersoniorum))))	(Leopoldinia_pulchra	Pelagodoxa_henryana))	(Podococcus_barteri	(Sclerosperma_profizianum	Orania_palindan))))))	Nypa_fruticans);
(((Pseudophoenix_vinifera	(Sabal_domingensis	(Chamaedorea_seifrizii	(Serenoa_repens	Phoenix_dactylifera))))	(((Attalea_speciosa	((Elaeis_guineensis	Elaeis_oleifera)	Bactris_major))	((Iriartea_deltoidea	Roystonea_regia)	((Reinhardtia_latisecta	Reinhardtia_paiewonskiana)	Reinhardtia_gracilis)))	((Geonoma_undata	Manicaria_saccifera)	((((Oenocarpus_minor	Oenocarpus_bataua)	((Veitchia_spiralis	(Hydriastele_microspadix	(Heterospathe_cagayanensis	Kentiopsis_piersoniorum)))	(Dypsis_decaryi	Dictyosperma_album)))	(Leopoldinia_pulchra	Pelagodoxa_henryana))	(Podococcus_barteri	(Sclerosperma_profizianum	Orania_palindan))))))	Nypa_fruticans);
((((Iriartea_deltoidea	Pseudophoenix_vinifera)	(Sabal_domingensis	(Chamaedorea_seifrizii	(Serenoa_repens	Phoenix_dactylifera))))	(((Attalea_speciosa	((Elaeis_guineensis	Elaeis_oleifera)	Bactris_major))	(Roystonea_regia	((Reinhardtia_latisecta	Reinhardtia_paiewonskiana)	Reinhardtia_gracilis)))	((Podococcus_barteri	(Sclerosperma_profizianum	Orania_palindan))	((Geonoma_undata	Manicaria_saccifera)	(((Oenocarpus_minor	Oenocarpus_bataua)	(((Heterospathe_cagayanensis	Kentiopsis_piersoniorum)	((Dypsis_decaryi	Veitchia_spiralis)	Hydriastele_microspadix))	Dictyosperma_album))	(Leopoldinia_pulchra	Pelagodoxa_henryana))))))	Nypa_fruticans);
(((Pseudophoenix_vinifera	(Sabal_domingensis	(Chamaedorea_seifrizii	(Serenoa_repens	Phoenix_dactylifera))))	(((Attalea_speciosa	((Elaeis_guineensis	Elaeis_oleifera)	Bactris_major))	(Roystonea_regia	((Reinhardtia_latisecta	Reinhardtia_paiewonskiana)	Reinhardtia_gracilis)))	((Orania_palindan	(((Leopoldinia_pulchra	(Oenocarpus_minor	Oenocarpus_bataua))	((((Dypsis_decaryi	Heterospathe_cagayanensis)	Kentiopsis_piersoniorum)	(Veitchia_spiralis	Hydriastele_microspadix))	Dictyosperma_album))	Pelagodoxa_henryana))	(Podococcus_barteri	(Sclerosperma_profizianum	(Geonoma_undata	(Iriartea_deltoidea	Manicaria_saccifera)))))))	Nypa_fruticans);
((((Sabal_domingensis	(Chamaedorea_seifrizii	(Serenoa_repens	Phoenix_dactylifera)))	((((Attalea_speciosa	((Elaeis_guineensis	Elaeis_oleifera)	Bactris_major))	(Roystonea_regia	((Reinhardtia_latisecta	Reinhardtia_paiewonskiana)	Reinhardtia_gracilis)))	(((Sclerosperma_profizianum	Orania_palindan)	(Iriartea_deltoidea	Podococcus_barteri))	(Geonoma_undata	Manicaria_saccifera)))	(((Leopoldinia_pulchra	Pelagodoxa_henryana)	(((((Veitchia_spiralis	Dypsis_decaryi)	Kentiopsis_piersoniorum)	Hydriastele_microspadix)	Heterospathe_cagayanensis)	Dictyosperma_album))	(Oenocarpus_minor	Oenocarpus_bataua))))	Pseudophoenix_vinifera)	Nypa_fruticans);
(((((((((Veitchia_spiralis	Dypsis_decaryi)	(Dictyosperma_album	Hydriastele_microspadix))	Heterospathe_cagayanensis)	Kentiopsis_piersoniorum)	(Oenocarpus_minor	Oenocarpus_bataua))	(Leopoldinia_pulchra	Pelagodoxa_henryana))	(Geonoma_undata	Manicaria_saccifera))	((((((Iriartea_deltoidea	Sabal_domingensis)	(Chamaedorea_seifrizii	Phoenix_dactylifera))	Serenoa_repens)	Pseudophoenix_vinifera)	((Attalea_speciosa	((Elaeis_guineensis	Elaeis_oleifera)	Bactris_major))	(Roystonea_regia	((Reinhardtia_latisecta	Reinhardtia_paiewonskiana)	Reinhardtia_gracilis))))	(Orania_palindan	(Podococcus_barteri	Sclerosperma_profizianum))))	Nypa_fruticans);
(((((Chamaedorea_seifrizii	(Serenoa_repens	Phoenix_dactylifera))	Sabal_domingensis)	Pseudophoenix_vinifera)	(((Attalea_speciosa	((Elaeis_guineensis	Elaeis_oleifera)	Bactris_major))	(Roystonea_regia	((Reinhardtia_latisecta	Reinhardtia_paiewonskiana)	Reinhardtia_gracilis)))	((Orania_palindan	(Podococcus_barteri	Sclerosperma_profizianum))	(((((Veitchia_spiralis	Hydriastele_microspadix)	(Dictyosperma_album	(Kentiopsis_piersoniorum	(Dypsis_decaryi	Heterospathe_cagayanensis))))	(Oenocarpus_minor	Oenocarpus_bataua))	(Leopoldinia_pulchra	Pelagodoxa_henryana))	(Geonoma_undata	(Iriartea_deltoidea	Manicaria_saccifera))))))	Nypa_fruticans);
(((((((Reinhardtia_latisecta	Reinhardtia_paiewonskiana)	Reinhardtia_gracilis)	(Geonoma_undata	(Podococcus_barteri	Sclerosperma_profizianum)))	(Orania_palindan	(((Dictyosperma_album	((Hydriastele_microspadix	(Kentiopsis_piersoniorum	Veitchia_spiralis))	(Dypsis_decaryi	Heterospathe_cagayanensis)))	(Oenocarpus_minor	(Leopoldinia_pulchra	Oenocarpus_bataua)))	Pelagodoxa_henryana)))	(((Iriartea_deltoidea	Manicaria_saccifera)	((Chamaedorea_seifrizii	(Serenoa_repens	Phoenix_dactylifera))	Sabal_domingensis))	Pseudophoenix_vinifera))	((Attalea_speciosa	((Elaeis_guineensis	Elaeis_oleifera)	Bactris_major))	Roystonea_regia))	Nypa_fruticans);
(((((Pseudophoenix_vinifera	(Serenoa_repens	Phoenix_dactylifera))	Chamaedorea_seifrizii)	Sabal_domingensis)	((((Orania_palindan	(((Dictyosperma_album	((Hydriastele_microspadix	(Kentiopsis_piersoniorum	Veitchia_spiralis))	(Dypsis_decaryi	Heterospathe_cagayanensis)))	(Oenocarpus_minor	Oenocarpus_bataua))	(Leopoldinia_pulchra	Pelagodoxa_henryana)))	(((Manicaria_saccifera	Iriartea_deltoidea)	Geonoma_undata)	Sclerosperma_profizianum))	Podococcus_barteri)	((Attalea_speciosa	((Elaeis_guineensis	Elaeis_oleifera)	Bactris_major))	(Roystonea_regia	((Reinhardtia_latisecta	Reinhardtia_paiewonskiana)	Reinhardtia_gracilis)))))	Nypa_fruticans);
(((((Iriartea_deltoidea	Sabal_domingensis)	((Phoenix_dactylifera	Chamaedorea_seifrizii)	Serenoa_repens))	((((Orania_palindan	(((Dictyosperma_album	((Hydriastele_microspadix	(Kentiopsis_piersoniorum	Veitchia_spiralis))	(Dypsis_decaryi	Heterospathe_cagayanensis)))	(Oenocarpus_minor	Oenocarpus_bataua))	(Leopoldinia_pulchra	Pelagodoxa_henryana)))	(Manicaria_saccifera	Geonoma_undata))	(Sclerosperma_profizianum	Podococcus_barteri))	((Attalea_speciosa	((Elaeis_guineensis	Elaeis_oleifera)	Bactris_major))	(Roystonea_regia	((Reinhardtia_latisecta	Reinhardtia_paiewonskiana)	Reinhardtia_gracilis)))))	Pseudophoenix_vinifera)	Nypa_fruticans);
((((((Roystonea_regia	((Reinhardtia_paiewonskiana	Reinhardtia_latisecta)	Reinhardtia_gracilis))	((Bactris_major	(Elaeis_guineensis	Elaeis_oleifera))	Attalea_speciosa))	(((Podococcus_barteri	Sclerosperma_profizianum)	(Geonoma_undata	(Iriartea_deltoidea	Manicaria_saccifera)))	(Pelagodoxa_henryana	(((Oenocarpus_minor	Oenocarpus_bataua)	(Dictyosperma_album	((Veitchia_spiralis	Dypsis_decaryi)	((Heterospathe_cagayanensis	Kentiopsis_piersoniorum)	Hydriastele_microspadix))))	Leopoldinia_pulchra))))	Orania_palindan)	(Pseudophoenix_vinifera	(((Chamaedorea_seifrizii	Phoenix_dactylifera)	Sabal_domingensis)	Serenoa_repens)))	Nypa_fruticans);
((Bactris_major	((Elaeis_guineensis	Elaeis_oleifera)	(Attalea_speciosa	((((Geonoma_undata	Manicaria_saccifera)	(Orania_palindan	(Podococcus_barteri	Sclerosperma_profizianum)))	(((Oenocarpus_minor	Oenocarpus_bataua)	((Dypsis_decaryi	Heterospathe_cagayanensis)	((Veitchia_spiralis	(Hydriastele_microspadix	Kentiopsis_piersoniorum))	Dictyosperma_album)))	(Leopoldinia_pulchra	Pelagodoxa_henryana)))	(Roystonea_regia	(Iriartea_deltoidea	(((Chamaedorea_seifrizii	(Serenoa_repens	Phoenix_dactylifera))	Sabal_domingensis)	((Pseudophoenix_vinifera	(Reinhardtia_paiewonskiana	Reinhardtia_latisecta))	Reinhardtia_gracilis))))))))	Nypa_fruticans);
(((((Chamaedorea_seifrizii	Phoenix_dactylifera)	((Iriartea_deltoidea	Sabal_domingensis)	Serenoa_repens))	Pseudophoenix_vinifera)	(((Roystonea_regia	((Reinhardtia_paiewonskiana	Reinhardtia_latisecta)	Reinhardtia_gracilis))	((Bactris_major	(Elaeis_guineensis	Elaeis_oleifera))	Attalea_speciosa))	((Podococcus_barteri	((Leopoldinia_pulchra	(Pelagodoxa_henryana	((Oenocarpus_minor	Oenocarpus_bataua)	((Heterospathe_cagayanensis	Kentiopsis_piersoniorum)	((Hydriastele_microspadix	Dictyosperma_album)	(Dypsis_decaryi	Veitchia_spiralis))))))	(Sclerosperma_profizianum	(Geonoma_undata	Manicaria_saccifera))))	Orania_palindan)))	Nypa_fruticans);
((((((Chamaedorea_seifrizii	(Serenoa_repens	Phoenix_dactylifera))	Sabal_domingensis)	Iriartea_deltoidea)	Pseudophoenix_vinifera)	((Roystonea_regia	(Podococcus_barteri	((Reinhardtia_paiewonskiana	Reinhardtia_latisecta)	Reinhardtia_gracilis)))	(((Oenocarpus_minor	Oenocarpus_bataua)	(((Dictyosperma_album	Dypsis_decaryi)	((Kentiopsis_piersoniorum	(Hydriastele_microspadix	Veitchia_spiralis))	Heterospathe_cagayanensis))	(Pelagodoxa_henryana	Leopoldinia_pulchra)))	(((Sclerosperma_profizianum	Orania_palindan)	((Bactris_major	(Elaeis_guineensis	Elaeis_oleifera))	Attalea_speciosa))	(Geonoma_undata	Manicaria_saccifera)))))	Nypa_fruticans);
((((Phoenix_dactylifera	(Sabal_domingensis	Chamaedorea_seifrizii))	Serenoa_repens)	(((Orania_palindan	(Pelagodoxa_henryana	(Leopoldinia_pulchra	((Oenocarpus_minor	Oenocarpus_bataua)	((Hydriastele_microspadix	Veitchia_spiralis)	((Heterospathe_cagayanensis	Kentiopsis_piersoniorum)	(Dictyosperma_album	Dypsis_decaryi)))))))	(((Iriartea_deltoidea	(Pseudophoenix_vinifera	Podococcus_barteri))	((Reinhardtia_paiewonskiana	Reinhardtia_latisecta)	Reinhardtia_gracilis))	(Sclerosperma_profizianum	Geonoma_undata)))	(((Bactris_major	(Elaeis_guineensis	Elaeis_oleifera))	Attalea_speciosa)	(Manicaria_saccifera	Roystonea_regia))))	Nypa_fruticans);
(((((Phoenix_dactylifera	Chamaedorea_seifrizii)	Serenoa_repens)	(Iriartea_deltoidea	Sabal_domingensis))	((Podococcus_barteri	(Pseudophoenix_vinifera	((Reinhardtia_paiewonskiana	Reinhardtia_latisecta)	Reinhardtia_gracilis)))	((Sclerosperma_profizianum	Orania_palindan)	(((((Oenocarpus_minor	Oenocarpus_bataua)	(((Dictyosperma_album	Hydriastele_microspadix)	(Veitchia_spiralis	Dypsis_decaryi))	(Heterospathe_cagayanensis	Kentiopsis_piersoniorum)))	(Pelagodoxa_henryana	Leopoldinia_pulchra))	(Geonoma_undata	Manicaria_saccifera))	(((Bactris_major	(Elaeis_guineensis	Elaeis_oleifera))	Attalea_speciosa)	Roystonea_regia)))))	Nypa_fruticans);
(((Pseudophoenix_vinifera	((Chamaedorea_seifrizii	(Serenoa_repens	Phoenix_dactylifera))	Sabal_domingensis))	((Roystonea_regia	((Reinhardtia_paiewonskiana	Reinhardtia_latisecta)	Reinhardtia_gracilis))	((((Geonoma_undata	(Iriartea_deltoidea	Manicaria_saccifera))	(((Oenocarpus_minor	Oenocarpus_bataua)	(((Kentiopsis_piersoniorum	(Veitchia_spiralis	(Hydriastele_microspadix	Dypsis_decaryi)))	Heterospathe_cagayanensis)	Dictyosperma_album))	(Pelagodoxa_henryana	Leopoldinia_pulchra)))	((Bactris_major	(Elaeis_guineensis	Elaeis_oleifera))	Attalea_speciosa))	((Podococcus_barteri	Orania_palindan)	Sclerosperma_profizianum))))	Nypa_fruticans);
((Bactris_major	((Elaeis_guineensis	Elaeis_oleifera)	(Attalea_speciosa	((Roystonea_regia	((Reinhardtia_paiewonskiana	Reinhardtia_latisecta)	Reinhardtia_gracilis))	((((((Podococcus_barteri	Orania_palindan)	Sclerosperma_profizianum)	(Geonoma_undata	Manicaria_saccifera))	(((Leopoldinia_pulchra	(Oenocarpus_minor	Oenocarpus_bataua))	(((Hydriastele_microspadix	Veitchia_spiralis)	(Kentiopsis_piersoniorum	(Dypsis_decaryi	Heterospathe_cagayanensis)))	Dictyosperma_album))	Pelagodoxa_henryana))	Iriartea_deltoidea)	(Pseudophoenix_vinifera	(((Chamaedorea_seifrizii	Phoenix_dactylifera)	Serenoa_repens)	Sabal_domingensis)))))))	Nypa_fruticans);
((((Serenoa_repens	Iriartea_deltoidea)	(Pseudophoenix_vinifera	((Chamaedorea_seifrizii	Phoenix_dactylifera)	Sabal_domingensis)))	((((Podococcus_barteri	Sclerosperma_profizianum)	(Geonoma_undata	Manicaria_saccifera))	(Orania_palindan	(((Oenocarpus_bataua	(Leopoldinia_pulchra	Oenocarpus_minor))	((Dypsis_decaryi	Heterospathe_cagayanensis)	(Dictyosperma_album	(Hydriastele_microspadix	(Kentiopsis_piersoniorum	Veitchia_spiralis)))))	Pelagodoxa_henryana)))	(((Bactris_major	(Elaeis_guineensis	Elaeis_oleifera))	Attalea_speciosa)	(Roystonea_regia	((Reinhardtia_paiewonskiana	Reinhardtia_latisecta)	Reinhardtia_gracilis)))))	Nypa_fruticans);
(((Pseudophoenix_vinifera	((Chamaedorea_seifrizii	(Serenoa_repens	Phoenix_dactylifera))	(Iriartea_deltoidea	Sabal_domingensis)))	(((Sclerosperma_profizianum	(Orania_palindan	Podococcus_barteri))	((Geonoma_undata	Manicaria_saccifera)	(((Oenocarpus_bataua	Oenocarpus_minor)	(Leopoldinia_pulchra	(((Hydriastele_microspadix	(Kentiopsis_piersoniorum	Veitchia_spiralis))	Dictyosperma_album)	(Dypsis_decaryi	Heterospathe_cagayanensis))))	Pelagodoxa_henryana)))	(((Bactris_major	(Elaeis_guineensis	Elaeis_oleifera))	Attalea_speciosa)	(Roystonea_regia	((Reinhardtia_paiewonskiana	Reinhardtia_latisecta)	Reinhardtia_gracilis)))))	Nypa_fruticans);
(((((Chamaedorea_seifrizii	(Phoenix_dactylifera	Serenoa_repens))	(Iriartea_deltoidea	Sabal_domingensis))	Pseudophoenix_vinifera)	((((Pelagodoxa_henryana	((Leopoldinia_pulchra	(Oenocarpus_bataua	Oenocarpus_minor))	(Dictyosperma_album	((Veitchia_spiralis	Hydriastele_microspadix)	(Kentiopsis_piersoniorum	(Heterospathe_cagayanensis	Dypsis_decaryi))))))	Podococcus_barteri)	(((Attalea_speciosa	(Bactris_major	(Elaeis_oleifera	Elaeis_guineensis)))	((Reinhardtia_gracilis	(Reinhardtia_latisecta	Reinhardtia_paiewonskiana))	Roystonea_regia))	(Sclerosperma_profizianum	(Geonoma_undata	Manicaria_saccifera))))	Orania_palindan))	Nypa_fruticans);
((((Phoenix_dactylifera	Serenoa_repens)	((Iriartea_deltoidea	Sabal_domingensis)	Pseudophoenix_vinifera))	((((Podococcus_barteri	Sclerosperma_profizianum)	Orania_palindan)	((((Leopoldinia_pulchra	Pelagodoxa_henryana)	((Veitchia_spiralis	(Hydriastele_microspadix	Kentiopsis_piersoniorum))	((Heterospathe_cagayanensis	Dypsis_decaryi)	Dictyosperma_album)))	(Oenocarpus_bataua	Oenocarpus_minor))	(Geonoma_undata	Manicaria_saccifera)))	((Attalea_speciosa	(Bactris_major	(Chamaedorea_seifrizii	(Elaeis_oleifera	Elaeis_guineensis))))	((Reinhardtia_gracilis	(Reinhardtia_latisecta	Reinhardtia_paiewonskiana))	Roystonea_regia))))	Nypa_fruticans);
(((((Chamaedorea_seifrizii	Phoenix_dactylifera)	(Serenoa_repens	Sabal_domingensis))	(((((Veitchia_spiralis	(Hydriastele_microspadix	Kentiopsis_piersoniorum))	((Heterospathe_cagayanensis	Dypsis_decaryi)	Dictyosperma_album))	((Oenocarpus_bataua	Oenocarpus_minor)	(Leopoldinia_pulchra	Pelagodoxa_henryana)))	((Geonoma_undata	Manicaria_saccifera)	((Podococcus_barteri	Sclerosperma_profizianum)	Orania_palindan)))	((Attalea_speciosa	((Iriartea_deltoidea	Bactris_major)	(Elaeis_oleifera	Elaeis_guineensis)))	((Reinhardtia_gracilis	(Reinhardtia_latisecta	Reinhardtia_paiewonskiana))	Roystonea_regia))))	Pseudophoenix_vinifera)	Nypa_fruticans);
((Bactris_major	((Elaeis_oleifera	Elaeis_guineensis)	(((((Pseudophoenix_vinifera	Podococcus_barteri)	Sclerosperma_profizianum)	Orania_palindan)	(((Iriartea_deltoidea	Roystonea_regia)	(Geonoma_undata	Manicaria_saccifera))	(((((Veitchia_spiralis	(Hydriastele_microspadix	Kentiopsis_piersoniorum))	((Heterospathe_cagayanensis	Dypsis_decaryi)	Dictyosperma_album))	(Oenocarpus_bataua	Oenocarpus_minor))	(Chamaedorea_seifrizii	(Leopoldinia_pulchra	Pelagodoxa_henryana)))	((Reinhardtia_gracilis	(Reinhardtia_latisecta	Reinhardtia_paiewonskiana))	((Serenoa_repens	Phoenix_dactylifera)	Sabal_domingensis)))))	Attalea_speciosa)))	Nypa_fruticans);
((Pseudophoenix_vinifera	(Serenoa_repens	((((((Roystonea_regia	((Geonoma_undata	Manicaria_saccifera)	(Attalea_speciosa	(Bactris_major	(Elaeis_oleifera	Elaeis_guineensis)))))	((Podococcus_barteri	Sclerosperma_profizianum)	Orania_palindan))	((((Veitchia_spiralis	(Hydriastele_microspadix	((Heterospathe_cagayanensis	Dypsis_decaryi)	Kentiopsis_piersoniorum)))	Dictyosperma_album)	(Oenocarpus_bataua	(Leopoldinia_pulchra	Oenocarpus_minor)))	Pelagodoxa_henryana))	(Reinhardtia_gracilis	(Reinhardtia_latisecta	Reinhardtia_paiewonskiana)))	Chamaedorea_seifrizii)	(Phoenix_dactylifera	(Iriartea_deltoidea	Sabal_domingensis)))))	Nypa_fruticans);
((Pseudophoenix_vinifera	(Iriartea_deltoidea	(Sabal_domingensis	((Serenoa_repens	(((((Geonoma_undata	Manicaria_saccifera)	((Attalea_speciosa	(Bactris_major	(Elaeis_oleifera	Elaeis_guineensis)))	Roystonea_regia))	((Podococcus_barteri	Sclerosperma_profizianum)	Orania_palindan))	((((Veitchia_spiralis	(Hydriastele_microspadix	((Heterospathe_cagayanensis	Dypsis_decaryi)	Kentiopsis_piersoniorum)))	Dictyosperma_album)	(Oenocarpus_bataua	Oenocarpus_minor))	(Leopoldinia_pulchra	Pelagodoxa_henryana)))	(Chamaedorea_seifrizii	(Reinhardtia_gracilis	(Reinhardtia_latisecta	Reinhardtia_paiewonskiana)))))	Phoenix_dactylifera))))	Nypa_fruticans);
((Pseudophoenix_vinifera	((((((((Dictyosperma_album	(Heterospathe_cagayanensis	Dypsis_decaryi))	((Hydriastele_microspadix	Veitchia_spiralis)	Kentiopsis_piersoniorum))	(Leopoldinia_pulchra	(Oenocarpus_bataua	Oenocarpus_minor)))	Pelagodoxa_henryana)	((Reinhardtia_gracilis	(Reinhardtia_latisecta	Reinhardtia_paiewonskiana))	((Phoenix_dactylifera	Serenoa_repens)	(Chamaedorea_seifrizii	Sabal_domingensis))))	((Attalea_speciosa	(Bactris_major	(Elaeis_oleifera	Elaeis_guineensis)))	((Podococcus_barteri	Sclerosperma_profizianum)	Orania_palindan)))	(Geonoma_undata	Manicaria_saccifera))	(Roystonea_regia	Iriartea_deltoidea)))	Nypa_fruticans);
(((((((Roystonea_regia	(Reinhardtia_gracilis	(Reinhardtia_latisecta	Reinhardtia_paiewonskiana)))	(Attalea_speciosa	(Bactris_major	(Elaeis_oleifera	Elaeis_guineensis))))	(Manicaria_saccifera	(Pseudophoenix_vinifera	((Chamaedorea_seifrizii	Phoenix_dactylifera)	(Sabal_domingensis	(Iriartea_deltoidea	Serenoa_repens))))))	((Podococcus_barteri	Sclerosperma_profizianum)	Orania_palindan))	((((Kentiopsis_piersoniorum	(Heterospathe_cagayanensis	Dypsis_decaryi))	((Hydriastele_microspadix	Veitchia_spiralis)	Dictyosperma_album))	(Oenocarpus_bataua	Oenocarpus_minor))	(Leopoldinia_pulchra	Pelagodoxa_henryana)))	Geonoma_undata)	Nypa_fruticans);
(((Pseudophoenix_vinifera	(Phoenix_dactylifera	(Serenoa_repens	(Sabal_domingensis	Iriartea_deltoidea))))	((Orania_palindan	((((Hydriastele_microspadix	Veitchia_spiralis)	(Dictyosperma_album	(Kentiopsis_piersoniorum	(Heterospathe_cagayanensis	Dypsis_decaryi))))	(Oenocarpus_bataua	Oenocarpus_minor))	(Leopoldinia_pulchra	Pelagodoxa_henryana)))	((((Roystonea_regia	(Reinhardtia_gracilis	(Reinhardtia_latisecta	Reinhardtia_paiewonskiana)))	(Attalea_speciosa	(Bactris_major	(Chamaedorea_seifrizii	(Elaeis_oleifera	Elaeis_guineensis)))))	(Geonoma_undata	Manicaria_saccifera))	(Podococcus_barteri	Sclerosperma_profizianum))))	Nypa_fruticans);
(((((((Sabal_domingensis	Iriartea_deltoidea)	Phoenix_dactylifera)	Chamaedorea_seifrizii)	((Roystonea_regia	(Podococcus_barteri	(Reinhardtia_gracilis	(Reinhardtia_latisecta	Reinhardtia_paiewonskiana))))	(((Sclerosperma_profizianum	(Geonoma_undata	Manicaria_saccifera))	(Orania_palindan	(((Oenocarpus_bataua	Oenocarpus_minor)	(Dictyosperma_album	((Kentiopsis_piersoniorum	Heterospathe_cagayanensis)	(Hydriastele_microspadix	(Dypsis_decaryi	Veitchia_spiralis)))))	(Leopoldinia_pulchra	Pelagodoxa_henryana))))	(Attalea_speciosa	(Bactris_major	(Elaeis_oleifera	Elaeis_guineensis))))))	Serenoa_repens)	Pseudophoenix_vinifera)	Nypa_fruticans);
((((Sabal_domingensis	(Chamaedorea_seifrizii	(Serenoa_repens	Phoenix_dactylifera)))	Pseudophoenix_vinifera)	(((((Podococcus_barteri	Sclerosperma_profizianum)	Orania_palindan)	((Leopoldinia_pulchra	Pelagodoxa_henryana)	(((Dictyosperma_album	(Hydriastele_microspadix	(Veitchia_spiralis	Dypsis_decaryi)))	(Heterospathe_cagayanensis	Kentiopsis_piersoniorum))	(Oenocarpus_minor	Oenocarpus_bataua))))	(Iriartea_deltoidea	(Manicaria_saccifera	Geonoma_undata)))	((Attalea_speciosa	(Bactris_major	(Elaeis_oleifera	Elaeis_guineensis)))	(Roystonea_regia	((Reinhardtia_latisecta	Reinhardtia_paiewonskiana)	Reinhardtia_gracilis)))))	Nypa_fruticans);
((((Sabal_domingensis	(Chamaedorea_seifrizii	(Serenoa_repens	Phoenix_dactylifera)))	Pseudophoenix_vinifera)	((Iriartea_deltoidea	(Manicaria_saccifera	Geonoma_undata))	(((Attalea_speciosa	(Bactris_major	(Elaeis_oleifera	Elaeis_guineensis)))	(Roystonea_regia	((Reinhardtia_latisecta	Reinhardtia_paiewonskiana)	Reinhardtia_gracilis)))	(((Podococcus_barteri	Sclerosperma_profizianum)	Orania_palindan)	((((Hydriastele_microspadix	Veitchia_spiralis)	(Heterospathe_cagayanensis	Kentiopsis_piersoniorum))	(Dypsis_decaryi	Dictyosperma_album))	((Oenocarpus_minor	Oenocarpus_bataua)	(Leopoldinia_pulchra	Pelagodoxa_henryana)))))))	Nypa_fruticans);
(((((Iriartea_deltoidea	Sabal_domingensis)	((Chamaedorea_seifrizii	Phoenix_dactylifera)	Serenoa_repens))	((Roystonea_regia	(((Reinhardtia_latisecta	Reinhardtia_paiewonskiana)	Reinhardtia_gracilis)	(Attalea_speciosa	(Bactris_major	(Elaeis_oleifera	Elaeis_guineensis)))))	((((Podococcus_barteri	Sclerosperma_profizianum)	Orania_palindan)	((((Oenocarpus_minor	Oenocarpus_bataua)	Leopoldinia_pulchra)	Pelagodoxa_henryana)	(((Hydriastele_microspadix	(Dypsis_decaryi	Veitchia_spiralis))	(Heterospathe_cagayanensis	Kentiopsis_piersoniorum))	Dictyosperma_album)))	(Manicaria_saccifera	Geonoma_undata))))	Pseudophoenix_vinifera)	Nypa_fruticans);
((((((Iriartea_deltoidea	Sabal_domingensis)	Serenoa_repens)	(Phoenix_dactylifera	Chamaedorea_seifrizii))	(((Manicaria_saccifera	(Roystonea_regia	(((Reinhardtia_latisecta	Reinhardtia_paiewonskiana)	Reinhardtia_gracilis)	(Attalea_speciosa	(Bactris_major	(Elaeis_oleifera	Elaeis_guineensis))))))	(((Podococcus_barteri	Sclerosperma_profizianum)	Orania_palindan)	Geonoma_undata))	(((Oenocarpus_minor	Oenocarpus_bataua)	(Leopoldinia_pulchra	Pelagodoxa_henryana))	(((Hydriastele_microspadix	(Kentiopsis_piersoniorum	Veitchia_spiralis))	(Dypsis_decaryi	Heterospathe_cagayanensis))	Dictyosperma_album))))	Pseudophoenix_vinifera)	Nypa_fruticans);
(((Podococcus_barteri	(((((Orania_palindan	((((Oenocarpus_minor	Oenocarpus_bataua)	Leopoldinia_pulchra)	(((Hydriastele_microspadix	(Kentiopsis_piersoniorum	(Dypsis_decaryi	Veitchia_spiralis)))	Heterospathe_cagayanensis)	Dictyosperma_album))	Pelagodoxa_henryana))	((Sabal_domingensis	Serenoa_repens)	(Phoenix_dactylifera	Chamaedorea_seifrizii)))	(Geonoma_undata	Sclerosperma_profizianum))	((((Reinhardtia_latisecta	Reinhardtia_paiewonskiana)	Reinhardtia_gracilis)	(Attalea_speciosa	(Bactris_major	(Elaeis_oleifera	Elaeis_guineensis))))	(Manicaria_saccifera	Roystonea_regia)))	Iriartea_deltoidea))	Pseudophoenix_vinifera)	Nypa_fruticans);
((Bactris_major	((Elaeis_oleifera	Elaeis_guineensis)	((((((Podococcus_barteri	Sclerosperma_profizianum)	Orania_palindan)	(((Oenocarpus_minor	Oenocarpus_bataua)	((Hydriastele_microspadix	(Kentiopsis_piersoniorum	Veitchia_spiralis))	((Dypsis_decaryi	Heterospathe_cagayanensis)	Dictyosperma_album)))	(Leopoldinia_pulchra	Pelagodoxa_henryana)))	(Manicaria_saccifera	Geonoma_undata))	((Roystonea_regia	((Reinhardtia_latisecta	Reinhardtia_paiewonskiana)	Reinhardtia_gracilis))	(Chamaedorea_seifrizii	(((Pseudophoenix_vinifera	Serenoa_repens)	(Iriartea_deltoidea	Sabal_domingensis))	Phoenix_dactylifera))))	Attalea_speciosa)))	Nypa_fruticans);
((Geonoma_undata	(((Podococcus_barteri	Sclerosperma_profizianum)	Orania_palindan)	((((Manicaria_saccifera	Roystonea_regia)	(Attalea_speciosa	(Bactris_major	(Elaeis_oleifera	Elaeis_guineensis))))	((Reinhardtia_latisecta	(Pseudophoenix_vinifera	Reinhardtia_paiewonskiana))	Reinhardtia_gracilis))	(((Chamaedorea_seifrizii	(Phoenix_dactylifera	Serenoa_repens))	(Iriartea_deltoidea	Sabal_domingensis))	(((Leopoldinia_pulchra	(Oenocarpus_minor	Oenocarpus_bataua))	((Hydriastele_microspadix	((Heterospathe_cagayanensis	Kentiopsis_piersoniorum)	Veitchia_spiralis))	(Dypsis_decaryi	Dictyosperma_album)))	Pelagodoxa_henryana)))))	Nypa_fruticans);
((((((Serenoa_repens	Chamaedorea_seifrizii)	Phoenix_dactylifera)	(Iriartea_deltoidea	Sabal_domingensis))	((((((Leopoldinia_pulchra	(Oenocarpus_minor	Oenocarpus_bataua))	((Hydriastele_microspadix	((Dypsis_decaryi	(Heterospathe_cagayanensis	Kentiopsis_piersoniorum))	Veitchia_spiralis))	Dictyosperma_album))	Pelagodoxa_henryana)	Geonoma_undata)	((Podococcus_barteri	Sclerosperma_profizianum)	Orania_palindan))	(((Roystonea_regia	((Reinhardtia_latisecta	Reinhardtia_paiewonskiana)	Reinhardtia_gracilis))	Manicaria_saccifera)	(Attalea_speciosa	(Bactris_major	(Elaeis_oleifera	Elaeis_guineensis))))))	Pseudophoenix_vinifera)	Nypa_fruticans);
((((Pseudophoenix_vinifera	((Serenoa_repens	Chamaedorea_seifrizii)	Phoenix_dactylifera))	(Iriartea_deltoidea	Sabal_domingensis))	((Roystonea_regia	((Reinhardtia_latisecta	Reinhardtia_paiewonskiana)	Reinhardtia_gracilis))	((((((Leopoldinia_pulchra	(Oenocarpus_minor	Oenocarpus_bataua))	(((Dypsis_decaryi	Heterospathe_cagayanensis)	((Hydriastele_microspadix	Veitchia_spiralis)	Kentiopsis_piersoniorum))	Dictyosperma_album))	Pelagodoxa_henryana)	(Geonoma_undata	Manicaria_saccifera))	(Attalea_speciosa	(Bactris_major	(Elaeis_oleifera	Elaeis_guineensis))))	((Podococcus_barteri	Sclerosperma_profizianum)	Orania_palindan))))	Nypa_fruticans);
((((Pseudophoenix_vinifera	((Serenoa_repens	Chamaedorea_seifrizii)	Phoenix_dactylifera))	(Iriartea_deltoidea	Sabal_domingensis))	(Roystonea_regia	((((Podococcus_barteri	Sclerosperma_profizianum)	Orania_palindan)	((Attalea_speciosa	(Bactris_major	(Elaeis_oleifera	Elaeis_guineensis)))	(Geonoma_undata	Manicaria_saccifera)))	(((Reinhardtia_latisecta	Reinhardtia_paiewonskiana)	Reinhardtia_gracilis)	(((Leopoldinia_pulchra	(Oenocarpus_minor	Oenocarpus_bataua))	((((Hydriastele_microspadix	(Dypsis_decaryi	Veitchia_spiralis))	Kentiopsis_piersoniorum)	Heterospathe_cagayanensis)	Dictyosperma_album))	Pelagodoxa_henryana)))))	Nypa_fruticans);
(((Bactris_major	(Elaeis_guineensis	Elaeis_oleifera))	((((Orania_palindan	Sclerosperma_profizianum)	(((Oenocarpus_bataua	Oenocarpus_minor)	(Dictyosperma_album	(Hydriastele_microspadix	((Dypsis_decaryi	Veitchia_spiralis)	(Kentiopsis_piersoniorum	Heterospathe_cagayanensis)))))	(Leopoldinia_pulchra	Pelagodoxa_henryana)))	(Geonoma_undata	Manicaria_saccifera))	(((((Iriartea_deltoidea	Sabal_domingensis)	(Serenoa_repens	Phoenix_dactylifera))	Chamaedorea_seifrizii)	((Podococcus_barteri	((Reinhardtia_gracilis	(Reinhardtia_paiewonskiana	Reinhardtia_latisecta))	Pseudophoenix_vinifera))	Attalea_speciosa))	Roystonea_regia)))	Nypa_fruticans);
(((Pseudophoenix_vinifera	(Sabal_domingensis	(Chamaedorea_seifrizii	Phoenix_dactylifera)))	(((Geonoma_undata	((Iriartea_deltoidea	Roystonea_regia)	Manicaria_saccifera))	(((Bactris_major	(Elaeis_guineensis	Elaeis_oleifera))	Attalea_speciosa)	(Orania_palindan	(Podococcus_barteri	Sclerosperma_profizianum))))	((Reinhardtia_gracilis	(Reinhardtia_paiewonskiana	Reinhardtia_latisecta))	(((Serenoa_repens	(Oenocarpus_bataua	Oenocarpus_minor))	((Dypsis_decaryi	Dictyosperma_album)	((Hydriastele_microspadix	Veitchia_spiralis)	(Kentiopsis_piersoniorum	Heterospathe_cagayanensis))))	(Leopoldinia_pulchra	Pelagodoxa_henryana)))))	Nypa_fruticans);
(((Pseudophoenix_vinifera	(Sabal_domingensis	(Chamaedorea_seifrizii	(Serenoa_repens	Phoenix_dactylifera))))	((Orania_palindan	(((Oenocarpus_bataua	Oenocarpus_minor)	((Kentiopsis_piersoniorum	Heterospathe_cagayanensis)	((Veitchia_spiralis	Dypsis_decaryi)	(Dictyosperma_album	Hydriastele_microspadix))))	(Leopoldinia_pulchra	Pelagodoxa_henryana)))	((Sclerosperma_profizianum	(((Reinhardtia_gracilis	(Reinhardtia_paiewonskiana	Reinhardtia_latisecta))	Roystonea_regia)	((Bactris_major	(Elaeis_guineensis	Elaeis_oleifera))	Attalea_speciosa)))	((Geonoma_undata	(Iriartea_deltoidea	Manicaria_saccifera))	Podococcus_barteri))))	Nypa_fruticans);
(((Pseudophoenix_vinifera	(Sabal_domingensis	(Chamaedorea_seifrizii	(Serenoa_repens	Phoenix_dactylifera))))	(((Reinhardtia_gracilis	(Reinhardtia_paiewonskiana	Reinhardtia_latisecta))	(Iriartea_deltoidea	Roystonea_regia))	((Orania_palindan	(Sclerosperma_profizianum	Podococcus_barteri))	((Geonoma_undata	Manicaria_saccifera)	(((Bactris_major	(Elaeis_guineensis	Elaeis_oleifera))	Attalea_speciosa)	(((((Kentiopsis_piersoniorum	Heterospathe_cagayanensis)	((Veitchia_spiralis	Dypsis_decaryi)	Hydriastele_microspadix))	Dictyosperma_album)	(Oenocarpus_bataua	Oenocarpus_minor))	(Leopoldinia_pulchra	Pelagodoxa_henryana)))))))	Nypa_fruticans);
(((Pseudophoenix_vinifera	((Iriartea_deltoidea	Sabal_domingensis)	((Chamaedorea_seifrizii	Phoenix_dactylifera)	Serenoa_repens)))	((Orania_palindan	(Sclerosperma_profizianum	Podococcus_barteri))	(((Geonoma_undata	Manicaria_saccifera)	(((((Kentiopsis_piersoniorum	Heterospathe_cagayanensis)	((Veitchia_spiralis	Dypsis_decaryi)	Hydriastele_microspadix))	Dictyosperma_album)	(Oenocarpus_bataua	Oenocarpus_minor))	(Leopoldinia_pulchra	Pelagodoxa_henryana)))	(((Reinhardtia_gracilis	(Reinhardtia_paiewonskiana	Reinhardtia_latisecta))	Roystonea_regia)	((Bactris_major	(Elaeis_guineensis	Elaeis_oleifera))	Attalea_speciosa)))))	Nypa_fruticans);
((((Iriartea_deltoidea	Sabal_domingensis)	((Pseudophoenix_vinifera	Serenoa_repens)	Phoenix_dactylifera))	((((Sclerosperma_profizianum	Geonoma_undata)	Manicaria_saccifera)	Orania_palindan)	((((Dictyosperma_album	(((Kentiopsis_piersoniorum	Veitchia_spiralis)	Hydriastele_microspadix)	(Heterospathe_cagayanensis	Dypsis_decaryi)))	(Oenocarpus_bataua	Oenocarpus_minor))	(Leopoldinia_pulchra	(Chamaedorea_seifrizii	Pelagodoxa_henryana)))	(((Podococcus_barteri	(Reinhardtia_gracilis	(Reinhardtia_paiewonskiana	Reinhardtia_latisecta)))	Roystonea_regia)	((Bactris_major	(Elaeis_guineensis	Elaeis_oleifera))	Attalea_speciosa)))))	Nypa_fruticans);
((((Iriartea_deltoidea	Sabal_domingensis)	(Pseudophoenix_vinifera	(Serenoa_repens	(Chamaedorea_seifrizii	Phoenix_dactylifera))))	(((((Heterospathe_cagayanensis	((Dictyosperma_album	Dypsis_decaryi)	((Kentiopsis_piersoniorum	Veitchia_spiralis)	Hydriastele_microspadix)))	(Oenocarpus_bataua	Oenocarpus_minor))	(Leopoldinia_pulchra	Pelagodoxa_henryana))	((((Bactris_major	(Elaeis_guineensis	Elaeis_oleifera))	Attalea_speciosa)	Roystonea_regia)	(Reinhardtia_gracilis	(Reinhardtia_paiewonskiana	Reinhardtia_latisecta))))	(((Podococcus_barteri	Sclerosperma_profizianum)	Orania_palindan)	(Geonoma_undata	Manicaria_saccifera))))	Nypa_fruticans);
(((((Roystonea_regia	((Bactris_major	(Elaeis_guineensis	Elaeis_oleifera))	Attalea_speciosa))	((((((Heterospathe_cagayanensis	((Kentiopsis_piersoniorum	(Dypsis_decaryi	Veitchia_spiralis))	Hydriastele_microspadix))	Dictyosperma_album)	(Oenocarpus_bataua	Oenocarpus_minor))	(Leopoldinia_pulchra	Pelagodoxa_henryana))	((Reinhardtia_gracilis	(Reinhardtia_paiewonskiana	Reinhardtia_latisecta))	(Sabal_domingensis	(Chamaedorea_seifrizii	(Phoenix_dactylifera	Serenoa_repens)))))	(Pseudophoenix_vinifera	Podococcus_barteri)))	(Sclerosperma_profizianum	Orania_palindan))	(Geonoma_undata	(Iriartea_deltoidea	Manicaria_saccifera)))	Nypa_fruticans);
((Leopoldinia_pulchra	(((((Geonoma_undata	Manicaria_saccifera)	(((Kentiopsis_piersoniorum	Pseudophoenix_vinifera)	Heterospathe_cagayanensis)	((Dypsis_decaryi	Veitchia_spiralis)	(Dictyosperma_album	Hydriastele_microspadix))))	(Oenocarpus_bataua	Oenocarpus_minor))	((Serenoa_repens	Iriartea_deltoidea)	(((Sabal_domingensis	(Chamaedorea_seifrizii	Phoenix_dactylifera))	(((Bactris_major	(Elaeis_guineensis	Elaeis_oleifera))	Attalea_speciosa)	((Reinhardtia_gracilis	(Reinhardtia_paiewonskiana	Reinhardtia_latisecta))	Roystonea_regia)))	(Orania_palindan	(Podococcus_barteri	Sclerosperma_profizianum)))))	Pelagodoxa_henryana))	Nypa_fruticans);
(((((Sabal_domingensis	Iriartea_deltoidea)	Pseudophoenix_vinifera)	((Chamaedorea_seifrizii	Serenoa_repens)	Phoenix_dactylifera))	((((Bactris_major	(Elaeis_guineensis	Elaeis_oleifera))	Attalea_speciosa)	((Reinhardtia_gracilis	(Reinhardtia_paiewonskiana	Reinhardtia_latisecta))	Roystonea_regia))	((Orania_palindan	((Pelagodoxa_henryana	Leopoldinia_pulchra)	((((Hydriastele_microspadix	Veitchia_spiralis)	(Kentiopsis_piersoniorum	Heterospathe_cagayanensis))	(Dypsis_decaryi	Dictyosperma_album))	(Oenocarpus_bataua	Oenocarpus_minor))))	(Podococcus_barteri	((Manicaria_saccifera	Geonoma_undata)	Sclerosperma_profizianum)))))	Nypa_fruticans);
(((Leopoldinia_pulchra	Pelagodoxa_henryana)	(((Pseudophoenix_vinifera	(Reinhardtia_gracilis	(Reinhardtia_paiewonskiana	Reinhardtia_latisecta)))	Roystonea_regia)	((((Sclerosperma_profizianum	Podococcus_barteri)	Orania_palindan)	(((Attalea_speciosa	(Bactris_major	(Elaeis_guineensis	Elaeis_oleifera)))	(Oenocarpus_minor	Oenocarpus_bataua))	((Geonoma_undata	Manicaria_saccifera)	(Dictyosperma_album	((Kentiopsis_piersoniorum	(Veitchia_spiralis	Hydriastele_microspadix))	(Dypsis_decaryi	Heterospathe_cagayanensis))))))	(Chamaedorea_seifrizii	((Iriartea_deltoidea	Sabal_domingensis)	(Serenoa_repens	Phoenix_dactylifera))))))	Nypa_fruticans);
(((Pseudophoenix_vinifera	((Serenoa_repens	Phoenix_dactylifera)	(Chamaedorea_seifrizii	(Iriartea_deltoidea	Sabal_domingensis))))	((((Reinhardtia_gracilis	(Reinhardtia_paiewonskiana	Reinhardtia_latisecta))	Roystonea_regia)	(Attalea_speciosa	(Bactris_major	(Elaeis_guineensis	Elaeis_oleifera))))	(((Leopoldinia_pulchra	Pelagodoxa_henryana)	((Dictyosperma_album	((Kentiopsis_piersoniorum	(Veitchia_spiralis	Hydriastele_microspadix))	(Dypsis_decaryi	Heterospathe_cagayanensis)))	(Oenocarpus_minor	Oenocarpus_bataua)))	((Geonoma_undata	Manicaria_saccifera)	((Sclerosperma_profizianum	Podococcus_barteri)	Orania_palindan)))))	Nypa_fruticans);
(((((Serenoa_repens	Phoenix_dactylifera)	(Chamaedorea_seifrizii	Sabal_domingensis))	(Podococcus_barteri	(((((Reinhardtia_gracilis	(Reinhardtia_paiewonskiana	Reinhardtia_latisecta))	Roystonea_regia)	(Attalea_speciosa	(Bactris_major	(Elaeis_guineensis	Elaeis_oleifera))))	(((Geonoma_undata	Manicaria_saccifera)	Iriartea_deltoidea)	Sclerosperma_profizianum))	(Orania_palindan	((((((Heterospathe_cagayanensis	Kentiopsis_piersoniorum)	Dictyosperma_album)	(Veitchia_spiralis	Dypsis_decaryi))	Hydriastele_microspadix)	(Oenocarpus_minor	Oenocarpus_bataua))	(Leopoldinia_pulchra	Pelagodoxa_henryana))))))	Pseudophoenix_vinifera)	Nypa_fruticans);
((((((Geonoma_undata	Manicaria_saccifera)	Sclerosperma_profizianum)	(Orania_palindan	((Leopoldinia_pulchra	Pelagodoxa_henryana)	((Oenocarpus_minor	Oenocarpus_bataua)	(((Dypsis_decaryi	Heterospathe_cagayanensis)	(Veitchia_spiralis	(Hydriastele_microspadix	Kentiopsis_piersoniorum)))	Dictyosperma_album)))))	(Bactris_major	((Elaeis_guineensis	Elaeis_oleifera)	Attalea_speciosa)))	((Iriartea_deltoidea	(Pseudophoenix_vinifera	((Serenoa_repens	Phoenix_dactylifera)	(Chamaedorea_seifrizii	Sabal_domingensis))))	(Podococcus_barteri	((Reinhardtia_gracilis	(Reinhardtia_paiewonskiana	Reinhardtia_latisecta))	Roystonea_regia))))	Nypa_fruticans);
(((Phoenix_dactylifera	((Serenoa_repens	(Chamaedorea_seifrizii	Iriartea_deltoidea))	Sabal_domingensis))	(((Pseudophoenix_vinifera	Podococcus_barteri)	((Reinhardtia_gracilis	(Reinhardtia_paiewonskiana	Reinhardtia_latisecta))	Roystonea_regia))	((Orania_palindan	((Leopoldinia_pulchra	Pelagodoxa_henryana)	((Oenocarpus_minor	Oenocarpus_bataua)	((Veitchia_spiralis	(Hydriastele_microspadix	Dictyosperma_album))	(Kentiopsis_piersoniorum	(Dypsis_decaryi	Heterospathe_cagayanensis))))))	(((Geonoma_undata	Manicaria_saccifera)	Sclerosperma_profizianum)	((Bactris_major	(Elaeis_guineensis	Elaeis_oleifera))	Attalea_speciosa)))))	Nypa_fruticans);
((Sclerosperma_profizianum	(((((((Bactris_major	(Elaeis_guineensis	Elaeis_oleifera))	Attalea_speciosa)	((Reinhardtia_gracilis	(Reinhardtia_paiewonskiana	Reinhardtia_latisecta))	Roystonea_regia))	((Iriartea_deltoidea	Sabal_domingensis)	(Serenoa_repens	(Phoenix_dactylifera	Chamaedorea_seifrizii))))	(Pseudophoenix_vinifera	Podococcus_barteri))	(Orania_palindan	((Leopoldinia_pulchra	Pelagodoxa_henryana)	((Oenocarpus_minor	Oenocarpus_bataua)	(((Dypsis_decaryi	Dictyosperma_album)	(Veitchia_spiralis	Hydriastele_microspadix))	(Kentiopsis_piersoniorum	Heterospathe_cagayanensis))))))	(Geonoma_undata	Manicaria_saccifera)))	Nypa_fruticans);
((((((((Reinhardtia_gracilis	(Reinhardtia_paiewonskiana	Reinhardtia_latisecta))	(Sabal_domingensis	(Chamaedorea_seifrizii	(Serenoa_repens	Phoenix_dactylifera))))	((Leopoldinia_pulchra	Pelagodoxa_henryana)	((Oenocarpus_minor	Oenocarpus_bataua)	((Dictyosperma_album	((Dypsis_decaryi	Veitchia_spiralis)	Hydriastele_microspadix))	(Kentiopsis_piersoniorum	Heterospathe_cagayanensis)))))	(((Bactris_major	(Elaeis_guineensis	Elaeis_oleifera))	Attalea_speciosa)	(Iriartea_deltoidea	Roystonea_regia)))	((Orania_palindan	Podococcus_barteri)	Sclerosperma_profizianum))	(Geonoma_undata	Manicaria_saccifera))	Pseudophoenix_vinifera)	Nypa_fruticans);
((((Orania_palindan	(Podococcus_barteri	Pseudophoenix_vinifera))	(((((Bactris_major	(Elaeis_guineensis	Elaeis_oleifera))	Attalea_speciosa)	Roystonea_regia)	(Chamaedorea_seifrizii	(Reinhardtia_latisecta	(Reinhardtia_gracilis	Reinhardtia_paiewonskiana))))	((Sabal_domingensis	(Serenoa_repens	Phoenix_dactylifera))	((Leopoldinia_pulchra	Pelagodoxa_henryana)	((Oenocarpus_minor	Oenocarpus_bataua)	(Dictyosperma_album	((Kentiopsis_piersoniorum	Heterospathe_cagayanensis)	((Dypsis_decaryi	Veitchia_spiralis)	Hydriastele_microspadix))))))))	(Sclerosperma_profizianum	(Iriartea_deltoidea	(Geonoma_undata	Manicaria_saccifera))))	Nypa_fruticans);
(((((Pelagodoxa_henryana	((Geonoma_undata	Manicaria_saccifera)	((((Veitchia_spiralis	(Hydriastele_microspadix	Kentiopsis_piersoniorum))	(Dictyosperma_album	(Dypsis_decaryi	Heterospathe_cagayanensis)))	(Oenocarpus_minor	Oenocarpus_bataua))	Leopoldinia_pulchra)))	(((Bactris_major	(Elaeis_guineensis	Elaeis_oleifera))	Attalea_speciosa)	(Roystonea_regia	(Reinhardtia_gracilis	(Reinhardtia_paiewonskiana	Reinhardtia_latisecta)))))	((Sclerosperma_profizianum	Orania_palindan)	(Podococcus_barteri	Pseudophoenix_vinifera)))	((Serenoa_repens	(Sabal_domingensis	(Chamaedorea_seifrizii	Phoenix_dactylifera)))	Iriartea_deltoidea))	Nypa_fruticans);
((Bactris_major	((Elaeis_guineensis	Elaeis_oleifera)	(Attalea_speciosa	((Orania_palindan	(Podococcus_barteri	Sclerosperma_profizianum))	(Roystonea_regia	((((Leopoldinia_pulchra	Pelagodoxa_henryana)	((Oenocarpus_minor	Oenocarpus_bataua)	((Geonoma_undata	Manicaria_saccifera)	((Veitchia_spiralis	Hydriastele_microspadix)	(Dictyosperma_album	(Kentiopsis_piersoniorum	(Dypsis_decaryi	Heterospathe_cagayanensis)))))))	(Reinhardtia_gracilis	(Reinhardtia_paiewonskiana	Reinhardtia_latisecta)))	((Pseudophoenix_vinifera	(Sabal_domingensis	(Chamaedorea_seifrizii	(Serenoa_repens	Phoenix_dactylifera))))	Iriartea_deltoidea)))))))	Nypa_fruticans);
((((((Sclerosperma_profizianum	Podococcus_barteri)	Geonoma_undata)	Manicaria_saccifera)	(((Attalea_speciosa	((Elaeis_oleifera	Elaeis_guineensis)	Bactris_major))	(Roystonea_regia	((Reinhardtia_latisecta	Reinhardtia_paiewonskiana)	Reinhardtia_gracilis)))	(Pseudophoenix_vinifera	((((Serenoa_repens	Chamaedorea_seifrizii)	Phoenix_dactylifera)	Sabal_domingensis)	Iriartea_deltoidea))))	(Orania_palindan	(Pelagodoxa_henryana	((((Hydriastele_microspadix	(Veitchia_spiralis	Kentiopsis_piersoniorum))	Dictyosperma_album)	(Dypsis_decaryi	Heterospathe_cagayanensis))	((Oenocarpus_bataua	Oenocarpus_minor)	Leopoldinia_pulchra)))))	Nypa_fruticans);
((Geonoma_undata	((Manicaria_saccifera	((Attalea_speciosa	((Elaeis_oleifera	Elaeis_guineensis)	Bactris_major))	(Roystonea_regia	((Reinhardtia_latisecta	Reinhardtia_paiewonskiana)	Reinhardtia_gracilis))))	((Iriartea_deltoidea	((Sclerosperma_profizianum	(Pseudophoenix_vinifera	Podococcus_barteri))	Orania_palindan))	((Serenoa_repens	(Pelagodoxa_henryana	(((Veitchia_spiralis	(Hydriastele_microspadix	(Dypsis_decaryi	Dictyosperma_album)))	(Heterospathe_cagayanensis	Kentiopsis_piersoniorum))	((Oenocarpus_bataua	Oenocarpus_minor)	Leopoldinia_pulchra))))	((Chamaedorea_seifrizii	Phoenix_dactylifera)	Sabal_domingensis)))))	Nypa_fruticans);
((((Serenoa_repens	(Chamaedorea_seifrizii	Phoenix_dactylifera))	(Iriartea_deltoidea	Sabal_domingensis))	((Leopoldinia_pulchra	Pelagodoxa_henryana)	(((Manicaria_saccifera	(Roystonea_regia	(((Reinhardtia_latisecta	Reinhardtia_paiewonskiana)	Reinhardtia_gracilis)	(Attalea_speciosa	((Elaeis_oleifera	Elaeis_guineensis)	Bactris_major)))))	(((Sclerosperma_profizianum	Geonoma_undata)	(Pseudophoenix_vinifera	Podococcus_barteri))	Orania_palindan))	((Oenocarpus_bataua	Oenocarpus_minor)	(((Hydriastele_microspadix	(Veitchia_spiralis	Dypsis_decaryi))	(Heterospathe_cagayanensis	Kentiopsis_piersoniorum))	Dictyosperma_album)))))	Nypa_fruticans);
(((((Sclerosperma_profizianum	(Podococcus_barteri	Orania_palindan))	((((Reinhardtia_latisecta	Reinhardtia_paiewonskiana)	Reinhardtia_gracilis)	(Pelagodoxa_henryana	(((Leopoldinia_pulchra	Oenocarpus_bataua)	Oenocarpus_minor)	(((Hydriastele_microspadix	(Veitchia_spiralis	Dypsis_decaryi))	(Heterospathe_cagayanensis	Kentiopsis_piersoniorum))	Dictyosperma_album))))	(Geonoma_undata	Manicaria_saccifera)))	(((Elaeis_oleifera	Elaeis_guineensis)	(Bactris_major	Attalea_speciosa))	Roystonea_regia))	(((Sabal_domingensis	(Chamaedorea_seifrizii	(Serenoa_repens	Phoenix_dactylifera)))	Pseudophoenix_vinifera)	Iriartea_deltoidea))	Nypa_fruticans);
((((((((Dictyosperma_album	(Veitchia_spiralis	Hydriastele_microspadix))	((Dypsis_decaryi	Heterospathe_cagayanensis)	Kentiopsis_piersoniorum))	((Leopoldinia_pulchra	Pelagodoxa_henryana)	(Oenocarpus_bataua	Oenocarpus_minor)))	Orania_palindan)	((Geonoma_undata	Manicaria_saccifera)	(Sclerosperma_profizianum	Podococcus_barteri)))	((Attalea_speciosa	((Elaeis_oleifera	Elaeis_guineensis)	Bactris_major))	(Roystonea_regia	((Reinhardtia_latisecta	Reinhardtia_paiewonskiana)	Reinhardtia_gracilis))))	(((Chamaedorea_seifrizii	Iriartea_deltoidea)	((Serenoa_repens	Phoenix_dactylifera)	Pseudophoenix_vinifera))	Sabal_domingensis))	Nypa_fruticans);
((((((Attalea_speciosa	((Elaeis_oleifera	Elaeis_guineensis)	Bactris_major))	Roystonea_regia)	((Iriartea_deltoidea	(Pseudophoenix_vinifera	Podococcus_barteri))	(((((((Heterospathe_cagayanensis	Kentiopsis_piersoniorum)	Veitchia_spiralis)	((Hydriastele_microspadix	Dypsis_decaryi)	Dictyosperma_album))	(Oenocarpus_bataua	Oenocarpus_minor))	(Leopoldinia_pulchra	Pelagodoxa_henryana))	((Chamaedorea_seifrizii	(Phoenix_dactylifera	Serenoa_repens))	Sabal_domingensis))	((Reinhardtia_latisecta	Reinhardtia_paiewonskiana)	Reinhardtia_gracilis))))	Orania_palindan)	((Sclerosperma_profizianum	Geonoma_undata)	Manicaria_saccifera))	Nypa_fruticans);
((Pseudophoenix_vinifera	(((((((Geonoma_undata	Manicaria_saccifera)	Sclerosperma_profizianum)	(Attalea_speciosa	((Elaeis_oleifera	Elaeis_guineensis)	Bactris_major)))	((((((Hydriastele_microspadix	Kentiopsis_piersoniorum)	Veitchia_spiralis)	(Dictyosperma_album	(Dypsis_decaryi	Heterospathe_cagayanensis)))	(Oenocarpus_bataua	Oenocarpus_minor))	(Leopoldinia_pulchra	Pelagodoxa_henryana))	(((Sabal_domingensis	Serenoa_repens)	(Phoenix_dactylifera	Chamaedorea_seifrizii))	((Reinhardtia_latisecta	Reinhardtia_paiewonskiana)	Reinhardtia_gracilis))))	Orania_palindan)	Roystonea_regia)	(Iriartea_deltoidea	Podococcus_barteri)))	Nypa_fruticans);
((Pseudophoenix_vinifera	(((Sabal_domingensis	Serenoa_repens)	(Phoenix_dactylifera	Chamaedorea_seifrizii))	((((((Reinhardtia_latisecta	Reinhardtia_paiewonskiana)	Reinhardtia_gracilis)	Roystonea_regia)	(Attalea_speciosa	((Elaeis_oleifera	Elaeis_guineensis)	Bactris_major)))	((Geonoma_undata	Manicaria_saccifera)	(Orania_palindan	((((Hydriastele_microspadix	Kentiopsis_piersoniorum)	Veitchia_spiralis)	(Dictyosperma_album	(Dypsis_decaryi	Heterospathe_cagayanensis)))	((Oenocarpus_bataua	Oenocarpus_minor)	(Pelagodoxa_henryana	Leopoldinia_pulchra))))))	(Sclerosperma_profizianum	(Iriartea_deltoidea	Podococcus_barteri)))))	Nypa_fruticans);
(((Pseudophoenix_vinifera	(Sabal_domingensis	((Serenoa_repens	Phoenix_dactylifera)	Chamaedorea_seifrizii)))	((((((Reinhardtia_latisecta	Reinhardtia_paiewonskiana)	Reinhardtia_gracilis)	Roystonea_regia)	(Attalea_speciosa	((Elaeis_oleifera	Elaeis_guineensis)	Bactris_major)))	(Pelagodoxa_henryana	(Leopoldinia_pulchra	(((((Hydriastele_microspadix	Kentiopsis_piersoniorum)	(Dypsis_decaryi	Veitchia_spiralis))	Dictyosperma_album)	Heterospathe_cagayanensis)	(Oenocarpus_bataua	Oenocarpus_minor)))))	((Podococcus_barteri	(Orania_palindan	Sclerosperma_profizianum))	((Geonoma_undata	Manicaria_saccifera)	Iriartea_deltoidea))))	Nypa_fruticans);
(((Pelagodoxa_henryana	(((((((Hydriastele_microspadix	Kentiopsis_piersoniorum)	Veitchia_spiralis)	Dictyosperma_album)	(Dypsis_decaryi	Heterospathe_cagayanensis))	(Oenocarpus_bataua	Oenocarpus_minor))	((((((Reinhardtia_latisecta	Reinhardtia_paiewonskiana)	Reinhardtia_gracilis)	Roystonea_regia)	(Attalea_speciosa	((Elaeis_oleifera	Elaeis_guineensis)	Bactris_major)))	((Manicaria_saccifera	(Chamaedorea_seifrizii	Pseudophoenix_vinifera))	((Iriartea_deltoidea	Sabal_domingensis)	(Serenoa_repens	Phoenix_dactylifera))))	(Podococcus_barteri	Orania_palindan)))	(Sclerosperma_profizianum	Geonoma_undata)))	Leopoldinia_pulchra)	Nypa_fruticans);
(((Sabal_domingensis	((Chamaedorea_seifrizii	Pseudophoenix_vinifera)	(Phoenix_dactylifera	Serenoa_repens)))	((((Geonoma_undata	(Iriartea_deltoidea	Manicaria_saccifera))	(Podococcus_barteri	Sclerosperma_profizianum))	(Orania_palindan	(Pelagodoxa_henryana	((Leopoldinia_pulchra	(Oenocarpus_bataua	Oenocarpus_minor))	((Dictyosperma_album	Dypsis_decaryi)	((Hydriastele_microspadix	(Veitchia_spiralis	Kentiopsis_piersoniorum))	Heterospathe_cagayanensis))))))	((((Reinhardtia_paiewonskiana	Reinhardtia_latisecta)	Reinhardtia_gracilis)	Roystonea_regia)	(Attalea_speciosa	((Elaeis_guineensis	Elaeis_oleifera)	Bactris_major)))))	Nypa_fruticans);
((Bactris_major	((((((Serenoa_repens	Sabal_domingensis)	((Chamaedorea_seifrizii	Phoenix_dactylifera)	Pseudophoenix_vinifera))	((Podococcus_barteri	((Reinhardtia_paiewonskiana	Reinhardtia_latisecta)	Reinhardtia_gracilis))	Roystonea_regia))	(((Geonoma_undata	(Iriartea_deltoidea	Manicaria_saccifera))	Sclerosperma_profizianum)	(Orania_palindan	(Pelagodoxa_henryana	((Oenocarpus_minor	(Leopoldinia_pulchra	Oenocarpus_bataua))	(Dictyosperma_album	((Hydriastele_microspadix	(Veitchia_spiralis	Kentiopsis_piersoniorum))	(Dypsis_decaryi	Heterospathe_cagayanensis))))))))	Attalea_speciosa)	(Elaeis_guineensis	Elaeis_oleifera)))	Nypa_fruticans);
((Bactris_major	((((Roystonea_regia	((Reinhardtia_paiewonskiana	Reinhardtia_latisecta)	Reinhardtia_gracilis))	((Sabal_domingensis	((Iriartea_deltoidea	Chamaedorea_seifrizii)	(Serenoa_repens	Phoenix_dactylifera)))	(Orania_palindan	((((Oenocarpus_minor	Oenocarpus_bataua)	((Geonoma_undata	Manicaria_saccifera)	((Hydriastele_microspadix	Veitchia_spiralis)	((Kentiopsis_piersoniorum	(Dypsis_decaryi	Heterospathe_cagayanensis))	Dictyosperma_album))))	(((Leopoldinia_pulchra	Pelagodoxa_henryana)	Pseudophoenix_vinifera)	Podococcus_barteri))	Sclerosperma_profizianum))))	Attalea_speciosa)	(Elaeis_guineensis	Elaeis_oleifera)))	Nypa_fruticans);
((Bactris_major	((((Roystonea_regia	((Reinhardtia_paiewonskiana	Reinhardtia_latisecta)	Reinhardtia_gracilis))	((Sclerosperma_profizianum	((Iriartea_deltoidea	Manicaria_saccifera)	(Pseudophoenix_vinifera	(((Chamaedorea_seifrizii	Phoenix_dactylifera)	Serenoa_repens)	Sabal_domingensis))))	((Podococcus_barteri	(Orania_palindan	((((Kentiopsis_piersoniorum	Heterospathe_cagayanensis)	((Dypsis_decaryi	Dictyosperma_album)	(Hydriastele_microspadix	Veitchia_spiralis)))	(Oenocarpus_minor	Oenocarpus_bataua))	(Leopoldinia_pulchra	Pelagodoxa_henryana))))	Geonoma_undata)))	Attalea_speciosa)	(Elaeis_guineensis	Elaeis_oleifera)))	Nypa_fruticans);
(((((Serenoa_repens	Sabal_domingensis)	(Phoenix_dactylifera	Chamaedorea_seifrizii))	(((Attalea_speciosa	((Elaeis_guineensis	Elaeis_oleifera)	Bactris_major))	(Roystonea_regia	((Reinhardtia_paiewonskiana	Reinhardtia_latisecta)	Reinhardtia_gracilis)))	(((Iriartea_deltoidea	Podococcus_barteri)	((Geonoma_undata	Manicaria_saccifera)	((((Leopoldinia_pulchra	Kentiopsis_piersoniorum)	(((Veitchia_spiralis	Hydriastele_microspadix)	Dictyosperma_album)	(Dypsis_decaryi	Heterospathe_cagayanensis)))	(Oenocarpus_minor	Oenocarpus_bataua))	Pelagodoxa_henryana)))	(Sclerosperma_profizianum	Orania_palindan))))	Pseudophoenix_vinifera)	Nypa_fruticans);
((Bactris_major	(((((Sclerosperma_profizianum	(Geonoma_undata	Manicaria_saccifera))	(Iriartea_deltoidea	(Pseudophoenix_vinifera	Podococcus_barteri)))	(Orania_palindan	(Roystonea_regia	((((((Dypsis_decaryi	Heterospathe_cagayanensis)	(Veitchia_spiralis	(Hydriastele_microspadix	Kentiopsis_piersoniorum)))	Dictyosperma_album)	(Oenocarpus_minor	Oenocarpus_bataua))	(Leopoldinia_pulchra	Pelagodoxa_henryana))	(((Serenoa_repens	Sabal_domingensis)	(Phoenix_dactylifera	Chamaedorea_seifrizii))	((Reinhardtia_paiewonskiana	Reinhardtia_latisecta)	Reinhardtia_gracilis))))))	Attalea_speciosa)	(Elaeis_guineensis	Elaeis_oleifera)))	Nypa_fruticans);
(((Sabal_domingensis	((Pseudophoenix_vinifera	(Serenoa_repens	Phoenix_dactylifera))	(Iriartea_deltoidea	Chamaedorea_seifrizii)))	((Roystonea_regia	((Reinhardtia_paiewonskiana	Reinhardtia_latisecta)	Reinhardtia_gracilis))	((Podococcus_barteri	(Orania_palindan	Sclerosperma_profizianum))	((Attalea_speciosa	((Elaeis_guineensis	Elaeis_oleifera)	Bactris_major))	((Geonoma_undata	Manicaria_saccifera)	((Leopoldinia_pulchra	((((Dypsis_decaryi	Heterospathe_cagayanensis)	(Veitchia_spiralis	(Hydriastele_microspadix	Kentiopsis_piersoniorum)))	Dictyosperma_album)	(Oenocarpus_minor	Oenocarpus_bataua)))	Pelagodoxa_henryana))))))	Nypa_fruticans);
(((Manicaria_saccifera	((Roystonea_regia	(Pseudophoenix_vinifera	((Reinhardtia_paiewonskiana	Reinhardtia_latisecta)	Reinhardtia_gracilis)))	(Attalea_speciosa	((Elaeis_guineensis	Elaeis_oleifera)	Bactris_major))))	(((((Iriartea_deltoidea	Sabal_domingensis)	Phoenix_dactylifera)	(Chamaedorea_seifrizii	Serenoa_repens))	((Podococcus_barteri	Sclerosperma_profizianum)	Geonoma_undata))	(Orania_palindan	(((Leopoldinia_pulchra	(((Heterospathe_cagayanensis	Kentiopsis_piersoniorum)	((Dypsis_decaryi	Veitchia_spiralis)	Hydriastele_microspadix))	Dictyosperma_album))	(Oenocarpus_minor	Oenocarpus_bataua))	Pelagodoxa_henryana))))	Nypa_fruticans);
((Bactris_major	((((Orania_palindan	((((Reinhardtia_paiewonskiana	Reinhardtia_latisecta)	Reinhardtia_gracilis)	(Sabal_domingensis	((Serenoa_repens	Phoenix_dactylifera)	Chamaedorea_seifrizii)))	(((((Heterospathe_cagayanensis	(Hydriastele_microspadix	Kentiopsis_piersoniorum))	(Dypsis_decaryi	Veitchia_spiralis))	Dictyosperma_album)	(Oenocarpus_minor	Oenocarpus_bataua))	(Leopoldinia_pulchra	Pelagodoxa_henryana))))	(((Geonoma_undata	Manicaria_saccifera)	Sclerosperma_profizianum)	(Roystonea_regia	((Iriartea_deltoidea	Podococcus_barteri)	Pseudophoenix_vinifera))))	Attalea_speciosa)	(Elaeis_guineensis	Elaeis_oleifera)))	Nypa_fruticans);
((Bactris_major	((((((Serenoa_repens	((Sclerosperma_profizianum	(((Geonoma_undata	Manicaria_saccifera)	(Orania_palindan	(((((Veitchia_spiralis	(Hydriastele_microspadix	Kentiopsis_piersoniorum))	Dictyosperma_album)	(Heterospathe_cagayanensis	Dypsis_decaryi))	(Oenocarpus_minor	Oenocarpus_bataua))	(Leopoldinia_pulchra	Pelagodoxa_henryana))))	Podococcus_barteri))	(Sabal_domingensis	(Pseudophoenix_vinifera	Phoenix_dactylifera))))	(Iriartea_deltoidea	Chamaedorea_seifrizii))	((Reinhardtia_paiewonskiana	Reinhardtia_latisecta)	Reinhardtia_gracilis))	Roystonea_regia)	Attalea_speciosa)	(Elaeis_guineensis	Elaeis_oleifera)))	Nypa_fruticans);
((((Chamaedorea_seifrizii	(Sabal_domingensis	(Serenoa_repens	Phoenix_dactylifera)))	((((Podococcus_barteri	(Orania_palindan	Sclerosperma_profizianum))	(Iriartea_deltoidea	(Geonoma_undata	Manicaria_saccifera)))	(((Oenocarpus_bataua	Oenocarpus_minor)	((Kentiopsis_piersoniorum	(Dypsis_decaryi	Heterospathe_cagayanensis))	((Hydriastele_microspadix	Veitchia_spiralis)	Dictyosperma_album)))	(Leopoldinia_pulchra	Pelagodoxa_henryana)))	(((Bactris_major	(Elaeis_guineensis	Elaeis_oleifera))	Attalea_speciosa)	(Roystonea_regia	(Reinhardtia_gracilis	(Reinhardtia_paiewonskiana	Reinhardtia_latisecta))))))	Pseudophoenix_vinifera)	Nypa_fruticans);
(((((Iriartea_deltoidea	Sabal_domingensis)	(Serenoa_repens	Phoenix_dactylifera))	Chamaedorea_seifrizii)	(((((Pseudophoenix_vinifera	Podococcus_barteri)	(Orania_palindan	Sclerosperma_profizianum))	Geonoma_undata)	(Manicaria_saccifera	((Roystonea_regia	(Reinhardtia_gracilis	(Reinhardtia_paiewonskiana	Reinhardtia_latisecta)))	((Bactris_major	(Elaeis_guineensis	Elaeis_oleifera))	Attalea_speciosa))))	(((Oenocarpus_bataua	Oenocarpus_minor)	(((Veitchia_spiralis	Kentiopsis_piersoniorum)	Hydriastele_microspadix)	(Dictyosperma_album	(Dypsis_decaryi	Heterospathe_cagayanensis))))	(Leopoldinia_pulchra	Pelagodoxa_henryana))))	Nypa_fruticans);
((((((Iriartea_deltoidea	Sabal_domingensis)	(Phoenix_dactylifera	Chamaedorea_seifrizii))	Serenoa_repens)	(((((Leopoldinia_pulchra	(Oenocarpus_bataua	Oenocarpus_minor))	(((Veitchia_spiralis	Kentiopsis_piersoniorum)	Hydriastele_microspadix)	(Heterospathe_cagayanensis	(Dictyosperma_album	Dypsis_decaryi))))	Pelagodoxa_henryana)	(Podococcus_barteri	(Orania_palindan	Sclerosperma_profizianum)))	((Geonoma_undata	Manicaria_saccifera)	((Roystonea_regia	(Reinhardtia_gracilis	(Reinhardtia_paiewonskiana	Reinhardtia_latisecta)))	((Bactris_major	(Elaeis_guineensis	Elaeis_oleifera))	Attalea_speciosa)))))	Pseudophoenix_vinifera)	Nypa_fruticans);
(((((Iriartea_deltoidea	Sabal_domingensis)	Pseudophoenix_vinifera)	((Serenoa_repens	Phoenix_dactylifera)	Chamaedorea_seifrizii))	(((((Oenocarpus_bataua	Oenocarpus_minor)	((Heterospathe_cagayanensis	Kentiopsis_piersoniorum)	((Dypsis_decaryi	Veitchia_spiralis)	(Hydriastele_microspadix	Dictyosperma_album))))	(Leopoldinia_pulchra	Pelagodoxa_henryana))	(Podococcus_barteri	(Orania_palindan	Sclerosperma_profizianum)))	((Geonoma_undata	Manicaria_saccifera)	((Roystonea_regia	(Reinhardtia_gracilis	(Reinhardtia_paiewonskiana	Reinhardtia_latisecta)))	((Bactris_major	(Elaeis_guineensis	Elaeis_oleifera))	Attalea_speciosa)))))	Nypa_fruticans);
((((((Serenoa_repens	Phoenix_dactylifera)	Chamaedorea_seifrizii)	Sabal_domingensis)	((Iriartea_deltoidea	Podococcus_barteri)	(((Orania_palindan	Sclerosperma_profizianum)	((((Oenocarpus_bataua	Oenocarpus_minor)	(((Kentiopsis_piersoniorum	(Veitchia_spiralis	Hydriastele_microspadix))	Dictyosperma_album)	(Dypsis_decaryi	Heterospathe_cagayanensis)))	(Leopoldinia_pulchra	Pelagodoxa_henryana))	(Geonoma_undata	Manicaria_saccifera)))	((Roystonea_regia	(Reinhardtia_gracilis	(Reinhardtia_paiewonskiana	Reinhardtia_latisecta)))	((Bactris_major	(Elaeis_guineensis	Elaeis_oleifera))	Attalea_speciosa)))))	Pseudophoenix_vinifera)	Nypa_fruticans);
(((((((Oenocarpus_bataua	(Leopoldinia_pulchra	Oenocarpus_minor))	(((Kentiopsis_piersoniorum	(Veitchia_spiralis	Hydriastele_microspadix))	(Dypsis_decaryi	Dictyosperma_album))	Heterospathe_cagayanensis))	Pelagodoxa_henryana)	(Geonoma_undata	Manicaria_saccifera))	((((Iriartea_deltoidea	(((Serenoa_repens	Phoenix_dactylifera)	Chamaedorea_seifrizii)	Sabal_domingensis))	Pseudophoenix_vinifera)	(((Roystonea_regia	(Reinhardtia_gracilis	(Reinhardtia_paiewonskiana	Reinhardtia_latisecta)))	((Bactris_major	(Elaeis_guineensis	Elaeis_oleifera))	Attalea_speciosa))	Podococcus_barteri))	Orania_palindan))	Sclerosperma_profizianum)	Nypa_fruticans);
(((((Pseudophoenix_vinifera	Sabal_domingensis)	(Phoenix_dactylifera	Chamaedorea_seifrizii))	(Serenoa_repens	Iriartea_deltoidea))	(((Roystonea_regia	(Reinhardtia_gracilis	(Reinhardtia_paiewonskiana	Reinhardtia_latisecta)))	((Bactris_major	(Elaeis_guineensis	Elaeis_oleifera))	Attalea_speciosa))	((Orania_palindan	(((Oenocarpus_bataua	Oenocarpus_minor)	(((Kentiopsis_piersoniorum	(Veitchia_spiralis	Hydriastele_microspadix))	Dictyosperma_album)	(Dypsis_decaryi	Heterospathe_cagayanensis)))	(Leopoldinia_pulchra	Pelagodoxa_henryana)))	((Podococcus_barteri	Sclerosperma_profizianum)	(Geonoma_undata	Manicaria_saccifera)))))	Nypa_fruticans);
((Bactris_major	((Elaeis_guineensis	Elaeis_oleifera)	(Attalea_speciosa	(((((Geonoma_undata	Manicaria_saccifera)	(((Oenocarpus_bataua	Oenocarpus_minor)	(((Kentiopsis_piersoniorum	(Veitchia_spiralis	Hydriastele_microspadix))	Dictyosperma_album)	(Dypsis_decaryi	Heterospathe_cagayanensis)))	(Leopoldinia_pulchra	Pelagodoxa_henryana)))	(Orania_palindan	(Podococcus_barteri	Sclerosperma_profizianum)))	(((Serenoa_repens	Iriartea_deltoidea)	Pseudophoenix_vinifera)	(Sabal_domingensis	(Phoenix_dactylifera	Chamaedorea_seifrizii))))	(Roystonea_regia	(Reinhardtia_gracilis	(Reinhardtia_paiewonskiana	Reinhardtia_latisecta)))))))	Nypa_fruticans);
(((((Iriartea_deltoidea	Sabal_domingensis)	(((Serenoa_repens	Phoenix_dactylifera)	Pseudophoenix_vinifera)	Chamaedorea_seifrizii))	((Roystonea_regia	(Reinhardtia_gracilis	(Reinhardtia_paiewonskiana	Reinhardtia_latisecta)))	((((Geonoma_undata	Manicaria_saccifera)	(((Dypsis_decaryi	Veitchia_spiralis)	(Hydriastele_microspadix	Dictyosperma_album))	(Kentiopsis_piersoniorum	Heterospathe_cagayanensis)))	(((Bactris_major	(Elaeis_guineensis	Elaeis_oleifera))	Attalea_speciosa)	(Oenocarpus_bataua	Oenocarpus_minor)))	((Orania_palindan	(Podococcus_barteri	Sclerosperma_profizianum))	Pelagodoxa_henryana))))	Leopoldinia_pulchra)	Nypa_fruticans);
((((Pseudophoenix_vinifera	((Serenoa_repens	Sabal_domingensis)	(Chamaedorea_seifrizii	Phoenix_dactylifera)))	Iriartea_deltoidea)	(((((Elaeis_guineensis	Elaeis_oleifera)	(Attalea_speciosa	Bactris_major))	(Roystonea_regia	((Reinhardtia_paiewonskiana	Reinhardtia_latisecta)	Reinhardtia_gracilis)))	((((Oenocarpus_bataua	Oenocarpus_minor)	(((Dypsis_decaryi	Veitchia_spiralis)	(Hydriastele_microspadix	Kentiopsis_piersoniorum))	(Heterospathe_cagayanensis	Dictyosperma_album)))	(Pelagodoxa_henryana	Leopoldinia_pulchra))	(Geonoma_undata	Manicaria_saccifera)))	(Orania_palindan	(Podococcus_barteri	Sclerosperma_profizianum))))	Nypa_fruticans);
(((((Phoenix_dactylifera	Chamaedorea_seifrizii)	Serenoa_repens)	Sabal_domingensis)	(Pseudophoenix_vinifera	(((Roystonea_regia	(Reinhardtia_gracilis	(Reinhardtia_paiewonskiana	Reinhardtia_latisecta)))	((Bactris_major	(Elaeis_guineensis	Elaeis_oleifera))	Attalea_speciosa))	((((Manicaria_saccifera	Iriartea_deltoidea)	Geonoma_undata)	(Podococcus_barteri	Sclerosperma_profizianum))	(Orania_palindan	(((Oenocarpus_minor	Oenocarpus_bataua)	(Hydriastele_microspadix	(Veitchia_spiralis	((Dypsis_decaryi	Dictyosperma_album)	(Kentiopsis_piersoniorum	Heterospathe_cagayanensis)))))	(Leopoldinia_pulchra	Pelagodoxa_henryana)))))))	Nypa_fruticans);
((((Iriartea_deltoidea	Pseudophoenix_vinifera)	((Phoenix_dactylifera	Serenoa_repens)	(Chamaedorea_seifrizii	Sabal_domingensis)))	(((Roystonea_regia	(Reinhardtia_gracilis	(Reinhardtia_paiewonskiana	Reinhardtia_latisecta)))	((Bactris_major	(Elaeis_guineensis	Elaeis_oleifera))	Attalea_speciosa))	(((Manicaria_saccifera	Geonoma_undata)	(Podococcus_barteri	Sclerosperma_profizianum))	(Orania_palindan	(((Oenocarpus_minor	Oenocarpus_bataua)	((Hydriastele_microspadix	((Veitchia_spiralis	Dypsis_decaryi)	(Kentiopsis_piersoniorum	Heterospathe_cagayanensis)))	Dictyosperma_album))	(Leopoldinia_pulchra	Pelagodoxa_henryana))))))	Nypa_fruticans);
((((Pseudophoenix_vinifera	(Phoenix_dactylifera	Serenoa_repens))	(Chamaedorea_seifrizii	Sabal_domingensis))	(((Iriartea_deltoidea	(Manicaria_saccifera	Geonoma_undata))	(Podococcus_barteri	Sclerosperma_profizianum))	((Orania_palindan	(((Oenocarpus_minor	Oenocarpus_bataua)	(Veitchia_spiralis	((Kentiopsis_piersoniorum	Heterospathe_cagayanensis)	(Dictyosperma_album	(Hydriastele_microspadix	Dypsis_decaryi)))))	(Leopoldinia_pulchra	Pelagodoxa_henryana)))	((Roystonea_regia	(Reinhardtia_gracilis	(Reinhardtia_paiewonskiana	Reinhardtia_latisecta)))	((Bactris_major	(Elaeis_guineensis	Elaeis_oleifera))	Attalea_speciosa)))))	Nypa_fruticans);
((((Iriartea_deltoidea	((Phoenix_dactylifera	Serenoa_repens)	(Chamaedorea_seifrizii	Sabal_domingensis)))	(((Orania_palindan	(((Leopoldinia_pulchra	(Oenocarpus_minor	Oenocarpus_bataua))	((Kentiopsis_piersoniorum	Heterospathe_cagayanensis)	((Dictyosperma_album	(Hydriastele_microspadix	Dypsis_decaryi))	Veitchia_spiralis)))	Pelagodoxa_henryana))	((Roystonea_regia	(Reinhardtia_gracilis	(Reinhardtia_paiewonskiana	Reinhardtia_latisecta)))	((Bactris_major	(Elaeis_guineensis	Elaeis_oleifera))	Attalea_speciosa)))	(Manicaria_saccifera	(Geonoma_undata	(Podococcus_barteri	Sclerosperma_profizianum)))))	Pseudophoenix_vinifera)	Nypa_fruticans);
((((Sabal_domingensis	((Chamaedorea_seifrizii	Phoenix_dactylifera)	Serenoa_repens))	Pseudophoenix_vinifera)	((((Roystonea_regia	(Reinhardtia_gracilis	(Reinhardtia_paiewonskiana	Reinhardtia_latisecta)))	((Bactris_major	(Elaeis_guineensis	Elaeis_oleifera))	Attalea_speciosa))	(((Iriartea_deltoidea	Manicaria_saccifera)	Geonoma_undata)	(((Oenocarpus_minor	Oenocarpus_bataua)	((Dictyosperma_album	(Hydriastele_microspadix	Veitchia_spiralis))	(Kentiopsis_piersoniorum	(Dypsis_decaryi	Heterospathe_cagayanensis))))	(Leopoldinia_pulchra	Pelagodoxa_henryana))))	((Podococcus_barteri	Sclerosperma_profizianum)	Orania_palindan)))	Nypa_fruticans);
(((((Sabal_domingensis	(Phoenix_dactylifera	Serenoa_repens))	Chamaedorea_seifrizii)	(Iriartea_deltoidea	Pseudophoenix_vinifera))	(((Podococcus_barteri	Sclerosperma_profizianum)	Orania_palindan)	((((Roystonea_regia	(Reinhardtia_gracilis	(Reinhardtia_paiewonskiana	Reinhardtia_latisecta)))	((Bactris_major	(Elaeis_guineensis	Elaeis_oleifera))	Attalea_speciosa))	(Manicaria_saccifera	Geonoma_undata))	(((Leopoldinia_pulchra	(Oenocarpus_minor	Oenocarpus_bataua))	((Dictyosperma_album	(Veitchia_spiralis	(Kentiopsis_piersoniorum	Hydriastele_microspadix)))	(Dypsis_decaryi	Heterospathe_cagayanensis)))	Pelagodoxa_henryana))))	Nypa_fruticans);
((((((Phoenix_dactylifera	Serenoa_repens)	Chamaedorea_seifrizii)	(Sabal_domingensis	Iriartea_deltoidea))	Pseudophoenix_vinifera)	(((Orania_palindan	(((Oenocarpus_minor	Oenocarpus_bataua)	((Hydriastele_microspadix	Veitchia_spiralis)	((Dictyosperma_album	Dypsis_decaryi)	(Heterospathe_cagayanensis	Kentiopsis_piersoniorum))))	(Leopoldinia_pulchra	Pelagodoxa_henryana)))	((Podococcus_barteri	Sclerosperma_profizianum)	(Manicaria_saccifera	Geonoma_undata)))	((Roystonea_regia	(Reinhardtia_gracilis	(Reinhardtia_paiewonskiana	Reinhardtia_latisecta)))	((Bactris_major	(Elaeis_guineensis	Elaeis_oleifera))	Attalea_speciosa))))	Nypa_fruticans);
((Bactris_major	((Elaeis_guineensis	Elaeis_oleifera)	(Attalea_speciosa	((((Manicaria_saccifera	Geonoma_undata)	((Orania_palindan	(Podococcus_barteri	Sclerosperma_profizianum))	(((Leopoldinia_pulchra	(Oenocarpus_minor	Oenocarpus_bataua))	((Heterospathe_cagayanensis	Kentiopsis_piersoniorum)	((Dictyosperma_album	(Hydriastele_microspadix	Dypsis_decaryi))	Veitchia_spiralis)))	Pelagodoxa_henryana)))	(((Phoenix_dactylifera	Serenoa_repens)	Chamaedorea_seifrizii)	((Pseudophoenix_vinifera	Sabal_domingensis)	Iriartea_deltoidea)))	(Roystonea_regia	(Reinhardtia_gracilis	(Reinhardtia_paiewonskiana	Reinhardtia_latisecta)))))))	Nypa_fruticans);
((Chamaedorea_seifrizii	((((Roystonea_regia	((Reinhardtia_gracilis	(Reinhardtia_paiewonskiana	Reinhardtia_latisecta))	((Bactris_major	(Elaeis_guineensis	Elaeis_oleifera))	Attalea_speciosa)))	(((Heterospathe_cagayanensis	((Dictyosperma_album	Dypsis_decaryi)	(Kentiopsis_piersoniorum	(Hydriastele_microspadix	Veitchia_spiralis))))	((Leopoldinia_pulchra	Pelagodoxa_henryana)	(Oenocarpus_minor	Oenocarpus_bataua)))	(Orania_palindan	(Podococcus_barteri	Sclerosperma_profizianum))))	(Iriartea_deltoidea	(Manicaria_saccifera	Geonoma_undata)))	((Serenoa_repens	(Phoenix_dactylifera	Sabal_domingensis))	Pseudophoenix_vinifera)))	Nypa_fruticans);
((Leopoldinia_pulchra	(Pelagodoxa_henryana	(((Manicaria_saccifera	Geonoma_undata)	((Oenocarpus_minor	Oenocarpus_bataua)	((Hydriastele_microspadix	Veitchia_spiralis)	((Dictyosperma_album	Dypsis_decaryi)	(Pseudophoenix_vinifera	(Heterospathe_cagayanensis	Kentiopsis_piersoniorum))))))	((Orania_palindan	(Podococcus_barteri	Sclerosperma_profizianum))	(((Sabal_domingensis	Iriartea_deltoidea)	(Chamaedorea_seifrizii	(Serenoa_repens	Phoenix_dactylifera)))	(Roystonea_regia	((Reinhardtia_gracilis	(Reinhardtia_paiewonskiana	Reinhardtia_latisecta))	((Bactris_major	(Elaeis_guineensis	Elaeis_oleifera))	Attalea_speciosa))))))))	Nypa_fruticans);
(((((Leopoldinia_pulchra	Pelagodoxa_henryana)	((Oenocarpus_bataua	Oenocarpus_minor)	(Geonoma_undata	((Hydriastele_microspadix	(Kentiopsis_piersoniorum	Veitchia_spiralis))	((Dypsis_decaryi	Heterospathe_cagayanensis)	Dictyosperma_album)))))	((((Reinhardtia_gracilis	(Reinhardtia_paiewonskiana	Reinhardtia_latisecta))	Roystonea_regia)	(Manicaria_saccifera	(((Elaeis_guineensis	Elaeis_oleifera)	Bactris_major)	Attalea_speciosa)))	(Orania_palindan	(Sclerosperma_profizianum	Podococcus_barteri))))	((Pseudophoenix_vinifera	(Sabal_domingensis	Iriartea_deltoidea))	(Chamaedorea_seifrizii	(Serenoa_repens	Phoenix_dactylifera))))	Nypa_fruticans);
(((((((Elaeis_guineensis	Elaeis_oleifera)	Bactris_major)	Attalea_speciosa)	(Orania_palindan	(Sclerosperma_profizianum	Podococcus_barteri)))	((Roystonea_regia	(Geonoma_undata	Manicaria_saccifera))	((Reinhardtia_gracilis	(Reinhardtia_paiewonskiana	Reinhardtia_latisecta))	(Pelagodoxa_henryana	((Oenocarpus_bataua	Oenocarpus_minor)	((((Hydriastele_microspadix	(Kentiopsis_piersoniorum	Veitchia_spiralis))	Dictyosperma_album)	(Dypsis_decaryi	Heterospathe_cagayanensis))	Leopoldinia_pulchra))))))	(Pseudophoenix_vinifera	((Sabal_domingensis	Iriartea_deltoidea)	(Chamaedorea_seifrizii	(Serenoa_repens	Phoenix_dactylifera)))))	Nypa_fruticans);
(((((Orania_palindan	(Sclerosperma_profizianum	Podococcus_barteri))	(((Leopoldinia_pulchra	Pelagodoxa_henryana)	((Oenocarpus_bataua	Oenocarpus_minor)	((Hydriastele_microspadix	(Kentiopsis_piersoniorum	Veitchia_spiralis))	((Dypsis_decaryi	Dictyosperma_album)	Heterospathe_cagayanensis))))	((Roystonea_regia	(((Elaeis_guineensis	Elaeis_oleifera)	Bactris_major)	Attalea_speciosa))	(Reinhardtia_gracilis	(Reinhardtia_paiewonskiana	Reinhardtia_latisecta)))))	(Geonoma_undata	(Iriartea_deltoidea	Manicaria_saccifera)))	(((Serenoa_repens	Phoenix_dactylifera)	(Chamaedorea_seifrizii	Sabal_domingensis))	Pseudophoenix_vinifera))	Nypa_fruticans);
((((((((Elaeis_guineensis	Elaeis_oleifera)	Bactris_major)	Attalea_speciosa)	((Reinhardtia_gracilis	(Reinhardtia_paiewonskiana	Reinhardtia_latisecta))	Roystonea_regia))	(Orania_palindan	((Podococcus_barteri	(Sclerosperma_profizianum	(Geonoma_undata	(Iriartea_deltoidea	Manicaria_saccifera))))	((Leopoldinia_pulchra	Pelagodoxa_henryana)	((Oenocarpus_bataua	Oenocarpus_minor)	(((Hydriastele_microspadix	(Veitchia_spiralis	Dypsis_decaryi))	Dictyosperma_album)	(Kentiopsis_piersoniorum	Heterospathe_cagayanensis)))))))	(Phoenix_dactylifera	((Serenoa_repens	Chamaedorea_seifrizii)	Sabal_domingensis)))	Pseudophoenix_vinifera)	Nypa_fruticans);
(((((((Elaeis_guineensis	Elaeis_oleifera)	Bactris_major)	Attalea_speciosa)	((Reinhardtia_gracilis	(Reinhardtia_paiewonskiana	Reinhardtia_latisecta))	Roystonea_regia))	(((Pseudophoenix_vinifera	Podococcus_barteri)	Orania_palindan)	(((Leopoldinia_pulchra	Pelagodoxa_henryana)	((Oenocarpus_bataua	Oenocarpus_minor)	(Heterospathe_cagayanensis	((Dypsis_decaryi	Dictyosperma_album)	(Hydriastele_microspadix	(Veitchia_spiralis	Kentiopsis_piersoniorum))))))	(Sclerosperma_profizianum	(Geonoma_undata	Manicaria_saccifera)))))	(((Iriartea_deltoidea	Sabal_domingensis)	(Serenoa_repens	Phoenix_dactylifera))	Chamaedorea_seifrizii))	Nypa_fruticans);
((((((((Elaeis_guineensis	Elaeis_oleifera)	Bactris_major)	Attalea_speciosa)	(Iriartea_deltoidea	Roystonea_regia))	(Podococcus_barteri	(((Reinhardtia_latisecta	(Reinhardtia_gracilis	Reinhardtia_paiewonskiana))	(((Phoenix_dactylifera	Serenoa_repens)	Chamaedorea_seifrizii)	Sabal_domingensis))	((Leopoldinia_pulchra	Pelagodoxa_henryana)	((Oenocarpus_bataua	Oenocarpus_minor)	(Heterospathe_cagayanensis	(((Hydriastele_microspadix	(Veitchia_spiralis	Dypsis_decaryi))	Dictyosperma_album)	Kentiopsis_piersoniorum)))))))	(Geonoma_undata	((Sclerosperma_profizianum	Orania_palindan)	Manicaria_saccifera)))	Pseudophoenix_vinifera)	Nypa_fruticans);
((((((Phoenix_dactylifera	Serenoa_repens)	Chamaedorea_seifrizii)	Sabal_domingensis)	Pseudophoenix_vinifera)	((((Sclerosperma_profizianum	((Iriartea_deltoidea	Manicaria_saccifera)	Geonoma_undata))	Podococcus_barteri)	(((Leopoldinia_pulchra	Pelagodoxa_henryana)	((Oenocarpus_bataua	Oenocarpus_minor)	(((Veitchia_spiralis	Hydriastele_microspadix)	(Kentiopsis_piersoniorum	Heterospathe_cagayanensis))	(Dypsis_decaryi	Dictyosperma_album))))	Orania_palindan))	((((Elaeis_guineensis	Elaeis_oleifera)	(Bactris_major	Attalea_speciosa))	Roystonea_regia)	(Reinhardtia_gracilis	(Reinhardtia_paiewonskiana	Reinhardtia_latisecta)))))	Nypa_fruticans);
((Bactris_major	((((((Serenoa_repens	(Chamaedorea_seifrizii	Phoenix_dactylifera))	(Iriartea_deltoidea	Sabal_domingensis))	(((Manicaria_saccifera	Geonoma_undata)	(((Hydriastele_microspadix	(((Kentiopsis_piersoniorum	(Dypsis_decaryi	Heterospathe_cagayanensis))	Dictyosperma_album)	Veitchia_spiralis))	(Oenocarpus_bataua	Oenocarpus_minor))	(Leopoldinia_pulchra	Pelagodoxa_henryana)))	(Orania_palindan	((Pseudophoenix_vinifera	Podococcus_barteri)	Sclerosperma_profizianum))))	(Roystonea_regia	(Reinhardtia_gracilis	(Reinhardtia_paiewonskiana	Reinhardtia_latisecta))))	Attalea_speciosa)	(Elaeis_guineensis	Elaeis_oleifera)))	Nypa_fruticans);
(((((Orania_palindan	Sclerosperma_profizianum)	(Iriartea_deltoidea	(Pseudophoenix_vinifera	Podococcus_barteri)))	(((Serenoa_repens	(Sabal_domingensis	Phoenix_dactylifera))	((((((Hydriastele_microspadix	Veitchia_spiralis)	Kentiopsis_piersoniorum)	(Dictyosperma_album	Dypsis_decaryi))	Heterospathe_cagayanensis)	(Oenocarpus_bataua	Oenocarpus_minor))	(Leopoldinia_pulchra	Pelagodoxa_henryana)))	((Roystonea_regia	(Chamaedorea_seifrizii	(Reinhardtia_gracilis	(Reinhardtia_paiewonskiana	Reinhardtia_latisecta))))	(Attalea_speciosa	((Elaeis_guineensis	Elaeis_oleifera)	Bactris_major)))))	(Manicaria_saccifera	Geonoma_undata))	Nypa_fruticans);
((((Roystonea_regia	(Reinhardtia_gracilis	(Reinhardtia_paiewonskiana	Reinhardtia_latisecta)))	(Attalea_speciosa	((Elaeis_guineensis	Elaeis_oleifera)	Bactris_major)))	(((Orania_palindan	Sclerosperma_profizianum)	(Pseudophoenix_vinifera	Podococcus_barteri))	((((Serenoa_repens	(Iriartea_deltoidea	Sabal_domingensis))	Chamaedorea_seifrizii)	Phoenix_dactylifera)	((((Manicaria_saccifera	Geonoma_undata)	((Dictyosperma_album	(Veitchia_spiralis	Hydriastele_microspadix))	((Kentiopsis_piersoniorum	Heterospathe_cagayanensis)	Dypsis_decaryi)))	(Oenocarpus_bataua	Oenocarpus_minor))	(Leopoldinia_pulchra	Pelagodoxa_henryana)))))	Nypa_fruticans);
(((((Geonoma_undata	(Iriartea_deltoidea	Manicaria_saccifera))	((((Reinhardtia_latisecta	Reinhardtia_paiewonskiana)	Reinhardtia_gracilis)	Roystonea_regia)	((Attalea_speciosa	((Elaeis_oleifera	Elaeis_guineensis)	(((Sclerosperma_profizianum	Podococcus_barteri)	Orania_palindan)	Bactris_major)))	((Leopoldinia_pulchra	Pelagodoxa_henryana)	((Dictyosperma_album	((Hydriastele_microspadix	(Kentiopsis_piersoniorum	Veitchia_spiralis))	(Dypsis_decaryi	Heterospathe_cagayanensis)))	(Oenocarpus_bataua	Oenocarpus_minor))))))	((Chamaedorea_seifrizii	(Serenoa_repens	Phoenix_dactylifera))	Sabal_domingensis))	Pseudophoenix_vinifera)	Nypa_fruticans);
((((((Podococcus_barteri	((Reinhardtia_latisecta	Reinhardtia_paiewonskiana)	Reinhardtia_gracilis))	Roystonea_regia)	((Sclerosperma_profizianum	(Geonoma_undata	(Iriartea_deltoidea	Manicaria_saccifera)))	((((Leopoldinia_pulchra	Pelagodoxa_henryana)	(((Dictyosperma_album	((Hydriastele_microspadix	Veitchia_spiralis)	Kentiopsis_piersoniorum))	(Dypsis_decaryi	Heterospathe_cagayanensis))	(Oenocarpus_bataua	Oenocarpus_minor)))	Orania_palindan)	(Attalea_speciosa	(Bactris_major	(Elaeis_oleifera	Elaeis_guineensis))))))	((Chamaedorea_seifrizii	(Serenoa_repens	Phoenix_dactylifera))	Sabal_domingensis))	Pseudophoenix_vinifera)	Nypa_fruticans);
((((((Chamaedorea_seifrizii	(Serenoa_repens	Phoenix_dactylifera))	(Iriartea_deltoidea	Sabal_domingensis))	(((Reinhardtia_latisecta	Reinhardtia_paiewonskiana)	Reinhardtia_gracilis)	((Attalea_speciosa	(Bactris_major	(Elaeis_oleifera	Elaeis_guineensis)))	Roystonea_regia)))	((Sclerosperma_profizianum	(Geonoma_undata	Manicaria_saccifera))	(((Leopoldinia_pulchra	Pelagodoxa_henryana)	((Dictyosperma_album	(((Dypsis_decaryi	Veitchia_spiralis)	Hydriastele_microspadix)	(Heterospathe_cagayanensis	Kentiopsis_piersoniorum)))	(Oenocarpus_bataua	Oenocarpus_minor)))	Orania_palindan)))	(Pseudophoenix_vinifera	Podococcus_barteri))	Nypa_fruticans);
((Sclerosperma_profizianum	((Geonoma_undata	Manicaria_saccifera)	((Attalea_speciosa	(Bactris_major	(Elaeis_oleifera	Elaeis_guineensis)))	((Pseudophoenix_vinifera	Podococcus_barteri)	(((((((Oenocarpus_bataua	Oenocarpus_minor)	(Dictyosperma_album	(((Dypsis_decaryi	Veitchia_spiralis)	Hydriastele_microspadix)	(Heterospathe_cagayanensis	Kentiopsis_piersoniorum))))	Leopoldinia_pulchra)	Pelagodoxa_henryana)	Orania_palindan)	(((Reinhardtia_latisecta	Reinhardtia_paiewonskiana)	Reinhardtia_gracilis)	(((Serenoa_repens	Phoenix_dactylifera)	Chamaedorea_seifrizii)	Sabal_domingensis)))	(Roystonea_regia	Iriartea_deltoidea))))))	Nypa_fruticans);
((((((((Oenocarpus_bataua	Oenocarpus_minor)	((Dictyosperma_album	(Hydriastele_microspadix	(Veitchia_spiralis	Kentiopsis_piersoniorum)))	(Dypsis_decaryi	Heterospathe_cagayanensis)))	(Leopoldinia_pulchra	Pelagodoxa_henryana))	(((Serenoa_repens	Phoenix_dactylifera)	Chamaedorea_seifrizii)	(Iriartea_deltoidea	Sabal_domingensis)))	((((Reinhardtia_latisecta	Reinhardtia_paiewonskiana)	Reinhardtia_gracilis)	Roystonea_regia)	(Attalea_speciosa	(Bactris_major	(Elaeis_oleifera	Elaeis_guineensis)))))	Orania_palindan)	((Pseudophoenix_vinifera	Podococcus_barteri)	(Sclerosperma_profizianum	(Geonoma_undata	Manicaria_saccifera))))	Nypa_fruticans);
(((((Serenoa_repens	Phoenix_dactylifera)	Chamaedorea_seifrizii)	(Iriartea_deltoidea	Sabal_domingensis))	(((((((Reinhardtia_latisecta	Reinhardtia_paiewonskiana)	Reinhardtia_gracilis)	Roystonea_regia)	(Attalea_speciosa	(Bactris_major	(Elaeis_oleifera	Elaeis_guineensis))))	(Geonoma_undata	Manicaria_saccifera))	(Sclerosperma_profizianum	(Pseudophoenix_vinifera	Podococcus_barteri)))	(Orania_palindan	(((Oenocarpus_bataua	Oenocarpus_minor)	(Dictyosperma_album	((Hydriastele_microspadix	Veitchia_spiralis)	(Kentiopsis_piersoniorum	(Dypsis_decaryi	Heterospathe_cagayanensis)))))	(Leopoldinia_pulchra	Pelagodoxa_henryana)))))	Nypa_fruticans);
(((Pseudophoenix_vinifera	((Serenoa_repens	Phoenix_dactylifera)	(Iriartea_deltoidea	Sabal_domingensis)))	(((Geonoma_undata	(Manicaria_saccifera	((((Reinhardtia_latisecta	Reinhardtia_paiewonskiana)	Reinhardtia_gracilis)	Roystonea_regia)	(Attalea_speciosa	(Bactris_major	(Elaeis_oleifera	Elaeis_guineensis))))))	((Orania_palindan	Sclerosperma_profizianum)	Podococcus_barteri))	(((Oenocarpus_bataua	Oenocarpus_minor)	(Dictyosperma_album	((Hydriastele_microspadix	Veitchia_spiralis)	(Kentiopsis_piersoniorum	(Dypsis_decaryi	Heterospathe_cagayanensis)))))	(Leopoldinia_pulchra	(Chamaedorea_seifrizii	Pelagodoxa_henryana)))))	Nypa_fruticans);
(((((Iriartea_deltoidea	Geonoma_undata)	Manicaria_saccifera)	(((Orania_palindan	Sclerosperma_profizianum)	Podococcus_barteri)	(((((Reinhardtia_latisecta	Reinhardtia_paiewonskiana)	Reinhardtia_gracilis)	Roystonea_regia)	(Attalea_speciosa	(Bactris_major	(Elaeis_oleifera	Elaeis_guineensis))))	((Chamaedorea_seifrizii	((Phoenix_dactylifera	Serenoa_repens)	Sabal_domingensis))	(((Oenocarpus_bataua	Oenocarpus_minor)	((Kentiopsis_piersoniorum	Heterospathe_cagayanensis)	(Dictyosperma_album	(Hydriastele_microspadix	(Dypsis_decaryi	Veitchia_spiralis)))))	(Pelagodoxa_henryana	Leopoldinia_pulchra))))))	Pseudophoenix_vinifera)	Nypa_fruticans);
(((Geonoma_undata	((((((Reinhardtia_latisecta	Reinhardtia_paiewonskiana)	Reinhardtia_gracilis)	Roystonea_regia)	(Attalea_speciosa	(Bactris_major	(Elaeis_oleifera	Elaeis_guineensis))))	(Pseudophoenix_vinifera	((Iriartea_deltoidea	Manicaria_saccifera)	(Sabal_domingensis	(Chamaedorea_seifrizii	(Phoenix_dactylifera	Serenoa_repens))))))	(((Oenocarpus_bataua	(Leopoldinia_pulchra	Oenocarpus_minor))	(Dictyosperma_album	(((Kentiopsis_piersoniorum	Heterospathe_cagayanensis)	Hydriastele_microspadix)	(Dypsis_decaryi	Veitchia_spiralis))))	Pelagodoxa_henryana)))	((Orania_palindan	Sclerosperma_profizianum)	Podococcus_barteri))	Nypa_fruticans);
(((Pseudophoenix_vinifera	((((Orania_palindan	Sclerosperma_profizianum)	((((Reinhardtia_latisecta	Reinhardtia_paiewonskiana)	Reinhardtia_gracilis)	Roystonea_regia)	(Attalea_speciosa	(Bactris_major	(Elaeis_oleifera	Elaeis_guineensis)))))	(Sabal_domingensis	((Iriartea_deltoidea	Chamaedorea_seifrizii)	(Phoenix_dactylifera	Serenoa_repens))))	((((Oenocarpus_bataua	Oenocarpus_minor)	(((Kentiopsis_piersoniorum	Hydriastele_microspadix)	Veitchia_spiralis)	((Dypsis_decaryi	Dictyosperma_album)	Heterospathe_cagayanensis)))	(Leopoldinia_pulchra	Pelagodoxa_henryana))	(Manicaria_saccifera	Geonoma_undata))))	Podococcus_barteri)	Nypa_fruticans);
(((((Iriartea_deltoidea	Sabal_domingensis)	(Chamaedorea_seifrizii	(Serenoa_repens	Phoenix_dactylifera)))	(((Roystonea_regia	((Reinhardtia_gracilis	(Reinhardtia_latisecta	Reinhardtia_paiewonskiana))	(Attalea_speciosa	(Bactris_major	(Elaeis_oleifera	Elaeis_guineensis)))))	(((Oenocarpus_bataua	Oenocarpus_minor)	(((Veitchia_spiralis	Kentiopsis_piersoniorum)	(Dictyosperma_album	(Heterospathe_cagayanensis	(Hydriastele_microspadix	Dypsis_decaryi))))	(Leopoldinia_pulchra	Pelagodoxa_henryana)))	(Geonoma_undata	Manicaria_saccifera)))	(Podococcus_barteri	(Orania_palindan	Sclerosperma_profizianum))))	Pseudophoenix_vinifera)	Nypa_fruticans);
((((Phoenix_dactylifera	(Serenoa_repens	Sabal_domingensis))	(((Chamaedorea_seifrizii	Iriartea_deltoidea)	((Attalea_speciosa	(Bactris_major	(Elaeis_oleifera	Elaeis_guineensis)))	(Roystonea_regia	(Reinhardtia_gracilis	(Reinhardtia_latisecta	Reinhardtia_paiewonskiana)))))	(((((Leopoldinia_pulchra	Pelagodoxa_henryana)	((Oenocarpus_bataua	Oenocarpus_minor)	((Heterospathe_cagayanensis	Dypsis_decaryi)	((Veitchia_spiralis	Kentiopsis_piersoniorum)	(Hydriastele_microspadix	Dictyosperma_album)))))	Geonoma_undata)	Manicaria_saccifera)	(Podococcus_barteri	(Orania_palindan	Sclerosperma_profizianum)))))	Pseudophoenix_vinifera)	Nypa_fruticans);
((Bactris_major	((Elaeis_oleifera	Elaeis_guineensis)	(((((Iriartea_deltoidea	Sabal_domingensis)	(Chamaedorea_seifrizii	(Serenoa_repens	Phoenix_dactylifera)))	(((Podococcus_barteri	(Orania_palindan	Sclerosperma_profizianum))	(Geonoma_undata	Manicaria_saccifera))	((Leopoldinia_pulchra	Pelagodoxa_henryana)	((Oenocarpus_bataua	Oenocarpus_minor)	(((Kentiopsis_piersoniorum	Veitchia_spiralis)	Hydriastele_microspadix)	((Dypsis_decaryi	Dictyosperma_album)	Heterospathe_cagayanensis))))))	(Roystonea_regia	(Reinhardtia_gracilis	(Pseudophoenix_vinifera	(Reinhardtia_latisecta	Reinhardtia_paiewonskiana)))))	Attalea_speciosa)))	Nypa_fruticans);
(((Bactris_major	(Elaeis_oleifera	Elaeis_guineensis))	((((((Pseudophoenix_vinifera	Podococcus_barteri)	Iriartea_deltoidea)	Roystonea_regia)	((Reinhardtia_gracilis	(Reinhardtia_latisecta	Reinhardtia_paiewonskiana))	(Serenoa_repens	(Chamaedorea_seifrizii	(Sabal_domingensis	Phoenix_dactylifera)))))	((Sclerosperma_profizianum	(Geonoma_undata	Manicaria_saccifera))	(Orania_palindan	((Oenocarpus_bataua	Oenocarpus_minor)	((Pelagodoxa_henryana	Leopoldinia_pulchra)	(((Kentiopsis_piersoniorum	Veitchia_spiralis)	Hydriastele_microspadix)	((Dypsis_decaryi	Dictyosperma_album)	Heterospathe_cagayanensis)))))))	Attalea_speciosa))	Nypa_fruticans);
(((Pseudophoenix_vinifera	((Serenoa_repens	Iriartea_deltoidea)	((Chamaedorea_seifrizii	Sabal_domingensis)	Phoenix_dactylifera)))	((((Geonoma_undata	Manicaria_saccifera)	((Pelagodoxa_henryana	Leopoldinia_pulchra)	(((Dypsis_decaryi	Heterospathe_cagayanensis)	((Veitchia_spiralis	(Hydriastele_microspadix	Kentiopsis_piersoniorum))	Dictyosperma_album))	(Oenocarpus_bataua	Oenocarpus_minor))))	(Podococcus_barteri	(Orania_palindan	Sclerosperma_profizianum)))	(((Reinhardtia_gracilis	(Reinhardtia_latisecta	Reinhardtia_paiewonskiana))	Roystonea_regia)	(Attalea_speciosa	(Bactris_major	(Elaeis_oleifera	Elaeis_guineensis))))))	Nypa_fruticans);
((Bactris_major	((Elaeis_oleifera	Elaeis_guineensis)	((((((Reinhardtia_gracilis	(Reinhardtia_latisecta	Reinhardtia_paiewonskiana))	Roystonea_regia)	(Pelagodoxa_henryana	(((Oenocarpus_bataua	Oenocarpus_minor)	((Dypsis_decaryi	Heterospathe_cagayanensis)	((Veitchia_spiralis	(Hydriastele_microspadix	Kentiopsis_piersoniorum))	Dictyosperma_album)))	Leopoldinia_pulchra)))	(((Pseudophoenix_vinifera	(Sabal_domingensis	(Serenoa_repens	Iriartea_deltoidea)))	(Chamaedorea_seifrizii	Phoenix_dactylifera))	(Geonoma_undata	Manicaria_saccifera)))	(Podococcus_barteri	(Orania_palindan	Sclerosperma_profizianum)))	Attalea_speciosa)))	Nypa_fruticans);
((((Pseudophoenix_vinifera	Podococcus_barteri)	(((((Oenocarpus_bataua	Oenocarpus_minor)	(Dictyosperma_album	((Dypsis_decaryi	Heterospathe_cagayanensis)	(Veitchia_spiralis	(Hydriastele_microspadix	Kentiopsis_piersoniorum)))))	(Chamaedorea_seifrizii	(Leopoldinia_pulchra	Pelagodoxa_henryana)))	((Sabal_domingensis	(Serenoa_repens	Phoenix_dactylifera))	(Reinhardtia_gracilis	(Reinhardtia_latisecta	Reinhardtia_paiewonskiana))))	((Iriartea_deltoidea	Orania_palindan)	((Attalea_speciosa	(Bactris_major	(Elaeis_oleifera	Elaeis_guineensis)))	Roystonea_regia))))	((Geonoma_undata	Sclerosperma_profizianum)	Manicaria_saccifera))	Nypa_fruticans);
((((Reinhardtia_gracilis	(Reinhardtia_latisecta	Reinhardtia_paiewonskiana))	(Pseudophoenix_vinifera	Podococcus_barteri))	(Orania_palindan	(((Roystonea_regia	Iriartea_deltoidea)	(Attalea_speciosa	(Bactris_major	(Elaeis_oleifera	Elaeis_guineensis))))	(((Geonoma_undata	Sclerosperma_profizianum)	Manicaria_saccifera)	((((Oenocarpus_bataua	Oenocarpus_minor)	((Dictyosperma_album	Dypsis_decaryi)	((Veitchia_spiralis	Hydriastele_microspadix)	(Heterospathe_cagayanensis	Kentiopsis_piersoniorum))))	(Leopoldinia_pulchra	Pelagodoxa_henryana))	(Sabal_domingensis	(Chamaedorea_seifrizii	(Serenoa_repens	Phoenix_dactylifera))))))))	Nypa_fruticans);
((Sabal_domingensis	((Chamaedorea_seifrizii	(Pseudophoenix_vinifera	(Serenoa_repens	Phoenix_dactylifera)))	(((((Iriartea_deltoidea	(Geonoma_undata	Manicaria_saccifera))	(Orania_palindan	(Podococcus_barteri	Sclerosperma_profizianum)))	(Roystonea_regia	(Attalea_speciosa	(Bactris_major	(Elaeis_oleifera	Elaeis_guineensis)))))	(((Oenocarpus_bataua	(Leopoldinia_pulchra	Oenocarpus_minor))	((Heterospathe_cagayanensis	Kentiopsis_piersoniorum)	(Dictyosperma_album	((Veitchia_spiralis	Dypsis_decaryi)	Hydriastele_microspadix))))	Pelagodoxa_henryana))	(Reinhardtia_gracilis	(Reinhardtia_latisecta	Reinhardtia_paiewonskiana)))))	Nypa_fruticans);
((Bactris_major	((Elaeis_oleifera	Elaeis_guineensis)	((((((((Oenocarpus_bataua	Oenocarpus_minor)	(((Hydriastele_microspadix	Veitchia_spiralis)	((Dypsis_decaryi	Heterospathe_cagayanensis)	Kentiopsis_piersoniorum))	Dictyosperma_album))	(Leopoldinia_pulchra	Pelagodoxa_henryana))	((((Chamaedorea_seifrizii	Iriartea_deltoidea)	Pseudophoenix_vinifera)	Sabal_domingensis)	(Phoenix_dactylifera	Serenoa_repens)))	(Geonoma_undata	(Orania_palindan	(Podococcus_barteri	Sclerosperma_profizianum))))	(Reinhardtia_gracilis	(Reinhardtia_latisecta	Reinhardtia_paiewonskiana)))	(Roystonea_regia	Manicaria_saccifera))	Attalea_speciosa)))	Nypa_fruticans);
