# Supplementary material for: Data supporting the nuclear phylogenomics of the palm subfamily Arecoideae (Arecaceae)
Source: Data Brief. 2016 Mar 2;7:532–6. doi: 10.1016/j.dib.2016.02.063 (PMC4796708; doi:10.1016/j.dib.2016.02.063)
Supplement: Supplementary file 5 — Supplementary material [file mmc5.zip › RAxML_bootstrap.Sabal_856.raxml.tre]

(((((((Sclerosperma_profizianum	((Manicaria_saccifera	Geonoma_undata)	((Phoenix_dactylifera	Sabal_domingensis)	(Podococcus_barteri	(Chamaedorea_seifrizii	Pelagodoxa_henryana)))))	((Attalea_speciosa	(Bactris_major	(Elaeis_guineensis	Elaeis_oleifera)))	(((Reinhardtia_simplex	(Reinhardtia_latisecta	Reinhardtia_paiewonskiana))	Reinhardtia_gracilis)	(Hydriastele_microspadix	Leopoldinia_pulchra))))	Serenoa_repens)	Nypa_fruticans)	Burretiokentia_grandiflora)	Calamus_caryotoides)	Kingia_australis);
(((((Sclerosperma_profizianum	((Phoenix_dactylifera	Podococcus_barteri)	Sabal_domingensis))	((((Chamaedorea_seifrizii	Pelagodoxa_henryana)	Nypa_fruticans)	(Manicaria_saccifera	Geonoma_undata))	(Serenoa_repens	((Hydriastele_microspadix	((Elaeis_guineensis	Elaeis_oleifera)	((Reinhardtia_simplex	(Reinhardtia_latisecta	Reinhardtia_paiewonskiana))	Reinhardtia_gracilis)))	(Leopoldinia_pulchra	(Bactris_major	Attalea_speciosa))))))	Burretiokentia_grandiflora)	Calamus_caryotoides)	Kingia_australis);
(((Serenoa_repens	Calamus_caryotoides)	(Bactris_major	((Attalea_speciosa	Burretiokentia_grandiflora)	((Elaeis_guineensis	Elaeis_oleifera)	(((Reinhardtia_simplex	(Reinhardtia_gracilis	(Reinhardtia_latisecta	Reinhardtia_paiewonskiana)))	(Phoenix_dactylifera	(Podococcus_barteri	(Sabal_domingensis	Sclerosperma_profizianum))))	(((Manicaria_saccifera	Geonoma_undata)	Pelagodoxa_henryana)	((Chamaedorea_seifrizii	Nypa_fruticans)	(Leopoldinia_pulchra	Hydriastele_microspadix))))))))	Kingia_australis);
((Podococcus_barteri	((Phoenix_dactylifera	((Calamus_caryotoides	Burretiokentia_grandiflora)	Sabal_domingensis))	(((Nypa_fruticans	(Reinhardtia_gracilis	((Reinhardtia_latisecta	Reinhardtia_paiewonskiana)	Reinhardtia_simplex)))	((Geonoma_undata	((Sclerosperma_profizianum	Chamaedorea_seifrizii)	((Leopoldinia_pulchra	Hydriastele_microspadix)	(Pelagodoxa_henryana	(((Elaeis_guineensis	Elaeis_oleifera)	Bactris_major)	Attalea_speciosa)))))	Serenoa_repens))	Manicaria_saccifera)))	Kingia_australis);
((Calamus_caryotoides	(Burretiokentia_grandiflora	((Serenoa_repens	(((((Elaeis_guineensis	Elaeis_oleifera)	Bactris_major)	Attalea_speciosa)	Sclerosperma_profizianum)	((Phoenix_dactylifera	(((Geonoma_undata	Manicaria_saccifera)	((((Reinhardtia_latisecta	(Reinhardtia_paiewonskiana	Reinhardtia_gracilis))	Reinhardtia_simplex)	(Leopoldinia_pulchra	Hydriastele_microspadix))	Pelagodoxa_henryana))	(Chamaedorea_seifrizii	Podococcus_barteri)))	Sabal_domingensis)))	Nypa_fruticans)))	Kingia_australis);
((Calamus_caryotoides	(Burretiokentia_grandiflora	(((((Manicaria_saccifera	(Phoenix_dactylifera	(Sabal_domingensis	Podococcus_barteri)))	((((Reinhardtia_latisecta	Reinhardtia_paiewonskiana)	Reinhardtia_simplex)	Reinhardtia_gracilis)	(((((Elaeis_guineensis	Elaeis_oleifera)	Bactris_major)	Attalea_speciosa)	(Hydriastele_microspadix	Leopoldinia_pulchra))	Pelagodoxa_henryana)))	((Sclerosperma_profizianum	Serenoa_repens)	Geonoma_undata))	Chamaedorea_seifrizii)	Nypa_fruticans)))	Kingia_australis);
((Nypa_fruticans	(Calamus_caryotoides	((Burretiokentia_grandiflora	(((Elaeis_guineensis	Elaeis_oleifera)	Bactris_major)	Attalea_speciosa))	((Serenoa_repens	(Sclerosperma_profizianum	(Phoenix_dactylifera	(Sabal_domingensis	Podococcus_barteri))))	(Geonoma_undata	(((Manicaria_saccifera	(((Reinhardtia_latisecta	Reinhardtia_paiewonskiana)	Reinhardtia_simplex)	Reinhardtia_gracilis))	(Chamaedorea_seifrizii	Pelagodoxa_henryana))	(Hydriastele_microspadix	Leopoldinia_pulchra)))))))	Kingia_australis);
((Calamus_caryotoides	(Nypa_fruticans	((Burretiokentia_grandiflora	((Manicaria_saccifera	Geonoma_undata)	((Podococcus_barteri	((Chamaedorea_seifrizii	Sclerosperma_profizianum)	(Phoenix_dactylifera	Sabal_domingensis)))	((Hydriastele_microspadix	Pelagodoxa_henryana)	(((Elaeis_guineensis	Elaeis_oleifera)	(Bactris_major	Attalea_speciosa))	(Leopoldinia_pulchra	((Reinhardtia_gracilis	(Reinhardtia_latisecta	Reinhardtia_paiewonskiana))	Reinhardtia_simplex)))))))	Serenoa_repens)))	Kingia_australis);
((Calamus_caryotoides	(((((Elaeis_guineensis	Elaeis_oleifera)	(Bactris_major	Attalea_speciosa))	(((Podococcus_barteri	(Phoenix_dactylifera	(Sabal_domingensis	Sclerosperma_profizianum)))	(((Reinhardtia_latisecta	Reinhardtia_paiewonskiana)	Reinhardtia_gracilis)	Reinhardtia_simplex))	((Manicaria_saccifera	Geonoma_undata)	(Nypa_fruticans	((Leopoldinia_pulchra	Hydriastele_microspadix)	(Chamaedorea_seifrizii	Pelagodoxa_henryana))))))	Burretiokentia_grandiflora)	Serenoa_repens))	Kingia_australis);
((Calamus_caryotoides	((((Leopoldinia_pulchra	((((Reinhardtia_latisecta	(Reinhardtia_paiewonskiana	Reinhardtia_gracilis))	Reinhardtia_simplex)	(Podococcus_barteri	(Phoenix_dactylifera	(Sabal_domingensis	Sclerosperma_profizianum))))	(((Chamaedorea_seifrizii	Hydriastele_microspadix)	Pelagodoxa_henryana)	(((Elaeis_guineensis	Elaeis_oleifera)	Manicaria_saccifera)	Geonoma_undata))))	((Burretiokentia_grandiflora	Bactris_major)	Attalea_speciosa))	Nypa_fruticans)	Serenoa_repens))	Kingia_australis);
((Reinhardtia_simplex	((Leopoldinia_pulchra	(Manicaria_saccifera	((Burretiokentia_grandiflora	(Hydriastele_microspadix	((((((Elaeis_oleifera	Elaeis_guineensis)	Bactris_major)	Attalea_speciosa)	Sclerosperma_profizianum)	Geonoma_undata)	(Nypa_fruticans	(Calamus_caryotoides	Serenoa_repens)))))	((Pelagodoxa_henryana	(Podococcus_barteri	Chamaedorea_seifrizii))	(Reinhardtia_gracilis	(Phoenix_dactylifera	Sabal_domingensis))))))	(Reinhardtia_latisecta	Reinhardtia_paiewonskiana)))	Kingia_australis);
(((Calamus_caryotoides	Burretiokentia_grandiflora)	(Serenoa_repens	((((((Elaeis_oleifera	Elaeis_guineensis)	Bactris_major)	Attalea_speciosa)	Sclerosperma_profizianum)	((((Pelagodoxa_henryana	Chamaedorea_seifrizii)	(Podococcus_barteri	(Phoenix_dactylifera	Sabal_domingensis)))	Manicaria_saccifera)	((Reinhardtia_gracilis	((Reinhardtia_latisecta	Reinhardtia_paiewonskiana)	Reinhardtia_simplex))	Leopoldinia_pulchra)))	(Geonoma_undata	(Nypa_fruticans	Hydriastele_microspadix)))))	Kingia_australis);
((Calamus_caryotoides	((Serenoa_repens	(((((Podococcus_barteri	(Phoenix_dactylifera	Sabal_domingensis))	(Manicaria_saccifera	(Nypa_fruticans	Chamaedorea_seifrizii)))	(Reinhardtia_gracilis	((Reinhardtia_latisecta	Reinhardtia_paiewonskiana)	Reinhardtia_simplex)))	Sclerosperma_profizianum)	((((Leopoldinia_pulchra	Hydriastele_microspadix)	(((Elaeis_oleifera	Elaeis_guineensis)	Bactris_major)	Attalea_speciosa))	Pelagodoxa_henryana)	Geonoma_undata)))	Burretiokentia_grandiflora))	Kingia_australis);
((Calamus_caryotoides	((Sabal_domingensis	((Serenoa_repens	(((Pelagodoxa_henryana	((((Reinhardtia_gracilis	((Reinhardtia_latisecta	Reinhardtia_paiewonskiana)	Reinhardtia_simplex))	Geonoma_undata)	(Podococcus_barteri	Manicaria_saccifera))	Hydriastele_microspadix))	(Leopoldinia_pulchra	Chamaedorea_seifrizii))	((Bactris_major	((Elaeis_oleifera	Elaeis_guineensis)	Attalea_speciosa))	(Nypa_fruticans	Sclerosperma_profizianum))))	Phoenix_dactylifera))	Burretiokentia_grandiflora))	Kingia_australis);
((Calamus_caryotoides	(((((Bactris_major	(Elaeis_oleifera	Elaeis_guineensis))	Sclerosperma_profizianum)	Attalea_speciosa)	((Leopoldinia_pulchra	(Serenoa_repens	(Podococcus_barteri	(((((Manicaria_saccifera	Geonoma_undata)	Pelagodoxa_henryana)	Hydriastele_microspadix)	(Chamaedorea_seifrizii	Nypa_fruticans))	((Reinhardtia_latisecta	(Reinhardtia_paiewonskiana	Reinhardtia_gracilis))	Reinhardtia_simplex)))))	(Sabal_domingensis	Phoenix_dactylifera)))	Burretiokentia_grandiflora))	Kingia_australis);
((Calamus_caryotoides	(((((Sclerosperma_profizianum	((Attalea_speciosa	Bactris_major)	(Elaeis_oleifera	Elaeis_guineensis)))	((Leopoldinia_pulchra	Hydriastele_microspadix)	(((Manicaria_saccifera	Geonoma_undata)	(Chamaedorea_seifrizii	(Pelagodoxa_henryana	(Podococcus_barteri	(Sabal_domingensis	Phoenix_dactylifera)))))	(Reinhardtia_gracilis	(Reinhardtia_simplex	(Reinhardtia_paiewonskiana	Reinhardtia_latisecta))))))	Nypa_fruticans)	Serenoa_repens)	Burretiokentia_grandiflora))	Kingia_australis);
((Hydriastele_microspadix	(((Reinhardtia_gracilis	(Reinhardtia_simplex	(Reinhardtia_paiewonskiana	Reinhardtia_latisecta)))	((((((Burretiokentia_grandiflora	Calamus_caryotoides)	Serenoa_repens)	((Sclerosperma_profizianum	Podococcus_barteri)	((Phoenix_dactylifera	Sabal_domingensis)	Chamaedorea_seifrizii)))	(Nypa_fruticans	(Manicaria_saccifera	Geonoma_undata)))	Pelagodoxa_henryana)	((Attalea_speciosa	Bactris_major)	(Elaeis_oleifera	Elaeis_guineensis))))	Leopoldinia_pulchra))	Kingia_australis);
((Calamus_caryotoides	((Serenoa_repens	(((Burretiokentia_grandiflora	(Manicaria_saccifera	((((Leopoldinia_pulchra	Pelagodoxa_henryana)	(((Hydriastele_microspadix	Attalea_speciosa)	Bactris_major)	(Reinhardtia_gracilis	(Reinhardtia_simplex	(Reinhardtia_paiewonskiana	Reinhardtia_latisecta)))))	(Elaeis_oleifera	Elaeis_guineensis))	((Phoenix_dactylifera	Sabal_domingensis)	(Podococcus_barteri	Chamaedorea_seifrizii)))))	Geonoma_undata)	Sclerosperma_profizianum))	Nypa_fruticans))	Kingia_australis);
((Calamus_caryotoides	(Burretiokentia_grandiflora	(Serenoa_repens	(((Podococcus_barteri	Sclerosperma_profizianum)	(Phoenix_dactylifera	Sabal_domingensis))	((Manicaria_saccifera	Geonoma_undata)	((Nypa_fruticans	Chamaedorea_seifrizii)	(Pelagodoxa_henryana	((Bactris_major	(Elaeis_oleifera	(Attalea_speciosa	Elaeis_guineensis)))	((Reinhardtia_gracilis	(Reinhardtia_simplex	(Reinhardtia_paiewonskiana	Reinhardtia_latisecta)))	(Leopoldinia_pulchra	Hydriastele_microspadix))))))))))	Kingia_australis);
((Hydriastele_microspadix	(((Manicaria_saccifera	Geonoma_undata)	(((Reinhardtia_paiewonskiana	Reinhardtia_latisecta)	(Reinhardtia_simplex	Reinhardtia_gracilis))	(((Phoenix_dactylifera	(Sclerosperma_profizianum	Sabal_domingensis))	Podococcus_barteri)	((Serenoa_repens	(Leopoldinia_pulchra	(Calamus_caryotoides	Burretiokentia_grandiflora)))	((Bactris_major	Attalea_speciosa)	(Elaeis_guineensis	Elaeis_oleifera))))))	(Nypa_fruticans	(Pelagodoxa_henryana	Chamaedorea_seifrizii))))	Kingia_australis);
(((Elaeis_oleifera	Chamaedorea_seifrizii)	((((((Reinhardtia_gracilis	(Reinhardtia_paiewonskiana	Reinhardtia_latisecta))	Reinhardtia_simplex)	((Elaeis_guineensis	Podococcus_barteri)	Leopoldinia_pulchra))	(((Burretiokentia_grandiflora	Sabal_domingensis)	((Calamus_caryotoides	Serenoa_repens)	Phoenix_dactylifera))	(Sclerosperma_profizianum	(Attalea_speciosa	Bactris_major))))	Manicaria_saccifera)	((Geonoma_undata	(Hydriastele_microspadix	Nypa_fruticans))	Pelagodoxa_henryana)))	Kingia_australis);
((Calamus_caryotoides	(((Serenoa_repens	(((Reinhardtia_gracilis	((Reinhardtia_paiewonskiana	Reinhardtia_latisecta)	Reinhardtia_simplex))	((Podococcus_barteri	(((Phoenix_dactylifera	Sabal_domingensis)	(Sclerosperma_profizianum	Bactris_major))	Attalea_speciosa))	(Elaeis_oleifera	Elaeis_guineensis)))	((Manicaria_saccifera	Geonoma_undata)	((Chamaedorea_seifrizii	Pelagodoxa_henryana)	(Leopoldinia_pulchra	Hydriastele_microspadix)))))	Nypa_fruticans)	Burretiokentia_grandiflora))	Kingia_australis);
((Nypa_fruticans	((Burretiokentia_grandiflora	Calamus_caryotoides)	(((Elaeis_oleifera	Elaeis_guineensis)	(Attalea_speciosa	Bactris_major))	(((Podococcus_barteri	(Phoenix_dactylifera	Sabal_domingensis))	Sclerosperma_profizianum)	((Chamaedorea_seifrizii	((Manicaria_saccifera	Geonoma_undata)	((Reinhardtia_gracilis	((Reinhardtia_paiewonskiana	Reinhardtia_latisecta)	Reinhardtia_simplex))	(Pelagodoxa_henryana	(Leopoldinia_pulchra	Hydriastele_microspadix)))))	Serenoa_repens)))))	Kingia_australis);
((Hydriastele_microspadix	((((Reinhardtia_gracilis	Manicaria_saccifera)	(Geonoma_undata	Chamaedorea_seifrizii))	(((Leopoldinia_pulchra	(Attalea_speciosa	(Bactris_major	(Elaeis_oleifera	Elaeis_guineensis))))	(((Serenoa_repens	(Burretiokentia_grandiflora	Calamus_caryotoides))	Nypa_fruticans)	((Podococcus_barteri	(Phoenix_dactylifera	Sabal_domingensis))	Sclerosperma_profizianum)))	((Reinhardtia_latisecta	Reinhardtia_paiewonskiana)	Reinhardtia_simplex)))	Pelagodoxa_henryana))	Kingia_australis);
(((((((Manicaria_saccifera	Geonoma_undata)	(Chamaedorea_seifrizii	((((Leopoldinia_pulchra	((Bactris_major	Attalea_speciosa)	(Elaeis_oleifera	Elaeis_guineensis)))	(((Reinhardtia_paiewonskiana	Reinhardtia_latisecta)	Reinhardtia_gracilis)	Reinhardtia_simplex))	Pelagodoxa_henryana)	Hydriastele_microspadix)))	Nypa_fruticans)	(((Sclerosperma_profizianum	Podococcus_barteri)	(Phoenix_dactylifera	Sabal_domingensis))	Burretiokentia_grandiflora))	Serenoa_repens)	Calamus_caryotoides)	Kingia_australis);
((Nypa_fruticans	(Chamaedorea_seifrizii	((Geonoma_undata	(((((Reinhardtia_simplex	(Reinhardtia_paiewonskiana	Reinhardtia_latisecta))	Reinhardtia_gracilis)	((Pelagodoxa_henryana	Leopoldinia_pulchra)	((Bactris_major	Attalea_speciosa)	(Elaeis_oleifera	Elaeis_guineensis))))	(((Phoenix_dactylifera	Sabal_domingensis)	Podococcus_barteri)	Manicaria_saccifera))	(Sclerosperma_profizianum	(Serenoa_repens	(Burretiokentia_grandiflora	Calamus_caryotoides)))))	Hydriastele_microspadix)))	Kingia_australis);
((Calamus_caryotoides	((Nypa_fruticans	(Chamaedorea_seifrizii	(((((Reinhardtia_simplex	(Reinhardtia_paiewonskiana	Reinhardtia_latisecta))	Reinhardtia_gracilis)	((Pelagodoxa_henryana	(Hydriastele_microspadix	Leopoldinia_pulchra))	((Bactris_major	Attalea_speciosa)	(Elaeis_oleifera	Elaeis_guineensis))))	(((Phoenix_dactylifera	Sabal_domingensis)	Podococcus_barteri)	Manicaria_saccifera))	((Geonoma_undata	Sclerosperma_profizianum)	Serenoa_repens))))	Burretiokentia_grandiflora))	Kingia_australis);
((Calamus_caryotoides	((Nypa_fruticans	(Chamaedorea_seifrizii	(((((Reinhardtia_simplex	(Reinhardtia_paiewonskiana	Reinhardtia_latisecta))	Reinhardtia_gracilis)	((Pelagodoxa_henryana	(Hydriastele_microspadix	Leopoldinia_pulchra))	((Bactris_major	Attalea_speciosa)	(Elaeis_oleifera	Elaeis_guineensis))))	(((Phoenix_dactylifera	Sabal_domingensis)	Podococcus_barteri)	Manicaria_saccifera))	((Geonoma_undata	Sclerosperma_profizianum)	Serenoa_repens))))	Burretiokentia_grandiflora))	Kingia_australis);
((((Nypa_fruticans	(Serenoa_repens	((Phoenix_dactylifera	Sabal_domingensis)	((((((Manicaria_saccifera	Pelagodoxa_henryana)	Hydriastele_microspadix)	Geonoma_undata)	(((Bactris_major	Attalea_speciosa)	(Elaeis_oleifera	Elaeis_guineensis))	(Chamaedorea_seifrizii	Sclerosperma_profizianum)))	Podococcus_barteri)	(Leopoldinia_pulchra	(Reinhardtia_simplex	(Reinhardtia_latisecta	(Reinhardtia_paiewonskiana	Reinhardtia_gracilis))))))))	Calamus_caryotoides)	Burretiokentia_grandiflora)	Kingia_australis);
((Nypa_fruticans	(((Reinhardtia_latisecta	(Reinhardtia_paiewonskiana	Reinhardtia_gracilis))	Reinhardtia_simplex)	(((((Manicaria_saccifera	Geonoma_undata)	((Phoenix_dactylifera	(Serenoa_repens	((Burretiokentia_grandiflora	Calamus_caryotoides)	Sabal_domingensis)))	(((Bactris_major	Attalea_speciosa)	(Elaeis_oleifera	Elaeis_guineensis))	(Chamaedorea_seifrizii	Sclerosperma_profizianum))))	Podococcus_barteri)	(Leopoldinia_pulchra	Hydriastele_microspadix))	Pelagodoxa_henryana)))	Kingia_australis);
((Serenoa_repens	((Nypa_fruticans	(Sclerosperma_profizianum	(((((((Leopoldinia_pulchra	Hydriastele_microspadix)	(Reinhardtia_simplex	(Reinhardtia_paiewonskiana	Reinhardtia_latisecta)))	((Elaeis_guineensis	Elaeis_oleifera)	(Attalea_speciosa	Bactris_major)))	Pelagodoxa_henryana)	Reinhardtia_gracilis)	((Phoenix_dactylifera	Sabal_domingensis)	(Podococcus_barteri	Chamaedorea_seifrizii)))	(Manicaria_saccifera	Geonoma_undata))))	(Burretiokentia_grandiflora	Calamus_caryotoides)))	Kingia_australis);
((Calamus_caryotoides	((Serenoa_repens	((((Sclerosperma_profizianum	Sabal_domingensis)	Burretiokentia_grandiflora)	(((Manicaria_saccifera	Geonoma_undata)	((Pelagodoxa_henryana	Chamaedorea_seifrizii)	Hydriastele_microspadix))	(((Leopoldinia_pulchra	(Reinhardtia_simplex	(Reinhardtia_latisecta	(Reinhardtia_paiewonskiana	Reinhardtia_gracilis))))	((Elaeis_guineensis	Elaeis_oleifera)	(Attalea_speciosa	Bactris_major)))	Podococcus_barteri)))	Phoenix_dactylifera))	Nypa_fruticans))	Kingia_australis);
((Calamus_caryotoides	((Serenoa_repens	(((Manicaria_saccifera	((Geonoma_undata	(Nypa_fruticans	Sclerosperma_profizianum))	(((Pelagodoxa_henryana	(Hydriastele_microspadix	Leopoldinia_pulchra))	((Reinhardtia_simplex	(Reinhardtia_latisecta	Reinhardtia_paiewonskiana))	Reinhardtia_gracilis))	((Elaeis_guineensis	Elaeis_oleifera)	(Attalea_speciosa	Bactris_major)))))	(Podococcus_barteri	Chamaedorea_seifrizii))	(Phoenix_dactylifera	Sabal_domingensis)))	Burretiokentia_grandiflora))	Kingia_australis);
((Calamus_caryotoides	((Serenoa_repens	((((((Manicaria_saccifera	Geonoma_undata)	(Chamaedorea_seifrizii	Nypa_fruticans))	Podococcus_barteri)	((((Elaeis_guineensis	Elaeis_oleifera)	(Attalea_speciosa	Bactris_major))	Pelagodoxa_henryana)	(((Reinhardtia_paiewonskiana	Reinhardtia_latisecta)	(Reinhardtia_simplex	Reinhardtia_gracilis))	(Hydriastele_microspadix	Leopoldinia_pulchra))))	(Sabal_domingensis	Phoenix_dactylifera))	Sclerosperma_profizianum))	Burretiokentia_grandiflora))	Kingia_australis);
((((Nypa_fruticans	(Sclerosperma_profizianum	((Geonoma_undata	((Manicaria_saccifera	(((Reinhardtia_simplex	(Reinhardtia_latisecta	Reinhardtia_paiewonskiana))	Reinhardtia_gracilis)	((Hydriastele_microspadix	Leopoldinia_pulchra)	(((Elaeis_guineensis	Elaeis_oleifera)	(Attalea_speciosa	Bactris_major))	Pelagodoxa_henryana))))	((Podococcus_barteri	Chamaedorea_seifrizii)	(Sabal_domingensis	Phoenix_dactylifera))))	Serenoa_repens)))	Calamus_caryotoides)	Burretiokentia_grandiflora)	Kingia_australis);
((Serenoa_repens	((((Sabal_domingensis	Phoenix_dactylifera)	((((Reinhardtia_simplex	((Reinhardtia_gracilis	Reinhardtia_paiewonskiana)	Reinhardtia_latisecta))	(Leopoldinia_pulchra	(((Nypa_fruticans	(Manicaria_saccifera	Geonoma_undata))	Hydriastele_microspadix)	((Bactris_major	Attalea_speciosa)	(Elaeis_guineensis	Elaeis_oleifera)))))	Sclerosperma_profizianum)	(Podococcus_barteri	(Pelagodoxa_henryana	Chamaedorea_seifrizii))))	Burretiokentia_grandiflora)	Calamus_caryotoides))	Kingia_australis);
(((((((Chamaedorea_seifrizii	((Sclerosperma_profizianum	Podococcus_barteri)	(Sabal_domingensis	Phoenix_dactylifera)))	((Manicaria_saccifera	Geonoma_undata)	((Hydriastele_microspadix	(Pelagodoxa_henryana	Reinhardtia_gracilis))	(((((Elaeis_guineensis	Elaeis_oleifera)	Bactris_major)	Attalea_speciosa)	(Reinhardtia_simplex	(Reinhardtia_paiewonskiana	Reinhardtia_latisecta)))	Leopoldinia_pulchra))))	Burretiokentia_grandiflora)	Nypa_fruticans)	Serenoa_repens)	Calamus_caryotoides)	Kingia_australis);
(((Nypa_fruticans	(Burretiokentia_grandiflora	(Chamaedorea_seifrizii	((Serenoa_repens	((Manicaria_saccifera	Geonoma_undata)	((((Reinhardtia_simplex	(Reinhardtia_paiewonskiana	Reinhardtia_latisecta))	Reinhardtia_gracilis)	Leopoldinia_pulchra)	((Hydriastele_microspadix	Pelagodoxa_henryana)	((Elaeis_guineensis	Elaeis_oleifera)	(Bactris_major	Attalea_speciosa))))))	((Sclerosperma_profizianum	Podococcus_barteri)	(Sabal_domingensis	Phoenix_dactylifera))))))	Calamus_caryotoides)	Kingia_australis);
((Podococcus_barteri	((((Sabal_domingensis	Phoenix_dactylifera)	((((Reinhardtia_simplex	(Reinhardtia_paiewonskiana	Reinhardtia_latisecta))	Reinhardtia_gracilis)	(Hydriastele_microspadix	(Manicaria_saccifera	Geonoma_undata)))	(((Sclerosperma_profizianum	Leopoldinia_pulchra)	((Nypa_fruticans	(Calamus_caryotoides	Burretiokentia_grandiflora))	((Elaeis_guineensis	Elaeis_oleifera)	(Bactris_major	Attalea_speciosa))))	Serenoa_repens)))	Pelagodoxa_henryana)	Chamaedorea_seifrizii))	Kingia_australis);
((Calamus_caryotoides	(Burretiokentia_grandiflora	((((Elaeis_guineensis	Elaeis_oleifera)	(Bactris_major	Attalea_speciosa))	(((Sclerosperma_profizianum	(Chamaedorea_seifrizii	Podococcus_barteri))	(Manicaria_saccifera	Geonoma_undata))	((Serenoa_repens	(Sabal_domingensis	Phoenix_dactylifera))	((Pelagodoxa_henryana	(Leopoldinia_pulchra	Hydriastele_microspadix))	((Reinhardtia_simplex	(Reinhardtia_paiewonskiana	Reinhardtia_latisecta))	Reinhardtia_gracilis)))))	Nypa_fruticans)))	Kingia_australis);
((Calamus_caryotoides	(((Burretiokentia_grandiflora	((Phoenix_dactylifera	Sabal_domingensis)	(Sclerosperma_profizianum	(((Geonoma_undata	Manicaria_saccifera)	(Podococcus_barteri	Chamaedorea_seifrizii))	(Pelagodoxa_henryana	(((Elaeis_guineensis	Elaeis_oleifera)	(Bactris_major	Attalea_speciosa))	((Reinhardtia_gracilis	(Reinhardtia_simplex	(Reinhardtia_latisecta	Reinhardtia_paiewonskiana)))	(Hydriastele_microspadix	Leopoldinia_pulchra))))))))	Serenoa_repens)	Nypa_fruticans))	Kingia_australis);
((Calamus_caryotoides	(((Phoenix_dactylifera	Sabal_domingensis)	(((Sclerosperma_profizianum	((Elaeis_guineensis	Elaeis_oleifera)	(Bactris_major	Attalea_speciosa)))	(((Reinhardtia_simplex	(Reinhardtia_latisecta	Reinhardtia_paiewonskiana))	Leopoldinia_pulchra)	((Pelagodoxa_henryana	(Podococcus_barteri	Chamaedorea_seifrizii))	((Geonoma_undata	Manicaria_saccifera)	(Hydriastele_microspadix	Reinhardtia_gracilis)))))	Serenoa_repens))	(Burretiokentia_grandiflora	Nypa_fruticans)))	Kingia_australis);
((Calamus_caryotoides	(Burretiokentia_grandiflora	(Nypa_fruticans	(Serenoa_repens	(Geonoma_undata	((Sclerosperma_profizianum	((Elaeis_guineensis	Elaeis_oleifera)	(Bactris_major	Attalea_speciosa)))	((Leopoldinia_pulchra	Hydriastele_microspadix)	(((Reinhardtia_simplex	((Reinhardtia_gracilis	Reinhardtia_latisecta)	Reinhardtia_paiewonskiana))	Manicaria_saccifera)	((Phoenix_dactylifera	Sabal_domingensis)	(Pelagodoxa_henryana	(Podococcus_barteri	Chamaedorea_seifrizii)))))))))))	Kingia_australis);
((((Nypa_fruticans	((((((Reinhardtia_simplex	(Reinhardtia_latisecta	Reinhardtia_paiewonskiana))	Reinhardtia_gracilis)	Pelagodoxa_henryana)	Podococcus_barteri)	(Manicaria_saccifera	((((Sclerosperma_profizianum	(Chamaedorea_seifrizii	((Elaeis_guineensis	Elaeis_oleifera)	(Bactris_major	Attalea_speciosa))))	Serenoa_repens)	(Leopoldinia_pulchra	Hydriastele_microspadix))	Geonoma_undata)))	(Phoenix_dactylifera	Sabal_domingensis)))	Calamus_caryotoides)	Burretiokentia_grandiflora)	Kingia_australis);
((Calamus_caryotoides	(Burretiokentia_grandiflora	(Nypa_fruticans	((((Geonoma_undata	Manicaria_saccifera)	(((((Leopoldinia_pulchra	Hydriastele_microspadix)	Attalea_speciosa)	(Pelagodoxa_henryana	(Bactris_major	(Elaeis_guineensis	Elaeis_oleifera))))	(Reinhardtia_simplex	(Reinhardtia_gracilis	(Reinhardtia_latisecta	Reinhardtia_paiewonskiana))))	((Chamaedorea_seifrizii	Podococcus_barteri)	(Phoenix_dactylifera	Sabal_domingensis))))	Serenoa_repens)	Sclerosperma_profizianum))))	Kingia_australis);
((Calamus_caryotoides	(Burretiokentia_grandiflora	(((((Nypa_fruticans	(Hydriastele_microspadix	Geonoma_undata))	((((Pelagodoxa_henryana	(Chamaedorea_seifrizii	Podococcus_barteri))	(Phoenix_dactylifera	Sabal_domingensis))	Manicaria_saccifera)	(Reinhardtia_gracilis	(Reinhardtia_simplex	(Reinhardtia_paiewonskiana	Reinhardtia_latisecta)))))	((((Elaeis_guineensis	Elaeis_oleifera)	Bactris_major)	Attalea_speciosa)	Sclerosperma_profizianum))	Leopoldinia_pulchra)	Serenoa_repens)))	Kingia_australis);
((Calamus_caryotoides	(((Phoenix_dactylifera	Sabal_domingensis)	Burretiokentia_grandiflora)	(Serenoa_repens	(((Chamaedorea_seifrizii	Sclerosperma_profizianum)	Bactris_major)	(Attalea_speciosa	(((Pelagodoxa_henryana	Geonoma_undata)	(Nypa_fruticans	Hydriastele_microspadix))	(((Reinhardtia_gracilis	(Reinhardtia_simplex	(Reinhardtia_paiewonskiana	Reinhardtia_latisecta)))	(((Elaeis_guineensis	Elaeis_oleifera)	Manicaria_saccifera)	Podococcus_barteri))	Leopoldinia_pulchra)))))))	Kingia_australis);
((Nypa_fruticans	((Bactris_major	(Attalea_speciosa	(Elaeis_guineensis	Elaeis_oleifera)))	(Pelagodoxa_henryana	(((Reinhardtia_gracilis	((Reinhardtia_paiewonskiana	Reinhardtia_latisecta)	Reinhardtia_simplex))	(Hydriastele_microspadix	Leopoldinia_pulchra))	(Geonoma_undata	(((Podococcus_barteri	Chamaedorea_seifrizii)	Manicaria_saccifera)	(((Phoenix_dactylifera	Sabal_domingensis)	((Calamus_caryotoides	Burretiokentia_grandiflora)	Serenoa_repens))	Sclerosperma_profizianum)))))))	Kingia_australis);
((Calamus_caryotoides	(Burretiokentia_grandiflora	((Serenoa_repens	(((Sabal_domingensis	Phoenix_dactylifera)	Sclerosperma_profizianum)	(((Manicaria_saccifera	Geonoma_undata)	((((Elaeis_guineensis	Elaeis_oleifera)	(Bactris_major	Attalea_speciosa))	Leopoldinia_pulchra)	(((Reinhardtia_latisecta	(Reinhardtia_paiewonskiana	Reinhardtia_gracilis))	Reinhardtia_simplex)	(Pelagodoxa_henryana	Hydriastele_microspadix))))	(Podococcus_barteri	Chamaedorea_seifrizii))))	Nypa_fruticans)))	Kingia_australis);
((Calamus_caryotoides	(Burretiokentia_grandiflora	((Serenoa_repens	(((Sabal_domingensis	Phoenix_dactylifera)	(Sclerosperma_profizianum	Podococcus_barteri))	((Chamaedorea_seifrizii	(Manicaria_saccifera	Geonoma_undata))	((Pelagodoxa_henryana	(Leopoldinia_pulchra	Hydriastele_microspadix))	(((Elaeis_guineensis	Elaeis_oleifera)	(Bactris_major	Attalea_speciosa))	((Reinhardtia_latisecta	(Reinhardtia_paiewonskiana	Reinhardtia_gracilis))	Reinhardtia_simplex))))))	Nypa_fruticans)))	Kingia_australis);
((Calamus_caryotoides	((((Attalea_speciosa	(Burretiokentia_grandiflora	Bactris_major))	((Elaeis_oleifera	Elaeis_guineensis)	(((((Reinhardtia_gracilis	Reinhardtia_paiewonskiana)	Reinhardtia_latisecta)	Reinhardtia_simplex)	(Manicaria_saccifera	(((Pelagodoxa_henryana	Chamaedorea_seifrizii)	(Leopoldinia_pulchra	Hydriastele_microspadix))	Geonoma_undata)))	(((Sabal_domingensis	Phoenix_dactylifera)	Sclerosperma_profizianum)	Podococcus_barteri))))	Serenoa_repens)	Nypa_fruticans))	Kingia_australis);
((Calamus_caryotoides	((Serenoa_repens	(Nypa_fruticans	(Bactris_major	(((Elaeis_oleifera	Elaeis_guineensis)	(((Chamaedorea_seifrizii	Pelagodoxa_henryana)	Hydriastele_microspadix)	((((Geonoma_undata	Manicaria_saccifera)	(Sclerosperma_profizianum	(Podococcus_barteri	(Sabal_domingensis	Phoenix_dactylifera))))	Leopoldinia_pulchra)	(((Reinhardtia_paiewonskiana	Reinhardtia_latisecta)	Reinhardtia_simplex)	Reinhardtia_gracilis))))	Attalea_speciosa))))	Burretiokentia_grandiflora))	Kingia_australis);
((Calamus_caryotoides	((Sclerosperma_profizianum	((((((Reinhardtia_paiewonskiana	Reinhardtia_latisecta)	Reinhardtia_simplex)	Reinhardtia_gracilis)	((Bactris_major	(Elaeis_oleifera	Elaeis_guineensis))	(Hydriastele_microspadix	Leopoldinia_pulchra)))	((Geonoma_undata	Manicaria_saccifera)	((Chamaedorea_seifrizii	Pelagodoxa_henryana)	Podococcus_barteri)))	(((Burretiokentia_grandiflora	Serenoa_repens)	(Sabal_domingensis	Phoenix_dactylifera))	Attalea_speciosa)))	Nypa_fruticans))	Kingia_australis);
((Calamus_caryotoides	((((((Bactris_major	(Elaeis_oleifera	Elaeis_guineensis))	Attalea_speciosa)	((Hydriastele_microspadix	Leopoldinia_pulchra)	(Geonoma_undata	(((((Pelagodoxa_henryana	(Podococcus_barteri	Chamaedorea_seifrizii))	(Sabal_domingensis	Phoenix_dactylifera))	(((Reinhardtia_paiewonskiana	Reinhardtia_latisecta)	Reinhardtia_simplex)	Reinhardtia_gracilis))	Manicaria_saccifera)	Sclerosperma_profizianum))))	Burretiokentia_grandiflora)	Nypa_fruticans)	Serenoa_repens))	Kingia_australis);
((Calamus_caryotoides	((Nypa_fruticans	(((Bactris_major	(Sclerosperma_profizianum	(Elaeis_oleifera	Elaeis_guineensis)))	((Hydriastele_microspadix	Leopoldinia_pulchra)	(Serenoa_repens	((((Reinhardtia_gracilis	(Podococcus_barteri	(Chamaedorea_seifrizii	Pelagodoxa_henryana)))	(Sabal_domingensis	Phoenix_dactylifera))	((Reinhardtia_paiewonskiana	Reinhardtia_latisecta)	Reinhardtia_simplex))	(Manicaria_saccifera	Geonoma_undata)))))	Attalea_speciosa))	Burretiokentia_grandiflora))	Kingia_australis);
((Calamus_caryotoides	((Nypa_fruticans	(((Bactris_major	(Elaeis_oleifera	Elaeis_guineensis))	((((Hydriastele_microspadix	Leopoldinia_pulchra)	Pelagodoxa_henryana)	(((Chamaedorea_seifrizii	(Manicaria_saccifera	Geonoma_undata))	Serenoa_repens)	((Sclerosperma_profizianum	Podococcus_barteri)	(Sabal_domingensis	Phoenix_dactylifera))))	(Reinhardtia_gracilis	((Reinhardtia_paiewonskiana	Reinhardtia_latisecta)	Reinhardtia_simplex))))	Attalea_speciosa))	Burretiokentia_grandiflora))	Kingia_australis);
((Calamus_caryotoides	(Nypa_fruticans	((Burretiokentia_grandiflora	(((Reinhardtia_gracilis	((Reinhardtia_paiewonskiana	Reinhardtia_latisecta)	Reinhardtia_simplex))	(Manicaria_saccifera	Geonoma_undata))	((Sclerosperma_profizianum	Podococcus_barteri)	(Sabal_domingensis	Phoenix_dactylifera))))	((Serenoa_repens	Pelagodoxa_henryana)	((Hydriastele_microspadix	Leopoldinia_pulchra)	(Chamaedorea_seifrizii	(Bactris_major	((Elaeis_oleifera	Elaeis_guineensis)	Attalea_speciosa))))))))	Kingia_australis);
((Calamus_caryotoides	(Serenoa_repens	(Leopoldinia_pulchra	(((Sclerosperma_profizianum	(((Geonoma_undata	(Manicaria_saccifera	(Nypa_fruticans	(Hydriastele_microspadix	(Pelagodoxa_henryana	Chamaedorea_seifrizii)))))	((((Reinhardtia_paiewonskiana	Reinhardtia_gracilis)	Reinhardtia_latisecta)	Reinhardtia_simplex)	(Elaeis_oleifera	Elaeis_guineensis)))	((Podococcus_barteri	Phoenix_dactylifera)	Sabal_domingensis)))	(Bactris_major	Burretiokentia_grandiflora))	Attalea_speciosa))))	Kingia_australis);
((Reinhardtia_simplex	((Reinhardtia_gracilis	((Elaeis_oleifera	Elaeis_guineensis)	(((((Phoenix_dactylifera	Sabal_domingensis)	((Burretiokentia_grandiflora	Calamus_caryotoides)	Serenoa_repens))	((Bactris_major	Attalea_speciosa)	Sclerosperma_profizianum))	(Podococcus_barteri	((Geonoma_undata	Manicaria_saccifera)	(Nypa_fruticans	(Hydriastele_microspadix	(Pelagodoxa_henryana	Chamaedorea_seifrizii))))))	Leopoldinia_pulchra)))	(Reinhardtia_paiewonskiana	Reinhardtia_latisecta)))	Kingia_australis);
((Serenoa_repens	(Geonoma_undata	((((Podococcus_barteri	Chamaedorea_seifrizii)	(((((Reinhardtia_paiewonskiana	Reinhardtia_gracilis)	Reinhardtia_latisecta)	Reinhardtia_simplex)	Pelagodoxa_henryana)	(Hydriastele_microspadix	Leopoldinia_pulchra)))	((Elaeis_oleifera	Elaeis_guineensis)	Manicaria_saccifera))	((Sclerosperma_profizianum	(Phoenix_dactylifera	Sabal_domingensis))	((Nypa_fruticans	(Burretiokentia_grandiflora	Calamus_caryotoides))	(Bactris_major	Attalea_speciosa))))))	Kingia_australis);
(((((Attalea_speciosa	Bactris_major)	((Leopoldinia_pulchra	((((Burretiokentia_grandiflora	Reinhardtia_simplex)	(Reinhardtia_latisecta	(Reinhardtia_paiewonskiana	Reinhardtia_gracilis)))	(Chamaedorea_seifrizii	(Hydriastele_microspadix	((Manicaria_saccifera	Geonoma_undata)	Pelagodoxa_henryana))))	(Podococcus_barteri	(Elaeis_guineensis	Elaeis_oleifera))))	((Phoenix_dactylifera	Sabal_domingensis)	Sclerosperma_profizianum)))	Nypa_fruticans)	(Calamus_caryotoides	Serenoa_repens))	Kingia_australis);
((Attalea_speciosa	(Bactris_major	(((Elaeis_guineensis	Elaeis_oleifera)	((((Reinhardtia_simplex	(Reinhardtia_latisecta	Reinhardtia_paiewonskiana))	Reinhardtia_gracilis)	(Leopoldinia_pulchra	Hydriastele_microspadix))	((Manicaria_saccifera	Geonoma_undata)	(((Podococcus_barteri	(Phoenix_dactylifera	Sabal_domingensis))	Chamaedorea_seifrizii)	Pelagodoxa_henryana))))	((Nypa_fruticans	Sclerosperma_profizianum)	(Burretiokentia_grandiflora	(Calamus_caryotoides	Serenoa_repens))))))	Kingia_australis);
((Calamus_caryotoides	(Serenoa_repens	((Phoenix_dactylifera	(Burretiokentia_grandiflora	Sabal_domingensis))	((Chamaedorea_seifrizii	Podococcus_barteri)	((((Manicaria_saccifera	Geonoma_undata)	Sclerosperma_profizianum)	((((Reinhardtia_simplex	(Reinhardtia_latisecta	Reinhardtia_paiewonskiana))	Reinhardtia_gracilis)	((Pelagodoxa_henryana	Hydriastele_microspadix)	Leopoldinia_pulchra))	(Attalea_speciosa	(Bactris_major	(Elaeis_guineensis	Elaeis_oleifera)))))	Nypa_fruticans)))))	Kingia_australis);
((Calamus_caryotoides	(Serenoa_repens	((Phoenix_dactylifera	Sabal_domingensis)	((((Reinhardtia_simplex	((Reinhardtia_gracilis	Reinhardtia_paiewonskiana)	Reinhardtia_latisecta))	(Podococcus_barteri	Leopoldinia_pulchra))	(((Manicaria_saccifera	Geonoma_undata)	(Hydriastele_microspadix	((Pelagodoxa_henryana	Chamaedorea_seifrizii)	Nypa_fruticans)))	((Elaeis_guineensis	Elaeis_oleifera)	(Sclerosperma_profizianum	(Attalea_speciosa	Bactris_major)))))	Burretiokentia_grandiflora))))	Kingia_australis);
((Nypa_fruticans	(Attalea_speciosa	((Burretiokentia_grandiflora	Bactris_major)	(((Sclerosperma_profizianum	(((Pelagodoxa_henryana	Chamaedorea_seifrizii)	Podococcus_barteri)	(Phoenix_dactylifera	Sabal_domingensis)))	(((Manicaria_saccifera	((Leopoldinia_pulchra	Hydriastele_microspadix)	Geonoma_undata))	(Reinhardtia_simplex	((Reinhardtia_gracilis	Reinhardtia_paiewonskiana)	Reinhardtia_latisecta)))	(Calamus_caryotoides	Serenoa_repens)))	(Elaeis_guineensis	Elaeis_oleifera)))))	Kingia_australis);
((Podococcus_barteri	((((Leopoldinia_pulchra	((Reinhardtia_simplex	(Reinhardtia_paiewonskiana	Reinhardtia_latisecta))	Reinhardtia_gracilis))	(Nypa_fruticans	((Burretiokentia_grandiflora	Calamus_caryotoides)	((Elaeis_oleifera	Elaeis_guineensis)	(Attalea_speciosa	Bactris_major)))))	(((Chamaedorea_seifrizii	Pelagodoxa_henryana)	(Geonoma_undata	Manicaria_saccifera))	Hydriastele_microspadix))	((Sabal_domingensis	Phoenix_dactylifera)	(Sclerosperma_profizianum	Serenoa_repens))))	Kingia_australis);
((Calamus_caryotoides	((((Attalea_speciosa	Nypa_fruticans)	(Bactris_major	(Elaeis_oleifera	Elaeis_guineensis)))	(((((Reinhardtia_simplex	(Reinhardtia_gracilis	(Reinhardtia_paiewonskiana	Reinhardtia_latisecta)))	((Geonoma_undata	Manicaria_saccifera)	(Leopoldinia_pulchra	Hydriastele_microspadix)))	(Phoenix_dactylifera	(Sabal_domingensis	(Podococcus_barteri	(Chamaedorea_seifrizii	Pelagodoxa_henryana)))))	Serenoa_repens)	Sclerosperma_profizianum))	Burretiokentia_grandiflora))	Kingia_australis);
((Calamus_caryotoides	(((Serenoa_repens	Sabal_domingensis)	((Phoenix_dactylifera	Nypa_fruticans)	(Sclerosperma_profizianum	((Attalea_speciosa	Bactris_major)	(((((Pelagodoxa_henryana	(Podococcus_barteri	Chamaedorea_seifrizii))	Reinhardtia_gracilis)	(((Reinhardtia_simplex	(Reinhardtia_paiewonskiana	Reinhardtia_latisecta))	Leopoldinia_pulchra)	Hydriastele_microspadix))	(Geonoma_undata	Manicaria_saccifera))	(Elaeis_oleifera	Elaeis_guineensis))))))	Burretiokentia_grandiflora))	Kingia_australis);
((Nypa_fruticans	((Burretiokentia_grandiflora	Calamus_caryotoides)	(((Sclerosperma_profizianum	(Serenoa_repens	(((Pelagodoxa_henryana	Chamaedorea_seifrizii)	Hydriastele_microspadix)	Geonoma_undata)))	(((Manicaria_saccifera	Reinhardtia_gracilis)	(Podococcus_barteri	(Sabal_domingensis	Phoenix_dactylifera)))	(Leopoldinia_pulchra	(Reinhardtia_simplex	(Reinhardtia_paiewonskiana	Reinhardtia_latisecta)))))	((Attalea_speciosa	Bactris_major)	(Elaeis_oleifera	Elaeis_guineensis)))))	Kingia_australis);
((Podococcus_barteri	((Manicaria_saccifera	((Reinhardtia_simplex	(Reinhardtia_paiewonskiana	Reinhardtia_latisecta))	Reinhardtia_gracilis))	((((Sclerosperma_profizianum	((Burretiokentia_grandiflora	(Attalea_speciosa	(Bactris_major	(Elaeis_oleifera	Elaeis_guineensis))))	(Nypa_fruticans	Calamus_caryotoides)))	((Serenoa_repens	Leopoldinia_pulchra)	((Geonoma_undata	(Chamaedorea_seifrizii	Pelagodoxa_henryana))	Hydriastele_microspadix)))	Sabal_domingensis)	Phoenix_dactylifera)))	Kingia_australis);
((Calamus_caryotoides	(Serenoa_repens	(((Podococcus_barteri	(Phoenix_dactylifera	Sabal_domingensis))	((Leopoldinia_pulchra	(Reinhardtia_gracilis	(Reinhardtia_simplex	(Reinhardtia_paiewonskiana	Reinhardtia_latisecta))))	(((Geonoma_undata	Manicaria_saccifera)	Nypa_fruticans)	(Hydriastele_microspadix	Pelagodoxa_henryana))))	(((Chamaedorea_seifrizii	Sclerosperma_profizianum)	((Attalea_speciosa	(Elaeis_oleifera	Elaeis_guineensis))	Bactris_major))	Burretiokentia_grandiflora))))	Kingia_australis);
((Calamus_caryotoides	(Serenoa_repens	((Reinhardtia_gracilis	(Phoenix_dactylifera	Sabal_domingensis))	(Burretiokentia_grandiflora	((((Podococcus_barteri	(Reinhardtia_simplex	(Reinhardtia_paiewonskiana	Reinhardtia_latisecta)))	((Geonoma_undata	Manicaria_saccifera)	((Nypa_fruticans	Hydriastele_microspadix)	Pelagodoxa_henryana)))	Leopoldinia_pulchra)	((Chamaedorea_seifrizii	Sclerosperma_profizianum)	(Attalea_speciosa	((Elaeis_oleifera	Elaeis_guineensis)	Bactris_major))))))))	Kingia_australis);
(((Leopoldinia_pulchra	Hydriastele_microspadix)	(((Nypa_fruticans	(Reinhardtia_gracilis	(Reinhardtia_simplex	(Reinhardtia_paiewonskiana	Reinhardtia_latisecta))))	(Pelagodoxa_henryana	Podococcus_barteri))	((Geonoma_undata	Manicaria_saccifera)	(((Sclerosperma_profizianum	((Elaeis_oleifera	Elaeis_guineensis)	(Bactris_major	Attalea_speciosa)))	Chamaedorea_seifrizii)	(((Burretiokentia_grandiflora	Calamus_caryotoides)	(Sabal_domingensis	Phoenix_dactylifera))	Serenoa_repens)))))	Kingia_australis);
(((Pelagodoxa_henryana	((Chamaedorea_seifrizii	Nypa_fruticans)	(((Sclerosperma_profizianum	Podococcus_barteri)	(((Reinhardtia_gracilis	(Reinhardtia_simplex	(Reinhardtia_paiewonskiana	Reinhardtia_latisecta)))	((Bactris_major	Attalea_speciosa)	(Elaeis_oleifera	Elaeis_guineensis)))	((Burretiokentia_grandiflora	(Sabal_domingensis	Phoenix_dactylifera))	(Calamus_caryotoides	Serenoa_repens))))	(Geonoma_undata	Manicaria_saccifera))))	(Hydriastele_microspadix	Leopoldinia_pulchra))	Kingia_australis);
((Calamus_caryotoides	(((Burretiokentia_grandiflora	Attalea_speciosa)	((Elaeis_oleifera	Elaeis_guineensis)	Bactris_major))	(Nypa_fruticans	(((Hydriastele_microspadix	Leopoldinia_pulchra)	Serenoa_repens)	((Sclerosperma_profizianum	Podococcus_barteri)	(Geonoma_undata	(Manicaria_saccifera	((Reinhardtia_simplex	(Reinhardtia_latisecta	(Reinhardtia_paiewonskiana	Reinhardtia_gracilis)))	(((Chamaedorea_seifrizii	Pelagodoxa_henryana)	Phoenix_dactylifera)	Sabal_domingensis)))))))))	Kingia_australis);
((Calamus_caryotoides	((((((Phoenix_dactylifera	Sabal_domingensis)	Sclerosperma_profizianum)	((Bactris_major	((Leopoldinia_pulchra	((((Hydriastele_microspadix	Pelagodoxa_henryana)	(Geonoma_undata	Manicaria_saccifera))	(Chamaedorea_seifrizii	Podococcus_barteri))	((Reinhardtia_simplex	(Reinhardtia_latisecta	Reinhardtia_paiewonskiana))	Reinhardtia_gracilis)))	(Elaeis_oleifera	Elaeis_guineensis)))	Attalea_speciosa))	Nypa_fruticans)	Serenoa_repens)	Burretiokentia_grandiflora))	Kingia_australis);
((Attalea_speciosa	((((Nypa_fruticans	(Serenoa_repens	(Burretiokentia_grandiflora	Calamus_caryotoides)))	((Phoenix_dactylifera	Sabal_domingensis)	Sclerosperma_profizianum))	Bactris_major)	(Leopoldinia_pulchra	((Hydriastele_microspadix	((Geonoma_undata	Manicaria_saccifera)	(Pelagodoxa_henryana	(Chamaedorea_seifrizii	Podococcus_barteri))))	((Reinhardtia_simplex	((Reinhardtia_gracilis	Reinhardtia_paiewonskiana)	Reinhardtia_latisecta))	(Elaeis_oleifera	Elaeis_guineensis))))))	Kingia_australis);
(((Nypa_fruticans	(((Burretiokentia_grandiflora	Bactris_major)	(Sclerosperma_profizianum	(((((Manicaria_saccifera	(Elaeis_oleifera	Elaeis_guineensis))	(((Reinhardtia_paiewonskiana	(Reinhardtia_latisecta	Reinhardtia_simplex))	Reinhardtia_gracilis)	((Phoenix_dactylifera	Sabal_domingensis)	(Pelagodoxa_henryana	(Chamaedorea_seifrizii	Podococcus_barteri)))))	(Hydriastele_microspadix	Geonoma_undata))	Serenoa_repens)	Leopoldinia_pulchra)))	Attalea_speciosa))	Calamus_caryotoides)	Kingia_australis);
((((Nypa_fruticans	(((Geonoma_undata	(((Bactris_major	Attalea_speciosa)	(((((Podococcus_barteri	(Phoenix_dactylifera	Sabal_domingensis))	(Pelagodoxa_henryana	Chamaedorea_seifrizii))	Manicaria_saccifera)	((((Reinhardtia_paiewonskiana	Reinhardtia_latisecta)	Reinhardtia_gracilis)	Reinhardtia_simplex)	(Elaeis_oleifera	Elaeis_guineensis)))	Leopoldinia_pulchra))	Hydriastele_microspadix))	Sclerosperma_profizianum)	Serenoa_repens))	Burretiokentia_grandiflora)	Calamus_caryotoides)	Kingia_australis);
((Calamus_caryotoides	(Serenoa_repens	((((((Reinhardtia_gracilis	(Reinhardtia_simplex	(Reinhardtia_paiewonskiana	Reinhardtia_latisecta)))	((Leopoldinia_pulchra	Hydriastele_microspadix)	((Bactris_major	Attalea_speciosa)	(Elaeis_oleifera	Elaeis_guineensis))))	Sclerosperma_profizianum)	(((Pelagodoxa_henryana	Chamaedorea_seifrizii)	Podococcus_barteri)	(Nypa_fruticans	(Manicaria_saccifera	Geonoma_undata))))	(Phoenix_dactylifera	Sabal_domingensis))	Burretiokentia_grandiflora)))	Kingia_australis);
(((Burretiokentia_grandiflora	(Nypa_fruticans	(Serenoa_repens	((Sclerosperma_profizianum	(Phoenix_dactylifera	Sabal_domingensis))	(((((((Pelagodoxa_henryana	Hydriastele_microspadix)	Leopoldinia_pulchra)	((Reinhardtia_latisecta	Reinhardtia_paiewonskiana)	Reinhardtia_simplex))	((Attalea_speciosa	Bactris_major)	(Elaeis_guineensis	Elaeis_oleifera)))	(Chamaedorea_seifrizii	Podococcus_barteri))	(Geonoma_undata	Manicaria_saccifera))	Reinhardtia_gracilis)))))	Calamus_caryotoides)	Kingia_australis);
((Reinhardtia_simplex	(((((((Calamus_caryotoides	Burretiokentia_grandiflora)	Serenoa_repens)	Nypa_fruticans)	(((Geonoma_undata	Manicaria_saccifera)	Chamaedorea_seifrizii)	((Sclerosperma_profizianum	Podococcus_barteri)	(Phoenix_dactylifera	Sabal_domingensis))))	(Pelagodoxa_henryana	(Leopoldinia_pulchra	Hydriastele_microspadix)))	((Attalea_speciosa	Bactris_major)	(Elaeis_guineensis	Elaeis_oleifera)))	(Reinhardtia_latisecta	(Reinhardtia_paiewonskiana	Reinhardtia_gracilis))))	Kingia_australis);
((Calamus_caryotoides	(Burretiokentia_grandiflora	(Nypa_fruticans	(((Attalea_speciosa	Bactris_major)	(Elaeis_guineensis	Elaeis_oleifera))	((((Chamaedorea_seifrizii	Podococcus_barteri)	(((Hydriastele_microspadix	((Manicaria_saccifera	Geonoma_undata)	Pelagodoxa_henryana))	Reinhardtia_gracilis)	((Reinhardtia_latisecta	Reinhardtia_paiewonskiana)	Reinhardtia_simplex)))	(Leopoldinia_pulchra	((Serenoa_repens	Phoenix_dactylifera)	Sabal_domingensis)))	Sclerosperma_profizianum)))))	Kingia_australis);
((Calamus_caryotoides	(Nypa_fruticans	(((Attalea_speciosa	Bactris_major)	(Elaeis_guineensis	Elaeis_oleifera))	(((Serenoa_repens	((Chamaedorea_seifrizii	Podococcus_barteri)	((((Leopoldinia_pulchra	Hydriastele_microspadix)	Pelagodoxa_henryana)	((Reinhardtia_gracilis	(Reinhardtia_latisecta	Reinhardtia_paiewonskiana))	Reinhardtia_simplex))	(Manicaria_saccifera	Geonoma_undata))))	(Sclerosperma_profizianum	(Sabal_domingensis	Phoenix_dactylifera)))	Burretiokentia_grandiflora))))	Kingia_australis);
((Attalea_speciosa	((Leopoldinia_pulchra	Hydriastele_microspadix)	((Bactris_major	(Elaeis_guineensis	Elaeis_oleifera))	(((((Sabal_domingensis	Phoenix_dactylifera)	(Serenoa_repens	(Calamus_caryotoides	Burretiokentia_grandiflora)))	((((Chamaedorea_seifrizii	Nypa_fruticans)	(Manicaria_saccifera	Geonoma_undata))	Podococcus_barteri)	Sclerosperma_profizianum))	Pelagodoxa_henryana)	(((Reinhardtia_paiewonskiana	Reinhardtia_latisecta)	Reinhardtia_gracilis)	Reinhardtia_simplex)))))	Kingia_australis);
((Podococcus_barteri	((Sclerosperma_profizianum	((((Reinhardtia_paiewonskiana	(Reinhardtia_latisecta	Reinhardtia_gracilis))	Reinhardtia_simplex)	(Serenoa_repens	(((Attalea_speciosa	Bactris_major)	(Elaeis_guineensis	Elaeis_oleifera))	(Calamus_caryotoides	Burretiokentia_grandiflora))))	(((Leopoldinia_pulchra	Hydriastele_microspadix)	((Pelagodoxa_henryana	Chamaedorea_seifrizii)	Nypa_fruticans))	(Manicaria_saccifera	Geonoma_undata))))	(Sabal_domingensis	Phoenix_dactylifera)))	Kingia_australis);
((Attalea_speciosa	((Calamus_caryotoides	Sclerosperma_profizianum)	((((Leopoldinia_pulchra	Podococcus_barteri)	(((Manicaria_saccifera	((((Chamaedorea_seifrizii	Elaeis_guineensis)	Elaeis_oleifera)	Pelagodoxa_henryana)	(Nypa_fruticans	Hydriastele_microspadix)))	Geonoma_undata)	((Reinhardtia_paiewonskiana	(Reinhardtia_latisecta	Reinhardtia_simplex))	Reinhardtia_gracilis)))	(Burretiokentia_grandiflora	Bactris_major))	(Serenoa_repens	(Sabal_domingensis	Phoenix_dactylifera)))))	Kingia_australis);
((Burretiokentia_grandiflora	((((((Reinhardtia_paiewonskiana	(Reinhardtia_latisecta	Reinhardtia_gracilis))	Reinhardtia_simplex)	(Sclerosperma_profizianum	(Sabal_domingensis	(Podococcus_barteri	Phoenix_dactylifera))))	(Manicaria_saccifera	(Hydriastele_microspadix	((Pelagodoxa_henryana	Chamaedorea_seifrizii)	Nypa_fruticans))))	((Geonoma_undata	(((Elaeis_guineensis	Elaeis_oleifera)	Bactris_major)	Attalea_speciosa))	(Serenoa_repens	Leopoldinia_pulchra)))	Calamus_caryotoides))	Kingia_australis);
((Burretiokentia_grandiflora	((Serenoa_repens	((((Leopoldinia_pulchra	(Reinhardtia_simplex	(Reinhardtia_paiewonskiana	(Reinhardtia_latisecta	Reinhardtia_gracilis))))	(Hydriastele_microspadix	((Podococcus_barteri	(Pelagodoxa_henryana	Chamaedorea_seifrizii))	((Geonoma_undata	Manicaria_saccifera)	Nypa_fruticans))))	((((Elaeis_guineensis	Elaeis_oleifera)	Bactris_major)	Attalea_speciosa)	Sclerosperma_profizianum))	(Sabal_domingensis	Phoenix_dactylifera)))	Calamus_caryotoides))	Kingia_australis);
(((Serenoa_repens	(Burretiokentia_grandiflora	((((Sclerosperma_profizianum	Podococcus_barteri)	(Geonoma_undata	Manicaria_saccifera))	((Nypa_fruticans	Chamaedorea_seifrizii)	(Pelagodoxa_henryana	((((Reinhardtia_simplex	(Reinhardtia_paiewonskiana	Reinhardtia_latisecta))	Reinhardtia_gracilis)	(Leopoldinia_pulchra	Hydriastele_microspadix))	(((Elaeis_guineensis	Elaeis_oleifera)	Bactris_major)	Attalea_speciosa)))))	(Sabal_domingensis	Phoenix_dactylifera))))	Calamus_caryotoides)	Kingia_australis);
((Calamus_caryotoides	((((Manicaria_saccifera	(((Chamaedorea_seifrizii	Pelagodoxa_henryana)	Hydriastele_microspadix)	Geonoma_undata))	(((Leopoldinia_pulchra	(Reinhardtia_simplex	(Reinhardtia_latisecta	(Reinhardtia_paiewonskiana	Reinhardtia_gracilis))))	(Attalea_speciosa	(Bactris_major	(Elaeis_guineensis	Elaeis_oleifera))))	(Sclerosperma_profizianum	(Podococcus_barteri	(Sabal_domingensis	Phoenix_dactylifera)))))	Serenoa_repens)	(Burretiokentia_grandiflora	Nypa_fruticans)))	Kingia_australis);
((Calamus_caryotoides	((Nypa_fruticans	(((Bactris_major	Attalea_speciosa)	(Elaeis_guineensis	Elaeis_oleifera))	(Sclerosperma_profizianum	(((((Chamaedorea_seifrizii	Pelagodoxa_henryana)	Hydriastele_microspadix)	Geonoma_undata)	(Leopoldinia_pulchra	((Manicaria_saccifera	(Podococcus_barteri	(Sabal_domingensis	Phoenix_dactylifera)))	((Reinhardtia_simplex	(Reinhardtia_latisecta	Reinhardtia_paiewonskiana))	Reinhardtia_gracilis))))	Serenoa_repens))))	Burretiokentia_grandiflora))	Kingia_australis);
((Attalea_speciosa	(((Elaeis_guineensis	Elaeis_oleifera)	Bactris_major)	(Sclerosperma_profizianum	((((Nypa_fruticans	((Chamaedorea_seifrizii	Pelagodoxa_henryana)	(Leopoldinia_pulchra	Hydriastele_microspadix)))	Geonoma_undata)	((Podococcus_barteri	(Sabal_domingensis	Phoenix_dactylifera))	(((Reinhardtia_simplex	(Reinhardtia_latisecta	Reinhardtia_paiewonskiana))	Reinhardtia_gracilis)	Manicaria_saccifera)))	((Calamus_caryotoides	Burretiokentia_grandiflora)	Serenoa_repens)))))	Kingia_australis);
((Attalea_speciosa	(Bactris_major	((Sclerosperma_profizianum	Serenoa_repens)	(((((Leopoldinia_pulchra	Hydriastele_microspadix)	(Nypa_fruticans	Chamaedorea_seifrizii))	Pelagodoxa_henryana)	Geonoma_undata)	(((Podococcus_barteri	(((Calamus_caryotoides	Burretiokentia_grandiflora)	Sabal_domingensis)	Phoenix_dactylifera))	(Reinhardtia_gracilis	((Elaeis_guineensis	Elaeis_oleifera)	Manicaria_saccifera)))	(Reinhardtia_simplex	(Reinhardtia_latisecta	Reinhardtia_paiewonskiana)))))))	Kingia_australis);
((Calamus_caryotoides	(Burretiokentia_grandiflora	(Serenoa_repens	((((((Reinhardtia_simplex	(Reinhardtia_gracilis	(Reinhardtia_latisecta	Reinhardtia_paiewonskiana)))	((((Nypa_fruticans	Hydriastele_microspadix)	(Pelagodoxa_henryana	Chamaedorea_seifrizii))	Geonoma_undata)	Manicaria_saccifera))	(Podococcus_barteri	(Sabal_domingensis	Phoenix_dactylifera)))	Attalea_speciosa)	(Bactris_major	((Elaeis_guineensis	Elaeis_oleifera)	Sclerosperma_profizianum)))	Leopoldinia_pulchra))))	Kingia_australis);
((Calamus_caryotoides	(Burretiokentia_grandiflora	((Serenoa_repens	((((Hydriastele_microspadix	Leopoldinia_pulchra)	((Reinhardtia_gracilis	(Reinhardtia_simplex	(Reinhardtia_latisecta	Reinhardtia_paiewonskiana)))	((Elaeis_guineensis	Elaeis_oleifera)	(Bactris_major	Attalea_speciosa))))	(Sclerosperma_profizianum	(Manicaria_saccifera	Geonoma_undata)))	(((Pelagodoxa_henryana	Chamaedorea_seifrizii)	Podococcus_barteri)	(Sabal_domingensis	Phoenix_dactylifera))))	Nypa_fruticans)))	Kingia_australis);
((Calamus_caryotoides	(Sclerosperma_profizianum	(((((((Elaeis_guineensis	Elaeis_oleifera)	(Reinhardtia_gracilis	(Reinhardtia_simplex	(Reinhardtia_latisecta	Reinhardtia_paiewonskiana))))	((Pelagodoxa_henryana	(Chamaedorea_seifrizii	Podococcus_barteri))	((Manicaria_saccifera	Geonoma_undata)	(Nypa_fruticans	Hydriastele_microspadix))))	(Sabal_domingensis	Phoenix_dactylifera))	Burretiokentia_grandiflora)	(Attalea_speciosa	Bactris_major))	(Leopoldinia_pulchra	Serenoa_repens))))	Kingia_australis);
((Calamus_caryotoides	(Serenoa_repens	((((Burretiokentia_grandiflora	Sabal_domingensis)	Phoenix_dactylifera)	(((((Pelagodoxa_henryana	(Hydriastele_microspadix	Leopoldinia_pulchra))	((Reinhardtia_simplex	(Reinhardtia_latisecta	Reinhardtia_paiewonskiana))	Reinhardtia_gracilis))	((Attalea_speciosa	Bactris_major)	(Elaeis_guineensis	Elaeis_oleifera)))	(Sclerosperma_profizianum	(Podococcus_barteri	Chamaedorea_seifrizii)))	(Manicaria_saccifera	Geonoma_undata)))	Nypa_fruticans)))	Kingia_australis);
((Hydriastele_microspadix	((Nypa_fruticans	Chamaedorea_seifrizii)	((Manicaria_saccifera	Geonoma_undata)	(((Burretiokentia_grandiflora	(Calamus_caryotoides	Serenoa_repens))	(Sabal_domingensis	((Sclerosperma_profizianum	Podococcus_barteri)	Phoenix_dactylifera)))	(((Reinhardtia_paiewonskiana	Reinhardtia_latisecta)	Reinhardtia_gracilis)	(((Attalea_speciosa	Bactris_major)	(Elaeis_guineensis	Elaeis_oleifera))	((Reinhardtia_simplex	Pelagodoxa_henryana)	Leopoldinia_pulchra)))))))	Kingia_australis);
((Podococcus_barteri	((((Phoenix_dactylifera	Sabal_domingensis)	((Burretiokentia_grandiflora	Calamus_caryotoides)	Serenoa_repens))	((((((Attalea_speciosa	Bactris_major)	(Elaeis_guineensis	Elaeis_oleifera))	(((Reinhardtia_simplex	(Reinhardtia_paiewonskiana	Reinhardtia_latisecta))	Reinhardtia_gracilis)	Leopoldinia_pulchra))	Pelagodoxa_henryana)	Hydriastele_microspadix)	(Manicaria_saccifera	((Nypa_fruticans	Chamaedorea_seifrizii)	Geonoma_undata))))	Sclerosperma_profizianum))	Kingia_australis);
(((((Serenoa_repens	((Geonoma_undata	Manicaria_saccifera)	((Chamaedorea_seifrizii	(Sclerosperma_profizianum	(Podococcus_barteri	(Sabal_domingensis	Phoenix_dactylifera))))	((((Reinhardtia_simplex	(Reinhardtia_latisecta	Reinhardtia_paiewonskiana))	Reinhardtia_gracilis)	Leopoldinia_pulchra)	((Attalea_speciosa	((Elaeis_oleifera	Bactris_major)	Elaeis_guineensis))	(Hydriastele_microspadix	Pelagodoxa_henryana))))))	Nypa_fruticans)	Burretiokentia_grandiflora)	Calamus_caryotoides)	Kingia_australis);
((Hydriastele_microspadix	(((Chamaedorea_seifrizii	Pelagodoxa_henryana)	(Geonoma_undata	Manicaria_saccifera))	((Podococcus_barteri	(Leopoldinia_pulchra	Serenoa_repens))	((Reinhardtia_simplex	((Reinhardtia_gracilis	Reinhardtia_paiewonskiana)	Reinhardtia_latisecta))	((((Attalea_speciosa	(Sclerosperma_profizianum	(Sabal_domingensis	Phoenix_dactylifera)))	Bactris_major)	(Elaeis_oleifera	Elaeis_guineensis))	((Burretiokentia_grandiflora	Calamus_caryotoides)	Nypa_fruticans))))))	Kingia_australis);
((Calamus_caryotoides	(((((Geonoma_undata	Manicaria_saccifera)	(((((Reinhardtia_simplex	(Reinhardtia_latisecta	(Reinhardtia_paiewonskiana	Reinhardtia_gracilis)))	(Leopoldinia_pulchra	(((Chamaedorea_seifrizii	Pelagodoxa_henryana)	Nypa_fruticans)	Hydriastele_microspadix)))	((Attalea_speciosa	Bactris_major)	(Elaeis_oleifera	Elaeis_guineensis)))	Sclerosperma_profizianum)	Podococcus_barteri))	(Sabal_domingensis	Phoenix_dactylifera))	Serenoa_repens)	Burretiokentia_grandiflora))	Kingia_australis);
((Reinhardtia_simplex	(Reinhardtia_gracilis	((((Hydriastele_microspadix	Leopoldinia_pulchra)	(Attalea_speciosa	(Bactris_major	(Elaeis_oleifera	Elaeis_guineensis))))	(((Sclerosperma_profizianum	(Podococcus_barteri	(Sabal_domingensis	Phoenix_dactylifera)))	(Serenoa_repens	(Burretiokentia_grandiflora	Calamus_caryotoides)))	(((Chamaedorea_seifrizii	Pelagodoxa_henryana)	Nypa_fruticans)	(Geonoma_undata	Manicaria_saccifera))))	(Reinhardtia_latisecta	Reinhardtia_paiewonskiana))))	Kingia_australis);
(((Burretiokentia_grandiflora	Calamus_caryotoides)	(Nypa_fruticans	(((Bactris_major	Attalea_speciosa)	(Elaeis_oleifera	Elaeis_guineensis))	(((Sabal_domingensis	(Serenoa_repens	Phoenix_dactylifera))	Sclerosperma_profizianum)	(((Reinhardtia_simplex	(Reinhardtia_latisecta	Reinhardtia_paiewonskiana))	(Hydriastele_microspadix	Leopoldinia_pulchra))	((((Chamaedorea_seifrizii	Pelagodoxa_henryana)	Podococcus_barteri)	(Geonoma_undata	Manicaria_saccifera))	Reinhardtia_gracilis))))))	Kingia_australis);
((((Serenoa_repens	((Phoenix_dactylifera	Sabal_domingensis)	((((Reinhardtia_gracilis	(Reinhardtia_simplex	(Reinhardtia_latisecta	Reinhardtia_paiewonskiana)))	((Nypa_fruticans	((Geonoma_undata	Manicaria_saccifera)	Hydriastele_microspadix))	(Pelagodoxa_henryana	(Podococcus_barteri	Chamaedorea_seifrizii))))	(Sclerosperma_profizianum	(Attalea_speciosa	((Elaeis_oleifera	Elaeis_guineensis)	Bactris_major))))	Leopoldinia_pulchra)))	Burretiokentia_grandiflora)	Calamus_caryotoides)	Kingia_australis);
((((Serenoa_repens	(((((Phoenix_dactylifera	Sabal_domingensis)	Sclerosperma_profizianum)	(Bactris_major	(((Leopoldinia_pulchra	Hydriastele_microspadix)	((((Reinhardtia_latisecta	Reinhardtia_paiewonskiana)	Reinhardtia_simplex)	((Elaeis_oleifera	Elaeis_guineensis)	Manicaria_saccifera))	(Pelagodoxa_henryana	((Reinhardtia_gracilis	Podococcus_barteri)	Chamaedorea_seifrizii))))	Attalea_speciosa)))	Geonoma_undata)	Nypa_fruticans))	Burretiokentia_grandiflora)	Calamus_caryotoides)	Kingia_australis);
(((((Attalea_speciosa	Bactris_major)	(Burretiokentia_grandiflora	((((Manicaria_saccifera	Geonoma_undata)	(((Pelagodoxa_henryana	Chamaedorea_seifrizii)	Podococcus_barteri)	(((Leopoldinia_pulchra	Hydriastele_microspadix)	(Reinhardtia_gracilis	((Reinhardtia_latisecta	Reinhardtia_paiewonskiana)	Reinhardtia_simplex)))	(Elaeis_oleifera	Elaeis_guineensis))))	Serenoa_repens)	((Sclerosperma_profizianum	Sabal_domingensis)	Phoenix_dactylifera))))	Nypa_fruticans)	Calamus_caryotoides)	Kingia_australis);
((((Burretiokentia_grandiflora	(((((Manicaria_saccifera	Geonoma_undata)	(Podococcus_barteri	((Leopoldinia_pulchra	(Reinhardtia_gracilis	((Reinhardtia_latisecta	Reinhardtia_paiewonskiana)	Reinhardtia_simplex)))	((Pelagodoxa_henryana	Hydriastele_microspadix)	(Elaeis_oleifera	Elaeis_guineensis)))))	(Chamaedorea_seifrizii	Sclerosperma_profizianum))	((Phoenix_dactylifera	Sabal_domingensis)	Serenoa_repens))	(Attalea_speciosa	Bactris_major)))	Nypa_fruticans)	Calamus_caryotoides)	Kingia_australis);
(((((Serenoa_repens	(((Podococcus_barteri	((((Reinhardtia_latisecta	Reinhardtia_paiewonskiana)	Reinhardtia_simplex)	(Pelagodoxa_henryana	(Leopoldinia_pulchra	((Reinhardtia_gracilis	Elaeis_oleifera)	Elaeis_guineensis))))	((Hydriastele_microspadix	(Chamaedorea_seifrizii	Nypa_fruticans))	(Manicaria_saccifera	Geonoma_undata))))	Burretiokentia_grandiflora)	(Phoenix_dactylifera	Sabal_domingensis)))	(Attalea_speciosa	Bactris_major))	Sclerosperma_profizianum)	Calamus_caryotoides)	Kingia_australis);
((Calamus_caryotoides	((Nypa_fruticans	((Attalea_speciosa	((Elaeis_oleifera	Elaeis_guineensis)	Bactris_major))	(Serenoa_repens	((Sclerosperma_profizianum	((Leopoldinia_pulchra	(((Reinhardtia_paiewonskiana	Reinhardtia_gracilis)	Reinhardtia_latisecta)	Reinhardtia_simplex))	(((Chamaedorea_seifrizii	Podococcus_barteri)	(Phoenix_dactylifera	Sabal_domingensis))	Manicaria_saccifera)))	((Pelagodoxa_henryana	Hydriastele_microspadix)	Geonoma_undata)))))	Burretiokentia_grandiflora))	Kingia_australis);
((Calamus_caryotoides	((Nypa_fruticans	((Bactris_major	(Attalea_speciosa	(Elaeis_oleifera	Elaeis_guineensis)))	(((Hydriastele_microspadix	((((Manicaria_saccifera	Geonoma_undata)	Leopoldinia_pulchra)	((Pelagodoxa_henryana	(Chamaedorea_seifrizii	Podococcus_barteri))	(Phoenix_dactylifera	Sabal_domingensis)))	(((Reinhardtia_paiewonskiana	Reinhardtia_latisecta)	Reinhardtia_simplex)	Reinhardtia_gracilis)))	Serenoa_repens)	Sclerosperma_profizianum)))	Burretiokentia_grandiflora))	Kingia_australis);
((Calamus_caryotoides	(((((Nypa_fruticans	Sclerosperma_profizianum)	((((Reinhardtia_gracilis	((Pelagodoxa_henryana	(Chamaedorea_seifrizii	Podococcus_barteri))	(Phoenix_dactylifera	Sabal_domingensis)))	((Reinhardtia_paiewonskiana	Reinhardtia_latisecta)	Reinhardtia_simplex))	Manicaria_saccifera)	((Leopoldinia_pulchra	Hydriastele_microspadix)	(Attalea_speciosa	((Elaeis_oleifera	Elaeis_guineensis)	Bactris_major)))))	Geonoma_undata)	Burretiokentia_grandiflora)	Serenoa_repens))	Kingia_australis);
((Calamus_caryotoides	(Burretiokentia_grandiflora	((Sclerosperma_profizianum	((((Pelagodoxa_henryana	Chamaedorea_seifrizii)	(Podococcus_barteri	(Phoenix_dactylifera	Sabal_domingensis)))	(((Leopoldinia_pulchra	Hydriastele_microspadix)	((Nypa_fruticans	Attalea_speciosa)	((Elaeis_oleifera	Elaeis_guineensis)	Bactris_major)))	(Reinhardtia_gracilis	((Reinhardtia_paiewonskiana	Reinhardtia_latisecta)	Reinhardtia_simplex))))	(Geonoma_undata	Manicaria_saccifera)))	Serenoa_repens)))	Kingia_australis);
((Calamus_caryotoides	(Burretiokentia_grandiflora	((Phoenix_dactylifera	(Sabal_domingensis	(((Leopoldinia_pulchra	(((Reinhardtia_gracilis	((Reinhardtia_paiewonskiana	Reinhardtia_latisecta)	Reinhardtia_simplex))	((Pelagodoxa_henryana	Hydriastele_microspadix)	((Chamaedorea_seifrizii	Nypa_fruticans)	(Geonoma_undata	Manicaria_saccifera))))	((Elaeis_oleifera	Elaeis_guineensis)	(Attalea_speciosa	Bactris_major))))	Podococcus_barteri)	Sclerosperma_profizianum)))	Serenoa_repens)))	Kingia_australis);
((Calamus_caryotoides	(Burretiokentia_grandiflora	((Nypa_fruticans	((((Podococcus_barteri	(Sclerosperma_profizianum	(Phoenix_dactylifera	Sabal_domingensis)))	(Geonoma_undata	Manicaria_saccifera))	(((Reinhardtia_gracilis	((Elaeis_oleifera	Elaeis_guineensis)	(Attalea_speciosa	Bactris_major)))	(Leopoldinia_pulchra	((Reinhardtia_paiewonskiana	Reinhardtia_latisecta)	Reinhardtia_simplex)))	(Pelagodoxa_henryana	Hydriastele_microspadix)))	Chamaedorea_seifrizii))	Serenoa_repens)))	Kingia_australis);
((Calamus_caryotoides	(Burretiokentia_grandiflora	(((Phoenix_dactylifera	Sabal_domingensis)	(((Attalea_speciosa	(Bactris_major	(Elaeis_oleifera	Elaeis_guineensis)))	Sclerosperma_profizianum)	((Hydriastele_microspadix	(((Geonoma_undata	Manicaria_saccifera)	Nypa_fruticans)	((Podococcus_barteri	Chamaedorea_seifrizii)	Pelagodoxa_henryana)))	(Leopoldinia_pulchra	(Reinhardtia_gracilis	((Reinhardtia_paiewonskiana	Reinhardtia_latisecta)	Reinhardtia_simplex))))))	Serenoa_repens)))	Kingia_australis);
((Calamus_caryotoides	(Nypa_fruticans	(Attalea_speciosa	(((Serenoa_repens	(Burretiokentia_grandiflora	Bactris_major))	Sclerosperma_profizianum)	(Geonoma_undata	((Leopoldinia_pulchra	Hydriastele_microspadix)	((Manicaria_saccifera	(Elaeis_oleifera	Elaeis_guineensis))	(((Chamaedorea_seifrizii	((Phoenix_dactylifera	Sabal_domingensis)	Podococcus_barteri))	Pelagodoxa_henryana)	(Reinhardtia_gracilis	((Reinhardtia_paiewonskiana	Reinhardtia_latisecta)	Reinhardtia_simplex))))))))))	Kingia_australis);
((Calamus_caryotoides	(Nypa_fruticans	(((Attalea_speciosa	(Burretiokentia_grandiflora	Bactris_major))	(Sclerosperma_profizianum	((((Elaeis_oleifera	Elaeis_guineensis)	(Leopoldinia_pulchra	((Reinhardtia_latisecta	(Reinhardtia_paiewonskiana	Reinhardtia_gracilis))	Reinhardtia_simplex)))	(Phoenix_dactylifera	Sabal_domingensis))	((Manicaria_saccifera	((Podococcus_barteri	Chamaedorea_seifrizii)	Pelagodoxa_henryana))	(Hydriastele_microspadix	Geonoma_undata)))))	Serenoa_repens)))	Kingia_australis);
((Calamus_caryotoides	(((((Nypa_fruticans	Chamaedorea_seifrizii)	(((Manicaria_saccifera	((Phoenix_dactylifera	Sabal_domingensis)	Podococcus_barteri))	((((Elaeis_oleifera	Elaeis_guineensis)	Leopoldinia_pulchra)	Pelagodoxa_henryana)	((Hydriastele_microspadix	(Attalea_speciosa	Bactris_major))	(Reinhardtia_gracilis	(Reinhardtia_simplex	(Reinhardtia_latisecta	Reinhardtia_paiewonskiana))))))	Geonoma_undata))	Sclerosperma_profizianum)	Serenoa_repens)	Burretiokentia_grandiflora))	Kingia_australis);
((Podococcus_barteri	(((((Serenoa_repens	((Manicaria_saccifera	Geonoma_undata)	(((Reinhardtia_latisecta	(Reinhardtia_paiewonskiana	Reinhardtia_gracilis))	Reinhardtia_simplex)	(Hydriastele_microspadix	Leopoldinia_pulchra))))	((Nypa_fruticans	Calamus_caryotoides)	(Attalea_speciosa	((Elaeis_oleifera	Elaeis_guineensis)	(Burretiokentia_grandiflora	Bactris_major)))))	(Pelagodoxa_henryana	Chamaedorea_seifrizii))	(Sabal_domingensis	Phoenix_dactylifera))	Sclerosperma_profizianum))	Kingia_australis);
((Calamus_caryotoides	((((Sabal_domingensis	Phoenix_dactylifera)	(((Sclerosperma_profizianum	(Bactris_major	Attalea_speciosa))	(((((Reinhardtia_latisecta	(Reinhardtia_paiewonskiana	Reinhardtia_gracilis))	Reinhardtia_simplex)	(Elaeis_oleifera	Elaeis_guineensis))	(((Manicaria_saccifera	Geonoma_undata)	Hydriastele_microspadix)	(Pelagodoxa_henryana	(Podococcus_barteri	Chamaedorea_seifrizii))))	Leopoldinia_pulchra))	Serenoa_repens))	Nypa_fruticans)	Burretiokentia_grandiflora))	Kingia_australis);
((Calamus_caryotoides	((Serenoa_repens	((Sabal_domingensis	Phoenix_dactylifera)	((Geonoma_undata	(Sclerosperma_profizianum	Nypa_fruticans))	((Manicaria_saccifera	((((Reinhardtia_latisecta	Reinhardtia_paiewonskiana)	Reinhardtia_simplex)	Reinhardtia_gracilis)	(((Bactris_major	Attalea_speciosa)	(Elaeis_oleifera	Elaeis_guineensis))	(Pelagodoxa_henryana	(Leopoldinia_pulchra	Hydriastele_microspadix)))))	(Podococcus_barteri	Chamaedorea_seifrizii)))))	Burretiokentia_grandiflora))	Kingia_australis);
((Calamus_caryotoides	(Sclerosperma_profizianum	((((Bactris_major	(Elaeis_oleifera	Elaeis_guineensis))	(Attalea_speciosa	Burretiokentia_grandiflora))	Reinhardtia_gracilis)	((((Nypa_fruticans	Hydriastele_microspadix)	(Geonoma_undata	Manicaria_saccifera))	((Reinhardtia_latisecta	Reinhardtia_paiewonskiana)	Reinhardtia_simplex))	((Serenoa_repens	Leopoldinia_pulchra)	(((Podococcus_barteri	Chamaedorea_seifrizii)	Pelagodoxa_henryana)	(Sabal_domingensis	Phoenix_dactylifera)))))))	Kingia_australis);
((Calamus_caryotoides	((Sclerosperma_profizianum	(Serenoa_repens	(((Nypa_fruticans	(Geonoma_undata	Manicaria_saccifera))	((Sabal_domingensis	Phoenix_dactylifera)	(Podococcus_barteri	Chamaedorea_seifrizii)))	((Leopoldinia_pulchra	Hydriastele_microspadix)	(((Reinhardtia_gracilis	((Reinhardtia_latisecta	Reinhardtia_paiewonskiana)	Reinhardtia_simplex))	Pelagodoxa_henryana)	((Bactris_major	(Elaeis_oleifera	Elaeis_guineensis))	Attalea_speciosa))))))	Burretiokentia_grandiflora))	Kingia_australis);
((Calamus_caryotoides	((Nypa_fruticans	(Attalea_speciosa	((Bactris_major	(Elaeis_oleifera	Elaeis_guineensis))	(Sclerosperma_profizianum	(((Geonoma_undata	Manicaria_saccifera)	((Reinhardtia_latisecta	Reinhardtia_paiewonskiana)	Reinhardtia_simplex))	(((Leopoldinia_pulchra	(Hydriastele_microspadix	Reinhardtia_gracilis))	Serenoa_repens)	((Sabal_domingensis	Phoenix_dactylifera)	((Chamaedorea_seifrizii	Podococcus_barteri)	Pelagodoxa_henryana))))))))	Burretiokentia_grandiflora))	Kingia_australis);
((Calamus_caryotoides	((Serenoa_repens	((((Nypa_fruticans	Hydriastele_microspadix)	Geonoma_undata)	((Leopoldinia_pulchra	((Reinhardtia_latisecta	Reinhardtia_paiewonskiana)	(Reinhardtia_simplex	Reinhardtia_gracilis)))	(Manicaria_saccifera	((Pelagodoxa_henryana	(Chamaedorea_seifrizii	Podococcus_barteri))	(Sabal_domingensis	Phoenix_dactylifera)))))	((Attalea_speciosa	((Elaeis_oleifera	Elaeis_guineensis)	Bactris_major))	Sclerosperma_profizianum)))	Burretiokentia_grandiflora))	Kingia_australis);
((Nypa_fruticans	((Burretiokentia_grandiflora	Calamus_caryotoides)	((Sabal_domingensis	(Phoenix_dactylifera	(Sclerosperma_profizianum	Podococcus_barteri)))	(Serenoa_repens	(((Reinhardtia_simplex	(Reinhardtia_latisecta	Reinhardtia_paiewonskiana))	Reinhardtia_gracilis)	(((((Elaeis_oleifera	Elaeis_guineensis)	(Bactris_major	Attalea_speciosa))	Chamaedorea_seifrizii)	Leopoldinia_pulchra)	(Hydriastele_microspadix	(Pelagodoxa_henryana	(Geonoma_undata	Manicaria_saccifera)))))))))	Kingia_australis);
((Calamus_caryotoides	((((Serenoa_repens	(((Geonoma_undata	Manicaria_saccifera)	((((Bactris_major	Attalea_speciosa)	(Elaeis_oleifera	Elaeis_guineensis))	(Reinhardtia_simplex	(Reinhardtia_latisecta	Reinhardtia_paiewonskiana)))	((Leopoldinia_pulchra	Hydriastele_microspadix)	Pelagodoxa_henryana)))	((Phoenix_dactylifera	(Podococcus_barteri	(Reinhardtia_gracilis	Sabal_domingensis)))	Sclerosperma_profizianum)))	Chamaedorea_seifrizii)	Nypa_fruticans)	Burretiokentia_grandiflora))	Kingia_australis);
((Calamus_caryotoides	((((Serenoa_repens	(((Geonoma_undata	Manicaria_saccifera)	((Reinhardtia_simplex	(Reinhardtia_latisecta	Reinhardtia_paiewonskiana))	((Leopoldinia_pulchra	Hydriastele_microspadix)	Pelagodoxa_henryana)))	(((Sabal_domingensis	(Reinhardtia_gracilis	Phoenix_dactylifera))	(Chamaedorea_seifrizii	Podococcus_barteri))	Sclerosperma_profizianum)))	((Bactris_major	Attalea_speciosa)	(Elaeis_oleifera	Elaeis_guineensis)))	Nypa_fruticans)	Burretiokentia_grandiflora))	Kingia_australis);
(((((((Calamus_caryotoides	(Burretiokentia_grandiflora	Nypa_fruticans))	Serenoa_repens)	Phoenix_dactylifera)	Sabal_domingensis)	Sclerosperma_profizianum)	((Chamaedorea_seifrizii	(((Pelagodoxa_henryana	((Attalea_speciosa	Bactris_major)	(Elaeis_oleifera	Elaeis_guineensis)))	((Reinhardtia_simplex	(Reinhardtia_gracilis	(Reinhardtia_paiewonskiana	Reinhardtia_latisecta)))	(Leopoldinia_pulchra	Hydriastele_microspadix)))	(Manicaria_saccifera	Geonoma_undata)))	Podococcus_barteri))	Kingia_australis);
((Hydriastele_microspadix	(((((Serenoa_repens	(Manicaria_saccifera	Geonoma_undata))	((Phoenix_dactylifera	((Chamaedorea_seifrizii	Podococcus_barteri)	Sabal_domingensis))	(((Calamus_caryotoides	Sclerosperma_profizianum)	Burretiokentia_grandiflora)	Nypa_fruticans)))	(((Attalea_speciosa	Bactris_major)	(Elaeis_oleifera	Elaeis_guineensis))	Pelagodoxa_henryana))	(Reinhardtia_gracilis	(Reinhardtia_simplex	(Reinhardtia_latisecta	Reinhardtia_paiewonskiana))))	Leopoldinia_pulchra))	Kingia_australis);
(((Burretiokentia_grandiflora	Calamus_caryotoides)	((Sclerosperma_profizianum	((((((((Chamaedorea_seifrizii	Podococcus_barteri)	Pelagodoxa_henryana)	(Hydriastele_microspadix	(Manicaria_saccifera	Geonoma_undata)))	(((Reinhardtia_gracilis	Reinhardtia_simplex)	Reinhardtia_latisecta)	Reinhardtia_paiewonskiana))	Leopoldinia_pulchra)	(Elaeis_oleifera	Elaeis_guineensis))	(Serenoa_repens	(Phoenix_dactylifera	Sabal_domingensis)))	(Attalea_speciosa	Bactris_major)))	Nypa_fruticans))	Kingia_australis);
((((((Sclerosperma_profizianum	((Serenoa_repens	(Phoenix_dactylifera	Sabal_domingensis))	((((Chamaedorea_seifrizii	Podococcus_barteri)	Pelagodoxa_henryana)	((Leopoldinia_pulchra	Hydriastele_microspadix)	(Manicaria_saccifera	Geonoma_undata)))	((Elaeis_oleifera	Elaeis_guineensis)	(((Reinhardtia_latisecta	Reinhardtia_paiewonskiana)	Reinhardtia_simplex)	Reinhardtia_gracilis)))))	(Bactris_major	Attalea_speciosa))	Nypa_fruticans)	Burretiokentia_grandiflora)	Calamus_caryotoides)	Kingia_australis);
(((Burretiokentia_grandiflora	((((Sclerosperma_profizianum	(Phoenix_dactylifera	Sabal_domingensis))	(Attalea_speciosa	(Bactris_major	(Elaeis_guineensis	((((Reinhardtia_gracilis	(Reinhardtia_latisecta	Reinhardtia_paiewonskiana))	Reinhardtia_simplex)	((Leopoldinia_pulchra	Hydriastele_microspadix)	(((Manicaria_saccifera	Geonoma_undata)	(Chamaedorea_seifrizii	Podococcus_barteri))	Pelagodoxa_henryana)))	Elaeis_oleifera)))))	Nypa_fruticans)	Serenoa_repens))	Calamus_caryotoides)	Kingia_australis);
(((((Phoenix_dactylifera	(Burretiokentia_grandiflora	Sabal_domingensis))	(((Nypa_fruticans	Sclerosperma_profizianum)	(Attalea_speciosa	Bactris_major))	(Geonoma_undata	(Hydriastele_microspadix	((((Reinhardtia_gracilis	Leopoldinia_pulchra)	((Chamaedorea_seifrizii	Podococcus_barteri)	Pelagodoxa_henryana))	(Manicaria_saccifera	(Elaeis_oleifera	Elaeis_guineensis)))	((Reinhardtia_paiewonskiana	Reinhardtia_latisecta)	Reinhardtia_simplex))))))	Serenoa_repens)	Calamus_caryotoides)	Kingia_australis);
((((((Phoenix_dactylifera	Sabal_domingensis)	(((Attalea_speciosa	Bactris_major)	((Geonoma_undata	(Pelagodoxa_henryana	((Chamaedorea_seifrizii	Podococcus_barteri)	((Manicaria_saccifera	(Elaeis_oleifera	Elaeis_guineensis))	((Reinhardtia_paiewonskiana	(Reinhardtia_gracilis	Reinhardtia_latisecta))	Reinhardtia_simplex)))))	(Leopoldinia_pulchra	Hydriastele_microspadix)))	(Nypa_fruticans	Sclerosperma_profizianum)))	Serenoa_repens)	Burretiokentia_grandiflora)	Calamus_caryotoides)	Kingia_australis);
((((((Phoenix_dactylifera	Sabal_domingensis)	((((((Manicaria_saccifera	Geonoma_undata)	((Reinhardtia_latisecta	(Reinhardtia_paiewonskiana	Reinhardtia_gracilis))	Reinhardtia_simplex))	(Elaeis_oleifera	Elaeis_guineensis))	((Pelagodoxa_henryana	Chamaedorea_seifrizii)	Podococcus_barteri))	(Leopoldinia_pulchra	Hydriastele_microspadix))	((Attalea_speciosa	Bactris_major)	(Nypa_fruticans	Sclerosperma_profizianum))))	Serenoa_repens)	Burretiokentia_grandiflora)	Calamus_caryotoides)	Kingia_australis);
((((((Phoenix_dactylifera	Sabal_domingensis)	(((((Reinhardtia_latisecta	(Reinhardtia_paiewonskiana	Reinhardtia_gracilis))	Reinhardtia_simplex)	((Leopoldinia_pulchra	Hydriastele_microspadix)	((Pelagodoxa_henryana	(Chamaedorea_seifrizii	Podococcus_barteri))	(Manicaria_saccifera	Geonoma_undata))))	((Elaeis_oleifera	Elaeis_guineensis)	(Attalea_speciosa	Bactris_major)))	(Nypa_fruticans	Sclerosperma_profizianum)))	Serenoa_repens)	Burretiokentia_grandiflora)	Calamus_caryotoides)	Kingia_australis);
(((((((Sclerosperma_profizianum	(Attalea_speciosa	(Bactris_major	(Elaeis_oleifera	Elaeis_guineensis))))	Serenoa_repens)	((Phoenix_dactylifera	Sabal_domingensis)	((Manicaria_saccifera	Geonoma_undata)	(((((Reinhardtia_latisecta	Reinhardtia_paiewonskiana)	Reinhardtia_simplex)	Reinhardtia_gracilis)	(Leopoldinia_pulchra	Hydriastele_microspadix))	(Pelagodoxa_henryana	(Chamaedorea_seifrizii	Podococcus_barteri))))))	Nypa_fruticans)	Burretiokentia_grandiflora)	Calamus_caryotoides)	Kingia_australis);
(((Nypa_fruticans	(Serenoa_repens	(Sclerosperma_profizianum	(((Leopoldinia_pulchra	(((Reinhardtia_latisecta	(Reinhardtia_paiewonskiana	Reinhardtia_gracilis))	Reinhardtia_simplex)	((Phoenix_dactylifera	(Podococcus_barteri	Sabal_domingensis))	(Pelagodoxa_henryana	Chamaedorea_seifrizii))))	((Manicaria_saccifera	Geonoma_undata)	Hydriastele_microspadix))	((Elaeis_oleifera	Elaeis_guineensis)	((Burretiokentia_grandiflora	Bactris_major)	Attalea_speciosa))))))	Calamus_caryotoides)	Kingia_australis);
((Calamus_caryotoides	((((((Manicaria_saccifera	Geonoma_undata)	((Pelagodoxa_henryana	(Podococcus_barteri	Chamaedorea_seifrizii))	(((Reinhardtia_latisecta	Reinhardtia_paiewonskiana)	Reinhardtia_simplex)	Reinhardtia_gracilis)))	(Serenoa_repens	((Nypa_fruticans	((Bactris_major	Attalea_speciosa)	((Elaeis_oleifera	Elaeis_guineensis)	(Leopoldinia_pulchra	Hydriastele_microspadix))))	Sclerosperma_profizianum)))	Phoenix_dactylifera)	Sabal_domingensis)	Burretiokentia_grandiflora))	Kingia_australis);
(((Calamus_caryotoides	Burretiokentia_grandiflora)	(Nypa_fruticans	((Sclerosperma_profizianum	(((((Phoenix_dactylifera	Sabal_domingensis)	(Pelagodoxa_henryana	(Podococcus_barteri	Chamaedorea_seifrizii)))	Manicaria_saccifera)	(((Leopoldinia_pulchra	Hydriastele_microspadix)	(Bactris_major	(Attalea_speciosa	(Elaeis_oleifera	Elaeis_guineensis))))	(((Reinhardtia_gracilis	Reinhardtia_paiewonskiana)	Reinhardtia_latisecta)	Reinhardtia_simplex)))	Geonoma_undata))	Serenoa_repens)))	Kingia_australis);
((Calamus_caryotoides	((Nypa_fruticans	((((((Elaeis_oleifera	Elaeis_guineensis)	(Bactris_major	Attalea_speciosa))	((Leopoldinia_pulchra	Hydriastele_microspadix)	((Reinhardtia_paiewonskiana	Reinhardtia_latisecta)	Reinhardtia_simplex)))	(Sclerosperma_profizianum	(Phoenix_dactylifera	Sabal_domingensis)))	((Manicaria_saccifera	((Pelagodoxa_henryana	(Podococcus_barteri	Chamaedorea_seifrizii))	Reinhardtia_gracilis))	Geonoma_undata))	Serenoa_repens))	Burretiokentia_grandiflora))	Kingia_australis);
((Calamus_caryotoides	(Nypa_fruticans	((Burretiokentia_grandiflora	(((Elaeis_oleifera	Elaeis_guineensis)	(Bactris_major	Attalea_speciosa))	((((Reinhardtia_paiewonskiana	Reinhardtia_latisecta)	Reinhardtia_simplex)	((((Geonoma_undata	Manicaria_saccifera)	Sclerosperma_profizianum)	((Phoenix_dactylifera	Sabal_domingensis)	(Pelagodoxa_henryana	(Podococcus_barteri	Chamaedorea_seifrizii))))	(Hydriastele_microspadix	Leopoldinia_pulchra)))	Reinhardtia_gracilis)))	Serenoa_repens)))	Kingia_australis);
((Calamus_caryotoides	((Nypa_fruticans	(Serenoa_repens	((Bactris_major	(((Hydriastele_microspadix	Leopoldinia_pulchra)	Attalea_speciosa)	(((Elaeis_oleifera	Elaeis_guineensis)	Reinhardtia_gracilis)	(((Reinhardtia_paiewonskiana	Reinhardtia_latisecta)	Reinhardtia_simplex)	((Phoenix_dactylifera	Sabal_domingensis)	(Podococcus_barteri	((Geonoma_undata	Manicaria_saccifera)	(Chamaedorea_seifrizii	Pelagodoxa_henryana))))))))	Sclerosperma_profizianum)))	Burretiokentia_grandiflora))	Kingia_australis);
((Attalea_speciosa	((((Burretiokentia_grandiflora	Calamus_caryotoides)	Serenoa_repens)	(Phoenix_dactylifera	Sabal_domingensis))	((Sclerosperma_profizianum	Bactris_major)	(((Podococcus_barteri	(Leopoldinia_pulchra	(Elaeis_oleifera	Elaeis_guineensis)))	((((Geonoma_undata	Manicaria_saccifera)	Nypa_fruticans)	Hydriastele_microspadix)	(Chamaedorea_seifrizii	Pelagodoxa_henryana)))	(((Reinhardtia_paiewonskiana	Reinhardtia_gracilis)	Reinhardtia_latisecta)	Reinhardtia_simplex)))))	Kingia_australis);
((Calamus_caryotoides	(Serenoa_repens	((((((Hydriastele_microspadix	(Nypa_fruticans	(Geonoma_undata	Manicaria_saccifera)))	Pelagodoxa_henryana)	(Leopoldinia_pulchra	(((Chamaedorea_seifrizii	Sclerosperma_profizianum)	(Bactris_major	(Elaeis_oleifera	Elaeis_guineensis)))	(((Reinhardtia_paiewonskiana	Reinhardtia_latisecta)	Reinhardtia_simplex)	Reinhardtia_gracilis))))	Attalea_speciosa)	Podococcus_barteri)	((Phoenix_dactylifera	Sabal_domingensis)	Burretiokentia_grandiflora))))	Kingia_australis);
((Calamus_caryotoides	((Serenoa_repens	((((Chamaedorea_seifrizii	Podococcus_barteri)	(Nypa_fruticans	Sclerosperma_profizianum))	(((((Reinhardtia_paiewonskiana	Reinhardtia_gracilis)	Reinhardtia_latisecta)	Reinhardtia_simplex)	(((Elaeis_oleifera	Elaeis_guineensis)	(Attalea_speciosa	Bactris_major))	(Pelagodoxa_henryana	(Leopoldinia_pulchra	Hydriastele_microspadix))))	(Geonoma_undata	Manicaria_saccifera)))	(Phoenix_dactylifera	Sabal_domingensis)))	Burretiokentia_grandiflora))	Kingia_australis);
((Calamus_caryotoides	(((Burretiokentia_grandiflora	Nypa_fruticans)	Attalea_speciosa)	((Bactris_major	((Serenoa_repens	(Leopoldinia_pulchra	(((((Reinhardtia_paiewonskiana	Reinhardtia_latisecta)	Reinhardtia_simplex)	Reinhardtia_gracilis)	(((Geonoma_undata	Manicaria_saccifera)	(Hydriastele_microspadix	(Chamaedorea_seifrizii	Pelagodoxa_henryana)))	Podococcus_barteri))	(Phoenix_dactylifera	Sabal_domingensis))))	Sclerosperma_profizianum))	(Elaeis_oleifera	Elaeis_guineensis))))	Kingia_australis);
((Nypa_fruticans	((Pelagodoxa_henryana	(((((Burretiokentia_grandiflora	Calamus_caryotoides)	Serenoa_repens)	(((Phoenix_dactylifera	Sabal_domingensis)	Sclerosperma_profizianum)	Podococcus_barteri))	((Reinhardtia_gracilis	((Reinhardtia_latisecta	Reinhardtia_paiewonskiana)	Reinhardtia_simplex))	((Leopoldinia_pulchra	Hydriastele_microspadix)	((Elaeis_oleifera	Elaeis_guineensis)	(Bactris_major	Attalea_speciosa)))))	(Manicaria_saccifera	Geonoma_undata)))	Chamaedorea_seifrizii))	Kingia_australis);
((Calamus_caryotoides	((Serenoa_repens	((Sclerosperma_profizianum	(Podococcus_barteri	(Phoenix_dactylifera	Sabal_domingensis)))	((((Manicaria_saccifera	Geonoma_undata)	Nypa_fruticans)	(Chamaedorea_seifrizii	Pelagodoxa_henryana))	((Reinhardtia_gracilis	((Reinhardtia_latisecta	Reinhardtia_paiewonskiana)	Reinhardtia_simplex))	((Leopoldinia_pulchra	Hydriastele_microspadix)	(Bactris_major	(Attalea_speciosa	(Elaeis_oleifera	Elaeis_guineensis))))))))	Burretiokentia_grandiflora))	Kingia_australis);
((Calamus_caryotoides	((Serenoa_repens	((((((((Phoenix_dactylifera	Sabal_domingensis)	Podococcus_barteri)	Pelagodoxa_henryana)	(Elaeis_oleifera	Elaeis_guineensis))	(Reinhardtia_gracilis	((Reinhardtia_latisecta	Reinhardtia_paiewonskiana)	Reinhardtia_simplex)))	Manicaria_saccifera)	(Geonoma_undata	(Leopoldinia_pulchra	Hydriastele_microspadix)))	((Sclerosperma_profizianum	Bactris_major)	(Attalea_speciosa	(Nypa_fruticans	Chamaedorea_seifrizii)))))	Burretiokentia_grandiflora))	Kingia_australis);
((Calamus_caryotoides	((Serenoa_repens	((((((Elaeis_oleifera	Elaeis_guineensis)	((Phoenix_dactylifera	Sabal_domingensis)	Podococcus_barteri))	Manicaria_saccifera)	((Reinhardtia_latisecta	(Reinhardtia_paiewonskiana	Reinhardtia_gracilis))	Reinhardtia_simplex))	(Geonoma_undata	(Pelagodoxa_henryana	((Nypa_fruticans	(Leopoldinia_pulchra	Chamaedorea_seifrizii))	Hydriastele_microspadix))))	((Attalea_speciosa	Sclerosperma_profizianum)	Bactris_major)))	Burretiokentia_grandiflora))	Kingia_australis);
((Calamus_caryotoides	(((Serenoa_repens	Burretiokentia_grandiflora)	((Geonoma_undata	((Chamaedorea_seifrizii	Nypa_fruticans)	((((((Reinhardtia_latisecta	Reinhardtia_paiewonskiana)	Reinhardtia_simplex)	Reinhardtia_gracilis)	((Attalea_speciosa	Bactris_major)	(Elaeis_oleifera	Elaeis_guineensis)))	(Pelagodoxa_henryana	(Leopoldinia_pulchra	Hydriastele_microspadix)))	Manicaria_saccifera)))	((Phoenix_dactylifera	Sabal_domingensis)	Podococcus_barteri)))	Sclerosperma_profizianum))	Kingia_australis);
((Calamus_caryotoides	(Burretiokentia_grandiflora	(((((((Manicaria_saccifera	Geonoma_undata)	(Chamaedorea_seifrizii	Nypa_fruticans))	(Pelagodoxa_henryana	Hydriastele_microspadix))	((Leopoldinia_pulchra	(((Reinhardtia_latisecta	Reinhardtia_paiewonskiana)	Reinhardtia_simplex)	Reinhardtia_gracilis))	(Elaeis_oleifera	Elaeis_guineensis)))	(Attalea_speciosa	Bactris_major))	(Sclerosperma_profizianum	((Phoenix_dactylifera	Sabal_domingensis)	Podococcus_barteri)))	Serenoa_repens)))	Kingia_australis);
((Calamus_caryotoides	(Burretiokentia_grandiflora	((((((Leopoldinia_pulchra	(((Elaeis_oleifera	Elaeis_guineensis)	(Attalea_speciosa	Bactris_major))	Hydriastele_microspadix))	(Pelagodoxa_henryana	(((Reinhardtia_latisecta	Reinhardtia_paiewonskiana)	Reinhardtia_simplex)	Reinhardtia_gracilis)))	(Manicaria_saccifera	Geonoma_undata))	(Chamaedorea_seifrizii	Nypa_fruticans))	(((Podococcus_barteri	Sclerosperma_profizianum)	Sabal_domingensis)	Phoenix_dactylifera))	Serenoa_repens)))	Kingia_australis);
((Podococcus_barteri	((((Chamaedorea_seifrizii	Nypa_fruticans)	(Manicaria_saccifera	Geonoma_undata))	((Pelagodoxa_henryana	((Leopoldinia_pulchra	((Reinhardtia_latisecta	Reinhardtia_paiewonskiana)	Reinhardtia_simplex))	((Elaeis_oleifera	Elaeis_guineensis)	(Attalea_speciosa	Bactris_major))))	Hydriastele_microspadix))	(((Reinhardtia_gracilis	(Sabal_domingensis	Phoenix_dactylifera))	(Serenoa_repens	(Calamus_caryotoides	Burretiokentia_grandiflora)))	Sclerosperma_profizianum)))	Kingia_australis);
((Burretiokentia_grandiflora	(((((((Reinhardtia_latisecta	Reinhardtia_paiewonskiana)	Reinhardtia_simplex)	(((Reinhardtia_gracilis	Manicaria_saccifera)	((Hydriastele_microspadix	((Pelagodoxa_henryana	Chamaedorea_seifrizii)	Nypa_fruticans))	Geonoma_undata))	(Sclerosperma_profizianum	((Bactris_major	Attalea_speciosa)	(Elaeis_oleifera	Elaeis_guineensis)))))	Leopoldinia_pulchra)	((Sabal_domingensis	Phoenix_dactylifera)	Podococcus_barteri))	Serenoa_repens)	Calamus_caryotoides))	Kingia_australis);
(((((Burretiokentia_grandiflora	(Sabal_domingensis	Phoenix_dactylifera))	(Podococcus_barteri	((((Reinhardtia_gracilis	(Reinhardtia_paiewonskiana	(Reinhardtia_simplex	Reinhardtia_latisecta)))	((Elaeis_oleifera	Elaeis_guineensis)	(Sclerosperma_profizianum	(Attalea_speciosa	Bactris_major))))	Leopoldinia_pulchra)	(((Pelagodoxa_henryana	Hydriastele_microspadix)	(Chamaedorea_seifrizii	Nypa_fruticans))	(Manicaria_saccifera	Geonoma_undata)))))	Serenoa_repens)	Calamus_caryotoides)	Kingia_australis);
((Podococcus_barteri	(Sclerosperma_profizianum	((((((Elaeis_guineensis	Elaeis_oleifera)	(Bactris_major	Attalea_speciosa))	Leopoldinia_pulchra)	((Pelagodoxa_henryana	Hydriastele_microspadix)	(((Reinhardtia_latisecta	Reinhardtia_paiewonskiana)	Reinhardtia_simplex)	Reinhardtia_gracilis)))	((Phoenix_dactylifera	Sabal_domingensis)	(Burretiokentia_grandiflora	(Calamus_caryotoides	Serenoa_repens))))	((Geonoma_undata	Manicaria_saccifera)	(Chamaedorea_seifrizii	Nypa_fruticans)))))	Kingia_australis);
((Nypa_fruticans	(Sclerosperma_profizianum	((Geonoma_undata	Manicaria_saccifera)	((((Chamaedorea_seifrizii	Podococcus_barteri)	(Phoenix_dactylifera	Sabal_domingensis))	(Serenoa_repens	(Burretiokentia_grandiflora	Calamus_caryotoides)))	((((Attalea_speciosa	(Elaeis_guineensis	Bactris_major))	Elaeis_oleifera)	((((Reinhardtia_latisecta	Reinhardtia_paiewonskiana)	Reinhardtia_simplex)	Reinhardtia_gracilis)	Leopoldinia_pulchra))	(Pelagodoxa_henryana	Hydriastele_microspadix))))))	Kingia_australis);
((Calamus_caryotoides	(((Phoenix_dactylifera	Sabal_domingensis)	(Burretiokentia_grandiflora	(Sclerosperma_profizianum	((Chamaedorea_seifrizii	Podococcus_barteri)	(((Pelagodoxa_henryana	(Leopoldinia_pulchra	Hydriastele_microspadix))	(((Attalea_speciosa	Bactris_major)	(Elaeis_guineensis	Elaeis_oleifera))	(((Reinhardtia_gracilis	Reinhardtia_paiewonskiana)	Reinhardtia_latisecta)	Reinhardtia_simplex)))	(Nypa_fruticans	(Geonoma_undata	Manicaria_saccifera)))))))	Serenoa_repens))	Kingia_australis);
((Calamus_caryotoides	(((((Sclerosperma_profizianum	Podococcus_barteri)	(((Attalea_speciosa	((Elaeis_guineensis	Elaeis_oleifera)	Bactris_major))	(Leopoldinia_pulchra	(((Reinhardtia_paiewonskiana	Reinhardtia_latisecta)	Reinhardtia_simplex)	Reinhardtia_gracilis)))	(Nypa_fruticans	(((Geonoma_undata	Manicaria_saccifera)	Hydriastele_microspadix)	(Pelagodoxa_henryana	Chamaedorea_seifrizii)))))	(Phoenix_dactylifera	Sabal_domingensis))	Burretiokentia_grandiflora)	Serenoa_repens))	Kingia_australis);
((Calamus_caryotoides	(Burretiokentia_grandiflora	(Serenoa_repens	((Sclerosperma_profizianum	((Bactris_major	Attalea_speciosa)	(Leopoldinia_pulchra	(((Elaeis_guineensis	Elaeis_oleifera)	Podococcus_barteri)	((((Reinhardtia_paiewonskiana	Reinhardtia_latisecta)	Reinhardtia_simplex)	Reinhardtia_gracilis)	((Geonoma_undata	Manicaria_saccifera)	(Pelagodoxa_henryana	(Hydriastele_microspadix	(Nypa_fruticans	Chamaedorea_seifrizii)))))))))	(Phoenix_dactylifera	Sabal_domingensis)))))	Kingia_australis);
((Calamus_caryotoides	(Burretiokentia_grandiflora	((Serenoa_repens	((((Bactris_major	Attalea_speciosa)	Sclerosperma_profizianum)	((Leopoldinia_pulchra	Hydriastele_microspadix)	(((Manicaria_saccifera	(Elaeis_guineensis	Elaeis_oleifera))	Geonoma_undata)	((Pelagodoxa_henryana	(Chamaedorea_seifrizii	Podococcus_barteri))	(((Reinhardtia_paiewonskiana	Reinhardtia_latisecta)	Reinhardtia_simplex)	Reinhardtia_gracilis)))))	(Phoenix_dactylifera	Sabal_domingensis)))	Nypa_fruticans)))	Kingia_australis);
((Calamus_caryotoides	(Sclerosperma_profizianum	(((Bactris_major	Attalea_speciosa)	(Serenoa_repens	((Burretiokentia_grandiflora	((((Pelagodoxa_henryana	(Elaeis_guineensis	Elaeis_oleifera))	((Leopoldinia_pulchra	Hydriastele_microspadix)	(((Reinhardtia_paiewonskiana	Reinhardtia_latisecta)	Reinhardtia_simplex)	Reinhardtia_gracilis)))	((Phoenix_dactylifera	Sabal_domingensis)	(Chamaedorea_seifrizii	Podococcus_barteri)))	Manicaria_saccifera))	Geonoma_undata)))	Nypa_fruticans)))	Kingia_australis);
((Calamus_caryotoides	((Serenoa_repens	((((Bactris_major	Attalea_speciosa)	((Podococcus_barteri	(((Reinhardtia_paiewonskiana	(Reinhardtia_latisecta	Reinhardtia_simplex))	Reinhardtia_gracilis)	(Leopoldinia_pulchra	(Elaeis_guineensis	Elaeis_oleifera))))	(Hydriastele_microspadix	(Pelagodoxa_henryana	(Chamaedorea_seifrizii	(Manicaria_saccifera	Geonoma_undata))))))	(Nypa_fruticans	Sclerosperma_profizianum))	(Phoenix_dactylifera	Sabal_domingensis)))	Burretiokentia_grandiflora))	Kingia_australis);
((Calamus_caryotoides	((Serenoa_repens	(((((Elaeis_guineensis	Elaeis_oleifera)	(Bactris_major	Attalea_speciosa))	((((Reinhardtia_simplex	(Reinhardtia_paiewonskiana	Reinhardtia_latisecta))	Reinhardtia_gracilis)	(((Nypa_fruticans	Chamaedorea_seifrizii)	(Manicaria_saccifera	Geonoma_undata))	(Hydriastele_microspadix	Pelagodoxa_henryana)))	Leopoldinia_pulchra))	(Podococcus_barteri	Sclerosperma_profizianum))	(Sabal_domingensis	Phoenix_dactylifera)))	Burretiokentia_grandiflora))	Kingia_australis);
((Nypa_fruticans	((Hydriastele_microspadix	((Manicaria_saccifera	Geonoma_undata)	Pelagodoxa_henryana))	(Podococcus_barteri	((Leopoldinia_pulchra	((Phoenix_dactylifera	(Sabal_domingensis	((Burretiokentia_grandiflora	Calamus_caryotoides)	Serenoa_repens)))	(Sclerosperma_profizianum	((((Elaeis_guineensis	Elaeis_oleifera)	Bactris_major)	Attalea_speciosa)	Chamaedorea_seifrizii))))	((Reinhardtia_simplex	(Reinhardtia_paiewonskiana	Reinhardtia_latisecta))	Reinhardtia_gracilis)))))	Kingia_australis);
((Nypa_fruticans	(((Bactris_major	Attalea_speciosa)	Burretiokentia_grandiflora)	((((Sclerosperma_profizianum	Calamus_caryotoides)	Sabal_domingensis)	Phoenix_dactylifera)	(((Chamaedorea_seifrizii	Podococcus_barteri)	((Manicaria_saccifera	Geonoma_undata)	((((Reinhardtia_latisecta	Reinhardtia_paiewonskiana)	Reinhardtia_simplex)	Reinhardtia_gracilis)	(((Hydriastele_microspadix	Pelagodoxa_henryana)	Leopoldinia_pulchra)	(Elaeis_guineensis	Elaeis_oleifera)))))	Serenoa_repens))))	Kingia_australis);
(((((Serenoa_repens	(Chamaedorea_seifrizii	((Manicaria_saccifera	(((Pelagodoxa_henryana	(((Reinhardtia_latisecta	Reinhardtia_paiewonskiana)	Reinhardtia_simplex)	Reinhardtia_gracilis))	((Leopoldinia_pulchra	((Bactris_major	(Elaeis_guineensis	Elaeis_oleifera))	Attalea_speciosa))	Hydriastele_microspadix))	((Phoenix_dactylifera	Sabal_domingensis)	(Podococcus_barteri	Sclerosperma_profizianum))))	Geonoma_undata)))	Nypa_fruticans)	Calamus_caryotoides)	Burretiokentia_grandiflora)	Kingia_australis);
(((((Serenoa_repens	Phoenix_dactylifera)	(Sabal_domingensis	(((Manicaria_saccifera	Geonoma_undata)	(((((Reinhardtia_latisecta	Reinhardtia_paiewonskiana)	Reinhardtia_simplex)	Reinhardtia_gracilis)	(((Elaeis_guineensis	Elaeis_oleifera)	(Attalea_speciosa	Bactris_major))	(Pelagodoxa_henryana	(Hydriastele_microspadix	Leopoldinia_pulchra))))	(Chamaedorea_seifrizii	Podococcus_barteri)))	(Sclerosperma_profizianum	Nypa_fruticans))))	Calamus_caryotoides)	Burretiokentia_grandiflora)	Kingia_australis);
((Nypa_fruticans	((Calamus_caryotoides	Burretiokentia_grandiflora)	(Chamaedorea_seifrizii	((((((Elaeis_guineensis	Elaeis_oleifera)	(Attalea_speciosa	Bactris_major))	((Podococcus_barteri	(((Sclerosperma_profizianum	Serenoa_repens)	Sabal_domingensis)	Phoenix_dactylifera))	Leopoldinia_pulchra))	(((Reinhardtia_latisecta	Reinhardtia_paiewonskiana)	Reinhardtia_simplex)	Reinhardtia_gracilis))	(Manicaria_saccifera	Geonoma_undata))	(Pelagodoxa_henryana	Hydriastele_microspadix)))))	Kingia_australis);
((Calamus_caryotoides	(Burretiokentia_grandiflora	(((Elaeis_guineensis	Elaeis_oleifera)	(Reinhardtia_gracilis	Bactris_major))	((((Sabal_domingensis	Phoenix_dactylifera)	(Sclerosperma_profizianum	(Leopoldinia_pulchra	((((Podococcus_barteri	Chamaedorea_seifrizii)	Pelagodoxa_henryana)	(Hydriastele_microspadix	(Manicaria_saccifera	Geonoma_undata)))	((Reinhardtia_latisecta	Reinhardtia_paiewonskiana)	Reinhardtia_simplex)))))	Serenoa_repens)	(Nypa_fruticans	Attalea_speciosa)))))	Kingia_australis);
((Calamus_caryotoides	(Burretiokentia_grandiflora	(((((Elaeis_guineensis	Elaeis_oleifera)	Bactris_major)	Attalea_speciosa)	((Serenoa_repens	(((((Chamaedorea_seifrizii	Pelagodoxa_henryana)	Hydriastele_microspadix)	(Manicaria_saccifera	Geonoma_undata))	(Reinhardtia_gracilis	((Reinhardtia_latisecta	Reinhardtia_paiewonskiana)	Reinhardtia_simplex)))	Leopoldinia_pulchra))	(Sclerosperma_profizianum	(Podococcus_barteri	(Sabal_domingensis	Phoenix_dactylifera)))))	Nypa_fruticans)))	Kingia_australis);
(((((((Calamus_caryotoides	Burretiokentia_grandiflora)	Serenoa_repens)	(Geonoma_undata	(Nypa_fruticans	(((Pelagodoxa_henryana	Hydriastele_microspadix)	(Reinhardtia_gracilis	((Reinhardtia_latisecta	Reinhardtia_paiewonskiana)	Reinhardtia_simplex)))	Manicaria_saccifera))))	(Sclerosperma_profizianum	((Chamaedorea_seifrizii	Podococcus_barteri)	(Sabal_domingensis	Phoenix_dactylifera))))	((Elaeis_guineensis	Elaeis_oleifera)	(Bactris_major	Attalea_speciosa)))	Leopoldinia_pulchra)	Kingia_australis);
(((Calamus_caryotoides	Burretiokentia_grandiflora)	(Serenoa_repens	((Sabal_domingensis	Phoenix_dactylifera)	(((Sclerosperma_profizianum	((Elaeis_guineensis	Elaeis_oleifera)	(Bactris_major	Attalea_speciosa)))	((((Hydriastele_microspadix	Leopoldinia_pulchra)	(Geonoma_undata	Manicaria_saccifera))	Nypa_fruticans)	(Reinhardtia_gracilis	((Reinhardtia_latisecta	Reinhardtia_paiewonskiana)	Reinhardtia_simplex))))	((Chamaedorea_seifrizii	Podococcus_barteri)	Pelagodoxa_henryana)))))	Kingia_australis);
((Calamus_caryotoides	(((Serenoa_repens	((Pelagodoxa_henryana	(((Hydriastele_microspadix	Leopoldinia_pulchra)	((Attalea_speciosa	Bactris_major)	(Elaeis_guineensis	Elaeis_oleifera)))	(Reinhardtia_gracilis	((Reinhardtia_latisecta	Reinhardtia_paiewonskiana)	Reinhardtia_simplex))))	(((((Sclerosperma_profizianum	Sabal_domingensis)	Phoenix_dactylifera)	(Chamaedorea_seifrizii	Podococcus_barteri))	Geonoma_undata)	Manicaria_saccifera)))	Nypa_fruticans)	Burretiokentia_grandiflora))	Kingia_australis);
((Calamus_caryotoides	((Serenoa_repens	((((((Attalea_speciosa	Bactris_major)	(Elaeis_guineensis	Elaeis_oleifera))	(Reinhardtia_gracilis	((Reinhardtia_latisecta	Reinhardtia_paiewonskiana)	Reinhardtia_simplex)))	(Pelagodoxa_henryana	(Leopoldinia_pulchra	Hydriastele_microspadix)))	((Podococcus_barteri	((Sabal_domingensis	Phoenix_dactylifera)	Sclerosperma_profizianum))	(Geonoma_undata	Manicaria_saccifera)))	(Chamaedorea_seifrizii	Nypa_fruticans)))	Burretiokentia_grandiflora))	Kingia_australis);
((Podococcus_barteri	(Chamaedorea_seifrizii	((Manicaria_saccifera	((((((Sclerosperma_profizianum	((Elaeis_guineensis	Elaeis_oleifera)	(Attalea_speciosa	Bactris_major)))	(((Burretiokentia_grandiflora	Calamus_caryotoides)	Serenoa_repens)	(Sabal_domingensis	Phoenix_dactylifera)))	(Leopoldinia_pulchra	Hydriastele_microspadix))	Geonoma_undata)	Nypa_fruticans)	(Reinhardtia_gracilis	((Reinhardtia_latisecta	Reinhardtia_paiewonskiana)	Reinhardtia_simplex))))	Pelagodoxa_henryana)))	Kingia_australis);
((Calamus_caryotoides	(Serenoa_repens	(((Sabal_domingensis	Phoenix_dactylifera)	(Podococcus_barteri	Sclerosperma_profizianum))	((((Reinhardtia_simplex	(Reinhardtia_latisecta	Reinhardtia_paiewonskiana))	Reinhardtia_gracilis)	(Burretiokentia_grandiflora	((Elaeis_guineensis	Elaeis_oleifera)	(Attalea_speciosa	Bactris_major))))	(((Hydriastele_microspadix	(Nypa_fruticans	(Pelagodoxa_henryana	Chamaedorea_seifrizii)))	(Geonoma_undata	Manicaria_saccifera))	Leopoldinia_pulchra)))))	Kingia_australis);
((Hydriastele_microspadix	(((Pelagodoxa_henryana	(((Chamaedorea_seifrizii	Podococcus_barteri)	(((((Nypa_fruticans	Calamus_caryotoides)	Serenoa_repens)	Sclerosperma_profizianum)	Sabal_domingensis)	((Geonoma_undata	Manicaria_saccifera)	Phoenix_dactylifera)))	((Reinhardtia_simplex	(Reinhardtia_latisecta	Reinhardtia_paiewonskiana))	Reinhardtia_gracilis)))	((Elaeis_guineensis	Elaeis_oleifera)	(Attalea_speciosa	(Burretiokentia_grandiflora	Bactris_major))))	Leopoldinia_pulchra))	Kingia_australis);
((Calamus_caryotoides	(Burretiokentia_grandiflora	((((((Manicaria_saccifera	(((Pelagodoxa_henryana	Chamaedorea_seifrizii)	Hydriastele_microspadix)	Geonoma_undata))	(((Sabal_domingensis	Phoenix_dactylifera)	Podococcus_barteri)	(((Reinhardtia_paiewonskiana	Reinhardtia_gracilis)	Reinhardtia_latisecta)	Reinhardtia_simplex)))	Leopoldinia_pulchra)	(Serenoa_repens	Sclerosperma_profizianum))	((Elaeis_guineensis	Elaeis_oleifera)	(Attalea_speciosa	Bactris_major)))	Nypa_fruticans)))	Kingia_australis);
((Calamus_caryotoides	(Burretiokentia_grandiflora	((Leopoldinia_pulchra	((Sclerosperma_profizianum	((Elaeis_guineensis	Elaeis_oleifera)	(Attalea_speciosa	Bactris_major)))	((((Sabal_domingensis	Phoenix_dactylifera)	Podococcus_barteri)	(((Reinhardtia_paiewonskiana	Reinhardtia_latisecta)	Reinhardtia_simplex)	Reinhardtia_gracilis))	((((Nypa_fruticans	Chamaedorea_seifrizii)	Hydriastele_microspadix)	(Geonoma_undata	Manicaria_saccifera))	Pelagodoxa_henryana))))	Serenoa_repens)))	Kingia_australis);
((Calamus_caryotoides	(Burretiokentia_grandiflora	(((Elaeis_guineensis	Elaeis_oleifera)	(Attalea_speciosa	Bactris_major))	((((((Sabal_domingensis	Phoenix_dactylifera)	Podococcus_barteri)	(Leopoldinia_pulchra	((Reinhardtia_paiewonskiana	(Reinhardtia_latisecta	Reinhardtia_simplex))	Reinhardtia_gracilis)))	(((Nypa_fruticans	(Pelagodoxa_henryana	Chamaedorea_seifrizii))	Hydriastele_microspadix)	(Geonoma_undata	Manicaria_saccifera)))	Serenoa_repens)	Sclerosperma_profizianum))))	Kingia_australis);
((Calamus_caryotoides	((Nypa_fruticans	Burretiokentia_grandiflora)	(((((Leopoldinia_pulchra	Hydriastele_microspadix)	(Attalea_speciosa	(Bactris_major	(Elaeis_guineensis	Elaeis_oleifera))))	(Serenoa_repens	Sclerosperma_profizianum))	(((Sabal_domingensis	Phoenix_dactylifera)	Podococcus_barteri)	((Geonoma_undata	Manicaria_saccifera)	(Reinhardtia_gracilis	(Reinhardtia_simplex	(Reinhardtia_paiewonskiana	Reinhardtia_latisecta))))))	(Pelagodoxa_henryana	Chamaedorea_seifrizii))))	Kingia_australis);
((Calamus_caryotoides	(Burretiokentia_grandiflora	((((((Sclerosperma_profizianum	((Sabal_domingensis	Phoenix_dactylifera)	((Pelagodoxa_henryana	Chamaedorea_seifrizii)	Podococcus_barteri)))	(Serenoa_repens	(Geonoma_undata	Manicaria_saccifera)))	(((Reinhardtia_gracilis	(Reinhardtia_simplex	(Reinhardtia_paiewonskiana	Reinhardtia_latisecta)))	Leopoldinia_pulchra)	Hydriastele_microspadix))	(Bactris_major	(Elaeis_guineensis	Elaeis_oleifera)))	Attalea_speciosa)	Nypa_fruticans)))	Kingia_australis);
((Reinhardtia_simplex	(((((((Serenoa_repens	Chamaedorea_seifrizii)	((((Elaeis_guineensis	Elaeis_oleifera)	((Attalea_speciosa	(Nypa_fruticans	Calamus_caryotoides))	Burretiokentia_grandiflora))	Bactris_major)	Sclerosperma_profizianum))	(Phoenix_dactylifera	Sabal_domingensis))	Podococcus_barteri)	((Manicaria_saccifera	Pelagodoxa_henryana)	((Leopoldinia_pulchra	Hydriastele_microspadix)	Geonoma_undata)))	Reinhardtia_gracilis)	(Reinhardtia_paiewonskiana	Reinhardtia_latisecta)))	Kingia_australis);
((Podococcus_barteri	((Sabal_domingensis	Phoenix_dactylifera)	(((((Nypa_fruticans	Chamaedorea_seifrizii)	(Pelagodoxa_henryana	(Leopoldinia_pulchra	Hydriastele_microspadix)))	(Manicaria_saccifera	Geonoma_undata))	(((Reinhardtia_gracilis	((Reinhardtia_paiewonskiana	Reinhardtia_latisecta)	Reinhardtia_simplex))	(Attalea_speciosa	((Elaeis_guineensis	Elaeis_oleifera)	Bactris_major)))	(Serenoa_repens	(Calamus_caryotoides	Burretiokentia_grandiflora))))	Sclerosperma_profizianum)))	Kingia_australis);
((Calamus_caryotoides	((((Bactris_major	Attalea_speciosa)	(Leopoldinia_pulchra	((Sclerosperma_profizianum	((((Podococcus_barteri	(Pelagodoxa_henryana	Chamaedorea_seifrizii))	(Sabal_domingensis	Phoenix_dactylifera))	(Elaeis_guineensis	Elaeis_oleifera))	(((Reinhardtia_latisecta	Reinhardtia_paiewonskiana)	Reinhardtia_simplex)	Reinhardtia_gracilis)))	(Serenoa_repens	(Hydriastele_microspadix	(Manicaria_saccifera	Geonoma_undata))))))	Nypa_fruticans)	Burretiokentia_grandiflora))	Kingia_australis);
((Calamus_caryotoides	((Nypa_fruticans	((Sabal_domingensis	Phoenix_dactylifera)	((((((Elaeis_guineensis	Elaeis_oleifera)	(((Reinhardtia_latisecta	(Reinhardtia_paiewonskiana	Reinhardtia_gracilis))	Reinhardtia_simplex)	Pelagodoxa_henryana))	(Hydriastele_microspadix	Leopoldinia_pulchra))	((Manicaria_saccifera	Geonoma_undata)	Podococcus_barteri))	((Chamaedorea_seifrizii	Sclerosperma_profizianum)	(Bactris_major	Attalea_speciosa)))	Burretiokentia_grandiflora)))	Serenoa_repens))	Kingia_australis);
((Calamus_caryotoides	((Nypa_fruticans	(Chamaedorea_seifrizii	(((Bactris_major	(Serenoa_repens	(((((((Reinhardtia_latisecta	Reinhardtia_paiewonskiana)	Reinhardtia_simplex)	Reinhardtia_gracilis)	(Pelagodoxa_henryana	(Elaeis_guineensis	Elaeis_oleifera)))	(Hydriastele_microspadix	Leopoldinia_pulchra))	(Manicaria_saccifera	Podococcus_barteri))	Geonoma_undata)))	(Sclerosperma_profizianum	(Sabal_domingensis	Phoenix_dactylifera)))	Attalea_speciosa)))	Burretiokentia_grandiflora))	Kingia_australis);
((Leopoldinia_pulchra	((Serenoa_repens	((Burretiokentia_grandiflora	(Sabal_domingensis	Phoenix_dactylifera))	(((Reinhardtia_gracilis	(Reinhardtia_latisecta	Reinhardtia_paiewonskiana))	Reinhardtia_simplex)	((Podococcus_barteri	(Elaeis_guineensis	Elaeis_oleifera))	(((Manicaria_saccifera	Geonoma_undata)	Pelagodoxa_henryana)	((Nypa_fruticans	Chamaedorea_seifrizii)	Hydriastele_microspadix))))))	((Calamus_caryotoides	Sclerosperma_profizianum)	(Bactris_major	Attalea_speciosa))))	Kingia_australis);
((Serenoa_repens	(((((Leopoldinia_pulchra	(((Bactris_major	Attalea_speciosa)	(Elaeis_guineensis	Elaeis_oleifera))	((Reinhardtia_latisecta	Reinhardtia_paiewonskiana)	Reinhardtia_simplex)))	Reinhardtia_gracilis)	(Manicaria_saccifera	(((Pelagodoxa_henryana	Chamaedorea_seifrizii)	(Nypa_fruticans	Hydriastele_microspadix))	Geonoma_undata)))	((Sclerosperma_profizianum	(Podococcus_barteri	(Sabal_domingensis	Phoenix_dactylifera)))	Burretiokentia_grandiflora))	Calamus_caryotoides))	Kingia_australis);
((Nypa_fruticans	((Calamus_caryotoides	Burretiokentia_grandiflora)	(Serenoa_repens	((((((Elaeis_guineensis	Elaeis_oleifera)	Bactris_major)	Attalea_speciosa)	Sclerosperma_profizianum)	(((Reinhardtia_latisecta	Reinhardtia_paiewonskiana)	Reinhardtia_simplex)	(Leopoldinia_pulchra	((Manicaria_saccifera	Geonoma_undata)	((Pelagodoxa_henryana	((Podococcus_barteri	Reinhardtia_gracilis)	Chamaedorea_seifrizii))	Hydriastele_microspadix)))))	(Sabal_domingensis	Phoenix_dactylifera)))))	Kingia_australis);
(((Nypa_fruticans	(Serenoa_repens	(Reinhardtia_gracilis	(Burretiokentia_grandiflora	(((Chamaedorea_seifrizii	(Manicaria_saccifera	Geonoma_undata))	((Podococcus_barteri	Sclerosperma_profizianum)	(Sabal_domingensis	Phoenix_dactylifera)))	(((Reinhardtia_latisecta	Reinhardtia_paiewonskiana)	Reinhardtia_simplex)	((Pelagodoxa_henryana	(Leopoldinia_pulchra	Hydriastele_microspadix))	((Elaeis_guineensis	Elaeis_oleifera)	(Bactris_major	Attalea_speciosa)))))))))	Calamus_caryotoides)	Kingia_australis);
(((Nypa_fruticans	(Attalea_speciosa	((((Leopoldinia_pulchra	(((Reinhardtia_latisecta	(Reinhardtia_paiewonskiana	Reinhardtia_gracilis))	Reinhardtia_simplex)	(((Hydriastele_microspadix	(Manicaria_saccifera	Geonoma_undata))	(Pelagodoxa_henryana	(Chamaedorea_seifrizii	Podococcus_barteri)))	(Elaeis_guineensis	Elaeis_oleifera))))	(Serenoa_repens	(Sabal_domingensis	Phoenix_dactylifera)))	Sclerosperma_profizianum)	(Burretiokentia_grandiflora	Bactris_major))))	Calamus_caryotoides)	Kingia_australis);
((((Serenoa_repens	(Burretiokentia_grandiflora	((Podococcus_barteri	(Sabal_domingensis	Phoenix_dactylifera))	(((Manicaria_saccifera	Geonoma_undata)	(((Chamaedorea_seifrizii	Nypa_fruticans)	Hydriastele_microspadix)	Pelagodoxa_henryana))	(((((Reinhardtia_latisecta	Reinhardtia_paiewonskiana)	Reinhardtia_gracilis)	Reinhardtia_simplex)	Leopoldinia_pulchra)	((Bactris_major	(Elaeis_guineensis	Attalea_speciosa))	Elaeis_oleifera))))))	Sclerosperma_profizianum)	Calamus_caryotoides)	Kingia_australis);
((((Burretiokentia_grandiflora	Nypa_fruticans)	((Geonoma_undata	(Manicaria_saccifera	((((Hydriastele_microspadix	Pelagodoxa_henryana)	((Bactris_major	Attalea_speciosa)	(Elaeis_guineensis	Elaeis_oleifera)))	((Reinhardtia_gracilis	(Reinhardtia_simplex	(Reinhardtia_latisecta	Reinhardtia_paiewonskiana)))	Leopoldinia_pulchra))	(Podococcus_barteri	((Sabal_domingensis	Phoenix_dactylifera)	(Chamaedorea_seifrizii	Sclerosperma_profizianum))))))	Serenoa_repens))	Calamus_caryotoides)	Kingia_australis);
((Reinhardtia_simplex	((Hydriastele_microspadix	(((Bactris_major	Attalea_speciosa)	(Elaeis_guineensis	Elaeis_oleifera))	(((Manicaria_saccifera	Geonoma_undata)	((Serenoa_repens	(Nypa_fruticans	(Burretiokentia_grandiflora	Calamus_caryotoides)))	((Phoenix_dactylifera	(Podococcus_barteri	(Sclerosperma_profizianum	Sabal_domingensis)))	Chamaedorea_seifrizii)))	(Leopoldinia_pulchra	Pelagodoxa_henryana))))	(Reinhardtia_latisecta	(Reinhardtia_paiewonskiana	Reinhardtia_gracilis))))	Kingia_australis);
((Podococcus_barteri	(Sclerosperma_profizianum	((Chamaedorea_seifrizii	(Manicaria_saccifera	(((((Reinhardtia_latisecta	Reinhardtia_paiewonskiana)	Reinhardtia_simplex)	Reinhardtia_gracilis)	((Pelagodoxa_henryana	(Leopoldinia_pulchra	Hydriastele_microspadix))	((Bactris_major	Attalea_speciosa)	(Elaeis_guineensis	Elaeis_oleifera))))	(Geonoma_undata	(Serenoa_repens	(Nypa_fruticans	(Calamus_caryotoides	Burretiokentia_grandiflora)))))))	(Phoenix_dactylifera	Sabal_domingensis))))	Kingia_australis);
((Podococcus_barteri	(Sclerosperma_profizianum	(((Chamaedorea_seifrizii	(Burretiokentia_grandiflora	((Manicaria_saccifera	Geonoma_undata)	(((((Reinhardtia_latisecta	Reinhardtia_paiewonskiana)	Reinhardtia_simplex)	Reinhardtia_gracilis)	((Leopoldinia_pulchra	(Hydriastele_microspadix	Pelagodoxa_henryana))	((Bactris_major	Attalea_speciosa)	(Elaeis_guineensis	Elaeis_oleifera))))	(Serenoa_repens	(Nypa_fruticans	Calamus_caryotoides))))))	Phoenix_dactylifera)	Sabal_domingensis)))	Kingia_australis);
((Calamus_caryotoides	(((((((Pelagodoxa_henryana	(Podococcus_barteri	Chamaedorea_seifrizii))	(Phoenix_dactylifera	Sabal_domingensis))	((Hydriastele_microspadix	Leopoldinia_pulchra)	((((Reinhardtia_latisecta	Reinhardtia_paiewonskiana)	Reinhardtia_simplex)	Reinhardtia_gracilis)	((Bactris_major	Attalea_speciosa)	(Elaeis_guineensis	Elaeis_oleifera)))))	(Geonoma_undata	Manicaria_saccifera))	(Serenoa_repens	Sclerosperma_profizianum))	Nypa_fruticans)	Burretiokentia_grandiflora))	Kingia_australis);
((Calamus_caryotoides	((((Leopoldinia_pulchra	(((Hydriastele_microspadix	(Pelagodoxa_henryana	(Geonoma_undata	Manicaria_saccifera)))	((Sclerosperma_profizianum	(Podococcus_barteri	(Sabal_domingensis	Phoenix_dactylifera)))	(((Reinhardtia_latisecta	Reinhardtia_paiewonskiana)	Reinhardtia_simplex)	Reinhardtia_gracilis)))	(Chamaedorea_seifrizii	((Bactris_major	Attalea_speciosa)	(Elaeis_guineensis	Elaeis_oleifera)))))	Serenoa_repens)	Nypa_fruticans)	Burretiokentia_grandiflora))	Kingia_australis);
((Leopoldinia_pulchra	(((((((Serenoa_repens	Calamus_caryotoides)	Nypa_fruticans)	(Sclerosperma_profizianum	(Podococcus_barteri	(Sabal_domingensis	Phoenix_dactylifera))))	((Burretiokentia_grandiflora	Bactris_major)	Attalea_speciosa))	(Elaeis_guineensis	Elaeis_oleifera))	(Hydriastele_microspadix	((Chamaedorea_seifrizii	Pelagodoxa_henryana)	(Geonoma_undata	Manicaria_saccifera))))	((Reinhardtia_latisecta	(Reinhardtia_paiewonskiana	Reinhardtia_gracilis))	Reinhardtia_simplex)))	Kingia_australis);
((Attalea_speciosa	(Hydriastele_microspadix	((((((Geonoma_undata	Manicaria_saccifera)	(Nypa_fruticans	Sclerosperma_profizianum))	((Chamaedorea_seifrizii	Podococcus_barteri)	(((Burretiokentia_grandiflora	Serenoa_repens)	Calamus_caryotoides)	(Sabal_domingensis	Phoenix_dactylifera))))	(((((Reinhardtia_latisecta	Reinhardtia_paiewonskiana)	Reinhardtia_simplex)	Reinhardtia_gracilis)	(Elaeis_guineensis	Elaeis_oleifera))	Pelagodoxa_henryana))	Leopoldinia_pulchra)	Bactris_major)))	Kingia_australis);
((Calamus_caryotoides	((((Sabal_domingensis	Phoenix_dactylifera)	(Burretiokentia_grandiflora	((((((((Reinhardtia_latisecta	Reinhardtia_paiewonskiana)	Reinhardtia_simplex)	Reinhardtia_gracilis)	((Leopoldinia_pulchra	Hydriastele_microspadix)	Pelagodoxa_henryana))	((Elaeis_guineensis	Elaeis_oleifera)	(Attalea_speciosa	Bactris_major)))	(Geonoma_undata	Manicaria_saccifera))	(Chamaedorea_seifrizii	Podococcus_barteri))	Sclerosperma_profizianum)))	Serenoa_repens)	Nypa_fruticans))	Kingia_australis);
((Calamus_caryotoides	((((Sabal_domingensis	Phoenix_dactylifera)	((((Geonoma_undata	Manicaria_saccifera)	(((((Reinhardtia_latisecta	Reinhardtia_paiewonskiana)	Reinhardtia_simplex)	Reinhardtia_gracilis)	((Leopoldinia_pulchra	Hydriastele_microspadix)	Pelagodoxa_henryana))	((Elaeis_guineensis	Elaeis_oleifera)	(Attalea_speciosa	Bactris_major))))	(Chamaedorea_seifrizii	Podococcus_barteri))	(Nypa_fruticans	Sclerosperma_profizianum)))	Serenoa_repens)	Burretiokentia_grandiflora))	Kingia_australis);
((Calamus_caryotoides	((((((Elaeis_guineensis	Elaeis_oleifera)	((Sclerosperma_profizianum	Bactris_major)	Attalea_speciosa))	((((Reinhardtia_latisecta	Reinhardtia_paiewonskiana)	Reinhardtia_simplex)	Reinhardtia_gracilis)	(((Chamaedorea_seifrizii	Podococcus_barteri)	Pelagodoxa_henryana)	((Geonoma_undata	Manicaria_saccifera)	(Nypa_fruticans	(Leopoldinia_pulchra	Hydriastele_microspadix))))))	(Sabal_domingensis	Phoenix_dactylifera))	Burretiokentia_grandiflora)	Serenoa_repens))	Kingia_australis);
(((Leopoldinia_pulchra	Hydriastele_microspadix)	(((((Sclerosperma_profizianum	(((Elaeis_oleifera	Elaeis_guineensis)	Bactris_major)	Attalea_speciosa))	((Manicaria_saccifera	((Reinhardtia_gracilis	((Reinhardtia_paiewonskiana	Reinhardtia_latisecta)	Reinhardtia_simplex))	((Chamaedorea_seifrizii	Podococcus_barteri)	Pelagodoxa_henryana)))	(Phoenix_dactylifera	((Burretiokentia_grandiflora	Calamus_caryotoides)	Sabal_domingensis))))	Serenoa_repens)	Geonoma_undata)	Nypa_fruticans))	Kingia_australis);
((((((Manicaria_saccifera	Geonoma_undata)	(((Chamaedorea_seifrizii	Podococcus_barteri)	(Sclerosperma_profizianum	((((Elaeis_oleifera	Elaeis_guineensis)	(Bactris_major	Nypa_fruticans))	Attalea_speciosa)	(Sabal_domingensis	(Phoenix_dactylifera	(Serenoa_repens	(Burretiokentia_grandiflora	Calamus_caryotoides)))))))	Pelagodoxa_henryana))	(Reinhardtia_gracilis	((Reinhardtia_paiewonskiana	Reinhardtia_latisecta)	Reinhardtia_simplex)))	Leopoldinia_pulchra)	Hydriastele_microspadix)	Kingia_australis);
(((Hydriastele_microspadix	(((((Phoenix_dactylifera	(Sabal_domingensis	(Sclerosperma_profizianum	(Attalea_speciosa	Bactris_major))))	(Reinhardtia_gracilis	(Chamaedorea_seifrizii	Podococcus_barteri)))	((Geonoma_undata	(Serenoa_repens	(Nypa_fruticans	(Burretiokentia_grandiflora	Calamus_caryotoides))))	Manicaria_saccifera))	((Reinhardtia_paiewonskiana	Reinhardtia_latisecta)	Reinhardtia_simplex))	((Elaeis_oleifera	Elaeis_guineensis)	Pelagodoxa_henryana)))	Leopoldinia_pulchra)	Kingia_australis);
((Manicaria_saccifera	(((((Leopoldinia_pulchra	(Elaeis_oleifera	Elaeis_guineensis))	(Reinhardtia_gracilis	((Reinhardtia_paiewonskiana	Reinhardtia_latisecta)	Reinhardtia_simplex)))	(Podococcus_barteri	(((Burretiokentia_grandiflora	(Serenoa_repens	Calamus_caryotoides))	((Attalea_speciosa	Bactris_major)	Sclerosperma_profizianum))	(Phoenix_dactylifera	Sabal_domingensis))))	((Pelagodoxa_henryana	Hydriastele_microspadix)	(Nypa_fruticans	Chamaedorea_seifrizii)))	Geonoma_undata))	Kingia_australis);
((Calamus_caryotoides	(Burretiokentia_grandiflora	((Attalea_speciosa	Bactris_major)	((Sclerosperma_profizianum	(Phoenix_dactylifera	Sabal_domingensis))	((Serenoa_repens	(((((Pelagodoxa_henryana	(Nypa_fruticans	Chamaedorea_seifrizii))	(Geonoma_undata	Manicaria_saccifera))	Hydriastele_microspadix)	Podococcus_barteri)	((Reinhardtia_gracilis	((Reinhardtia_paiewonskiana	Reinhardtia_latisecta)	Reinhardtia_simplex))	(Elaeis_oleifera	Elaeis_guineensis))))	Leopoldinia_pulchra)))))	Kingia_australis);
((Calamus_caryotoides	((Burretiokentia_grandiflora	((Phoenix_dactylifera	Sabal_domingensis)	(((((((Pelagodoxa_henryana	(Nypa_fruticans	Chamaedorea_seifrizii))	Hydriastele_microspadix)	(Geonoma_undata	Manicaria_saccifera))	(Attalea_speciosa	((Elaeis_oleifera	Elaeis_guineensis)	Bactris_major)))	((Reinhardtia_gracilis	((Reinhardtia_paiewonskiana	Reinhardtia_latisecta)	Reinhardtia_simplex))	Leopoldinia_pulchra))	Sclerosperma_profizianum)	Podococcus_barteri)))	Serenoa_repens))	Kingia_australis);
(((((Sclerosperma_profizianum	(((Elaeis_oleifera	Elaeis_guineensis)	Bactris_major)	Attalea_speciosa))	((((Manicaria_saccifera	(Pelagodoxa_henryana	(((Reinhardtia_latisecta	(Reinhardtia_paiewonskiana	Reinhardtia_gracilis))	Reinhardtia_simplex)	Leopoldinia_pulchra)))	(Podococcus_barteri	(Phoenix_dactylifera	Sabal_domingensis)))	(Chamaedorea_seifrizii	(Nypa_fruticans	Hydriastele_microspadix)))	Geonoma_undata))	Serenoa_repens)	(Burretiokentia_grandiflora	Calamus_caryotoides))	Kingia_australis);
((Podococcus_barteri	(((Phoenix_dactylifera	Sabal_domingensis)	(((((Nypa_fruticans	Chamaedorea_seifrizii)	(Pelagodoxa_henryana	Hydriastele_microspadix))	(Manicaria_saccifera	Geonoma_undata))	(Serenoa_repens	((Burretiokentia_grandiflora	Calamus_caryotoides)	((Bactris_major	(Elaeis_oleifera	Elaeis_guineensis))	Attalea_speciosa))))	((((Reinhardtia_latisecta	Reinhardtia_paiewonskiana)	Reinhardtia_gracilis)	Reinhardtia_simplex)	Leopoldinia_pulchra)))	Sclerosperma_profizianum))	Kingia_australis);
((Podococcus_barteri	((Phoenix_dactylifera	Sabal_domingensis)	((((Serenoa_repens	(((Nypa_fruticans	(Burretiokentia_grandiflora	Calamus_caryotoides))	((Bactris_major	(Elaeis_oleifera	Elaeis_guineensis))	Attalea_speciosa))	((Leopoldinia_pulchra	Hydriastele_microspadix)	(Pelagodoxa_henryana	((Reinhardtia_simplex	(Reinhardtia_paiewonskiana	Reinhardtia_latisecta))	Reinhardtia_gracilis)))))	(Manicaria_saccifera	Geonoma_undata))	Chamaedorea_seifrizii)	Sclerosperma_profizianum)))	Kingia_australis);
((Calamus_caryotoides	(Nypa_fruticans	((((Podococcus_barteri	(Phoenix_dactylifera	Sabal_domingensis))	((Serenoa_repens	(Leopoldinia_pulchra	(((Reinhardtia_simplex	(Reinhardtia_paiewonskiana	Reinhardtia_latisecta))	Reinhardtia_gracilis)	(((Sclerosperma_profizianum	Bactris_major)	(Elaeis_oleifera	Elaeis_guineensis))	((Manicaria_saccifera	Geonoma_undata)	(Pelagodoxa_henryana	Hydriastele_microspadix))))))	Burretiokentia_grandiflora))	Attalea_speciosa)	Chamaedorea_seifrizii)))	Kingia_australis);
((Hydriastele_microspadix	((((Attalea_speciosa	(Bactris_major	(Elaeis_oleifera	Elaeis_guineensis)))	(((((Pelagodoxa_henryana	(Podococcus_barteri	Chamaedorea_seifrizii))	Sabal_domingensis)	Phoenix_dactylifera)	((Manicaria_saccifera	Geonoma_undata)	Burretiokentia_grandiflora))	(Sclerosperma_profizianum	((Nypa_fruticans	Calamus_caryotoides)	Serenoa_repens))))	(Reinhardtia_gracilis	(Reinhardtia_simplex	(Reinhardtia_latisecta	Reinhardtia_paiewonskiana))))	Leopoldinia_pulchra))	Kingia_australis);
((Nypa_fruticans	((Chamaedorea_seifrizii	((Pelagodoxa_henryana	(Geonoma_undata	Manicaria_saccifera))	((((((((Calamus_caryotoides	Sclerosperma_profizianum)	Leopoldinia_pulchra)	(Serenoa_repens	Burretiokentia_grandiflora))	(Bactris_major	Attalea_speciosa))	(Sabal_domingensis	Phoenix_dactylifera))	(Reinhardtia_gracilis	((Reinhardtia_paiewonskiana	Reinhardtia_latisecta)	Reinhardtia_simplex)))	Podococcus_barteri)	(Elaeis_oleifera	Elaeis_guineensis))))	Hydriastele_microspadix))	Kingia_australis);
((Calamus_caryotoides	(Nypa_fruticans	(Serenoa_repens	(((Sabal_domingensis	Phoenix_dactylifera)	Burretiokentia_grandiflora)	((Podococcus_barteri	Sclerosperma_profizianum)	((Chamaedorea_seifrizii	(Geonoma_undata	Manicaria_saccifera))	(((Leopoldinia_pulchra	Hydriastele_microspadix)	(Attalea_speciosa	((Elaeis_oleifera	Elaeis_guineensis)	Bactris_major)))	(((Reinhardtia_latisecta	(Reinhardtia_paiewonskiana	Reinhardtia_gracilis))	Reinhardtia_simplex)	Pelagodoxa_henryana))))))))	Kingia_australis);
((Attalea_speciosa	(((((Calamus_caryotoides	Burretiokentia_grandiflora)	Nypa_fruticans)	(Serenoa_repens	((((Pelagodoxa_henryana	Chamaedorea_seifrizii)	((Podococcus_barteri	Sclerosperma_profizianum)	(Sabal_domingensis	Phoenix_dactylifera)))	(Geonoma_undata	Manicaria_saccifera))	((Hydriastele_microspadix	Leopoldinia_pulchra)	(((Reinhardtia_latisecta	Reinhardtia_paiewonskiana)	Reinhardtia_simplex)	Reinhardtia_gracilis)))))	(Elaeis_oleifera	Elaeis_guineensis))	Bactris_major))	Kingia_australis);
((Calamus_caryotoides	(Nypa_fruticans	(Burretiokentia_grandiflora	(((Elaeis_oleifera	Elaeis_guineensis)	(Bactris_major	Attalea_speciosa))	(((Hydriastele_microspadix	Leopoldinia_pulchra)	((Pelagodoxa_henryana	Reinhardtia_simplex)	(Reinhardtia_gracilis	(Reinhardtia_latisecta	Reinhardtia_paiewonskiana))))	((Geonoma_undata	Manicaria_saccifera)	(Serenoa_repens	(Chamaedorea_seifrizii	((Phoenix_dactylifera	(Sclerosperma_profizianum	Sabal_domingensis))	Podococcus_barteri)))))))))	Kingia_australis);
((Calamus_caryotoides	((Serenoa_repens	((Burretiokentia_grandiflora	(((((Manicaria_saccifera	Reinhardtia_gracilis)	(Podococcus_barteri	Chamaedorea_seifrizii))	(Geonoma_undata	Sclerosperma_profizianum))	(((((Elaeis_oleifera	Elaeis_guineensis)	(Bactris_major	Attalea_speciosa))	(Hydriastele_microspadix	Leopoldinia_pulchra))	Pelagodoxa_henryana)	(Reinhardtia_simplex	(Reinhardtia_latisecta	Reinhardtia_paiewonskiana))))	Sabal_domingensis))	Phoenix_dactylifera))	Nypa_fruticans))	Kingia_australis);
((Calamus_caryotoides	(((Serenoa_repens	(((Manicaria_saccifera	Geonoma_undata)	(((Hydriastele_microspadix	Leopoldinia_pulchra)	Pelagodoxa_henryana)	(((Elaeis_oleifera	Elaeis_guineensis)	(Bactris_major	Attalea_speciosa))	(Reinhardtia_simplex	(Reinhardtia_latisecta	(Reinhardtia_paiewonskiana	Reinhardtia_gracilis))))))	(Sclerosperma_profizianum	((Podococcus_barteri	Chamaedorea_seifrizii)	(Sabal_domingensis	Phoenix_dactylifera)))))	Nypa_fruticans)	Burretiokentia_grandiflora))	Kingia_australis);
((Calamus_caryotoides	(((((Serenoa_repens	Burretiokentia_grandiflora)	((Bactris_major	Leopoldinia_pulchra)	(Attalea_speciosa	((Pelagodoxa_henryana	Hydriastele_microspadix)	(((Reinhardtia_simplex	(Reinhardtia_latisecta	Reinhardtia_paiewonskiana))	Reinhardtia_gracilis)	(Elaeis_oleifera	Elaeis_guineensis))))))	(((Podococcus_barteri	Chamaedorea_seifrizii)	(Sabal_domingensis	Phoenix_dactylifera))	(Manicaria_saccifera	Geonoma_undata)))	Sclerosperma_profizianum)	Nypa_fruticans))	Kingia_australis);
((Calamus_caryotoides	(Sclerosperma_profizianum	(((Serenoa_repens	(Phoenix_dactylifera	Burretiokentia_grandiflora))	(Bactris_major	((Elaeis_oleifera	Elaeis_guineensis)	Attalea_speciosa)))	(((Podococcus_barteri	Chamaedorea_seifrizii)	Sabal_domingensis)	(((Reinhardtia_simplex	(Reinhardtia_latisecta	Reinhardtia_paiewonskiana))	Reinhardtia_gracilis)	(Nypa_fruticans	((Leopoldinia_pulchra	Hydriastele_microspadix)	(Manicaria_saccifera	(Pelagodoxa_henryana	Geonoma_undata)))))))))	Kingia_australis);
((((((Burretiokentia_grandiflora	Sclerosperma_profizianum)	((((Phoenix_dactylifera	(Pelagodoxa_henryana	(Podococcus_barteri	Chamaedorea_seifrizii)))	Sabal_domingensis)	(((Reinhardtia_paiewonskiana	((Reinhardtia_gracilis	Reinhardtia_simplex)	Reinhardtia_latisecta))	(Leopoldinia_pulchra	Hydriastele_microspadix))	(Attalea_speciosa	(Bactris_major	(Elaeis_oleifera	Elaeis_guineensis)))))	(Geonoma_undata	Manicaria_saccifera)))	Serenoa_repens)	Nypa_fruticans)	Calamus_caryotoides)	Kingia_australis);
((Podococcus_barteri	((Sabal_domingensis	(Reinhardtia_gracilis	Phoenix_dactylifera))	((((((Bactris_major	Attalea_speciosa)	(Elaeis_guineensis	Elaeis_oleifera))	((Reinhardtia_simplex	(Reinhardtia_paiewonskiana	Reinhardtia_latisecta))	(Leopoldinia_pulchra	Hydriastele_microspadix)))	Pelagodoxa_henryana)	(Manicaria_saccifera	((Nypa_fruticans	Chamaedorea_seifrizii)	(Geonoma_undata	(Serenoa_repens	(Burretiokentia_grandiflora	Calamus_caryotoides))))))	Sclerosperma_profizianum)))	Kingia_australis);
((Calamus_caryotoides	((((Serenoa_repens	(((Leopoldinia_pulchra	Hydriastele_microspadix)	(((Bactris_major	Attalea_speciosa)	(Elaeis_guineensis	Elaeis_oleifera))	(((Reinhardtia_paiewonskiana	Reinhardtia_latisecta)	Reinhardtia_simplex)	Reinhardtia_gracilis)))	((Manicaria_saccifera	Geonoma_undata)	((Sabal_domingensis	Phoenix_dactylifera)	((Chamaedorea_seifrizii	Podococcus_barteri)	Pelagodoxa_henryana)))))	Sclerosperma_profizianum)	Nypa_fruticans)	Burretiokentia_grandiflora))	Kingia_australis);
((Calamus_caryotoides	(((Attalea_speciosa	((Elaeis_guineensis	Elaeis_oleifera)	(((((Sabal_domingensis	Phoenix_dactylifera)	((Chamaedorea_seifrizii	Podococcus_barteri)	Pelagodoxa_henryana))	(Serenoa_repens	(((Manicaria_saccifera	Geonoma_undata)	(Leopoldinia_pulchra	Hydriastele_microspadix))	(((Reinhardtia_paiewonskiana	Reinhardtia_latisecta)	Reinhardtia_simplex)	Reinhardtia_gracilis))))	Sclerosperma_profizianum)	Bactris_major)))	Nypa_fruticans)	Burretiokentia_grandiflora))	Kingia_australis);
((Calamus_caryotoides	(((Burretiokentia_grandiflora	(((Leopoldinia_pulchra	Hydriastele_microspadix)	(((Reinhardtia_paiewonskiana	Reinhardtia_latisecta)	Reinhardtia_simplex)	Reinhardtia_gracilis))	(((Serenoa_repens	(Manicaria_saccifera	Geonoma_undata))	(Sclerosperma_profizianum	(Sabal_domingensis	Phoenix_dactylifera)))	((Chamaedorea_seifrizii	Podococcus_barteri)	Pelagodoxa_henryana))))	((Bactris_major	(Elaeis_guineensis	Elaeis_oleifera))	Attalea_speciosa))	Nypa_fruticans))	Kingia_australis);
((Hydriastele_microspadix	(Nypa_fruticans	(((Podococcus_barteri	(Pelagodoxa_henryana	Chamaedorea_seifrizii))	(Manicaria_saccifera	Geonoma_undata))	(((((Burretiokentia_grandiflora	Calamus_caryotoides)	Serenoa_repens)	Sclerosperma_profizianum)	(Sabal_domingensis	Phoenix_dactylifera))	(((Elaeis_guineensis	Elaeis_oleifera)	(Attalea_speciosa	Bactris_major))	(Leopoldinia_pulchra	(((Reinhardtia_paiewonskiana	Reinhardtia_latisecta)	Reinhardtia_simplex)	Reinhardtia_gracilis)))))))	Kingia_australis);
((Calamus_caryotoides	((Serenoa_repens	((((Sclerosperma_profizianum	((Podococcus_barteri	Chamaedorea_seifrizii)	(Sabal_domingensis	Phoenix_dactylifera)))	((Attalea_speciosa	(Bactris_major	(Elaeis_guineensis	Elaeis_oleifera)))	((Pelagodoxa_henryana	(Hydriastele_microspadix	Leopoldinia_pulchra))	(((Reinhardtia_paiewonskiana	Reinhardtia_gracilis)	Reinhardtia_latisecta)	Reinhardtia_simplex))))	(Manicaria_saccifera	Geonoma_undata))	Nypa_fruticans))	Burretiokentia_grandiflora))	Kingia_australis);
((Calamus_caryotoides	(Serenoa_repens	(Nypa_fruticans	((((Sabal_domingensis	Phoenix_dactylifera)	Sclerosperma_profizianum)	((((Podococcus_barteri	Chamaedorea_seifrizii)	Pelagodoxa_henryana)	((Manicaria_saccifera	Geonoma_undata)	(((Reinhardtia_paiewonskiana	Reinhardtia_latisecta)	Reinhardtia_simplex)	Reinhardtia_gracilis)))	(Hydriastele_microspadix	Leopoldinia_pulchra)))	(Burretiokentia_grandiflora	((Attalea_speciosa	Bactris_major)	(Elaeis_guineensis	Elaeis_oleifera)))))))	Kingia_australis);
((Calamus_caryotoides	(Serenoa_repens	(Nypa_fruticans	(((((Geonoma_undata	(Hydriastele_microspadix	Leopoldinia_pulchra))	Sclerosperma_profizianum)	(((((Reinhardtia_paiewonskiana	Reinhardtia_latisecta)	Reinhardtia_simplex)	Reinhardtia_gracilis)	Manicaria_saccifera)	(((Podococcus_barteri	Chamaedorea_seifrizii)	Pelagodoxa_henryana)	(Sabal_domingensis	Phoenix_dactylifera))))	((Attalea_speciosa	Bactris_major)	(Elaeis_guineensis	Elaeis_oleifera)))	Burretiokentia_grandiflora))))	Kingia_australis);
((Calamus_caryotoides	((Serenoa_repens	((((Hydriastele_microspadix	Leopoldinia_pulchra)	((((Reinhardtia_paiewonskiana	Reinhardtia_latisecta)	Reinhardtia_simplex)	Reinhardtia_gracilis)	((Attalea_speciosa	Bactris_major)	(Elaeis_guineensis	Elaeis_oleifera))))	((Podococcus_barteri	(Chamaedorea_seifrizii	Pelagodoxa_henryana))	(Sabal_domingensis	Phoenix_dactylifera)))	(Burretiokentia_grandiflora	(Nypa_fruticans	(Manicaria_saccifera	Geonoma_undata)))))	Sclerosperma_profizianum))	Kingia_australis);
((Calamus_caryotoides	(Nypa_fruticans	(Serenoa_repens	((Attalea_speciosa	(Burretiokentia_grandiflora	Bactris_major))	(((Sabal_domingensis	Phoenix_dactylifera)	Sclerosperma_profizianum)	((Elaeis_guineensis	Elaeis_oleifera)	(((Podococcus_barteri	Chamaedorea_seifrizii)	Leopoldinia_pulchra)	((Hydriastele_microspadix	(Pelagodoxa_henryana	(Manicaria_saccifera	Geonoma_undata)))	(((Reinhardtia_paiewonskiana	Reinhardtia_gracilis)	Reinhardtia_simplex)	Reinhardtia_latisecta)))))))))	Kingia_australis);
((Calamus_caryotoides	((((((Geonoma_undata	Manicaria_saccifera)	((Podococcus_barteri	(Chamaedorea_seifrizii	Pelagodoxa_henryana))	(Reinhardtia_gracilis	((Burretiokentia_grandiflora	(Reinhardtia_latisecta	Reinhardtia_paiewonskiana))	Reinhardtia_simplex))))	(Leopoldinia_pulchra	Hydriastele_microspadix))	((((Bactris_major	Attalea_speciosa)	(Elaeis_guineensis	Elaeis_oleifera))	Sclerosperma_profizianum)	(Phoenix_dactylifera	Sabal_domingensis)))	Serenoa_repens)	Nypa_fruticans))	Kingia_australis);
((Reinhardtia_simplex	(((((((Pelagodoxa_henryana	(Podococcus_barteri	Chamaedorea_seifrizii))	((Geonoma_undata	(Nypa_fruticans	(Leopoldinia_pulchra	Hydriastele_microspadix)))	Manicaria_saccifera))	((((Phoenix_dactylifera	Sabal_domingensis)	(Burretiokentia_grandiflora	Calamus_caryotoides))	Serenoa_repens)	((Bactris_major	Attalea_speciosa)	Sclerosperma_profizianum)))	(Elaeis_guineensis	Elaeis_oleifera))	Reinhardtia_latisecta)	Reinhardtia_paiewonskiana)	Reinhardtia_gracilis))	Kingia_australis);
(((Calamus_caryotoides	(Serenoa_repens	((((Pelagodoxa_henryana	(Podococcus_barteri	Chamaedorea_seifrizii))	(Phoenix_dactylifera	Sabal_domingensis))	((Bactris_major	Sclerosperma_profizianum)	Attalea_speciosa))	(Leopoldinia_pulchra	(((Elaeis_guineensis	Elaeis_oleifera)	((Reinhardtia_simplex	(Reinhardtia_latisecta	Reinhardtia_paiewonskiana))	Reinhardtia_gracilis))	((Geonoma_undata	Manicaria_saccifera)	(Nypa_fruticans	Hydriastele_microspadix)))))))	Burretiokentia_grandiflora)	Kingia_australis);
((Calamus_caryotoides	(Serenoa_repens	(((Attalea_speciosa	((Burretiokentia_grandiflora	Bactris_major)	(((Leopoldinia_pulchra	Hydriastele_microspadix)	((Pelagodoxa_henryana	(Podococcus_barteri	Chamaedorea_seifrizii))	((Geonoma_undata	Manicaria_saccifera)	(Reinhardtia_simplex	(Reinhardtia_gracilis	(Reinhardtia_latisecta	Reinhardtia_paiewonskiana))))))	((Phoenix_dactylifera	Sabal_domingensis)	Sclerosperma_profizianum))))	(Elaeis_guineensis	Elaeis_oleifera))	Nypa_fruticans)))	Kingia_australis);
((Calamus_caryotoides	((Serenoa_repens	(((Geonoma_undata	Manicaria_saccifera)	(((((Elaeis_guineensis	Elaeis_oleifera)	(Attalea_speciosa	Bactris_major))	((Reinhardtia_gracilis	(Reinhardtia_simplex	(Reinhardtia_latisecta	Reinhardtia_paiewonskiana)))	Leopoldinia_pulchra))	(Pelagodoxa_henryana	Hydriastele_microspadix))	(Podococcus_barteri	Chamaedorea_seifrizii)))	((Phoenix_dactylifera	Sabal_domingensis)	Sclerosperma_profizianum)))	(Burretiokentia_grandiflora	Nypa_fruticans)))	Kingia_australis);
((Calamus_caryotoides	((Serenoa_repens	(((((Attalea_speciosa	Bactris_major)	(Leopoldinia_pulchra	Hydriastele_microspadix))	((Elaeis_guineensis	Elaeis_oleifera)	(Reinhardtia_simplex	(Reinhardtia_latisecta	(Reinhardtia_paiewonskiana	Reinhardtia_gracilis)))))	(((Pelagodoxa_henryana	Chamaedorea_seifrizii)	(Geonoma_undata	Manicaria_saccifera))	(Podococcus_barteri	(Phoenix_dactylifera	(Sabal_domingensis	Sclerosperma_profizianum)))))	Burretiokentia_grandiflora))	Nypa_fruticans))	Kingia_australis);
((Calamus_caryotoides	((((((Podococcus_barteri	(Phoenix_dactylifera	Sabal_domingensis))	(Manicaria_saccifera	((Reinhardtia_simplex	(Reinhardtia_latisecta	(Reinhardtia_paiewonskiana	Reinhardtia_gracilis)))	((Pelagodoxa_henryana	((Attalea_speciosa	Bactris_major)	(Leopoldinia_pulchra	Hydriastele_microspadix)))	(Elaeis_guineensis	Elaeis_oleifera)))))	((Sclerosperma_profizianum	Serenoa_repens)	Geonoma_undata))	Chamaedorea_seifrizii)	Nypa_fruticans)	Burretiokentia_grandiflora))	Kingia_australis);
((Calamus_caryotoides	((Nypa_fruticans	(Serenoa_repens	(((Manicaria_saccifera	Geonoma_undata)	(((Reinhardtia_simplex	((Reinhardtia_latisecta	Reinhardtia_paiewonskiana)	Reinhardtia_gracilis))	((Attalea_speciosa	Bactris_major)	(Elaeis_guineensis	Elaeis_oleifera)))	((Leopoldinia_pulchra	Hydriastele_microspadix)	Pelagodoxa_henryana)))	(Chamaedorea_seifrizii	(Podococcus_barteri	(Phoenix_dactylifera	(Sabal_domingensis	Sclerosperma_profizianum)))))))	Burretiokentia_grandiflora))	Kingia_australis);
((Hydriastele_microspadix	(Geonoma_undata	((Pelagodoxa_henryana	(Manicaria_saccifera	((((Podococcus_barteri	Sclerosperma_profizianum)	(Phoenix_dactylifera	Sabal_domingensis))	((Reinhardtia_simplex	(Reinhardtia_latisecta	Reinhardtia_paiewonskiana))	Reinhardtia_gracilis))	(Leopoldinia_pulchra	((Attalea_speciosa	Bactris_major)	((((Chamaedorea_seifrizii	Nypa_fruticans)	Elaeis_guineensis)	(Burretiokentia_grandiflora	Calamus_caryotoides))	Elaeis_oleifera))))))	Serenoa_repens)))	Kingia_australis);
((Calamus_caryotoides	((Nypa_fruticans	((((Serenoa_repens	Geonoma_undata)	((Attalea_speciosa	(((Reinhardtia_simplex	(Reinhardtia_latisecta	Reinhardtia_paiewonskiana))	Reinhardtia_gracilis)	((Podococcus_barteri	(Phoenix_dactylifera	Sabal_domingensis))	(Manicaria_saccifera	(Elaeis_guineensis	Elaeis_oleifera)))))	(Sclerosperma_profizianum	Bactris_major)))	(Leopoldinia_pulchra	Hydriastele_microspadix))	(Pelagodoxa_henryana	Chamaedorea_seifrizii)))	Burretiokentia_grandiflora))	Kingia_australis);
(((((((((Sclerosperma_profizianum	Chamaedorea_seifrizii)	(Nypa_fruticans	Attalea_speciosa))	((Podococcus_barteri	((Reinhardtia_gracilis	(Reinhardtia_simplex	(Reinhardtia_latisecta	Reinhardtia_paiewonskiana)))	(((Elaeis_guineensis	Elaeis_oleifera)	Bactris_major)	(Pelagodoxa_henryana	(Leopoldinia_pulchra	Hydriastele_microspadix)))))	(Geonoma_undata	Manicaria_saccifera)))	Phoenix_dactylifera)	Sabal_domingensis)	Serenoa_repens)	Burretiokentia_grandiflora)	Calamus_caryotoides)	Kingia_australis);
((((((((Podococcus_barteri	(Phoenix_dactylifera	Sabal_domingensis))	Sclerosperma_profizianum)	(((Attalea_speciosa	(Bactris_major	(Elaeis_guineensis	Elaeis_oleifera)))	((Leopoldinia_pulchra	Hydriastele_microspadix)	(Pelagodoxa_henryana	(Reinhardtia_simplex	((Reinhardtia_latisecta	Reinhardtia_paiewonskiana)	Reinhardtia_gracilis)))))	(Geonoma_undata	Manicaria_saccifera)))	(Nypa_fruticans	Chamaedorea_seifrizii))	Serenoa_repens)	Burretiokentia_grandiflora)	Calamus_caryotoides)	Kingia_australis);
((Attalea_speciosa	(Burretiokentia_grandiflora	((((Serenoa_repens	Calamus_caryotoides)	Nypa_fruticans)	(Bactris_major	(Elaeis_guineensis	Elaeis_oleifera)))	(((((Reinhardtia_simplex	Reinhardtia_latisecta)	Reinhardtia_paiewonskiana)	Reinhardtia_gracilis)	Leopoldinia_pulchra)	(((Hydriastele_microspadix	(Geonoma_undata	Manicaria_saccifera))	(Pelagodoxa_henryana	Chamaedorea_seifrizii))	((Podococcus_barteri	(Phoenix_dactylifera	Sabal_domingensis))	Sclerosperma_profizianum))))))	Kingia_australis);
((Calamus_caryotoides	(((((Sclerosperma_profizianum	((((Chamaedorea_seifrizii	(Phoenix_dactylifera	Sabal_domingensis))	Podococcus_barteri)	Manicaria_saccifera)	(((Reinhardtia_latisecta	(Reinhardtia_paiewonskiana	Reinhardtia_gracilis))	Reinhardtia_simplex)	((Pelagodoxa_henryana	(Leopoldinia_pulchra	Hydriastele_microspadix))	((Attalea_speciosa	Bactris_major)	(Elaeis_guineensis	Elaeis_oleifera))))))	Geonoma_undata)	Serenoa_repens)	Nypa_fruticans)	Burretiokentia_grandiflora))	Kingia_australis);
((((((((Reinhardtia_latisecta	(Reinhardtia_paiewonskiana	Reinhardtia_gracilis))	Reinhardtia_simplex)	((Leopoldinia_pulchra	Hydriastele_microspadix)	Pelagodoxa_henryana))	((Attalea_speciosa	Bactris_major)	(Elaeis_guineensis	Elaeis_oleifera)))	(((Serenoa_repens	Calamus_caryotoides)	Burretiokentia_grandiflora)	((Nypa_fruticans	Chamaedorea_seifrizii)	(Manicaria_saccifera	Geonoma_undata))))	((Sclerosperma_profizianum	Sabal_domingensis)	Phoenix_dactylifera))	Podococcus_barteri)	Kingia_australis);
((((((((Reinhardtia_latisecta	(Reinhardtia_paiewonskiana	Reinhardtia_gracilis))	Reinhardtia_simplex)	Leopoldinia_pulchra)	(((Calamus_caryotoides	Burretiokentia_grandiflora)	((Bactris_major	(Elaeis_guineensis	Elaeis_oleifera))	Attalea_speciosa))	(((Hydriastele_microspadix	(Nypa_fruticans	Chamaedorea_seifrizii))	(Manicaria_saccifera	Geonoma_undata))	(Sclerosperma_profizianum	Serenoa_repens))))	(Sabal_domingensis	Phoenix_dactylifera))	Pelagodoxa_henryana)	Podococcus_barteri)	Kingia_australis);
((Calamus_caryotoides	(Serenoa_repens	((Burretiokentia_grandiflora	(((Manicaria_saccifera	Geonoma_undata)	((((Elaeis_guineensis	Elaeis_oleifera)	(Attalea_speciosa	Bactris_major))	((Reinhardtia_gracilis	(Reinhardtia_latisecta	Reinhardtia_paiewonskiana))	(Reinhardtia_simplex	(Chamaedorea_seifrizii	Pelagodoxa_henryana))))	(Hydriastele_microspadix	Leopoldinia_pulchra)))	(((Sabal_domingensis	Phoenix_dactylifera)	Podococcus_barteri)	Sclerosperma_profizianum)))	Nypa_fruticans)))	Kingia_australis);
(((Sclerosperma_profizianum	((Burretiokentia_grandiflora	(Serenoa_repens	(((Chamaedorea_seifrizii	Nypa_fruticans)	(Manicaria_saccifera	Geonoma_undata))	(((Elaeis_guineensis	Elaeis_oleifera)	(Attalea_speciosa	Bactris_major))	((Leopoldinia_pulchra	(Reinhardtia_simplex	((Reinhardtia_paiewonskiana	Reinhardtia_latisecta)	Reinhardtia_gracilis)))	(Pelagodoxa_henryana	Hydriastele_microspadix))))))	((Sabal_domingensis	Phoenix_dactylifera)	Podococcus_barteri)))	Calamus_caryotoides)	Kingia_australis);
((((((((Elaeis_guineensis	Elaeis_oleifera)	((Sclerosperma_profizianum	(Sabal_domingensis	Phoenix_dactylifera))	(Attalea_speciosa	Bactris_major)))	(((Reinhardtia_simplex	(Reinhardtia_paiewonskiana	Reinhardtia_latisecta))	Reinhardtia_gracilis)	(Hydriastele_microspadix	Leopoldinia_pulchra)))	((Manicaria_saccifera	Geonoma_undata)	(Podococcus_barteri	(Pelagodoxa_henryana	Chamaedorea_seifrizii))))	Nypa_fruticans)	Serenoa_repens)	(Burretiokentia_grandiflora	Calamus_caryotoides))	Kingia_australis);
(((((((Sclerosperma_profizianum	(((Manicaria_saccifera	((Sabal_domingensis	Phoenix_dactylifera)	(Pelagodoxa_henryana	(Chamaedorea_seifrizii	Podococcus_barteri))))	((Reinhardtia_simplex	(Reinhardtia_paiewonskiana	Reinhardtia_latisecta))	Reinhardtia_gracilis))	(Hydriastele_microspadix	Leopoldinia_pulchra)))	(Geonoma_undata	((Bactris_major	Attalea_speciosa)	(Elaeis_guineensis	Elaeis_oleifera))))	Nypa_fruticans)	Serenoa_repens)	Burretiokentia_grandiflora)	Calamus_caryotoides)	Kingia_australis);
((Calamus_caryotoides	(Burretiokentia_grandiflora	((((((Attalea_speciosa	(Bactris_major	(Elaeis_oleifera	Elaeis_guineensis)))	(Pelagodoxa_henryana	(Leopoldinia_pulchra	Hydriastele_microspadix)))	((Sclerosperma_profizianum	Serenoa_repens)	Geonoma_undata))	((((Reinhardtia_gracilis	(Reinhardtia_simplex	(Reinhardtia_paiewonskiana	Reinhardtia_latisecta)))	Podococcus_barteri)	(Sabal_domingensis	Phoenix_dactylifera))	Manicaria_saccifera))	Chamaedorea_seifrizii)	Nypa_fruticans)))	Kingia_australis);
((Calamus_caryotoides	((((((((Attalea_speciosa	(Bactris_major	(Elaeis_oleifera	Elaeis_guineensis)))	(Pelagodoxa_henryana	(Leopoldinia_pulchra	Hydriastele_microspadix)))	(Reinhardtia_gracilis	(Reinhardtia_simplex	(Reinhardtia_paiewonskiana	Reinhardtia_latisecta))))	Burretiokentia_grandiflora)	(Chamaedorea_seifrizii	(Geonoma_undata	Manicaria_saccifera)))	((Podococcus_barteri	(Sabal_domingensis	Phoenix_dactylifera))	Sclerosperma_profizianum))	Nypa_fruticans)	Serenoa_repens))	Kingia_australis);
(((Leopoldinia_pulchra	Hydriastele_microspadix)	(((((Pelagodoxa_henryana	(Chamaedorea_seifrizii	Podococcus_barteri))	((Sclerosperma_profizianum	Sabal_domingensis)	Phoenix_dactylifera))	(Manicaria_saccifera	(Reinhardtia_gracilis	(Reinhardtia_simplex	(Reinhardtia_paiewonskiana	Reinhardtia_latisecta)))))	(Serenoa_repens	(Nypa_fruticans	(Burretiokentia_grandiflora	Calamus_caryotoides))))	(Geonoma_undata	((Elaeis_oleifera	Elaeis_guineensis)	(Attalea_speciosa	Bactris_major)))))	Kingia_australis);
((Calamus_caryotoides	((Serenoa_repens	((((Bactris_major	Sclerosperma_profizianum)	(((Podococcus_barteri	Leopoldinia_pulchra)	((((Chamaedorea_seifrizii	Elaeis_oleifera)	Elaeis_guineensis)	(Reinhardtia_gracilis	(Reinhardtia_simplex	(Reinhardtia_paiewonskiana	Reinhardtia_latisecta))))	((Hydriastele_microspadix	(Nypa_fruticans	Pelagodoxa_henryana))	(Geonoma_undata	Manicaria_saccifera))))	Attalea_speciosa))	Sabal_domingensis)	Phoenix_dactylifera))	Burretiokentia_grandiflora))	Kingia_australis);
((Calamus_caryotoides	((Serenoa_repens	((Sabal_domingensis	Phoenix_dactylifera)	((((((Leopoldinia_pulchra	Hydriastele_microspadix)	Pelagodoxa_henryana)	(((Attalea_speciosa	Bactris_major)	(Elaeis_oleifera	Elaeis_guineensis))	(Reinhardtia_simplex	(Reinhardtia_latisecta	(Reinhardtia_paiewonskiana	Reinhardtia_gracilis)))))	((Chamaedorea_seifrizii	Nypa_fruticans)	(Geonoma_undata	Manicaria_saccifera)))	Sclerosperma_profizianum)	Podococcus_barteri)))	Burretiokentia_grandiflora))	Kingia_australis);
((Podococcus_barteri	((((((((Reinhardtia_simplex	(Reinhardtia_latisecta	Reinhardtia_paiewonskiana))	Reinhardtia_gracilis)	Leopoldinia_pulchra)	Hydriastele_microspadix)	(((Chamaedorea_seifrizii	(Attalea_speciosa	((Calamus_caryotoides	Serenoa_repens)	Nypa_fruticans)))	(Bactris_major	Sclerosperma_profizianum))	(Elaeis_oleifera	Elaeis_guineensis)))	((Geonoma_undata	Manicaria_saccifera)	Burretiokentia_grandiflora))	Pelagodoxa_henryana)	(Phoenix_dactylifera	Sabal_domingensis)))	Kingia_australis);
((Calamus_caryotoides	((Serenoa_repens	(Geonoma_undata	(((Nypa_fruticans	Chamaedorea_seifrizii)	Sclerosperma_profizianum)	(Manicaria_saccifera	((Pelagodoxa_henryana	((Phoenix_dactylifera	Sabal_domingensis)	Podococcus_barteri))	((Leopoldinia_pulchra	Hydriastele_microspadix)	((Reinhardtia_simplex	(Reinhardtia_latisecta	(Reinhardtia_paiewonskiana	Reinhardtia_gracilis)))	((Attalea_speciosa	Bactris_major)	(Elaeis_oleifera	Elaeis_guineensis)))))))))	Burretiokentia_grandiflora))	Kingia_australis);
((Nypa_fruticans	((Burretiokentia_grandiflora	Calamus_caryotoides)	(Serenoa_repens	(Sclerosperma_profizianum	(Geonoma_undata	((Manicaria_saccifera	((Phoenix_dactylifera	Sabal_domingensis)	((Chamaedorea_seifrizii	Podococcus_barteri)	Pelagodoxa_henryana)))	(((Attalea_speciosa	Bactris_major)	(Elaeis_oleifera	Elaeis_guineensis))	((Leopoldinia_pulchra	Hydriastele_microspadix)	(Reinhardtia_simplex	((Reinhardtia_latisecta	Reinhardtia_paiewonskiana)	Reinhardtia_gracilis))))))))))	Kingia_australis);
((Calamus_caryotoides	(((((((Manicaria_saccifera	Geonoma_undata)	Serenoa_repens)	((Phoenix_dactylifera	Sabal_domingensis)	((Chamaedorea_seifrizii	Podococcus_barteri)	Pelagodoxa_henryana)))	(((Attalea_speciosa	Bactris_major)	(Elaeis_oleifera	Elaeis_guineensis))	((Leopoldinia_pulchra	Hydriastele_microspadix)	(Reinhardtia_gracilis	(Reinhardtia_simplex	(Reinhardtia_latisecta	Reinhardtia_paiewonskiana))))))	Sclerosperma_profizianum)	Nypa_fruticans)	Burretiokentia_grandiflora))	Kingia_australis);
((Calamus_caryotoides	(((((((Manicaria_saccifera	Geonoma_undata)	(((Reinhardtia_simplex	((Reinhardtia_gracilis	Reinhardtia_latisecta)	Reinhardtia_paiewonskiana))	Leopoldinia_pulchra)	(((Attalea_speciosa	Bactris_major)	(Elaeis_oleifera	Elaeis_guineensis))	(Pelagodoxa_henryana	Hydriastele_microspadix))))	(Podococcus_barteri	((Phoenix_dactylifera	Sabal_domingensis)	Sclerosperma_profizianum)))	Serenoa_repens)	Chamaedorea_seifrizii)	Nypa_fruticans)	Burretiokentia_grandiflora))	Kingia_australis);
((Calamus_caryotoides	((((Serenoa_repens	((Sclerosperma_profizianum	(Attalea_speciosa	Bactris_major))	(((((((Elaeis_oleifera	Elaeis_guineensis)	Manicaria_saccifera)	(((Reinhardtia_latisecta	(Reinhardtia_paiewonskiana	Reinhardtia_gracilis))	Reinhardtia_simplex)	((Podococcus_barteri	Chamaedorea_seifrizii)	Pelagodoxa_henryana)))	Hydriastele_microspadix)	Geonoma_undata)	Nypa_fruticans)	Leopoldinia_pulchra)))	Phoenix_dactylifera)	Sabal_domingensis)	Burretiokentia_grandiflora))	Kingia_australis);
((Nypa_fruticans	((Burretiokentia_grandiflora	Calamus_caryotoides)	(Attalea_speciosa	((((Sclerosperma_profizianum	Bactris_major)	(Phoenix_dactylifera	Sabal_domingensis))	Serenoa_repens)	(((((Leopoldinia_pulchra	((Reinhardtia_latisecta	Reinhardtia_paiewonskiana)	Reinhardtia_simplex))	(((Podococcus_barteri	Chamaedorea_seifrizii)	Pelagodoxa_henryana)	Reinhardtia_gracilis))	((Elaeis_oleifera	Elaeis_guineensis)	Manicaria_saccifera))	Hydriastele_microspadix)	Geonoma_undata)))))	Kingia_australis);
((Calamus_caryotoides	(((((((Phoenix_dactylifera	Sabal_domingensis)	Podococcus_barteri)	((((Chamaedorea_seifrizii	Pelagodoxa_henryana)	Hydriastele_microspadix)	(Manicaria_saccifera	Geonoma_undata))	((((Reinhardtia_latisecta	Reinhardtia_paiewonskiana)	Reinhardtia_simplex)	Reinhardtia_gracilis)	Leopoldinia_pulchra)))	(Serenoa_repens	Sclerosperma_profizianum))	(Attalea_speciosa	((Elaeis_oleifera	Elaeis_guineensis)	Bactris_major)))	Burretiokentia_grandiflora)	Nypa_fruticans))	Kingia_australis);
((Calamus_caryotoides	((((Serenoa_repens	((((Phoenix_dactylifera	Sabal_domingensis)	(Sclerosperma_profizianum	Podococcus_barteri))	((((Chamaedorea_seifrizii	Pelagodoxa_henryana)	Hydriastele_microspadix)	(Manicaria_saccifera	Geonoma_undata))	(((Reinhardtia_latisecta	Reinhardtia_paiewonskiana)	Reinhardtia_simplex)	Reinhardtia_gracilis)))	Leopoldinia_pulchra))	((Elaeis_oleifera	Elaeis_guineensis)	(Bactris_major	Attalea_speciosa)))	Burretiokentia_grandiflora)	Nypa_fruticans))	Kingia_australis);
((Calamus_caryotoides	(Burretiokentia_grandiflora	(Nypa_fruticans	((((((Leopoldinia_pulchra	Hydriastele_microspadix)	((Manicaria_saccifera	(((Reinhardtia_latisecta	Reinhardtia_paiewonskiana)	Reinhardtia_simplex)	Reinhardtia_gracilis))	(Pelagodoxa_henryana	(Chamaedorea_seifrizii	Podococcus_barteri))))	Geonoma_undata)	((Serenoa_repens	(Phoenix_dactylifera	Sabal_domingensis))	Sclerosperma_profizianum))	((Elaeis_oleifera	Elaeis_guineensis)	Bactris_major))	Attalea_speciosa))))	Kingia_australis);
((Calamus_caryotoides	((Serenoa_repens	((((((Leopoldinia_pulchra	Hydriastele_microspadix)	Pelagodoxa_henryana)	(((Reinhardtia_latisecta	Reinhardtia_paiewonskiana)	Reinhardtia_simplex)	Reinhardtia_gracilis))	(Manicaria_saccifera	Geonoma_undata))	((Elaeis_oleifera	Elaeis_guineensis)	(Bactris_major	Attalea_speciosa)))	(((Phoenix_dactylifera	Sabal_domingensis)	(Podococcus_barteri	Sclerosperma_profizianum))	(Chamaedorea_seifrizii	Burretiokentia_grandiflora))))	Nypa_fruticans))	Kingia_australis);
((Calamus_caryotoides	((Geonoma_undata	(((((Chamaedorea_seifrizii	Pelagodoxa_henryana)	(Podococcus_barteri	(Sabal_domingensis	Phoenix_dactylifera)))	((((Reinhardtia_latisecta	Reinhardtia_paiewonskiana)	Reinhardtia_simplex)	((Reinhardtia_gracilis	(Elaeis_oleifera	(Nypa_fruticans	Elaeis_guineensis)))	((Burretiokentia_grandiflora	Bactris_major)	Attalea_speciosa)))	(Leopoldinia_pulchra	Hydriastele_microspadix)))	Manicaria_saccifera)	Serenoa_repens))	Sclerosperma_profizianum))	Kingia_australis);
((Calamus_caryotoides	(Serenoa_repens	(((Sclerosperma_profizianum	Sabal_domingensis)	Phoenix_dactylifera)	((((Attalea_speciosa	((Elaeis_oleifera	Elaeis_guineensis)	Bactris_major))	Nypa_fruticans)	Burretiokentia_grandiflora)	((Reinhardtia_gracilis	((Reinhardtia_latisecta	Reinhardtia_paiewonskiana)	Reinhardtia_simplex))	((Manicaria_saccifera	Geonoma_undata)	((Leopoldinia_pulchra	Hydriastele_microspadix)	((Podococcus_barteri	Chamaedorea_seifrizii)	Pelagodoxa_henryana))))))))	Kingia_australis);
((Podococcus_barteri	(Chamaedorea_seifrizii	(Pelagodoxa_henryana	((Nypa_fruticans	(Manicaria_saccifera	Geonoma_undata))	(((Leopoldinia_pulchra	((Burretiokentia_grandiflora	((Calamus_caryotoides	Serenoa_repens)	(Sabal_domingensis	Phoenix_dactylifera)))	(Attalea_speciosa	(((Elaeis_oleifera	Elaeis_guineensis)	Bactris_major)	Sclerosperma_profizianum))))	((Reinhardtia_paiewonskiana	Reinhardtia_gracilis)	(Reinhardtia_simplex	Reinhardtia_latisecta)))	Hydriastele_microspadix)))))	Kingia_australis);
((Calamus_caryotoides	(Burretiokentia_grandiflora	(Serenoa_repens	(((((Nypa_fruticans	(Manicaria_saccifera	Geonoma_undata))	Hydriastele_microspadix)	Leopoldinia_pulchra)	((Reinhardtia_gracilis	((Reinhardtia_paiewonskiana	Reinhardtia_latisecta)	Reinhardtia_simplex))	((Attalea_speciosa	((Elaeis_oleifera	Elaeis_guineensis)	Bactris_major))	Sclerosperma_profizianum)))	((((Podococcus_barteri	Chamaedorea_seifrizii)	Pelagodoxa_henryana)	Sabal_domingensis)	Phoenix_dactylifera)))))	Kingia_australis);
((Calamus_caryotoides	(Burretiokentia_grandiflora	(((((Bactris_major	(Attalea_speciosa	(Elaeis_guineensis	Elaeis_oleifera)))	Sclerosperma_profizianum)	((Chamaedorea_seifrizii	Podococcus_barteri)	(Sabal_domingensis	Phoenix_dactylifera)))	(Nypa_fruticans	((Manicaria_saccifera	Geonoma_undata)	(Pelagodoxa_henryana	((Reinhardtia_gracilis	(Reinhardtia_simplex	(Reinhardtia_paiewonskiana	Reinhardtia_latisecta)))	(Leopoldinia_pulchra	Hydriastele_microspadix))))))	Serenoa_repens)))	Kingia_australis);
((Calamus_caryotoides	((((((Sclerosperma_profizianum	Podococcus_barteri)	(Sabal_domingensis	Phoenix_dactylifera))	((Reinhardtia_gracilis	(Reinhardtia_simplex	(Reinhardtia_paiewonskiana	Reinhardtia_latisecta)))	(Leopoldinia_pulchra	((Elaeis_guineensis	Elaeis_oleifera)	(Bactris_major	Attalea_speciosa)))))	((Geonoma_undata	Manicaria_saccifera)	((Pelagodoxa_henryana	Hydriastele_microspadix)	(Chamaedorea_seifrizii	Nypa_fruticans))))	Burretiokentia_grandiflora)	Serenoa_repens))	Kingia_australis);
((Calamus_caryotoides	(Burretiokentia_grandiflora	((Serenoa_repens	(Podococcus_barteri	(Phoenix_dactylifera	(Sabal_domingensis	(Chamaedorea_seifrizii	Sclerosperma_profizianum)))))	(Nypa_fruticans	(((((Reinhardtia_gracilis	(Reinhardtia_simplex	(Reinhardtia_paiewonskiana	Reinhardtia_latisecta)))	(Leopoldinia_pulchra	((Elaeis_guineensis	Elaeis_oleifera)	(Bactris_major	Attalea_speciosa))))	(Pelagodoxa_henryana	Hydriastele_microspadix))	Geonoma_undata)	Manicaria_saccifera)))))	Kingia_australis);
(((Sclerosperma_profizianum	Nypa_fruticans)	(Geonoma_undata	(((Serenoa_repens	(Phoenix_dactylifera	(Burretiokentia_grandiflora	(Sabal_domingensis	Calamus_caryotoides))))	((Leopoldinia_pulchra	((((Elaeis_guineensis	Elaeis_oleifera)	(Bactris_major	Attalea_speciosa))	Hydriastele_microspadix)	((Reinhardtia_gracilis	(Reinhardtia_simplex	(Reinhardtia_paiewonskiana	Reinhardtia_latisecta)))	Pelagodoxa_henryana)))	Manicaria_saccifera))	(Chamaedorea_seifrizii	Podococcus_barteri))))	Kingia_australis);
((((((Phoenix_dactylifera	Sabal_domingensis)	(((Sclerosperma_profizianum	Nypa_fruticans)	(Bactris_major	Attalea_speciosa))	(((Pelagodoxa_henryana	(Chamaedorea_seifrizii	Podococcus_barteri))	(((Elaeis_guineensis	Elaeis_oleifera)	(Manicaria_saccifera	Geonoma_undata))	(Leopoldinia_pulchra	Hydriastele_microspadix)))	(Reinhardtia_gracilis	(Reinhardtia_simplex	(Reinhardtia_paiewonskiana	Reinhardtia_latisecta))))))	Serenoa_repens)	Burretiokentia_grandiflora)	Calamus_caryotoides)	Kingia_australis);
((((((Phoenix_dactylifera	Sabal_domingensis)	(((Bactris_major	Attalea_speciosa)	(Leopoldinia_pulchra	((Reinhardtia_simplex	((Reinhardtia_gracilis	Reinhardtia_paiewonskiana)	Reinhardtia_latisecta))	((Elaeis_guineensis	Elaeis_oleifera)	(((Chamaedorea_seifrizii	Podococcus_barteri)	(Manicaria_saccifera	Geonoma_undata))	(Hydriastele_microspadix	Pelagodoxa_henryana))))))	(Sclerosperma_profizianum	Nypa_fruticans)))	Serenoa_repens)	Burretiokentia_grandiflora)	Calamus_caryotoides)	Kingia_australis);
(((((Attalea_speciosa	((Elaeis_guineensis	Elaeis_oleifera)	Bactris_major))	((((Leopoldinia_pulchra	(Nypa_fruticans	((Reinhardtia_simplex	(Reinhardtia_latisecta	Reinhardtia_paiewonskiana))	Reinhardtia_gracilis)))	(Manicaria_saccifera	Geonoma_undata))	((((Chamaedorea_seifrizii	Pelagodoxa_henryana)	(Podococcus_barteri	(Phoenix_dactylifera	Sabal_domingensis)))	Serenoa_repens)	Sclerosperma_profizianum))	Hydriastele_microspadix))	Burretiokentia_grandiflora)	Calamus_caryotoides)	Kingia_australis);
((Burretiokentia_grandiflora	(((Attalea_speciosa	(((Sclerosperma_profizianum	((Phoenix_dactylifera	Sabal_domingensis)	Podococcus_barteri))	(((Leopoldinia_pulchra	((Reinhardtia_simplex	(Reinhardtia_latisecta	Reinhardtia_paiewonskiana))	Reinhardtia_gracilis))	((Chamaedorea_seifrizii	Pelagodoxa_henryana)	(Hydriastele_microspadix	(Manicaria_saccifera	Geonoma_undata))))	Serenoa_repens))	((Elaeis_guineensis	Elaeis_oleifera)	Bactris_major)))	Nypa_fruticans)	Calamus_caryotoides))	Kingia_australis);
((Podococcus_barteri	(Phoenix_dactylifera	((((Serenoa_repens	(((Reinhardtia_simplex	(Reinhardtia_latisecta	Reinhardtia_paiewonskiana))	(Hydriastele_microspadix	Leopoldinia_pulchra))	((((Attalea_speciosa	(Elaeis_guineensis	Elaeis_oleifera))	Bactris_major)	(Nypa_fruticans	(Calamus_caryotoides	Burretiokentia_grandiflora)))	Reinhardtia_gracilis)))	((Manicaria_saccifera	Geonoma_undata)	(Chamaedorea_seifrizii	Pelagodoxa_henryana)))	Sclerosperma_profizianum)	Sabal_domingensis)))	Kingia_australis);
((Calamus_caryotoides	(Burretiokentia_grandiflora	(Serenoa_repens	(((((Attalea_speciosa	(Elaeis_guineensis	Elaeis_oleifera))	Bactris_major)	(Podococcus_barteri	Sclerosperma_profizianum))	(Geonoma_undata	((Nypa_fruticans	Chamaedorea_seifrizii)	((Hydriastele_microspadix	((Leopoldinia_pulchra	(Reinhardtia_gracilis	(Reinhardtia_simplex	(Reinhardtia_latisecta	Reinhardtia_paiewonskiana))))	Pelagodoxa_henryana))	Manicaria_saccifera))))	(Sabal_domingensis	Phoenix_dactylifera)))))	Kingia_australis);
((Attalea_speciosa	((((((Phoenix_dactylifera	Sabal_domingensis)	(Sclerosperma_profizianum	Podococcus_barteri))	(((((Pelagodoxa_henryana	Chamaedorea_seifrizii)	Nypa_fruticans)	Hydriastele_microspadix)	(Geonoma_undata	Manicaria_saccifera))	(((Reinhardtia_latisecta	(Reinhardtia_paiewonskiana	Reinhardtia_gracilis))	Reinhardtia_simplex)	Leopoldinia_pulchra)))	(Elaeis_oleifera	Elaeis_guineensis))	(Calamus_caryotoides	Serenoa_repens))	(Burretiokentia_grandiflora	Bactris_major)))	Kingia_australis);
((Calamus_caryotoides	(Burretiokentia_grandiflora	(Sclerosperma_profizianum	(((((Elaeis_oleifera	Elaeis_guineensis)	(Attalea_speciosa	Bactris_major))	((((Reinhardtia_latisecta	Reinhardtia_paiewonskiana)	Reinhardtia_gracilis)	Reinhardtia_simplex)	Leopoldinia_pulchra))	(((((Sabal_domingensis	Phoenix_dactylifera)	Podococcus_barteri)	(Pelagodoxa_henryana	Chamaedorea_seifrizii))	(Nypa_fruticans	Hydriastele_microspadix))	(Geonoma_undata	Manicaria_saccifera)))	Serenoa_repens))))	Kingia_australis);
((Calamus_caryotoides	((((Sclerosperma_profizianum	(((Elaeis_oleifera	Elaeis_guineensis)	Bactris_major)	Attalea_speciosa))	(Nypa_fruticans	(Leopoldinia_pulchra	((Reinhardtia_gracilis	(Reinhardtia_simplex	(Reinhardtia_latisecta	Reinhardtia_paiewonskiana)))	(((Podococcus_barteri	Chamaedorea_seifrizii)	Pelagodoxa_henryana)	(Hydriastele_microspadix	(Geonoma_undata	Manicaria_saccifera)))))))	(Serenoa_repens	(Sabal_domingensis	Phoenix_dactylifera)))	Burretiokentia_grandiflora))	Kingia_australis);
((Calamus_caryotoides	((Serenoa_repens	((((Sclerosperma_profizianum	((Bactris_major	(Elaeis_oleifera	Elaeis_guineensis))	Attalea_speciosa))	((Leopoldinia_pulchra	Hydriastele_microspadix)	Geonoma_undata))	(((Reinhardtia_gracilis	(Reinhardtia_simplex	(Reinhardtia_latisecta	Reinhardtia_paiewonskiana)))	Manicaria_saccifera)	((Sabal_domingensis	Phoenix_dactylifera)	((Podococcus_barteri	Chamaedorea_seifrizii)	Pelagodoxa_henryana))))	Nypa_fruticans))	Burretiokentia_grandiflora))	Kingia_australis);
((Calamus_caryotoides	(Serenoa_repens	(((Geonoma_undata	(Sclerosperma_profizianum	((Manicaria_saccifera	((Elaeis_oleifera	Elaeis_guineensis)	((Reinhardtia_simplex	(Reinhardtia_latisecta	(Reinhardtia_paiewonskiana	Reinhardtia_gracilis)))	((Podococcus_barteri	(Sabal_domingensis	Phoenix_dactylifera))	(Chamaedorea_seifrizii	(Pelagodoxa_henryana	Nypa_fruticans))))))	Burretiokentia_grandiflora)))	(Attalea_speciosa	(Leopoldinia_pulchra	Hydriastele_microspadix)))	Bactris_major)))	Kingia_australis);
((Hydriastele_microspadix	((((Podococcus_barteri	Chamaedorea_seifrizii)	Pelagodoxa_henryana)	(Geonoma_undata	Manicaria_saccifera))	(((Reinhardtia_simplex	(Reinhardtia_latisecta	Reinhardtia_paiewonskiana))	Reinhardtia_gracilis)	((Elaeis_oleifera	Elaeis_guineensis)	((((((Nypa_fruticans	Calamus_caryotoides)	Serenoa_repens)	Sclerosperma_profizianum)	(Attalea_speciosa	(Bactris_major	Burretiokentia_grandiflora)))	(Sabal_domingensis	Phoenix_dactylifera))	Leopoldinia_pulchra)))))	Kingia_australis);
((Calamus_caryotoides	((Nypa_fruticans	(Sclerosperma_profizianum	((((((Sabal_domingensis	Phoenix_dactylifera)	Podococcus_barteri)	(Manicaria_saccifera	((Reinhardtia_simplex	(Reinhardtia_latisecta	Reinhardtia_paiewonskiana))	Reinhardtia_gracilis)))	((Hydriastele_microspadix	Leopoldinia_pulchra)	((((Elaeis_oleifera	Elaeis_guineensis)	Bactris_major)	(Chamaedorea_seifrizii	Attalea_speciosa))	Pelagodoxa_henryana)))	Geonoma_undata)	Serenoa_repens)))	Burretiokentia_grandiflora))	Kingia_australis);
((Calamus_caryotoides	(((((Serenoa_repens	((Reinhardtia_simplex	(Reinhardtia_latisecta	Reinhardtia_paiewonskiana))	Reinhardtia_gracilis))	((((Chamaedorea_seifrizii	Pelagodoxa_henryana)	(Manicaria_saccifera	Geonoma_undata))	(Hydriastele_microspadix	Leopoldinia_pulchra))	(Sclerosperma_profizianum	((Sabal_domingensis	Phoenix_dactylifera)	Podococcus_barteri))))	(((Elaeis_oleifera	Elaeis_guineensis)	Bactris_major)	Attalea_speciosa))	Nypa_fruticans)	Burretiokentia_grandiflora))	Kingia_australis);
((Calamus_caryotoides	((((Attalea_speciosa	((((((Sclerosperma_profizianum	(Sabal_domingensis	Phoenix_dactylifera))	(Manicaria_saccifera	Geonoma_undata))	Hydriastele_microspadix)	((Podococcus_barteri	Chamaedorea_seifrizii)	(Leopoldinia_pulchra	Pelagodoxa_henryana)))	(((Reinhardtia_paiewonskiana	Reinhardtia_latisecta)	Reinhardtia_simplex)	Reinhardtia_gracilis))	((Elaeis_oleifera	Elaeis_guineensis)	Bactris_major)))	Nypa_fruticans)	Serenoa_repens)	Burretiokentia_grandiflora))	Kingia_australis);
((Calamus_caryotoides	(Nypa_fruticans	((((Serenoa_repens	((Pelagodoxa_henryana	((Leopoldinia_pulchra	Hydriastele_microspadix)	(((Reinhardtia_paiewonskiana	Reinhardtia_gracilis)	Reinhardtia_latisecta)	Reinhardtia_simplex)))	(Manicaria_saccifera	Geonoma_undata)))	(Chamaedorea_seifrizii	((Phoenix_dactylifera	Sabal_domingensis)	(Podococcus_barteri	Sclerosperma_profizianum))))	Burretiokentia_grandiflora)	((Elaeis_oleifera	Elaeis_guineensis)	(Bactris_major	Attalea_speciosa)))))	Kingia_australis);
(((((Serenoa_repens	((Geonoma_undata	Manicaria_saccifera)	((((Reinhardtia_latisecta	Reinhardtia_paiewonskiana)	Reinhardtia_simplex)	(((Elaeis_guineensis	Elaeis_oleifera)	(Attalea_speciosa	Bactris_major))	(Leopoldinia_pulchra	Hydriastele_microspadix)))	((Pelagodoxa_henryana	Chamaedorea_seifrizii)	((Podococcus_barteri	Sclerosperma_profizianum)	(Reinhardtia_gracilis	(Sabal_domingensis	Phoenix_dactylifera)))))))	Nypa_fruticans)	Burretiokentia_grandiflora)	Calamus_caryotoides)	Kingia_australis);
((((Serenoa_repens	(Nypa_fruticans	((Chamaedorea_seifrizii	((Bactris_major	Attalea_speciosa)	(Elaeis_guineensis	Elaeis_oleifera)))	(((Geonoma_undata	Manicaria_saccifera)	((Reinhardtia_gracilis	((Reinhardtia_latisecta	Reinhardtia_paiewonskiana)	Reinhardtia_simplex))	(Leopoldinia_pulchra	Hydriastele_microspadix)))	(Pelagodoxa_henryana	((Podococcus_barteri	Sclerosperma_profizianum)	(Sabal_domingensis	Phoenix_dactylifera)))))))	Burretiokentia_grandiflora)	Calamus_caryotoides)	Kingia_australis);
((((Serenoa_repens	((((Burretiokentia_grandiflora	Leopoldinia_pulchra)	(((Hydriastele_microspadix	(Geonoma_undata	Manicaria_saccifera))	Pelagodoxa_henryana)	(Reinhardtia_gracilis	((Reinhardtia_latisecta	Reinhardtia_paiewonskiana)	Reinhardtia_simplex))))	(Sabal_domingensis	(Podococcus_barteri	Phoenix_dactylifera)))	(Sclerosperma_profizianum	(Chamaedorea_seifrizii	(((Elaeis_guineensis	Elaeis_oleifera)	Bactris_major)	Attalea_speciosa)))))	Nypa_fruticans)	Calamus_caryotoides)	Kingia_australis);
((((((Sclerosperma_profizianum	((Podococcus_barteri	(Chamaedorea_seifrizii	Pelagodoxa_henryana))	(Sabal_domingensis	Phoenix_dactylifera)))	((Geonoma_undata	Manicaria_saccifera)	((((Elaeis_guineensis	Elaeis_oleifera)	Bactris_major)	Attalea_speciosa)	((Reinhardtia_gracilis	((Reinhardtia_latisecta	Reinhardtia_paiewonskiana)	Reinhardtia_simplex))	(Leopoldinia_pulchra	Hydriastele_microspadix)))))	(Burretiokentia_grandiflora	Serenoa_repens))	Nypa_fruticans)	Calamus_caryotoides)	Kingia_australis);
((Nypa_fruticans	((Burretiokentia_grandiflora	Calamus_caryotoides)	((((Podococcus_barteri	((Sabal_domingensis	Phoenix_dactylifera)	Sclerosperma_profizianum))	(((((Leopoldinia_pulchra	Hydriastele_microspadix)	(Bactris_major	Attalea_speciosa))	Pelagodoxa_henryana)	((Reinhardtia_gracilis	((Reinhardtia_latisecta	Reinhardtia_paiewonskiana)	Reinhardtia_simplex))	(Elaeis_guineensis	Elaeis_oleifera)))	(Geonoma_undata	Manicaria_saccifera)))	Serenoa_repens)	Chamaedorea_seifrizii)))	Kingia_australis);
((Calamus_caryotoides	(((((Podococcus_barteri	(Sabal_domingensis	Phoenix_dactylifera))	Sclerosperma_profizianum)	((((((Reinhardtia_latisecta	(Reinhardtia_paiewonskiana	Reinhardtia_gracilis))	Reinhardtia_simplex)	Leopoldinia_pulchra)	(Pelagodoxa_henryana	Hydriastele_microspadix))	((Bactris_major	Attalea_speciosa)	(Elaeis_guineensis	Elaeis_oleifera)))	((Nypa_fruticans	Chamaedorea_seifrizii)	(Geonoma_undata	Manicaria_saccifera))))	Serenoa_repens)	Burretiokentia_grandiflora))	Kingia_australis);
((Hydriastele_microspadix	((Leopoldinia_pulchra	((((Reinhardtia_latisecta	Reinhardtia_paiewonskiana)	Reinhardtia_simplex)	Reinhardtia_gracilis)	(((Elaeis_guineensis	Elaeis_oleifera)	Bactris_major)	((((Nypa_fruticans	Chamaedorea_seifrizii)	((Geonoma_undata	Sclerosperma_profizianum)	((Serenoa_repens	(Burretiokentia_grandiflora	Calamus_caryotoides))	(Sabal_domingensis	Phoenix_dactylifera))))	(Podococcus_barteri	Manicaria_saccifera))	Pelagodoxa_henryana))))	Attalea_speciosa))	Kingia_australis);
((Calamus_caryotoides	(((((Chamaedorea_seifrizii	Podococcus_barteri)	(Sabal_domingensis	Phoenix_dactylifera))	((Nypa_fruticans	Sclerosperma_profizianum)	((((Pelagodoxa_henryana	(Leopoldinia_pulchra	Hydriastele_microspadix))	((Reinhardtia_latisecta	Reinhardtia_paiewonskiana)	Reinhardtia_simplex))	((Reinhardtia_gracilis	Attalea_speciosa)	((Elaeis_guineensis	Elaeis_oleifera)	Bactris_major)))	(Manicaria_saccifera	Geonoma_undata))))	Serenoa_repens)	Burretiokentia_grandiflora))	Kingia_australis);
((Calamus_caryotoides	((((((Manicaria_saccifera	Geonoma_undata)	(((Reinhardtia_gracilis	((Reinhardtia_paiewonskiana	Reinhardtia_latisecta)	Reinhardtia_simplex))	(Leopoldinia_pulchra	Hydriastele_microspadix))	(((Elaeis_guineensis	Elaeis_oleifera)	(Attalea_speciosa	Bactris_major))	Pelagodoxa_henryana)))	Podococcus_barteri)	((Phoenix_dactylifera	(Burretiokentia_grandiflora	Sabal_domingensis))	(Chamaedorea_seifrizii	Sclerosperma_profizianum)))	Serenoa_repens)	Nypa_fruticans))	Kingia_australis);
((Calamus_caryotoides	(((((Serenoa_repens	((((Manicaria_saccifera	(Reinhardtia_gracilis	((Reinhardtia_paiewonskiana	Reinhardtia_latisecta)	Reinhardtia_simplex)))	((Phoenix_dactylifera	Sabal_domingensis)	(Pelagodoxa_henryana	(Chamaedorea_seifrizii	Podococcus_barteri))))	(Leopoldinia_pulchra	Hydriastele_microspadix))	Geonoma_undata))	Sclerosperma_profizianum)	((Elaeis_guineensis	Elaeis_oleifera)	(Attalea_speciosa	Bactris_major)))	Nypa_fruticans)	Burretiokentia_grandiflora))	Kingia_australis);
(((((Burretiokentia_grandiflora	Sclerosperma_profizianum)	(((Bactris_major	(Leopoldinia_pulchra	((((Chamaedorea_seifrizii	Podococcus_barteri)	(Sabal_domingensis	Phoenix_dactylifera))	((Reinhardtia_gracilis	(Reinhardtia_simplex	(Reinhardtia_latisecta	Reinhardtia_paiewonskiana)))	(Elaeis_guineensis	Elaeis_oleifera)))	(Hydriastele_microspadix	(Pelagodoxa_henryana	(Geonoma_undata	Manicaria_saccifera))))))	Attalea_speciosa)	Serenoa_repens))	Nypa_fruticans)	Calamus_caryotoides)	Kingia_australis);
(((((Pelagodoxa_henryana	((((Geonoma_undata	Manicaria_saccifera)	Reinhardtia_gracilis)	((Leopoldinia_pulchra	Hydriastele_microspadix)	(Reinhardtia_simplex	(Reinhardtia_latisecta	(Burretiokentia_grandiflora	Reinhardtia_paiewonskiana)))))	(((Sabal_domingensis	(Podococcus_barteri	Sclerosperma_profizianum))	Phoenix_dactylifera)	(Chamaedorea_seifrizii	(Attalea_speciosa	(Bactris_major	(Elaeis_guineensis	Elaeis_oleifera)))))))	Serenoa_repens)	Nypa_fruticans)	Calamus_caryotoides)	Kingia_australis);
(((((Serenoa_repens	((Sclerosperma_profizianum	(Chamaedorea_seifrizii	(Bactris_major	((Elaeis_guineensis	Elaeis_oleifera)	Attalea_speciosa))))	((Sabal_domingensis	Phoenix_dactylifera)	(Leopoldinia_pulchra	(((Pelagodoxa_henryana	Hydriastele_microspadix)	(Geonoma_undata	Manicaria_saccifera))	(Podococcus_barteri	(Reinhardtia_gracilis	(Reinhardtia_simplex	(Reinhardtia_latisecta	Reinhardtia_paiewonskiana)))))))))	Nypa_fruticans)	Burretiokentia_grandiflora)	Calamus_caryotoides)	Kingia_australis);
((Hydriastele_microspadix	(((((((Burretiokentia_grandiflora	Bactris_major)	((Elaeis_guineensis	Elaeis_oleifera)	((Calamus_caryotoides	Nypa_fruticans)	Attalea_speciosa)))	(Sclerosperma_profizianum	(Sabal_domingensis	Phoenix_dactylifera)))	Serenoa_repens)	Geonoma_undata)	(Manicaria_saccifera	((Pelagodoxa_henryana	(Chamaedorea_seifrizii	Podococcus_barteri))	(Reinhardtia_gracilis	(Reinhardtia_simplex	(Reinhardtia_latisecta	Reinhardtia_paiewonskiana))))))	Leopoldinia_pulchra))	Kingia_australis);
((Calamus_caryotoides	((Serenoa_repens	((Reinhardtia_gracilis	(((Chamaedorea_seifrizii	Nypa_fruticans)	Manicaria_saccifera)	Geonoma_undata))	((((Elaeis_guineensis	((Attalea_speciosa	(Pelagodoxa_henryana	Hydriastele_microspadix))	Bactris_major))	(Reinhardtia_simplex	(Reinhardtia_latisecta	Reinhardtia_paiewonskiana)))	Leopoldinia_pulchra)	(((Sclerosperma_profizianum	Podococcus_barteri)	Elaeis_oleifera)	(Sabal_domingensis	Phoenix_dactylifera)))))	Burretiokentia_grandiflora))	Kingia_australis);
((Podococcus_barteri	(((Sabal_domingensis	Phoenix_dactylifera)	((Burretiokentia_grandiflora	Calamus_caryotoides)	Serenoa_repens))	(((Sclerosperma_profizianum	((Elaeis_guineensis	Attalea_speciosa)	Bactris_major))	(((Elaeis_oleifera	Manicaria_saccifera)	Geonoma_undata)	(((Pelagodoxa_henryana	Chamaedorea_seifrizii)	Nypa_fruticans)	(Leopoldinia_pulchra	Hydriastele_microspadix))))	(Reinhardtia_simplex	((Reinhardtia_paiewonskiana	Reinhardtia_latisecta)	Reinhardtia_gracilis)))))	Kingia_australis);
((Nypa_fruticans	(((Pelagodoxa_henryana	Hydriastele_microspadix)	(Geonoma_undata	(((Burretiokentia_grandiflora	Sclerosperma_profizianum)	(Calamus_caryotoides	Serenoa_repens))	(((((Leopoldinia_pulchra	(Elaeis_oleifera	Elaeis_guineensis))	(Reinhardtia_gracilis	(Reinhardtia_simplex	(Reinhardtia_paiewonskiana	Reinhardtia_latisecta))))	Manicaria_saccifera)	(Podococcus_barteri	(Sabal_domingensis	Phoenix_dactylifera)))	(Attalea_speciosa	Bactris_major)))))	Chamaedorea_seifrizii))	Kingia_australis);
((Calamus_caryotoides	(Serenoa_repens	(((((Chamaedorea_seifrizii	Nypa_fruticans)	(Pelagodoxa_henryana	Hydriastele_microspadix))	Geonoma_undata)	(((Leopoldinia_pulchra	((Attalea_speciosa	Bactris_major)	(Elaeis_oleifera	Elaeis_guineensis)))	(Reinhardtia_gracilis	(Reinhardtia_simplex	(Reinhardtia_paiewonskiana	Reinhardtia_latisecta))))	((((Burretiokentia_grandiflora	Sabal_domingensis)	Phoenix_dactylifera)	Podococcus_barteri)	Manicaria_saccifera)))	Sclerosperma_profizianum)))	Kingia_australis);
((Podococcus_barteri	((((((((Burretiokentia_grandiflora	Calamus_caryotoides)	Serenoa_repens)	(Attalea_speciosa	Bactris_major))	Sclerosperma_profizianum)	Leopoldinia_pulchra)	((Elaeis_oleifera	Elaeis_guineensis)	(((Hydriastele_microspadix	((Pelagodoxa_henryana	Chamaedorea_seifrizii)	Nypa_fruticans))	(Manicaria_saccifera	Geonoma_undata))	(Reinhardtia_simplex	(Reinhardtia_paiewonskiana	(Reinhardtia_latisecta	Reinhardtia_gracilis))))))	Sabal_domingensis)	Phoenix_dactylifera))	Kingia_australis);
(((Burretiokentia_grandiflora	Calamus_caryotoides)	(Serenoa_repens	(((Podococcus_barteri	(((((Pelagodoxa_henryana	((Chamaedorea_seifrizii	Nypa_fruticans)	(Manicaria_saccifera	Geonoma_undata)))	Hydriastele_microspadix)	((Attalea_speciosa	Bactris_major)	(Elaeis_oleifera	Elaeis_guineensis)))	Leopoldinia_pulchra)	((Reinhardtia_simplex	(Reinhardtia_paiewonskiana	Reinhardtia_latisecta))	Reinhardtia_gracilis)))	Sclerosperma_profizianum)	(Sabal_domingensis	Phoenix_dactylifera))))	Kingia_australis);
((((Serenoa_repens	(Nypa_fruticans	((((Manicaria_saccifera	(((Leopoldinia_pulchra	Hydriastele_microspadix)	((Elaeis_oleifera	Elaeis_guineensis)	(Attalea_speciosa	Bactris_major)))	(Reinhardtia_gracilis	(Reinhardtia_paiewonskiana	(Reinhardtia_latisecta	Reinhardtia_simplex)))))	(((Chamaedorea_seifrizii	Podococcus_barteri)	Pelagodoxa_henryana)	(Sabal_domingensis	Phoenix_dactylifera)))	Geonoma_undata)	Sclerosperma_profizianum)))	Burretiokentia_grandiflora)	Calamus_caryotoides)	Kingia_australis);
((((Serenoa_repens	(Phoenix_dactylifera	(Burretiokentia_grandiflora	(Sabal_domingensis	(Sclerosperma_profizianum	(((((Leopoldinia_pulchra	Hydriastele_microspadix)	(Pelagodoxa_henryana	((Elaeis_oleifera	Elaeis_guineensis)	(Attalea_speciosa	Bactris_major))))	((Reinhardtia_gracilis	(Reinhardtia_paiewonskiana	Reinhardtia_latisecta))	Reinhardtia_simplex))	(Chamaedorea_seifrizii	Podococcus_barteri))	(Manicaria_saccifera	Geonoma_undata)))))))	Nypa_fruticans)	Calamus_caryotoides)	Kingia_australis);
(((((((Elaeis_oleifera	Elaeis_guineensis)	(Attalea_speciosa	Bactris_major))	((((Chamaedorea_seifrizii	Podococcus_barteri)	(Serenoa_repens	(Phoenix_dactylifera	(Sabal_domingensis	Sclerosperma_profizianum))))	(Manicaria_saccifera	Geonoma_undata))	((Reinhardtia_gracilis	((Reinhardtia_latisecta	Reinhardtia_paiewonskiana)	Reinhardtia_simplex))	(Pelagodoxa_henryana	(Leopoldinia_pulchra	Hydriastele_microspadix)))))	Nypa_fruticans)	Burretiokentia_grandiflora)	Calamus_caryotoides)	Kingia_australis);
((((Serenoa_repens	(((Manicaria_saccifera	Geonoma_undata)	Burretiokentia_grandiflora)	((Chamaedorea_seifrizii	(Podococcus_barteri	(Phoenix_dactylifera	(Sabal_domingensis	Sclerosperma_profizianum))))	((Reinhardtia_gracilis	((Reinhardtia_latisecta	Reinhardtia_paiewonskiana)	Reinhardtia_simplex))	((Pelagodoxa_henryana	(Leopoldinia_pulchra	Hydriastele_microspadix))	((Elaeis_oleifera	Elaeis_guineensis)	(Attalea_speciosa	Bactris_major)))))))	Nypa_fruticans)	Calamus_caryotoides)	Kingia_australis);
(((Serenoa_repens	((Phoenix_dactylifera	Sabal_domingensis)	((Leopoldinia_pulchra	Sclerosperma_profizianum)	((((Hydriastele_microspadix	(Manicaria_saccifera	Geonoma_undata))	((Podococcus_barteri	Chamaedorea_seifrizii)	Pelagodoxa_henryana))	(((Attalea_speciosa	Nypa_fruticans)	(Elaeis_oleifera	Elaeis_guineensis))	(Burretiokentia_grandiflora	Bactris_major)))	(Reinhardtia_gracilis	((Reinhardtia_latisecta	Reinhardtia_paiewonskiana)	Reinhardtia_simplex))))))	Calamus_caryotoides)	Kingia_australis);
(((Serenoa_repens	(((Phoenix_dactylifera	Sclerosperma_profizianum)	Sabal_domingensis)	(((Attalea_speciosa	Bactris_major)	((((Pelagodoxa_henryana	Hydriastele_microspadix)	((Geonoma_undata	Manicaria_saccifera)	(Nypa_fruticans	Chamaedorea_seifrizii)))	(Leopoldinia_pulchra	(Reinhardtia_gracilis	((Reinhardtia_latisecta	Reinhardtia_paiewonskiana)	Reinhardtia_simplex))))	(Podococcus_barteri	(Elaeis_oleifera	Elaeis_guineensis))))	Burretiokentia_grandiflora)))	Calamus_caryotoides)	Kingia_australis);
(((((((Elaeis_oleifera	Elaeis_guineensis)	Bactris_major)	Attalea_speciosa)	(((((Podococcus_barteri	Sabal_domingensis)	Phoenix_dactylifera)	Sclerosperma_profizianum)	Leopoldinia_pulchra)	(((((Manicaria_saccifera	Hydriastele_microspadix)	((Pelagodoxa_henryana	Chamaedorea_seifrizii)	Nypa_fruticans))	Geonoma_undata)	Serenoa_repens)	(Reinhardtia_gracilis	((Reinhardtia_latisecta	Reinhardtia_paiewonskiana)	Reinhardtia_simplex)))))	Burretiokentia_grandiflora)	Calamus_caryotoides)	Kingia_australis);
((((Nypa_fruticans	(((Leopoldinia_pulchra	(((Podococcus_barteri	Manicaria_saccifera)	(Reinhardtia_gracilis	((Reinhardtia_latisecta	Reinhardtia_paiewonskiana)	Reinhardtia_simplex)))	(((Sclerosperma_profizianum	(((Elaeis_oleifera	Elaeis_guineensis)	Bactris_major)	Attalea_speciosa))	(Serenoa_repens	Geonoma_undata))	(Sabal_domingensis	Phoenix_dactylifera))))	(Pelagodoxa_henryana	Chamaedorea_seifrizii))	Hydriastele_microspadix))	Burretiokentia_grandiflora)	Calamus_caryotoides)	Kingia_australis);
(((Calamus_caryotoides	(Nypa_fruticans	((Attalea_speciosa	((Elaeis_oleifera	Elaeis_guineensis)	Bactris_major))	(((((Sabal_domingensis	Serenoa_repens)	Phoenix_dactylifera)	(Podococcus_barteri	((Geonoma_undata	Manicaria_saccifera)	(Leopoldinia_pulchra	(Pelagodoxa_henryana	((Reinhardtia_gracilis	((Reinhardtia_latisecta	Reinhardtia_paiewonskiana)	Reinhardtia_simplex))	Hydriastele_microspadix))))))	Chamaedorea_seifrizii)	Sclerosperma_profizianum))))	Burretiokentia_grandiflora)	Kingia_australis);
(((Calamus_caryotoides	((Serenoa_repens	(Phoenix_dactylifera	Sabal_domingensis))	((((Reinhardtia_gracilis	((Reinhardtia_latisecta	Reinhardtia_paiewonskiana)	Reinhardtia_simplex))	Leopoldinia_pulchra)	((Hydriastele_microspadix	((Geonoma_undata	Manicaria_saccifera)	Pelagodoxa_henryana))	((Nypa_fruticans	Chamaedorea_seifrizii)	Attalea_speciosa)))	(((Elaeis_oleifera	Elaeis_guineensis)	(Bactris_major	Sclerosperma_profizianum))	Podococcus_barteri))))	Burretiokentia_grandiflora)	Kingia_australis);
((Calamus_caryotoides	(Burretiokentia_grandiflora	(((((((((Pelagodoxa_henryana	(Leopoldinia_pulchra	Hydriastele_microspadix))	(((Reinhardtia_paiewonskiana	Reinhardtia_latisecta)	Reinhardtia_simplex)	Reinhardtia_gracilis))	((Attalea_speciosa	Bactris_major)	(Elaeis_guineensis	Elaeis_oleifera)))	Manicaria_saccifera)	((Sclerosperma_profizianum	Podococcus_barteri)	(Sabal_domingensis	Phoenix_dactylifera)))	Serenoa_repens)	Geonoma_undata)	Chamaedorea_seifrizii)	Nypa_fruticans)))	Kingia_australis);
(((Burretiokentia_grandiflora	(Serenoa_repens	((Sabal_domingensis	Phoenix_dactylifera)	(((Elaeis_guineensis	Elaeis_oleifera)	((((Reinhardtia_paiewonskiana	Reinhardtia_latisecta)	Reinhardtia_simplex)	Reinhardtia_gracilis)	(Leopoldinia_pulchra	(((((Pelagodoxa_henryana	Podococcus_barteri)	Chamaedorea_seifrizii)	Nypa_fruticans)	Hydriastele_microspadix)	(Manicaria_saccifera	Geonoma_undata)))))	((Attalea_speciosa	Bactris_major)	Sclerosperma_profizianum)))))	Calamus_caryotoides)	Kingia_australis);
((Podococcus_barteri	(Chamaedorea_seifrizii	((Nypa_fruticans	((Hydriastele_microspadix	((Leopoldinia_pulchra	((Elaeis_guineensis	Elaeis_oleifera)	((Bactris_major	(Sclerosperma_profizianum	(((Sabal_domingensis	Phoenix_dactylifera)	(Calamus_caryotoides	Serenoa_repens))	Burretiokentia_grandiflora)))	Attalea_speciosa)))	(((Reinhardtia_paiewonskiana	Reinhardtia_latisecta)	Reinhardtia_simplex)	Reinhardtia_gracilis)))	(Manicaria_saccifera	Geonoma_undata)))	Pelagodoxa_henryana)))	Kingia_australis);
(((Leopoldinia_pulchra	Hydriastele_microspadix)	(((Manicaria_saccifera	Geonoma_undata)	(Pelagodoxa_henryana	(((Sabal_domingensis	Phoenix_dactylifera)	Podococcus_barteri)	((Burretiokentia_grandiflora	(((Reinhardtia_latisecta	(Reinhardtia_paiewonskiana	Reinhardtia_gracilis))	Reinhardtia_simplex)	(Elaeis_guineensis	Elaeis_oleifera)))	(((Calamus_caryotoides	Serenoa_repens)	(Attalea_speciosa	Bactris_major))	Sclerosperma_profizianum)))))	(Nypa_fruticans	Chamaedorea_seifrizii)))	Kingia_australis);
((Manicaria_saccifera	((Hydriastele_microspadix	Geonoma_undata)	((((Elaeis_guineensis	Elaeis_oleifera)	Bactris_major)	((Nypa_fruticans	(Calamus_caryotoides	Burretiokentia_grandiflora))	Attalea_speciosa))	((Sclerosperma_profizianum	((Sabal_domingensis	Phoenix_dactylifera)	((Pelagodoxa_henryana	Chamaedorea_seifrizii)	Podococcus_barteri)))	(((((Reinhardtia_latisecta	Reinhardtia_paiewonskiana)	Reinhardtia_simplex)	Reinhardtia_gracilis)	Leopoldinia_pulchra)	Serenoa_repens)))))	Kingia_australis);
((((((Manicaria_saccifera	Geonoma_undata)	(((Sabal_domingensis	Phoenix_dactylifera)	(Pelagodoxa_henryana	(Chamaedorea_seifrizii	Podococcus_barteri)))	Sclerosperma_profizianum))	((((Reinhardtia_latisecta	Reinhardtia_paiewonskiana)	Reinhardtia_simplex)	Reinhardtia_gracilis)	((Leopoldinia_pulchra	Hydriastele_microspadix)	((Elaeis_guineensis	Elaeis_oleifera)	(Bactris_major	Attalea_speciosa)))))	((Calamus_caryotoides	Burretiokentia_grandiflora)	Serenoa_repens))	Nypa_fruticans)	Kingia_australis);
(((Attalea_speciosa	(Bactris_major	((Elaeis_guineensis	Elaeis_oleifera)	((Serenoa_repens	((Manicaria_saccifera	Geonoma_undata)	(((Reinhardtia_gracilis	(Nypa_fruticans	((Reinhardtia_latisecta	Reinhardtia_paiewonskiana)	Reinhardtia_simplex)))	(Leopoldinia_pulchra	Hydriastele_microspadix))	(Burretiokentia_grandiflora	((Chamaedorea_seifrizii	Podococcus_barteri)	Pelagodoxa_henryana)))))	((Sclerosperma_profizianum	Phoenix_dactylifera)	Sabal_domingensis)))))	Calamus_caryotoides)	Kingia_australis);
(((((Geonoma_undata	((Nypa_fruticans	Serenoa_repens)	((((Attalea_speciosa	Bactris_major)	(Elaeis_guineensis	Elaeis_oleifera))	(((Leopoldinia_pulchra	Hydriastele_microspadix)	Pelagodoxa_henryana)	(((Reinhardtia_paiewonskiana	Reinhardtia_gracilis)	Reinhardtia_latisecta)	Reinhardtia_simplex)))	((((Chamaedorea_seifrizii	Podococcus_barteri)	Sabal_domingensis)	Phoenix_dactylifera)	Manicaria_saccifera))))	Sclerosperma_profizianum)	Burretiokentia_grandiflora)	Calamus_caryotoides)	Kingia_australis);
((((((((Sabal_domingensis	Phoenix_dactylifera)	(Chamaedorea_seifrizii	Podococcus_barteri))	((((((Reinhardtia_latisecta	Reinhardtia_paiewonskiana)	Reinhardtia_gracilis)	Reinhardtia_simplex)	Leopoldinia_pulchra)	((Sclerosperma_profizianum	(Bactris_major	Attalea_speciosa))	(Elaeis_guineensis	Elaeis_oleifera)))	((Hydriastele_microspadix	Pelagodoxa_henryana)	(Manicaria_saccifera	Geonoma_undata))))	Burretiokentia_grandiflora)	Serenoa_repens)	Nypa_fruticans)	Calamus_caryotoides)	Kingia_australis);
(((((((Sclerosperma_profizianum	(Sabal_domingensis	Phoenix_dactylifera))	((Bactris_major	Attalea_speciosa)	((Elaeis_guineensis	Elaeis_oleifera)	((Hydriastele_microspadix	(Pelagodoxa_henryana	((Chamaedorea_seifrizii	Podococcus_barteri)	(Manicaria_saccifera	Geonoma_undata))))	(((Reinhardtia_simplex	(Reinhardtia_paiewonskiana	Reinhardtia_latisecta))	Reinhardtia_gracilis)	Leopoldinia_pulchra)))))	Burretiokentia_grandiflora)	Serenoa_repens)	Nypa_fruticans)	Calamus_caryotoides)	Kingia_australis);
(((Nypa_fruticans	(Burretiokentia_grandiflora	(Serenoa_repens	(((Podococcus_barteri	Chamaedorea_seifrizii)	(Sabal_domingensis	Phoenix_dactylifera))	(((Reinhardtia_gracilis	Manicaria_saccifera)	Geonoma_undata)	((Reinhardtia_simplex	(Reinhardtia_latisecta	Reinhardtia_paiewonskiana))	(Leopoldinia_pulchra	((Sclerosperma_profizianum	((Bactris_major	Attalea_speciosa)	(Elaeis_guineensis	Elaeis_oleifera)))	(Pelagodoxa_henryana	Hydriastele_microspadix)))))))))	Calamus_caryotoides)	Kingia_australis);
(((Nypa_fruticans	((Chamaedorea_seifrizii	Hydriastele_microspadix)	(((((Elaeis_guineensis	Elaeis_oleifera)	((Reinhardtia_simplex	(Reinhardtia_latisecta	(Reinhardtia_paiewonskiana	Reinhardtia_gracilis)))	Podococcus_barteri))	(((Sabal_domingensis	Phoenix_dactylifera)	((Serenoa_repens	(Attalea_speciosa	(Bactris_major	Burretiokentia_grandiflora)))	Sclerosperma_profizianum))	Leopoldinia_pulchra))	(Manicaria_saccifera	Geonoma_undata))	Pelagodoxa_henryana)))	Calamus_caryotoides)	Kingia_australis);
(((Nypa_fruticans	(((Burretiokentia_grandiflora	(Sabal_domingensis	Phoenix_dactylifera))	(((Manicaria_saccifera	Geonoma_undata)	((Chamaedorea_seifrizii	(Pelagodoxa_henryana	Podococcus_barteri))	(((((Elaeis_guineensis	Elaeis_oleifera)	Attalea_speciosa)	Bactris_major)	(Leopoldinia_pulchra	Hydriastele_microspadix))	(((Reinhardtia_paiewonskiana	Reinhardtia_latisecta)	Reinhardtia_simplex)	Reinhardtia_gracilis))))	Sclerosperma_profizianum))	Serenoa_repens))	Calamus_caryotoides)	Kingia_australis);
((((((Sabal_domingensis	Phoenix_dactylifera)	((Sclerosperma_profizianum	(((Elaeis_guineensis	Elaeis_oleifera)	Attalea_speciosa)	Bactris_major))	((((Reinhardtia_gracilis	Reinhardtia_paiewonskiana)	Reinhardtia_latisecta)	Reinhardtia_simplex)	(Leopoldinia_pulchra	((Hydriastele_microspadix	((Chamaedorea_seifrizii	(Pelagodoxa_henryana	Podococcus_barteri))	Nypa_fruticans))	(Manicaria_saccifera	Geonoma_undata))))))	Serenoa_repens)	Burretiokentia_grandiflora)	Calamus_caryotoides)	Kingia_australis);
((((((Podococcus_barteri	Chamaedorea_seifrizii)	(Sabal_domingensis	Phoenix_dactylifera))	((Leopoldinia_pulchra	(((Reinhardtia_gracilis	Reinhardtia_paiewonskiana)	Reinhardtia_latisecta)	Reinhardtia_simplex))	(((((Elaeis_guineensis	Elaeis_oleifera)	Attalea_speciosa)	(Burretiokentia_grandiflora	Bactris_major))	Sclerosperma_profizianum)	((((Manicaria_saccifera	Geonoma_undata)	Nypa_fruticans)	Hydriastele_microspadix)	Pelagodoxa_henryana))))	Serenoa_repens)	Calamus_caryotoides)	Kingia_australis);
(((Sclerosperma_profizianum	(Serenoa_repens	(((((((Hydriastele_microspadix	Pelagodoxa_henryana)	((Manicaria_saccifera	Geonoma_undata)	Nypa_fruticans))	(((Reinhardtia_paiewonskiana	Reinhardtia_latisecta)	Reinhardtia_simplex)	Reinhardtia_gracilis))	((Elaeis_guineensis	Elaeis_oleifera)	(Attalea_speciosa	Bactris_major)))	Leopoldinia_pulchra)	(Podococcus_barteri	Chamaedorea_seifrizii))	((Burretiokentia_grandiflora	Sabal_domingensis)	Phoenix_dactylifera))))	Calamus_caryotoides)	Kingia_australis);
((((Burretiokentia_grandiflora	((((((Leopoldinia_pulchra	((Reinhardtia_latisecta	(Reinhardtia_paiewonskiana	Reinhardtia_gracilis))	Reinhardtia_simplex))	((Elaeis_oleifera	Bactris_major)	(Elaeis_guineensis	Attalea_speciosa)))	(Hydriastele_microspadix	Pelagodoxa_henryana))	Manicaria_saccifera)	(Nypa_fruticans	Geonoma_undata))	(Sclerosperma_profizianum	((Sabal_domingensis	Phoenix_dactylifera)	(Podococcus_barteri	Chamaedorea_seifrizii)))))	Serenoa_repens)	Calamus_caryotoides)	Kingia_australis);
((Podococcus_barteri	(((((((Reinhardtia_latisecta	Reinhardtia_paiewonskiana)	Reinhardtia_simplex)	Reinhardtia_gracilis)	Pelagodoxa_henryana)	((Elaeis_guineensis	Elaeis_oleifera)	((Leopoldinia_pulchra	Hydriastele_microspadix)	((((Chamaedorea_seifrizii	Nypa_fruticans)	Geonoma_undata)	((Serenoa_repens	(Calamus_caryotoides	Burretiokentia_grandiflora))	Sclerosperma_profizianum))	(Bactris_major	Attalea_speciosa)))))	Manicaria_saccifera)	(Sabal_domingensis	Phoenix_dactylifera)))	Kingia_australis);
((Calamus_caryotoides	((Nypa_fruticans	(((Bactris_major	Attalea_speciosa)	(Elaeis_guineensis	Elaeis_oleifera))	((((((Reinhardtia_latisecta	Reinhardtia_paiewonskiana)	Reinhardtia_simplex)	Reinhardtia_gracilis)	(Geonoma_undata	Manicaria_saccifera))	(Serenoa_repens	(Leopoldinia_pulchra	Hydriastele_microspadix)))	((Pelagodoxa_henryana	Chamaedorea_seifrizii)	((Sclerosperma_profizianum	(Sabal_domingensis	Phoenix_dactylifera))	Podococcus_barteri)))))	Burretiokentia_grandiflora))	Kingia_australis);
((Calamus_caryotoides	((Nypa_fruticans	(((Bactris_major	Attalea_speciosa)	(Elaeis_guineensis	Elaeis_oleifera))	((((((Reinhardtia_latisecta	(Reinhardtia_paiewonskiana	Reinhardtia_gracilis))	Reinhardtia_simplex)	(Leopoldinia_pulchra	(Pelagodoxa_henryana	Hydriastele_microspadix)))	(Geonoma_undata	Manicaria_saccifera))	(Podococcus_barteri	Chamaedorea_seifrizii))	(Sclerosperma_profizianum	((Sabal_domingensis	Phoenix_dactylifera)	Serenoa_repens)))))	Burretiokentia_grandiflora))	Kingia_australis);
((((((((Attalea_speciosa	((Elaeis_guineensis	Elaeis_oleifera)	Bactris_major))	(Leopoldinia_pulchra	((Reinhardtia_gracilis	(Reinhardtia_simplex	(Reinhardtia_paiewonskiana	Reinhardtia_latisecta)))	(((Phoenix_dactylifera	Sabal_domingensis)	Podococcus_barteri)	(Pelagodoxa_henryana	Chamaedorea_seifrizii)))))	((Nypa_fruticans	(Manicaria_saccifera	Geonoma_undata))	Hydriastele_microspadix))	Sclerosperma_profizianum)	Serenoa_repens)	Burretiokentia_grandiflora)	Calamus_caryotoides)	Kingia_australis);
((((((Attalea_speciosa	((Elaeis_guineensis	Elaeis_oleifera)	Bactris_major))	(((Phoenix_dactylifera	Sabal_domingensis)	Sclerosperma_profizianum)	(Serenoa_repens	((Manicaria_saccifera	((Reinhardtia_simplex	((Reinhardtia_paiewonskiana	Reinhardtia_latisecta)	Reinhardtia_gracilis))	(Pelagodoxa_henryana	(Podococcus_barteri	Chamaedorea_seifrizii))))	((Leopoldinia_pulchra	Hydriastele_microspadix)	Geonoma_undata)))))	Nypa_fruticans)	Burretiokentia_grandiflora)	Calamus_caryotoides)	Kingia_australis);
((Podococcus_barteri	(Sabal_domingensis	((((((Reinhardtia_simplex	(Reinhardtia_paiewonskiana	Reinhardtia_latisecta))	Reinhardtia_gracilis)	Manicaria_saccifera)	((Bactris_major	(Attalea_speciosa	(Elaeis_guineensis	Elaeis_oleifera)))	((((Leopoldinia_pulchra	Hydriastele_microspadix)	Geonoma_undata)	((Nypa_fruticans	(Burretiokentia_grandiflora	Calamus_caryotoides))	Serenoa_repens))	Sclerosperma_profizianum)))	(Pelagodoxa_henryana	Chamaedorea_seifrizii))	Phoenix_dactylifera)))	Kingia_australis);
((Burretiokentia_grandiflora	(Calamus_caryotoides	(((Phoenix_dactylifera	Sabal_domingensis)	Serenoa_repens)	((((((Reinhardtia_latisecta	Reinhardtia_simplex)	Reinhardtia_paiewonskiana)	Reinhardtia_gracilis)	(((Elaeis_guineensis	Elaeis_oleifera)	(Bactris_major	Attalea_speciosa))	(Pelagodoxa_henryana	(Leopoldinia_pulchra	Hydriastele_microspadix))))	((Geonoma_undata	Manicaria_saccifera)	(Nypa_fruticans	Chamaedorea_seifrizii)))	(Sclerosperma_profizianum	Podococcus_barteri)))))	Kingia_australis);
((Burretiokentia_grandiflora	(Calamus_caryotoides	(Serenoa_repens	(Leopoldinia_pulchra	(((((((Sabal_domingensis	Phoenix_dactylifera)	Podococcus_barteri)	((Elaeis_guineensis	Elaeis_oleifera)	Sclerosperma_profizianum))	(((Reinhardtia_latisecta	Reinhardtia_paiewonskiana)	Reinhardtia_gracilis)	Reinhardtia_simplex))	((Geonoma_undata	Manicaria_saccifera)	(Pelagodoxa_henryana	(Hydriastele_microspadix	(Nypa_fruticans	Chamaedorea_seifrizii)))))	Attalea_speciosa)	Bactris_major)))))	Kingia_australis);
((Calamus_caryotoides	(Sclerosperma_profizianum	(((((((((Reinhardtia_latisecta	Reinhardtia_paiewonskiana)	Reinhardtia_gracilis)	Reinhardtia_simplex)	((Podococcus_barteri	(Manicaria_saccifera	(Sabal_domingensis	Phoenix_dactylifera)))	(Elaeis_guineensis	Elaeis_oleifera)))	Pelagodoxa_henryana)	(Leopoldinia_pulchra	Hydriastele_microspadix))	(Bactris_major	Attalea_speciosa))	Geonoma_undata)	(Serenoa_repens	((Nypa_fruticans	Chamaedorea_seifrizii)	Burretiokentia_grandiflora)))))	Kingia_australis);
((Nypa_fruticans	(Geonoma_undata	(((Pelagodoxa_henryana	(Chamaedorea_seifrizii	Podococcus_barteri))	(Manicaria_saccifera	(Elaeis_guineensis	Elaeis_oleifera)))	(Hydriastele_microspadix	(((((Calamus_caryotoides	Serenoa_repens)	Burretiokentia_grandiflora)	(Sabal_domingensis	Phoenix_dactylifera))	(Attalea_speciosa	(Bactris_major	Sclerosperma_profizianum)))	((((Reinhardtia_gracilis	Reinhardtia_paiewonskiana)	Reinhardtia_latisecta)	Reinhardtia_simplex)	Leopoldinia_pulchra))))))	Kingia_australis);
((((Manicaria_saccifera	Geonoma_undata)	((Pelagodoxa_henryana	(Chamaedorea_seifrizii	Podococcus_barteri))	(((Serenoa_repens	(Burretiokentia_grandiflora	Calamus_caryotoides))	(Sclerosperma_profizianum	(Sabal_domingensis	Phoenix_dactylifera)))	(((Bactris_major	Attalea_speciosa)	(Elaeis_guineensis	Elaeis_oleifera))	(((Reinhardtia_paiewonskiana	Reinhardtia_latisecta)	(Reinhardtia_simplex	Reinhardtia_gracilis))	(Hydriastele_microspadix	Leopoldinia_pulchra))))))	Nypa_fruticans)	Kingia_australis);
((Calamus_caryotoides	((((Burretiokentia_grandiflora	((Bactris_major	Attalea_speciosa)	(Elaeis_guineensis	Elaeis_oleifera)))	(Leopoldinia_pulchra	((((Manicaria_saccifera	Geonoma_undata)	(Hydriastele_microspadix	(Pelagodoxa_henryana	Chamaedorea_seifrizii)))	((Reinhardtia_simplex	(Reinhardtia_paiewonskiana	Reinhardtia_latisecta))	Reinhardtia_gracilis))	(Podococcus_barteri	(Sclerosperma_profizianum	(Sabal_domingensis	Phoenix_dactylifera))))))	Serenoa_repens)	Nypa_fruticans))	Kingia_australis);
(((Nypa_fruticans	(Chamaedorea_seifrizii	(((Leopoldinia_pulchra	Hydriastele_microspadix)	Pelagodoxa_henryana)	(((Reinhardtia_simplex	((Reinhardtia_paiewonskiana	Reinhardtia_gracilis)	Reinhardtia_latisecta))	(Podococcus_barteri	((Serenoa_repens	(Sclerosperma_profizianum	(((Elaeis_guineensis	Elaeis_oleifera)	Bactris_major)	Attalea_speciosa)))	(Sabal_domingensis	Phoenix_dactylifera))))	(Manicaria_saccifera	Geonoma_undata)))))	(Burretiokentia_grandiflora	Calamus_caryotoides))	Kingia_australis);
((Calamus_caryotoides	(((((((((Bactris_major	Attalea_speciosa)	(Elaeis_guineensis	Elaeis_oleifera))	((Leopoldinia_pulchra	Hydriastele_microspadix)	Pelagodoxa_henryana))	(Reinhardtia_gracilis	((Reinhardtia_latisecta	Reinhardtia_paiewonskiana)	Reinhardtia_simplex)))	((Podococcus_barteri	((Phoenix_dactylifera	Sabal_domingensis)	Sclerosperma_profizianum))	Manicaria_saccifera))	(Geonoma_undata	Serenoa_repens))	Chamaedorea_seifrizii)	Burretiokentia_grandiflora)	Nypa_fruticans))	Kingia_australis);
((Podococcus_barteri	(((((((((Nypa_fruticans	Sclerosperma_profizianum)	(((Phoenix_dactylifera	Sabal_domingensis)	Serenoa_repens)	(Calamus_caryotoides	Burretiokentia_grandiflora)))	Bactris_major)	Attalea_speciosa)	(Leopoldinia_pulchra	Hydriastele_microspadix))	((Elaeis_guineensis	Elaeis_oleifera)	((Reinhardtia_simplex	Reinhardtia_gracilis)	(Reinhardtia_latisecta	Reinhardtia_paiewonskiana))))	(Manicaria_saccifera	Geonoma_undata))	Pelagodoxa_henryana)	Chamaedorea_seifrizii))	Kingia_australis);
((Hydriastele_microspadix	((Nypa_fruticans	Chamaedorea_seifrizii)	(Pelagodoxa_henryana	((Manicaria_saccifera	Geonoma_undata)	(((Sclerosperma_profizianum	((Elaeis_guineensis	Elaeis_oleifera)	(Bactris_major	Attalea_speciosa)))	(((Phoenix_dactylifera	Sabal_domingensis)	(Serenoa_repens	(Calamus_caryotoides	Burretiokentia_grandiflora)))	Podococcus_barteri))	(Leopoldinia_pulchra	(Reinhardtia_gracilis	((Reinhardtia_latisecta	Reinhardtia_paiewonskiana)	Reinhardtia_simplex))))))))	Kingia_australis);
((Calamus_caryotoides	(Burretiokentia_grandiflora	((((((Leopoldinia_pulchra	Hydriastele_microspadix)	Geonoma_undata)	((Pelagodoxa_henryana	(Chamaedorea_seifrizii	Podococcus_barteri))	(((Reinhardtia_latisecta	(Reinhardtia_paiewonskiana	Reinhardtia_gracilis))	Reinhardtia_simplex)	Manicaria_saccifera)))	(Sclerosperma_profizianum	(Nypa_fruticans	(Attalea_speciosa	((Elaeis_guineensis	Elaeis_oleifera)	Bactris_major)))))	(Phoenix_dactylifera	Sabal_domingensis))	Serenoa_repens)))	Kingia_australis);
((((((Sclerosperma_profizianum	(Attalea_speciosa	((Elaeis_guineensis	Elaeis_oleifera)	Bactris_major)))	((Manicaria_saccifera	(((Phoenix_dactylifera	Sabal_domingensis)	Podococcus_barteri)	(Leopoldinia_pulchra	(((Reinhardtia_latisecta	Reinhardtia_paiewonskiana)	Reinhardtia_simplex)	Reinhardtia_gracilis))))	((Pelagodoxa_henryana	((Chamaedorea_seifrizii	Nypa_fruticans)	Hydriastele_microspadix))	Geonoma_undata)))	Serenoa_repens)	Calamus_caryotoides)	Burretiokentia_grandiflora)	Kingia_australis);
((((Phoenix_dactylifera	((Burretiokentia_grandiflora	Sabal_domingensis)	((Leopoldinia_pulchra	((Reinhardtia_gracilis	(Reinhardtia_latisecta	Reinhardtia_paiewonskiana))	Reinhardtia_simplex))	(((((Pelagodoxa_henryana	Nypa_fruticans)	Hydriastele_microspadix)	(Manicaria_saccifera	Geonoma_undata))	Podococcus_barteri)	(Chamaedorea_seifrizii	(Sclerosperma_profizianum	(Attalea_speciosa	((Elaeis_guineensis	Elaeis_oleifera)	Bactris_major))))))))	Serenoa_repens)	Calamus_caryotoides)	Kingia_australis);
(((Burretiokentia_grandiflora	(((Phoenix_dactylifera	Sabal_domingensis)	(((Reinhardtia_gracilis	((Reinhardtia_paiewonskiana	Reinhardtia_latisecta)	Reinhardtia_simplex))	((Manicaria_saccifera	((Chamaedorea_seifrizii	(Sclerosperma_profizianum	(Attalea_speciosa	((Elaeis_guineensis	Elaeis_oleifera)	Bactris_major))))	((Geonoma_undata	(Nypa_fruticans	Hydriastele_microspadix))	Pelagodoxa_henryana)))	Leopoldinia_pulchra))	Podococcus_barteri))	Serenoa_repens))	Calamus_caryotoides)	Kingia_australis);
(((Burretiokentia_grandiflora	((Phoenix_dactylifera	(Sabal_domingensis	((((Elaeis_guineensis	Elaeis_oleifera)	(Bactris_major	Attalea_speciosa))	Sclerosperma_profizianum)	(Podococcus_barteri	((Manicaria_saccifera	Geonoma_undata)	((Nypa_fruticans	Chamaedorea_seifrizii)	(((Reinhardtia_gracilis	((Reinhardtia_paiewonskiana	Reinhardtia_latisecta)	Reinhardtia_simplex))	Pelagodoxa_henryana)	(Leopoldinia_pulchra	Hydriastele_microspadix))))))))	Serenoa_repens))	Calamus_caryotoides)	Kingia_australis);
(((Burretiokentia_grandiflora	(((((Podococcus_barteri	((((Nypa_fruticans	Chamaedorea_seifrizii)	(Manicaria_saccifera	Geonoma_undata))	(Pelagodoxa_henryana	Hydriastele_microspadix))	((((Elaeis_guineensis	Elaeis_oleifera)	(Bactris_major	Attalea_speciosa))	Leopoldinia_pulchra)	(Reinhardtia_gracilis	((Reinhardtia_paiewonskiana	Reinhardtia_latisecta)	Reinhardtia_simplex)))))	Sclerosperma_profizianum)	Phoenix_dactylifera)	Sabal_domingensis)	Serenoa_repens))	Calamus_caryotoides)	Kingia_australis);
(((Burretiokentia_grandiflora	((((Nypa_fruticans	Chamaedorea_seifrizii)	Geonoma_undata)	(((((Podococcus_barteri	(Phoenix_dactylifera	Sabal_domingensis))	Sclerosperma_profizianum)	Reinhardtia_gracilis)	(((Elaeis_guineensis	Elaeis_oleifera)	(Bactris_major	Attalea_speciosa))	((Leopoldinia_pulchra	Hydriastele_microspadix)	(((Reinhardtia_paiewonskiana	Reinhardtia_latisecta)	Reinhardtia_simplex)	Pelagodoxa_henryana))))	Manicaria_saccifera))	Serenoa_repens))	Calamus_caryotoides)	Kingia_australis);
((Calamus_caryotoides	(Burretiokentia_grandiflora	(((Sabal_domingensis	Phoenix_dactylifera)	(((Leopoldinia_pulchra	((Reinhardtia_simplex	(Reinhardtia_latisecta	Reinhardtia_paiewonskiana))	Reinhardtia_gracilis))	((Sclerosperma_profizianum	(((Elaeis_guineensis	Elaeis_oleifera)	Bactris_major)	Attalea_speciosa))	((Manicaria_saccifera	Geonoma_undata)	(Hydriastele_microspadix	(Nypa_fruticans	(Chamaedorea_seifrizii	Pelagodoxa_henryana))))))	Podococcus_barteri))	Serenoa_repens)))	Kingia_australis);
(((Leopoldinia_pulchra	Hydriastele_microspadix)	(Geonoma_undata	(((((Elaeis_guineensis	Elaeis_oleifera)	Manicaria_saccifera)	(Reinhardtia_simplex	(Reinhardtia_latisecta	Reinhardtia_paiewonskiana)))	(((Pelagodoxa_henryana	(Chamaedorea_seifrizii	Podococcus_barteri))	(Sabal_domingensis	Phoenix_dactylifera))	Reinhardtia_gracilis))	(Sclerosperma_profizianum	(Attalea_speciosa	((Burretiokentia_grandiflora	Bactris_major)	(Nypa_fruticans	(Serenoa_repens	Calamus_caryotoides))))))))	Kingia_australis);
((Hydriastele_microspadix	(((Bactris_major	((Elaeis_guineensis	Elaeis_oleifera)	Attalea_speciosa))	(Sclerosperma_profizianum	((Geonoma_undata	Manicaria_saccifera)	(((Pelagodoxa_henryana	(Chamaedorea_seifrizii	Podococcus_barteri))	(Sabal_domingensis	Phoenix_dactylifera))	(Reinhardtia_simplex	((Reinhardtia_gracilis	Reinhardtia_paiewonskiana)	Reinhardtia_latisecta))))))	((Nypa_fruticans	(Serenoa_repens	(Burretiokentia_grandiflora	Calamus_caryotoides)))	Leopoldinia_pulchra)))	Kingia_australis);
((Podococcus_barteri	((Sabal_domingensis	Phoenix_dactylifera)	((((Leopoldinia_pulchra	Hydriastele_microspadix)	Pelagodoxa_henryana)	(Reinhardtia_simplex	((Reinhardtia_latisecta	Reinhardtia_paiewonskiana)	Reinhardtia_gracilis)))	((Geonoma_undata	((Chamaedorea_seifrizii	(Sclerosperma_profizianum	((Bactris_major	(Elaeis_guineensis	Elaeis_oleifera))	Attalea_speciosa)))	(Serenoa_repens	((Burretiokentia_grandiflora	Nypa_fruticans)	Calamus_caryotoides))))	Manicaria_saccifera))))	Kingia_australis);
((Podococcus_barteri	(((Burretiokentia_grandiflora	Sabal_domingensis)	Phoenix_dactylifera)	((Pelagodoxa_henryana	((Reinhardtia_simplex	(Reinhardtia_latisecta	Reinhardtia_paiewonskiana))	Reinhardtia_gracilis))	(Manicaria_saccifera	(((((Calamus_caryotoides	Sclerosperma_profizianum)	((Bactris_major	(Elaeis_guineensis	Elaeis_oleifera))	Attalea_speciosa))	Serenoa_repens)	Geonoma_undata)	((Leopoldinia_pulchra	Hydriastele_microspadix)	(Chamaedorea_seifrizii	Nypa_fruticans)))))))	Kingia_australis);
((Podococcus_barteri	(Chamaedorea_seifrizii	(((Manicaria_saccifera	Geonoma_undata)	((((Sclerosperma_profizianum	((Bactris_major	(Elaeis_guineensis	Elaeis_oleifera))	Attalea_speciosa))	((Sabal_domingensis	Phoenix_dactylifera)	(Burretiokentia_grandiflora	(Calamus_caryotoides	Serenoa_repens))))	Nypa_fruticans)	((((Reinhardtia_latisecta	Reinhardtia_paiewonskiana)	Reinhardtia_simplex)	Reinhardtia_gracilis)	(Leopoldinia_pulchra	Hydriastele_microspadix))))	Pelagodoxa_henryana)))	Kingia_australis);
(((Attalea_speciosa	(((((Pelagodoxa_henryana	(Podococcus_barteri	Chamaedorea_seifrizii))	(Manicaria_saccifera	Geonoma_undata))	(Nypa_fruticans	((Serenoa_repens	(Burretiokentia_grandiflora	Calamus_caryotoides))	((Sclerosperma_profizianum	Sabal_domingensis)	Phoenix_dactylifera))))	((Reinhardtia_latisecta	(Reinhardtia_paiewonskiana	Reinhardtia_gracilis))	Reinhardtia_simplex))	(Bactris_major	(Elaeis_guineensis	Elaeis_oleifera))))	(Leopoldinia_pulchra	Hydriastele_microspadix))	Kingia_australis);
((Calamus_caryotoides	((((((Manicaria_saccifera	Geonoma_undata)	((((Sclerosperma_profizianum	Sabal_domingensis)	Phoenix_dactylifera)	Podococcus_barteri)	(Chamaedorea_seifrizii	Pelagodoxa_henryana)))	((((Reinhardtia_latisecta	Reinhardtia_paiewonskiana)	Reinhardtia_simplex)	Reinhardtia_gracilis)	(((Bactris_major	(Elaeis_guineensis	Elaeis_oleifera))	Attalea_speciosa)	(Leopoldinia_pulchra	Hydriastele_microspadix))))	Serenoa_repens)	Nypa_fruticans)	Burretiokentia_grandiflora))	Kingia_australis);
((Calamus_caryotoides	((((((((Manicaria_saccifera	Geonoma_undata)	((Podococcus_barteri	Chamaedorea_seifrizii)	Pelagodoxa_henryana))	(Sabal_domingensis	Phoenix_dactylifera))	((((Reinhardtia_latisecta	Reinhardtia_paiewonskiana)	Reinhardtia_simplex)	Reinhardtia_gracilis)	((Bactris_major	((Elaeis_guineensis	Elaeis_oleifera)	Attalea_speciosa))	(Leopoldinia_pulchra	Hydriastele_microspadix))))	Serenoa_repens)	Sclerosperma_profizianum)	Nypa_fruticans)	Burretiokentia_grandiflora))	Kingia_australis);
((Attalea_speciosa	(Sclerosperma_profizianum	(Bactris_major	(((Leopoldinia_pulchra	Hydriastele_microspadix)	((Geonoma_undata	((((Sabal_domingensis	Phoenix_dactylifera)	(Pelagodoxa_henryana	(Podococcus_barteri	Chamaedorea_seifrizii)))	Manicaria_saccifera)	(Nypa_fruticans	(((Reinhardtia_paiewonskiana	Reinhardtia_gracilis)	Reinhardtia_latisecta)	Reinhardtia_simplex))))	(Serenoa_repens	(Burretiokentia_grandiflora	Calamus_caryotoides))))	(Elaeis_guineensis	Elaeis_oleifera)))))	Kingia_australis);
((Calamus_caryotoides	(Burretiokentia_grandiflora	((((Phoenix_dactylifera	Sabal_domingensis)	(Podococcus_barteri	(Sclerosperma_profizianum	((((Attalea_speciosa	Bactris_major)	(Elaeis_oleifera	Elaeis_guineensis))	(Leopoldinia_pulchra	(Reinhardtia_simplex	(Reinhardtia_gracilis	(Reinhardtia_latisecta	Reinhardtia_paiewonskiana)))))	((Pelagodoxa_henryana	(Chamaedorea_seifrizii	(Geonoma_undata	Manicaria_saccifera)))	Hydriastele_microspadix)))))	Serenoa_repens)	Nypa_fruticans)))	Kingia_australis);
((Podococcus_barteri	((Sabal_domingensis	Phoenix_dactylifera)	((Reinhardtia_gracilis	((Reinhardtia_latisecta	Reinhardtia_paiewonskiana)	Reinhardtia_simplex))	(((Sclerosperma_profizianum	((((Elaeis_oleifera	Elaeis_guineensis)	Attalea_speciosa)	Bactris_major)	(Geonoma_undata	(Nypa_fruticans	(Hydriastele_microspadix	(Pelagodoxa_henryana	Chamaedorea_seifrizii))))))	(Leopoldinia_pulchra	(Serenoa_repens	(Calamus_caryotoides	Burretiokentia_grandiflora))))	Manicaria_saccifera))))	Kingia_australis);
((Calamus_caryotoides	(Burretiokentia_grandiflora	((((Manicaria_saccifera	Geonoma_undata)	((Sclerosperma_profizianum	((Sabal_domingensis	Phoenix_dactylifera)	((Pelagodoxa_henryana	Chamaedorea_seifrizii)	Podococcus_barteri)))	((Hydriastele_microspadix	((Reinhardtia_gracilis	((Reinhardtia_latisecta	Reinhardtia_paiewonskiana)	Reinhardtia_simplex))	((Elaeis_oleifera	Elaeis_guineensis)	(Attalea_speciosa	Bactris_major))))	Leopoldinia_pulchra)))	Serenoa_repens)	Nypa_fruticans)))	Kingia_australis);
((Attalea_speciosa	(Bactris_major	((((Pelagodoxa_henryana	Hydriastele_microspadix)	(((Nypa_fruticans	((Podococcus_barteri	Sclerosperma_profizianum)	((Serenoa_repens	(Calamus_caryotoides	Burretiokentia_grandiflora))	(Sabal_domingensis	Phoenix_dactylifera))))	Chamaedorea_seifrizii)	(Manicaria_saccifera	Geonoma_undata)))	(Leopoldinia_pulchra	(((Reinhardtia_paiewonskiana	Reinhardtia_latisecta)	Reinhardtia_gracilis)	Reinhardtia_simplex)))	(Elaeis_oleifera	Elaeis_guineensis))))	Kingia_australis);
((Calamus_caryotoides	(Burretiokentia_grandiflora	(((Sabal_domingensis	Phoenix_dactylifera)	(Podococcus_barteri	(((Nypa_fruticans	Chamaedorea_seifrizii)	((Manicaria_saccifera	Geonoma_undata)	((Reinhardtia_gracilis	(Reinhardtia_simplex	(Reinhardtia_paiewonskiana	Reinhardtia_latisecta)))	(((Elaeis_oleifera	Elaeis_guineensis)	(Attalea_speciosa	Bactris_major))	(Pelagodoxa_henryana	(Leopoldinia_pulchra	Hydriastele_microspadix))))))	Sclerosperma_profizianum)))	Serenoa_repens)))	Kingia_australis);
((Calamus_caryotoides	(Burretiokentia_grandiflora	(((((Chamaedorea_seifrizii	Podococcus_barteri)	(Sabal_domingensis	Phoenix_dactylifera))	(Nypa_fruticans	((Geonoma_undata	Manicaria_saccifera)	(((((Elaeis_oleifera	Elaeis_guineensis)	(Attalea_speciosa	Bactris_major))	(Leopoldinia_pulchra	(Reinhardtia_gracilis	(Reinhardtia_simplex	(Reinhardtia_paiewonskiana	Reinhardtia_latisecta)))))	Hydriastele_microspadix)	Pelagodoxa_henryana))))	Serenoa_repens)	Sclerosperma_profizianum)))	Kingia_australis);
((Calamus_caryotoides	((Burretiokentia_grandiflora	Nypa_fruticans)	(Serenoa_repens	(Sclerosperma_profizianum	((Geonoma_undata	Manicaria_saccifera)	(((((Elaeis_oleifera	Elaeis_guineensis)	(Attalea_speciosa	Bactris_major))	(Reinhardtia_gracilis	(Reinhardtia_simplex	(Reinhardtia_paiewonskiana	Reinhardtia_latisecta))))	(Leopoldinia_pulchra	Hydriastele_microspadix))	((Podococcus_barteri	(Chamaedorea_seifrizii	Pelagodoxa_henryana))	(Sabal_domingensis	Phoenix_dactylifera))))))))	Kingia_australis);
((Calamus_caryotoides	((Serenoa_repens	(((Podococcus_barteri	Chamaedorea_seifrizii)	(Manicaria_saccifera	(((Reinhardtia_gracilis	(Reinhardtia_simplex	(Reinhardtia_paiewonskiana	Reinhardtia_latisecta)))	(((Elaeis_oleifera	Elaeis_guineensis)	(Attalea_speciosa	Bactris_major))	((Leopoldinia_pulchra	Hydriastele_microspadix)	Pelagodoxa_henryana)))	((Nypa_fruticans	Sclerosperma_profizianum)	Geonoma_undata))))	(Sabal_domingensis	Phoenix_dactylifera)))	Burretiokentia_grandiflora))	Kingia_australis);
((Nypa_fruticans	(Calamus_caryotoides	(Serenoa_repens	(((Sclerosperma_profizianum	((Reinhardtia_gracilis	(Reinhardtia_simplex	(Reinhardtia_paiewonskiana	Reinhardtia_latisecta)))	(((Elaeis_oleifera	Elaeis_guineensis)	(Attalea_speciosa	Bactris_major))	((Leopoldinia_pulchra	Hydriastele_microspadix)	Pelagodoxa_henryana))))	((Geonoma_undata	Manicaria_saccifera)	(Podococcus_barteri	Chamaedorea_seifrizii)))	((Sabal_domingensis	Phoenix_dactylifera)	Burretiokentia_grandiflora)))))	Kingia_australis);
((Calamus_caryotoides	((((Sabal_domingensis	Phoenix_dactylifera)	(((Podococcus_barteri	Chamaedorea_seifrizii)	(((Leopoldinia_pulchra	Hydriastele_microspadix)	(((Elaeis_oleifera	Elaeis_guineensis)	(Attalea_speciosa	Bactris_major))	(Pelagodoxa_henryana	(Reinhardtia_simplex	(Reinhardtia_latisecta	(Reinhardtia_paiewonskiana	Reinhardtia_gracilis))))))	(Geonoma_undata	Manicaria_saccifera)))	(Nypa_fruticans	Sclerosperma_profizianum)))	Serenoa_repens)	Burretiokentia_grandiflora))	Kingia_australis);
((Calamus_caryotoides	((Burretiokentia_grandiflora	((Attalea_speciosa	((Elaeis_oleifera	Elaeis_guineensis)	Bactris_major))	(((Geonoma_undata	Serenoa_repens)	(Hydriastele_microspadix	((((((Sabal_domingensis	Pelagodoxa_henryana)	(Chamaedorea_seifrizii	Podococcus_barteri))	Phoenix_dactylifera)	((Reinhardtia_simplex	(Reinhardtia_latisecta	Reinhardtia_paiewonskiana))	Reinhardtia_gracilis))	Manicaria_saccifera)	Leopoldinia_pulchra)))	Sclerosperma_profizianum)))	Nypa_fruticans))	Kingia_australis);
((Calamus_caryotoides	(Serenoa_repens	(((Sabal_domingensis	Burretiokentia_grandiflora)	((((Elaeis_oleifera	Elaeis_guineensis)	(Bactris_major	Attalea_speciosa))	((((Nypa_fruticans	Hydriastele_microspadix)	(Geonoma_undata	Manicaria_saccifera))	((Podococcus_barteri	Chamaedorea_seifrizii)	Pelagodoxa_henryana))	(Reinhardtia_paiewonskiana	((Reinhardtia_simplex	Reinhardtia_gracilis)	Reinhardtia_latisecta))))	(Sclerosperma_profizianum	Leopoldinia_pulchra)))	Phoenix_dactylifera)))	Kingia_australis);
((Calamus_caryotoides	((((Elaeis_oleifera	Elaeis_guineensis)	(Bactris_major	Attalea_speciosa))	(((Serenoa_repens	Leopoldinia_pulchra)	(((Reinhardtia_paiewonskiana	(Reinhardtia_latisecta	Reinhardtia_simplex))	Reinhardtia_gracilis)	(Sclerosperma_profizianum	((Sabal_domingensis	Phoenix_dactylifera)	Podococcus_barteri))))	((((Nypa_fruticans	Chamaedorea_seifrizii)	Hydriastele_microspadix)	(Geonoma_undata	Manicaria_saccifera))	Pelagodoxa_henryana)))	Burretiokentia_grandiflora))	Kingia_australis);
((Calamus_caryotoides	((Phoenix_dactylifera	((((((Reinhardtia_paiewonskiana	(Reinhardtia_latisecta	Reinhardtia_gracilis))	Reinhardtia_simplex)	(Leopoldinia_pulchra	Podococcus_barteri))	(((Pelagodoxa_henryana	((Nypa_fruticans	Chamaedorea_seifrizii)	Hydriastele_microspadix))	(Geonoma_undata	Manicaria_saccifera))	((Elaeis_oleifera	Elaeis_guineensis)	((Sclerosperma_profizianum	Bactris_major)	Attalea_speciosa))))	Sabal_domingensis)	Serenoa_repens))	Burretiokentia_grandiflora))	Kingia_australis);
((Calamus_caryotoides	(Burretiokentia_grandiflora	((((Sabal_domingensis	Phoenix_dactylifera)	Podococcus_barteri)	(Sclerosperma_profizianum	(Bactris_major	(Attalea_speciosa	(((((((Nypa_fruticans	Chamaedorea_seifrizii)	(Geonoma_undata	Manicaria_saccifera))	Hydriastele_microspadix)	Pelagodoxa_henryana)	((Reinhardtia_latisecta	(Reinhardtia_gracilis	Reinhardtia_paiewonskiana))	Reinhardtia_simplex))	Leopoldinia_pulchra)	(Elaeis_oleifera	Elaeis_guineensis))))))	Serenoa_repens)))	Kingia_australis);
((Reinhardtia_simplex	(((((((Phoenix_dactylifera	((Burretiokentia_grandiflora	Sabal_domingensis)	(Calamus_caryotoides	Serenoa_repens)))	Sclerosperma_profizianum)	(((Nypa_fruticans	Chamaedorea_seifrizii)	(Geonoma_undata	Manicaria_saccifera))	Podococcus_barteri))	Bactris_major)	Attalea_speciosa)	((Leopoldinia_pulchra	Hydriastele_microspadix)	(Pelagodoxa_henryana	(Elaeis_oleifera	Elaeis_guineensis))))	(Reinhardtia_latisecta	(Reinhardtia_gracilis	Reinhardtia_paiewonskiana))))	Kingia_australis);
((Calamus_caryotoides	(Burretiokentia_grandiflora	(((((Reinhardtia_latisecta	Reinhardtia_paiewonskiana)	Reinhardtia_gracilis)	Reinhardtia_simplex)	((Elaeis_oleifera	Elaeis_guineensis)	((Phoenix_dactylifera	Sabal_domingensis)	(Podococcus_barteri	Sclerosperma_profizianum))))	((((Attalea_speciosa	Serenoa_repens)	Bactris_major)	(((Geonoma_undata	Manicaria_saccifera)	Pelagodoxa_henryana)	(Hydriastele_microspadix	(Nypa_fruticans	Chamaedorea_seifrizii))))	Leopoldinia_pulchra))))	Kingia_australis);
(((Burretiokentia_grandiflora	(((((Geonoma_undata	Manicaria_saccifera)	((Leopoldinia_pulchra	Hydriastele_microspadix)	((Pelagodoxa_henryana	Chamaedorea_seifrizii)	Nypa_fruticans)))	(((Reinhardtia_latisecta	(Reinhardtia_paiewonskiana	Reinhardtia_gracilis))	Reinhardtia_simplex)	((Elaeis_oleifera	Elaeis_guineensis)	(Sclerosperma_profizianum	((Phoenix_dactylifera	Sabal_domingensis)	Podococcus_barteri)))))	(Attalea_speciosa	Bactris_major))	Serenoa_repens))	Calamus_caryotoides)	Kingia_australis);
((Attalea_speciosa	(((Elaeis_oleifera	Elaeis_guineensis)	Bactris_major)	(((Pelagodoxa_henryana	((Geonoma_undata	(Nypa_fruticans	Chamaedorea_seifrizii))	(Hydriastele_microspadix	Manicaria_saccifera)))	((Serenoa_repens	(Phoenix_dactylifera	((Podococcus_barteri	Sclerosperma_profizianum)	Sabal_domingensis)))	(((Reinhardtia_simplex	(Reinhardtia_latisecta	Reinhardtia_paiewonskiana))	Reinhardtia_gracilis)	Leopoldinia_pulchra)))	(Calamus_caryotoides	Burretiokentia_grandiflora))))	Kingia_australis);
((Podococcus_barteri	(((Manicaria_saccifera	Geonoma_undata)	(((Phoenix_dactylifera	(Sclerosperma_profizianum	Sabal_domingensis))	((Calamus_caryotoides	Burretiokentia_grandiflora)	(Nypa_fruticans	Serenoa_repens)))	(((Reinhardtia_simplex	(Reinhardtia_latisecta	Reinhardtia_paiewonskiana))	Reinhardtia_gracilis)	(((Bactris_major	Attalea_speciosa)	(Elaeis_oleifera	Elaeis_guineensis))	(Pelagodoxa_henryana	(Hydriastele_microspadix	Leopoldinia_pulchra))))))	Chamaedorea_seifrizii))	Kingia_australis);
((Calamus_caryotoides	((Serenoa_repens	((Burretiokentia_grandiflora	((Bactris_major	(Sclerosperma_profizianum	(Chamaedorea_seifrizii	Attalea_speciosa)))	((Podococcus_barteri	((Reinhardtia_simplex	((Reinhardtia_paiewonskiana	Reinhardtia_gracilis)	Reinhardtia_latisecta))	(Elaeis_oleifera	Elaeis_guineensis)))	(Leopoldinia_pulchra	((Pelagodoxa_henryana	Hydriastele_microspadix)	(Manicaria_saccifera	Geonoma_undata))))))	(Sabal_domingensis	Phoenix_dactylifera)))	Nypa_fruticans))	Kingia_australis);
((Attalea_speciosa	((Sclerosperma_profizianum	((((Hydriastele_microspadix	Leopoldinia_pulchra)	(((Manicaria_saccifera	Geonoma_undata)	(((Reinhardtia_simplex	(Reinhardtia_paiewonskiana	Reinhardtia_latisecta))	Reinhardtia_gracilis)	(Elaeis_oleifera	Elaeis_guineensis)))	(Pelagodoxa_henryana	(Chamaedorea_seifrizii	Podococcus_barteri))))	((Sabal_domingensis	Phoenix_dactylifera)	(Serenoa_repens	(Calamus_caryotoides	Burretiokentia_grandiflora))))	Nypa_fruticans))	Bactris_major))	Kingia_australis);
(((((((Sclerosperma_profizianum	((((((Reinhardtia_simplex	(Reinhardtia_paiewonskiana	Reinhardtia_latisecta))	Reinhardtia_gracilis)	Pelagodoxa_henryana)	(Hydriastele_microspadix	Leopoldinia_pulchra))	(((Elaeis_oleifera	Elaeis_guineensis)	Bactris_major)	Attalea_speciosa))	(((Chamaedorea_seifrizii	Podococcus_barteri)	Geonoma_undata)	Manicaria_saccifera)))	(Sabal_domingensis	Phoenix_dactylifera))	Serenoa_repens)	Nypa_fruticans)	Calamus_caryotoides)	Burretiokentia_grandiflora)	Kingia_australis);
((Burretiokentia_grandiflora	(Calamus_caryotoides	((((((Manicaria_saccifera	(Podococcus_barteri	(Sclerosperma_profizianum	(Sabal_domingensis	Phoenix_dactylifera))))	(((Reinhardtia_simplex	(Reinhardtia_paiewonskiana	Reinhardtia_latisecta))	Reinhardtia_gracilis)	((Elaeis_oleifera	Elaeis_guineensis)	(Bactris_major	Attalea_speciosa))))	(Serenoa_repens	Geonoma_undata))	(Pelagodoxa_henryana	(Hydriastele_microspadix	Leopoldinia_pulchra)))	Chamaedorea_seifrizii)	Nypa_fruticans)))	Kingia_australis);
((Podococcus_barteri	((Phoenix_dactylifera	(Sclerosperma_profizianum	Sabal_domingensis))	(((Reinhardtia_simplex	(Reinhardtia_paiewonskiana	Reinhardtia_latisecta))	Reinhardtia_gracilis)	(Manicaria_saccifera	(((((Burretiokentia_grandiflora	Calamus_caryotoides)	((Attalea_speciosa	Bactris_major)	(Elaeis_oleifera	Elaeis_guineensis)))	(((Pelagodoxa_henryana	(Chamaedorea_seifrizii	Nypa_fruticans))	Hydriastele_microspadix)	Geonoma_undata))	Serenoa_repens)	Leopoldinia_pulchra)))))	Kingia_australis);
((Calamus_caryotoides	(Nypa_fruticans	(((((Elaeis_oleifera	Elaeis_guineensis)	Attalea_speciosa)	Bactris_major)	(((Hydriastele_microspadix	(Manicaria_saccifera	(Geonoma_undata	(Pelagodoxa_henryana	Chamaedorea_seifrizii))))	((Reinhardtia_simplex	(Reinhardtia_paiewonskiana	Reinhardtia_latisecta))	Reinhardtia_gracilis))	((Serenoa_repens	(Sclerosperma_profizianum	Leopoldinia_pulchra))	((Sabal_domingensis	Phoenix_dactylifera)	Podococcus_barteri))))	Burretiokentia_grandiflora)))	Kingia_australis);
((Calamus_caryotoides	(Serenoa_repens	(Burretiokentia_grandiflora	(((((Manicaria_saccifera	Geonoma_undata)	((Nypa_fruticans	Hydriastele_microspadix)	(Pelagodoxa_henryana	Chamaedorea_seifrizii)))	(Sclerosperma_profizianum	Podococcus_barteri))	(Leopoldinia_pulchra	(((Elaeis_oleifera	Elaeis_guineensis)	(Attalea_speciosa	Bactris_major))	(Reinhardtia_simplex	(Reinhardtia_gracilis	(Reinhardtia_paiewonskiana	Reinhardtia_latisecta))))))	(Sabal_domingensis	Phoenix_dactylifera)))))	Kingia_australis);
((Calamus_caryotoides	(Burretiokentia_grandiflora	(((((((Podococcus_barteri	(Sclerosperma_profizianum	Sabal_domingensis))	Phoenix_dactylifera)	(Pelagodoxa_henryana	Chamaedorea_seifrizii))	(((Manicaria_saccifera	Geonoma_undata)	(Leopoldinia_pulchra	Hydriastele_microspadix))	(Reinhardtia_gracilis	((Reinhardtia_paiewonskiana	Reinhardtia_latisecta)	Reinhardtia_simplex))))	Serenoa_repens)	(Bactris_major	(Elaeis_oleifera	(Elaeis_guineensis	Attalea_speciosa))))	Nypa_fruticans)))	Kingia_australis);
((Calamus_caryotoides	((((Sabal_domingensis	Phoenix_dactylifera)	Serenoa_repens)	Burretiokentia_grandiflora)	(((Leopoldinia_pulchra	Hydriastele_microspadix)	(((Manicaria_saccifera	Geonoma_undata)	(Reinhardtia_gracilis	(Nypa_fruticans	((Reinhardtia_paiewonskiana	Reinhardtia_latisecta)	Reinhardtia_simplex))))	(Podococcus_barteri	(Pelagodoxa_henryana	Chamaedorea_seifrizii))))	((Attalea_speciosa	(Bactris_major	(Elaeis_oleifera	Elaeis_guineensis)))	Sclerosperma_profizianum))))	Kingia_australis);
((((((Nypa_fruticans	Sclerosperma_profizianum)	(((Manicaria_saccifera	Geonoma_undata)	((Sabal_domingensis	Phoenix_dactylifera)	(Chamaedorea_seifrizii	Podococcus_barteri)))	(((Reinhardtia_gracilis	(Reinhardtia_paiewonskiana	(Reinhardtia_latisecta	Reinhardtia_simplex)))	((Leopoldinia_pulchra	Hydriastele_microspadix)	Pelagodoxa_henryana))	(Attalea_speciosa	(Bactris_major	(Elaeis_oleifera	Elaeis_guineensis))))))	Serenoa_repens)	Burretiokentia_grandiflora)	Calamus_caryotoides)	Kingia_australis);
((((Serenoa_repens	(((((Leopoldinia_pulchra	Hydriastele_microspadix)	(Bactris_major	Attalea_speciosa))	Geonoma_undata)	Sclerosperma_profizianum)	((((Pelagodoxa_henryana	(Elaeis_guineensis	Elaeis_oleifera))	((Reinhardtia_paiewonskiana	Reinhardtia_latisecta)	Reinhardtia_simplex))	((Reinhardtia_gracilis	((Sabal_domingensis	Phoenix_dactylifera)	Podococcus_barteri))	Manicaria_saccifera))	(Nypa_fruticans	Chamaedorea_seifrizii))))	Burretiokentia_grandiflora)	Calamus_caryotoides)	Kingia_australis);
((((((Serenoa_repens	((Sclerosperma_profizianum	(((Elaeis_guineensis	Elaeis_oleifera)	(Attalea_speciosa	Bactris_major))	Chamaedorea_seifrizii))	((Sabal_domingensis	Phoenix_dactylifera)	Podococcus_barteri)))	((Manicaria_saccifera	Geonoma_undata)	((Pelagodoxa_henryana	((Reinhardtia_gracilis	((Reinhardtia_paiewonskiana	Reinhardtia_latisecta)	Reinhardtia_simplex))	Leopoldinia_pulchra))	Hydriastele_microspadix)))	Nypa_fruticans)	Burretiokentia_grandiflora)	Calamus_caryotoides)	Kingia_australis);
((Nypa_fruticans	((Burretiokentia_grandiflora	Calamus_caryotoides)	((((Manicaria_saccifera	Geonoma_undata)	((Reinhardtia_gracilis	((Reinhardtia_paiewonskiana	Reinhardtia_latisecta)	Reinhardtia_simplex))	(((Bactris_major	Attalea_speciosa)	(Elaeis_guineensis	Elaeis_oleifera))	((Leopoldinia_pulchra	Hydriastele_microspadix)	Pelagodoxa_henryana))))	((Sclerosperma_profizianum	(Sabal_domingensis	(Serenoa_repens	Phoenix_dactylifera)))	Podococcus_barteri))	Chamaedorea_seifrizii)))	Kingia_australis);
((Attalea_speciosa	(((Manicaria_saccifera	(((Nypa_fruticans	(Reinhardtia_gracilis	((Reinhardtia_paiewonskiana	Reinhardtia_latisecta)	Reinhardtia_simplex)))	Sclerosperma_profizianum)	((((Podococcus_barteri	Chamaedorea_seifrizii)	Pelagodoxa_henryana)	(Leopoldinia_pulchra	Hydriastele_microspadix))	(((Burretiokentia_grandiflora	Calamus_caryotoides)	Serenoa_repens)	(Phoenix_dactylifera	Sabal_domingensis)))))	Geonoma_undata)	(Bactris_major	(Elaeis_guineensis	Elaeis_oleifera))))	Kingia_australis);
((Calamus_caryotoides	((Geonoma_undata	(Manicaria_saccifera	(((Hydriastele_microspadix	(((Phoenix_dactylifera	Sabal_domingensis)	((Podococcus_barteri	Chamaedorea_seifrizii)	Pelagodoxa_henryana))	(Sclerosperma_profizianum	((Bactris_major	(Elaeis_guineensis	Elaeis_oleifera))	Attalea_speciosa))))	(((Reinhardtia_latisecta	(Reinhardtia_paiewonskiana	Reinhardtia_gracilis))	Reinhardtia_simplex)	Serenoa_repens))	Leopoldinia_pulchra)))	(Nypa_fruticans	Burretiokentia_grandiflora)))	Kingia_australis);
(((Calamus_caryotoides	(Serenoa_repens	((Sclerosperma_profizianum	((Reinhardtia_gracilis	(Phoenix_dactylifera	Sabal_domingensis))	Podococcus_barteri))	((((Hydriastele_microspadix	Pelagodoxa_henryana)	(Nypa_fruticans	Chamaedorea_seifrizii))	(Geonoma_undata	Manicaria_saccifera))	((((Reinhardtia_latisecta	Reinhardtia_paiewonskiana)	Reinhardtia_simplex)	Leopoldinia_pulchra)	((Bactris_major	(Elaeis_guineensis	Elaeis_oleifera))	Attalea_speciosa))))))	Burretiokentia_grandiflora)	Kingia_australis);
(((Calamus_caryotoides	((Serenoa_repens	((Phoenix_dactylifera	(Sclerosperma_profizianum	Sabal_domingensis))	(((Geonoma_undata	Manicaria_saccifera)	(((Leopoldinia_pulchra	Hydriastele_microspadix)	Pelagodoxa_henryana)	((Reinhardtia_gracilis	((Reinhardtia_latisecta	Reinhardtia_paiewonskiana)	Reinhardtia_simplex))	((Elaeis_guineensis	Elaeis_oleifera)	(Attalea_speciosa	Bactris_major)))))	(Chamaedorea_seifrizii	Podococcus_barteri))))	Nypa_fruticans))	Burretiokentia_grandiflora)	Kingia_australis);
((Calamus_caryotoides	((Serenoa_repens	((Sabal_domingensis	Phoenix_dactylifera)	(Sclerosperma_profizianum	((((((Pelagodoxa_henryana	Chamaedorea_seifrizii)	Nypa_fruticans)	Hydriastele_microspadix)	(Geonoma_undata	Manicaria_saccifera))	(Leopoldinia_pulchra	((Reinhardtia_gracilis	((Reinhardtia_latisecta	Reinhardtia_paiewonskiana)	Reinhardtia_simplex))	((Elaeis_guineensis	Elaeis_oleifera)	(Attalea_speciosa	Bactris_major)))))	Podococcus_barteri))))	Burretiokentia_grandiflora))	Kingia_australis);
((Calamus_caryotoides	((Serenoa_repens	((Sabal_domingensis	Phoenix_dactylifera)	((Sclerosperma_profizianum	Podococcus_barteri)	((Reinhardtia_gracilis	Manicaria_saccifera)	(((Reinhardtia_latisecta	Reinhardtia_paiewonskiana)	Reinhardtia_simplex)	(((Elaeis_guineensis	Elaeis_oleifera)	(Attalea_speciosa	(Geonoma_undata	Bactris_major)))	(((Pelagodoxa_henryana	Chamaedorea_seifrizii)	Nypa_fruticans)	(Leopoldinia_pulchra	Hydriastele_microspadix))))))))	Burretiokentia_grandiflora))	Kingia_australis);
((Calamus_caryotoides	(Serenoa_repens	(((((Chamaedorea_seifrizii	Nypa_fruticans)	(Geonoma_undata	Manicaria_saccifera))	((Leopoldinia_pulchra	Hydriastele_microspadix)	((Reinhardtia_gracilis	((Reinhardtia_latisecta	Reinhardtia_paiewonskiana)	Reinhardtia_simplex))	(Pelagodoxa_henryana	((Attalea_speciosa	Bactris_major)	(Elaeis_guineensis	Elaeis_oleifera))))))	(Podococcus_barteri	(Sclerosperma_profizianum	(Sabal_domingensis	Phoenix_dactylifera))))	Burretiokentia_grandiflora)))	Kingia_australis);
((Serenoa_repens	(((((((Attalea_speciosa	((Elaeis_oleifera	Elaeis_guineensis)	Bactris_major))	Sclerosperma_profizianum)	((Reinhardtia_gracilis	(Reinhardtia_latisecta	Reinhardtia_paiewonskiana))	Reinhardtia_simplex))	((Nypa_fruticans	((Chamaedorea_seifrizii	Pelagodoxa_henryana)	Hydriastele_microspadix))	(Manicaria_saccifera	Geonoma_undata)))	Leopoldinia_pulchra)	(Podococcus_barteri	(Sabal_domingensis	Phoenix_dactylifera)))	(Calamus_caryotoides	Burretiokentia_grandiflora)))	Kingia_australis);
((Calamus_caryotoides	(Burretiokentia_grandiflora	(Serenoa_repens	(((Podococcus_barteri	(((Manicaria_saccifera	Geonoma_undata)	((Pelagodoxa_henryana	Hydriastele_microspadix)	(Nypa_fruticans	Chamaedorea_seifrizii)))	(((Reinhardtia_simplex	(Reinhardtia_paiewonskiana	Reinhardtia_latisecta))	Reinhardtia_gracilis)	Leopoldinia_pulchra)))	((Bactris_major	(Attalea_speciosa	(Elaeis_oleifera	Elaeis_guineensis)))	Sclerosperma_profizianum))	(Sabal_domingensis	Phoenix_dactylifera)))))	Kingia_australis);
((Calamus_caryotoides	(Serenoa_repens	(((Sabal_domingensis	Phoenix_dactylifera)	((((Reinhardtia_simplex	(Reinhardtia_paiewonskiana	Reinhardtia_latisecta))	Reinhardtia_gracilis)	(((Leopoldinia_pulchra	Hydriastele_microspadix)	(Manicaria_saccifera	(((Pelagodoxa_henryana	Chamaedorea_seifrizii)	Podococcus_barteri)	Geonoma_undata)))	Nypa_fruticans))	((Bactris_major	(Attalea_speciosa	(Elaeis_oleifera	Elaeis_guineensis)))	Sclerosperma_profizianum)))	Burretiokentia_grandiflora)))	Kingia_australis);
((Calamus_caryotoides	(Serenoa_repens	((((((Reinhardtia_simplex	(Reinhardtia_gracilis	(Reinhardtia_paiewonskiana	Reinhardtia_latisecta)))	Nypa_fruticans)	((Manicaria_saccifera	Geonoma_undata)	(Hydriastele_microspadix	(Pelagodoxa_henryana	(Chamaedorea_seifrizii	Podococcus_barteri)))))	(Sabal_domingensis	Phoenix_dactylifera))	(Leopoldinia_pulchra	Burretiokentia_grandiflora))	((Bactris_major	(Attalea_speciosa	(Elaeis_oleifera	Elaeis_guineensis)))	Sclerosperma_profizianum))))	Kingia_australis);
((Calamus_caryotoides	(((Sabal_domingensis	Phoenix_dactylifera)	((((((Reinhardtia_simplex	(Reinhardtia_latisecta	(Reinhardtia_paiewonskiana	Reinhardtia_gracilis)))	(Leopoldinia_pulchra	Podococcus_barteri))	(Elaeis_oleifera	Elaeis_guineensis))	((Manicaria_saccifera	Geonoma_undata)	((Pelagodoxa_henryana	Chamaedorea_seifrizii)	(Nypa_fruticans	Hydriastele_microspadix))))	((Bactris_major	Attalea_speciosa)	Sclerosperma_profizianum))	Serenoa_repens))	Burretiokentia_grandiflora))	Kingia_australis);
((Calamus_caryotoides	((((Sabal_domingensis	Phoenix_dactylifera)	(((Attalea_speciosa	Bactris_major)	Sclerosperma_profizianum)	(((((Pelagodoxa_henryana	Chamaedorea_seifrizii)	Nypa_fruticans)	(Leopoldinia_pulchra	Hydriastele_microspadix))	(((Reinhardtia_simplex	(Reinhardtia_latisecta	(Reinhardtia_paiewonskiana	Reinhardtia_gracilis)))	(Elaeis_oleifera	Elaeis_guineensis))	(Podococcus_barteri	Manicaria_saccifera)))	Geonoma_undata)))	Burretiokentia_grandiflora)	Serenoa_repens))	Kingia_australis);
(((Burretiokentia_grandiflora	(((((Podococcus_barteri	Chamaedorea_seifrizii)	(Sclerosperma_profizianum	(Sabal_domingensis	Phoenix_dactylifera)))	((Manicaria_saccifera	Geonoma_undata)	Nypa_fruticans))	(((Leopoldinia_pulchra	Hydriastele_microspadix)	(((Reinhardtia_simplex	(Reinhardtia_latisecta	Reinhardtia_paiewonskiana))	Reinhardtia_gracilis)	((Elaeis_oleifera	Elaeis_guineensis)	(Attalea_speciosa	Bactris_major))))	Pelagodoxa_henryana))	Serenoa_repens))	Calamus_caryotoides)	Kingia_australis);
(((Burretiokentia_grandiflora	(((((Podococcus_barteri	(Chamaedorea_seifrizii	Pelagodoxa_henryana))	(Sabal_domingensis	Phoenix_dactylifera))	(((Manicaria_saccifera	Geonoma_undata)	(Nypa_fruticans	Hydriastele_microspadix))	((((Reinhardtia_simplex	(Reinhardtia_latisecta	Reinhardtia_paiewonskiana))	Reinhardtia_gracilis)	((Elaeis_oleifera	Elaeis_guineensis)	(Attalea_speciosa	Bactris_major)))	Leopoldinia_pulchra)))	Sclerosperma_profizianum)	Serenoa_repens))	Calamus_caryotoides)	Kingia_australis);
(((Burretiokentia_grandiflora	((((Podococcus_barteri	Chamaedorea_seifrizii)	(((((Elaeis_oleifera	Elaeis_guineensis)	(Attalea_speciosa	Bactris_major))	(Pelagodoxa_henryana	Hydriastele_microspadix))	(((Reinhardtia_simplex	(Reinhardtia_latisecta	Reinhardtia_paiewonskiana))	Reinhardtia_gracilis)	Leopoldinia_pulchra))	(Manicaria_saccifera	Geonoma_undata)))	(Sclerosperma_profizianum	Nypa_fruticans))	((Sabal_domingensis	Phoenix_dactylifera)	Serenoa_repens)))	Calamus_caryotoides)	Kingia_australis);
(((Burretiokentia_grandiflora	(((((Nypa_fruticans	((Elaeis_oleifera	Elaeis_guineensis)	(Attalea_speciosa	Bactris_major)))	((Leopoldinia_pulchra	Hydriastele_microspadix)	(((Reinhardtia_simplex	(Reinhardtia_latisecta	Reinhardtia_paiewonskiana))	Reinhardtia_gracilis)	((Manicaria_saccifera	Geonoma_undata)	(Pelagodoxa_henryana	(Podococcus_barteri	Chamaedorea_seifrizii))))))	Sclerosperma_profizianum)	(Sabal_domingensis	Phoenix_dactylifera))	Serenoa_repens))	Calamus_caryotoides)	Kingia_australis);
((Calamus_caryotoides	((Serenoa_repens	((((Chamaedorea_seifrizii	((Pelagodoxa_henryana	Hydriastele_microspadix)	(Manicaria_saccifera	Geonoma_undata)))	((Reinhardtia_gracilis	((Reinhardtia_paiewonskiana	Reinhardtia_latisecta)	Reinhardtia_simplex))	(Leopoldinia_pulchra	((Bactris_major	Attalea_speciosa)	(Elaeis_oleifera	Elaeis_guineensis)))))	(Sclerosperma_profizianum	(Podococcus_barteri	(Sabal_domingensis	Phoenix_dactylifera))))	Burretiokentia_grandiflora))	Nypa_fruticans))	Kingia_australis);
((Calamus_caryotoides	((Serenoa_repens	((Burretiokentia_grandiflora	(((Pelagodoxa_henryana	(Podococcus_barteri	Chamaedorea_seifrizii))	(Manicaria_saccifera	Geonoma_undata))	((Reinhardtia_gracilis	((Reinhardtia_paiewonskiana	Reinhardtia_latisecta)	Reinhardtia_simplex))	((Hydriastele_microspadix	Leopoldinia_pulchra)	((Bactris_major	Attalea_speciosa)	(Elaeis_oleifera	Elaeis_guineensis))))))	(Sclerosperma_profizianum	(Sabal_domingensis	Phoenix_dactylifera))))	Nypa_fruticans))	Kingia_australis);
((Calamus_caryotoides	(((Serenoa_repens	(((Leopoldinia_pulchra	(Reinhardtia_gracilis	((Reinhardtia_paiewonskiana	Reinhardtia_latisecta)	Reinhardtia_simplex)))	(((Pelagodoxa_henryana	(Podococcus_barteri	Chamaedorea_seifrizii))	(Sabal_domingensis	Phoenix_dactylifera))	((Elaeis_oleifera	Elaeis_guineensis)	Manicaria_saccifera)))	((Geonoma_undata	Hydriastele_microspadix)	((Bactris_major	Attalea_speciosa)	Sclerosperma_profizianum))))	Nypa_fruticans)	Burretiokentia_grandiflora))	Kingia_australis);
((Calamus_caryotoides	((((Bactris_major	Attalea_speciosa)	(((Sabal_domingensis	Phoenix_dactylifera)	Sclerosperma_profizianum)	((Geonoma_undata	Serenoa_repens)	((((Elaeis_oleifera	Elaeis_guineensis)	(Leopoldinia_pulchra	Hydriastele_microspadix))	(Reinhardtia_gracilis	((Reinhardtia_paiewonskiana	Reinhardtia_latisecta)	Reinhardtia_simplex)))	((Pelagodoxa_henryana	(Podococcus_barteri	Chamaedorea_seifrizii))	Manicaria_saccifera)))))	Nypa_fruticans)	Burretiokentia_grandiflora))	Kingia_australis);
((Calamus_caryotoides	(Nypa_fruticans	(((Bactris_major	Attalea_speciosa)	(((Phoenix_dactylifera	(Sclerosperma_profizianum	Sabal_domingensis))	((Podococcus_barteri	Chamaedorea_seifrizii)	((Geonoma_undata	Manicaria_saccifera)	((Pelagodoxa_henryana	Hydriastele_microspadix)	(((Reinhardtia_gracilis	((Reinhardtia_paiewonskiana	Reinhardtia_latisecta)	Reinhardtia_simplex))	(Elaeis_oleifera	Elaeis_guineensis))	Leopoldinia_pulchra)))))	Serenoa_repens))	Burretiokentia_grandiflora)))	Kingia_australis);
((Hydriastele_microspadix	(((Leopoldinia_pulchra	(Reinhardtia_gracilis	((Reinhardtia_paiewonskiana	Reinhardtia_latisecta)	Reinhardtia_simplex)))	(Elaeis_oleifera	Elaeis_guineensis))	((Manicaria_saccifera	((((Burretiokentia_grandiflora	Calamus_caryotoides)	((Sclerosperma_profizianum	(Sabal_domingensis	(Podococcus_barteri	Phoenix_dactylifera)))	(Serenoa_repens	(Bactris_major	Attalea_speciosa))))	Geonoma_undata)	(Chamaedorea_seifrizii	Nypa_fruticans)))	Pelagodoxa_henryana)))	Kingia_australis);
((Calamus_caryotoides	(Serenoa_repens	(((Sabal_domingensis	Phoenix_dactylifera)	((Geonoma_undata	((Chamaedorea_seifrizii	Nypa_fruticans)	(Manicaria_saccifera	(Podococcus_barteri	((Pelagodoxa_henryana	(Hydriastele_microspadix	Reinhardtia_gracilis))	((Leopoldinia_pulchra	((Reinhardtia_paiewonskiana	Reinhardtia_latisecta)	Reinhardtia_simplex))	(Elaeis_oleifera	Elaeis_guineensis)))))))	((Bactris_major	Attalea_speciosa)	Sclerosperma_profizianum)))	Burretiokentia_grandiflora)))	Kingia_australis);
((Calamus_caryotoides	(Burretiokentia_grandiflora	(Sabal_domingensis	(Phoenix_dactylifera	(((((Leopoldinia_pulchra	((Reinhardtia_latisecta	(Reinhardtia_paiewonskiana	Reinhardtia_gracilis))	Reinhardtia_simplex))	(Elaeis_oleifera	Elaeis_guineensis))	((Hydriastele_microspadix	((Chamaedorea_seifrizii	Nypa_fruticans)	(Manicaria_saccifera	Geonoma_undata)))	Pelagodoxa_henryana))	Podococcus_barteri)	(Serenoa_repens	((Bactris_major	Attalea_speciosa)	Sclerosperma_profizianum)))))))	Kingia_australis);
(((((Sclerosperma_profizianum	((Burretiokentia_grandiflora	(Sabal_domingensis	Phoenix_dactylifera))	(Serenoa_repens	Calamus_caryotoides)))	(((((Hydriastele_microspadix	Leopoldinia_pulchra)	Pelagodoxa_henryana)	((((Reinhardtia_latisecta	Reinhardtia_paiewonskiana)	Reinhardtia_simplex)	Reinhardtia_gracilis)	((Bactris_major	Attalea_speciosa)	(Elaeis_oleifera	Elaeis_guineensis))))	(Manicaria_saccifera	Geonoma_undata))	Nypa_fruticans))	Podococcus_barteri)	Chamaedorea_seifrizii)	Kingia_australis);
((Calamus_caryotoides	((((Attalea_speciosa	((Elaeis_oleifera	Elaeis_guineensis)	Bactris_major))	((((((Pelagodoxa_henryana	(Podococcus_barteri	Chamaedorea_seifrizii))	(Sabal_domingensis	Phoenix_dactylifera))	Sclerosperma_profizianum)	(Serenoa_repens	(Manicaria_saccifera	Geonoma_undata)))	(((Reinhardtia_gracilis	Reinhardtia_paiewonskiana)	Reinhardtia_latisecta)	Reinhardtia_simplex))	(Hydriastele_microspadix	Leopoldinia_pulchra)))	Nypa_fruticans)	Burretiokentia_grandiflora))	Kingia_australis);
((((Serenoa_repens	((Sclerosperma_profizianum	(Podococcus_barteri	(Phoenix_dactylifera	Sabal_domingensis)))	(((Manicaria_saccifera	Geonoma_undata)	(Nypa_fruticans	Chamaedorea_seifrizii))	(((Pelagodoxa_henryana	Reinhardtia_simplex)	(Reinhardtia_gracilis	(Reinhardtia_latisecta	Reinhardtia_paiewonskiana)))	((Hydriastele_microspadix	Leopoldinia_pulchra)	(Bactris_major	(Attalea_speciosa	(Elaeis_guineensis	Elaeis_oleifera))))))))	Calamus_caryotoides)	Burretiokentia_grandiflora)	Kingia_australis);
((((Phoenix_dactylifera	(Sabal_domingensis	((Manicaria_saccifera	((Nypa_fruticans	Chamaedorea_seifrizii)	(((Serenoa_repens	((Attalea_speciosa	((Elaeis_guineensis	Elaeis_oleifera)	Bactris_major))	(Pelagodoxa_henryana	(Hydriastele_microspadix	Leopoldinia_pulchra))))	Geonoma_undata)	Sclerosperma_profizianum)))	((Reinhardtia_simplex	(Reinhardtia_latisecta	(Reinhardtia_paiewonskiana	Reinhardtia_gracilis)))	Podococcus_barteri))))	Calamus_caryotoides)	Burretiokentia_grandiflora)	Kingia_australis);
((Nypa_fruticans	(Sclerosperma_profizianum	(((Attalea_speciosa	Bactris_major)	(((Serenoa_repens	Calamus_caryotoides)	Burretiokentia_grandiflora)	(Phoenix_dactylifera	Sabal_domingensis)))	(((Elaeis_guineensis	Elaeis_oleifera)	Geonoma_undata)	((((Reinhardtia_simplex	(Reinhardtia_latisecta	Reinhardtia_paiewonskiana))	Reinhardtia_gracilis)	Manicaria_saccifera)	((Pelagodoxa_henryana	(Podococcus_barteri	Chamaedorea_seifrizii))	(Hydriastele_microspadix	Leopoldinia_pulchra)))))))	Kingia_australis);
((Calamus_caryotoides	(Nypa_fruticans	(Attalea_speciosa	((Burretiokentia_grandiflora	Bactris_major)	((Serenoa_repens	Sclerosperma_profizianum)	((((Hydriastele_microspadix	Leopoldinia_pulchra)	(((Reinhardtia_simplex	(Reinhardtia_latisecta	Reinhardtia_paiewonskiana))	Reinhardtia_gracilis)	(Elaeis_guineensis	Elaeis_oleifera)))	(Manicaria_saccifera	Geonoma_undata))	(Pelagodoxa_henryana	(((Phoenix_dactylifera	Sabal_domingensis)	Podococcus_barteri)	Chamaedorea_seifrizii))))))))	Kingia_australis);
((Calamus_caryotoides	(((((Serenoa_repens	(((Hydriastele_microspadix	Leopoldinia_pulchra)	((Reinhardtia_simplex	(Reinhardtia_latisecta	Reinhardtia_paiewonskiana))	(Elaeis_guineensis	Elaeis_oleifera)))	(Chamaedorea_seifrizii	(Manicaria_saccifera	(Geonoma_undata	Pelagodoxa_henryana)))))	((Phoenix_dactylifera	Sabal_domingensis)	((Reinhardtia_gracilis	Sclerosperma_profizianum)	Podococcus_barteri)))	(Bactris_major	Attalea_speciosa))	Nypa_fruticans)	Burretiokentia_grandiflora))	Kingia_australis);
((Reinhardtia_simplex	((Reinhardtia_latisecta	Reinhardtia_paiewonskiana)	((((Elaeis_guineensis	Elaeis_oleifera)	((Hydriastele_microspadix	Leopoldinia_pulchra)	Pelagodoxa_henryana))	((Manicaria_saccifera	Geonoma_undata)	(((Phoenix_dactylifera	Sabal_domingensis)	(Sclerosperma_profizianum	(((Bactris_major	Attalea_speciosa)	Burretiokentia_grandiflora)	((Serenoa_repens	Calamus_caryotoides)	Nypa_fruticans))))	(Podococcus_barteri	Chamaedorea_seifrizii))))	Reinhardtia_gracilis)))	Kingia_australis);
((Podococcus_barteri	(((Phoenix_dactylifera	Sabal_domingensis)	(Serenoa_repens	((Calamus_caryotoides	Burretiokentia_grandiflora)	(((((Elaeis_guineensis	Elaeis_oleifera)	((((Chamaedorea_seifrizii	Nypa_fruticans)	(Manicaria_saccifera	Geonoma_undata))	(Hydriastele_microspadix	Pelagodoxa_henryana))	(Reinhardtia_simplex	((Reinhardtia_latisecta	Reinhardtia_paiewonskiana)	Reinhardtia_gracilis))))	Bactris_major)	Attalea_speciosa)	Leopoldinia_pulchra))))	Sclerosperma_profizianum))	Kingia_australis);
((Calamus_caryotoides	(Burretiokentia_grandiflora	(((((Chamaedorea_seifrizii	Nypa_fruticans)	Sclerosperma_profizianum)	((((Elaeis_guineensis	Elaeis_oleifera)	(Attalea_speciosa	Bactris_major))	((Reinhardtia_gracilis	(Reinhardtia_simplex	(Reinhardtia_latisecta	Reinhardtia_paiewonskiana)))	((Hydriastele_microspadix	Leopoldinia_pulchra)	Pelagodoxa_henryana)))	((Manicaria_saccifera	Geonoma_undata)	Podococcus_barteri)))	(Phoenix_dactylifera	Sabal_domingensis))	Serenoa_repens)))	Kingia_australis);
((Calamus_caryotoides	(Burretiokentia_grandiflora	((((((Reinhardtia_gracilis	(Reinhardtia_simplex	(Reinhardtia_latisecta	Reinhardtia_paiewonskiana)))	Leopoldinia_pulchra)	((Elaeis_guineensis	Elaeis_oleifera)	(Attalea_speciosa	Bactris_major)))	(Pelagodoxa_henryana	(((Hydriastele_microspadix	Nypa_fruticans)	Chamaedorea_seifrizii)	(Manicaria_saccifera	Geonoma_undata))))	((Sclerosperma_profizianum	Podococcus_barteri)	(Phoenix_dactylifera	Sabal_domingensis)))	Serenoa_repens)))	Kingia_australis);
(((Burretiokentia_grandiflora	((((((Reinhardtia_gracilis	(Reinhardtia_simplex	(Reinhardtia_latisecta	Reinhardtia_paiewonskiana)))	(Hydriastele_microspadix	Leopoldinia_pulchra))	(Manicaria_saccifera	Geonoma_undata))	(Sclerosperma_profizianum	(Bactris_major	((Elaeis_guineensis	Elaeis_oleifera)	Attalea_speciosa))))	(((Pelagodoxa_henryana	(Chamaedorea_seifrizii	Podococcus_barteri))	(Sabal_domingensis	Phoenix_dactylifera))	Serenoa_repens))	Nypa_fruticans))	Calamus_caryotoides)	Kingia_australis);
((Calamus_caryotoides	(Nypa_fruticans	(((((Pelagodoxa_henryana	((Reinhardtia_gracilis	(Reinhardtia_simplex	(Reinhardtia_latisecta	Reinhardtia_paiewonskiana)))	(Elaeis_guineensis	Elaeis_oleifera)))	(Bactris_major	(Attalea_speciosa	(Leopoldinia_pulchra	Hydriastele_microspadix))))	(Chamaedorea_seifrizii	(Manicaria_saccifera	Geonoma_undata)))	(Burretiokentia_grandiflora	(Sclerosperma_profizianum	((Podococcus_barteri	Phoenix_dactylifera)	Sabal_domingensis))))	Serenoa_repens)))	Kingia_australis);
((Calamus_caryotoides	((((Podococcus_barteri	Phoenix_dactylifera)	Sabal_domingensis)	(Serenoa_repens	(Leopoldinia_pulchra	(((Reinhardtia_gracilis	((Reinhardtia_simplex	Reinhardtia_paiewonskiana)	Reinhardtia_latisecta))	(Sclerosperma_profizianum	(((Elaeis_guineensis	Elaeis_oleifera)	Bactris_major)	Attalea_speciosa)))	((Manicaria_saccifera	Geonoma_undata)	((Hydriastele_microspadix	(Nypa_fruticans	Chamaedorea_seifrizii))	Pelagodoxa_henryana))))))	Burretiokentia_grandiflora))	Kingia_australis);
(((Burretiokentia_grandiflora	(((Phoenix_dactylifera	Sabal_domingensis)	(Podococcus_barteri	(Sclerosperma_profizianum	((Bactris_major	Attalea_speciosa)	(Leopoldinia_pulchra	((Elaeis_guineensis	Elaeis_oleifera)	(((Reinhardtia_gracilis	(Reinhardtia_paiewonskiana	Reinhardtia_latisecta))	Reinhardtia_simplex)	(((Manicaria_saccifera	Geonoma_undata)	(Hydriastele_microspadix	(Pelagodoxa_henryana	Chamaedorea_seifrizii)))	Nypa_fruticans))))))))	Serenoa_repens))	Calamus_caryotoides)	Kingia_australis);
(((Burretiokentia_grandiflora	(((Bactris_major	Attalea_speciosa)	(Elaeis_guineensis	Elaeis_oleifera))	(Nypa_fruticans	((((Sclerosperma_profizianum	Serenoa_repens)	Phoenix_dactylifera)	Sabal_domingensis)	(((Leopoldinia_pulchra	(Hydriastele_microspadix	Pelagodoxa_henryana))	((Reinhardtia_latisecta	(Reinhardtia_gracilis	Reinhardtia_paiewonskiana))	Reinhardtia_simplex))	(((Manicaria_saccifera	Geonoma_undata)	Chamaedorea_seifrizii)	Podococcus_barteri))))))	Calamus_caryotoides)	Kingia_australis);
(((Burretiokentia_grandiflora	(((Attalea_speciosa	((Elaeis_guineensis	Elaeis_oleifera)	Bactris_major))	((Sclerosperma_profizianum	(Sabal_domingensis	(Podococcus_barteri	Phoenix_dactylifera)))	((Leopoldinia_pulchra	(((Manicaria_saccifera	Geonoma_undata)	(Hydriastele_microspadix	(Chamaedorea_seifrizii	Pelagodoxa_henryana)))	(((Reinhardtia_latisecta	Reinhardtia_paiewonskiana)	Reinhardtia_gracilis)	Reinhardtia_simplex)))	Serenoa_repens)))	Nypa_fruticans))	Calamus_caryotoides)	Kingia_australis);
((Hydriastele_microspadix	(((Pelagodoxa_henryana	((Reinhardtia_paiewonskiana	Reinhardtia_latisecta)	Reinhardtia_simplex))	(((((Nypa_fruticans	(Calamus_caryotoides	Burretiokentia_grandiflora))	(Bactris_major	(Attalea_speciosa	((Elaeis_guineensis	Elaeis_oleifera)	Reinhardtia_gracilis))))	(Chamaedorea_seifrizii	Sclerosperma_profizianum))	(Serenoa_repens	((Phoenix_dactylifera	Podococcus_barteri)	Sabal_domingensis)))	(Manicaria_saccifera	Geonoma_undata)))	Leopoldinia_pulchra))	Kingia_australis);
((Attalea_speciosa	(((Elaeis_guineensis	Elaeis_oleifera)	Bactris_major)	((Pelagodoxa_henryana	Leopoldinia_pulchra)	((((Manicaria_saccifera	Geonoma_undata)	((Nypa_fruticans	(Burretiokentia_grandiflora	Sclerosperma_profizianum))	(Calamus_caryotoides	Serenoa_repens)))	((Phoenix_dactylifera	(Chamaedorea_seifrizii	Podococcus_barteri))	Sabal_domingensis))	((((Reinhardtia_paiewonskiana	Reinhardtia_gracilis)	Reinhardtia_latisecta)	Reinhardtia_simplex)	Hydriastele_microspadix)))))	Kingia_australis);
((Calamus_caryotoides	((Nypa_fruticans	(Sclerosperma_profizianum	(((Geonoma_undata	((Elaeis_guineensis	Elaeis_oleifera)	(Bactris_major	Attalea_speciosa)))	(((Manicaria_saccifera	((Podococcus_barteri	(Phoenix_dactylifera	Sabal_domingensis))	(Chamaedorea_seifrizii	Pelagodoxa_henryana)))	(((Reinhardtia_paiewonskiana	Reinhardtia_latisecta)	Reinhardtia_simplex)	Reinhardtia_gracilis))	(Leopoldinia_pulchra	Hydriastele_microspadix)))	Serenoa_repens)))	Burretiokentia_grandiflora))	Kingia_australis);
(((Burretiokentia_grandiflora	(Nypa_fruticans	(((Manicaria_saccifera	Geonoma_undata)	((((Elaeis_guineensis	Elaeis_oleifera)	(Bactris_major	Attalea_speciosa))	((Leopoldinia_pulchra	Hydriastele_microspadix)	((Reinhardtia_latisecta	(Reinhardtia_paiewonskiana	Reinhardtia_gracilis))	Reinhardtia_simplex)))	((Chamaedorea_seifrizii	Pelagodoxa_henryana)	(((Sabal_domingensis	Phoenix_dactylifera)	Sclerosperma_profizianum)	Podococcus_barteri))))	Serenoa_repens)))	Calamus_caryotoides)	Kingia_australis);
(((Burretiokentia_grandiflora	(((Sabal_domingensis	Phoenix_dactylifera)	(Sclerosperma_profizianum	((Bactris_major	Attalea_speciosa)	(Podococcus_barteri	(((((Reinhardtia_latisecta	Reinhardtia_paiewonskiana)	Reinhardtia_simplex)	Reinhardtia_gracilis)	((Elaeis_guineensis	Elaeis_oleifera)	Leopoldinia_pulchra))	((Chamaedorea_seifrizii	Nypa_fruticans)	(((Manicaria_saccifera	Geonoma_undata)	Pelagodoxa_henryana)	Hydriastele_microspadix)))))))	Serenoa_repens))	Calamus_caryotoides)	Kingia_australis);
((Nypa_fruticans	(Hydriastele_microspadix	((((Elaeis_oleifera	Chamaedorea_seifrizii)	((((Bactris_major	Sclerosperma_profizianum)	((Serenoa_repens	(Calamus_caryotoides	Burretiokentia_grandiflora))	(Sabal_domingensis	Phoenix_dactylifera)))	Attalea_speciosa)	(((Reinhardtia_gracilis	(Reinhardtia_simplex	(Reinhardtia_latisecta	Reinhardtia_paiewonskiana)))	Elaeis_guineensis)	(Leopoldinia_pulchra	Podococcus_barteri))))	(Manicaria_saccifera	Geonoma_undata))	Pelagodoxa_henryana)))	Kingia_australis);
((Podococcus_barteri	(Sclerosperma_profizianum	((((Serenoa_repens	(Calamus_caryotoides	Burretiokentia_grandiflora))	Sabal_domingensis)	Phoenix_dactylifera)	(((Reinhardtia_gracilis	(Reinhardtia_simplex	(Reinhardtia_latisecta	Reinhardtia_paiewonskiana)))	((Elaeis_guineensis	Bactris_major)	Attalea_speciosa))	((Leopoldinia_pulchra	Hydriastele_microspadix)	(((Elaeis_oleifera	Chamaedorea_seifrizii)	Pelagodoxa_henryana)	(Nypa_fruticans	(Manicaria_saccifera	Geonoma_undata))))))))	Kingia_australis);
((Calamus_caryotoides	((Burretiokentia_grandiflora	((Phoenix_dactylifera	((((((Elaeis_oleifera	Chamaedorea_seifrizii)	(Elaeis_guineensis	Bactris_major))	Attalea_speciosa)	(Reinhardtia_gracilis	(((Nypa_fruticans	(Manicaria_saccifera	Geonoma_undata))	Hydriastele_microspadix)	Pelagodoxa_henryana)))	((Reinhardtia_simplex	(Reinhardtia_latisecta	Reinhardtia_paiewonskiana))	Leopoldinia_pulchra))	(Podococcus_barteri	Sclerosperma_profizianum)))	Sabal_domingensis))	Serenoa_repens))	Kingia_australis);
((Calamus_caryotoides	(Burretiokentia_grandiflora	(((Phoenix_dactylifera	Sabal_domingensis)	(((((Hydriastele_microspadix	Nypa_fruticans)	(Chamaedorea_seifrizii	Pelagodoxa_henryana))	(Manicaria_saccifera	Geonoma_undata))	((Reinhardtia_gracilis	(Reinhardtia_simplex	(Reinhardtia_latisecta	Reinhardtia_paiewonskiana)))	(((Elaeis_guineensis	Elaeis_oleifera)	(Bactris_major	Attalea_speciosa))	Leopoldinia_pulchra)))	(Podococcus_barteri	Sclerosperma_profizianum)))	Serenoa_repens)))	Kingia_australis);
((Podococcus_barteri	((Phoenix_dactylifera	Sabal_domingensis)	((Reinhardtia_gracilis	(Reinhardtia_simplex	(Reinhardtia_latisecta	Reinhardtia_paiewonskiana)))	((Bactris_major	(Elaeis_guineensis	Elaeis_oleifera))	((Leopoldinia_pulchra	((((Calamus_caryotoides	Sclerosperma_profizianum)	Serenoa_repens)	Attalea_speciosa)	Burretiokentia_grandiflora))	(((Hydriastele_microspadix	Nypa_fruticans)	(Chamaedorea_seifrizii	Pelagodoxa_henryana))	(Manicaria_saccifera	Geonoma_undata)))))))	Kingia_australis);
((Calamus_caryotoides	(Serenoa_repens	((Sclerosperma_profizianum	(Bactris_major	Attalea_speciosa))	((Phoenix_dactylifera	(Burretiokentia_grandiflora	Sabal_domingensis))	((((Leopoldinia_pulchra	(Reinhardtia_simplex	(Reinhardtia_latisecta	Reinhardtia_paiewonskiana)))	(Elaeis_guineensis	Elaeis_oleifera))	(Reinhardtia_gracilis	(((Hydriastele_microspadix	Nypa_fruticans)	(Chamaedorea_seifrizii	Pelagodoxa_henryana))	(Manicaria_saccifera	Geonoma_undata))))	Podococcus_barteri)))))	Kingia_australis);
((Calamus_caryotoides	((Serenoa_repens	(((Sclerosperma_profizianum	(Bactris_major	Attalea_speciosa))	(((((Chamaedorea_seifrizii	Pelagodoxa_henryana)	((Phoenix_dactylifera	Sabal_domingensis)	Podococcus_barteri))	((Reinhardtia_simplex	((Reinhardtia_latisecta	Reinhardtia_paiewonskiana)	Reinhardtia_gracilis))	((Elaeis_guineensis	Elaeis_oleifera)	(Hydriastele_microspadix	Leopoldinia_pulchra))))	Manicaria_saccifera)	Geonoma_undata))	Burretiokentia_grandiflora))	Nypa_fruticans))	Kingia_australis);
((Calamus_caryotoides	(((Serenoa_repens	(((Hydriastele_microspadix	Leopoldinia_pulchra)	(((Phoenix_dactylifera	Sabal_domingensis)	Sclerosperma_profizianum)	(Bactris_major	Attalea_speciosa)))	(((((Podococcus_barteri	Chamaedorea_seifrizii)	Pelagodoxa_henryana)	((Manicaria_saccifera	(Elaeis_guineensis	Elaeis_oleifera))	Reinhardtia_gracilis))	(Reinhardtia_simplex	(Reinhardtia_latisecta	Reinhardtia_paiewonskiana)))	Geonoma_undata)))	Nypa_fruticans)	Burretiokentia_grandiflora))	Kingia_australis);
((Calamus_caryotoides	(Nypa_fruticans	(Serenoa_repens	((Sclerosperma_profizianum	((Geonoma_undata	(Bactris_major	Attalea_speciosa))	((Sabal_domingensis	((Chamaedorea_seifrizii	Podococcus_barteri)	(Pelagodoxa_henryana	Phoenix_dactylifera)))	((Manicaria_saccifera	(Elaeis_guineensis	Elaeis_oleifera))	((Reinhardtia_simplex	(Reinhardtia_gracilis	(Reinhardtia_latisecta	Reinhardtia_paiewonskiana)))	Burretiokentia_grandiflora)))))	(Hydriastele_microspadix	Leopoldinia_pulchra)))))	Kingia_australis);
((Calamus_caryotoides	(Nypa_fruticans	(Serenoa_repens	((((Reinhardtia_gracilis	((Reinhardtia_latisecta	Reinhardtia_paiewonskiana)	Reinhardtia_simplex))	((Sclerosperma_profizianum	((Attalea_speciosa	Bactris_major)	(Elaeis_guineensis	Elaeis_oleifera)))	(Hydriastele_microspadix	Leopoldinia_pulchra)))	(Manicaria_saccifera	Geonoma_undata))	((((Podococcus_barteri	(Chamaedorea_seifrizii	Pelagodoxa_henryana))	Sabal_domingensis)	Phoenix_dactylifera)	Burretiokentia_grandiflora)))))	Kingia_australis);
((Reinhardtia_simplex	(Reinhardtia_gracilis	((Reinhardtia_latisecta	Reinhardtia_paiewonskiana)	(Leopoldinia_pulchra	(Hydriastele_microspadix	(((Geonoma_undata	Manicaria_saccifera)	(((Calamus_caryotoides	(Serenoa_repens	Burretiokentia_grandiflora))	(Phoenix_dactylifera	Sabal_domingensis))	(Nypa_fruticans	(Sclerosperma_profizianum	((Elaeis_oleifera	Elaeis_guineensis)	(Bactris_major	Attalea_speciosa))))))	(Chamaedorea_seifrizii	(Pelagodoxa_henryana	Podococcus_barteri))))))))	Kingia_australis);
((Calamus_caryotoides	((Serenoa_repens	(((Nypa_fruticans	(Chamaedorea_seifrizii	(Geonoma_undata	Manicaria_saccifera)))	(((Leopoldinia_pulchra	Hydriastele_microspadix)	Pelagodoxa_henryana)	((Reinhardtia_simplex	((Reinhardtia_gracilis	Reinhardtia_paiewonskiana)	Reinhardtia_latisecta))	((Elaeis_oleifera	Elaeis_guineensis)	(Bactris_major	Attalea_speciosa)))))	(Podococcus_barteri	(Phoenix_dactylifera	(Sabal_domingensis	Sclerosperma_profizianum)))))	Burretiokentia_grandiflora))	Kingia_australis);
((Calamus_caryotoides	((Serenoa_repens	(Burretiokentia_grandiflora	(((Geonoma_undata	Manicaria_saccifera)	(Chamaedorea_seifrizii	(Podococcus_barteri	(Phoenix_dactylifera	(Sabal_domingensis	Sclerosperma_profizianum)))))	(((Leopoldinia_pulchra	Hydriastele_microspadix)	Pelagodoxa_henryana)	((Reinhardtia_simplex	((Reinhardtia_gracilis	Reinhardtia_paiewonskiana)	Reinhardtia_latisecta))	((Elaeis_oleifera	Elaeis_guineensis)	(Bactris_major	Attalea_speciosa)))))))	Nypa_fruticans))	Kingia_australis);
((Nypa_fruticans	((Burretiokentia_grandiflora	Calamus_caryotoides)	(Serenoa_repens	(((Manicaria_saccifera	((Podococcus_barteri	Sclerosperma_profizianum)	(Phoenix_dactylifera	Sabal_domingensis)))	(Hydriastele_microspadix	(((Elaeis_oleifera	Elaeis_guineensis)	(Bactris_major	Attalea_speciosa))	(Pelagodoxa_henryana	(Leopoldinia_pulchra	(Reinhardtia_simplex	((Reinhardtia_gracilis	Reinhardtia_paiewonskiana)	Reinhardtia_latisecta)))))))	(Chamaedorea_seifrizii	Geonoma_undata)))))	Kingia_australis);
((Calamus_caryotoides	((Serenoa_repens	(((Podococcus_barteri	(Phoenix_dactylifera	(Sclerosperma_profizianum	Sabal_domingensis)))	(((Leopoldinia_pulchra	Hydriastele_microspadix)	((((Reinhardtia_simplex	(Reinhardtia_paiewonskiana	Reinhardtia_latisecta))	Reinhardtia_gracilis)	Pelagodoxa_henryana)	((Elaeis_oleifera	Elaeis_guineensis)	(Bactris_major	Attalea_speciosa))))	(Burretiokentia_grandiflora	(Manicaria_saccifera	Geonoma_undata))))	Chamaedorea_seifrizii))	Nypa_fruticans))	Kingia_australis);
((Podococcus_barteri	(Sclerosperma_profizianum	((((((Bactris_major	(Elaeis_guineensis	Attalea_speciosa))	Elaeis_oleifera)	Pelagodoxa_henryana)	((Reinhardtia_simplex	((Reinhardtia_paiewonskiana	Reinhardtia_gracilis)	Reinhardtia_latisecta))	(Leopoldinia_pulchra	Hydriastele_microspadix)))	((Phoenix_dactylifera	Sabal_domingensis)	(Serenoa_repens	(Calamus_caryotoides	Burretiokentia_grandiflora))))	(Manicaria_saccifera	((Nypa_fruticans	Chamaedorea_seifrizii)	Geonoma_undata)))))	Kingia_australis);
(((Podococcus_barteri	(Sclerosperma_profizianum	(Phoenix_dactylifera	Sabal_domingensis)))	(((((Reinhardtia_simplex	(Reinhardtia_paiewonskiana	Reinhardtia_latisecta))	Reinhardtia_gracilis)	((Bactris_major	Attalea_speciosa)	(Elaeis_guineensis	Elaeis_oleifera)))	(((Leopoldinia_pulchra	Hydriastele_microspadix)	(Pelagodoxa_henryana	(Manicaria_saccifera	Geonoma_undata)))	(Nypa_fruticans	Chamaedorea_seifrizii)))	(Serenoa_repens	(Calamus_caryotoides	Burretiokentia_grandiflora))))	Kingia_australis);
((Calamus_caryotoides	(Sclerosperma_profizianum	(((Burretiokentia_grandiflora	Serenoa_repens)	(Phoenix_dactylifera	Sabal_domingensis))	(Manicaria_saccifera	(((((Bactris_major	Attalea_speciosa)	(Elaeis_guineensis	Elaeis_oleifera))	(Pelagodoxa_henryana	((Reinhardtia_simplex	((Reinhardtia_paiewonskiana	Reinhardtia_latisecta)	Reinhardtia_gracilis))	(Leopoldinia_pulchra	Hydriastele_microspadix))))	(Nypa_fruticans	Geonoma_undata))	(Chamaedorea_seifrizii	Podococcus_barteri))))))	Kingia_australis);
((Calamus_caryotoides	(Serenoa_repens	((((Sclerosperma_profizianum	Bactris_major)	(Attalea_speciosa	((((Pelagodoxa_henryana	Chamaedorea_seifrizii)	Nypa_fruticans)	Hydriastele_microspadix)	Geonoma_undata)))	((((Podococcus_barteri	(Phoenix_dactylifera	Sabal_domingensis))	((Reinhardtia_simplex	(Reinhardtia_paiewonskiana	Reinhardtia_latisecta))	Reinhardtia_gracilis))	(Manicaria_saccifera	(Elaeis_guineensis	Elaeis_oleifera)))	Leopoldinia_pulchra))	Burretiokentia_grandiflora)))	Kingia_australis);
((Calamus_caryotoides	((((((((Pelagodoxa_henryana	Chamaedorea_seifrizii)	(Nypa_fruticans	Hydriastele_microspadix))	(Manicaria_saccifera	Geonoma_undata))	Podococcus_barteri)	(((Elaeis_guineensis	Elaeis_oleifera)	(Bactris_major	Attalea_speciosa))	(Leopoldinia_pulchra	(Reinhardtia_simplex	(Reinhardtia_latisecta	(Reinhardtia_paiewonskiana	Reinhardtia_gracilis))))))	Sclerosperma_profizianum)	(Phoenix_dactylifera	Sabal_domingensis))	(Burretiokentia_grandiflora	Serenoa_repens)))	Kingia_australis);
(((Burretiokentia_grandiflora	Calamus_caryotoides)	((((Bactris_major	Attalea_speciosa)	(Elaeis_oleifera	Elaeis_guineensis))	(Serenoa_repens	((Hydriastele_microspadix	((Manicaria_saccifera	Geonoma_undata)	(((Reinhardtia_latisecta	(Reinhardtia_paiewonskiana	Reinhardtia_gracilis))	Reinhardtia_simplex)	((Sclerosperma_profizianum	(Podococcus_barteri	(Sabal_domingensis	Phoenix_dactylifera)))	(Pelagodoxa_henryana	Chamaedorea_seifrizii)))))	Leopoldinia_pulchra)))	Nypa_fruticans))	Kingia_australis);
((Calamus_caryotoides	(Nypa_fruticans	(((Burretiokentia_grandiflora	(((((Reinhardtia_latisecta	Reinhardtia_paiewonskiana)	(Reinhardtia_simplex	Reinhardtia_gracilis))	(((Pelagodoxa_henryana	(Geonoma_undata	Manicaria_saccifera))	Hydriastele_microspadix)	(Chamaedorea_seifrizii	Podococcus_barteri)))	Leopoldinia_pulchra)	(((Bactris_major	Attalea_speciosa)	(Elaeis_oleifera	Elaeis_guineensis))	Sclerosperma_profizianum)))	(Sabal_domingensis	Phoenix_dactylifera))	Serenoa_repens)))	Kingia_australis);
((Calamus_caryotoides	((Burretiokentia_grandiflora	Nypa_fruticans)	((Phoenix_dactylifera	Serenoa_repens)	(Sabal_domingensis	(Sclerosperma_profizianum	(((Pelagodoxa_henryana	(Chamaedorea_seifrizii	Podococcus_barteri))	(((Bactris_major	Attalea_speciosa)	(Elaeis_oleifera	Elaeis_guineensis))	((Leopoldinia_pulchra	Hydriastele_microspadix)	((Reinhardtia_latisecta	(Reinhardtia_paiewonskiana	Reinhardtia_gracilis))	Reinhardtia_simplex))))	(Geonoma_undata	Manicaria_saccifera)))))))	Kingia_australis);
((Calamus_caryotoides	(Burretiokentia_grandiflora	(Nypa_fruticans	((((Elaeis_oleifera	Elaeis_guineensis)	Attalea_speciosa)	Bactris_major)	((((((Reinhardtia_latisecta	Reinhardtia_paiewonskiana)	Reinhardtia_simplex)	Reinhardtia_gracilis)	((Hydriastele_microspadix	Pelagodoxa_henryana)	(Geonoma_undata	Manicaria_saccifera)))	(Chamaedorea_seifrizii	Podococcus_barteri))	(((Phoenix_dactylifera	Serenoa_repens)	Leopoldinia_pulchra)	(Sclerosperma_profizianum	Sabal_domingensis)))))))	Kingia_australis);
((((((Geonoma_undata	Manicaria_saccifera)	((Pelagodoxa_henryana	Chamaedorea_seifrizii)	Podococcus_barteri))	((Leopoldinia_pulchra	Hydriastele_microspadix)	((((Reinhardtia_latisecta	Reinhardtia_paiewonskiana)	Reinhardtia_simplex)	Reinhardtia_gracilis)	((Elaeis_oleifera	Elaeis_guineensis)	(Attalea_speciosa	Bactris_major)))))	((Serenoa_repens	Calamus_caryotoides)	((Sabal_domingensis	Phoenix_dactylifera)	Burretiokentia_grandiflora)))	(Nypa_fruticans	Sclerosperma_profizianum))	Kingia_australis);
((Calamus_caryotoides	(Burretiokentia_grandiflora	(Serenoa_repens	((Sclerosperma_profizianum	(Sabal_domingensis	Phoenix_dactylifera))	(((Pelagodoxa_henryana	Chamaedorea_seifrizii)	Podococcus_barteri)	(Manicaria_saccifera	((((Reinhardtia_gracilis	(Reinhardtia_latisecta	Reinhardtia_paiewonskiana))	Reinhardtia_simplex)	(((Elaeis_oleifera	Elaeis_guineensis)	((Nypa_fruticans	Attalea_speciosa)	Bactris_major))	(Hydriastele_microspadix	Leopoldinia_pulchra)))	Geonoma_undata)))))))	Kingia_australis);
((Calamus_caryotoides	(Serenoa_repens	(((Bactris_major	Sclerosperma_profizianum)	((((Leopoldinia_pulchra	Hydriastele_microspadix)	Attalea_speciosa)	Geonoma_undata)	(((Burretiokentia_grandiflora	(Sabal_domingensis	Phoenix_dactylifera))	((Manicaria_saccifera	(Elaeis_oleifera	Elaeis_guineensis))	(Reinhardtia_gracilis	((Reinhardtia_latisecta	Reinhardtia_paiewonskiana)	Reinhardtia_simplex))))	(Pelagodoxa_henryana	(Chamaedorea_seifrizii	Podococcus_barteri)))))	Nypa_fruticans)))	Kingia_australis);
((Calamus_caryotoides	((Serenoa_repens	((((Pelagodoxa_henryana	Chamaedorea_seifrizii)	((Podococcus_barteri	Sclerosperma_profizianum)	(Sabal_domingensis	Phoenix_dactylifera)))	(Geonoma_undata	(((Leopoldinia_pulchra	Hydriastele_microspadix)	(((Reinhardtia_latisecta	(Reinhardtia_paiewonskiana	Reinhardtia_gracilis))	Reinhardtia_simplex)	(((Elaeis_oleifera	Elaeis_guineensis)	Bactris_major)	Attalea_speciosa)))	Manicaria_saccifera)))	Nypa_fruticans))	Burretiokentia_grandiflora))	Kingia_australis);
(((Calamus_caryotoides	(((((Elaeis_oleifera	Elaeis_guineensis)	Bactris_major)	Attalea_speciosa)	(Sclerosperma_profizianum	((Leopoldinia_pulchra	Hydriastele_microspadix)	(Serenoa_repens	(Geonoma_undata	(Manicaria_saccifera	((((((Reinhardtia_paiewonskiana	Reinhardtia_gracilis)	Reinhardtia_latisecta)	Reinhardtia_simplex)	Pelagodoxa_henryana)	(Podococcus_barteri	Chamaedorea_seifrizii))	(Sabal_domingensis	Phoenix_dactylifera))))))))	Nypa_fruticans))	Burretiokentia_grandiflora)	Kingia_australis);
((Calamus_caryotoides	((((Pelagodoxa_henryana	(Podococcus_barteri	Chamaedorea_seifrizii))	(Leopoldinia_pulchra	(((Reinhardtia_paiewonskiana	Reinhardtia_latisecta)	Reinhardtia_simplex)	Reinhardtia_gracilis)))	((((((Sabal_domingensis	Phoenix_dactylifera)	(Sclerosperma_profizianum	((Elaeis_oleifera	Elaeis_guineensis)	Bactris_major)))	Attalea_speciosa)	(Burretiokentia_grandiflora	Serenoa_repens))	Hydriastele_microspadix)	(Manicaria_saccifera	Geonoma_undata)))	Nypa_fruticans))	Kingia_australis);
(((Nypa_fruticans	((((Sclerosperma_profizianum	((Bactris_major	Attalea_speciosa)	(Elaeis_guineensis	Elaeis_oleifera)))	(((((Chamaedorea_seifrizii	Hydriastele_microspadix)	Pelagodoxa_henryana)	(Manicaria_saccifera	Geonoma_undata))	(Podococcus_barteri	(Reinhardtia_gracilis	(Reinhardtia_simplex	(Reinhardtia_latisecta	Reinhardtia_paiewonskiana)))))	Leopoldinia_pulchra))	(Phoenix_dactylifera	(Burretiokentia_grandiflora	Sabal_domingensis)))	Serenoa_repens))	Calamus_caryotoides)	Kingia_australis);
((((Nypa_fruticans	((((((Leopoldinia_pulchra	Hydriastele_microspadix)	Pelagodoxa_henryana)	(Manicaria_saccifera	Geonoma_undata))	(Podococcus_barteri	(Reinhardtia_gracilis	(Reinhardtia_simplex	(Reinhardtia_latisecta	Reinhardtia_paiewonskiana)))))	(Phoenix_dactylifera	Sabal_domingensis))	(((Attalea_speciosa	((Elaeis_guineensis	Elaeis_oleifera)	Bactris_major))	(Sclerosperma_profizianum	Chamaedorea_seifrizii))	Serenoa_repens)))	Burretiokentia_grandiflora)	Calamus_caryotoides)	Kingia_australis);
((((Nypa_fruticans	(((Bactris_major	Attalea_speciosa)	(((((Leopoldinia_pulchra	Hydriastele_microspadix)	(Pelagodoxa_henryana	(Manicaria_saccifera	Geonoma_undata)))	((Elaeis_guineensis	Elaeis_oleifera)	(Reinhardtia_gracilis	(Reinhardtia_simplex	(Reinhardtia_latisecta	Reinhardtia_paiewonskiana)))))	(Chamaedorea_seifrizii	(Podococcus_barteri	(Sabal_domingensis	Phoenix_dactylifera))))	Serenoa_repens))	Sclerosperma_profizianum))	Burretiokentia_grandiflora)	Calamus_caryotoides)	Kingia_australis);
((((Serenoa_repens	(((Geonoma_undata	(Bactris_major	Attalea_speciosa))	(((((Elaeis_guineensis	Elaeis_oleifera)	((Reinhardtia_simplex	(Reinhardtia_latisecta	(Reinhardtia_paiewonskiana	Reinhardtia_gracilis)))	Leopoldinia_pulchra))	Hydriastele_microspadix)	Manicaria_saccifera)	(((Podococcus_barteri	Chamaedorea_seifrizii)	Pelagodoxa_henryana)	(Sabal_domingensis	Phoenix_dactylifera))))	(Sclerosperma_profizianum	Nypa_fruticans)))	Burretiokentia_grandiflora)	Calamus_caryotoides)	Kingia_australis);
((((Serenoa_repens	((Manicaria_saccifera	(((Podococcus_barteri	Chamaedorea_seifrizii)	Pelagodoxa_henryana)	(Sabal_domingensis	Phoenix_dactylifera)))	((Geonoma_undata	(Sclerosperma_profizianum	(((Elaeis_guineensis	Elaeis_oleifera)	((Reinhardtia_simplex	(Reinhardtia_latisecta	Reinhardtia_paiewonskiana))	Reinhardtia_gracilis))	((Leopoldinia_pulchra	Hydriastele_microspadix)	(Bactris_major	Attalea_speciosa)))))	Burretiokentia_grandiflora)))	Nypa_fruticans)	Calamus_caryotoides)	Kingia_australis);
((((Serenoa_repens	((Sabal_domingensis	Phoenix_dactylifera)	(Podococcus_barteri	((((Geonoma_undata	Manicaria_saccifera)	(Pelagodoxa_henryana	Chamaedorea_seifrizii))	(Leopoldinia_pulchra	Hydriastele_microspadix))	((Reinhardtia_paiewonskiana	((Reinhardtia_simplex	Reinhardtia_gracilis)	Reinhardtia_latisecta))	((Sclerosperma_profizianum	((Burretiokentia_grandiflora	Bactris_major)	Attalea_speciosa))	(Elaeis_guineensis	Elaeis_oleifera)))))))	Nypa_fruticans)	Calamus_caryotoides)	Kingia_australis);
((Podococcus_barteri	((((Manicaria_saccifera	(Elaeis_guineensis	Elaeis_oleifera))	((((Reinhardtia_paiewonskiana	Reinhardtia_latisecta)	Reinhardtia_simplex)	Reinhardtia_gracilis)	((Calamus_caryotoides	Serenoa_repens)	(Sabal_domingensis	Phoenix_dactylifera))))	(Geonoma_undata	((Leopoldinia_pulchra	Hydriastele_microspadix)	(Sclerosperma_profizianum	((Burretiokentia_grandiflora	Bactris_major)	((Nypa_fruticans	Chamaedorea_seifrizii)	Attalea_speciosa))))))	Pelagodoxa_henryana))	Kingia_australis);
((Calamus_caryotoides	(Nypa_fruticans	(Burretiokentia_grandiflora	(((Elaeis_guineensis	Elaeis_oleifera)	(Attalea_speciosa	Bactris_major))	(Serenoa_repens	(((Pelagodoxa_henryana	(Chamaedorea_seifrizii	Podococcus_barteri))	(Sabal_domingensis	Phoenix_dactylifera))	(((Geonoma_undata	Manicaria_saccifera)	(((Leopoldinia_pulchra	Hydriastele_microspadix)	((Reinhardtia_paiewonskiana	Reinhardtia_latisecta)	Reinhardtia_simplex))	Reinhardtia_gracilis))	Sclerosperma_profizianum)))))))	Kingia_australis);
((Calamus_caryotoides	(Burretiokentia_grandiflora	((Nypa_fruticans	Sclerosperma_profizianum)	(Serenoa_repens	((Attalea_speciosa	(((((Chamaedorea_seifrizii	Podococcus_barteri)	(Sabal_domingensis	Phoenix_dactylifera))	(Pelagodoxa_henryana	(Geonoma_undata	Manicaria_saccifera)))	(((Reinhardtia_simplex	(Reinhardtia_paiewonskiana	Reinhardtia_latisecta))	Reinhardtia_gracilis)	(Elaeis_guineensis	Elaeis_oleifera)))	(Leopoldinia_pulchra	Hydriastele_microspadix)))	Bactris_major)))))	Kingia_australis);
((((Nypa_fruticans	((Bactris_major	(Sclerosperma_profizianum	(Serenoa_repens	((Geonoma_undata	Hydriastele_microspadix)	((((Sabal_domingensis	Phoenix_dactylifera)	(Pelagodoxa_henryana	(Chamaedorea_seifrizii	Podococcus_barteri)))	Reinhardtia_gracilis)	((Leopoldinia_pulchra	((Elaeis_guineensis	Elaeis_oleifera)	Manicaria_saccifera))	(Reinhardtia_simplex	(Reinhardtia_paiewonskiana	Reinhardtia_latisecta))))))))	Attalea_speciosa))	Calamus_caryotoides)	Burretiokentia_grandiflora)	Kingia_australis);
