# Supplementary material for: Data supporting the nuclear phylogenomics of the palm subfamily Arecoideae (Arecaceae)
Source: Data Brief. 2016 Mar 2;7:532–6. doi: 10.1016/j.dib.2016.02.063 (PMC4796708; doi:10.1016/j.dib.2016.02.063)
Supplement: Supplementary file 5 — Supplementary material [file mmc5.zip › RAxML_bootstrap.Sabal_950.raxml.tre]

((Calamus_caryotoides	(((((((Reinhardtia_paiewonskiana	Reinhardtia_latisecta)	Reinhardtia_simplex)	((Elaeis_oleifera	Elaeis_guineensis)	(Bactris_major	Attalea_speciosa)))	((Chamaedorea_seifrizii	(Sabal_domingensis	Iriartea_deltoidea))	Roystonea_regia))	(Sclerosperma_profizianum	((Orania_palindan	(Pseudophoenix_vinifera	Podococcus_barteri))	((Prestoea_acuminata	(Oenocarpus_minor	Oenocarpus_bataua))	((Geonoma_undata	(Manicaria_saccifera	((Veitchia_spiralis	(Burretiokentia_grandiflora	((Leopoldinia_pulchra	Hydriastele_microspadix)	(Kentiopsis_piersoniorum	Heterospathe_cagayanensis))))	Dictyosperma_album)))	Pelagodoxa_henryana)))))	(Serenoa_repens	Phoenix_dactylifera))	Nypa_fruticans))	Kingia_australis);
(((Calamus_caryotoides	Nypa_fruticans)	(Chamaedorea_seifrizii	((Sabal_domingensis	Iriartea_deltoidea)	(Phoenix_dactylifera	((Roystonea_regia	(((Reinhardtia_paiewonskiana	Reinhardtia_latisecta)	Reinhardtia_simplex)	((Elaeis_oleifera	Elaeis_guineensis)	((Serenoa_repens	Bactris_major)	Attalea_speciosa))))	(Sclerosperma_profizianum	((Orania_palindan	(Pseudophoenix_vinifera	Podococcus_barteri))	((((Dictyosperma_album	((Veitchia_spiralis	Burretiokentia_grandiflora)	(Hydriastele_microspadix	(Kentiopsis_piersoniorum	Heterospathe_cagayanensis))))	((Prestoea_acuminata	(Oenocarpus_minor	Oenocarpus_bataua))	(Leopoldinia_pulchra	Pelagodoxa_henryana)))	Manicaria_saccifera)	Geonoma_undata))))))))	Kingia_australis);
((Roystonea_regia	((((Reinhardtia_paiewonskiana	Reinhardtia_latisecta)	Reinhardtia_simplex)	((Elaeis_oleifera	Elaeis_guineensis)	(Bactris_major	Attalea_speciosa)))	(((((((Serenoa_repens	Manicaria_saccifera)	((Dictyosperma_album	((Leopoldinia_pulchra	Hydriastele_microspadix)	(Burretiokentia_grandiflora	((Kentiopsis_piersoniorum	Heterospathe_cagayanensis)	Veitchia_spiralis))))	Geonoma_undata))	(Pelagodoxa_henryana	Calamus_caryotoides))	(Prestoea_acuminata	(Oenocarpus_minor	Oenocarpus_bataua)))	(((Pseudophoenix_vinifera	Podococcus_barteri)	Orania_palindan)	Sclerosperma_profizianum))	(((Sabal_domingensis	Iriartea_deltoidea)	Phoenix_dactylifera)	Chamaedorea_seifrizii))	Nypa_fruticans)))	Kingia_australis);
(((Nypa_fruticans	(((Phoenix_dactylifera	((((Serenoa_repens	Prestoea_acuminata)	((Dictyosperma_album	(Hydriastele_microspadix	(((Kentiopsis_piersoniorum	Veitchia_spiralis)	Burretiokentia_grandiflora)	Heterospathe_cagayanensis)))	(Geonoma_undata	Manicaria_saccifera)))	(((Calamus_caryotoides	Pelagodoxa_henryana)	(Oenocarpus_minor	Oenocarpus_bataua))	(((Pseudophoenix_vinifera	Podococcus_barteri)	Orania_palindan)	Sclerosperma_profizianum)))	(Roystonea_regia	(Sabal_domingensis	Iriartea_deltoidea))))	(((Reinhardtia_paiewonskiana	Reinhardtia_latisecta)	Reinhardtia_simplex)	((Elaeis_oleifera	Elaeis_guineensis)	(Bactris_major	Attalea_speciosa))))	Chamaedorea_seifrizii))	Leopoldinia_pulchra)	Kingia_australis);
((((Pseudophoenix_vinifera	Orania_palindan)	(Sclerosperma_profizianum	(((((Dictyosperma_album	((Burretiokentia_grandiflora	Veitchia_spiralis)	((Leopoldinia_pulchra	Hydriastele_microspadix)	(Kentiopsis_piersoniorum	Heterospathe_cagayanensis))))	(Prestoea_acuminata	Geonoma_undata))	Manicaria_saccifera)	Pelagodoxa_henryana)	((((Sabal_domingensis	(Calamus_caryotoides	(Serenoa_repens	Phoenix_dactylifera)))	(Chamaedorea_seifrizii	Nypa_fruticans))	((((Reinhardtia_paiewonskiana	Reinhardtia_latisecta)	Reinhardtia_simplex)	((Elaeis_oleifera	Elaeis_guineensis)	(Bactris_major	Attalea_speciosa)))	(Roystonea_regia	Iriartea_deltoidea)))	(Oenocarpus_minor	Oenocarpus_bataua)))))	Podococcus_barteri)	Kingia_australis);
((Nypa_fruticans	((((Roystonea_regia	Iriartea_deltoidea)	(((((Reinhardtia_paiewonskiana	Reinhardtia_latisecta)	Reinhardtia_simplex)	((Elaeis_oleifera	Elaeis_guineensis)	(Bactris_major	Attalea_speciosa)))	(Serenoa_repens	((Prestoea_acuminata	(Oenocarpus_minor	Oenocarpus_bataua))	((Orania_palindan	(Sclerosperma_profizianum	Podococcus_barteri))	((((Dictyosperma_album	((Burretiokentia_grandiflora	Veitchia_spiralis)	((Leopoldinia_pulchra	Hydriastele_microspadix)	(Kentiopsis_piersoniorum	Heterospathe_cagayanensis))))	Geonoma_undata)	Manicaria_saccifera)	Pelagodoxa_henryana)))))	(Sabal_domingensis	(Pseudophoenix_vinifera	Phoenix_dactylifera))))	Chamaedorea_seifrizii)	Calamus_caryotoides))	Kingia_australis);
((Nypa_fruticans	(((Roystonea_regia	((((((Reinhardtia_paiewonskiana	Reinhardtia_latisecta)	Reinhardtia_simplex)	((Elaeis_oleifera	Elaeis_guineensis)	(Bactris_major	Attalea_speciosa)))	(((((Dictyosperma_album	((Leopoldinia_pulchra	Hydriastele_microspadix)	((Burretiokentia_grandiflora	Veitchia_spiralis)	(Kentiopsis_piersoniorum	Heterospathe_cagayanensis))))	Geonoma_undata)	Manicaria_saccifera)	(Pelagodoxa_henryana	(Prestoea_acuminata	(Oenocarpus_minor	Oenocarpus_bataua))))	(Sclerosperma_profizianum	((Pseudophoenix_vinifera	Podococcus_barteri)	Orania_palindan))))	(Sabal_domingensis	(Serenoa_repens	Phoenix_dactylifera)))	Iriartea_deltoidea))	Chamaedorea_seifrizii)	Calamus_caryotoides))	Kingia_australis);
((((((Pelagodoxa_henryana	(((((Podococcus_barteri	Orania_palindan)	(((Sabal_domingensis	Phoenix_dactylifera)	(Sclerosperma_profizianum	(Iriartea_deltoidea	Roystonea_regia)))	(((Reinhardtia_paiewonskiana	Reinhardtia_latisecta)	(Pseudophoenix_vinifera	Reinhardtia_simplex))	((Elaeis_oleifera	Elaeis_guineensis)	(Bactris_major	Attalea_speciosa)))))	(Geonoma_undata	Manicaria_saccifera))	(Dictyosperma_album	((Burretiokentia_grandiflora	Veitchia_spiralis)	((Leopoldinia_pulchra	Hydriastele_microspadix)	(Kentiopsis_piersoniorum	Heterospathe_cagayanensis)))))	(Prestoea_acuminata	(Oenocarpus_minor	Oenocarpus_bataua))))	Serenoa_repens)	Chamaedorea_seifrizii)	Nypa_fruticans)	Calamus_caryotoides)	Kingia_australis);
((((Attalea_speciosa	(Elaeis_oleifera	Elaeis_guineensis))	((((((((((Prestoea_acuminata	Manicaria_saccifera)	((Hydriastele_microspadix	Dictyosperma_album)	((Veitchia_spiralis	(Kentiopsis_piersoniorum	Heterospathe_cagayanensis))	Burretiokentia_grandiflora)))	Geonoma_undata)	Pelagodoxa_henryana)	(Oenocarpus_minor	Oenocarpus_bataua))	(Orania_palindan	(Sclerosperma_profizianum	(Calamus_caryotoides	(Pseudophoenix_vinifera	Podococcus_barteri)))))	Serenoa_repens)	((Sabal_domingensis	Phoenix_dactylifera)	((Chamaedorea_seifrizii	Nypa_fruticans)	(Iriartea_deltoidea	Roystonea_regia))))	((Reinhardtia_paiewonskiana	Reinhardtia_latisecta)	Reinhardtia_simplex))	Bactris_major))	Leopoldinia_pulchra)	Kingia_australis);
(((Elaeis_oleifera	(Elaeis_guineensis	(((((Sabal_domingensis	(Pseudophoenix_vinifera	((Calamus_caryotoides	Serenoa_repens)	Phoenix_dactylifera)))	((Chamaedorea_seifrizii	Nypa_fruticans)	(Iriartea_deltoidea	Roystonea_regia)))	(((((Dictyosperma_album	((Veitchia_spiralis	Burretiokentia_grandiflora)	(Hydriastele_microspadix	(Kentiopsis_piersoniorum	Heterospathe_cagayanensis))))	(Geonoma_undata	Manicaria_saccifera))	Pelagodoxa_henryana)	(Prestoea_acuminata	(Oenocarpus_minor	Oenocarpus_bataua)))	(Orania_palindan	(Sclerosperma_profizianum	Podococcus_barteri))))	((Reinhardtia_paiewonskiana	Reinhardtia_latisecta)	Reinhardtia_simplex))	(Bactris_major	Attalea_speciosa))))	Leopoldinia_pulchra)	Kingia_australis);
(((Calamus_caryotoides	(Nypa_fruticans	(Chamaedorea_seifrizii	((Sabal_domingensis	Iriartea_deltoidea)	(Roystonea_regia	(((((Elaeis_oleifera	Elaeis_guineensis)	(Bactris_major	Attalea_speciosa))	((Reinhardtia_latisecta	Reinhardtia_paiewonskiana)	Reinhardtia_simplex))	((Pseudophoenix_vinifera	Phoenix_dactylifera)	Serenoa_repens))	((((Oenocarpus_minor	Oenocarpus_bataua)	Prestoea_acuminata)	((((Hydriastele_microspadix	((Burretiokentia_grandiflora	(Veitchia_spiralis	Kentiopsis_piersoniorum))	Heterospathe_cagayanensis))	(Dictyosperma_album	Pelagodoxa_henryana))	Geonoma_undata)	Manicaria_saccifera))	(Sclerosperma_profizianum	(Podococcus_barteri	Orania_palindan)))))))))	Leopoldinia_pulchra)	Kingia_australis);
((Calamus_caryotoides	(Nypa_fruticans	(Chamaedorea_seifrizii	(((Leopoldinia_pulchra	(Roystonea_regia	Iriartea_deltoidea))	(((Elaeis_oleifera	Elaeis_guineensis)	(Bactris_major	Attalea_speciosa))	((Reinhardtia_latisecta	Reinhardtia_paiewonskiana)	Reinhardtia_simplex)))	((((Pelagodoxa_henryana	((Oenocarpus_minor	Oenocarpus_bataua)	Prestoea_acuminata))	(((Geonoma_undata	Manicaria_saccifera)	Burretiokentia_grandiflora)	((Hydriastele_microspadix	(Dictyosperma_album	(Kentiopsis_piersoniorum	Heterospathe_cagayanensis)))	Veitchia_spiralis)))	(Orania_palindan	(Sclerosperma_profizianum	Podococcus_barteri)))	(Sabal_domingensis	((Serenoa_repens	Phoenix_dactylifera)	Pseudophoenix_vinifera)))))))	Kingia_australis);
((((Sclerosperma_profizianum	((Orania_palindan	((((((Elaeis_oleifera	Elaeis_guineensis)	(Bactris_major	Attalea_speciosa))	((Reinhardtia_latisecta	Reinhardtia_paiewonskiana)	Reinhardtia_simplex))	Roystonea_regia)	(((Sabal_domingensis	Iriartea_deltoidea)	(Nypa_fruticans	Chamaedorea_seifrizii))	Phoenix_dactylifera))	((Pelagodoxa_henryana	((Oenocarpus_minor	Oenocarpus_bataua)	(Serenoa_repens	Prestoea_acuminata)))	((Geonoma_undata	Manicaria_saccifera)	((Dictyosperma_album	Hydriastele_microspadix)	((Kentiopsis_piersoniorum	(Burretiokentia_grandiflora	Veitchia_spiralis))	Heterospathe_cagayanensis))))))	(Pseudophoenix_vinifera	Podococcus_barteri)))	Calamus_caryotoides)	Leopoldinia_pulchra)	Kingia_australis);
(((Roystonea_regia	((((((Sabal_domingensis	Iriartea_deltoidea)	(Nypa_fruticans	(Calamus_caryotoides	Chamaedorea_seifrizii)))	Phoenix_dactylifera)	((((Oenocarpus_minor	Oenocarpus_bataua)	Prestoea_acuminata)	(((Geonoma_undata	Manicaria_saccifera)	((Dictyosperma_album	((Heterospathe_cagayanensis	Kentiopsis_piersoniorum)	Hydriastele_microspadix))	(Burretiokentia_grandiflora	Veitchia_spiralis)))	Pelagodoxa_henryana))	(((Pseudophoenix_vinifera	Podococcus_barteri)	Orania_palindan)	Sclerosperma_profizianum)))	Serenoa_repens)	(((Elaeis_oleifera	Elaeis_guineensis)	(Bactris_major	Attalea_speciosa))	((Reinhardtia_latisecta	Reinhardtia_paiewonskiana)	Reinhardtia_simplex))))	Leopoldinia_pulchra)	Kingia_australis);
(((Nypa_fruticans	((Calamus_caryotoides	Chamaedorea_seifrizii)	(Sabal_domingensis	((((((Elaeis_oleifera	Elaeis_guineensis)	(Bactris_major	Attalea_speciosa))	((Reinhardtia_latisecta	Reinhardtia_paiewonskiana)	Reinhardtia_simplex))	Roystonea_regia)	((Serenoa_repens	Phoenix_dactylifera)	((Manicaria_saccifera	((Prestoea_acuminata	((Dictyosperma_album	((Heterospathe_cagayanensis	Kentiopsis_piersoniorum)	Hydriastele_microspadix))	(Burretiokentia_grandiflora	Veitchia_spiralis)))	Geonoma_undata))	(((Pelagodoxa_henryana	(Pseudophoenix_vinifera	Podococcus_barteri))	Orania_palindan)	((Oenocarpus_minor	Oenocarpus_bataua)	Sclerosperma_profizianum)))))	Iriartea_deltoidea))))	Leopoldinia_pulchra)	Kingia_australis);
((Nypa_fruticans	((Calamus_caryotoides	Chamaedorea_seifrizii)	(((((Elaeis_oleifera	Elaeis_guineensis)	(Bactris_major	Attalea_speciosa))	((Reinhardtia_latisecta	Reinhardtia_paiewonskiana)	Reinhardtia_simplex))	((Leopoldinia_pulchra	Iriartea_deltoidea)	Roystonea_regia))	(((Phoenix_dactylifera	Serenoa_repens)	Sabal_domingensis)	(((Sclerosperma_profizianum	(Pseudophoenix_vinifera	Podococcus_barteri))	Orania_palindan)	((Pelagodoxa_henryana	(Oenocarpus_minor	Oenocarpus_bataua))	((Manicaria_saccifera	((Dictyosperma_album	((Burretiokentia_grandiflora	(Veitchia_spiralis	(Heterospathe_cagayanensis	Kentiopsis_piersoniorum)))	Hydriastele_microspadix))	Geonoma_undata))	Prestoea_acuminata)))))))	Kingia_australis);
(((Podococcus_barteri	Orania_palindan)	(((((Roystonea_regia	(((((Elaeis_oleifera	Elaeis_guineensis)	Attalea_speciosa)	(Bactris_major	((Reinhardtia_latisecta	Reinhardtia_paiewonskiana)	(Leopoldinia_pulchra	Reinhardtia_simplex))))	(Pseudophoenix_vinifera	(Phoenix_dactylifera	Serenoa_repens)))	(((Calamus_caryotoides	Nypa_fruticans)	Chamaedorea_seifrizii)	(Iriartea_deltoidea	Sabal_domingensis))))	(Oenocarpus_minor	Oenocarpus_bataua))	((Dictyosperma_album	(Hydriastele_microspadix	((Veitchia_spiralis	((Prestoea_acuminata	Heterospathe_cagayanensis)	Kentiopsis_piersoniorum))	Burretiokentia_grandiflora)))	(Geonoma_undata	Manicaria_saccifera)))	Pelagodoxa_henryana)	Sclerosperma_profizianum))	Kingia_australis);
((Nypa_fruticans	((Chamaedorea_seifrizii	((Iriartea_deltoidea	Roystonea_regia)	(((Pelagodoxa_henryana	(Prestoea_acuminata	(Oenocarpus_minor	Oenocarpus_bataua)))	(((Dictyosperma_album	(((Heterospathe_cagayanensis	Kentiopsis_piersoniorum)	Hydriastele_microspadix)	(Veitchia_spiralis	Burretiokentia_grandiflora)))	(Geonoma_undata	Manicaria_saccifera))	(Sclerosperma_profizianum	((Pseudophoenix_vinifera	Podococcus_barteri)	Orania_palindan))))	((Sabal_domingensis	(Phoenix_dactylifera	Serenoa_repens))	(((Elaeis_oleifera	Elaeis_guineensis)	Attalea_speciosa)	(Bactris_major	((Reinhardtia_latisecta	Reinhardtia_paiewonskiana)	(Leopoldinia_pulchra	Reinhardtia_simplex))))))))	Calamus_caryotoides))	Kingia_australis);
(((Nypa_fruticans	(Chamaedorea_seifrizii	((Iriartea_deltoidea	Roystonea_regia)	(((((Elaeis_oleifera	Elaeis_guineensis)	(Attalea_speciosa	Bactris_major))	((Reinhardtia_latisecta	Reinhardtia_paiewonskiana)	Reinhardtia_simplex))	((Orania_palindan	(Sclerosperma_profizianum	(Pseudophoenix_vinifera	Podococcus_barteri)))	((Pelagodoxa_henryana	(Prestoea_acuminata	(Oenocarpus_minor	Oenocarpus_bataua)))	((Dictyosperma_album	(((Heterospathe_cagayanensis	Kentiopsis_piersoniorum)	Hydriastele_microspadix)	(Veitchia_spiralis	Burretiokentia_grandiflora)))	(Geonoma_undata	Manicaria_saccifera)))))	(Sabal_domingensis	(Phoenix_dactylifera	(Calamus_caryotoides	Serenoa_repens)))))))	Leopoldinia_pulchra)	Kingia_australis);
(((Roystonea_regia	(((Calamus_caryotoides	Serenoa_repens)	(((Bactris_major	((Elaeis_oleifera	Elaeis_guineensis)	Attalea_speciosa))	((Reinhardtia_latisecta	Reinhardtia_paiewonskiana)	Reinhardtia_simplex))	((Orania_palindan	(Sclerosperma_profizianum	(Pseudophoenix_vinifera	Podococcus_barteri)))	((((Prestoea_acuminata	Manicaria_saccifera)	Geonoma_undata)	((Burretiokentia_grandiflora	Pelagodoxa_henryana)	((Dictyosperma_album	((Veitchia_spiralis	Kentiopsis_piersoniorum)	Heterospathe_cagayanensis))	Hydriastele_microspadix)))	(Oenocarpus_minor	Oenocarpus_bataua)))))	(((Nypa_fruticans	Chamaedorea_seifrizii)	(Sabal_domingensis	Phoenix_dactylifera))	Iriartea_deltoidea)))	Leopoldinia_pulchra)	Kingia_australis);
(((Manicaria_saccifera	(Geonoma_undata	((Pelagodoxa_henryana	((Oenocarpus_bataua	(Oenocarpus_minor	Prestoea_acuminata))	(((Calamus_caryotoides	Sclerosperma_profizianum)	(Orania_palindan	Podococcus_barteri))	((Pseudophoenix_vinifera	((Bactris_major	(Attalea_speciosa	(Elaeis_guineensis	Elaeis_oleifera)))	((Reinhardtia_paiewonskiana	Reinhardtia_latisecta)	Reinhardtia_simplex)))	((((Chamaedorea_seifrizii	Nypa_fruticans)	Sabal_domingensis)	Phoenix_dactylifera)	(Roystonea_regia	Iriartea_deltoidea))))))	(Serenoa_repens	((Hydriastele_microspadix	((Heterospathe_cagayanensis	Kentiopsis_piersoniorum)	(Veitchia_spiralis	Burretiokentia_grandiflora)))	Dictyosperma_album)))))	Leopoldinia_pulchra)	Kingia_australis);
((((((Elaeis_guineensis	Elaeis_oleifera)	(Bactris_major	Attalea_speciosa))	((Reinhardtia_paiewonskiana	Reinhardtia_latisecta)	Reinhardtia_simplex))	(((Serenoa_repens	((Pseudophoenix_vinifera	((((((Veitchia_spiralis	((Hydriastele_microspadix	Burretiokentia_grandiflora)	(Heterospathe_cagayanensis	Kentiopsis_piersoniorum)))	Dictyosperma_album)	Geonoma_undata)	Manicaria_saccifera)	Pelagodoxa_henryana)	(Prestoea_acuminata	(Oenocarpus_bataua	Oenocarpus_minor))))	(Sclerosperma_profizianum	(Orania_palindan	Podococcus_barteri))))	(((Calamus_caryotoides	Chamaedorea_seifrizii)	Nypa_fruticans)	(Sabal_domingensis	Phoenix_dactylifera)))	(Roystonea_regia	Iriartea_deltoidea)))	Leopoldinia_pulchra)	Kingia_australis);
((Nypa_fruticans	(Calamus_caryotoides	((((Roystonea_regia	(Pseudophoenix_vinifera	(((Elaeis_guineensis	Elaeis_oleifera)	(Bactris_major	Attalea_speciosa))	((Reinhardtia_paiewonskiana	Reinhardtia_latisecta)	(Leopoldinia_pulchra	Reinhardtia_simplex)))))	(Serenoa_repens	((((((((Hydriastele_microspadix	(Heterospathe_cagayanensis	Kentiopsis_piersoniorum))	Dictyosperma_album)	(Veitchia_spiralis	Burretiokentia_grandiflora))	Geonoma_undata)	Manicaria_saccifera)	Pelagodoxa_henryana)	(Prestoea_acuminata	(Oenocarpus_bataua	Oenocarpus_minor)))	(Sclerosperma_profizianum	(Orania_palindan	Podococcus_barteri)))))	(Phoenix_dactylifera	(Iriartea_deltoidea	Sabal_domingensis)))	Chamaedorea_seifrizii)))	Kingia_australis);
(((Nypa_fruticans	(((((((Calamus_caryotoides	Pelagodoxa_henryana)	(Prestoea_acuminata	(Oenocarpus_bataua	Oenocarpus_minor)))	((Podococcus_barteri	(Sclerosperma_profizianum	Orania_palindan))	(Geonoma_undata	(Manicaria_saccifera	((Heterospathe_cagayanensis	(Kentiopsis_piersoniorum	(Dictyosperma_album	Hydriastele_microspadix)))	(Veitchia_spiralis	Burretiokentia_grandiflora))))))	((Sabal_domingensis	(Pseudophoenix_vinifera	(Serenoa_repens	Phoenix_dactylifera)))	((Elaeis_guineensis	Elaeis_oleifera)	((Bactris_major	Attalea_speciosa)	((Reinhardtia_paiewonskiana	Reinhardtia_latisecta)	Reinhardtia_simplex)))))	Iriartea_deltoidea)	Roystonea_regia)	Chamaedorea_seifrizii))	Leopoldinia_pulchra)	Kingia_australis);
((Roystonea_regia	((((((Pseudophoenix_vinifera	Podococcus_barteri)	(Sclerosperma_profizianum	Orania_palindan))	((((Hydriastele_microspadix	(Veitchia_spiralis	(Kentiopsis_piersoniorum	Heterospathe_cagayanensis)))	Dictyosperma_album)	(Geonoma_undata	(((Burretiokentia_grandiflora	Pelagodoxa_henryana)	Leopoldinia_pulchra)	Manicaria_saccifera)))	(Prestoea_acuminata	(Oenocarpus_bataua	Oenocarpus_minor))))	((Sabal_domingensis	(Serenoa_repens	Phoenix_dactylifera))	(((Reinhardtia_paiewonskiana	Reinhardtia_latisecta)	Reinhardtia_simplex)	((Elaeis_guineensis	Elaeis_oleifera)	(Bactris_major	Attalea_speciosa)))))	((Calamus_caryotoides	Chamaedorea_seifrizii)	Nypa_fruticans))	Iriartea_deltoidea))	Kingia_australis);
((((Nypa_fruticans	((((((((Pseudophoenix_vinifera	Podococcus_barteri)	(Sclerosperma_profizianum	Orania_palindan))	(((((Dictyosperma_album	((Heterospathe_cagayanensis	Hydriastele_microspadix)	Kentiopsis_piersoniorum))	Veitchia_spiralis)	Burretiokentia_grandiflora)	(Pelagodoxa_henryana	(Prestoea_acuminata	(Oenocarpus_bataua	Oenocarpus_minor))))	(Manicaria_saccifera	Geonoma_undata)))	(Serenoa_repens	Phoenix_dactylifera))	(Sabal_domingensis	(((Reinhardtia_paiewonskiana	Reinhardtia_latisecta)	Reinhardtia_simplex)	(Bactris_major	(Attalea_speciosa	(Elaeis_guineensis	Elaeis_oleifera))))))	Iriartea_deltoidea)	Roystonea_regia)	Chamaedorea_seifrizii))	Calamus_caryotoides)	Leopoldinia_pulchra)	Kingia_australis);
((((Nypa_fruticans	((((Phoenix_dactylifera	Sabal_domingensis)	Iriartea_deltoidea)	((Roystonea_regia	Serenoa_repens)	((((Reinhardtia_paiewonskiana	Reinhardtia_latisecta)	Reinhardtia_simplex)	((Elaeis_guineensis	Elaeis_oleifera)	(Bactris_major	Attalea_speciosa)))	(((Pseudophoenix_vinifera	Podococcus_barteri)	(Sclerosperma_profizianum	Orania_palindan))	((((Manicaria_saccifera	Geonoma_undata)	(((Prestoea_acuminata	Kentiopsis_piersoniorum)	Heterospathe_cagayanensis)	(Hydriastele_microspadix	(Burretiokentia_grandiflora	Veitchia_spiralis))))	Dictyosperma_album)	(Pelagodoxa_henryana	(Oenocarpus_bataua	Oenocarpus_minor)))))))	Chamaedorea_seifrizii))	Calamus_caryotoides)	Leopoldinia_pulchra)	Kingia_australis);
(((Nypa_fruticans	(Calamus_caryotoides	(((Roystonea_regia	Iriartea_deltoidea)	(((((Bactris_major	((Reinhardtia_paiewonskiana	Reinhardtia_latisecta)	Reinhardtia_simplex))	Attalea_speciosa)	(Elaeis_guineensis	Elaeis_oleifera))	((Serenoa_repens	Phoenix_dactylifera)	Sabal_domingensis))	((Podococcus_barteri	(Sclerosperma_profizianum	Orania_palindan))	((Pseudophoenix_vinifera	((Geonoma_undata	Manicaria_saccifera)	(Dictyosperma_album	((Hydriastele_microspadix	(Heterospathe_cagayanensis	Kentiopsis_piersoniorum))	(Burretiokentia_grandiflora	Veitchia_spiralis)))))	(Pelagodoxa_henryana	(Prestoea_acuminata	(Oenocarpus_bataua	Oenocarpus_minor)))))))	Chamaedorea_seifrizii)))	Leopoldinia_pulchra)	Kingia_australis);
(((((Bactris_major	(Attalea_speciosa	(Elaeis_guineensis	Elaeis_oleifera)))	((((Calamus_caryotoides	Serenoa_repens)	Phoenix_dactylifera)	Sabal_domingensis)	(((Sclerosperma_profizianum	(Orania_palindan	Podococcus_barteri))	((Pelagodoxa_henryana	(((((Dictyosperma_album	(Hydriastele_microspadix	(Heterospathe_cagayanensis	Kentiopsis_piersoniorum)))	Burretiokentia_grandiflora)	Veitchia_spiralis)	(Geonoma_undata	Manicaria_saccifera))	Pseudophoenix_vinifera))	(Prestoea_acuminata	(Oenocarpus_bataua	Oenocarpus_minor))))	((Chamaedorea_seifrizii	Nypa_fruticans)	(Roystonea_regia	Iriartea_deltoidea)))))	((Reinhardtia_paiewonskiana	Reinhardtia_latisecta)	Reinhardtia_simplex))	Leopoldinia_pulchra)	Kingia_australis);
((((Phoenix_dactylifera	((Sabal_domingensis	Serenoa_repens)	(((Sclerosperma_profizianum	(Orania_palindan	(Pseudophoenix_vinifera	Podococcus_barteri)))	((Geonoma_undata	Manicaria_saccifera)	((Pelagodoxa_henryana	(Prestoea_acuminata	(Oenocarpus_bataua	Oenocarpus_minor)))	((Hydriastele_microspadix	(Heterospathe_cagayanensis	((Burretiokentia_grandiflora	Veitchia_spiralis)	Kentiopsis_piersoniorum)))	Dictyosperma_album))))	((((Reinhardtia_paiewonskiana	Reinhardtia_latisecta)	Reinhardtia_simplex)	((Elaeis_guineensis	Elaeis_oleifera)	(Bactris_major	Attalea_speciosa)))	(((Chamaedorea_seifrizii	Nypa_fruticans)	Roystonea_regia)	Iriartea_deltoidea)))))	Calamus_caryotoides)	Leopoldinia_pulchra)	Kingia_australis);
((((Chamaedorea_seifrizii	(Iriartea_deltoidea	((((((Geonoma_undata	(Serenoa_repens	Manicaria_saccifera))	((Leopoldinia_pulchra	Hydriastele_microspadix)	(Dictyosperma_album	(((Burretiokentia_grandiflora	Veitchia_spiralis)	Kentiopsis_piersoniorum)	Heterospathe_cagayanensis))))	(Pelagodoxa_henryana	(Prestoea_acuminata	(Oenocarpus_minor	Oenocarpus_bataua))))	((Orania_palindan	Podococcus_barteri)	Sclerosperma_profizianum))	(Roystonea_regia	((Reinhardtia_simplex	(Reinhardtia_paiewonskiana	Reinhardtia_latisecta))	((Attalea_speciosa	Bactris_major)	((Elaeis_guineensis	Elaeis_oleifera)	Pseudophoenix_vinifera)))))	(Phoenix_dactylifera	Sabal_domingensis))))	Nypa_fruticans)	Calamus_caryotoides)	Kingia_australis);
(((((Chamaedorea_seifrizii	(Iriartea_deltoidea	((Roystonea_regia	(((((Geonoma_undata	Manicaria_saccifera)	(((Kentiopsis_piersoniorum	Heterospathe_cagayanensis)	Hydriastele_microspadix)	(Dictyosperma_album	(Veitchia_spiralis	Burretiokentia_grandiflora))))	(Pelagodoxa_henryana	(Prestoea_acuminata	(Oenocarpus_minor	Oenocarpus_bataua))))	((Orania_palindan	Podococcus_barteri)	Sclerosperma_profizianum))	(((Reinhardtia_simplex	(Reinhardtia_paiewonskiana	(Serenoa_repens	Reinhardtia_latisecta)))	((Attalea_speciosa	Bactris_major)	(Elaeis_guineensis	Elaeis_oleifera)))	Pseudophoenix_vinifera)))	(Phoenix_dactylifera	Sabal_domingensis))))	Nypa_fruticans)	Calamus_caryotoides)	Leopoldinia_pulchra)	Kingia_australis);
((((Chamaedorea_seifrizii	(Iriartea_deltoidea	(((Serenoa_repens	Roystonea_regia)	((((Prestoea_acuminata	(Oenocarpus_minor	Oenocarpus_bataua))	((((Dictyosperma_album	(((Veitchia_spiralis	Kentiopsis_piersoniorum)	Heterospathe_cagayanensis)	(Leopoldinia_pulchra	Hydriastele_microspadix)))	(Burretiokentia_grandiflora	(Pseudophoenix_vinifera	Pelagodoxa_henryana)))	Geonoma_undata)	Manicaria_saccifera))	(Orania_palindan	(Podococcus_barteri	Sclerosperma_profizianum)))	((Reinhardtia_simplex	(Reinhardtia_paiewonskiana	Reinhardtia_latisecta))	((Attalea_speciosa	Bactris_major)	(Elaeis_guineensis	Elaeis_oleifera)))))	(Phoenix_dactylifera	Sabal_domingensis))))	Nypa_fruticans)	Calamus_caryotoides)	Kingia_australis);
((((Calamus_caryotoides	Chamaedorea_seifrizii)	((Roystonea_regia	Iriartea_deltoidea)	((((Reinhardtia_simplex	(Reinhardtia_paiewonskiana	Reinhardtia_latisecta))	((Attalea_speciosa	Bactris_major)	(Elaeis_guineensis	Elaeis_oleifera)))	((Serenoa_repens	Phoenix_dactylifera)	Sabal_domingensis))	((((Prestoea_acuminata	(Oenocarpus_minor	Oenocarpus_bataua))	Pelagodoxa_henryana)	((Manicaria_saccifera	Geonoma_undata)	(Dictyosperma_album	((Leopoldinia_pulchra	Hydriastele_microspadix)	(Burretiokentia_grandiflora	((Veitchia_spiralis	Kentiopsis_piersoniorum)	Heterospathe_cagayanensis))))))	(Sclerosperma_profizianum	(Orania_palindan	(Pseudophoenix_vinifera	Podococcus_barteri)))))))	Nypa_fruticans)	Kingia_australis);
((((Podococcus_barteri	(((((((Roystonea_regia	((Reinhardtia_simplex	(Reinhardtia_paiewonskiana	Reinhardtia_latisecta))	((Attalea_speciosa	Bactris_major)	(Elaeis_guineensis	Elaeis_oleifera))))	((Pseudophoenix_vinifera	Phoenix_dactylifera)	((Chamaedorea_seifrizii	Nypa_fruticans)	(Iriartea_deltoidea	Sabal_domingensis))))	((Prestoea_acuminata	(Oenocarpus_minor	Oenocarpus_bataua))	(Manicaria_saccifera	(Geonoma_undata	(Pelagodoxa_henryana	(Dictyosperma_album	(Hydriastele_microspadix	((Kentiopsis_piersoniorum	Veitchia_spiralis)	Heterospathe_cagayanensis))))))))	Sclerosperma_profizianum)	Orania_palindan)	Serenoa_repens)	Burretiokentia_grandiflora))	Calamus_caryotoides)	Leopoldinia_pulchra)	Kingia_australis);
(((Nypa_fruticans	(((((((Pelagodoxa_henryana	(Prestoea_acuminata	(Oenocarpus_minor	Oenocarpus_bataua)))	((((Dictyosperma_album	(Hydriastele_microspadix	(Kentiopsis_piersoniorum	Heterospathe_cagayanensis)))	Veitchia_spiralis)	Geonoma_undata)	Manicaria_saccifera))	((Sclerosperma_profizianum	Podococcus_barteri)	Orania_palindan))	Serenoa_repens)	(Roystonea_regia	((Reinhardtia_simplex	(Reinhardtia_paiewonskiana	Reinhardtia_latisecta))	(Burretiokentia_grandiflora	(Pseudophoenix_vinifera	(Bactris_major	((Elaeis_guineensis	Elaeis_oleifera)	Attalea_speciosa)))))))	(Phoenix_dactylifera	((Leopoldinia_pulchra	Iriartea_deltoidea)	Sabal_domingensis)))	Chamaedorea_seifrizii))	Calamus_caryotoides)	Kingia_australis);
(((Nypa_fruticans	((((((Prestoea_acuminata	(Oenocarpus_minor	Oenocarpus_bataua))	(((Manicaria_saccifera	(Burretiokentia_grandiflora	(Dictyosperma_album	((Hydriastele_microspadix	(Kentiopsis_piersoniorum	Heterospathe_cagayanensis))	Veitchia_spiralis))))	Geonoma_undata)	Pelagodoxa_henryana))	((Sclerosperma_profizianum	(Pseudophoenix_vinifera	Podococcus_barteri))	Orania_palindan))	(Roystonea_regia	((Phoenix_dactylifera	Serenoa_repens)	(((Elaeis_guineensis	Elaeis_oleifera)	Attalea_speciosa)	(((Leopoldinia_pulchra	Reinhardtia_simplex)	(Reinhardtia_paiewonskiana	Reinhardtia_latisecta))	Bactris_major)))))	(Iriartea_deltoidea	Sabal_domingensis))	Chamaedorea_seifrizii))	Calamus_caryotoides)	Kingia_australis);
(((Nypa_fruticans	(((((Roystonea_regia	((Bactris_major	((Elaeis_guineensis	Elaeis_oleifera)	Attalea_speciosa))	(Reinhardtia_simplex	(Reinhardtia_paiewonskiana	Reinhardtia_latisecta))))	((((Pelagodoxa_henryana	(Prestoea_acuminata	(Oenocarpus_minor	Oenocarpus_bataua)))	((Manicaria_saccifera	Geonoma_undata)	((Veitchia_spiralis	Burretiokentia_grandiflora)	(Dictyosperma_album	(Kentiopsis_piersoniorum	(Hydriastele_microspadix	Heterospathe_cagayanensis))))))	((Sclerosperma_profizianum	(Pseudophoenix_vinifera	Podococcus_barteri))	Orania_palindan))	Serenoa_repens))	Iriartea_deltoidea)	(Phoenix_dactylifera	Sabal_domingensis))	(Chamaedorea_seifrizii	Calamus_caryotoides)))	Leopoldinia_pulchra)	Kingia_australis);
((Roystonea_regia	(Iriartea_deltoidea	((((Leopoldinia_pulchra	((Pseudophoenix_vinifera	Phoenix_dactylifera)	(Serenoa_repens	Sabal_domingensis)))	(((Elaeis_guineensis	Elaeis_oleifera)	(Attalea_speciosa	Bactris_major))	(Reinhardtia_simplex	(Reinhardtia_paiewonskiana	Reinhardtia_latisecta))))	((Oenocarpus_minor	Oenocarpus_bataua)	((((Manicaria_saccifera	Geonoma_undata)	(Dictyosperma_album	((((Prestoea_acuminata	Burretiokentia_grandiflora)	(Kentiopsis_piersoniorum	Heterospathe_cagayanensis))	Veitchia_spiralis)	Hydriastele_microspadix)))	Pelagodoxa_henryana)	(Sclerosperma_profizianum	(Podococcus_barteri	Orania_palindan)))))	(Chamaedorea_seifrizii	(Calamus_caryotoides	Nypa_fruticans)))))	Kingia_australis);
((((((Pelagodoxa_henryana	(((((Phoenix_dactylifera	Sabal_domingensis)	(Chamaedorea_seifrizii	(Roystonea_regia	Iriartea_deltoidea)))	((Bactris_major	((Elaeis_guineensis	Elaeis_oleifera)	Attalea_speciosa))	(Reinhardtia_simplex	(Reinhardtia_paiewonskiana	Reinhardtia_latisecta))))	(Sclerosperma_profizianum	((Pseudophoenix_vinifera	Podococcus_barteri)	Orania_palindan)))	((Manicaria_saccifera	Geonoma_undata)	((Dictyosperma_album	Burretiokentia_grandiflora)	((Nypa_fruticans	(Prestoea_acuminata	Serenoa_repens))	(((Heterospathe_cagayanensis	Kentiopsis_piersoniorum)	Hydriastele_microspadix)	Veitchia_spiralis))))))	Oenocarpus_minor)	Oenocarpus_bataua)	Calamus_caryotoides)	Leopoldinia_pulchra)	Kingia_australis);
((Roystonea_regia	(((((Serenoa_repens	(((Dictyosperma_album	(Veitchia_spiralis	(((Heterospathe_cagayanensis	Kentiopsis_piersoniorum)	Hydriastele_microspadix)	Burretiokentia_grandiflora)))	(Leopoldinia_pulchra	Geonoma_undata))	Manicaria_saccifera))	((Prestoea_acuminata	(Oenocarpus_bataua	Oenocarpus_minor))	Pelagodoxa_henryana))	(((Pseudophoenix_vinifera	Podococcus_barteri)	Calamus_caryotoides)	(Sclerosperma_profizianum	Orania_palindan)))	((Chamaedorea_seifrizii	Nypa_fruticans)	((Iriartea_deltoidea	Sabal_domingensis)	Phoenix_dactylifera)))	((Reinhardtia_simplex	(Reinhardtia_latisecta	Reinhardtia_paiewonskiana))	((Attalea_speciosa	Bactris_major)	(Elaeis_guineensis	Elaeis_oleifera)))))	Kingia_australis);
((Calamus_caryotoides	(Nypa_fruticans	((((Sabal_domingensis	Phoenix_dactylifera)	(((((Dictyosperma_album	(Veitchia_spiralis	(((Heterospathe_cagayanensis	Kentiopsis_piersoniorum)	Burretiokentia_grandiflora)	(Leopoldinia_pulchra	Hydriastele_microspadix))))	(Geonoma_undata	Manicaria_saccifera))	((Prestoea_acuminata	(Oenocarpus_bataua	Oenocarpus_minor))	Pelagodoxa_henryana))	(Sclerosperma_profizianum	(Orania_palindan	(Pseudophoenix_vinifera	Podococcus_barteri))))	(Serenoa_repens	(((Reinhardtia_simplex	(Reinhardtia_latisecta	Reinhardtia_paiewonskiana))	((Attalea_speciosa	Bactris_major)	(Elaeis_guineensis	Elaeis_oleifera)))	Roystonea_regia))))	Iriartea_deltoidea)	Chamaedorea_seifrizii)))	Kingia_australis);
((Nypa_fruticans	((Roystonea_regia	(((Serenoa_repens	((Reinhardtia_simplex	(Reinhardtia_latisecta	Reinhardtia_paiewonskiana))	((Attalea_speciosa	Bactris_major)	(Elaeis_guineensis	Elaeis_oleifera))))	((Sabal_domingensis	Iriartea_deltoidea)	Phoenix_dactylifera))	(((Prestoea_acuminata	(Oenocarpus_bataua	Oenocarpus_minor))	(((Dictyosperma_album	(((Leopoldinia_pulchra	Hydriastele_microspadix)	(Heterospathe_cagayanensis	Kentiopsis_piersoniorum))	(Veitchia_spiralis	Burretiokentia_grandiflora)))	(Geonoma_undata	Manicaria_saccifera))	Pelagodoxa_henryana))	(Sclerosperma_profizianum	(Orania_palindan	(Pseudophoenix_vinifera	Podococcus_barteri))))))	(Calamus_caryotoides	Chamaedorea_seifrizii)))	Kingia_australis);
((Nypa_fruticans	((((((Prestoea_acuminata	(Oenocarpus_bataua	Oenocarpus_minor))	Pelagodoxa_henryana)	((((Leopoldinia_pulchra	Hydriastele_microspadix)	Dictyosperma_album)	(Heterospathe_cagayanensis	(Kentiopsis_piersoniorum	(Veitchia_spiralis	Burretiokentia_grandiflora))))	(Geonoma_undata	Manicaria_saccifera)))	(Podococcus_barteri	(Sclerosperma_profizianum	Orania_palindan)))	(((Pseudophoenix_vinifera	Phoenix_dactylifera)	Serenoa_repens)	(((Sabal_domingensis	Iriartea_deltoidea)	Roystonea_regia)	((Reinhardtia_simplex	(Reinhardtia_latisecta	Reinhardtia_paiewonskiana))	((Attalea_speciosa	Bactris_major)	(Elaeis_guineensis	Elaeis_oleifera))))))	(Calamus_caryotoides	Chamaedorea_seifrizii)))	Kingia_australis);
(((((((((Prestoea_acuminata	(Oenocarpus_bataua	Oenocarpus_minor))	Pelagodoxa_henryana)	((((Veitchia_spiralis	Burretiokentia_grandiflora)	Dictyosperma_album)	((Leopoldinia_pulchra	Hydriastele_microspadix)	(Heterospathe_cagayanensis	Kentiopsis_piersoniorum)))	(Geonoma_undata	Manicaria_saccifera)))	(Sclerosperma_profizianum	(Orania_palindan	Podococcus_barteri)))	((Chamaedorea_seifrizii	(Iriartea_deltoidea	Roystonea_regia))	((Reinhardtia_simplex	(Reinhardtia_latisecta	Reinhardtia_paiewonskiana))	((Attalea_speciosa	Bactris_major)	(Elaeis_guineensis	Elaeis_oleifera)))))	(Sabal_domingensis	((Pseudophoenix_vinifera	Phoenix_dactylifera)	Serenoa_repens)))	Nypa_fruticans)	Calamus_caryotoides)	Kingia_australis);
((Nypa_fruticans	((Roystonea_regia	((((Iriartea_deltoidea	Sabal_domingensis)	((Pseudophoenix_vinifera	Phoenix_dactylifera)	(Calamus_caryotoides	Serenoa_repens)))	((((Prestoea_acuminata	(Oenocarpus_bataua	Oenocarpus_minor))	Pelagodoxa_henryana)	(((((Heterospathe_cagayanensis	Kentiopsis_piersoniorum)	(Veitchia_spiralis	Burretiokentia_grandiflora))	Dictyosperma_album)	(Leopoldinia_pulchra	Hydriastele_microspadix))	(Geonoma_undata	Manicaria_saccifera)))	(Sclerosperma_profizianum	(Orania_palindan	Podococcus_barteri))))	((Reinhardtia_simplex	(Reinhardtia_latisecta	Reinhardtia_paiewonskiana))	((Attalea_speciosa	Bactris_major)	(Elaeis_guineensis	Elaeis_oleifera)))))	Chamaedorea_seifrizii))	Kingia_australis);
((Nypa_fruticans	((Roystonea_regia	((((((Prestoea_acuminata	(Oenocarpus_bataua	Oenocarpus_minor))	Pelagodoxa_henryana)	(((Veitchia_spiralis	Burretiokentia_grandiflora)	((Heterospathe_cagayanensis	(Leopoldinia_pulchra	Hydriastele_microspadix))	(Dictyosperma_album	Kentiopsis_piersoniorum)))	(Geonoma_undata	Manicaria_saccifera)))	((Pseudophoenix_vinifera	Podococcus_barteri)	(Sclerosperma_profizianum	Orania_palindan)))	((Phoenix_dactylifera	(Calamus_caryotoides	Serenoa_repens))	((Reinhardtia_simplex	(Reinhardtia_latisecta	Reinhardtia_paiewonskiana))	((Attalea_speciosa	Bactris_major)	(Elaeis_guineensis	Elaeis_oleifera)))))	(Iriartea_deltoidea	Sabal_domingensis)))	Chamaedorea_seifrizii))	Kingia_australis);
((Roystonea_regia	(((((Phoenix_dactylifera	Serenoa_repens)	(Iriartea_deltoidea	Sabal_domingensis))	(((((Prestoea_acuminata	(Oenocarpus_bataua	Oenocarpus_minor))	Pelagodoxa_henryana)	((((Burretiokentia_grandiflora	((Heterospathe_cagayanensis	Kentiopsis_piersoniorum)	Veitchia_spiralis))	Dictyosperma_album)	Hydriastele_microspadix)	(Geonoma_undata	Manicaria_saccifera)))	((Pseudophoenix_vinifera	Podococcus_barteri)	Orania_palindan))	Sclerosperma_profizianum))	((Reinhardtia_simplex	(Reinhardtia_latisecta	Reinhardtia_paiewonskiana))	(Bactris_major	((Elaeis_guineensis	Elaeis_oleifera)	Attalea_speciosa))))	(Nypa_fruticans	((Calamus_caryotoides	Chamaedorea_seifrizii)	Leopoldinia_pulchra))))	Kingia_australis);
((Roystonea_regia	(((((Phoenix_dactylifera	(Serenoa_repens	Sabal_domingensis))	(((Prestoea_acuminata	(Oenocarpus_bataua	Oenocarpus_minor))	(Pelagodoxa_henryana	(Geonoma_undata	((((Hydriastele_microspadix	(Heterospathe_cagayanensis	Kentiopsis_piersoniorum))	(Burretiokentia_grandiflora	Veitchia_spiralis))	Dictyosperma_album)	Manicaria_saccifera))))	(Orania_palindan	(Sclerosperma_profizianum	(Pseudophoenix_vinifera	Podococcus_barteri)))))	((Reinhardtia_simplex	(Reinhardtia_latisecta	Reinhardtia_paiewonskiana))	((Elaeis_guineensis	(Leopoldinia_pulchra	Elaeis_oleifera))	(Attalea_speciosa	Bactris_major))))	(Nypa_fruticans	(Calamus_caryotoides	Chamaedorea_seifrizii)))	Iriartea_deltoidea))	Kingia_australis);
((((Sclerosperma_profizianum	(((((Chamaedorea_seifrizii	(Nypa_fruticans	Calamus_caryotoides))	Phoenix_dactylifera)	(Iriartea_deltoidea	Sabal_domingensis))	(Roystonea_regia	(((Leopoldinia_pulchra	Reinhardtia_simplex)	(Reinhardtia_latisecta	Reinhardtia_paiewonskiana))	(((Elaeis_guineensis	Elaeis_oleifera)	Attalea_speciosa)	Bactris_major))))	((Prestoea_acuminata	(Oenocarpus_bataua	Oenocarpus_minor))	(Pelagodoxa_henryana	(Serenoa_repens	(Geonoma_undata	((((Hydriastele_microspadix	(Heterospathe_cagayanensis	Kentiopsis_piersoniorum))	(Burretiokentia_grandiflora	Veitchia_spiralis))	Dictyosperma_album)	Manicaria_saccifera)))))))	Orania_palindan)	(Pseudophoenix_vinifera	Podococcus_barteri))	Kingia_australis);
((Roystonea_regia	((((Reinhardtia_latisecta	Reinhardtia_paiewonskiana)	Reinhardtia_simplex)	((Elaeis_guineensis	Elaeis_oleifera)	(Bactris_major	Attalea_speciosa)))	((((Sclerosperma_profizianum	((Pseudophoenix_vinifera	Podococcus_barteri)	Orania_palindan))	((Prestoea_acuminata	(Oenocarpus_bataua	Oenocarpus_minor))	(Pelagodoxa_henryana	((Serenoa_repens	Calamus_caryotoides)	(Geonoma_undata	((Dictyosperma_album	((Burretiokentia_grandiflora	((Kentiopsis_piersoniorum	Heterospathe_cagayanensis)	(Leopoldinia_pulchra	Hydriastele_microspadix)))	Veitchia_spiralis))	Manicaria_saccifera))))))	((Phoenix_dactylifera	(Iriartea_deltoidea	Sabal_domingensis))	Chamaedorea_seifrizii))	Nypa_fruticans)))	Kingia_australis);
(((Nypa_fruticans	(Chamaedorea_seifrizii	((((((Reinhardtia_latisecta	Reinhardtia_paiewonskiana)	Reinhardtia_simplex)	((Elaeis_guineensis	Elaeis_oleifera)	(Bactris_major	Attalea_speciosa)))	(((Sclerosperma_profizianum	((Pseudophoenix_vinifera	Podococcus_barteri)	Orania_palindan))	((Oenocarpus_bataua	Oenocarpus_minor)	(((Prestoea_acuminata	Geonoma_undata)	(Manicaria_saccifera	(Burretiokentia_grandiflora	((Dictyosperma_album	((Kentiopsis_piersoniorum	Heterospathe_cagayanensis)	Hydriastele_microspadix))	Veitchia_spiralis))))	Pelagodoxa_henryana)))	(Leopoldinia_pulchra	Serenoa_repens)))	Roystonea_regia)	(Iriartea_deltoidea	(Sabal_domingensis	Phoenix_dactylifera)))))	Calamus_caryotoides)	Kingia_australis);
(((Nypa_fruticans	((Chamaedorea_seifrizii	(Roystonea_regia	(Iriartea_deltoidea	(((((Pseudophoenix_vinifera	Podococcus_barteri)	Orania_palindan)	((Sclerosperma_profizianum	(Oenocarpus_bataua	Oenocarpus_minor))	((Manicaria_saccifera	((Dictyosperma_album	(Prestoea_acuminata	((Veitchia_spiralis	Burretiokentia_grandiflora)	((Kentiopsis_piersoniorum	Heterospathe_cagayanensis)	Hydriastele_microspadix))))	Geonoma_undata))	Pelagodoxa_henryana)))	(Sabal_domingensis	(Serenoa_repens	Phoenix_dactylifera)))	(((Reinhardtia_latisecta	Reinhardtia_paiewonskiana)	Reinhardtia_simplex)	((Elaeis_guineensis	Elaeis_oleifera)	(Bactris_major	Attalea_speciosa)))))))	Calamus_caryotoides))	Leopoldinia_pulchra)	Kingia_australis);
((((Elaeis_guineensis	Elaeis_oleifera)	((Bactris_major	Attalea_speciosa)	((Roystonea_regia	(((Orania_palindan	(Sclerosperma_profizianum	(Pseudophoenix_vinifera	(Calamus_caryotoides	Podococcus_barteri))))	(((Prestoea_acuminata	(Oenocarpus_bataua	Oenocarpus_minor))	((Dictyosperma_album	((Veitchia_spiralis	Burretiokentia_grandiflora)	((Kentiopsis_piersoniorum	Heterospathe_cagayanensis)	Hydriastele_microspadix)))	Pelagodoxa_henryana))	(Geonoma_undata	Manicaria_saccifera)))	(((Nypa_fruticans	Chamaedorea_seifrizii)	(Iriartea_deltoidea	Sabal_domingensis))	(Serenoa_repens	Phoenix_dactylifera))))	((Reinhardtia_latisecta	Reinhardtia_paiewonskiana)	Reinhardtia_simplex))))	Leopoldinia_pulchra)	Kingia_australis);
(((Roystonea_regia	(((((Sabal_domingensis	Serenoa_repens)	Phoenix_dactylifera)	(((Orania_palindan	(Sclerosperma_profizianum	(Pseudophoenix_vinifera	Podococcus_barteri)))	(((Calamus_caryotoides	Pelagodoxa_henryana)	(Oenocarpus_bataua	Oenocarpus_minor))	(((((Prestoea_acuminata	Kentiopsis_piersoniorum)	Hydriastele_microspadix)	(Dictyosperma_album	Heterospathe_cagayanensis))	(Veitchia_spiralis	Burretiokentia_grandiflora))	(Geonoma_undata	Manicaria_saccifera))))	(Nypa_fruticans	Chamaedorea_seifrizii)))	(((Reinhardtia_latisecta	Reinhardtia_paiewonskiana)	Reinhardtia_simplex)	((Elaeis_guineensis	Elaeis_oleifera)	(Bactris_major	Attalea_speciosa))))	Iriartea_deltoidea))	Leopoldinia_pulchra)	Kingia_australis);
((((Pseudophoenix_vinifera	(Podococcus_barteri	((Orania_palindan	((((Pelagodoxa_henryana	(Prestoea_acuminata	(Oenocarpus_bataua	Oenocarpus_minor)))	((Dictyosperma_album	(Veitchia_spiralis	((Heterospathe_cagayanensis	Kentiopsis_piersoniorum)	Hydriastele_microspadix)))	(Geonoma_undata	Manicaria_saccifera)))	(((((Reinhardtia_latisecta	Reinhardtia_paiewonskiana)	Reinhardtia_simplex)	((Elaeis_guineensis	Elaeis_oleifera)	(Bactris_major	Attalea_speciosa)))	(Chamaedorea_seifrizii	(Iriartea_deltoidea	Roystonea_regia)))	((Nypa_fruticans	(Sabal_domingensis	Serenoa_repens))	Phoenix_dactylifera)))	Sclerosperma_profizianum))	Burretiokentia_grandiflora)))	Calamus_caryotoides)	Leopoldinia_pulchra)	Kingia_australis);
((Calamus_caryotoides	(Nypa_fruticans	(Chamaedorea_seifrizii	((Iriartea_deltoidea	(((Sabal_domingensis	Phoenix_dactylifera)	((((Reinhardtia_latisecta	Reinhardtia_paiewonskiana)	Reinhardtia_simplex)	(((Elaeis_guineensis	Elaeis_oleifera)	Attalea_speciosa)	Bactris_major))	((Sclerosperma_profizianum	(Orania_palindan	(Pseudophoenix_vinifera	Podococcus_barteri)))	(((Pelagodoxa_henryana	(Oenocarpus_bataua	Oenocarpus_minor))	(Prestoea_acuminata	(Geonoma_undata	((Dictyosperma_album	Hydriastele_microspadix)	(Manicaria_saccifera	((Veitchia_spiralis	Burretiokentia_grandiflora)	(Heterospathe_cagayanensis	Kentiopsis_piersoniorum)))))))	Serenoa_repens))))	Roystonea_regia))	Leopoldinia_pulchra))))	Kingia_australis);
((((Chamaedorea_seifrizii	(Roystonea_regia	(Iriartea_deltoidea	(((Serenoa_repens	Sabal_domingensis)	Phoenix_dactylifera)	(((Pseudophoenix_vinifera	((Reinhardtia_latisecta	Reinhardtia_paiewonskiana)	Reinhardtia_simplex))	((Elaeis_guineensis	Elaeis_oleifera)	(Attalea_speciosa	Bactris_major)))	((Orania_palindan	(Podococcus_barteri	Sclerosperma_profizianum))	((Pelagodoxa_henryana	(Prestoea_acuminata	(Oenocarpus_bataua	Oenocarpus_minor)))	(Manicaria_saccifera	((Dictyosperma_album	((Veitchia_spiralis	Burretiokentia_grandiflora)	((Leopoldinia_pulchra	Hydriastele_microspadix)	(Kentiopsis_piersoniorum	Heterospathe_cagayanensis))))	Geonoma_undata)))))))))	Calamus_caryotoides)	Nypa_fruticans)	Kingia_australis);
((((Chamaedorea_seifrizii	(((Orania_palindan	(Podococcus_barteri	Sclerosperma_profizianum))	((Manicaria_saccifera	Geonoma_undata)	((Pelagodoxa_henryana	(Prestoea_acuminata	(Oenocarpus_bataua	Oenocarpus_minor)))	(Dictyosperma_album	(Burretiokentia_grandiflora	((Hydriastele_microspadix	(Kentiopsis_piersoniorum	Heterospathe_cagayanensis))	Veitchia_spiralis))))))	(((((Reinhardtia_latisecta	Reinhardtia_paiewonskiana)	(Leopoldinia_pulchra	Reinhardtia_simplex))	((Elaeis_guineensis	Elaeis_oleifera)	(Attalea_speciosa	Bactris_major)))	(Roystonea_regia	(Iriartea_deltoidea	Sabal_domingensis)))	(Pseudophoenix_vinifera	(Serenoa_repens	Phoenix_dactylifera)))))	Calamus_caryotoides)	Nypa_fruticans)	Kingia_australis);
((((Chamaedorea_seifrizii	((Iriartea_deltoidea	((Pseudophoenix_vinifera	Phoenix_dactylifera)	((Roystonea_regia	(((Reinhardtia_latisecta	Reinhardtia_paiewonskiana)	Reinhardtia_simplex)	(Bactris_major	((Elaeis_guineensis	Elaeis_oleifera)	Attalea_speciosa))))	((Orania_palindan	(Podococcus_barteri	(Calamus_caryotoides	Sclerosperma_profizianum)))	((Pelagodoxa_henryana	(Prestoea_acuminata	(Oenocarpus_bataua	Oenocarpus_minor)))	((Dictyosperma_album	((Heterospathe_cagayanensis	((Veitchia_spiralis	Burretiokentia_grandiflora)	Kentiopsis_piersoniorum))	Hydriastele_microspadix))	((Serenoa_repens	Manicaria_saccifera)	Geonoma_undata)))))))	Sabal_domingensis))	Nypa_fruticans)	Leopoldinia_pulchra)	Kingia_australis);
((Nypa_fruticans	((((Pseudophoenix_vinifera	Phoenix_dactylifera)	Sabal_domingensis)	((((((Geonoma_undata	Manicaria_saccifera)	(Dictyosperma_album	(((Kentiopsis_piersoniorum	Heterospathe_cagayanensis)	Hydriastele_microspadix)	(Burretiokentia_grandiflora	Veitchia_spiralis))))	(Pelagodoxa_henryana	(Prestoea_acuminata	(Oenocarpus_minor	Oenocarpus_bataua))))	Leopoldinia_pulchra)	((Podococcus_barteri	Sclerosperma_profizianum)	Orania_palindan))	(Serenoa_repens	((((Reinhardtia_latisecta	Reinhardtia_paiewonskiana)	Reinhardtia_simplex)	((Elaeis_guineensis	Elaeis_oleifera)	(Bactris_major	Attalea_speciosa)))	(Iriartea_deltoidea	Roystonea_regia)))))	(Calamus_caryotoides	Chamaedorea_seifrizii)))	Kingia_australis);
((Roystonea_regia	((((((Serenoa_repens	Phoenix_dactylifera)	(Iriartea_deltoidea	Sabal_domingensis))	(((Geonoma_undata	Manicaria_saccifera)	((((Burretiokentia_grandiflora	((Kentiopsis_piersoniorum	Heterospathe_cagayanensis)	Hydriastele_microspadix))	Veitchia_spiralis)	Dictyosperma_album)	(Pelagodoxa_henryana	(Prestoea_acuminata	(Oenocarpus_minor	Oenocarpus_bataua)))))	(Sclerosperma_profizianum	(Orania_palindan	(Pseudophoenix_vinifera	Podococcus_barteri)))))	(((Reinhardtia_latisecta	Reinhardtia_paiewonskiana)	Reinhardtia_simplex)	((Elaeis_guineensis	Elaeis_oleifera)	(Bactris_major	Attalea_speciosa))))	((Calamus_caryotoides	Chamaedorea_seifrizii)	Nypa_fruticans))	Leopoldinia_pulchra))	Kingia_australis);
(((Calamus_caryotoides	(Nypa_fruticans	(((Pelagodoxa_henryana	(Prestoea_acuminata	(Oenocarpus_minor	Oenocarpus_bataua)))	(((Sclerosperma_profizianum	(Orania_palindan	(Pseudophoenix_vinifera	Podococcus_barteri)))	((Phoenix_dactylifera	(((Reinhardtia_latisecta	Reinhardtia_paiewonskiana)	Reinhardtia_simplex)	((Elaeis_guineensis	(Serenoa_repens	Elaeis_oleifera))	(Bactris_major	Attalea_speciosa))))	(Roystonea_regia	(Iriartea_deltoidea	Sabal_domingensis))))	((((Burretiokentia_grandiflora	((Kentiopsis_piersoniorum	Heterospathe_cagayanensis)	Hydriastele_microspadix))	Veitchia_spiralis)	Dictyosperma_album)	(Geonoma_undata	Manicaria_saccifera))))	Chamaedorea_seifrizii)))	Leopoldinia_pulchra)	Kingia_australis);
(((Nypa_fruticans	((Pelagodoxa_henryana	((Prestoea_acuminata	(Oenocarpus_minor	Oenocarpus_bataua))	((((Heterospathe_cagayanensis	((Burretiokentia_grandiflora	Veitchia_spiralis)	Kentiopsis_piersoniorum))	Hydriastele_microspadix)	Dictyosperma_album)	((((((Elaeis_guineensis	Elaeis_oleifera)	(((Reinhardtia_latisecta	Reinhardtia_paiewonskiana)	Reinhardtia_simplex)	Attalea_speciosa))	Bactris_major)	((Sabal_domingensis	(Roystonea_regia	Iriartea_deltoidea))	(Pseudophoenix_vinifera	(Serenoa_repens	Phoenix_dactylifera))))	Geonoma_undata)	((Sclerosperma_profizianum	(Orania_palindan	Podococcus_barteri))	Manicaria_saccifera)))))	(Calamus_caryotoides	Chamaedorea_seifrizii)))	Leopoldinia_pulchra)	Kingia_australis);
(((Reinhardtia_simplex	((((Attalea_speciosa	Bactris_major)	(Elaeis_guineensis	Elaeis_oleifera))	((((Roystonea_regia	(((Calamus_caryotoides	Serenoa_repens)	Sabal_domingensis)	Iriartea_deltoidea))	(Chamaedorea_seifrizii	Nypa_fruticans))	(((Sclerosperma_profizianum	(Orania_palindan	Podococcus_barteri))	(((Oenocarpus_bataua	Oenocarpus_minor)	Prestoea_acuminata)	Pelagodoxa_henryana))	((((Burretiokentia_grandiflora	Veitchia_spiralis)	(((Heterospathe_cagayanensis	Kentiopsis_piersoniorum)	Hydriastele_microspadix)	Dictyosperma_album))	Manicaria_saccifera)	Geonoma_undata)))	(Pseudophoenix_vinifera	Phoenix_dactylifera)))	(Reinhardtia_latisecta	Reinhardtia_paiewonskiana)))	Leopoldinia_pulchra)	Kingia_australis);
(((Calamus_caryotoides	Nypa_fruticans)	((((Roystonea_regia	(((Sclerosperma_profizianum	(Orania_palindan	Podococcus_barteri))	((((Oenocarpus_bataua	Oenocarpus_minor)	Prestoea_acuminata)	Pelagodoxa_henryana)	((Dictyosperma_album	((Burretiokentia_grandiflora	Veitchia_spiralis)	((Heterospathe_cagayanensis	Kentiopsis_piersoniorum)	Hydriastele_microspadix)))	(Manicaria_saccifera	Geonoma_undata))))	(((Reinhardtia_latisecta	Reinhardtia_paiewonskiana)	(Leopoldinia_pulchra	Reinhardtia_simplex))	((Attalea_speciosa	Bactris_major)	(Elaeis_guineensis	Elaeis_oleifera)))))	(Pseudophoenix_vinifera	Phoenix_dactylifera))	((Serenoa_repens	Sabal_domingensis)	Iriartea_deltoidea))	Chamaedorea_seifrizii))	Kingia_australis);
((((Nypa_fruticans	(((((((((Prestoea_acuminata	Heterospathe_cagayanensis)	Kentiopsis_piersoniorum)	Hydriastele_microspadix)	Dictyosperma_album)	(Manicaria_saccifera	Geonoma_undata))	(Burretiokentia_grandiflora	Veitchia_spiralis))	((Oenocarpus_bataua	Oenocarpus_minor)	Pelagodoxa_henryana))	(((Roystonea_regia	(Phoenix_dactylifera	(((Reinhardtia_latisecta	Reinhardtia_paiewonskiana)	Reinhardtia_simplex)	(Pseudophoenix_vinifera	((Attalea_speciosa	Bactris_major)	(Elaeis_guineensis	Elaeis_oleifera))))))	((Serenoa_repens	Sabal_domingensis)	Iriartea_deltoidea))	(Sclerosperma_profizianum	(Orania_palindan	Podococcus_barteri))))	Chamaedorea_seifrizii))	Calamus_caryotoides)	Leopoldinia_pulchra)	Kingia_australis);
((((Nypa_fruticans	(((((Sclerosperma_profizianum	(Orania_palindan	(Pseudophoenix_vinifera	Podococcus_barteri)))	(((Dictyosperma_album	(Veitchia_spiralis	(Burretiokentia_grandiflora	((Heterospathe_cagayanensis	Kentiopsis_piersoniorum)	Hydriastele_microspadix))))	(Manicaria_saccifera	Geonoma_undata))	((Prestoea_acuminata	(Oenocarpus_bataua	Oenocarpus_minor))	Pelagodoxa_henryana)))	((((Reinhardtia_latisecta	Reinhardtia_paiewonskiana)	Reinhardtia_simplex)	((Attalea_speciosa	Bactris_major)	(Elaeis_guineensis	Elaeis_oleifera)))	(Phoenix_dactylifera	(Serenoa_repens	Sabal_domingensis))))	(Roystonea_regia	Iriartea_deltoidea))	Chamaedorea_seifrizii))	Calamus_caryotoides)	Leopoldinia_pulchra)	Kingia_australis);
(((((Reinhardtia_latisecta	Reinhardtia_paiewonskiana)	Reinhardtia_simplex)	(((Attalea_speciosa	Bactris_major)	(Elaeis_guineensis	Elaeis_oleifera))	(((Phoenix_dactylifera	Serenoa_repens)	Pseudophoenix_vinifera)	(((Sclerosperma_profizianum	(Orania_palindan	Podococcus_barteri))	(((Dictyosperma_album	(Veitchia_spiralis	(Burretiokentia_grandiflora	((Heterospathe_cagayanensis	Kentiopsis_piersoniorum)	Hydriastele_microspadix))))	(Manicaria_saccifera	Geonoma_undata))	((Prestoea_acuminata	(Oenocarpus_bataua	Oenocarpus_minor))	Pelagodoxa_henryana)))	(Roystonea_regia	(((Calamus_caryotoides	Chamaedorea_seifrizii)	Nypa_fruticans)	(Sabal_domingensis	Iriartea_deltoidea)))))))	Leopoldinia_pulchra)	Kingia_australis);
((Nypa_fruticans	(Calamus_caryotoides	(((((Sclerosperma_profizianum	(Orania_palindan	(Burretiokentia_grandiflora	(Pseudophoenix_vinifera	Podococcus_barteri))))	((Serenoa_repens	(Geonoma_undata	(Manicaria_saccifera	((Dictyosperma_album	(Veitchia_spiralis	((Heterospathe_cagayanensis	Kentiopsis_piersoniorum)	(Pelagodoxa_henryana	(Leopoldinia_pulchra	Hydriastele_microspadix)))))	Prestoea_acuminata))))	(Oenocarpus_bataua	Oenocarpus_minor)))	((((Reinhardtia_latisecta	Reinhardtia_paiewonskiana)	Reinhardtia_simplex)	((Attalea_speciosa	Bactris_major)	(Elaeis_guineensis	Elaeis_oleifera)))	Roystonea_regia))	(Iriartea_deltoidea	(Phoenix_dactylifera	Sabal_domingensis)))	Chamaedorea_seifrizii)))	Kingia_australis);
((Calamus_caryotoides	(Nypa_fruticans	(((Iriartea_deltoidea	Sabal_domingensis)	(((((Reinhardtia_simplex	(Reinhardtia_latisecta	Reinhardtia_paiewonskiana))	((Elaeis_guineensis	Elaeis_oleifera)	(Attalea_speciosa	Bactris_major)))	Roystonea_regia)	(Serenoa_repens	((Pelagodoxa_henryana	((Prestoea_acuminata	(Oenocarpus_bataua	Oenocarpus_minor))	(Manicaria_saccifera	((Burretiokentia_grandiflora	Veitchia_spiralis)	((Geonoma_undata	Dictyosperma_album)	((Kentiopsis_piersoniorum	Heterospathe_cagayanensis)	(Leopoldinia_pulchra	Hydriastele_microspadix)))))))	((Orania_palindan	(Pseudophoenix_vinifera	Podococcus_barteri))	Sclerosperma_profizianum))))	Phoenix_dactylifera))	Chamaedorea_seifrizii)))	Kingia_australis);
((Calamus_caryotoides	(Nypa_fruticans	(((Iriartea_deltoidea	Sabal_domingensis)	(((Serenoa_repens	((((((Dictyosperma_album	(Veitchia_spiralis	(Burretiokentia_grandiflora	(Hydriastele_microspadix	(Kentiopsis_piersoniorum	Heterospathe_cagayanensis)))))	((Leopoldinia_pulchra	Geonoma_undata)	Manicaria_saccifera))	Pelagodoxa_henryana)	(Prestoea_acuminata	(Oenocarpus_bataua	Oenocarpus_minor)))	(Orania_palindan	((Pseudophoenix_vinifera	Podococcus_barteri)	Sclerosperma_profizianum)))	((Reinhardtia_simplex	(Reinhardtia_latisecta	Reinhardtia_paiewonskiana))	(((Elaeis_guineensis	Elaeis_oleifera)	Attalea_speciosa)	Bactris_major))))	Roystonea_regia)	Phoenix_dactylifera))	Chamaedorea_seifrizii)))	Kingia_australis);
(((Nypa_fruticans	(Roystonea_regia	(((Reinhardtia_simplex	(Reinhardtia_latisecta	Reinhardtia_paiewonskiana))	((Elaeis_guineensis	Elaeis_oleifera)	(Attalea_speciosa	Bactris_major)))	(((Iriartea_deltoidea	(Calamus_caryotoides	Chamaedorea_seifrizii))	(Sabal_domingensis	Phoenix_dactylifera))	((((((Dictyosperma_album	(((Burretiokentia_grandiflora	(Kentiopsis_piersoniorum	Heterospathe_cagayanensis))	Veitchia_spiralis)	Hydriastele_microspadix))	(Geonoma_undata	Manicaria_saccifera))	Pelagodoxa_henryana)	(Prestoea_acuminata	(Oenocarpus_bataua	Oenocarpus_minor)))	((Sclerosperma_profizianum	Orania_palindan)	(Pseudophoenix_vinifera	Podococcus_barteri)))	Serenoa_repens)))))	Leopoldinia_pulchra)	Kingia_australis);
((Nypa_fruticans	((Chamaedorea_seifrizii	(((Serenoa_repens	Iriartea_deltoidea)	((Roystonea_regia	(((Leopoldinia_pulchra	Reinhardtia_simplex)	(Reinhardtia_latisecta	Reinhardtia_paiewonskiana))	((Elaeis_guineensis	Elaeis_oleifera)	(Attalea_speciosa	Bactris_major))))	((((Geonoma_undata	Manicaria_saccifera)	(Pelagodoxa_henryana	((Dictyosperma_album	((Kentiopsis_piersoniorum	Heterospathe_cagayanensis)	Hydriastele_microspadix))	(Burretiokentia_grandiflora	Veitchia_spiralis))))	(Prestoea_acuminata	(Oenocarpus_bataua	Oenocarpus_minor)))	(Sclerosperma_profizianum	(Orania_palindan	(Pseudophoenix_vinifera	Podococcus_barteri))))))	(Sabal_domingensis	Phoenix_dactylifera)))	Calamus_caryotoides))	Kingia_australis);
(((((Chamaedorea_seifrizii	((Iriartea_deltoidea	((Pseudophoenix_vinifera	Phoenix_dactylifera)	((Roystonea_regia	((Reinhardtia_simplex	(Reinhardtia_latisecta	Reinhardtia_paiewonskiana))	((Elaeis_guineensis	Elaeis_oleifera)	(Attalea_speciosa	Bactris_major))))	(Serenoa_repens	((Pelagodoxa_henryana	((Prestoea_acuminata	(Oenocarpus_bataua	Oenocarpus_minor))	(Geonoma_undata	(Manicaria_saccifera	(Dictyosperma_album	(((Kentiopsis_piersoniorum	Heterospathe_cagayanensis)	Hydriastele_microspadix)	(Burretiokentia_grandiflora	Veitchia_spiralis)))))))	((Sclerosperma_profizianum	Orania_palindan)	Podococcus_barteri))))))	Sabal_domingensis))	Nypa_fruticans)	Calamus_caryotoides)	Leopoldinia_pulchra)	Kingia_australis);
(((Roystonea_regia	(((Reinhardtia_simplex	(Reinhardtia_latisecta	Reinhardtia_paiewonskiana))	((Elaeis_guineensis	Elaeis_oleifera)	(Attalea_speciosa	Bactris_major)))	(((((Serenoa_repens	(Manicaria_saccifera	(((Hydriastele_microspadix	Dictyosperma_album)	((Kentiopsis_piersoniorum	Heterospathe_cagayanensis)	(Burretiokentia_grandiflora	Veitchia_spiralis)))	Geonoma_undata)))	Pelagodoxa_henryana)	(Prestoea_acuminata	(Oenocarpus_bataua	Oenocarpus_minor)))	((Sclerosperma_profizianum	Orania_palindan)	(Calamus_caryotoides	(Pseudophoenix_vinifera	Podococcus_barteri))))	(((Nypa_fruticans	Chamaedorea_seifrizii)	Iriartea_deltoidea)	(Sabal_domingensis	Phoenix_dactylifera)))))	Leopoldinia_pulchra)	Kingia_australis);
((Nypa_fruticans	((Calamus_caryotoides	Chamaedorea_seifrizii)	((Sabal_domingensis	Iriartea_deltoidea)	(Phoenix_dactylifera	((Serenoa_repens	(Roystonea_regia	(((Leopoldinia_pulchra	Reinhardtia_simplex)	(Reinhardtia_latisecta	Reinhardtia_paiewonskiana))	((Elaeis_guineensis	Elaeis_oleifera)	(Attalea_speciosa	Bactris_major)))))	((((Geonoma_undata	(Manicaria_saccifera	((Dictyosperma_album	((Kentiopsis_piersoniorum	Heterospathe_cagayanensis)	Hydriastele_microspadix))	(Burretiokentia_grandiflora	Veitchia_spiralis))))	Pelagodoxa_henryana)	(Prestoea_acuminata	(Oenocarpus_bataua	Oenocarpus_minor)))	(Sclerosperma_profizianum	(Orania_palindan	(Pseudophoenix_vinifera	Podococcus_barteri)))))))))	Kingia_australis);
(((Nypa_fruticans	((Roystonea_regia	((Reinhardtia_simplex	(Reinhardtia_latisecta	Reinhardtia_paiewonskiana))	((Elaeis_guineensis	Elaeis_oleifera)	(Attalea_speciosa	Bactris_major))))	(((Serenoa_repens	((Sclerosperma_profizianum	Orania_palindan)	Podococcus_barteri))	(((((Dictyosperma_album	Hydriastele_microspadix)	(Heterospathe_cagayanensis	(Kentiopsis_piersoniorum	(Burretiokentia_grandiflora	Veitchia_spiralis))))	Manicaria_saccifera)	Geonoma_undata)	(Pelagodoxa_henryana	(Prestoea_acuminata	(Oenocarpus_bataua	Oenocarpus_minor)))))	(((Calamus_caryotoides	Chamaedorea_seifrizii)	(Sabal_domingensis	Iriartea_deltoidea))	(Pseudophoenix_vinifera	Phoenix_dactylifera)))))	Leopoldinia_pulchra)	Kingia_australis);
(((Nypa_fruticans	(Chamaedorea_seifrizii	((Phoenix_dactylifera	Sabal_domingensis)	(Iriartea_deltoidea	(Roystonea_regia	(((((Leopoldinia_pulchra	Reinhardtia_simplex)	(Reinhardtia_latisecta	Reinhardtia_paiewonskiana))	(((Elaeis_guineensis	Elaeis_oleifera)	Attalea_speciosa)	Bactris_major))	((Sclerosperma_profizianum	(Orania_palindan	(Pseudophoenix_vinifera	Podococcus_barteri)))	((Prestoea_acuminata	(Oenocarpus_bataua	Oenocarpus_minor))	((((Dictyosperma_album	((Hydriastele_microspadix	(Heterospathe_cagayanensis	Kentiopsis_piersoniorum))	(Burretiokentia_grandiflora	Veitchia_spiralis)))	Manicaria_saccifera)	Geonoma_undata)	Pelagodoxa_henryana))))	Serenoa_repens))))))	Calamus_caryotoides)	Kingia_australis);
((Roystonea_regia	(((((Pseudophoenix_vinifera	Podococcus_barteri)	(Sclerosperma_profizianum	Orania_palindan))	((Serenoa_repens	(((Dictyosperma_album	((((Leopoldinia_pulchra	Hydriastele_microspadix)	(Heterospathe_cagayanensis	Kentiopsis_piersoniorum))	Veitchia_spiralis)	Burretiokentia_grandiflora))	(Geonoma_undata	Manicaria_saccifera))	Pelagodoxa_henryana))	(Prestoea_acuminata	(Oenocarpus_bataua	Oenocarpus_minor))))	((((Nypa_fruticans	(Chamaedorea_seifrizii	Calamus_caryotoides))	Sabal_domingensis)	Iriartea_deltoidea)	Phoenix_dactylifera))	(((Elaeis_guineensis	Elaeis_oleifera)	(Bactris_major	Attalea_speciosa))	(Reinhardtia_simplex	(Reinhardtia_latisecta	Reinhardtia_paiewonskiana)))))	Kingia_australis);
(((Nypa_fruticans	((Chamaedorea_seifrizii	Calamus_caryotoides)	(((Roystonea_regia	(((Elaeis_oleifera	Elaeis_guineensis)	(Attalea_speciosa	Bactris_major))	((Reinhardtia_paiewonskiana	Reinhardtia_latisecta)	Reinhardtia_simplex)))	(((Podococcus_barteri	Orania_palindan)	Sclerosperma_profizianum)	(((Geonoma_undata	(Dictyosperma_album	((Veitchia_spiralis	Burretiokentia_grandiflora)	(Hydriastele_microspadix	(Heterospathe_cagayanensis	Kentiopsis_piersoniorum)))))	(Serenoa_repens	Manicaria_saccifera))	(Pelagodoxa_henryana	(Prestoea_acuminata	(Oenocarpus_bataua	Oenocarpus_minor))))))	((Pseudophoenix_vinifera	Phoenix_dactylifera)	(Iriartea_deltoidea	Sabal_domingensis)))))	Leopoldinia_pulchra)	Kingia_australis);
((Nypa_fruticans	((Chamaedorea_seifrizii	Calamus_caryotoides)	((Iriartea_deltoidea	Sabal_domingensis)	((Phoenix_dactylifera	Pseudophoenix_vinifera)	((Serenoa_repens	(Roystonea_regia	(((Elaeis_oleifera	Elaeis_guineensis)	(Attalea_speciosa	Bactris_major))	((Reinhardtia_paiewonskiana	Reinhardtia_latisecta)	Reinhardtia_simplex))))	(((Podococcus_barteri	Orania_palindan)	Sclerosperma_profizianum)	((Prestoea_acuminata	(Oenocarpus_bataua	Oenocarpus_minor))	((((Dictyosperma_album	((Veitchia_spiralis	Burretiokentia_grandiflora)	((Leopoldinia_pulchra	Hydriastele_microspadix)	(Heterospathe_cagayanensis	Kentiopsis_piersoniorum))))	Geonoma_undata)	Manicaria_saccifera)	Pelagodoxa_henryana))))))))	Kingia_australis);
(((Roystonea_regia	(((Elaeis_oleifera	Elaeis_guineensis)	(Attalea_speciosa	Bactris_major))	((((Nypa_fruticans	Chamaedorea_seifrizii)	(Iriartea_deltoidea	Sabal_domingensis))	Phoenix_dactylifera)	((((Reinhardtia_paiewonskiana	Reinhardtia_latisecta)	Reinhardtia_simplex)	((((Pseudophoenix_vinifera	Podococcus_barteri)	Orania_palindan)	Sclerosperma_profizianum)	((Prestoea_acuminata	(Oenocarpus_bataua	Oenocarpus_minor))	(((Geonoma_undata	Manicaria_saccifera)	(Dictyosperma_album	((((Heterospathe_cagayanensis	Kentiopsis_piersoniorum)	Veitchia_spiralis)	Burretiokentia_grandiflora)	Hydriastele_microspadix)))	Pelagodoxa_henryana))))	(Serenoa_repens	Calamus_caryotoides)))))	Leopoldinia_pulchra)	Kingia_australis);
((Elaeis_guineensis	((Attalea_speciosa	((((Reinhardtia_paiewonskiana	Reinhardtia_latisecta)	Reinhardtia_simplex)	(((Sabal_domingensis	Roystonea_regia)	(Leopoldinia_pulchra	Iriartea_deltoidea))	(((((Pseudophoenix_vinifera	Podococcus_barteri)	Orania_palindan)	Sclerosperma_profizianum)	((Prestoea_acuminata	(Oenocarpus_bataua	Oenocarpus_minor))	(((Geonoma_undata	Manicaria_saccifera)	(((Dictyosperma_album	((Heterospathe_cagayanensis	Kentiopsis_piersoniorum)	Hydriastele_microspadix))	Burretiokentia_grandiflora)	Veitchia_spiralis))	((Nypa_fruticans	Chamaedorea_seifrizii)	Pelagodoxa_henryana))))	((Serenoa_repens	Phoenix_dactylifera)	Calamus_caryotoides))))	Bactris_major))	Elaeis_oleifera))	Kingia_australis);
((((Nypa_fruticans	(Chamaedorea_seifrizii	(Roystonea_regia	(Iriartea_deltoidea	((Sabal_domingensis	Phoenix_dactylifera)	((Serenoa_repens	(((Elaeis_oleifera	Elaeis_guineensis)	(Attalea_speciosa	Bactris_major))	((Reinhardtia_paiewonskiana	Reinhardtia_latisecta)	Reinhardtia_simplex)))	((((Pseudophoenix_vinifera	Podococcus_barteri)	Orania_palindan)	Sclerosperma_profizianum)	((Oenocarpus_bataua	Oenocarpus_minor)	(Pelagodoxa_henryana	((Hydriastele_microspadix	(Dictyosperma_album	((Burretiokentia_grandiflora	Veitchia_spiralis)	(Heterospathe_cagayanensis	Kentiopsis_piersoniorum))))	((Geonoma_undata	Manicaria_saccifera)	Prestoea_acuminata)))))))))))	Calamus_caryotoides)	Leopoldinia_pulchra)	Kingia_australis);
((Nypa_fruticans	((Chamaedorea_seifrizii	((((Roystonea_regia	(((Elaeis_oleifera	Elaeis_guineensis)	(Attalea_speciosa	Bactris_major))	((Reinhardtia_paiewonskiana	Reinhardtia_latisecta)	Reinhardtia_simplex)))	((Serenoa_repens	(((Pseudophoenix_vinifera	Podococcus_barteri)	Orania_palindan)	Sclerosperma_profizianum))	((((Burretiokentia_grandiflora	Veitchia_spiralis)	(Hydriastele_microspadix	(Dictyosperma_album	(Kentiopsis_piersoniorum	Heterospathe_cagayanensis))))	((Leopoldinia_pulchra	Geonoma_undata)	Manicaria_saccifera))	((Prestoea_acuminata	(Oenocarpus_bataua	Oenocarpus_minor))	Pelagodoxa_henryana))))	(Sabal_domingensis	Phoenix_dactylifera))	Iriartea_deltoidea))	Calamus_caryotoides))	Kingia_australis);
((((Chamaedorea_seifrizii	(((((Sabal_domingensis	((Elaeis_oleifera	Elaeis_guineensis)	(Attalea_speciosa	Bactris_major)))	((Reinhardtia_paiewonskiana	Reinhardtia_latisecta)	Reinhardtia_simplex))	(Iriartea_deltoidea	Roystonea_regia))	((((Prestoea_acuminata	(Oenocarpus_bataua	Oenocarpus_minor))	((((Burretiokentia_grandiflora	Veitchia_spiralis)	((Leopoldinia_pulchra	Hydriastele_microspadix)	((Geonoma_undata	Dictyosperma_album)	(Kentiopsis_piersoniorum	Heterospathe_cagayanensis))))	Manicaria_saccifera)	Pelagodoxa_henryana))	(Orania_palindan	(Pseudophoenix_vinifera	Podococcus_barteri)))	Sclerosperma_profizianum))	(Serenoa_repens	Phoenix_dactylifera)))	Nypa_fruticans)	Calamus_caryotoides)	Kingia_australis);
((((Reinhardtia_paiewonskiana	Reinhardtia_latisecta)	Reinhardtia_simplex)	((Roystonea_regia	((((((Leopoldinia_pulchra	Calamus_caryotoides)	Phoenix_dactylifera)	Sabal_domingensis)	Iriartea_deltoidea)	(Nypa_fruticans	Chamaedorea_seifrizii))	(Serenoa_repens	(((Orania_palindan	(Pseudophoenix_vinifera	Podococcus_barteri))	Sclerosperma_profizianum)	((((Prestoea_acuminata	(Oenocarpus_bataua	Oenocarpus_minor))	Pelagodoxa_henryana)	((Burretiokentia_grandiflora	Veitchia_spiralis)	(Dictyosperma_album	((Heterospathe_cagayanensis	Kentiopsis_piersoniorum)	Hydriastele_microspadix))))	(Geonoma_undata	Manicaria_saccifera))))))	(Attalea_speciosa	((Elaeis_oleifera	Elaeis_guineensis)	Bactris_major))))	Kingia_australis);
((Roystonea_regia	(((((Phoenix_dactylifera	Sabal_domingensis)	(Nypa_fruticans	(Calamus_caryotoides	Chamaedorea_seifrizii)))	((Sclerosperma_profizianum	(Orania_palindan	(Pseudophoenix_vinifera	Podococcus_barteri)))	(((Prestoea_acuminata	(Oenocarpus_bataua	Oenocarpus_minor))	Pelagodoxa_henryana)	((Serenoa_repens	Manicaria_saccifera)	(Geonoma_undata	(Dictyosperma_album	((Leopoldinia_pulchra	Hydriastele_microspadix)	((Heterospathe_cagayanensis	Kentiopsis_piersoniorum)	(Burretiokentia_grandiflora	Veitchia_spiralis)))))))))	Iriartea_deltoidea)	(((Elaeis_oleifera	Elaeis_guineensis)	(Bactris_major	Attalea_speciosa))	((Reinhardtia_paiewonskiana	Reinhardtia_latisecta)	Reinhardtia_simplex))))	Kingia_australis);
((((Chamaedorea_seifrizii	((((((Sclerosperma_profizianum	(Orania_palindan	(Pseudophoenix_vinifera	Podococcus_barteri)))	(((Prestoea_acuminata	(Oenocarpus_bataua	Oenocarpus_minor))	Pelagodoxa_henryana)	(Manicaria_saccifera	((Hydriastele_microspadix	((Heterospathe_cagayanensis	Kentiopsis_piersoniorum)	((Leopoldinia_pulchra	Geonoma_undata)	Dictyosperma_album)))	(Burretiokentia_grandiflora	Veitchia_spiralis)))))	((Bactris_major	(Attalea_speciosa	(Elaeis_oleifera	Elaeis_guineensis)))	((Reinhardtia_paiewonskiana	Reinhardtia_latisecta)	Reinhardtia_simplex)))	Roystonea_regia)	(Serenoa_repens	Phoenix_dactylifera))	(Iriartea_deltoidea	Sabal_domingensis)))	Calamus_caryotoides)	Nypa_fruticans)	Kingia_australis);
((((((((((Pseudophoenix_vinifera	Podococcus_barteri)	Orania_palindan)	Sclerosperma_profizianum)	((Geonoma_undata	(Manicaria_saccifera	(((Burretiokentia_grandiflora	Veitchia_spiralis)	(Kentiopsis_piersoniorum	Heterospathe_cagayanensis))	(Hydriastele_microspadix	Dictyosperma_album))))	((Prestoea_acuminata	(Oenocarpus_minor	Oenocarpus_bataua))	Pelagodoxa_henryana)))	((Serenoa_repens	Sabal_domingensis)	Phoenix_dactylifera))	((Roystonea_regia	Iriartea_deltoidea)	((Calamus_caryotoides	Chamaedorea_seifrizii)	Nypa_fruticans)))	((Reinhardtia_paiewonskiana	Reinhardtia_latisecta)	Reinhardtia_simplex))	((Elaeis_guineensis	Elaeis_oleifera)	(Bactris_major	Attalea_speciosa)))	Leopoldinia_pulchra)	Kingia_australis);
(((Pseudophoenix_vinifera	Podococcus_barteri)	((Sclerosperma_profizianum	(((Prestoea_acuminata	(Oenocarpus_minor	Oenocarpus_bataua))	(Pelagodoxa_henryana	((((Burretiokentia_grandiflora	Veitchia_spiralis)	(Kentiopsis_piersoniorum	Heterospathe_cagayanensis))	((Leopoldinia_pulchra	Hydriastele_microspadix)	Dictyosperma_album))	(Geonoma_undata	Manicaria_saccifera))))	((Sabal_domingensis	((Calamus_caryotoides	Phoenix_dactylifera)	Serenoa_repens))	(((((Reinhardtia_paiewonskiana	Reinhardtia_latisecta)	Reinhardtia_simplex)	((Elaeis_guineensis	Elaeis_oleifera)	(Bactris_major	Attalea_speciosa)))	(Roystonea_regia	Iriartea_deltoidea))	(Chamaedorea_seifrizii	Nypa_fruticans)))))	Orania_palindan))	Kingia_australis);
((Nypa_fruticans	(((Leopoldinia_pulchra	((Iriartea_deltoidea	Sabal_domingensis)	((Serenoa_repens	((((Orania_palindan	(Podococcus_barteri	Pseudophoenix_vinifera))	Sclerosperma_profizianum)	(((Prestoea_acuminata	(Oenocarpus_minor	Oenocarpus_bataua))	((Hydriastele_microspadix	(Dictyosperma_album	((Veitchia_spiralis	Kentiopsis_piersoniorum)	Heterospathe_cagayanensis)))	(Burretiokentia_grandiflora	Pelagodoxa_henryana)))	(Geonoma_undata	Manicaria_saccifera)))	(Roystonea_regia	(((Reinhardtia_paiewonskiana	Reinhardtia_latisecta)	Reinhardtia_simplex)	((Elaeis_guineensis	Elaeis_oleifera)	(Bactris_major	Attalea_speciosa))))))	Phoenix_dactylifera)))	Chamaedorea_seifrizii)	Calamus_caryotoides))	Kingia_australis);
((Roystonea_regia	((((Reinhardtia_paiewonskiana	Reinhardtia_latisecta)	Reinhardtia_simplex)	((Elaeis_guineensis	Elaeis_oleifera)	(Bactris_major	Attalea_speciosa)))	(((((((Manicaria_saccifera	Burretiokentia_grandiflora)	(Dictyosperma_album	(((Veitchia_spiralis	Kentiopsis_piersoniorum)	Heterospathe_cagayanensis)	Hydriastele_microspadix)))	Geonoma_undata)	(Prestoea_acuminata	(Oenocarpus_minor	Oenocarpus_bataua)))	((Leopoldinia_pulchra	(Orania_palindan	(Pelagodoxa_henryana	(Podococcus_barteri	Pseudophoenix_vinifera))))	Sclerosperma_profizianum))	((((Chamaedorea_seifrizii	Nypa_fruticans)	(Iriartea_deltoidea	Sabal_domingensis))	Phoenix_dactylifera)	Calamus_caryotoides))	Serenoa_repens)))	Kingia_australis);
((Leopoldinia_pulchra	(Calamus_caryotoides	((Iriartea_deltoidea	Sabal_domingensis)	(((Pseudophoenix_vinifera	Phoenix_dactylifera)	((((Reinhardtia_paiewonskiana	Reinhardtia_latisecta)	Reinhardtia_simplex)	(((Elaeis_guineensis	Elaeis_oleifera)	(Bactris_major	Attalea_speciosa))	Roystonea_regia))	((((Manicaria_saccifera	((Veitchia_spiralis	(Burretiokentia_grandiflora	((Kentiopsis_piersoniorum	Heterospathe_cagayanensis)	Hydriastele_microspadix)))	Dictyosperma_album))	Geonoma_undata)	((Pelagodoxa_henryana	(Prestoea_acuminata	(Oenocarpus_minor	Oenocarpus_bataua)))	(Sclerosperma_profizianum	(Orania_palindan	Podococcus_barteri))))	Serenoa_repens)))	(Chamaedorea_seifrizii	Nypa_fruticans)))))	Kingia_australis);
(((Podococcus_barteri	(((((Pelagodoxa_henryana	((Manicaria_saccifera	(Calamus_caryotoides	Geonoma_undata))	((((Kentiopsis_piersoniorum	Heterospathe_cagayanensis)	(Leopoldinia_pulchra	Hydriastele_microspadix))	(Veitchia_spiralis	Burretiokentia_grandiflora))	Dictyosperma_album)))	(Prestoea_acuminata	(Oenocarpus_minor	Oenocarpus_bataua)))	Sclerosperma_profizianum)	(((Sabal_domingensis	(Serenoa_repens	Phoenix_dactylifera))	((Roystonea_regia	Iriartea_deltoidea)	(((Reinhardtia_paiewonskiana	Reinhardtia_latisecta)	Reinhardtia_simplex)	((Elaeis_guineensis	Elaeis_oleifera)	(Bactris_major	Attalea_speciosa)))))	(Chamaedorea_seifrizii	Nypa_fruticans)))	Orania_palindan))	Pseudophoenix_vinifera)	Kingia_australis);
((Leopoldinia_pulchra	(Nypa_fruticans	((((Iriartea_deltoidea	Sabal_domingensis)	((Pseudophoenix_vinifera	Phoenix_dactylifera)	((Serenoa_repens	(((Reinhardtia_paiewonskiana	Reinhardtia_latisecta)	Reinhardtia_simplex)	((Elaeis_guineensis	Elaeis_oleifera)	(Bactris_major	Attalea_speciosa))))	(Roystonea_regia	((Sclerosperma_profizianum	(Podococcus_barteri	Orania_palindan))	(((Dictyosperma_album	(Hydriastele_microspadix	(((Kentiopsis_piersoniorum	Heterospathe_cagayanensis)	Veitchia_spiralis)	Burretiokentia_grandiflora)))	(Manicaria_saccifera	Geonoma_undata))	(Pelagodoxa_henryana	(Prestoea_acuminata	(Oenocarpus_minor	Oenocarpus_bataua)))))))))	Chamaedorea_seifrizii)	Calamus_caryotoides)))	Kingia_australis);
((Nypa_fruticans	((((Pelagodoxa_henryana	(Prestoea_acuminata	(Oenocarpus_minor	Oenocarpus_bataua)))	((((((Reinhardtia_paiewonskiana	Reinhardtia_latisecta)	Reinhardtia_simplex)	((Elaeis_guineensis	Elaeis_oleifera)	(Bactris_major	Attalea_speciosa)))	Roystonea_regia)	(Iriartea_deltoidea	(Sabal_domingensis	(Pseudophoenix_vinifera	Phoenix_dactylifera))))	((Sclerosperma_profizianum	(Podococcus_barteri	Orania_palindan))	((Dictyosperma_album	((Burretiokentia_grandiflora	((Leopoldinia_pulchra	Hydriastele_microspadix)	(Kentiopsis_piersoniorum	Heterospathe_cagayanensis)))	Veitchia_spiralis))	((Serenoa_repens	Manicaria_saccifera)	Geonoma_undata)))))	Chamaedorea_seifrizii)	Calamus_caryotoides))	Kingia_australis);
(((((((Pelagodoxa_henryana	(Prestoea_acuminata	(Oenocarpus_minor	Oenocarpus_bataua)))	((((Sabal_domingensis	(Serenoa_repens	Phoenix_dactylifera))	((((Reinhardtia_paiewonskiana	Reinhardtia_latisecta)	Reinhardtia_simplex)	(Bactris_major	(Attalea_speciosa	(Elaeis_guineensis	Elaeis_oleifera))))	(Roystonea_regia	Iriartea_deltoidea)))	(Sclerosperma_profizianum	((Pseudophoenix_vinifera	Podococcus_barteri)	Orania_palindan)))	((Dictyosperma_album	((Burretiokentia_grandiflora	(Hydriastele_microspadix	(Kentiopsis_piersoniorum	Heterospathe_cagayanensis)))	Veitchia_spiralis))	(Manicaria_saccifera	Geonoma_undata))))	Chamaedorea_seifrizii)	Nypa_fruticans)	Calamus_caryotoides)	Leopoldinia_pulchra)	Kingia_australis);
((((((Iriartea_deltoidea	((Sabal_domingensis	Phoenix_dactylifera)	(((((Reinhardtia_paiewonskiana	Reinhardtia_latisecta)	Reinhardtia_simplex)	((Elaeis_guineensis	Elaeis_oleifera)	(Bactris_major	Attalea_speciosa)))	Roystonea_regia)	((Sclerosperma_profizianum	(Podococcus_barteri	Orania_palindan))	((Pseudophoenix_vinifera	(((Burretiokentia_grandiflora	Veitchia_spiralis)	((Kentiopsis_piersoniorum	(Dictyosperma_album	Hydriastele_microspadix))	Heterospathe_cagayanensis))	((Serenoa_repens	Manicaria_saccifera)	Geonoma_undata)))	(Pelagodoxa_henryana	(Prestoea_acuminata	(Oenocarpus_minor	Oenocarpus_bataua))))))))	Chamaedorea_seifrizii)	Calamus_caryotoides)	Nypa_fruticans)	Leopoldinia_pulchra)	Kingia_australis);
((Nypa_fruticans	(((((((Burretiokentia_grandiflora	Roystonea_regia)	(((Leopoldinia_pulchra	Reinhardtia_simplex)	(Reinhardtia_latisecta	Reinhardtia_paiewonskiana))	((Elaeis_guineensis	Elaeis_oleifera)	(Bactris_major	Attalea_speciosa))))	((Sclerosperma_profizianum	(Podococcus_barteri	Orania_palindan))	(((((Pelagodoxa_henryana	((Pseudophoenix_vinifera	(Dictyosperma_album	(Hydriastele_microspadix	(Kentiopsis_piersoniorum	Heterospathe_cagayanensis))))	Veitchia_spiralis))	Manicaria_saccifera)	Geonoma_undata)	Serenoa_repens)	(Prestoea_acuminata	(Oenocarpus_minor	Oenocarpus_bataua)))))	(Phoenix_dactylifera	Sabal_domingensis))	Iriartea_deltoidea)	Chamaedorea_seifrizii)	Calamus_caryotoides))	Kingia_australis);
((Nypa_fruticans	((((((Serenoa_repens	(Roystonea_regia	((Reinhardtia_simplex	(Reinhardtia_latisecta	Reinhardtia_paiewonskiana))	((Bactris_major	Attalea_speciosa)	(Elaeis_guineensis	Elaeis_oleifera)))))	((Sclerosperma_profizianum	((Pseudophoenix_vinifera	Podococcus_barteri)	Orania_palindan))	(((Manicaria_saccifera	(((Burretiokentia_grandiflora	Veitchia_spiralis)	(Hydriastele_microspadix	(Kentiopsis_piersoniorum	Heterospathe_cagayanensis)))	(Dictyosperma_album	Geonoma_undata)))	Pelagodoxa_henryana)	(Prestoea_acuminata	(Oenocarpus_minor	Oenocarpus_bataua)))))	(Phoenix_dactylifera	Sabal_domingensis))	(Leopoldinia_pulchra	Iriartea_deltoidea))	Chamaedorea_seifrizii)	Calamus_caryotoides))	Kingia_australis);
((Roystonea_regia	((Leopoldinia_pulchra	Iriartea_deltoidea)	((Chamaedorea_seifrizii	(Calamus_caryotoides	Nypa_fruticans))	(((Sclerosperma_profizianum	((Pseudophoenix_vinifera	Podococcus_barteri)	Orania_palindan))	((((Dictyosperma_album	(Veitchia_spiralis	(Hydriastele_microspadix	(Burretiokentia_grandiflora	(Kentiopsis_piersoniorum	Heterospathe_cagayanensis)))))	(Geonoma_undata	Manicaria_saccifera))	Pelagodoxa_henryana)	(Prestoea_acuminata	(Oenocarpus_minor	Oenocarpus_bataua))))	(((Serenoa_repens	Phoenix_dactylifera)	Sabal_domingensis)	((Reinhardtia_simplex	(Reinhardtia_latisecta	Reinhardtia_paiewonskiana))	((Bactris_major	Attalea_speciosa)	(Elaeis_guineensis	Elaeis_oleifera))))))))	Kingia_australis);
((Calamus_caryotoides	(Nypa_fruticans	(((Roystonea_regia	(((Sclerosperma_profizianum	(Podococcus_barteri	Orania_palindan))	((((Geonoma_undata	Dictyosperma_album)	(Manicaria_saccifera	(((Veitchia_spiralis	(Kentiopsis_piersoniorum	Heterospathe_cagayanensis))	Burretiokentia_grandiflora)	(Leopoldinia_pulchra	Hydriastele_microspadix))))	Pelagodoxa_henryana)	(Prestoea_acuminata	(Oenocarpus_minor	Oenocarpus_bataua))))	(((Reinhardtia_simplex	(Reinhardtia_latisecta	Reinhardtia_paiewonskiana))	((Bactris_major	Attalea_speciosa)	(Elaeis_guineensis	Elaeis_oleifera)))	(Pseudophoenix_vinifera	(Serenoa_repens	Phoenix_dactylifera)))))	(Sabal_domingensis	Iriartea_deltoidea))	Chamaedorea_seifrizii)))	Kingia_australis);
(((Calamus_caryotoides	(Serenoa_repens	(((Chamaedorea_seifrizii	Nypa_fruticans)	((Roystonea_regia	Iriartea_deltoidea)	((Reinhardtia_simplex	(Reinhardtia_latisecta	Reinhardtia_paiewonskiana))	(Bactris_major	(Attalea_speciosa	(Elaeis_guineensis	Elaeis_oleifera))))))	(((Orania_palindan	(Sclerosperma_profizianum	(Pseudophoenix_vinifera	Podococcus_barteri)))	((Pelagodoxa_henryana	(Prestoea_acuminata	(Oenocarpus_minor	Oenocarpus_bataua)))	((Geonoma_undata	Manicaria_saccifera)	(Dictyosperma_album	((Veitchia_spiralis	Burretiokentia_grandiflora)	(Kentiopsis_piersoniorum	(Heterospathe_cagayanensis	Hydriastele_microspadix)))))))	(Phoenix_dactylifera	Sabal_domingensis)))))	Leopoldinia_pulchra)	Kingia_australis);
(((((Chamaedorea_seifrizii	(((Phoenix_dactylifera	Sabal_domingensis)	Iriartea_deltoidea)	((((((((Geonoma_undata	Manicaria_saccifera)	(Dictyosperma_album	((Veitchia_spiralis	Burretiokentia_grandiflora)	(Kentiopsis_piersoniorum	(Heterospathe_cagayanensis	Hydriastele_microspadix)))))	Pelagodoxa_henryana)	(Prestoea_acuminata	(Oenocarpus_minor	Oenocarpus_bataua)))	(Sclerosperma_profizianum	((Pseudophoenix_vinifera	Podococcus_barteri)	Orania_palindan)))	Serenoa_repens)	((Reinhardtia_simplex	(Reinhardtia_latisecta	Reinhardtia_paiewonskiana))	(Bactris_major	(Attalea_speciosa	(Elaeis_guineensis	Elaeis_oleifera)))))	Roystonea_regia)))	Calamus_caryotoides)	Nypa_fruticans)	Leopoldinia_pulchra)	Kingia_australis);
((((Chamaedorea_seifrizii	(Iriartea_deltoidea	((Serenoa_repens	((Sclerosperma_profizianum	((((Pseudophoenix_vinifera	Podococcus_barteri)	(Prestoea_acuminata	Pelagodoxa_henryana))	Burretiokentia_grandiflora)	(((Oenocarpus_minor	Oenocarpus_bataua)	((Geonoma_undata	Manicaria_saccifera)	(Dictyosperma_album	(Veitchia_spiralis	(Hydriastele_microspadix	(Kentiopsis_piersoniorum	Heterospathe_cagayanensis))))))	Orania_palindan)))	((((Leopoldinia_pulchra	Reinhardtia_simplex)	(Reinhardtia_latisecta	Reinhardtia_paiewonskiana))	((Elaeis_guineensis	Elaeis_oleifera)	(Bactris_major	Attalea_speciosa)))	Roystonea_regia)))	(Phoenix_dactylifera	Sabal_domingensis))))	Calamus_caryotoides)	Nypa_fruticans)	Kingia_australis);
(((Roystonea_regia	(Iriartea_deltoidea	((((Sclerosperma_profizianum	((((Burretiokentia_grandiflora	Pelagodoxa_henryana)	(Pseudophoenix_vinifera	Podococcus_barteri))	Orania_palindan)	(Serenoa_repens	((Oenocarpus_minor	Oenocarpus_bataua)	(Prestoea_acuminata	((Geonoma_undata	Manicaria_saccifera)	(Veitchia_spiralis	(Kentiopsis_piersoniorum	((Dictyosperma_album	Hydriastele_microspadix)	Heterospathe_cagayanensis)))))))))	((Bactris_major	(Reinhardtia_simplex	(Reinhardtia_latisecta	Reinhardtia_paiewonskiana)))	((Elaeis_guineensis	Elaeis_oleifera)	Attalea_speciosa)))	(Phoenix_dactylifera	Sabal_domingensis))	(Nypa_fruticans	(Chamaedorea_seifrizii	Calamus_caryotoides)))))	Leopoldinia_pulchra)	Kingia_australis);
(((Roystonea_regia	(((Reinhardtia_simplex	(Reinhardtia_latisecta	Reinhardtia_paiewonskiana))	(Bactris_major	((Elaeis_guineensis	Elaeis_oleifera)	Attalea_speciosa)))	((((Serenoa_repens	Phoenix_dactylifera)	Sabal_domingensis)	((Chamaedorea_seifrizii	(Calamus_caryotoides	Nypa_fruticans))	(Sclerosperma_profizianum	(((Pseudophoenix_vinifera	Podococcus_barteri)	Orania_palindan)	((Pelagodoxa_henryana	(Prestoea_acuminata	(Oenocarpus_minor	Oenocarpus_bataua)))	((Dictyosperma_album	(Hydriastele_microspadix	(Burretiokentia_grandiflora	(Veitchia_spiralis	(Heterospathe_cagayanensis	Kentiopsis_piersoniorum)))))	(Geonoma_undata	Manicaria_saccifera)))))))	Iriartea_deltoidea)))	Leopoldinia_pulchra)	Kingia_australis);
(((Roystonea_regia	((((Reinhardtia_simplex	(Reinhardtia_latisecta	Reinhardtia_paiewonskiana))	(Bactris_major	((Elaeis_guineensis	Elaeis_oleifera)	Attalea_speciosa)))	((((Pseudophoenix_vinifera	(Calamus_caryotoides	Podococcus_barteri))	(Orania_palindan	Sclerosperma_profizianum))	((Pelagodoxa_henryana	(Prestoea_acuminata	(Oenocarpus_minor	Oenocarpus_bataua)))	((Dictyosperma_album	(Veitchia_spiralis	(Burretiokentia_grandiflora	((Heterospathe_cagayanensis	Kentiopsis_piersoniorum)	Hydriastele_microspadix))))	(Geonoma_undata	Manicaria_saccifera))))	((((Serenoa_repens	Phoenix_dactylifera)	Sabal_domingensis)	Iriartea_deltoidea)	Chamaedorea_seifrizii)))	Nypa_fruticans))	Leopoldinia_pulchra)	Kingia_australis);
(((Nypa_fruticans	(Chamaedorea_seifrizii	(((Leopoldinia_pulchra	Iriartea_deltoidea)	Roystonea_regia)	((Sabal_domingensis	(Serenoa_repens	Phoenix_dactylifera))	(((Bactris_major	((Elaeis_guineensis	Elaeis_oleifera)	Attalea_speciosa))	(Reinhardtia_simplex	(Reinhardtia_latisecta	Reinhardtia_paiewonskiana)))	(Sclerosperma_profizianum	(((Prestoea_acuminata	(Manicaria_saccifera	(Geonoma_undata	((Dictyosperma_album	(Burretiokentia_grandiflora	(Hydriastele_microspadix	(Heterospathe_cagayanensis	Kentiopsis_piersoniorum))))	Veitchia_spiralis))))	(Pelagodoxa_henryana	(Oenocarpus_bataua	Oenocarpus_minor)))	((Pseudophoenix_vinifera	Podococcus_barteri)	Orania_palindan))))))))	Calamus_caryotoides)	Kingia_australis);
(((Nypa_fruticans	(Chamaedorea_seifrizii	(Iriartea_deltoidea	((Roystonea_regia	((Leopoldinia_pulchra	Serenoa_repens)	(((Bactris_major	((Elaeis_guineensis	Elaeis_oleifera)	Attalea_speciosa))	(Reinhardtia_simplex	(Reinhardtia_latisecta	Reinhardtia_paiewonskiana)))	(((Manicaria_saccifera	(Geonoma_undata	(Dictyosperma_album	((Veitchia_spiralis	Burretiokentia_grandiflora)	(Hydriastele_microspadix	(Heterospathe_cagayanensis	Kentiopsis_piersoniorum))))))	(Pelagodoxa_henryana	(Prestoea_acuminata	(Oenocarpus_bataua	Oenocarpus_minor))))	(Sclerosperma_profizianum	((Pseudophoenix_vinifera	Podococcus_barteri)	Orania_palindan))))))	(Sabal_domingensis	Phoenix_dactylifera)))))	Calamus_caryotoides)	Kingia_australis);
((Nypa_fruticans	(Chamaedorea_seifrizii	(((Calamus_caryotoides	Pelagodoxa_henryana)	(Oenocarpus_bataua	Oenocarpus_minor))	((Dictyosperma_album	(Hydriastele_microspadix	(Veitchia_spiralis	((Heterospathe_cagayanensis	Kentiopsis_piersoniorum)	Burretiokentia_grandiflora))))	((((Sclerosperma_profizianum	(Podococcus_barteri	Orania_palindan))	((((((Elaeis_guineensis	Elaeis_oleifera)	(Attalea_speciosa	Bactris_major))	((Leopoldinia_pulchra	Reinhardtia_simplex)	(Reinhardtia_latisecta	Reinhardtia_paiewonskiana)))	(Roystonea_regia	Iriartea_deltoidea))	Sabal_domingensis)	(Pseudophoenix_vinifera	(Serenoa_repens	Phoenix_dactylifera))))	Manicaria_saccifera)	(Prestoea_acuminata	Geonoma_undata))))))	Kingia_australis);
(((Nypa_fruticans	((Chamaedorea_seifrizii	((Iriartea_deltoidea	(Serenoa_repens	Sabal_domingensis))	((Roystonea_regia	(((Elaeis_guineensis	Elaeis_oleifera)	(Attalea_speciosa	Bactris_major))	(Reinhardtia_simplex	(Reinhardtia_latisecta	Reinhardtia_paiewonskiana))))	(Phoenix_dactylifera	((Orania_palindan	(Sclerosperma_profizianum	(Pseudophoenix_vinifera	Podococcus_barteri)))	((Prestoea_acuminata	(Oenocarpus_bataua	Oenocarpus_minor))	(((Dictyosperma_album	(((Hydriastele_microspadix	(Heterospathe_cagayanensis	Kentiopsis_piersoniorum))	Burretiokentia_grandiflora)	Veitchia_spiralis))	(Manicaria_saccifera	Geonoma_undata))	Pelagodoxa_henryana)))))))	Calamus_caryotoides))	Leopoldinia_pulchra)	Kingia_australis);
(((Calamus_caryotoides	(Nypa_fruticans	(((Iriartea_deltoidea	Sabal_domingensis)	((Pseudophoenix_vinifera	Phoenix_dactylifera)	(Roystonea_regia	((((Elaeis_guineensis	Elaeis_oleifera)	(Attalea_speciosa	Bactris_major))	(Reinhardtia_simplex	(Reinhardtia_latisecta	Reinhardtia_paiewonskiana)))	((Sclerosperma_profizianum	(Podococcus_barteri	Orania_palindan))	((Prestoea_acuminata	(Oenocarpus_bataua	Oenocarpus_minor))	(((Dictyosperma_album	(((Hydriastele_microspadix	(Heterospathe_cagayanensis	Kentiopsis_piersoniorum))	Burretiokentia_grandiflora)	Veitchia_spiralis))	((Serenoa_repens	Manicaria_saccifera)	Geonoma_undata))	Pelagodoxa_henryana)))))))	Chamaedorea_seifrizii)))	Leopoldinia_pulchra)	Kingia_australis);
(((Calamus_caryotoides	(Phoenix_dactylifera	(Sabal_domingensis	(((((Bactris_major	((Elaeis_guineensis	Elaeis_oleifera)	Attalea_speciosa))	(Reinhardtia_simplex	(Reinhardtia_latisecta	Reinhardtia_paiewonskiana)))	Serenoa_repens)	((Sclerosperma_profizianum	((Pseudophoenix_vinifera	Podococcus_barteri)	Orania_palindan))	((Pelagodoxa_henryana	(Prestoea_acuminata	(Oenocarpus_bataua	Oenocarpus_minor)))	((Dictyosperma_album	((Hydriastele_microspadix	(Heterospathe_cagayanensis	Kentiopsis_piersoniorum))	(Burretiokentia_grandiflora	Veitchia_spiralis)))	(Manicaria_saccifera	Geonoma_undata)))))	((Chamaedorea_seifrizii	Nypa_fruticans)	(Roystonea_regia	Iriartea_deltoidea))))))	Leopoldinia_pulchra)	Kingia_australis);
((Calamus_caryotoides	(Nypa_fruticans	(Sabal_domingensis	(Phoenix_dactylifera	((((Iriartea_deltoidea	Roystonea_regia)	(((Elaeis_guineensis	Elaeis_oleifera)	(Attalea_speciosa	Bactris_major))	(Reinhardtia_simplex	(Reinhardtia_latisecta	Reinhardtia_paiewonskiana))))	((Sclerosperma_profizianum	((Pseudophoenix_vinifera	Podococcus_barteri)	Orania_palindan))	(((Serenoa_repens	Prestoea_acuminata)	(Oenocarpus_bataua	Oenocarpus_minor))	((Manicaria_saccifera	(Geonoma_undata	(Dictyosperma_album	((Leopoldinia_pulchra	Hydriastele_microspadix)	((Burretiokentia_grandiflora	Veitchia_spiralis)	(Kentiopsis_piersoniorum	Heterospathe_cagayanensis))))))	Pelagodoxa_henryana))))	Chamaedorea_seifrizii)))))	Kingia_australis);
((Calamus_caryotoides	((Serenoa_repens	((Sclerosperma_profizianum	((((Prestoea_acuminata	(Oenocarpus_bataua	Oenocarpus_minor))	Pelagodoxa_henryana)	((Manicaria_saccifera	Geonoma_undata)	(Dictyosperma_album	((Leopoldinia_pulchra	Hydriastele_microspadix)	(Burretiokentia_grandiflora	(Veitchia_spiralis	(Kentiopsis_piersoniorum	Heterospathe_cagayanensis)))))))	(Podococcus_barteri	Orania_palindan)))	((((Phoenix_dactylifera	Sabal_domingensis)	(Bactris_major	((Elaeis_guineensis	Elaeis_oleifera)	Attalea_speciosa)))	(Reinhardtia_simplex	(Reinhardtia_latisecta	Reinhardtia_paiewonskiana)))	Pseudophoenix_vinifera)))	(Iriartea_deltoidea	((Chamaedorea_seifrizii	Nypa_fruticans)	Roystonea_regia))))	Kingia_australis);
(((Calamus_caryotoides	(Nypa_fruticans	((((Roystonea_regia	((((Geonoma_undata	((Dictyosperma_album	((Burretiokentia_grandiflora	Veitchia_spiralis)	(Kentiopsis_piersoniorum	(Hydriastele_microspadix	Heterospathe_cagayanensis))))	Manicaria_saccifera))	Serenoa_repens)	(((Prestoea_acuminata	(Oenocarpus_bataua	Oenocarpus_minor))	Pelagodoxa_henryana)	(Podococcus_barteri	(Orania_palindan	Sclerosperma_profizianum))))	((Reinhardtia_simplex	(Reinhardtia_latisecta	Reinhardtia_paiewonskiana))	(((Elaeis_guineensis	Elaeis_oleifera)	Attalea_speciosa)	Bactris_major))))	((Pseudophoenix_vinifera	Phoenix_dactylifera)	Sabal_domingensis))	Iriartea_deltoidea)	Chamaedorea_seifrizii)))	Leopoldinia_pulchra)	Kingia_australis);
((Nypa_fruticans	(((Roystonea_regia	(Iriartea_deltoidea	(((Serenoa_repens	Phoenix_dactylifera)	Sabal_domingensis)	(((Reinhardtia_simplex	(Reinhardtia_latisecta	Reinhardtia_paiewonskiana))	((Elaeis_guineensis	Elaeis_oleifera)	(Attalea_speciosa	Bactris_major)))	(((Orania_palindan	((Prestoea_acuminata	(Oenocarpus_bataua	Oenocarpus_minor))	(Pelagodoxa_henryana	((Dictyosperma_album	((Leopoldinia_pulchra	Hydriastele_microspadix)	(Burretiokentia_grandiflora	(Veitchia_spiralis	(Heterospathe_cagayanensis	Kentiopsis_piersoniorum)))))	(Manicaria_saccifera	Geonoma_undata)))))	(Pseudophoenix_vinifera	Podococcus_barteri))	Sclerosperma_profizianum)))))	Chamaedorea_seifrizii)	Calamus_caryotoides))	Kingia_australis);
((Roystonea_regia	((((Elaeis_oleifera	Elaeis_guineensis)	Attalea_speciosa)	(Bactris_major	((Reinhardtia_latisecta	Reinhardtia_paiewonskiana)	Reinhardtia_simplex)))	((((Prestoea_acuminata	(Oenocarpus_minor	Oenocarpus_bataua))	(Pelagodoxa_henryana	(Serenoa_repens	((Manicaria_saccifera	Geonoma_undata)	(((Heterospathe_cagayanensis	(Kentiopsis_piersoniorum	(Dictyosperma_album	Hydriastele_microspadix)))	Veitchia_spiralis)	Burretiokentia_grandiflora)))))	(Podococcus_barteri	(Sclerosperma_profizianum	Orania_palindan)))	(((Sabal_domingensis	(Leopoldinia_pulchra	Iriartea_deltoidea))	((Calamus_caryotoides	Nypa_fruticans)	Chamaedorea_seifrizii))	(Phoenix_dactylifera	Pseudophoenix_vinifera)))))	Kingia_australis);
((Nypa_fruticans	((Chamaedorea_seifrizii	(((Phoenix_dactylifera	(((((Oenocarpus_minor	Oenocarpus_bataua)	Prestoea_acuminata)	(Pelagodoxa_henryana	((Manicaria_saccifera	Geonoma_undata)	(((Veitchia_spiralis	(Burretiokentia_grandiflora	(Kentiopsis_piersoniorum	Heterospathe_cagayanensis)))	Hydriastele_microspadix)	Dictyosperma_album))))	((Pseudophoenix_vinifera	Podococcus_barteri)	(Sclerosperma_profizianum	Orania_palindan)))	(Serenoa_repens	(Roystonea_regia	((Bactris_major	((Elaeis_oleifera	Elaeis_guineensis)	Attalea_speciosa))	((Reinhardtia_latisecta	Reinhardtia_paiewonskiana)	Reinhardtia_simplex))))))	Sabal_domingensis)	(Leopoldinia_pulchra	Iriartea_deltoidea)))	Calamus_caryotoides))	Kingia_australis);
((((Chamaedorea_seifrizii	((((((Oenocarpus_minor	Oenocarpus_bataua)	Prestoea_acuminata)	(Pelagodoxa_henryana	((Manicaria_saccifera	Geonoma_undata)	(((((Burretiokentia_grandiflora	Veitchia_spiralis)	Kentiopsis_piersoniorum)	Heterospathe_cagayanensis)	(Leopoldinia_pulchra	Hydriastele_microspadix))	Dictyosperma_album))))	(Sclerosperma_profizianum	(Podococcus_barteri	Orania_palindan)))	((Roystonea_regia	Iriartea_deltoidea)	(((Elaeis_oleifera	Elaeis_guineensis)	(Attalea_speciosa	Bactris_major))	((Reinhardtia_latisecta	Reinhardtia_paiewonskiana)	Reinhardtia_simplex))))	((Pseudophoenix_vinifera	Phoenix_dactylifera)	(Serenoa_repens	Sabal_domingensis))))	Nypa_fruticans)	Calamus_caryotoides)	Kingia_australis);
((((Calamus_caryotoides	Chamaedorea_seifrizii)	((((((((Oenocarpus_minor	Oenocarpus_bataua)	Prestoea_acuminata)	Pelagodoxa_henryana)	(Serenoa_repens	(Manicaria_saccifera	(((((Burretiokentia_grandiflora	Veitchia_spiralis)	Kentiopsis_piersoniorum)	Heterospathe_cagayanensis)	(Leopoldinia_pulchra	Hydriastele_microspadix))	(Geonoma_undata	Dictyosperma_album)))))	(Sclerosperma_profizianum	(Orania_palindan	(Pseudophoenix_vinifera	Podococcus_barteri))))	(Roystonea_regia	(((Elaeis_oleifera	Elaeis_guineensis)	(Attalea_speciosa	Bactris_major))	((Reinhardtia_latisecta	Reinhardtia_paiewonskiana)	Reinhardtia_simplex))))	Phoenix_dactylifera)	(Sabal_domingensis	Iriartea_deltoidea)))	Nypa_fruticans)	Kingia_australis);
(((((Calamus_caryotoides	Chamaedorea_seifrizii)	((((((Sclerosperma_profizianum	(Orania_palindan	(Pseudophoenix_vinifera	Podococcus_barteri)))	((((Oenocarpus_minor	Oenocarpus_bataua)	Prestoea_acuminata)	Pelagodoxa_henryana)	((Dictyosperma_album	((Hydriastele_microspadix	(Kentiopsis_piersoniorum	Heterospathe_cagayanensis))	(Burretiokentia_grandiflora	Veitchia_spiralis)))	(Geonoma_undata	Manicaria_saccifera))))	Serenoa_repens)	(Roystonea_regia	(((Elaeis_oleifera	Elaeis_guineensis)	(Attalea_speciosa	Bactris_major))	((Reinhardtia_latisecta	Reinhardtia_paiewonskiana)	Reinhardtia_simplex))))	Phoenix_dactylifera)	(Sabal_domingensis	Iriartea_deltoidea)))	Nypa_fruticans)	Leopoldinia_pulchra)	Kingia_australis);
((((Serenoa_repens	((((Oenocarpus_minor	Oenocarpus_bataua)	Prestoea_acuminata)	Pelagodoxa_henryana)	((Dictyosperma_album	((Leopoldinia_pulchra	Hydriastele_microspadix)	(Burretiokentia_grandiflora	(Veitchia_spiralis	(Kentiopsis_piersoniorum	Heterospathe_cagayanensis)))))	(Geonoma_undata	Manicaria_saccifera))))	((Phoenix_dactylifera	Sabal_domingensis)	((((Elaeis_oleifera	Elaeis_guineensis)	(Attalea_speciosa	Bactris_major))	((Reinhardtia_latisecta	Reinhardtia_paiewonskiana)	Reinhardtia_simplex))	((Pseudophoenix_vinifera	(Calamus_caryotoides	Podococcus_barteri))	(Sclerosperma_profizianum	Orania_palindan)))))	(((Nypa_fruticans	Chamaedorea_seifrizii)	Iriartea_deltoidea)	Roystonea_regia))	Kingia_australis);
((Nypa_fruticans	(Orania_palindan	(((((((Serenoa_repens	Phoenix_dactylifera)	Sabal_domingensis)	Chamaedorea_seifrizii)	((Iriartea_deltoidea	Roystonea_regia)	(((Elaeis_oleifera	Elaeis_guineensis)	(Attalea_speciosa	Bactris_major))	((Reinhardtia_latisecta	Reinhardtia_paiewonskiana)	Reinhardtia_simplex))))	(((Oenocarpus_minor	Oenocarpus_bataua)	Prestoea_acuminata)	(((Geonoma_undata	Manicaria_saccifera)	(Veitchia_spiralis	(Dictyosperma_album	((Kentiopsis_piersoniorum	Heterospathe_cagayanensis)	(Leopoldinia_pulchra	Hydriastele_microspadix)))))	(Burretiokentia_grandiflora	Pelagodoxa_henryana))))	(Pseudophoenix_vinifera	(Calamus_caryotoides	Podococcus_barteri)))	Sclerosperma_profizianum)))	Kingia_australis);
((Nypa_fruticans	((Chamaedorea_seifrizii	(((((Pelagodoxa_henryana	((Oenocarpus_minor	Oenocarpus_bataua)	Prestoea_acuminata))	((Geonoma_undata	Manicaria_saccifera)	(Dictyosperma_album	(((Burretiokentia_grandiflora	Veitchia_spiralis)	(Kentiopsis_piersoniorum	Heterospathe_cagayanensis))	(Leopoldinia_pulchra	Hydriastele_microspadix)))))	(Orania_palindan	(Sclerosperma_profizianum	(Pseudophoenix_vinifera	Podococcus_barteri))))	((Serenoa_repens	Phoenix_dactylifera)	Sabal_domingensis))	((Iriartea_deltoidea	Roystonea_regia)	(((Elaeis_oleifera	Elaeis_guineensis)	(Attalea_speciosa	Bactris_major))	((Reinhardtia_latisecta	Reinhardtia_paiewonskiana)	Reinhardtia_simplex)))))	Calamus_caryotoides))	Kingia_australis);
((((Pseudophoenix_vinifera	Podococcus_barteri)	Orania_palindan)	((((Roystonea_regia	((Sabal_domingensis	Phoenix_dactylifera)	(Iriartea_deltoidea	(Nypa_fruticans	(Chamaedorea_seifrizii	Calamus_caryotoides)))))	(Serenoa_repens	((Bactris_major	((Elaeis_oleifera	Elaeis_guineensis)	Attalea_speciosa))	((Reinhardtia_latisecta	Reinhardtia_paiewonskiana)	(Leopoldinia_pulchra	Reinhardtia_simplex)))))	((((Geonoma_undata	Manicaria_saccifera)	(Dictyosperma_album	(((Burretiokentia_grandiflora	Veitchia_spiralis)	(Kentiopsis_piersoniorum	Heterospathe_cagayanensis))	Hydriastele_microspadix)))	Pelagodoxa_henryana)	((Oenocarpus_minor	Oenocarpus_bataua)	Prestoea_acuminata)))	Sclerosperma_profizianum))	Kingia_australis);
(((Roystonea_regia	(((((((((Geonoma_undata	Manicaria_saccifera)	(Dictyosperma_album	((Burretiokentia_grandiflora	(Veitchia_spiralis	(Kentiopsis_piersoniorum	Heterospathe_cagayanensis)))	Hydriastele_microspadix)))	(Pelagodoxa_henryana	((Oenocarpus_minor	Oenocarpus_bataua)	Prestoea_acuminata)))	(Sclerosperma_profizianum	((Pseudophoenix_vinifera	Podococcus_barteri)	Orania_palindan)))	(((Elaeis_oleifera	Elaeis_guineensis)	(Attalea_speciosa	Bactris_major))	((Reinhardtia_latisecta	Reinhardtia_paiewonskiana)	Reinhardtia_simplex)))	Serenoa_repens)	(Sabal_domingensis	Phoenix_dactylifera))	Iriartea_deltoidea)	(Nypa_fruticans	(Chamaedorea_seifrizii	Calamus_caryotoides))))	Leopoldinia_pulchra)	Kingia_australis);
(((Roystonea_regia	(((Phoenix_dactylifera	((Chamaedorea_seifrizii	Iriartea_deltoidea)	(Nypa_fruticans	Sabal_domingensis)))	((((Pseudophoenix_vinifera	Podococcus_barteri)	(Orania_palindan	Sclerosperma_profizianum))	((Oenocarpus_bataua	(Prestoea_acuminata	Oenocarpus_minor))	(Pelagodoxa_henryana	((Geonoma_undata	Manicaria_saccifera)	((Dictyosperma_album	((Kentiopsis_piersoniorum	Heterospathe_cagayanensis)	(Burretiokentia_grandiflora	Veitchia_spiralis)))	Hydriastele_microspadix)))))	(Calamus_caryotoides	Serenoa_repens)))	((Reinhardtia_simplex	(Reinhardtia_paiewonskiana	Reinhardtia_latisecta))	(Bactris_major	((Elaeis_oleifera	Elaeis_guineensis)	Attalea_speciosa)))))	Leopoldinia_pulchra)	Kingia_australis);
(((Calamus_caryotoides	Nypa_fruticans)	((((((((Pseudophoenix_vinifera	Podococcus_barteri)	(Orania_palindan	Sclerosperma_profizianum))	(((Geonoma_undata	(Serenoa_repens	Manicaria_saccifera))	((((Burretiokentia_grandiflora	Veitchia_spiralis)	Kentiopsis_piersoniorum)	(Heterospathe_cagayanensis	Hydriastele_microspadix))	Dictyosperma_album))	((Oenocarpus_bataua	(Prestoea_acuminata	Oenocarpus_minor))	Pelagodoxa_henryana)))	((((Leopoldinia_pulchra	Reinhardtia_simplex)	(Reinhardtia_paiewonskiana	Reinhardtia_latisecta))	((Elaeis_oleifera	Elaeis_guineensis)	(Attalea_speciosa	Bactris_major)))	Roystonea_regia))	Phoenix_dactylifera)	Sabal_domingensis)	Iriartea_deltoidea)	Chamaedorea_seifrizii))	Kingia_australis);
((Roystonea_regia	(Iriartea_deltoidea	((((Serenoa_repens	Phoenix_dactylifera)	Sabal_domingensis)	(((((Geonoma_undata	Manicaria_saccifera)	(((Burretiokentia_grandiflora	((Heterospathe_cagayanensis	Kentiopsis_piersoniorum)	Veitchia_spiralis))	(Leopoldinia_pulchra	Hydriastele_microspadix))	Dictyosperma_album))	(Oenocarpus_bataua	(Prestoea_acuminata	Oenocarpus_minor)))	(Pelagodoxa_henryana	(Sclerosperma_profizianum	((Pseudophoenix_vinifera	Podococcus_barteri)	Orania_palindan))))	((Reinhardtia_simplex	(Reinhardtia_paiewonskiana	Reinhardtia_latisecta))	((Elaeis_oleifera	Elaeis_guineensis)	(Attalea_speciosa	Bactris_major)))))	((Calamus_caryotoides	Chamaedorea_seifrizii)	Nypa_fruticans))))	Kingia_australis);
((Roystonea_regia	((((Serenoa_repens	((Pelagodoxa_henryana	(((((Veitchia_spiralis	(Heterospathe_cagayanensis	Kentiopsis_piersoniorum))	Burretiokentia_grandiflora)	Dictyosperma_album)	(Leopoldinia_pulchra	Hydriastele_microspadix))	(Geonoma_undata	Manicaria_saccifera)))	(Prestoea_acuminata	(Oenocarpus_minor	Oenocarpus_bataua))))	(Sclerosperma_profizianum	(Podococcus_barteri	Orania_palindan)))	((((Calamus_caryotoides	Chamaedorea_seifrizii)	Nypa_fruticans)	(Pseudophoenix_vinifera	Phoenix_dactylifera))	(Iriartea_deltoidea	Sabal_domingensis)))	((Reinhardtia_simplex	(Reinhardtia_paiewonskiana	Reinhardtia_latisecta))	((Elaeis_oleifera	Elaeis_guineensis)	(Attalea_speciosa	Bactris_major)))))	Kingia_australis);
((Nypa_fruticans	(Calamus_caryotoides	(((Phoenix_dactylifera	(Iriartea_deltoidea	(((((Leopoldinia_pulchra	Reinhardtia_simplex)	(Reinhardtia_paiewonskiana	Reinhardtia_latisecta))	((Elaeis_oleifera	Elaeis_guineensis)	(Attalea_speciosa	Bactris_major)))	Roystonea_regia)	((Sclerosperma_profizianum	((Pseudophoenix_vinifera	Podococcus_barteri)	Orania_palindan))	((Oenocarpus_minor	Oenocarpus_bataua)	((Geonoma_undata	((Pelagodoxa_henryana	(((Veitchia_spiralis	Burretiokentia_grandiflora)	Dictyosperma_album)	((Heterospathe_cagayanensis	Kentiopsis_piersoniorum)	Hydriastele_microspadix)))	(Prestoea_acuminata	Manicaria_saccifera)))	Serenoa_repens))))))	Sabal_domingensis)	Chamaedorea_seifrizii)))	Kingia_australis);
((Nypa_fruticans	((Calamus_caryotoides	Chamaedorea_seifrizii)	(((((((Reinhardtia_simplex	(Reinhardtia_paiewonskiana	Reinhardtia_latisecta))	((Elaeis_oleifera	Elaeis_guineensis)	(Attalea_speciosa	Bactris_major)))	Roystonea_regia)	(((Sclerosperma_profizianum	((Pseudophoenix_vinifera	Podococcus_barteri)	Orania_palindan))	((Oenocarpus_minor	Oenocarpus_bataua)	((((Burretiokentia_grandiflora	((Hydriastele_microspadix	Dictyosperma_album)	(Veitchia_spiralis	(Heterospathe_cagayanensis	Kentiopsis_piersoniorum))))	Manicaria_saccifera)	(Geonoma_undata	Prestoea_acuminata))	Pelagodoxa_henryana)))	Serenoa_repens))	Phoenix_dactylifera)	(Leopoldinia_pulchra	Iriartea_deltoidea))	Sabal_domingensis)))	Kingia_australis);
(((Roystonea_regia	(((((Nypa_fruticans	(Calamus_caryotoides	Chamaedorea_seifrizii))	((Sclerosperma_profizianum	((Pseudophoenix_vinifera	Podococcus_barteri)	Orania_palindan))	((Prestoea_acuminata	(Oenocarpus_minor	Oenocarpus_bataua))	((Geonoma_undata	Manicaria_saccifera)	(Dictyosperma_album	(Veitchia_spiralis	((Heterospathe_cagayanensis	Kentiopsis_piersoniorum)	((Pelagodoxa_henryana	Burretiokentia_grandiflora)	Hydriastele_microspadix))))))))	(Phoenix_dactylifera	(Sabal_domingensis	Serenoa_repens)))	((Reinhardtia_simplex	(Reinhardtia_paiewonskiana	Reinhardtia_latisecta))	((Elaeis_oleifera	Elaeis_guineensis)	(Attalea_speciosa	Bactris_major))))	Iriartea_deltoidea))	Leopoldinia_pulchra)	Kingia_australis);
(((((Pseudophoenix_vinifera	Podococcus_barteri)	Orania_palindan)	((((Pelagodoxa_henryana	(Prestoea_acuminata	(Oenocarpus_minor	Oenocarpus_bataua)))	(((Serenoa_repens	Geonoma_undata)	Manicaria_saccifera)	(Dictyosperma_album	((Hydriastele_microspadix	Heterospathe_cagayanensis)	((Veitchia_spiralis	Kentiopsis_piersoniorum)	Burretiokentia_grandiflora)))))	((((Iriartea_deltoidea	(Nypa_fruticans	(Calamus_caryotoides	Chamaedorea_seifrizii)))	(Phoenix_dactylifera	Sabal_domingensis))	Roystonea_regia)	((Reinhardtia_simplex	(Reinhardtia_paiewonskiana	Reinhardtia_latisecta))	((Elaeis_oleifera	Elaeis_guineensis)	(Attalea_speciosa	Bactris_major)))))	Sclerosperma_profizianum))	Leopoldinia_pulchra)	Kingia_australis);
((Nypa_fruticans	((Calamus_caryotoides	Chamaedorea_seifrizii)	((((Sclerosperma_profizianum	((Pseudophoenix_vinifera	Podococcus_barteri)	Orania_palindan))	((Prestoea_acuminata	(Oenocarpus_minor	Oenocarpus_bataua))	((Dictyosperma_album	((Heterospathe_cagayanensis	Kentiopsis_piersoniorum)	(((Burretiokentia_grandiflora	Pelagodoxa_henryana)	(Leopoldinia_pulchra	Hydriastele_microspadix))	Veitchia_spiralis)))	(Manicaria_saccifera	Geonoma_undata))))	(Iriartea_deltoidea	((Serenoa_repens	Phoenix_dactylifera)	Sabal_domingensis)))	(((Reinhardtia_simplex	(Reinhardtia_paiewonskiana	Reinhardtia_latisecta))	((Elaeis_oleifera	Elaeis_guineensis)	(Attalea_speciosa	Bactris_major)))	Roystonea_regia))))	Kingia_australis);
((Calamus_caryotoides	(((((((Reinhardtia_simplex	(Reinhardtia_paiewonskiana	Reinhardtia_latisecta))	((Elaeis_oleifera	Elaeis_guineensis)	(Attalea_speciosa	Bactris_major)))	(((Sclerosperma_profizianum	((Pseudophoenix_vinifera	Podococcus_barteri)	Orania_palindan))	((Prestoea_acuminata	(Oenocarpus_minor	Oenocarpus_bataua))	(Pelagodoxa_henryana	((((Leopoldinia_pulchra	Hydriastele_microspadix)	Dictyosperma_album)	((Heterospathe_cagayanensis	Kentiopsis_piersoniorum)	(Burretiokentia_grandiflora	Veitchia_spiralis)))	(Geonoma_undata	Manicaria_saccifera)))))	Serenoa_repens))	(Iriartea_deltoidea	Roystonea_regia))	(Phoenix_dactylifera	Sabal_domingensis))	Chamaedorea_seifrizii)	Nypa_fruticans))	Kingia_australis);
((Roystonea_regia	((((Sabal_domingensis	(Phoenix_dactylifera	(Calamus_caryotoides	Serenoa_repens)))	(((((Manicaria_saccifera	Geonoma_undata)	((((Burretiokentia_grandiflora	Veitchia_spiralis)	Kentiopsis_piersoniorum)	Heterospathe_cagayanensis)	(Dictyosperma_album	(Leopoldinia_pulchra	Hydriastele_microspadix))))	Pelagodoxa_henryana)	(((Chamaedorea_seifrizii	Nypa_fruticans)	Prestoea_acuminata)	(Oenocarpus_bataua	Oenocarpus_minor)))	(Sclerosperma_profizianum	((Pseudophoenix_vinifera	Podococcus_barteri)	Orania_palindan))))	((Bactris_major	((Elaeis_guineensis	Elaeis_oleifera)	Attalea_speciosa))	(Reinhardtia_simplex	(Reinhardtia_latisecta	Reinhardtia_paiewonskiana))))	Iriartea_deltoidea))	Kingia_australis);
((Calamus_caryotoides	(Nypa_fruticans	(((((Bactris_major	((Elaeis_guineensis	Elaeis_oleifera)	Attalea_speciosa))	(Reinhardtia_simplex	(Reinhardtia_latisecta	Reinhardtia_paiewonskiana)))	(Iriartea_deltoidea	Roystonea_regia))	((Sabal_domingensis	(Phoenix_dactylifera	Serenoa_repens))	(((Manicaria_saccifera	(((Prestoea_acuminata	(Oenocarpus_bataua	Oenocarpus_minor))	Pelagodoxa_henryana)	(Dictyosperma_album	(Hydriastele_microspadix	(Veitchia_spiralis	(Burretiokentia_grandiflora	(Kentiopsis_piersoniorum	Heterospathe_cagayanensis)))))))	(Leopoldinia_pulchra	Geonoma_undata))	(Orania_palindan	(Sclerosperma_profizianum	(Pseudophoenix_vinifera	Podococcus_barteri))))))	Chamaedorea_seifrizii)))	Kingia_australis);
((((((((((((Prestoea_acuminata	(Oenocarpus_bataua	Oenocarpus_minor))	Pelagodoxa_henryana)	(Manicaria_saccifera	(Geonoma_undata	(Dictyosperma_album	(Hydriastele_microspadix	((Kentiopsis_piersoniorum	Heterospathe_cagayanensis)	(Veitchia_spiralis	Burretiokentia_grandiflora)))))))	(Orania_palindan	(Sclerosperma_profizianum	(Pseudophoenix_vinifera	Podococcus_barteri))))	(((Bactris_major	((Elaeis_guineensis	Elaeis_oleifera)	Attalea_speciosa))	(Reinhardtia_simplex	(Reinhardtia_latisecta	Reinhardtia_paiewonskiana)))	Roystonea_regia))	(Phoenix_dactylifera	Serenoa_repens))	(Sabal_domingensis	Iriartea_deltoidea))	Chamaedorea_seifrizii)	Calamus_caryotoides)	Nypa_fruticans)	Leopoldinia_pulchra)	Kingia_australis);
((((((((Elaeis_guineensis	Elaeis_oleifera)	(Attalea_speciosa	Bactris_major))	(Reinhardtia_simplex	(Reinhardtia_latisecta	Reinhardtia_paiewonskiana)))	(Burretiokentia_grandiflora	Roystonea_regia))	(((Iriartea_deltoidea	(Calamus_caryotoides	Chamaedorea_seifrizii))	(Sabal_domingensis	(Phoenix_dactylifera	Serenoa_repens)))	(((Pelagodoxa_henryana	(Geonoma_undata	(Manicaria_saccifera	(Veitchia_spiralis	(Dictyosperma_album	(Hydriastele_microspadix	(Heterospathe_cagayanensis	Kentiopsis_piersoniorum)))))))	(Prestoea_acuminata	(Oenocarpus_bataua	Oenocarpus_minor)))	(Sclerosperma_profizianum	((Pseudophoenix_vinifera	Podococcus_barteri)	Orania_palindan)))))	Nypa_fruticans)	Leopoldinia_pulchra)	Kingia_australis);
(((Calamus_caryotoides	((Nypa_fruticans	Chamaedorea_seifrizii)	((Sabal_domingensis	((Serenoa_repens	((((Pelagodoxa_henryana	((Dictyosperma_album	(((Heterospathe_cagayanensis	Kentiopsis_piersoniorum)	Veitchia_spiralis)	(Hydriastele_microspadix	Burretiokentia_grandiflora)))	(Geonoma_undata	Manicaria_saccifera)))	(Prestoea_acuminata	(Oenocarpus_bataua	Oenocarpus_minor)))	(Sclerosperma_profizianum	((Pseudophoenix_vinifera	Podococcus_barteri)	Orania_palindan)))	((((Elaeis_guineensis	Elaeis_oleifera)	(Attalea_speciosa	Bactris_major))	(Reinhardtia_simplex	(Reinhardtia_latisecta	Reinhardtia_paiewonskiana)))	Roystonea_regia)))	Phoenix_dactylifera))	Iriartea_deltoidea)))	Leopoldinia_pulchra)	Kingia_australis);
((Nypa_fruticans	((Chamaedorea_seifrizii	((((((((Hydriastele_microspadix	Heterospathe_cagayanensis)	((Kentiopsis_piersoniorum	Veitchia_spiralis)	Burretiokentia_grandiflora))	Dictyosperma_album)	(Geonoma_undata	Manicaria_saccifera))	(Prestoea_acuminata	(Oenocarpus_bataua	Oenocarpus_minor)))	(Pelagodoxa_henryana	(Orania_palindan	(Sclerosperma_profizianum	(Pseudophoenix_vinifera	Podococcus_barteri)))))	(((Bactris_major	((Elaeis_guineensis	Elaeis_oleifera)	Attalea_speciosa))	(Reinhardtia_simplex	(Reinhardtia_latisecta	Reinhardtia_paiewonskiana)))	((Serenoa_repens	Phoenix_dactylifera)	Sabal_domingensis)))	(Roystonea_regia	(Leopoldinia_pulchra	Iriartea_deltoidea))))	Calamus_caryotoides))	Kingia_australis);
(((Nypa_fruticans	((Chamaedorea_seifrizii	Calamus_caryotoides)	((Sabal_domingensis	(((((((Geonoma_undata	Manicaria_saccifera)	(((Burretiokentia_grandiflora	((Hydriastele_microspadix	Heterospathe_cagayanensis)	Kentiopsis_piersoniorum))	Veitchia_spiralis)	Dictyosperma_album))	(Pelagodoxa_henryana	(Prestoea_acuminata	(Oenocarpus_bataua	Oenocarpus_minor))))	(Orania_palindan	(Sclerosperma_profizianum	(Pseudophoenix_vinifera	Podococcus_barteri))))	Serenoa_repens)	((((Elaeis_guineensis	Elaeis_oleifera)	(Attalea_speciosa	Bactris_major))	(Reinhardtia_simplex	(Reinhardtia_latisecta	Reinhardtia_paiewonskiana)))	Roystonea_regia))	Phoenix_dactylifera))	Iriartea_deltoidea)))	Leopoldinia_pulchra)	Kingia_australis);
(((Nypa_fruticans	((Chamaedorea_seifrizii	Calamus_caryotoides)	((((((Serenoa_repens	Manicaria_saccifera)	(((Burretiokentia_grandiflora	((Hydriastele_microspadix	Heterospathe_cagayanensis)	Kentiopsis_piersoniorum))	Veitchia_spiralis)	(Dictyosperma_album	Geonoma_undata)))	(Pelagodoxa_henryana	(Prestoea_acuminata	(Oenocarpus_bataua	Oenocarpus_minor))))	(Sclerosperma_profizianum	((Pseudophoenix_vinifera	Podococcus_barteri)	Orania_palindan)))	((((Elaeis_guineensis	Elaeis_oleifera)	(Attalea_speciosa	Bactris_major))	(Reinhardtia_simplex	(Reinhardtia_latisecta	Reinhardtia_paiewonskiana)))	(Iriartea_deltoidea	Roystonea_regia)))	(Phoenix_dactylifera	Sabal_domingensis))))	Leopoldinia_pulchra)	Kingia_australis);
((Nypa_fruticans	((Chamaedorea_seifrizii	(((((((Geonoma_undata	Manicaria_saccifera)	(Dictyosperma_album	(Hydriastele_microspadix	((Heterospathe_cagayanensis	Kentiopsis_piersoniorum)	(Veitchia_spiralis	Burretiokentia_grandiflora)))))	(Pelagodoxa_henryana	(Prestoea_acuminata	(Oenocarpus_bataua	Oenocarpus_minor))))	(Sclerosperma_profizianum	((Pseudophoenix_vinifera	Podococcus_barteri)	Orania_palindan)))	(Serenoa_repens	(((Elaeis_guineensis	Elaeis_oleifera)	(Attalea_speciosa	Bactris_major))	((Leopoldinia_pulchra	Reinhardtia_simplex)	(Reinhardtia_latisecta	Reinhardtia_paiewonskiana)))))	(Phoenix_dactylifera	Sabal_domingensis))	(Iriartea_deltoidea	Roystonea_regia)))	Calamus_caryotoides))	Kingia_australis);
(((Sabal_domingensis	(((((Iriartea_deltoidea	Roystonea_regia)	((((Oenocarpus_minor	(Prestoea_acuminata	Oenocarpus_bataua))	(((Geonoma_undata	Manicaria_saccifera)	(Dictyosperma_album	(Hydriastele_microspadix	((Heterospathe_cagayanensis	Kentiopsis_piersoniorum)	(Veitchia_spiralis	Burretiokentia_grandiflora)))))	(Calamus_caryotoides	Pelagodoxa_henryana)))	(Sclerosperma_profizianum	((Pseudophoenix_vinifera	Podococcus_barteri)	Orania_palindan)))	(((Elaeis_guineensis	Elaeis_oleifera)	(Attalea_speciosa	Bactris_major))	(Reinhardtia_simplex	(Reinhardtia_latisecta	Reinhardtia_paiewonskiana)))))	Chamaedorea_seifrizii)	(Serenoa_repens	Phoenix_dactylifera))	Nypa_fruticans))	Leopoldinia_pulchra)	Kingia_australis);
((((Chamaedorea_seifrizii	((Calamus_caryotoides	Iriartea_deltoidea)	((Sabal_domingensis	Phoenix_dactylifera)	((Roystonea_regia	(((Reinhardtia_paiewonskiana	Reinhardtia_latisecta)	Reinhardtia_simplex)	((Elaeis_guineensis	Elaeis_oleifera)	(Bactris_major	Attalea_speciosa))))	(((Sclerosperma_profizianum	((Pseudophoenix_vinifera	Podococcus_barteri)	Orania_palindan))	(((Dictyosperma_album	(Veitchia_spiralis	((Heterospathe_cagayanensis	(Kentiopsis_piersoniorum	Hydriastele_microspadix))	Burretiokentia_grandiflora)))	(Manicaria_saccifera	Geonoma_undata))	((Prestoea_acuminata	(Oenocarpus_bataua	Oenocarpus_minor))	Pelagodoxa_henryana)))	Serenoa_repens)))))	Nypa_fruticans)	Leopoldinia_pulchra)	Kingia_australis);
((((Chamaedorea_seifrizii	((Leopoldinia_pulchra	Iriartea_deltoidea)	((Roystonea_regia	(((Reinhardtia_paiewonskiana	Reinhardtia_latisecta)	Reinhardtia_simplex)	((Elaeis_guineensis	Elaeis_oleifera)	(Bactris_major	Attalea_speciosa))))	(((Sabal_domingensis	Phoenix_dactylifera)	((Sclerosperma_profizianum	((Pseudophoenix_vinifera	Podococcus_barteri)	Orania_palindan))	((Prestoea_acuminata	(Oenocarpus_bataua	Oenocarpus_minor))	(Pelagodoxa_henryana	((Dictyosperma_album	((Heterospathe_cagayanensis	(Kentiopsis_piersoniorum	(Burretiokentia_grandiflora	Veitchia_spiralis)))	Hydriastele_microspadix))	(Manicaria_saccifera	Geonoma_undata))))))	Serenoa_repens))))	Calamus_caryotoides)	Nypa_fruticans)	Kingia_australis);
((((Chamaedorea_seifrizii	Calamus_caryotoides)	((Sabal_domingensis	(Pseudophoenix_vinifera	(Serenoa_repens	Phoenix_dactylifera)))	(((Sclerosperma_profizianum	(Podococcus_barteri	Orania_palindan))	(((Geonoma_undata	Manicaria_saccifera)	(Dictyosperma_album	(((Heterospathe_cagayanensis	(Kentiopsis_piersoniorum	Veitchia_spiralis))	Burretiokentia_grandiflora)	(Leopoldinia_pulchra	Hydriastele_microspadix))))	((Prestoea_acuminata	(Oenocarpus_bataua	Oenocarpus_minor))	Pelagodoxa_henryana)))	((Roystonea_regia	Iriartea_deltoidea)	(((Reinhardtia_paiewonskiana	Reinhardtia_latisecta)	Reinhardtia_simplex)	((Elaeis_guineensis	Elaeis_oleifera)	(Bactris_major	Attalea_speciosa)))))))	Nypa_fruticans)	Kingia_australis);
((Nypa_fruticans	((Chamaedorea_seifrizii	(((Sabal_domingensis	(Serenoa_repens	Phoenix_dactylifera))	(((Sclerosperma_profizianum	((Pseudophoenix_vinifera	Podococcus_barteri)	Orania_palindan))	(((Geonoma_undata	Manicaria_saccifera)	(Dictyosperma_album	(Hydriastele_microspadix	((Veitchia_spiralis	Burretiokentia_grandiflora)	(Heterospathe_cagayanensis	Kentiopsis_piersoniorum)))))	((Prestoea_acuminata	(Oenocarpus_bataua	Oenocarpus_minor))	Pelagodoxa_henryana)))	(((Reinhardtia_paiewonskiana	Reinhardtia_latisecta)	(Leopoldinia_pulchra	Reinhardtia_simplex))	((Elaeis_guineensis	Elaeis_oleifera)	(Bactris_major	Attalea_speciosa)))))	(Roystonea_regia	Iriartea_deltoidea)))	Calamus_caryotoides))	Kingia_australis);
(((((Chamaedorea_seifrizii	((Sabal_domingensis	(Phoenix_dactylifera	(Roystonea_regia	((((Reinhardtia_paiewonskiana	Reinhardtia_latisecta)	Reinhardtia_simplex)	((Elaeis_guineensis	Elaeis_oleifera)	(Bactris_major	Attalea_speciosa)))	(Sclerosperma_profizianum	(((Prestoea_acuminata	(Oenocarpus_bataua	Oenocarpus_minor))	(Pelagodoxa_henryana	(((Veitchia_spiralis	Burretiokentia_grandiflora)	((Heterospathe_cagayanensis	Kentiopsis_piersoniorum)	Hydriastele_microspadix))	((Geonoma_undata	Manicaria_saccifera)	(Serenoa_repens	Dictyosperma_album)))))	((Pseudophoenix_vinifera	Podococcus_barteri)	Orania_palindan)))))))	Iriartea_deltoidea))	Nypa_fruticans)	Calamus_caryotoides)	Leopoldinia_pulchra)	Kingia_australis);
((Nypa_fruticans	(Calamus_caryotoides	(Chamaedorea_seifrizii	((((Serenoa_repens	Phoenix_dactylifera)	(((Pseudophoenix_vinifera	Podococcus_barteri)	(Orania_palindan	Sclerosperma_profizianum))	(((Leopoldinia_pulchra	Geonoma_undata)	(((Pelagodoxa_henryana	Burretiokentia_grandiflora)	(Veitchia_spiralis	(Dictyosperma_album	((Prestoea_acuminata	(Kentiopsis_piersoniorum	Heterospathe_cagayanensis))	Hydriastele_microspadix))))	Manicaria_saccifera))	(Oenocarpus_bataua	Oenocarpus_minor))))	(Roystonea_regia	(((Reinhardtia_paiewonskiana	Reinhardtia_latisecta)	Reinhardtia_simplex)	((Elaeis_guineensis	Elaeis_oleifera)	(Bactris_major	Attalea_speciosa)))))	(Iriartea_deltoidea	Sabal_domingensis)))))	Kingia_australis);
(((Roystonea_regia	((((((Reinhardtia_paiewonskiana	Reinhardtia_latisecta)	Reinhardtia_simplex)	((Attalea_speciosa	Bactris_major)	(Elaeis_guineensis	Elaeis_oleifera)))	((((Calamus_caryotoides	Sclerosperma_profizianum)	((Pseudophoenix_vinifera	Podococcus_barteri)	Orania_palindan))	(((Manicaria_saccifera	(Dictyosperma_album	((Veitchia_spiralis	Burretiokentia_grandiflora)	(Kentiopsis_piersoniorum	(Hydriastele_microspadix	Heterospathe_cagayanensis)))))	Geonoma_undata)	(Pelagodoxa_henryana	(Prestoea_acuminata	(Oenocarpus_bataua	Oenocarpus_minor)))))	((Serenoa_repens	(Nypa_fruticans	Sabal_domingensis))	Phoenix_dactylifera)))	Iriartea_deltoidea)	Chamaedorea_seifrizii))	Leopoldinia_pulchra)	Kingia_australis);
((Calamus_caryotoides	(Nypa_fruticans	(((Iriartea_deltoidea	Sabal_domingensis)	(Phoenix_dactylifera	((Roystonea_regia	(((Reinhardtia_paiewonskiana	Reinhardtia_latisecta)	(Leopoldinia_pulchra	Reinhardtia_simplex))	((Attalea_speciosa	Bactris_major)	(Elaeis_guineensis	Elaeis_oleifera))))	(Serenoa_repens	((Sclerosperma_profizianum	(Podococcus_barteri	Orania_palindan))	((Pseudophoenix_vinifera	((Manicaria_saccifera	(Dictyosperma_album	((Veitchia_spiralis	Burretiokentia_grandiflora)	(Hydriastele_microspadix	(Heterospathe_cagayanensis	Kentiopsis_piersoniorum)))))	Geonoma_undata))	(Pelagodoxa_henryana	(Prestoea_acuminata	(Oenocarpus_bataua	Oenocarpus_minor)))))))))	Chamaedorea_seifrizii)))	Kingia_australis);
((Nypa_fruticans	(((Iriartea_deltoidea	((Sabal_domingensis	Phoenix_dactylifera)	(((Sclerosperma_profizianum	((Pseudophoenix_vinifera	Podococcus_barteri)	Orania_palindan))	(((Dictyosperma_album	((Veitchia_spiralis	Burretiokentia_grandiflora)	(Hydriastele_microspadix	(Heterospathe_cagayanensis	Kentiopsis_piersoniorum))))	(Geonoma_undata	Manicaria_saccifera))	(Pelagodoxa_henryana	(Prestoea_acuminata	(Oenocarpus_bataua	Oenocarpus_minor)))))	((((Reinhardtia_paiewonskiana	Reinhardtia_latisecta)	Reinhardtia_simplex)	(Bactris_major	((Elaeis_guineensis	Elaeis_oleifera)	Attalea_speciosa)))	(Leopoldinia_pulchra	Serenoa_repens)))))	Roystonea_regia)	(Calamus_caryotoides	Chamaedorea_seifrizii)))	Kingia_australis);
((Calamus_caryotoides	(Nypa_fruticans	((Phoenix_dactylifera	((Iriartea_deltoidea	Sabal_domingensis)	(((Sclerosperma_profizianum	((Pseudophoenix_vinifera	Podococcus_barteri)	Orania_palindan))	(Serenoa_repens	(((Dictyosperma_album	((Veitchia_spiralis	Burretiokentia_grandiflora)	(Hydriastele_microspadix	(Heterospathe_cagayanensis	Kentiopsis_piersoniorum))))	(Geonoma_undata	Manicaria_saccifera))	(Pelagodoxa_henryana	(Prestoea_acuminata	(Oenocarpus_bataua	Oenocarpus_minor))))))	(Roystonea_regia	(((Reinhardtia_paiewonskiana	Reinhardtia_latisecta)	(Leopoldinia_pulchra	Reinhardtia_simplex))	(Bactris_major	((Elaeis_guineensis	Elaeis_oleifera)	Attalea_speciosa)))))))	Chamaedorea_seifrizii)))	Kingia_australis);
(((Roystonea_regia	(Iriartea_deltoidea	((((Chamaedorea_seifrizii	(((Calamus_caryotoides	Pelagodoxa_henryana)	((((Hydriastele_microspadix	Dictyosperma_album)	(Kentiopsis_piersoniorum	Heterospathe_cagayanensis))	(Burretiokentia_grandiflora	Veitchia_spiralis))	(Manicaria_saccifera	Geonoma_undata)))	(Prestoea_acuminata	(Oenocarpus_minor	Oenocarpus_bataua))))	(Orania_palindan	(Sclerosperma_profizianum	(Pseudophoenix_vinifera	Podococcus_barteri))))	((Serenoa_repens	Nypa_fruticans)	(Phoenix_dactylifera	Sabal_domingensis)))	((Reinhardtia_simplex	(Reinhardtia_latisecta	Reinhardtia_paiewonskiana))	(Bactris_major	(Attalea_speciosa	(Elaeis_guineensis	Elaeis_oleifera)))))))	Leopoldinia_pulchra)	Kingia_australis);
((Nypa_fruticans	((Reinhardtia_simplex	(Reinhardtia_latisecta	Reinhardtia_paiewonskiana))	((((Elaeis_guineensis	Elaeis_oleifera)	(Bactris_major	Attalea_speciosa))	Roystonea_regia)	((Leopoldinia_pulchra	Iriartea_deltoidea)	(((((Pelagodoxa_henryana	(((Manicaria_saccifera	Geonoma_undata)	Dictyosperma_album)	(Hydriastele_microspadix	(Burretiokentia_grandiflora	((Kentiopsis_piersoniorum	Heterospathe_cagayanensis)	Veitchia_spiralis)))))	(Prestoea_acuminata	(Oenocarpus_minor	Oenocarpus_bataua)))	(Calamus_caryotoides	Chamaedorea_seifrizii))	(Sclerosperma_profizianum	((Pseudophoenix_vinifera	Podococcus_barteri)	Orania_palindan)))	((Serenoa_repens	Phoenix_dactylifera)	Sabal_domingensis))))))	Kingia_australis);
(((Roystonea_regia	((((Reinhardtia_latisecta	Reinhardtia_paiewonskiana)	Reinhardtia_simplex)	((Elaeis_guineensis	Elaeis_oleifera)	(Bactris_major	Attalea_speciosa)))	(((Nypa_fruticans	(Calamus_caryotoides	Chamaedorea_seifrizii))	(((((Manicaria_saccifera	Geonoma_undata)	(Dictyosperma_album	(Veitchia_spiralis	(Burretiokentia_grandiflora	(Hydriastele_microspadix	(Kentiopsis_piersoniorum	Heterospathe_cagayanensis))))))	((Prestoea_acuminata	(Oenocarpus_minor	Oenocarpus_bataua))	Pelagodoxa_henryana))	(Orania_palindan	(Sclerosperma_profizianum	(Pseudophoenix_vinifera	Podococcus_barteri))))	((Serenoa_repens	Phoenix_dactylifera)	Sabal_domingensis)))	Iriartea_deltoidea)))	Leopoldinia_pulchra)	Kingia_australis);
((Calamus_caryotoides	((Chamaedorea_seifrizii	((Iriartea_deltoidea	Sabal_domingensis)	(((((Prestoea_acuminata	(Oenocarpus_minor	Oenocarpus_bataua))	(Pelagodoxa_henryana	((Dictyosperma_album	(((Leopoldinia_pulchra	Hydriastele_microspadix)	(Kentiopsis_piersoniorum	Heterospathe_cagayanensis))	(Veitchia_spiralis	Burretiokentia_grandiflora)))	((Serenoa_repens	Manicaria_saccifera)	Geonoma_undata))))	(Sclerosperma_profizianum	(Podococcus_barteri	Orania_palindan)))	(Roystonea_regia	(((Reinhardtia_latisecta	Reinhardtia_paiewonskiana)	Reinhardtia_simplex)	((Elaeis_guineensis	Elaeis_oleifera)	(Bactris_major	Attalea_speciosa)))))	(Pseudophoenix_vinifera	Phoenix_dactylifera))))	Nypa_fruticans))	Kingia_australis);
(((Calamus_caryotoides	(Chamaedorea_seifrizii	((Iriartea_deltoidea	Roystonea_regia)	((Sabal_domingensis	Phoenix_dactylifera)	((((Reinhardtia_latisecta	Reinhardtia_paiewonskiana)	(Leopoldinia_pulchra	Reinhardtia_simplex))	((Elaeis_guineensis	Elaeis_oleifera)	(Bactris_major	Attalea_speciosa)))	(((Prestoea_acuminata	(Oenocarpus_minor	Oenocarpus_bataua))	(Pelagodoxa_henryana	(Serenoa_repens	(((Hydriastele_microspadix	Dictyosperma_album)	(Burretiokentia_grandiflora	((Kentiopsis_piersoniorum	Heterospathe_cagayanensis)	Veitchia_spiralis)))	(Manicaria_saccifera	Geonoma_undata)))))	(Sclerosperma_profizianum	((Pseudophoenix_vinifera	Podococcus_barteri)	Orania_palindan))))))))	Nypa_fruticans)	Kingia_australis);
((((Elaeis_guineensis	(Elaeis_oleifera	((Bactris_major	Attalea_speciosa)	(((Pseudophoenix_vinifera	(Serenoa_repens	Phoenix_dactylifera))	(((((Geonoma_undata	Manicaria_saccifera)	((Hydriastele_microspadix	Dictyosperma_album)	((Kentiopsis_piersoniorum	Heterospathe_cagayanensis)	(Veitchia_spiralis	Burretiokentia_grandiflora))))	((Prestoea_acuminata	(Oenocarpus_minor	Oenocarpus_bataua))	Pelagodoxa_henryana))	((Podococcus_barteri	Sclerosperma_profizianum)	Orania_palindan))	((Nypa_fruticans	Chamaedorea_seifrizii)	((Sabal_domingensis	Iriartea_deltoidea)	Roystonea_regia))))	((Reinhardtia_latisecta	Reinhardtia_paiewonskiana)	Reinhardtia_simplex)))))	Calamus_caryotoides)	Leopoldinia_pulchra)	Kingia_australis);
((Roystonea_regia	((Pseudophoenix_vinifera	(((Reinhardtia_latisecta	Reinhardtia_paiewonskiana)	Reinhardtia_simplex)	((Elaeis_guineensis	Elaeis_oleifera)	(Bactris_major	Attalea_speciosa))))	(((((Geonoma_undata	(Serenoa_repens	Manicaria_saccifera))	(((Leopoldinia_pulchra	Hydriastele_microspadix)	Dictyosperma_album)	((Kentiopsis_piersoniorum	Heterospathe_cagayanensis)	(Veitchia_spiralis	Burretiokentia_grandiflora))))	((Prestoea_acuminata	(Oenocarpus_minor	Oenocarpus_bataua))	Pelagodoxa_henryana))	(Podococcus_barteri	(Sclerosperma_profizianum	Orania_palindan)))	(Phoenix_dactylifera	((Nypa_fruticans	(Calamus_caryotoides	Chamaedorea_seifrizii))	(Sabal_domingensis	Iriartea_deltoidea))))))	Kingia_australis);
(((Roystonea_regia	(Iriartea_deltoidea	(((((((Manicaria_saccifera	(Dictyosperma_album	((Hydriastele_microspadix	Veitchia_spiralis)	((Pelagodoxa_henryana	Burretiokentia_grandiflora)	((Prestoea_acuminata	Kentiopsis_piersoniorum)	Heterospathe_cagayanensis)))))	Geonoma_undata)	(Oenocarpus_minor	Oenocarpus_bataua))	(Orania_palindan	((Pseudophoenix_vinifera	(Calamus_caryotoides	Podococcus_barteri))	Sclerosperma_profizianum)))	(Sabal_domingensis	(Serenoa_repens	Phoenix_dactylifera)))	(Nypa_fruticans	Chamaedorea_seifrizii))	(((Reinhardtia_latisecta	Reinhardtia_paiewonskiana)	Reinhardtia_simplex)	((Elaeis_guineensis	Elaeis_oleifera)	(Bactris_major	Attalea_speciosa))))))	Leopoldinia_pulchra)	Kingia_australis);
((Roystonea_regia	((((Reinhardtia_latisecta	Reinhardtia_paiewonskiana)	Reinhardtia_simplex)	((Elaeis_guineensis	Elaeis_oleifera)	(Bactris_major	Attalea_speciosa)))	(Iriartea_deltoidea	((((((((((Heterospathe_cagayanensis	(Kentiopsis_piersoniorum	(Hydriastele_microspadix	Dictyosperma_album)))	(Veitchia_spiralis	(Burretiokentia_grandiflora	Leopoldinia_pulchra)))	Manicaria_saccifera)	Geonoma_undata)	Prestoea_acuminata)	Pelagodoxa_henryana)	(Oenocarpus_minor	Oenocarpus_bataua))	(Sclerosperma_profizianum	(Orania_palindan	(Pseudophoenix_vinifera	Podococcus_barteri))))	((Sabal_domingensis	Phoenix_dactylifera)	Serenoa_repens))	((Calamus_caryotoides	Nypa_fruticans)	Chamaedorea_seifrizii)))))	Kingia_australis);
(((Roystonea_regia	((((Reinhardtia_latisecta	Reinhardtia_paiewonskiana)	Reinhardtia_simplex)	((Elaeis_guineensis	Elaeis_oleifera)	(Bactris_major	Attalea_speciosa)))	(((Iriartea_deltoidea	(Sabal_domingensis	((Pseudophoenix_vinifera	Serenoa_repens)	Phoenix_dactylifera)))	(Nypa_fruticans	Chamaedorea_seifrizii))	(((Pelagodoxa_henryana	(Prestoea_acuminata	(Oenocarpus_minor	Oenocarpus_bataua)))	((Geonoma_undata	((Dictyosperma_album	Burretiokentia_grandiflora)	(Veitchia_spiralis	((Kentiopsis_piersoniorum	Heterospathe_cagayanensis)	Hydriastele_microspadix))))	Manicaria_saccifera))	(Sclerosperma_profizianum	(Orania_palindan	(Calamus_caryotoides	Podococcus_barteri)))))))	Leopoldinia_pulchra)	Kingia_australis);
((((Nypa_fruticans	(((Roystonea_regia	Iriartea_deltoidea)	((Phoenix_dactylifera	(Serenoa_repens	Sabal_domingensis))	((((Elaeis_guineensis	Elaeis_oleifera)	Attalea_speciosa)	((Reinhardtia_simplex	(Reinhardtia_paiewonskiana	Reinhardtia_latisecta))	Bactris_major))	(((((Veitchia_spiralis	(((Hydriastele_microspadix	(Heterospathe_cagayanensis	Kentiopsis_piersoniorum))	(Dictyosperma_album	Geonoma_undata))	Burretiokentia_grandiflora))	Manicaria_saccifera)	Pelagodoxa_henryana)	(Prestoea_acuminata	(Oenocarpus_minor	Oenocarpus_bataua)))	(Sclerosperma_profizianum	(Orania_palindan	(Pseudophoenix_vinifera	Podococcus_barteri)))))))	Chamaedorea_seifrizii))	Calamus_caryotoides)	Leopoldinia_pulchra)	Kingia_australis);
((((Nypa_fruticans	(((Bactris_major	(Attalea_speciosa	(Elaeis_guineensis	Elaeis_oleifera)))	(Reinhardtia_simplex	(Reinhardtia_paiewonskiana	Reinhardtia_latisecta)))	(((Iriartea_deltoidea	Sabal_domingensis)	(Phoenix_dactylifera	(Calamus_caryotoides	Chamaedorea_seifrizii)))	(Serenoa_repens	(((((Dictyosperma_album	(Veitchia_spiralis	(Burretiokentia_grandiflora	(Heterospathe_cagayanensis	Kentiopsis_piersoniorum))))	Hydriastele_microspadix)	(Geonoma_undata	Manicaria_saccifera))	((Prestoea_acuminata	Pelagodoxa_henryana)	(Oenocarpus_minor	Oenocarpus_bataua)))	((Sclerosperma_profizianum	Orania_palindan)	(Pseudophoenix_vinifera	Podococcus_barteri)))))))	Roystonea_regia)	Leopoldinia_pulchra)	Kingia_australis);
((((((Bactris_major	(Attalea_speciosa	(Elaeis_guineensis	Elaeis_oleifera)))	(Reinhardtia_simplex	(Reinhardtia_paiewonskiana	Reinhardtia_latisecta)))	((((Nypa_fruticans	(Calamus_caryotoides	Chamaedorea_seifrizii))	Iriartea_deltoidea)	(Phoenix_dactylifera	Sabal_domingensis))	(Serenoa_repens	(((((Dictyosperma_album	((Hydriastele_microspadix	Kentiopsis_piersoniorum)	Heterospathe_cagayanensis))	(Burretiokentia_grandiflora	Veitchia_spiralis))	(Geonoma_undata	Manicaria_saccifera))	((Prestoea_acuminata	(Oenocarpus_minor	Oenocarpus_bataua))	Pelagodoxa_henryana))	(Sclerosperma_profizianum	(Orania_palindan	(Pseudophoenix_vinifera	Podococcus_barteri)))))))	Roystonea_regia)	Leopoldinia_pulchra)	Kingia_australis);
((Calamus_caryotoides	((Chamaedorea_seifrizii	((((Serenoa_repens	Phoenix_dactylifera)	((Bactris_major	(Attalea_speciosa	(Elaeis_guineensis	Elaeis_oleifera)))	(Reinhardtia_simplex	(Reinhardtia_paiewonskiana	Reinhardtia_latisecta))))	(Sabal_domingensis	(((Manicaria_saccifera	(((Dictyosperma_album	((Burretiokentia_grandiflora	(Leopoldinia_pulchra	Hydriastele_microspadix))	(Veitchia_spiralis	(Kentiopsis_piersoniorum	Heterospathe_cagayanensis))))	Pseudophoenix_vinifera)	Geonoma_undata))	((Prestoea_acuminata	(Oenocarpus_minor	Oenocarpus_bataua))	Pelagodoxa_henryana))	(Sclerosperma_profizianum	(Orania_palindan	Podococcus_barteri)))))	(Iriartea_deltoidea	Roystonea_regia)))	Nypa_fruticans))	Kingia_australis);
((Calamus_caryotoides	((Chamaedorea_seifrizii	(((Prestoea_acuminata	(Oenocarpus_minor	Oenocarpus_bataua))	Pelagodoxa_henryana)	(((Sclerosperma_profizianum	(Orania_palindan	Podococcus_barteri))	(((((Pseudophoenix_vinifera	Leopoldinia_pulchra)	Serenoa_repens)	Phoenix_dactylifera)	((Attalea_speciosa	(Elaeis_guineensis	Elaeis_oleifera))	((Reinhardtia_simplex	(Reinhardtia_paiewonskiana	Reinhardtia_latisecta))	Bactris_major)))	((Iriartea_deltoidea	Roystonea_regia)	Sabal_domingensis)))	(Manicaria_saccifera	(((((Veitchia_spiralis	Dictyosperma_album)	(Burretiokentia_grandiflora	Hydriastele_microspadix))	Heterospathe_cagayanensis)	Kentiopsis_piersoniorum)	Geonoma_undata)))))	Nypa_fruticans))	Kingia_australis);
(((((Calamus_caryotoides	Chamaedorea_seifrizii)	(((Roystonea_regia	(((Bactris_major	Attalea_speciosa)	(Elaeis_guineensis	Elaeis_oleifera))	(Pseudophoenix_vinifera	(Reinhardtia_simplex	(Reinhardtia_paiewonskiana	Reinhardtia_latisecta)))))	(Iriartea_deltoidea	Sabal_domingensis))	((Serenoa_repens	Phoenix_dactylifera)	(((Geonoma_undata	(Manicaria_saccifera	(((Burretiokentia_grandiflora	Veitchia_spiralis)	(Hydriastele_microspadix	(Heterospathe_cagayanensis	Kentiopsis_piersoniorum)))	Dictyosperma_album)))	((Prestoea_acuminata	(Oenocarpus_minor	Oenocarpus_bataua))	Pelagodoxa_henryana))	(Sclerosperma_profizianum	(Orania_palindan	Podococcus_barteri))))))	Nypa_fruticans)	Leopoldinia_pulchra)	Kingia_australis);
((((Orania_palindan	(((Pseudophoenix_vinifera	(Calamus_caryotoides	Podococcus_barteri))	Sclerosperma_profizianum)	((((((Bactris_major	Attalea_speciosa)	(Elaeis_guineensis	Elaeis_oleifera))	(Reinhardtia_simplex	(Reinhardtia_paiewonskiana	Reinhardtia_latisecta)))	(Roystonea_regia	(Chamaedorea_seifrizii	Iriartea_deltoidea)))	(Sabal_domingensis	(Serenoa_repens	Phoenix_dactylifera)))	((Prestoea_acuminata	(Oenocarpus_minor	Oenocarpus_bataua))	(Pelagodoxa_henryana	(((((Burretiokentia_grandiflora	Veitchia_spiralis)	(Hydriastele_microspadix	(Heterospathe_cagayanensis	Kentiopsis_piersoniorum)))	Dictyosperma_album)	Manicaria_saccifera)	Geonoma_undata))))))	Nypa_fruticans)	Leopoldinia_pulchra)	Kingia_australis);
((((Chamaedorea_seifrizii	(Sabal_domingensis	((Phoenix_dactylifera	Iriartea_deltoidea)	((Serenoa_repens	((((Pseudophoenix_vinifera	Podococcus_barteri)	Orania_palindan)	((Manicaria_saccifera	(((Hydriastele_microspadix	((Heterospathe_cagayanensis	Kentiopsis_piersoniorum)	(Burretiokentia_grandiflora	Veitchia_spiralis)))	Dictyosperma_album)	Geonoma_undata))	((Prestoea_acuminata	(Oenocarpus_minor	Oenocarpus_bataua))	Pelagodoxa_henryana)))	Sclerosperma_profizianum))	(((Bactris_major	(Attalea_speciosa	(Elaeis_guineensis	Elaeis_oleifera)))	((Leopoldinia_pulchra	Reinhardtia_simplex)	(Reinhardtia_paiewonskiana	Reinhardtia_latisecta)))	Roystonea_regia)))))	Calamus_caryotoides)	Nypa_fruticans)	Kingia_australis);
((Manicaria_saccifera	((((Hydriastele_microspadix	(Burretiokentia_grandiflora	(Veitchia_spiralis	(Heterospathe_cagayanensis	Kentiopsis_piersoniorum))))	Dictyosperma_album)	((Prestoea_acuminata	(Oenocarpus_minor	Oenocarpus_bataua))	(((((Iriartea_deltoidea	Roystonea_regia)	(((Elaeis_guineensis	Elaeis_oleifera)	(Bactris_major	Attalea_speciosa))	(Reinhardtia_simplex	(Reinhardtia_paiewonskiana	Reinhardtia_latisecta))))	(Phoenix_dactylifera	Sabal_domingensis))	((Sclerosperma_profizianum	(Podococcus_barteri	Orania_palindan))	Serenoa_repens))	((Chamaedorea_seifrizii	Nypa_fruticans)	(Calamus_caryotoides	Pelagodoxa_henryana)))))	(Pseudophoenix_vinifera	(Leopoldinia_pulchra	Geonoma_undata))))	Kingia_australis);
(((Orania_palindan	((((((((Elaeis_guineensis	Elaeis_oleifera)	(Bactris_major	Attalea_speciosa))	(Reinhardtia_simplex	(Reinhardtia_paiewonskiana	Reinhardtia_latisecta)))	(Serenoa_repens	Roystonea_regia))	(Phoenix_dactylifera	(((Calamus_caryotoides	Chamaedorea_seifrizii)	Nypa_fruticans)	(Iriartea_deltoidea	Sabal_domingensis))))	(((Prestoea_acuminata	(Oenocarpus_minor	Oenocarpus_bataua))	Pelagodoxa_henryana)	((Geonoma_undata	Manicaria_saccifera)	((Hydriastele_microspadix	(Burretiokentia_grandiflora	(Veitchia_spiralis	(Heterospathe_cagayanensis	Kentiopsis_piersoniorum))))	Dictyosperma_album))))	Sclerosperma_profizianum)	(Pseudophoenix_vinifera	Podococcus_barteri)))	Leopoldinia_pulchra)	Kingia_australis);
((Roystonea_regia	(Iriartea_deltoidea	((Nypa_fruticans	Chamaedorea_seifrizii)	(((((Geonoma_undata	Manicaria_saccifera)	(((Dictyosperma_album	(Heterospathe_cagayanensis	(Burretiokentia_grandiflora	Hydriastele_microspadix)))	Kentiopsis_piersoniorum)	Veitchia_spiralis))	(Pelagodoxa_henryana	(Prestoea_acuminata	(Oenocarpus_minor	Oenocarpus_bataua))))	((Orania_palindan	(Pseudophoenix_vinifera	(Calamus_caryotoides	Podococcus_barteri)))	Sclerosperma_profizianum))	((((Leopoldinia_pulchra	Reinhardtia_simplex)	(Reinhardtia_latisecta	Reinhardtia_paiewonskiana))	((Attalea_speciosa	Bactris_major)	(Elaeis_guineensis	Elaeis_oleifera)))	(Sabal_domingensis	(Serenoa_repens	Phoenix_dactylifera)))))))	Kingia_australis);
(((Nypa_fruticans	(Chamaedorea_seifrizii	(((Pseudophoenix_vinifera	Phoenix_dactylifera)	((Serenoa_repens	(((Geonoma_undata	(Manicaria_saccifera	((Hydriastele_microspadix	((Burretiokentia_grandiflora	(Heterospathe_cagayanensis	Kentiopsis_piersoniorum))	Veitchia_spiralis))	Dictyosperma_album)))	(Pelagodoxa_henryana	(Prestoea_acuminata	(Oenocarpus_minor	Oenocarpus_bataua))))	((Orania_palindan	Podococcus_barteri)	Sclerosperma_profizianum)))	(Roystonea_regia	((Reinhardtia_simplex	(Reinhardtia_latisecta	Reinhardtia_paiewonskiana))	(Bactris_major	((Elaeis_guineensis	Elaeis_oleifera)	Attalea_speciosa))))))	(Sabal_domingensis	(Leopoldinia_pulchra	Iriartea_deltoidea)))))	Calamus_caryotoides)	Kingia_australis);
(((Nypa_fruticans	(Chamaedorea_seifrizii	((((((((Serenoa_repens	Manicaria_saccifera)	(((Hydriastele_microspadix	((Burretiokentia_grandiflora	(Heterospathe_cagayanensis	Kentiopsis_piersoniorum))	Veitchia_spiralis))	Dictyosperma_album)	Geonoma_undata))	(Pelagodoxa_henryana	(Prestoea_acuminata	(Oenocarpus_minor	Oenocarpus_bataua))))	(Orania_palindan	(Pseudophoenix_vinifera	Podococcus_barteri)))	Sclerosperma_profizianum)	(Roystonea_regia	(((Leopoldinia_pulchra	Reinhardtia_simplex)	(Reinhardtia_latisecta	Reinhardtia_paiewonskiana))	(Bactris_major	((Elaeis_guineensis	Elaeis_oleifera)	Attalea_speciosa)))))	(Phoenix_dactylifera	Sabal_domingensis))	Iriartea_deltoidea)))	Calamus_caryotoides)	Kingia_australis);
((Nypa_fruticans	((Calamus_caryotoides	Chamaedorea_seifrizii)	((Sabal_domingensis	Iriartea_deltoidea)	(((((Geonoma_undata	(Manicaria_saccifera	((((Leopoldinia_pulchra	Hydriastele_microspadix)	(Heterospathe_cagayanensis	Kentiopsis_piersoniorum))	(Burretiokentia_grandiflora	Veitchia_spiralis))	Dictyosperma_album)))	((Pelagodoxa_henryana	(Prestoea_acuminata	(Oenocarpus_minor	Oenocarpus_bataua)))	(((Pseudophoenix_vinifera	Podococcus_barteri)	Orania_palindan)	Sclerosperma_profizianum)))	(Roystonea_regia	((Reinhardtia_simplex	(Reinhardtia_latisecta	Reinhardtia_paiewonskiana))	(Bactris_major	((Elaeis_guineensis	Elaeis_oleifera)	Attalea_speciosa)))))	Serenoa_repens)	Phoenix_dactylifera))))	Kingia_australis);
((Nypa_fruticans	((Calamus_caryotoides	Chamaedorea_seifrizii)	((((((Geonoma_undata	(Manicaria_saccifera	(((((Leopoldinia_pulchra	Hydriastele_microspadix)	(Heterospathe_cagayanensis	Kentiopsis_piersoniorum))	Burretiokentia_grandiflora)	Veitchia_spiralis)	Dictyosperma_album)))	((Pelagodoxa_henryana	(Prestoea_acuminata	(Oenocarpus_minor	Oenocarpus_bataua)))	(((Pseudophoenix_vinifera	Podococcus_barteri)	Orania_palindan)	Sclerosperma_profizianum)))	(Roystonea_regia	((Reinhardtia_simplex	(Reinhardtia_latisecta	Reinhardtia_paiewonskiana))	((Elaeis_guineensis	Elaeis_oleifera)	(Attalea_speciosa	Bactris_major)))))	Serenoa_repens)	(Phoenix_dactylifera	Sabal_domingensis))	Iriartea_deltoidea)))	Kingia_australis);
(((Calamus_caryotoides	(((Serenoa_repens	Phoenix_dactylifera)	Sabal_domingensis)	((Chamaedorea_seifrizii	Iriartea_deltoidea)	(((((Pelagodoxa_henryana	(Prestoea_acuminata	(Oenocarpus_minor	Oenocarpus_bataua)))	(Geonoma_undata	(Manicaria_saccifera	(((Burretiokentia_grandiflora	((Leopoldinia_pulchra	Hydriastele_microspadix)	(Heterospathe_cagayanensis	Kentiopsis_piersoniorum)))	Veitchia_spiralis)	Dictyosperma_album))))	((Pseudophoenix_vinifera	Podococcus_barteri)	(Orania_palindan	Sclerosperma_profizianum)))	((Reinhardtia_simplex	(Reinhardtia_latisecta	Reinhardtia_paiewonskiana))	((Elaeis_guineensis	Elaeis_oleifera)	(Attalea_speciosa	Bactris_major))))	Roystonea_regia))))	Nypa_fruticans)	Kingia_australis);
(((Calamus_caryotoides	(((Iriartea_deltoidea	Roystonea_regia)	(((((Pelagodoxa_henryana	(Oenocarpus_minor	Oenocarpus_bataua))	((Serenoa_repens	Prestoea_acuminata)	(Geonoma_undata	(Manicaria_saccifera	((Heterospathe_cagayanensis	(Burretiokentia_grandiflora	(Veitchia_spiralis	Kentiopsis_piersoniorum)))	((Leopoldinia_pulchra	Hydriastele_microspadix)	Dictyosperma_album))))))	(Sclerosperma_profizianum	((Pseudophoenix_vinifera	Podococcus_barteri)	Orania_palindan)))	((Reinhardtia_simplex	(Reinhardtia_latisecta	Reinhardtia_paiewonskiana))	(Bactris_major	((Elaeis_guineensis	Elaeis_oleifera)	Attalea_speciosa))))	(Phoenix_dactylifera	Sabal_domingensis)))	Chamaedorea_seifrizii))	Nypa_fruticans)	Kingia_australis);
((((Calamus_caryotoides	((Iriartea_deltoidea	(((Serenoa_repens	((Reinhardtia_simplex	(Reinhardtia_latisecta	Reinhardtia_paiewonskiana))	(Bactris_major	((Elaeis_guineensis	Elaeis_oleifera)	Attalea_speciosa))))	(((Sclerosperma_profizianum	((Pseudophoenix_vinifera	Podococcus_barteri)	Orania_palindan))	((Oenocarpus_minor	Oenocarpus_bataua)	(Pelagodoxa_henryana	((((((Hydriastele_microspadix	(Kentiopsis_piersoniorum	Heterospathe_cagayanensis))	Burretiokentia_grandiflora)	Dictyosperma_album)	Veitchia_spiralis)	(Manicaria_saccifera	Geonoma_undata))	Prestoea_acuminata))))	(Phoenix_dactylifera	Sabal_domingensis)))	Roystonea_regia))	Chamaedorea_seifrizii))	Nypa_fruticans)	Leopoldinia_pulchra)	Kingia_australis);
(((((((Serenoa_repens	Sabal_domingensis)	Iriartea_deltoidea)	((((Sclerosperma_profizianum	((Podococcus_barteri	(Calamus_caryotoides	Pseudophoenix_vinifera))	Orania_palindan))	((((Hydriastele_microspadix	((Kentiopsis_piersoniorum	Heterospathe_cagayanensis)	(Veitchia_spiralis	Burretiokentia_grandiflora)))	Dictyosperma_album)	(Manicaria_saccifera	Geonoma_undata))	(Pelagodoxa_henryana	(Prestoea_acuminata	(Oenocarpus_minor	Oenocarpus_bataua)))))	(Phoenix_dactylifera	((Reinhardtia_simplex	(Reinhardtia_latisecta	Reinhardtia_paiewonskiana))	(Bactris_major	((Elaeis_guineensis	Elaeis_oleifera)	Attalea_speciosa)))))	Roystonea_regia))	Chamaedorea_seifrizii)	Nypa_fruticans)	Leopoldinia_pulchra)	Kingia_australis);
(((((((((Prestoea_acuminata	(Oenocarpus_minor	Oenocarpus_bataua))	(Serenoa_repens	(Pelagodoxa_henryana	(Podococcus_barteri	(Orania_palindan	Sclerosperma_profizianum)))))	((Pseudophoenix_vinifera	(Phoenix_dactylifera	(((((Hydriastele_microspadix	(Kentiopsis_piersoniorum	Heterospathe_cagayanensis))	Dictyosperma_album)	(Burretiokentia_grandiflora	Veitchia_spiralis))	(Manicaria_saccifera	Geonoma_undata))	((Reinhardtia_simplex	(Reinhardtia_latisecta	Reinhardtia_paiewonskiana))	((Elaeis_guineensis	Elaeis_oleifera)	(Attalea_speciosa	Bactris_major))))))	Sabal_domingensis))	(Roystonea_regia	Iriartea_deltoidea))	Chamaedorea_seifrizii)	Calamus_caryotoides)	Nypa_fruticans)	Leopoldinia_pulchra)	Kingia_australis);
(((Nypa_fruticans	(((((((Reinhardtia_latisecta	Reinhardtia_paiewonskiana)	(Pseudophoenix_vinifera	Reinhardtia_simplex))	(Bactris_major	(Attalea_speciosa	(Elaeis_guineensis	Elaeis_oleifera))))	(Serenoa_repens	Phoenix_dactylifera))	((Sclerosperma_profizianum	(Orania_palindan	Podococcus_barteri))	((Prestoea_acuminata	(Oenocarpus_minor	Oenocarpus_bataua))	((Manicaria_saccifera	(Geonoma_undata	(Dictyosperma_album	(((Hydriastele_microspadix	(Kentiopsis_piersoniorum	Heterospathe_cagayanensis))	Veitchia_spiralis)	Burretiokentia_grandiflora))))	Pelagodoxa_henryana))))	((Sabal_domingensis	Iriartea_deltoidea)	Roystonea_regia))	(Calamus_caryotoides	Chamaedorea_seifrizii)))	Leopoldinia_pulchra)	Kingia_australis);
(((Nypa_fruticans	((((Serenoa_repens	(Roystonea_regia	((((Reinhardtia_latisecta	Reinhardtia_paiewonskiana)	Reinhardtia_simplex)	(Bactris_major	(Attalea_speciosa	(Elaeis_guineensis	Elaeis_oleifera))))	((Sclerosperma_profizianum	(Orania_palindan	(Pseudophoenix_vinifera	Podococcus_barteri)))	(((Dictyosperma_album	(Hydriastele_microspadix	(Heterospathe_cagayanensis	((Burretiokentia_grandiflora	Veitchia_spiralis)	Kentiopsis_piersoniorum))))	(Manicaria_saccifera	Geonoma_undata))	(Pelagodoxa_henryana	(Prestoea_acuminata	(Oenocarpus_minor	Oenocarpus_bataua))))))))	Phoenix_dactylifera)	(Sabal_domingensis	Iriartea_deltoidea))	(Calamus_caryotoides	Chamaedorea_seifrizii)))	Leopoldinia_pulchra)	Kingia_australis);
(((Roystonea_regia	((((Reinhardtia_latisecta	Reinhardtia_paiewonskiana)	Reinhardtia_simplex)	((Elaeis_guineensis	Elaeis_oleifera)	(Bactris_major	Attalea_speciosa)))	((Calamus_caryotoides	Serenoa_repens)	(((Pseudophoenix_vinifera	Phoenix_dactylifera)	(Sabal_domingensis	Iriartea_deltoidea))	((Sclerosperma_profizianum	(Orania_palindan	Podococcus_barteri))	(((Manicaria_saccifera	Geonoma_undata)	(Dictyosperma_album	((Burretiokentia_grandiflora	Veitchia_spiralis)	((Kentiopsis_piersoniorum	Heterospathe_cagayanensis)	Hydriastele_microspadix))))	((Chamaedorea_seifrizii	Nypa_fruticans)	(Pelagodoxa_henryana	(Prestoea_acuminata	(Oenocarpus_minor	Oenocarpus_bataua))))))))))	Leopoldinia_pulchra)	Kingia_australis);
((Orania_palindan	(Podococcus_barteri	((((((((Leopoldinia_pulchra	Iriartea_deltoidea)	Roystonea_regia)	(((Reinhardtia_latisecta	Reinhardtia_paiewonskiana)	Reinhardtia_simplex)	((Elaeis_guineensis	Elaeis_oleifera)	(Bactris_major	Attalea_speciosa))))	(Chamaedorea_seifrizii	Nypa_fruticans))	((Pseudophoenix_vinifera	(Serenoa_repens	Phoenix_dactylifera))	Sabal_domingensis))	(((Manicaria_saccifera	Geonoma_undata)	((Hydriastele_microspadix	Dictyosperma_album)	(((Kentiopsis_piersoniorum	Heterospathe_cagayanensis)	Veitchia_spiralis)	Burretiokentia_grandiflora)))	(Oenocarpus_minor	(Oenocarpus_bataua	Prestoea_acuminata))))	(Calamus_caryotoides	Pelagodoxa_henryana))	Sclerosperma_profizianum)))	Kingia_australis);
((Orania_palindan	((Pseudophoenix_vinifera	Podococcus_barteri)	((((((Iriartea_deltoidea	Roystonea_regia)	(((Reinhardtia_latisecta	Reinhardtia_paiewonskiana)	Reinhardtia_simplex)	(Bactris_major	(Attalea_speciosa	(Elaeis_guineensis	Elaeis_oleifera)))))	((Calamus_caryotoides	Chamaedorea_seifrizii)	Nypa_fruticans))	((Serenoa_repens	Phoenix_dactylifera)	Sabal_domingensis))	(((Manicaria_saccifera	Geonoma_undata)	(Dictyosperma_album	((Leopoldinia_pulchra	Hydriastele_microspadix)	((Kentiopsis_piersoniorum	Heterospathe_cagayanensis)	(Veitchia_spiralis	Burretiokentia_grandiflora)))))	(Pelagodoxa_henryana	(Prestoea_acuminata	(Oenocarpus_minor	Oenocarpus_bataua)))))	Sclerosperma_profizianum)))	Kingia_australis);
((((((Roystonea_regia	(((((Manicaria_saccifera	Geonoma_undata)	(Dictyosperma_album	((Hydriastele_microspadix	(Kentiopsis_piersoniorum	Heterospathe_cagayanensis))	(Veitchia_spiralis	Burretiokentia_grandiflora))))	(Pelagodoxa_henryana	(Prestoea_acuminata	(Oenocarpus_minor	Oenocarpus_bataua))))	(Sclerosperma_profizianum	(Orania_palindan	(Pseudophoenix_vinifera	Podococcus_barteri))))	(((Reinhardtia_latisecta	Reinhardtia_paiewonskiana)	Reinhardtia_simplex)	(((Serenoa_repens	Attalea_speciosa)	Bactris_major)	(Elaeis_guineensis	Elaeis_oleifera)))))	Phoenix_dactylifera)	(Iriartea_deltoidea	Sabal_domingensis))	((Calamus_caryotoides	Chamaedorea_seifrizii)	Nypa_fruticans))	Leopoldinia_pulchra)	Kingia_australis);
(((((Oenocarpus_minor	Oenocarpus_bataua)	(((((Sclerosperma_profizianum	(Orania_palindan	(Pseudophoenix_vinifera	Podococcus_barteri)))	((Chamaedorea_seifrizii	Nypa_fruticans)	(((Sabal_domingensis	(Serenoa_repens	Phoenix_dactylifera))	(Roystonea_regia	Iriartea_deltoidea))	(((Reinhardtia_latisecta	Reinhardtia_paiewonskiana)	Reinhardtia_simplex)	((Attalea_speciosa	Bactris_major)	(Elaeis_guineensis	Elaeis_oleifera))))))	((Manicaria_saccifera	Geonoma_undata)	(Dictyosperma_album	((Hydriastele_microspadix	(Kentiopsis_piersoniorum	Heterospathe_cagayanensis))	(Veitchia_spiralis	Burretiokentia_grandiflora)))))	Pelagodoxa_henryana)	Prestoea_acuminata))	Calamus_caryotoides)	Leopoldinia_pulchra)	Kingia_australis);
(((Nypa_fruticans	((((((Phoenix_dactylifera	(Sabal_domingensis	Serenoa_repens))	(((Reinhardtia_latisecta	Reinhardtia_paiewonskiana)	Reinhardtia_simplex)	((Attalea_speciosa	Bactris_major)	(Elaeis_guineensis	Elaeis_oleifera))))	((((Manicaria_saccifera	Geonoma_undata)	(Dictyosperma_album	(((Kentiopsis_piersoniorum	Heterospathe_cagayanensis)	(Veitchia_spiralis	Burretiokentia_grandiflora))	Hydriastele_microspadix)))	(Pelagodoxa_henryana	((Oenocarpus_bataua	Oenocarpus_minor)	Prestoea_acuminata)))	(Sclerosperma_profizianum	(Orania_palindan	(Pseudophoenix_vinifera	Podococcus_barteri)))))	Roystonea_regia)	Iriartea_deltoidea)	Chamaedorea_seifrizii))	(Calamus_caryotoides	Leopoldinia_pulchra))	Kingia_australis);
(((((Iriartea_deltoidea	(Chamaedorea_seifrizii	Nypa_fruticans))	(Sabal_domingensis	(Phoenix_dactylifera	((Roystonea_regia	(((Reinhardtia_latisecta	Reinhardtia_paiewonskiana)	(Pseudophoenix_vinifera	Reinhardtia_simplex))	((Attalea_speciosa	Bactris_major)	(Elaeis_guineensis	Elaeis_oleifera))))	((((Oenocarpus_bataua	Oenocarpus_minor)	Prestoea_acuminata)	((Sclerosperma_profizianum	(Orania_palindan	Podococcus_barteri))	(((Geonoma_undata	Manicaria_saccifera)	(Dictyosperma_album	((Hydriastele_microspadix	(Kentiopsis_piersoniorum	Heterospathe_cagayanensis))	(Veitchia_spiralis	Burretiokentia_grandiflora))))	Pelagodoxa_henryana)))	Serenoa_repens)))))	Calamus_caryotoides)	Leopoldinia_pulchra)	Kingia_australis);
((((((((Geonoma_undata	Manicaria_saccifera)	(((Oenocarpus_bataua	Oenocarpus_minor)	Prestoea_acuminata)	((Dictyosperma_album	(Hydriastele_microspadix	((Burretiokentia_grandiflora	(Veitchia_spiralis	Kentiopsis_piersoniorum))	Heterospathe_cagayanensis)))	Pelagodoxa_henryana)))	(Sclerosperma_profizianum	(Orania_palindan	Podococcus_barteri)))	(Iriartea_deltoidea	(((Calamus_caryotoides	Chamaedorea_seifrizii)	Nypa_fruticans)	Roystonea_regia)))	(Sabal_domingensis	(Serenoa_repens	Phoenix_dactylifera)))	((Pseudophoenix_vinifera	((Reinhardtia_latisecta	Reinhardtia_paiewonskiana)	Reinhardtia_simplex))	((Attalea_speciosa	Bactris_major)	(Elaeis_guineensis	Elaeis_oleifera))))	Leopoldinia_pulchra)	Kingia_australis);
((Nypa_fruticans	((((Sabal_domingensis	Iriartea_deltoidea)	((((Orania_palindan	(Podococcus_barteri	Sclerosperma_profizianum))	((Oenocarpus_bataua	(Oenocarpus_minor	Prestoea_acuminata))	(((Manicaria_saccifera	Geonoma_undata)	(Dictyosperma_album	((Veitchia_spiralis	Burretiokentia_grandiflora)	((Heterospathe_cagayanensis	Kentiopsis_piersoniorum)	(Leopoldinia_pulchra	Hydriastele_microspadix)))))	Pelagodoxa_henryana)))	((Serenoa_repens	Phoenix_dactylifera)	Pseudophoenix_vinifera))	((((Reinhardtia_latisecta	Reinhardtia_paiewonskiana)	Reinhardtia_simplex)	((Elaeis_guineensis	Elaeis_oleifera)	(Bactris_major	Attalea_speciosa)))	Roystonea_regia)))	Chamaedorea_seifrizii)	Calamus_caryotoides))	Kingia_australis);
((Nypa_fruticans	((((Roystonea_regia	(Sabal_domingensis	Iriartea_deltoidea))	(((Serenoa_repens	Phoenix_dactylifera)	((Bactris_major	((Reinhardtia_latisecta	Reinhardtia_paiewonskiana)	Reinhardtia_simplex))	((Elaeis_guineensis	Elaeis_oleifera)	Attalea_speciosa)))	((Orania_palindan	((Pseudophoenix_vinifera	Podococcus_barteri)	Sclerosperma_profizianum))	((Prestoea_acuminata	(Oenocarpus_bataua	Oenocarpus_minor))	((((Dictyosperma_album	((Veitchia_spiralis	Burretiokentia_grandiflora)	((Heterospathe_cagayanensis	Kentiopsis_piersoniorum)	(Leopoldinia_pulchra	Hydriastele_microspadix))))	Manicaria_saccifera)	Geonoma_undata)	Pelagodoxa_henryana)))))	Chamaedorea_seifrizii)	Calamus_caryotoides))	Kingia_australis);
((Nypa_fruticans	((Chamaedorea_seifrizii	Calamus_caryotoides)	((Sabal_domingensis	Iriartea_deltoidea)	((((((Reinhardtia_latisecta	Reinhardtia_paiewonskiana)	Reinhardtia_simplex)	(Bactris_major	(Attalea_speciosa	(Elaeis_guineensis	Elaeis_oleifera))))	((Podococcus_barteri	(Sclerosperma_profizianum	Orania_palindan))	((Prestoea_acuminata	(Oenocarpus_bataua	Oenocarpus_minor))	((Pelagodoxa_henryana	(Dictyosperma_album	((Veitchia_spiralis	Burretiokentia_grandiflora)	((Heterospathe_cagayanensis	Kentiopsis_piersoniorum)	Hydriastele_microspadix))))	((Manicaria_saccifera	Pseudophoenix_vinifera)	(Leopoldinia_pulchra	Geonoma_undata))))))	(Serenoa_repens	Roystonea_regia))	Phoenix_dactylifera))))	Kingia_australis);
(((Nypa_fruticans	(Chamaedorea_seifrizii	((Sabal_domingensis	Iriartea_deltoidea)	(((((((Serenoa_repens	Reinhardtia_latisecta)	Reinhardtia_paiewonskiana)	Reinhardtia_simplex)	(Bactris_major	(Attalea_speciosa	(Elaeis_guineensis	Elaeis_oleifera))))	Roystonea_regia)	(((Pseudophoenix_vinifera	Podococcus_barteri)	(Sclerosperma_profizianum	Orania_palindan))	((Pelagodoxa_henryana	(Prestoea_acuminata	(Oenocarpus_bataua	Oenocarpus_minor)))	(Manicaria_saccifera	((Leopoldinia_pulchra	Geonoma_undata)	(Dictyosperma_album	((Veitchia_spiralis	Burretiokentia_grandiflora)	((Heterospathe_cagayanensis	Kentiopsis_piersoniorum)	Hydriastele_microspadix))))))))	Phoenix_dactylifera))))	Calamus_caryotoides)	Kingia_australis);
(((((Reinhardtia_latisecta	Reinhardtia_paiewonskiana)	Reinhardtia_simplex)	(Bactris_major	(Attalea_speciosa	(Elaeis_guineensis	Elaeis_oleifera))))	((Phoenix_dactylifera	(Serenoa_repens	Sabal_domingensis))	(((Roystonea_regia	Iriartea_deltoidea)	(Nypa_fruticans	(Calamus_caryotoides	Chamaedorea_seifrizii)))	((Sclerosperma_profizianum	(Orania_palindan	(Pseudophoenix_vinifera	Podococcus_barteri)))	(((Manicaria_saccifera	(Geonoma_undata	((((Dictyosperma_album	(Leopoldinia_pulchra	Hydriastele_microspadix))	Heterospathe_cagayanensis)	(Veitchia_spiralis	Burretiokentia_grandiflora))	Kentiopsis_piersoniorum)))	Pelagodoxa_henryana)	(Prestoea_acuminata	(Oenocarpus_bataua	Oenocarpus_minor)))))))	Kingia_australis);
((Calamus_caryotoides	(((((Pseudophoenix_vinifera	Phoenix_dactylifera)	Sabal_domingensis)	Iriartea_deltoidea)	(Nypa_fruticans	Chamaedorea_seifrizii))	(((Serenoa_repens	(((Reinhardtia_latisecta	Reinhardtia_paiewonskiana)	Reinhardtia_simplex)	(Bactris_major	(Attalea_speciosa	(Elaeis_guineensis	Elaeis_oleifera)))))	((Sclerosperma_profizianum	(Orania_palindan	Podococcus_barteri))	(((Manicaria_saccifera	(Geonoma_undata	(((((Leopoldinia_pulchra	Hydriastele_microspadix)	(Heterospathe_cagayanensis	Kentiopsis_piersoniorum))	Burretiokentia_grandiflora)	Veitchia_spiralis)	Dictyosperma_album)))	Pelagodoxa_henryana)	(Prestoea_acuminata	(Oenocarpus_bataua	Oenocarpus_minor)))))	Roystonea_regia)))	Kingia_australis);
((Roystonea_regia	(((Nypa_fruticans	Chamaedorea_seifrizii)	((Sabal_domingensis	(Serenoa_repens	Phoenix_dactylifera))	((((Attalea_speciosa	(Elaeis_guineensis	Elaeis_oleifera))	Bactris_major)	((Reinhardtia_latisecta	Reinhardtia_paiewonskiana)	Reinhardtia_simplex))	((((Pseudophoenix_vinifera	(Calamus_caryotoides	Podococcus_barteri))	(Sclerosperma_profizianum	Orania_palindan))	((Pelagodoxa_henryana	(Prestoea_acuminata	(Oenocarpus_bataua	Oenocarpus_minor)))	((Manicaria_saccifera	Geonoma_undata)	(((Burretiokentia_grandiflora	(Hydriastele_microspadix	(Heterospathe_cagayanensis	Kentiopsis_piersoniorum)))	Veitchia_spiralis)	Dictyosperma_album))))	Leopoldinia_pulchra))))	Iriartea_deltoidea))	Kingia_australis);
(((Manicaria_saccifera	(Geonoma_undata	(((Dictyosperma_album	(Hydriastele_microspadix	(Heterospathe_cagayanensis	Kentiopsis_piersoniorum)))	(Veitchia_spiralis	Burretiokentia_grandiflora))	(((Roystonea_regia	((((Elaeis_guineensis	Elaeis_oleifera)	(Bactris_major	Attalea_speciosa))	((Serenoa_repens	(Reinhardtia_latisecta	Reinhardtia_paiewonskiana))	Reinhardtia_simplex))	((Nypa_fruticans	Chamaedorea_seifrizii)	(Phoenix_dactylifera	(Iriartea_deltoidea	Sabal_domingensis)))))	((Calamus_caryotoides	(Pseudophoenix_vinifera	Podococcus_barteri))	(Sclerosperma_profizianum	Orania_palindan)))	(Pelagodoxa_henryana	(Prestoea_acuminata	(Oenocarpus_bataua	Oenocarpus_minor)))))))	Leopoldinia_pulchra)	Kingia_australis);
((((Nypa_fruticans	(Chamaedorea_seifrizii	(((((Serenoa_repens	Phoenix_dactylifera)	Sabal_domingensis)	((Sclerosperma_profizianum	(Orania_palindan	(Pseudophoenix_vinifera	Podococcus_barteri)))	(((Manicaria_saccifera	((Prestoea_acuminata	Geonoma_undata)	((Dictyosperma_album	(Hydriastele_microspadix	(Heterospathe_cagayanensis	Kentiopsis_piersoniorum)))	Veitchia_spiralis)))	(Burretiokentia_grandiflora	Pelagodoxa_henryana))	(Oenocarpus_bataua	Oenocarpus_minor))))	(((Elaeis_guineensis	Elaeis_oleifera)	(Bactris_major	Attalea_speciosa))	((Reinhardtia_latisecta	Reinhardtia_paiewonskiana)	Reinhardtia_simplex)))	(Iriartea_deltoidea	Roystonea_regia))))	Calamus_caryotoides)	Leopoldinia_pulchra)	Kingia_australis);
(((Nypa_fruticans	(Chamaedorea_seifrizii	((((Serenoa_repens	Phoenix_dactylifera)	Sabal_domingensis)	((Orania_palindan	((Pseudophoenix_vinifera	Podococcus_barteri)	Sclerosperma_profizianum))	((Geonoma_undata	(Manicaria_saccifera	((Dictyosperma_album	((Leopoldinia_pulchra	Hydriastele_microspadix)	(Heterospathe_cagayanensis	Kentiopsis_piersoniorum)))	(Veitchia_spiralis	Burretiokentia_grandiflora))))	(Pelagodoxa_henryana	(Prestoea_acuminata	(Oenocarpus_bataua	Oenocarpus_minor))))))	(Iriartea_deltoidea	(Roystonea_regia	(((Elaeis_guineensis	Elaeis_oleifera)	(Bactris_major	Attalea_speciosa))	((Reinhardtia_latisecta	Reinhardtia_paiewonskiana)	Reinhardtia_simplex)))))))	Calamus_caryotoides)	Kingia_australis);
(((Nypa_fruticans	(Chamaedorea_seifrizii	((((((Prestoea_acuminata	(Oenocarpus_minor	Oenocarpus_bataua))	(Pelagodoxa_henryana	((Burretiokentia_grandiflora	(Dictyosperma_album	(Hydriastele_microspadix	((Kentiopsis_piersoniorum	Veitchia_spiralis)	Heterospathe_cagayanensis))))	(Manicaria_saccifera	Geonoma_undata))))	(Sclerosperma_profizianum	(Orania_palindan	(Pseudophoenix_vinifera	(Calamus_caryotoides	Podococcus_barteri)))))	(Roystonea_regia	((Bactris_major	((Elaeis_guineensis	Elaeis_oleifera)	Attalea_speciosa))	(Reinhardtia_simplex	(Reinhardtia_latisecta	Reinhardtia_paiewonskiana)))))	(Phoenix_dactylifera	Serenoa_repens))	(Iriartea_deltoidea	Sabal_domingensis))))	Leopoldinia_pulchra)	Kingia_australis);
((Nypa_fruticans	(Sabal_domingensis	(((((Manicaria_saccifera	Geonoma_undata)	((Prestoea_acuminata	(Oenocarpus_minor	Oenocarpus_bataua))	((Veitchia_spiralis	(Burretiokentia_grandiflora	(((Kentiopsis_piersoniorum	Hydriastele_microspadix)	Heterospathe_cagayanensis)	Dictyosperma_album)))	Pelagodoxa_henryana)))	(Sclerosperma_profizianum	(Orania_palindan	(Pseudophoenix_vinifera	Podococcus_barteri))))	((Reinhardtia_simplex	(Reinhardtia_latisecta	Reinhardtia_paiewonskiana))	(((Leopoldinia_pulchra	Iriartea_deltoidea)	((Calamus_caryotoides	Chamaedorea_seifrizii)	Roystonea_regia))	(Bactris_major	((Elaeis_guineensis	Elaeis_oleifera)	Attalea_speciosa)))))	(Phoenix_dactylifera	Serenoa_repens))))	Kingia_australis);
(((((Sabal_domingensis	((Leopoldinia_pulchra	Iriartea_deltoidea)	(((((Prestoea_acuminata	(Oenocarpus_minor	Oenocarpus_bataua))	(((Manicaria_saccifera	((Veitchia_spiralis	(Burretiokentia_grandiflora	((Kentiopsis_piersoniorum	Hydriastele_microspadix)	Heterospathe_cagayanensis)))	Dictyosperma_album))	Geonoma_undata)	(Serenoa_repens	Pelagodoxa_henryana)))	(Orania_palindan	((Pseudophoenix_vinifera	Podococcus_barteri)	Sclerosperma_profizianum)))	(((Reinhardtia_simplex	(Reinhardtia_latisecta	Reinhardtia_paiewonskiana))	((Elaeis_guineensis	Elaeis_oleifera)	(Attalea_speciosa	Bactris_major)))	Roystonea_regia))	Phoenix_dactylifera)))	Chamaedorea_seifrizii)	Nypa_fruticans)	Calamus_caryotoides)	Kingia_australis);
(((Reinhardtia_simplex	((Reinhardtia_latisecta	Reinhardtia_paiewonskiana)	(((Elaeis_guineensis	Elaeis_oleifera)	(Attalea_speciosa	Bactris_major))	((Sabal_domingensis	(Serenoa_repens	Phoenix_dactylifera))	(((Nypa_fruticans	(Chamaedorea_seifrizii	Calamus_caryotoides))	(Roystonea_regia	Iriartea_deltoidea))	(((Pelagodoxa_henryana	(Prestoea_acuminata	(Oenocarpus_minor	Oenocarpus_bataua)))	((Geonoma_undata	Manicaria_saccifera)	((Veitchia_spiralis	(Burretiokentia_grandiflora	(Hydriastele_microspadix	(Heterospathe_cagayanensis	Kentiopsis_piersoniorum))))	Dictyosperma_album)))	(Orania_palindan	((Pseudophoenix_vinifera	Podococcus_barteri)	Sclerosperma_profizianum))))))))	Leopoldinia_pulchra)	Kingia_australis);
(((Calamus_caryotoides	(Nypa_fruticans	(((Prestoea_acuminata	Chamaedorea_seifrizii)	((Pelagodoxa_henryana	(Oenocarpus_minor	Oenocarpus_bataua))	(((Geonoma_undata	Manicaria_saccifera)	((Veitchia_spiralis	(Burretiokentia_grandiflora	(Hydriastele_microspadix	(Heterospathe_cagayanensis	Kentiopsis_piersoniorum))))	Dictyosperma_album))	(((Podococcus_barteri	Orania_palindan)	Sclerosperma_profizianum)	((Sabal_domingensis	(Pseudophoenix_vinifera	Phoenix_dactylifera))	(((Reinhardtia_simplex	(Reinhardtia_latisecta	Reinhardtia_paiewonskiana))	((Elaeis_guineensis	Elaeis_oleifera)	(Attalea_speciosa	Bactris_major)))	(Roystonea_regia	Iriartea_deltoidea)))))))	Serenoa_repens)))	Leopoldinia_pulchra)	Kingia_australis);
(((Calamus_caryotoides	(Pelagodoxa_henryana	((Serenoa_repens	(Prestoea_acuminata	(Oenocarpus_minor	Oenocarpus_bataua)))	(((((Hydriastele_microspadix	(Heterospathe_cagayanensis	Kentiopsis_piersoniorum))	(Veitchia_spiralis	Burretiokentia_grandiflora))	(Geonoma_undata	Dictyosperma_album))	(Pseudophoenix_vinifera	Manicaria_saccifera))	(((Podococcus_barteri	Orania_palindan)	Sclerosperma_profizianum)	((Phoenix_dactylifera	((Chamaedorea_seifrizii	Nypa_fruticans)	(Iriartea_deltoidea	Sabal_domingensis)))	(Roystonea_regia	(((Elaeis_guineensis	Elaeis_oleifera)	(Attalea_speciosa	Bactris_major))	(Reinhardtia_simplex	(Reinhardtia_latisecta	Reinhardtia_paiewonskiana))))))))))	Leopoldinia_pulchra)	Kingia_australis);
((((Podococcus_barteri	Orania_palindan)	((Sclerosperma_profizianum	(Serenoa_repens	((((Pseudophoenix_vinifera	Phoenix_dactylifera)	Sabal_domingensis)	(((Calamus_caryotoides	Chamaedorea_seifrizii)	Nypa_fruticans)	Iriartea_deltoidea))	(Roystonea_regia	(((Elaeis_guineensis	Elaeis_oleifera)	(Attalea_speciosa	Bactris_major))	(Reinhardtia_simplex	(Reinhardtia_latisecta	Reinhardtia_paiewonskiana)))))))	((Prestoea_acuminata	(Oenocarpus_minor	Oenocarpus_bataua))	(Pelagodoxa_henryana	((Geonoma_undata	Manicaria_saccifera)	(Dictyosperma_album	((Veitchia_spiralis	Burretiokentia_grandiflora)	((Hydriastele_microspadix	Heterospathe_cagayanensis)	Kentiopsis_piersoniorum))))))))	Leopoldinia_pulchra)	Kingia_australis);
((Roystonea_regia	((((Elaeis_guineensis	Elaeis_oleifera)	(Attalea_speciosa	Bactris_major))	(Reinhardtia_simplex	(Reinhardtia_latisecta	Reinhardtia_paiewonskiana)))	(Sabal_domingensis	((((Chamaedorea_seifrizii	(Calamus_caryotoides	Nypa_fruticans))	(Serenoa_repens	Phoenix_dactylifera))	(((Prestoea_acuminata	(Oenocarpus_minor	Oenocarpus_bataua))	(Pelagodoxa_henryana	(Geonoma_undata	(Manicaria_saccifera	(Dictyosperma_album	(Veitchia_spiralis	(((Heterospathe_cagayanensis	Kentiopsis_piersoniorum)	(Leopoldinia_pulchra	Hydriastele_microspadix))	Burretiokentia_grandiflora)))))))	(((Pseudophoenix_vinifera	Podococcus_barteri)	Sclerosperma_profizianum)	Orania_palindan)))	Iriartea_deltoidea))))	Kingia_australis);
((((((((Serenoa_repens	(((Prestoea_acuminata	(Oenocarpus_minor	Oenocarpus_bataua))	(Pelagodoxa_henryana	(Geonoma_undata	(Manicaria_saccifera	(Dictyosperma_album	(((Veitchia_spiralis	Burretiokentia_grandiflora)	(Heterospathe_cagayanensis	Kentiopsis_piersoniorum))	(Leopoldinia_pulchra	Hydriastele_microspadix)))))))	(((Pseudophoenix_vinifera	Podococcus_barteri)	Sclerosperma_profizianum)	Orania_palindan)))	(Roystonea_regia	(((Elaeis_guineensis	Elaeis_oleifera)	(Attalea_speciosa	Bactris_major))	(Reinhardtia_simplex	(Reinhardtia_latisecta	Reinhardtia_paiewonskiana)))))	Phoenix_dactylifera)	(Sabal_domingensis	Iriartea_deltoidea))	Chamaedorea_seifrizii)	Calamus_caryotoides)	Nypa_fruticans)	Kingia_australis);
((((((Iriartea_deltoidea	Roystonea_regia)	(((((Prestoea_acuminata	(Oenocarpus_minor	Oenocarpus_bataua))	(Pelagodoxa_henryana	(Serenoa_repens	(Geonoma_undata	(Manicaria_saccifera	(Dictyosperma_album	(Veitchia_spiralis	(((Heterospathe_cagayanensis	Kentiopsis_piersoniorum)	(Leopoldinia_pulchra	Hydriastele_microspadix))	Burretiokentia_grandiflora))))))))	(Sclerosperma_profizianum	(Orania_palindan	Podococcus_barteri)))	((Bactris_major	((Elaeis_guineensis	Elaeis_oleifera)	Attalea_speciosa))	(Reinhardtia_simplex	(Reinhardtia_latisecta	Reinhardtia_paiewonskiana))))	((Pseudophoenix_vinifera	Phoenix_dactylifera)	Sabal_domingensis)))	Chamaedorea_seifrizii)	Calamus_caryotoides)	Nypa_fruticans)	Kingia_australis);
((((Chamaedorea_seifrizii	((Iriartea_deltoidea	Roystonea_regia)	(((Orania_palindan	(Podococcus_barteri	Sclerosperma_profizianum))	(((Prestoea_acuminata	(Oenocarpus_bataua	Oenocarpus_minor))	Pelagodoxa_henryana)	(((Veitchia_spiralis	(((Heterospathe_cagayanensis	Kentiopsis_piersoniorum)	(Leopoldinia_pulchra	Hydriastele_microspadix))	Burretiokentia_grandiflora))	Dictyosperma_album)	(Geonoma_undata	Manicaria_saccifera))))	(((Sabal_domingensis	Serenoa_repens)	(Pseudophoenix_vinifera	Phoenix_dactylifera))	((Reinhardtia_simplex	(Reinhardtia_paiewonskiana	Reinhardtia_latisecta))	(Bactris_major	(Attalea_speciosa	(Elaeis_guineensis	Elaeis_oleifera))))))))	Calamus_caryotoides)	Nypa_fruticans)	Kingia_australis);
(((Roystonea_regia	(((((Reinhardtia_simplex	(Reinhardtia_paiewonskiana	Reinhardtia_latisecta))	((Elaeis_guineensis	Elaeis_oleifera)	((Calamus_caryotoides	Serenoa_repens)	(Bactris_major	Attalea_speciosa))))	(((Orania_palindan	((Pseudophoenix_vinifera	Podococcus_barteri)	Sclerosperma_profizianum))	(Geonoma_undata	(Manicaria_saccifera	(((Burretiokentia_grandiflora	Pelagodoxa_henryana)	(Dictyosperma_album	(Veitchia_spiralis	((Heterospathe_cagayanensis	Kentiopsis_piersoniorum)	Hydriastele_microspadix))))	(Prestoea_acuminata	(Oenocarpus_bataua	Oenocarpus_minor))))))	(Sabal_domingensis	Phoenix_dactylifera)))	Iriartea_deltoidea)	(Nypa_fruticans	Chamaedorea_seifrizii)))	Leopoldinia_pulchra)	Kingia_australis);
((Calamus_caryotoides	(Nypa_fruticans	(Chamaedorea_seifrizii	(((Sabal_domingensis	Phoenix_dactylifera)	((Roystonea_regia	(((Leopoldinia_pulchra	Reinhardtia_simplex)	(Reinhardtia_paiewonskiana	Reinhardtia_latisecta))	((Elaeis_guineensis	Elaeis_oleifera)	(Bactris_major	Attalea_speciosa))))	((Sclerosperma_profizianum	(Orania_palindan	(Pseudophoenix_vinifera	Podococcus_barteri)))	((Serenoa_repens	(((Hydriastele_microspadix	(Burretiokentia_grandiflora	(Veitchia_spiralis	(Heterospathe_cagayanensis	Kentiopsis_piersoniorum))))	Dictyosperma_album)	(Manicaria_saccifera	Geonoma_undata)))	(Pelagodoxa_henryana	(Prestoea_acuminata	(Oenocarpus_bataua	Oenocarpus_minor)))))))	Iriartea_deltoidea))))	Kingia_australis);
((Roystonea_regia	(((Reinhardtia_simplex	(Reinhardtia_paiewonskiana	Reinhardtia_latisecta))	((Elaeis_guineensis	Elaeis_oleifera)	(Bactris_major	Attalea_speciosa)))	((((Nypa_fruticans	Chamaedorea_seifrizii)	((Manicaria_saccifera	(Sclerosperma_profizianum	(Orania_palindan	Podococcus_barteri)))	(Pseudophoenix_vinifera	(Geonoma_undata	((Dictyosperma_album	(((Heterospathe_cagayanensis	Kentiopsis_piersoniorum)	(Burretiokentia_grandiflora	Veitchia_spiralis))	(Leopoldinia_pulchra	Hydriastele_microspadix)))	((Pelagodoxa_henryana	Prestoea_acuminata)	(Oenocarpus_bataua	Oenocarpus_minor)))))))	(((Calamus_caryotoides	Serenoa_repens)	Sabal_domingensis)	Phoenix_dactylifera))	Iriartea_deltoidea)))	Kingia_australis);
(((Orania_palindan	(Pseudophoenix_vinifera	Podococcus_barteri))	(((((Pelagodoxa_henryana	(Prestoea_acuminata	((Geonoma_undata	(Dictyosperma_album	((Hydriastele_microspadix	Heterospathe_cagayanensis)	Kentiopsis_piersoniorum)))	(Burretiokentia_grandiflora	(Veitchia_spiralis	Manicaria_saccifera)))))	(Oenocarpus_bataua	Oenocarpus_minor))	((Sabal_domingensis	(Phoenix_dactylifera	Serenoa_repens))	(((Iriartea_deltoidea	Roystonea_regia)	(Nypa_fruticans	(Calamus_caryotoides	Chamaedorea_seifrizii)))	((Reinhardtia_simplex	(Reinhardtia_paiewonskiana	Reinhardtia_latisecta))	((Elaeis_guineensis	Elaeis_oleifera)	(Bactris_major	Attalea_speciosa))))))	Leopoldinia_pulchra)	Sclerosperma_profizianum))	Kingia_australis);
((Nypa_fruticans	((Calamus_caryotoides	Chamaedorea_seifrizii)	(((((Serenoa_repens	((Sclerosperma_profizianum	(Orania_palindan	(Pseudophoenix_vinifera	Podococcus_barteri)))	(((Prestoea_acuminata	(Oenocarpus_bataua	Oenocarpus_minor))	((Burretiokentia_grandiflora	Pelagodoxa_henryana)	((Heterospathe_cagayanensis	(Veitchia_spiralis	Kentiopsis_piersoniorum))	(Hydriastele_microspadix	Dictyosperma_album))))	(Manicaria_saccifera	Geonoma_undata))))	(Roystonea_regia	((Reinhardtia_simplex	(Reinhardtia_paiewonskiana	Reinhardtia_latisecta))	((Elaeis_guineensis	Elaeis_oleifera)	(Bactris_major	Attalea_speciosa)))))	Phoenix_dactylifera)	(Leopoldinia_pulchra	Iriartea_deltoidea))	Sabal_domingensis)))	Kingia_australis);
((((Roystonea_regia	((((Reinhardtia_simplex	(Reinhardtia_paiewonskiana	Reinhardtia_latisecta))	((Elaeis_guineensis	Elaeis_oleifera)	(Bactris_major	Attalea_speciosa)))	((Phoenix_dactylifera	((Sabal_domingensis	Iriartea_deltoidea)	(Nypa_fruticans	Chamaedorea_seifrizii)))	(((Pseudophoenix_vinifera	Podococcus_barteri)	(Sclerosperma_profizianum	Orania_palindan))	((Pelagodoxa_henryana	((Manicaria_saccifera	Geonoma_undata)	((((Kentiopsis_piersoniorum	Heterospathe_cagayanensis)	Hydriastele_microspadix)	Dictyosperma_album)	(Veitchia_spiralis	Burretiokentia_grandiflora))))	(Prestoea_acuminata	(Oenocarpus_bataua	Oenocarpus_minor))))))	Serenoa_repens))	Calamus_caryotoides)	Leopoldinia_pulchra)	Kingia_australis);
(((Nypa_fruticans	(Chamaedorea_seifrizii	((Phoenix_dactylifera	((((Reinhardtia_simplex	(Reinhardtia_paiewonskiana	Reinhardtia_latisecta))	((Elaeis_guineensis	Elaeis_oleifera)	(Bactris_major	Attalea_speciosa)))	((Sabal_domingensis	(Calamus_caryotoides	Iriartea_deltoidea))	Roystonea_regia))	Serenoa_repens))	(((Pseudophoenix_vinifera	Podococcus_barteri)	(Sclerosperma_profizianum	Orania_palindan))	(((Manicaria_saccifera	Geonoma_undata)	((((Kentiopsis_piersoniorum	Heterospathe_cagayanensis)	Hydriastele_microspadix)	Dictyosperma_album)	(Veitchia_spiralis	Burretiokentia_grandiflora)))	((Prestoea_acuminata	(Oenocarpus_bataua	Oenocarpus_minor))	Pelagodoxa_henryana))))))	Leopoldinia_pulchra)	Kingia_australis);
((Nypa_fruticans	((Calamus_caryotoides	Chamaedorea_seifrizii)	(((Reinhardtia_simplex	(Reinhardtia_paiewonskiana	Reinhardtia_latisecta))	((Elaeis_guineensis	Elaeis_oleifera)	(Bactris_major	Attalea_speciosa)))	(((Leopoldinia_pulchra	Iriartea_deltoidea)	Roystonea_regia)	(((Podococcus_barteri	(Sclerosperma_profizianum	Orania_palindan))	(((Manicaria_saccifera	Geonoma_undata)	(Dictyosperma_album	((Veitchia_spiralis	Burretiokentia_grandiflora)	((Kentiopsis_piersoniorum	Heterospathe_cagayanensis)	Hydriastele_microspadix))))	((Prestoea_acuminata	(Oenocarpus_bataua	Oenocarpus_minor))	Pelagodoxa_henryana)))	(Sabal_domingensis	(Pseudophoenix_vinifera	(Serenoa_repens	Phoenix_dactylifera))))))))	Kingia_australis);
((Nypa_fruticans	((Calamus_caryotoides	Chamaedorea_seifrizii)	(((Leopoldinia_pulchra	Iriartea_deltoidea)	(((((Pseudophoenix_vinifera	Podococcus_barteri)	(Sclerosperma_profizianum	Orania_palindan))	(((Serenoa_repens	Manicaria_saccifera)	Geonoma_undata)	(((Dictyosperma_album	(Veitchia_spiralis	Burretiokentia_grandiflora))	(Hydriastele_microspadix	(Kentiopsis_piersoniorum	Heterospathe_cagayanensis)))	((Prestoea_acuminata	(Oenocarpus_bataua	Oenocarpus_minor))	Pelagodoxa_henryana))))	(((Bactris_major	(Reinhardtia_simplex	(Reinhardtia_paiewonskiana	Reinhardtia_latisecta)))	((Elaeis_guineensis	Elaeis_oleifera)	Attalea_speciosa))	Roystonea_regia))	Phoenix_dactylifera))	Sabal_domingensis)))	Kingia_australis);
((Nypa_fruticans	((Roystonea_regia	(((Elaeis_oleifera	Elaeis_guineensis)	(Bactris_major	Attalea_speciosa))	((Reinhardtia_paiewonskiana	Reinhardtia_latisecta)	Reinhardtia_simplex)))	((Chamaedorea_seifrizii	((((Prestoea_acuminata	(Oenocarpus_bataua	Oenocarpus_minor))	(Pelagodoxa_henryana	((Burretiokentia_grandiflora	(((Heterospathe_cagayanensis	(Hydriastele_microspadix	Leopoldinia_pulchra))	(Dictyosperma_album	Veitchia_spiralis))	Kentiopsis_piersoniorum))	(Geonoma_undata	Manicaria_saccifera))))	((Orania_palindan	(Pseudophoenix_vinifera	Podococcus_barteri))	Sclerosperma_profizianum))	(Sabal_domingensis	(Serenoa_repens	Phoenix_dactylifera))))	(Calamus_caryotoides	Iriartea_deltoidea))))	Kingia_australis);
((Nypa_fruticans	(((Iriartea_deltoidea	Sabal_domingensis)	((Serenoa_repens	(Phoenix_dactylifera	Calamus_caryotoides))	((Roystonea_regia	(((Elaeis_oleifera	Elaeis_guineensis)	(Bactris_major	Attalea_speciosa))	((Reinhardtia_paiewonskiana	Reinhardtia_latisecta)	(Pseudophoenix_vinifera	Reinhardtia_simplex))))	(((Prestoea_acuminata	(Oenocarpus_bataua	Oenocarpus_minor))	(Pelagodoxa_henryana	((((Hydriastele_microspadix	Leopoldinia_pulchra)	(Veitchia_spiralis	(Burretiokentia_grandiflora	(Heterospathe_cagayanensis	Kentiopsis_piersoniorum))))	Dictyosperma_album)	(Geonoma_undata	Manicaria_saccifera))))	((Orania_palindan	Podococcus_barteri)	Sclerosperma_profizianum)))))	Chamaedorea_seifrizii))	Kingia_australis);
(((Roystonea_regia	(((Bactris_major	(Attalea_speciosa	(Elaeis_oleifera	Elaeis_guineensis)))	((Reinhardtia_paiewonskiana	Reinhardtia_latisecta)	Reinhardtia_simplex))	((((((Prestoea_acuminata	(Oenocarpus_bataua	Oenocarpus_minor))	Pelagodoxa_henryana)	((Geonoma_undata	((((Hydriastele_microspadix	(Heterospathe_cagayanensis	Kentiopsis_piersoniorum))	Dictyosperma_album)	Burretiokentia_grandiflora)	Veitchia_spiralis))	Manicaria_saccifera))	((Orania_palindan	(Pseudophoenix_vinifera	Podococcus_barteri))	Sclerosperma_profizianum))	((((Calamus_caryotoides	Chamaedorea_seifrizii)	Nypa_fruticans)	(Iriartea_deltoidea	Sabal_domingensis))	Phoenix_dactylifera))	Serenoa_repens)))	Leopoldinia_pulchra)	Kingia_australis);
((Nypa_fruticans	((((((((Elaeis_oleifera	Elaeis_guineensis)	(Bactris_major	Attalea_speciosa))	((((Reinhardtia_paiewonskiana	Reinhardtia_latisecta)	(Leopoldinia_pulchra	Reinhardtia_simplex))	(Pseudophoenix_vinifera	(Serenoa_repens	Phoenix_dactylifera)))	(((Geonoma_undata	((Prestoea_acuminata	(Oenocarpus_bataua	Oenocarpus_minor))	((Burretiokentia_grandiflora	Pelagodoxa_henryana)	((Veitchia_spiralis	(Hydriastele_microspadix	(Heterospathe_cagayanensis	Kentiopsis_piersoniorum)))	Dictyosperma_album))))	Manicaria_saccifera)	((Orania_palindan	Podococcus_barteri)	Sclerosperma_profizianum))))	Roystonea_regia)	Iriartea_deltoidea)	Sabal_domingensis)	Chamaedorea_seifrizii)	Calamus_caryotoides))	Kingia_australis);
(((Roystonea_regia	(((Iriartea_deltoidea	Sabal_domingensis)	(Chamaedorea_seifrizii	Nypa_fruticans))	(((((Prestoea_acuminata	(Oenocarpus_bataua	Oenocarpus_minor))	Pelagodoxa_henryana)	((Dictyosperma_album	((Kentiopsis_piersoniorum	(Burretiokentia_grandiflora	Veitchia_spiralis))	(Heterospathe_cagayanensis	Hydriastele_microspadix)))	(Manicaria_saccifera	Geonoma_undata)))	(Orania_palindan	(Podococcus_barteri	(Calamus_caryotoides	Sclerosperma_profizianum))))	((((Reinhardtia_paiewonskiana	Reinhardtia_latisecta)	Reinhardtia_simplex)	((Elaeis_oleifera	Elaeis_guineensis)	(Bactris_major	Attalea_speciosa)))	(Pseudophoenix_vinifera	(Serenoa_repens	Phoenix_dactylifera))))))	Leopoldinia_pulchra)	Kingia_australis);
((Calamus_caryotoides	(Nypa_fruticans	(((((((Prestoea_acuminata	(Oenocarpus_bataua	Oenocarpus_minor))	(Pelagodoxa_henryana	(Manicaria_saccifera	(Geonoma_undata	((Hydriastele_microspadix	Dictyosperma_album)	((Kentiopsis_piersoniorum	(Burretiokentia_grandiflora	Veitchia_spiralis))	Heterospathe_cagayanensis))))))	(Sclerosperma_profizianum	(Orania_palindan	Podococcus_barteri)))	((((Reinhardtia_paiewonskiana	Reinhardtia_latisecta)	(Leopoldinia_pulchra	Reinhardtia_simplex))	((Elaeis_oleifera	Elaeis_guineensis)	(Bactris_major	Attalea_speciosa)))	(Pseudophoenix_vinifera	(Serenoa_repens	Phoenix_dactylifera))))	Roystonea_regia)	(Iriartea_deltoidea	Sabal_domingensis))	Chamaedorea_seifrizii)))	Kingia_australis);
((Roystonea_regia	(Iriartea_deltoidea	((((((Pelagodoxa_henryana	(Oenocarpus_bataua	Oenocarpus_minor))	(Geonoma_undata	((Manicaria_saccifera	Prestoea_acuminata)	(Dictyosperma_album	(((Leopoldinia_pulchra	Hydriastele_microspadix)	(Heterospathe_cagayanensis	Kentiopsis_piersoniorum))	(Burretiokentia_grandiflora	Veitchia_spiralis))))))	(Sclerosperma_profizianum	(Orania_palindan	Podococcus_barteri)))	(Pseudophoenix_vinifera	(Chamaedorea_seifrizii	Nypa_fruticans)))	(Sabal_domingensis	((Calamus_caryotoides	Serenoa_repens)	Phoenix_dactylifera)))	(((Reinhardtia_paiewonskiana	Reinhardtia_latisecta)	Reinhardtia_simplex)	((Elaeis_oleifera	Elaeis_guineensis)	(Bactris_major	Attalea_speciosa))))))	Kingia_australis);
((Roystonea_regia	((Sabal_domingensis	Iriartea_deltoidea)	(((Serenoa_repens	Phoenix_dactylifera)	((((Pseudophoenix_vinifera	Podococcus_barteri)	(Sclerosperma_profizianum	Orania_palindan))	((((Calamus_caryotoides	Chamaedorea_seifrizii)	Nypa_fruticans)	Pelagodoxa_henryana)	(Prestoea_acuminata	(Oenocarpus_bataua	Oenocarpus_minor))))	((Manicaria_saccifera	(Leopoldinia_pulchra	Geonoma_undata))	(Dictyosperma_album	(Hydriastele_microspadix	(Heterospathe_cagayanensis	((Burretiokentia_grandiflora	Veitchia_spiralis)	Kentiopsis_piersoniorum)))))))	(((Reinhardtia_paiewonskiana	Reinhardtia_latisecta)	Reinhardtia_simplex)	((Elaeis_oleifera	Elaeis_guineensis)	(Bactris_major	Attalea_speciosa))))))	Kingia_australis);
((Nypa_fruticans	(((((Reinhardtia_paiewonskiana	Reinhardtia_latisecta)	Reinhardtia_simplex)	((Elaeis_oleifera	Elaeis_guineensis)	(Bactris_major	Attalea_speciosa)))	Roystonea_regia)	(Serenoa_repens	(((Sabal_domingensis	Iriartea_deltoidea)	((Pseudophoenix_vinifera	Phoenix_dactylifera)	(Calamus_caryotoides	Chamaedorea_seifrizii)))	(((Pelagodoxa_henryana	(Geonoma_undata	(Manicaria_saccifera	(Dictyosperma_album	((((Leopoldinia_pulchra	Hydriastele_microspadix)	(Heterospathe_cagayanensis	Kentiopsis_piersoniorum))	Burretiokentia_grandiflora)	Veitchia_spiralis)))))	(Prestoea_acuminata	(Oenocarpus_bataua	Oenocarpus_minor)))	(Sclerosperma_profizianum	(Podococcus_barteri	Orania_palindan)))))))	Kingia_australis);
((Nypa_fruticans	(((Iriartea_deltoidea	((((Reinhardtia_paiewonskiana	Reinhardtia_latisecta)	Reinhardtia_simplex)	((Elaeis_oleifera	Elaeis_guineensis)	(Bactris_major	Attalea_speciosa)))	Roystonea_regia))	((Sabal_domingensis	(Leopoldinia_pulchra	Phoenix_dactylifera))	((((Pelagodoxa_henryana	((Geonoma_undata	Manicaria_saccifera)	(Dictyosperma_album	(((Hydriastele_microspadix	(Heterospathe_cagayanensis	Kentiopsis_piersoniorum))	Burretiokentia_grandiflora)	Veitchia_spiralis))))	(Prestoea_acuminata	(Oenocarpus_bataua	Oenocarpus_minor)))	((Pseudophoenix_vinifera	(Calamus_caryotoides	Podococcus_barteri))	(Orania_palindan	Sclerosperma_profizianum)))	Serenoa_repens)))	Chamaedorea_seifrizii))	Kingia_australis);
((((Pseudophoenix_vinifera	Podococcus_barteri)	Orania_palindan)	((((Oenocarpus_bataua	(Prestoea_acuminata	Oenocarpus_minor))	(((Geonoma_undata	Manicaria_saccifera)	(Dictyosperma_album	(Hydriastele_microspadix	(((Burretiokentia_grandiflora	Veitchia_spiralis)	Kentiopsis_piersoniorum)	Heterospathe_cagayanensis))))	Pelagodoxa_henryana))	(((Leopoldinia_pulchra	Roystonea_regia)	(((Reinhardtia_simplex	(Reinhardtia_latisecta	Reinhardtia_paiewonskiana))	((Attalea_speciosa	Bactris_major)	(Elaeis_guineensis	Elaeis_oleifera)))	((Nypa_fruticans	(Calamus_caryotoides	Chamaedorea_seifrizii))	(Iriartea_deltoidea	Sabal_domingensis))))	(Serenoa_repens	Phoenix_dactylifera)))	Sclerosperma_profizianum))	Kingia_australis);
(((Nypa_fruticans	(Calamus_caryotoides	(((Iriartea_deltoidea	((Pseudophoenix_vinifera	Phoenix_dactylifera)	Sabal_domingensis))	((((Podococcus_barteri	Orania_palindan)	Sclerosperma_profizianum)	((Pelagodoxa_henryana	(Prestoea_acuminata	(Oenocarpus_minor	Oenocarpus_bataua)))	((Geonoma_undata	Manicaria_saccifera)	(Dictyosperma_album	((Hydriastele_microspadix	(Kentiopsis_piersoniorum	Heterospathe_cagayanensis))	(Burretiokentia_grandiflora	Veitchia_spiralis))))))	(Serenoa_repens	(Roystonea_regia	((Reinhardtia_simplex	(Reinhardtia_latisecta	Reinhardtia_paiewonskiana))	((Attalea_speciosa	Bactris_major)	(Elaeis_guineensis	Elaeis_oleifera)))))))	Chamaedorea_seifrizii)))	Leopoldinia_pulchra)	Kingia_australis);
(((Roystonea_regia	(((((Reinhardtia_simplex	(Reinhardtia_latisecta	Reinhardtia_paiewonskiana))	((Attalea_speciosa	Bactris_major)	(Elaeis_guineensis	Elaeis_oleifera)))	((((Serenoa_repens	Phoenix_dactylifera)	Sabal_domingensis)	((((Pseudophoenix_vinifera	Podococcus_barteri)	Orania_palindan)	Sclerosperma_profizianum)	((Prestoea_acuminata	(Oenocarpus_minor	Oenocarpus_bataua))	(((Manicaria_saccifera	(Geonoma_undata	(((Kentiopsis_piersoniorum	Heterospathe_cagayanensis)	Veitchia_spiralis)	Dictyosperma_album)))	Hydriastele_microspadix)	Pelagodoxa_henryana))))	((Chamaedorea_seifrizii	Calamus_caryotoides)	Nypa_fruticans)))	Iriartea_deltoidea)	Burretiokentia_grandiflora))	Leopoldinia_pulchra)	Kingia_australis);
(((Calamus_caryotoides	(Nypa_fruticans	(((((Reinhardtia_simplex	(Reinhardtia_latisecta	Reinhardtia_paiewonskiana))	((Attalea_speciosa	Bactris_major)	(Elaeis_guineensis	Elaeis_oleifera)))	(((((Podococcus_barteri	Orania_palindan)	Sclerosperma_profizianum)	((Manicaria_saccifera	((Pelagodoxa_henryana	(Prestoea_acuminata	(Oenocarpus_minor	Oenocarpus_bataua)))	((Burretiokentia_grandiflora	(((Kentiopsis_piersoniorum	Heterospathe_cagayanensis)	Hydriastele_microspadix)	Veitchia_spiralis))	Dictyosperma_album)))	Geonoma_undata))	(Pseudophoenix_vinifera	(Serenoa_repens	Phoenix_dactylifera)))	(Iriartea_deltoidea	Roystonea_regia)))	Sabal_domingensis)	Chamaedorea_seifrizii)))	Leopoldinia_pulchra)	Kingia_australis);
((Nypa_fruticans	((((((Serenoa_repens	((((Pseudophoenix_vinifera	Podococcus_barteri)	Orania_palindan)	Sclerosperma_profizianum)	((Prestoea_acuminata	(Oenocarpus_minor	Oenocarpus_bataua))	((((Veitchia_spiralis	((Kentiopsis_piersoniorum	Heterospathe_cagayanensis)	Hydriastele_microspadix))	Dictyosperma_album)	((Leopoldinia_pulchra	Geonoma_undata)	Manicaria_saccifera))	Pelagodoxa_henryana))))	((Burretiokentia_grandiflora	Roystonea_regia)	((Reinhardtia_simplex	(Reinhardtia_latisecta	Reinhardtia_paiewonskiana))	((Attalea_speciosa	Bactris_major)	(Elaeis_guineensis	Elaeis_oleifera)))))	(Phoenix_dactylifera	Sabal_domingensis))	Iriartea_deltoidea)	Chamaedorea_seifrizii)	Calamus_caryotoides))	Kingia_australis);
((Nypa_fruticans	((((((((((Pseudophoenix_vinifera	Podococcus_barteri)	Orania_palindan)	Sclerosperma_profizianum)	((Prestoea_acuminata	(Oenocarpus_minor	Oenocarpus_bataua))	(((Burretiokentia_grandiflora	((((Hydriastele_microspadix	Dictyosperma_album)	Heterospathe_cagayanensis)	Kentiopsis_piersoniorum)	Veitchia_spiralis))	(Geonoma_undata	Manicaria_saccifera))	Pelagodoxa_henryana)))	(Roystonea_regia	(((Leopoldinia_pulchra	Reinhardtia_simplex)	(Reinhardtia_latisecta	Reinhardtia_paiewonskiana))	((Attalea_speciosa	Bactris_major)	(Elaeis_guineensis	Elaeis_oleifera)))))	Phoenix_dactylifera)	Iriartea_deltoidea)	(Serenoa_repens	Sabal_domingensis))	Chamaedorea_seifrizii)	Calamus_caryotoides))	Kingia_australis);
(((Elaeis_guineensis	(Elaeis_oleifera	((((((Phoenix_dactylifera	((Chamaedorea_seifrizii	(Nypa_fruticans	Calamus_caryotoides))	(Iriartea_deltoidea	Sabal_domingensis)))	(Pseudophoenix_vinifera	Serenoa_repens))	(Sclerosperma_profizianum	(((Prestoea_acuminata	(Oenocarpus_minor	Oenocarpus_bataua))	((((Hydriastele_microspadix	(Heterospathe_cagayanensis	(Veitchia_spiralis	(Burretiokentia_grandiflora	Kentiopsis_piersoniorum))))	Dictyosperma_album)	(Geonoma_undata	Manicaria_saccifera))	Pelagodoxa_henryana))	(Podococcus_barteri	Orania_palindan))))	Roystonea_regia)	(Reinhardtia_simplex	(Reinhardtia_latisecta	Reinhardtia_paiewonskiana)))	(Attalea_speciosa	Bactris_major))))	Leopoldinia_pulchra)	Kingia_australis);
((((Nypa_fruticans	Calamus_caryotoides)	(((Iriartea_deltoidea	Sabal_domingensis)	(((((Sclerosperma_profizianum	Podococcus_barteri)	Orania_palindan)	((Prestoea_acuminata	(Oenocarpus_minor	Oenocarpus_bataua))	((((((Hydriastele_microspadix	(Heterospathe_cagayanensis	Kentiopsis_piersoniorum))	Burretiokentia_grandiflora)	Veitchia_spiralis)	Dictyosperma_album)	(Geonoma_undata	(Serenoa_repens	Manicaria_saccifera)))	Pelagodoxa_henryana)))	(Roystonea_regia	((Reinhardtia_simplex	(Reinhardtia_latisecta	Reinhardtia_paiewonskiana))	((Attalea_speciosa	Bactris_major)	(Elaeis_guineensis	Elaeis_oleifera)))))	(Pseudophoenix_vinifera	Phoenix_dactylifera)))	Chamaedorea_seifrizii))	Leopoldinia_pulchra)	Kingia_australis);
((Nypa_fruticans	(Calamus_caryotoides	((((Sclerosperma_profizianum	((Pseudophoenix_vinifera	Podococcus_barteri)	Orania_palindan))	(((Geonoma_undata	Manicaria_saccifera)	((((Hydriastele_microspadix	(Heterospathe_cagayanensis	Kentiopsis_piersoniorum))	Burretiokentia_grandiflora)	Veitchia_spiralis)	Dictyosperma_album))	(Pelagodoxa_henryana	(Prestoea_acuminata	(Oenocarpus_minor	Oenocarpus_bataua)))))	(((Roystonea_regia	Iriartea_deltoidea)	((Leopoldinia_pulchra	Reinhardtia_simplex)	(Reinhardtia_latisecta	Reinhardtia_paiewonskiana)))	((Sabal_domingensis	(Serenoa_repens	Phoenix_dactylifera))	((Attalea_speciosa	Bactris_major)	(Elaeis_guineensis	Elaeis_oleifera)))))	Chamaedorea_seifrizii)))	Kingia_australis);
(((Roystonea_regia	(Nypa_fruticans	(((Calamus_caryotoides	Chamaedorea_seifrizii)	((((Sclerosperma_profizianum	((Pseudophoenix_vinifera	Podococcus_barteri)	Orania_palindan))	((Prestoea_acuminata	(Oenocarpus_minor	Oenocarpus_bataua))	(((Geonoma_undata	Manicaria_saccifera)	((((Hydriastele_microspadix	(Heterospathe_cagayanensis	Kentiopsis_piersoniorum))	Burretiokentia_grandiflora)	Veitchia_spiralis)	Dictyosperma_album))	Pelagodoxa_henryana)))	(Serenoa_repens	Phoenix_dactylifera))	(Sabal_domingensis	Iriartea_deltoidea)))	(((Attalea_speciosa	Bactris_major)	(Elaeis_guineensis	Elaeis_oleifera))	(Reinhardtia_simplex	(Reinhardtia_latisecta	Reinhardtia_paiewonskiana))))))	Leopoldinia_pulchra)	Kingia_australis);
(((Roystonea_regia	((Phoenix_dactylifera	(((Reinhardtia_latisecta	Reinhardtia_paiewonskiana)	Reinhardtia_simplex)	((Attalea_speciosa	(Elaeis_guineensis	Elaeis_oleifera))	Bactris_major)))	(((Nypa_fruticans	(Calamus_caryotoides	Chamaedorea_seifrizii))	(Iriartea_deltoidea	Sabal_domingensis))	(((Orania_palindan	(Podococcus_barteri	Sclerosperma_profizianum))	((Pelagodoxa_henryana	(Pseudophoenix_vinifera	(((Dictyosperma_album	(Hydriastele_microspadix	(Heterospathe_cagayanensis	Kentiopsis_piersoniorum)))	(Veitchia_spiralis	Burretiokentia_grandiflora))	(Geonoma_undata	Manicaria_saccifera))))	(Prestoea_acuminata	(Oenocarpus_bataua	Oenocarpus_minor))))	Serenoa_repens))))	Leopoldinia_pulchra)	Kingia_australis);
((Nypa_fruticans	((Chamaedorea_seifrizii	((((Phoenix_dactylifera	Pseudophoenix_vinifera)	(((Orania_palindan	(Podococcus_barteri	Sclerosperma_profizianum))	((Pelagodoxa_henryana	((Dictyosperma_album	(Veitchia_spiralis	(Burretiokentia_grandiflora	(Hydriastele_microspadix	(Heterospathe_cagayanensis	Kentiopsis_piersoniorum)))))	(Geonoma_undata	(Serenoa_repens	Manicaria_saccifera))))	(Prestoea_acuminata	(Oenocarpus_bataua	Oenocarpus_minor))))	((((Reinhardtia_latisecta	Reinhardtia_paiewonskiana)	(Leopoldinia_pulchra	Reinhardtia_simplex))	((Attalea_speciosa	(Elaeis_guineensis	Elaeis_oleifera))	Bactris_major))	Roystonea_regia)))	Iriartea_deltoidea)	Sabal_domingensis))	Calamus_caryotoides))	Kingia_australis);
(((Roystonea_regia	(((((Nypa_fruticans	Chamaedorea_seifrizii)	(Iriartea_deltoidea	Sabal_domingensis))	(Phoenix_dactylifera	Pseudophoenix_vinifera))	((Orania_palindan	(Podococcus_barteri	(Calamus_caryotoides	Sclerosperma_profizianum)))	(Pelagodoxa_henryana	((((Dictyosperma_album	(Hydriastele_microspadix	(Burretiokentia_grandiflora	((Heterospathe_cagayanensis	Kentiopsis_piersoniorum)	Veitchia_spiralis))))	(Geonoma_undata	Manicaria_saccifera))	Serenoa_repens)	(Prestoea_acuminata	(Oenocarpus_bataua	Oenocarpus_minor))))))	(((Reinhardtia_latisecta	Reinhardtia_paiewonskiana)	Reinhardtia_simplex)	((Elaeis_guineensis	Elaeis_oleifera)	(Bactris_major	Attalea_speciosa)))))	Leopoldinia_pulchra)	Kingia_australis);
(((Podococcus_barteri	((((Nypa_fruticans	((Pseudophoenix_vinifera	Serenoa_repens)	Phoenix_dactylifera))	(((Prestoea_acuminata	(Oenocarpus_bataua	Oenocarpus_minor))	(((Geonoma_undata	Manicaria_saccifera)	((Dictyosperma_album	((Hydriastele_microspadix	((Calamus_caryotoides	Heterospathe_cagayanensis)	Kentiopsis_piersoniorum))	Veitchia_spiralis))	Pelagodoxa_henryana))	Chamaedorea_seifrizii))	((((Reinhardtia_latisecta	Reinhardtia_paiewonskiana)	Reinhardtia_simplex)	((Elaeis_guineensis	Elaeis_oleifera)	(Bactris_major	Attalea_speciosa)))	((Sabal_domingensis	Iriartea_deltoidea)	(Burretiokentia_grandiflora	Roystonea_regia)))))	Sclerosperma_profizianum)	Orania_palindan))	Leopoldinia_pulchra)	Kingia_australis);
(((((Elaeis_guineensis	Elaeis_oleifera)	(Bactris_major	Attalea_speciosa))	(((((Sabal_domingensis	(Pseudophoenix_vinifera	Phoenix_dactylifera))	((Chamaedorea_seifrizii	Nypa_fruticans)	Iriartea_deltoidea))	((((Sclerosperma_profizianum	(Orania_palindan	Podococcus_barteri))	((Prestoea_acuminata	(Oenocarpus_bataua	Oenocarpus_minor))	((Manicaria_saccifera	Pelagodoxa_henryana)	(Geonoma_undata	(Burretiokentia_grandiflora	(Dictyosperma_album	((Hydriastele_microspadix	(Heterospathe_cagayanensis	Kentiopsis_piersoniorum))	Veitchia_spiralis)))))))	Calamus_caryotoides)	Serenoa_repens))	Roystonea_regia)	((Reinhardtia_latisecta	Reinhardtia_paiewonskiana)	Reinhardtia_simplex)))	Leopoldinia_pulchra)	Kingia_australis);
((Calamus_caryotoides	(Nypa_fruticans	(((((((Pelagodoxa_henryana	(((Veitchia_spiralis	Burretiokentia_grandiflora)	(Prestoea_acuminata	Manicaria_saccifera))	((Hydriastele_microspadix	(Heterospathe_cagayanensis	Kentiopsis_piersoniorum))	(Dictyosperma_album	Geonoma_undata))))	(Oenocarpus_bataua	Oenocarpus_minor))	((Podococcus_barteri	Orania_palindan)	Sclerosperma_profizianum))	Serenoa_repens)	(Roystonea_regia	((((Reinhardtia_latisecta	Reinhardtia_paiewonskiana)	(Leopoldinia_pulchra	Reinhardtia_simplex))	((Elaeis_guineensis	Elaeis_oleifera)	Attalea_speciosa))	Bactris_major)))	((Pseudophoenix_vinifera	Phoenix_dactylifera)	(Iriartea_deltoidea	Sabal_domingensis)))	Chamaedorea_seifrizii)))	Kingia_australis);
(((Calamus_caryotoides	(Nypa_fruticans	((((((((Geonoma_undata	Manicaria_saccifera)	((Hydriastele_microspadix	((Veitchia_spiralis	Burretiokentia_grandiflora)	(Heterospathe_cagayanensis	Kentiopsis_piersoniorum)))	Dictyosperma_album))	((Prestoea_acuminata	(Oenocarpus_bataua	Oenocarpus_minor))	Pelagodoxa_henryana))	(Orania_palindan	(Sclerosperma_profizianum	(Pseudophoenix_vinifera	Podococcus_barteri))))	(Serenoa_repens	((((Elaeis_guineensis	Elaeis_oleifera)	(Attalea_speciosa	Bactris_major))	((Reinhardtia_latisecta	Reinhardtia_paiewonskiana)	Reinhardtia_simplex))	Roystonea_regia)))	Phoenix_dactylifera)	(Iriartea_deltoidea	Sabal_domingensis))	Chamaedorea_seifrizii)))	Leopoldinia_pulchra)	Kingia_australis);
(((Manicaria_saccifera	((((((Heterospathe_cagayanensis	Kentiopsis_piersoniorum)	Hydriastele_microspadix)	(Veitchia_spiralis	Burretiokentia_grandiflora))	Dictyosperma_album)	(((Prestoea_acuminata	(Oenocarpus_bataua	Oenocarpus_minor))	Pelagodoxa_henryana)	((Sclerosperma_profizianum	(Podococcus_barteri	Orania_palindan))	(((Pseudophoenix_vinifera	(Serenoa_repens	Phoenix_dactylifera))	((Bactris_major	((Elaeis_guineensis	Elaeis_oleifera)	Attalea_speciosa))	((Reinhardtia_latisecta	Reinhardtia_paiewonskiana)	Reinhardtia_simplex)))	(((Chamaedorea_seifrizii	Calamus_caryotoides)	Nypa_fruticans)	((Roystonea_regia	Sabal_domingensis)	Iriartea_deltoidea))))))	Geonoma_undata))	Leopoldinia_pulchra)	Kingia_australis);
((Nypa_fruticans	((Chamaedorea_seifrizii	(Roystonea_regia	((Sabal_domingensis	((((Prestoea_acuminata	(Oenocarpus_bataua	Oenocarpus_minor))	(((Geonoma_undata	Manicaria_saccifera)	((((Heterospathe_cagayanensis	Kentiopsis_piersoniorum)	(Leopoldinia_pulchra	Hydriastele_microspadix))	(Veitchia_spiralis	Burretiokentia_grandiflora))	Dictyosperma_album))	Pelagodoxa_henryana))	(Sclerosperma_profizianum	(Podococcus_barteri	Orania_palindan)))	((Serenoa_repens	(Phoenix_dactylifera	Pseudophoenix_vinifera))	((Bactris_major	((Elaeis_guineensis	Elaeis_oleifera)	Attalea_speciosa))	((Reinhardtia_latisecta	Reinhardtia_paiewonskiana)	Reinhardtia_simplex)))))	Iriartea_deltoidea)))	Calamus_caryotoides))	Kingia_australis);
((((Chamaedorea_seifrizii	(((((Oenocarpus_bataua	Oenocarpus_minor)	(Sclerosperma_profizianum	((Pseudophoenix_vinifera	Podococcus_barteri)	Orania_palindan)))	((Manicaria_saccifera	(((((((Heterospathe_cagayanensis	Kentiopsis_piersoniorum)	Hydriastele_microspadix)	Dictyosperma_album)	Veitchia_spiralis)	Burretiokentia_grandiflora)	Prestoea_acuminata)	Geonoma_undata))	Pelagodoxa_henryana))	((Serenoa_repens	Phoenix_dactylifera)	Sabal_domingensis))	(((Bactris_major	((Elaeis_guineensis	Elaeis_oleifera)	Attalea_speciosa))	((Reinhardtia_latisecta	Reinhardtia_paiewonskiana)	Reinhardtia_simplex))	(Roystonea_regia	(Leopoldinia_pulchra	Iriartea_deltoidea)))))	Nypa_fruticans)	Calamus_caryotoides)	Kingia_australis);
((Nypa_fruticans	(Chamaedorea_seifrizii	(((Iriartea_deltoidea	Sabal_domingensis)	((Roystonea_regia	((Reinhardtia_simplex	(Reinhardtia_latisecta	Reinhardtia_paiewonskiana))	((Elaeis_guineensis	Elaeis_oleifera)	(Bactris_major	Attalea_speciosa))))	((Sclerosperma_profizianum	(Orania_palindan	Podococcus_barteri))	(((Geonoma_undata	Manicaria_saccifera)	((((Heterospathe_cagayanensis	Kentiopsis_piersoniorum)	Dictyosperma_album)	((Leopoldinia_pulchra	Hydriastele_microspadix)	Burretiokentia_grandiflora))	Veitchia_spiralis))	(Pelagodoxa_henryana	(Oenocarpus_bataua	(Oenocarpus_minor	Prestoea_acuminata)))))))	(Calamus_caryotoides	(Pseudophoenix_vinifera	(Serenoa_repens	Phoenix_dactylifera))))))	Kingia_australis);
((Nypa_fruticans	((Chamaedorea_seifrizii	(((((Bactris_major	((Leopoldinia_pulchra	Reinhardtia_simplex)	(Reinhardtia_latisecta	Reinhardtia_paiewonskiana)))	Attalea_speciosa)	(Elaeis_guineensis	Elaeis_oleifera))	((Serenoa_repens	((Sclerosperma_profizianum	(Orania_palindan	(Pseudophoenix_vinifera	Podococcus_barteri)))	(((Prestoea_acuminata	(((Veitchia_spiralis	Burretiokentia_grandiflora)	(Geonoma_undata	Manicaria_saccifera))	(Dictyosperma_album	((Heterospathe_cagayanensis	Kentiopsis_piersoniorum)	Hydriastele_microspadix))))	Pelagodoxa_henryana)	(Oenocarpus_bataua	Oenocarpus_minor))))	(Sabal_domingensis	Phoenix_dactylifera)))	(Roystonea_regia	Iriartea_deltoidea)))	Calamus_caryotoides))	Kingia_australis);
(((Nypa_fruticans	(Chamaedorea_seifrizii	((Sabal_domingensis	Iriartea_deltoidea)	(Roystonea_regia	((((Calamus_caryotoides	Podococcus_barteri)	(Sclerosperma_profizianum	Orania_palindan))	((((Geonoma_undata	Manicaria_saccifera)	(Dictyosperma_album	((Burretiokentia_grandiflora	Veitchia_spiralis)	(Hydriastele_microspadix	(Heterospathe_cagayanensis	Kentiopsis_piersoniorum)))))	Pelagodoxa_henryana)	(Prestoea_acuminata	(Oenocarpus_bataua	Oenocarpus_minor))))	((((Elaeis_guineensis	Elaeis_oleifera)	(Attalea_speciosa	Bactris_major))	(Reinhardtia_simplex	(Reinhardtia_latisecta	Reinhardtia_paiewonskiana)))	(Pseudophoenix_vinifera	(Serenoa_repens	Phoenix_dactylifera))))))))	Leopoldinia_pulchra)	Kingia_australis);
(((Calamus_caryotoides	(Nypa_fruticans	(Chamaedorea_seifrizii	(Roystonea_regia	((((Orania_palindan	((Pseudophoenix_vinifera	Podococcus_barteri)	Sclerosperma_profizianum))	((((Geonoma_undata	Manicaria_saccifera)	(Dictyosperma_album	(Hydriastele_microspadix	((Heterospathe_cagayanensis	Kentiopsis_piersoniorum)	(Burretiokentia_grandiflora	Veitchia_spiralis)))))	Pelagodoxa_henryana)	(Prestoea_acuminata	(Oenocarpus_bataua	Oenocarpus_minor))))	((Phoenix_dactylifera	(Sabal_domingensis	Serenoa_repens))	((Bactris_major	((Elaeis_guineensis	Elaeis_oleifera)	Attalea_speciosa))	(Reinhardtia_simplex	(Reinhardtia_latisecta	Reinhardtia_paiewonskiana)))))	Iriartea_deltoidea)))))	Leopoldinia_pulchra)	Kingia_australis);
((Calamus_caryotoides	(Nypa_fruticans	(Chamaedorea_seifrizii	((((Sclerosperma_profizianum	(Orania_palindan	(Pseudophoenix_vinifera	Podococcus_barteri)))	(((Geonoma_undata	Manicaria_saccifera)	(Dictyosperma_album	(Hydriastele_microspadix	((Heterospathe_cagayanensis	Kentiopsis_piersoniorum)	(Burretiokentia_grandiflora	Veitchia_spiralis)))))	(Pelagodoxa_henryana	(Prestoea_acuminata	(Oenocarpus_bataua	Oenocarpus_minor)))))	((Sabal_domingensis	Serenoa_repens)	(Phoenix_dactylifera	(((Elaeis_guineensis	Elaeis_oleifera)	(Attalea_speciosa	Bactris_major))	(Reinhardtia_simplex	(Reinhardtia_latisecta	Reinhardtia_paiewonskiana))))))	((Leopoldinia_pulchra	Iriartea_deltoidea)	Roystonea_regia)))))	Kingia_australis);
(((Calamus_caryotoides	(Nypa_fruticans	(Chamaedorea_seifrizii	(((((Bactris_major	((Elaeis_guineensis	Elaeis_oleifera)	Attalea_speciosa))	(Reinhardtia_simplex	(Reinhardtia_latisecta	Reinhardtia_paiewonskiana)))	((Sclerosperma_profizianum	(Orania_palindan	(Pseudophoenix_vinifera	Podococcus_barteri)))	((Oenocarpus_bataua	Oenocarpus_minor)	((Serenoa_repens	(((((Veitchia_spiralis	Burretiokentia_grandiflora)	(Dictyosperma_album	(Hydriastele_microspadix	(Heterospathe_cagayanensis	Kentiopsis_piersoniorum))))	Manicaria_saccifera)	Geonoma_undata)	Prestoea_acuminata))	Pelagodoxa_henryana))))	Roystonea_regia)	((Phoenix_dactylifera	Sabal_domingensis)	Iriartea_deltoidea)))))	Leopoldinia_pulchra)	Kingia_australis);
((Calamus_caryotoides	(Nypa_fruticans	(Chamaedorea_seifrizii	((((((((Elaeis_guineensis	Elaeis_oleifera)	(Attalea_speciosa	Bactris_major))	(Reinhardtia_simplex	(Reinhardtia_latisecta	Reinhardtia_paiewonskiana)))	((Dictyosperma_album	((Veitchia_spiralis	((Heterospathe_cagayanensis	Kentiopsis_piersoniorum)	Hydriastele_microspadix))	Burretiokentia_grandiflora))	(Manicaria_saccifera	(Prestoea_acuminata	Geonoma_undata))))	(Pseudophoenix_vinifera	Phoenix_dactylifera))	(Serenoa_repens	Roystonea_regia))	(((Oenocarpus_bataua	Oenocarpus_minor)	Pelagodoxa_henryana)	(Sclerosperma_profizianum	(Orania_palindan	Podococcus_barteri))))	(Sabal_domingensis	(Leopoldinia_pulchra	Iriartea_deltoidea))))))	Kingia_australis);
(((Calamus_caryotoides	(Nypa_fruticans	(Chamaedorea_seifrizii	(((((((Elaeis_guineensis	Elaeis_oleifera)	(Attalea_speciosa	Bactris_major))	(Reinhardtia_simplex	(Reinhardtia_latisecta	Reinhardtia_paiewonskiana)))	(((Geonoma_undata	((Dictyosperma_album	((Hydriastele_microspadix	(Heterospathe_cagayanensis	Kentiopsis_piersoniorum))	(Burretiokentia_grandiflora	Veitchia_spiralis)))	((Prestoea_acuminata	(Oenocarpus_bataua	Oenocarpus_minor))	Pelagodoxa_henryana)))	(Serenoa_repens	Manicaria_saccifera))	(((Pseudophoenix_vinifera	Podococcus_barteri)	Orania_palindan)	Sclerosperma_profizianum)))	(Phoenix_dactylifera	Sabal_domingensis))	Iriartea_deltoidea)	Roystonea_regia))))	Leopoldinia_pulchra)	Kingia_australis);
((Calamus_caryotoides	(Nypa_fruticans	(Chamaedorea_seifrizii	(Sabal_domingensis	((Serenoa_repens	(Pseudophoenix_vinifera	Phoenix_dactylifera))	((((Prestoea_acuminata	(Oenocarpus_bataua	Oenocarpus_minor))	((Geonoma_undata	Manicaria_saccifera)	((Dictyosperma_album	(Veitchia_spiralis	((Heterospathe_cagayanensis	Kentiopsis_piersoniorum)	Burretiokentia_grandiflora)))	(Pelagodoxa_henryana	Hydriastele_microspadix))))	(Orania_palindan	(Sclerosperma_profizianum	Podococcus_barteri)))	(((Reinhardtia_simplex	(Reinhardtia_latisecta	Reinhardtia_paiewonskiana))	((Elaeis_guineensis	Elaeis_oleifera)	(Attalea_speciosa	Bactris_major)))	((Leopoldinia_pulchra	Iriartea_deltoidea)	Roystonea_regia))))))))	Kingia_australis);
(((Calamus_caryotoides	((Serenoa_repens	((((Manicaria_saccifera	((Dictyosperma_album	(Veitchia_spiralis	(Hydriastele_microspadix	(Heterospathe_cagayanensis	Kentiopsis_piersoniorum))))	Geonoma_undata))	(Burretiokentia_grandiflora	Pelagodoxa_henryana))	(Orania_palindan	((Pseudophoenix_vinifera	Podococcus_barteri)	(Prestoea_acuminata	(Oenocarpus_bataua	Oenocarpus_minor)))))	Sclerosperma_profizianum))	((((Reinhardtia_simplex	(Reinhardtia_latisecta	Reinhardtia_paiewonskiana))	((Elaeis_guineensis	Elaeis_oleifera)	(Attalea_speciosa	Bactris_major)))	(Iriartea_deltoidea	Roystonea_regia))	(((Nypa_fruticans	Chamaedorea_seifrizii)	Sabal_domingensis)	Phoenix_dactylifera))))	Leopoldinia_pulchra)	Kingia_australis);
((Nypa_fruticans	((((((Manicaria_saccifera	((Dictyosperma_album	(Veitchia_spiralis	((Kentiopsis_piersoniorum	(Heterospathe_cagayanensis	Hydriastele_microspadix))	Burretiokentia_grandiflora)))	Geonoma_undata))	(Prestoea_acuminata	(Oenocarpus_bataua	Oenocarpus_minor)))	(Pelagodoxa_henryana	(Sclerosperma_profizianum	(Orania_palindan	(Pseudophoenix_vinifera	Podococcus_barteri)))))	(((Serenoa_repens	Phoenix_dactylifera)	Sabal_domingensis)	(Iriartea_deltoidea	(Roystonea_regia	((Bactris_major	((Elaeis_oleifera	Elaeis_guineensis)	Attalea_speciosa))	((Leopoldinia_pulchra	Reinhardtia_simplex)	(Reinhardtia_latisecta	Reinhardtia_paiewonskiana)))))))	Chamaedorea_seifrizii)	Calamus_caryotoides))	Kingia_australis);
(((Roystonea_regia	((((Bactris_major	((Elaeis_oleifera	Elaeis_guineensis)	Attalea_speciosa))	(Reinhardtia_simplex	(Reinhardtia_latisecta	Reinhardtia_paiewonskiana)))	(((Pelagodoxa_henryana	(Pseudophoenix_vinifera	(Manicaria_saccifera	(Geonoma_undata	((Dictyosperma_album	(Veitchia_spiralis	((Kentiopsis_piersoniorum	(Heterospathe_cagayanensis	Hydriastele_microspadix))	Burretiokentia_grandiflora)))	Prestoea_acuminata)))))	(Oenocarpus_bataua	Oenocarpus_minor))	(Podococcus_barteri	(Sclerosperma_profizianum	Orania_palindan))))	((((Calamus_caryotoides	Chamaedorea_seifrizii)	Nypa_fruticans)	Iriartea_deltoidea)	((Serenoa_repens	Phoenix_dactylifera)	Sabal_domingensis))))	Leopoldinia_pulchra)	Kingia_australis);
(((Manicaria_saccifera	(((Dictyosperma_album	(Veitchia_spiralis	(Kentiopsis_piersoniorum	(Heterospathe_cagayanensis	Hydriastele_microspadix))))	Burretiokentia_grandiflora)	(((Prestoea_acuminata	(Oenocarpus_bataua	Oenocarpus_minor))	((Pelagodoxa_henryana	(Sclerosperma_profizianum	(Orania_palindan	(Pseudophoenix_vinifera	Podococcus_barteri))))	(Serenoa_repens	(((((Calamus_caryotoides	Chamaedorea_seifrizii)	Nypa_fruticans)	Iriartea_deltoidea)	(Phoenix_dactylifera	Sabal_domingensis))	(Roystonea_regia	((Bactris_major	((Elaeis_oleifera	Elaeis_guineensis)	Attalea_speciosa))	(Reinhardtia_simplex	(Reinhardtia_latisecta	Reinhardtia_paiewonskiana))))))))	Geonoma_undata)))	Leopoldinia_pulchra)	Kingia_australis);
(((Roystonea_regia	((Chamaedorea_seifrizii	Nypa_fruticans)	(Iriartea_deltoidea	(((((Calamus_caryotoides	Serenoa_repens)	Phoenix_dactylifera)	Sabal_domingensis)	(((((Manicaria_saccifera	Geonoma_undata)	((Dictyosperma_album	(Hydriastele_microspadix	(Kentiopsis_piersoniorum	Heterospathe_cagayanensis)))	(Veitchia_spiralis	Burretiokentia_grandiflora)))	Pelagodoxa_henryana)	(Prestoea_acuminata	(Oenocarpus_bataua	Oenocarpus_minor)))	(Sclerosperma_profizianum	(Orania_palindan	(Pseudophoenix_vinifera	Podococcus_barteri)))))	(((Elaeis_oleifera	Elaeis_guineensis)	(Attalea_speciosa	Bactris_major))	(Reinhardtia_simplex	(Reinhardtia_latisecta	Reinhardtia_paiewonskiana)))))))	Leopoldinia_pulchra)	Kingia_australis);
(((Nypa_fruticans	(((Roystonea_regia	Iriartea_deltoidea)	((((((Manicaria_saccifera	Geonoma_undata)	(Dictyosperma_album	((Hydriastele_microspadix	(Kentiopsis_piersoniorum	Heterospathe_cagayanensis))	(Veitchia_spiralis	Burretiokentia_grandiflora))))	(Pelagodoxa_henryana	(Prestoea_acuminata	(Oenocarpus_bataua	Oenocarpus_minor))))	(Sclerosperma_profizianum	(Orania_palindan	Podococcus_barteri)))	((Serenoa_repens	Phoenix_dactylifera)	Sabal_domingensis))	(((Elaeis_oleifera	Elaeis_guineensis)	(Attalea_speciosa	Bactris_major))	(Pseudophoenix_vinifera	(Reinhardtia_simplex	(Reinhardtia_latisecta	Reinhardtia_paiewonskiana))))))	(Calamus_caryotoides	Chamaedorea_seifrizii)))	Leopoldinia_pulchra)	Kingia_australis);
((Nypa_fruticans	((((Roystonea_regia	(((Elaeis_oleifera	Elaeis_guineensis)	(Attalea_speciosa	Bactris_major))	(Reinhardtia_simplex	(Reinhardtia_latisecta	Reinhardtia_paiewonskiana))))	(Serenoa_repens	((((Manicaria_saccifera	Geonoma_undata)	(Dictyosperma_album	((Hydriastele_microspadix	(Kentiopsis_piersoniorum	Heterospathe_cagayanensis))	(Veitchia_spiralis	Burretiokentia_grandiflora))))	(Pelagodoxa_henryana	(Prestoea_acuminata	(Oenocarpus_bataua	Oenocarpus_minor))))	(Sclerosperma_profizianum	(Orania_palindan	(Pseudophoenix_vinifera	Podococcus_barteri))))))	((Phoenix_dactylifera	Sabal_domingensis)	(Leopoldinia_pulchra	Iriartea_deltoidea)))	(Calamus_caryotoides	Chamaedorea_seifrizii)))	Kingia_australis);
(((Roystonea_regia	((((Elaeis_oleifera	Elaeis_guineensis)	(Attalea_speciosa	Bactris_major))	(Reinhardtia_simplex	(Reinhardtia_latisecta	Reinhardtia_paiewonskiana)))	(((Serenoa_repens	(((Manicaria_saccifera	(Geonoma_undata	(Dictyosperma_album	((Hydriastele_microspadix	(Kentiopsis_piersoniorum	Heterospathe_cagayanensis))	(Veitchia_spiralis	Burretiokentia_grandiflora)))))	(Pelagodoxa_henryana	(Prestoea_acuminata	(Oenocarpus_bataua	Oenocarpus_minor))))	((Pseudophoenix_vinifera	Podococcus_barteri)	(Sclerosperma_profizianum	Orania_palindan))))	((Phoenix_dactylifera	(Iriartea_deltoidea	Sabal_domingensis))	(Calamus_caryotoides	Chamaedorea_seifrizii)))	Nypa_fruticans)))	Leopoldinia_pulchra)	Kingia_australis);
(((Roystonea_regia	((((Elaeis_oleifera	Elaeis_guineensis)	(Attalea_speciosa	Bactris_major))	(Reinhardtia_simplex	(Reinhardtia_latisecta	Reinhardtia_paiewonskiana)))	((((Phoenix_dactylifera	((Serenoa_repens	Sabal_domingensis)	Chamaedorea_seifrizii))	(((Manicaria_saccifera	(Geonoma_undata	(Dictyosperma_album	((Hydriastele_microspadix	(Kentiopsis_piersoniorum	Heterospathe_cagayanensis))	(Veitchia_spiralis	Burretiokentia_grandiflora)))))	(Pelagodoxa_henryana	(Prestoea_acuminata	(Oenocarpus_bataua	Oenocarpus_minor))))	(Orania_palindan	((Pseudophoenix_vinifera	Podococcus_barteri)	(Calamus_caryotoides	Sclerosperma_profizianum)))))	Iriartea_deltoidea)	Nypa_fruticans)))	Leopoldinia_pulchra)	Kingia_australis);
(((Nypa_fruticans	(((Roystonea_regia	Iriartea_deltoidea)	((((Bactris_major	((Elaeis_oleifera	Elaeis_guineensis)	Attalea_speciosa))	((Leopoldinia_pulchra	Reinhardtia_simplex)	(Reinhardtia_latisecta	Reinhardtia_paiewonskiana)))	(Serenoa_repens	(((Pelagodoxa_henryana	((Dictyosperma_album	((Hydriastele_microspadix	(Kentiopsis_piersoniorum	Heterospathe_cagayanensis))	(Veitchia_spiralis	Burretiokentia_grandiflora)))	(Manicaria_saccifera	Geonoma_undata)))	(Orania_palindan	((Prestoea_acuminata	(Oenocarpus_bataua	Oenocarpus_minor))	(Pseudophoenix_vinifera	Podococcus_barteri))))	Sclerosperma_profizianum)))	(Phoenix_dactylifera	Sabal_domingensis)))	Chamaedorea_seifrizii))	Calamus_caryotoides)	Kingia_australis);
((((Nypa_fruticans	(((Roystonea_regia	Iriartea_deltoidea)	(((((Elaeis_oleifera	Elaeis_guineensis)	(Attalea_speciosa	Bactris_major))	(Reinhardtia_simplex	(Reinhardtia_latisecta	Reinhardtia_paiewonskiana)))	(((Sclerosperma_profizianum	Podococcus_barteri)	Orania_palindan)	(((Prestoea_acuminata	(Oenocarpus_bataua	Oenocarpus_minor))	Pelagodoxa_henryana)	(((Dictyosperma_album	(Hydriastele_microspadix	(Kentiopsis_piersoniorum	Heterospathe_cagayanensis)))	(Veitchia_spiralis	Burretiokentia_grandiflora))	((Serenoa_repens	Manicaria_saccifera)	Geonoma_undata)))))	((Pseudophoenix_vinifera	Phoenix_dactylifera)	Sabal_domingensis)))	Chamaedorea_seifrizii))	Calamus_caryotoides)	Leopoldinia_pulchra)	Kingia_australis);
(((Nypa_fruticans	(Calamus_caryotoides	(((((Bactris_major	((Elaeis_guineensis	Elaeis_oleifera)	Attalea_speciosa))	(Reinhardtia_simplex	(Reinhardtia_paiewonskiana	Reinhardtia_latisecta)))	(Roystonea_regia	Iriartea_deltoidea))	((((Pelagodoxa_henryana	(Prestoea_acuminata	(Oenocarpus_minor	Oenocarpus_bataua)))	(((Dictyosperma_album	((Heterospathe_cagayanensis	Kentiopsis_piersoniorum)	Hydriastele_microspadix))	(Burretiokentia_grandiflora	Veitchia_spiralis))	(Manicaria_saccifera	Geonoma_undata)))	(Sclerosperma_profizianum	(Orania_palindan	Podococcus_barteri)))	(Sabal_domingensis	(Pseudophoenix_vinifera	(Serenoa_repens	Phoenix_dactylifera)))))	Chamaedorea_seifrizii)))	Leopoldinia_pulchra)	Kingia_australis);
(((Roystonea_regia	(Iriartea_deltoidea	((((((Calamus_caryotoides	Chamaedorea_seifrizii)	Nypa_fruticans)	(Sabal_domingensis	Phoenix_dactylifera))	(((Prestoea_acuminata	(Oenocarpus_minor	Oenocarpus_bataua))	((Dictyosperma_album	(((Burretiokentia_grandiflora	Veitchia_spiralis)	(Heterospathe_cagayanensis	Kentiopsis_piersoniorum))	Hydriastele_microspadix))	(Manicaria_saccifera	Geonoma_undata)))	(Pelagodoxa_henryana	(Sclerosperma_profizianum	(Orania_palindan	(Pseudophoenix_vinifera	Podococcus_barteri))))))	Serenoa_repens)	(((Elaeis_guineensis	Elaeis_oleifera)	(Attalea_speciosa	Bactris_major))	(Reinhardtia_simplex	(Reinhardtia_paiewonskiana	Reinhardtia_latisecta))))))	Leopoldinia_pulchra)	Kingia_australis);
((((Nypa_fruticans	(((((((Elaeis_guineensis	Elaeis_oleifera)	(Attalea_speciosa	Bactris_major))	(Reinhardtia_simplex	(Reinhardtia_paiewonskiana	Reinhardtia_latisecta)))	((Serenoa_repens	Sabal_domingensis)	Phoenix_dactylifera))	(((Pelagodoxa_henryana	(Prestoea_acuminata	(Oenocarpus_minor	Oenocarpus_bataua)))	((Dictyosperma_album	((Burretiokentia_grandiflora	(Veitchia_spiralis	(Heterospathe_cagayanensis	Kentiopsis_piersoniorum)))	Hydriastele_microspadix))	(Manicaria_saccifera	Geonoma_undata)))	((Pseudophoenix_vinifera	Podococcus_barteri)	(Sclerosperma_profizianum	Orania_palindan))))	(Roystonea_regia	Iriartea_deltoidea))	Chamaedorea_seifrizii))	Calamus_caryotoides)	Leopoldinia_pulchra)	Kingia_australis);
((Manicaria_saccifera	(Geonoma_undata	(((Heterospathe_cagayanensis	((Dictyosperma_album	((Pelagodoxa_henryana	Burretiokentia_grandiflora)	Hydriastele_microspadix))	Veitchia_spiralis))	Kentiopsis_piersoniorum)	(((Orania_palindan	((Calamus_caryotoides	(Pseudophoenix_vinifera	Podococcus_barteri))	Sclerosperma_profizianum))	(((Leopoldinia_pulchra	Iriartea_deltoidea)	((Roystonea_regia	((Elaeis_guineensis	Elaeis_oleifera)	(Attalea_speciosa	Bactris_major)))	(Reinhardtia_simplex	(Reinhardtia_paiewonskiana	Reinhardtia_latisecta))))	(Sabal_domingensis	(Phoenix_dactylifera	Serenoa_repens))))	((Chamaedorea_seifrizii	Nypa_fruticans)	(Prestoea_acuminata	(Oenocarpus_minor	Oenocarpus_bataua)))))))	Kingia_australis);
((Roystonea_regia	((Iriartea_deltoidea	(((((Prestoea_acuminata	((Oenocarpus_minor	Oenocarpus_bataua)	((Dictyosperma_album	((Veitchia_spiralis	(Heterospathe_cagayanensis	Kentiopsis_piersoniorum))	(Leopoldinia_pulchra	Hydriastele_microspadix)))	(Pelagodoxa_henryana	Burretiokentia_grandiflora))))	(Geonoma_undata	Manicaria_saccifera))	((Orania_palindan	(Pseudophoenix_vinifera	Podococcus_barteri))	Sclerosperma_profizianum))	(Sabal_domingensis	(Phoenix_dactylifera	Serenoa_repens)))	((Reinhardtia_simplex	(Reinhardtia_paiewonskiana	Reinhardtia_latisecta))	((Elaeis_guineensis	Elaeis_oleifera)	(Attalea_speciosa	Bactris_major)))))	((Calamus_caryotoides	Chamaedorea_seifrizii)	Nypa_fruticans)))	Kingia_australis);
((Calamus_caryotoides	(Nypa_fruticans	(Chamaedorea_seifrizii	(((((((Pelagodoxa_henryana	(Prestoea_acuminata	(Oenocarpus_minor	Oenocarpus_bataua)))	(Dictyosperma_album	((Leopoldinia_pulchra	Hydriastele_microspadix)	((Veitchia_spiralis	(Heterospathe_cagayanensis	Burretiokentia_grandiflora))	Kentiopsis_piersoniorum))))	(Geonoma_undata	Manicaria_saccifera))	((Pseudophoenix_vinifera	Podococcus_barteri)	(Sclerosperma_profizianum	Orania_palindan)))	((Roystonea_regia	Iriartea_deltoidea)	(((Elaeis_guineensis	Elaeis_oleifera)	(Attalea_speciosa	Bactris_major))	(Reinhardtia_simplex	(Reinhardtia_paiewonskiana	Reinhardtia_latisecta)))))	Serenoa_repens)	(Sabal_domingensis	Phoenix_dactylifera)))))	Kingia_australis);
((Nypa_fruticans	((Calamus_caryotoides	Chamaedorea_seifrizii)	((Sabal_domingensis	(Serenoa_repens	Phoenix_dactylifera))	(((Roystonea_regia	Iriartea_deltoidea)	(((Elaeis_guineensis	Elaeis_oleifera)	(Attalea_speciosa	Bactris_major))	(Reinhardtia_simplex	(Reinhardtia_paiewonskiana	Reinhardtia_latisecta))))	(((Prestoea_acuminata	(Oenocarpus_minor	Oenocarpus_bataua))	(Podococcus_barteri	(Sclerosperma_profizianum	Orania_palindan)))	((Pseudophoenix_vinifera	((Dictyosperma_album	((Leopoldinia_pulchra	Hydriastele_microspadix)	((Heterospathe_cagayanensis	Kentiopsis_piersoniorum)	(Veitchia_spiralis	Burretiokentia_grandiflora))))	(Geonoma_undata	Manicaria_saccifera)))	Pelagodoxa_henryana))))))	Kingia_australis);
((Roystonea_regia	((((Elaeis_guineensis	Elaeis_oleifera)	(Attalea_speciosa	Bactris_major))	(Reinhardtia_simplex	(Reinhardtia_paiewonskiana	Reinhardtia_latisecta)))	(((((Dictyosperma_album	((Hydriastele_microspadix	(Heterospathe_cagayanensis	Kentiopsis_piersoniorum))	(Veitchia_spiralis	Burretiokentia_grandiflora)))	(Geonoma_undata	Manicaria_saccifera))	(Pelagodoxa_henryana	(Prestoea_acuminata	(Oenocarpus_minor	Oenocarpus_bataua))))	((Pseudophoenix_vinifera	Podococcus_barteri)	(Sclerosperma_profizianum	Orania_palindan)))	((Leopoldinia_pulchra	Iriartea_deltoidea)	((Nypa_fruticans	(Calamus_caryotoides	Chamaedorea_seifrizii))	(Sabal_domingensis	(Serenoa_repens	Phoenix_dactylifera)))))))	Kingia_australis);
(((Roystonea_regia	((((Elaeis_guineensis	Elaeis_oleifera)	(Attalea_speciosa	Bactris_major))	(Reinhardtia_simplex	(Reinhardtia_paiewonskiana	Reinhardtia_latisecta)))	((((((Dictyosperma_album	(Hydriastele_microspadix	(Heterospathe_cagayanensis	Kentiopsis_piersoniorum)))	(Burretiokentia_grandiflora	Veitchia_spiralis))	(Geonoma_undata	Manicaria_saccifera))	(Pelagodoxa_henryana	(Prestoea_acuminata	(Oenocarpus_minor	Oenocarpus_bataua))))	((Pseudophoenix_vinifera	Podococcus_barteri)	(Sclerosperma_profizianum	Orania_palindan)))	(((Iriartea_deltoidea	Sabal_domingensis)	(Nypa_fruticans	Chamaedorea_seifrizii))	((Calamus_caryotoides	Serenoa_repens)	Phoenix_dactylifera)))))	Leopoldinia_pulchra)	Kingia_australis);
((((Reinhardtia_simplex	(Reinhardtia_paiewonskiana	Reinhardtia_latisecta))	(((((((Pseudophoenix_vinifera	Podococcus_barteri)	Orania_palindan)	(((Dictyosperma_album	(Hydriastele_microspadix	((Burretiokentia_grandiflora	Veitchia_spiralis)	(Heterospathe_cagayanensis	Kentiopsis_piersoniorum))))	(Geonoma_undata	Manicaria_saccifera))	(Pelagodoxa_henryana	(Prestoea_acuminata	(Oenocarpus_minor	Oenocarpus_bataua)))))	Sclerosperma_profizianum)	((((Iriartea_deltoidea	Sabal_domingensis)	((Calamus_caryotoides	Nypa_fruticans)	Chamaedorea_seifrizii))	Phoenix_dactylifera)	Serenoa_repens))	Roystonea_regia)	((Elaeis_guineensis	Elaeis_oleifera)	(Attalea_speciosa	Bactris_major))))	Leopoldinia_pulchra)	Kingia_australis);
(((Calamus_caryotoides	(((((((Sclerosperma_profizianum	((Podococcus_barteri	Pseudophoenix_vinifera)	Orania_palindan))	(((Prestoea_acuminata	(Oenocarpus_minor	Oenocarpus_bataua))	Pelagodoxa_henryana)	(((Leopoldinia_pulchra	Serenoa_repens)	((Dictyosperma_album	Geonoma_undata)	(Veitchia_spiralis	(((Heterospathe_cagayanensis	Kentiopsis_piersoniorum)	Hydriastele_microspadix)	Burretiokentia_grandiflora))))	Manicaria_saccifera)))	(Roystonea_regia	((Reinhardtia_simplex	(Reinhardtia_latisecta	Reinhardtia_paiewonskiana))	((Elaeis_guineensis	Elaeis_oleifera)	(Attalea_speciosa	Bactris_major)))))	Phoenix_dactylifera)	Sabal_domingensis)	Iriartea_deltoidea)	Chamaedorea_seifrizii))	Nypa_fruticans)	Kingia_australis);
(((Calamus_caryotoides	((((Phoenix_dactylifera	((((Sclerosperma_profizianum	((Podococcus_barteri	Pseudophoenix_vinifera)	Orania_palindan))	Pelagodoxa_henryana)	(((Reinhardtia_simplex	(Reinhardtia_latisecta	Reinhardtia_paiewonskiana))	((Elaeis_guineensis	Elaeis_oleifera)	(Attalea_speciosa	Bactris_major)))	(Serenoa_repens	((Manicaria_saccifera	((Burretiokentia_grandiflora	Veitchia_spiralis)	(Dictyosperma_album	((Kentiopsis_piersoniorum	Heterospathe_cagayanensis)	Hydriastele_microspadix))))	Geonoma_undata))))	(((Prestoea_acuminata	(Oenocarpus_minor	Oenocarpus_bataua))	Iriartea_deltoidea)	Roystonea_regia)))	Sabal_domingensis)	Chamaedorea_seifrizii)	Nypa_fruticans))	Leopoldinia_pulchra)	Kingia_australis);
((((((((Roystonea_regia	((Reinhardtia_simplex	(Reinhardtia_latisecta	Reinhardtia_paiewonskiana))	((Elaeis_guineensis	Elaeis_oleifera)	(Attalea_speciosa	Bactris_major))))	((((Pelagodoxa_henryana	(((Manicaria_saccifera	((Dictyosperma_album	((Kentiopsis_piersoniorum	Heterospathe_cagayanensis)	Hydriastele_microspadix))	(Burretiokentia_grandiflora	Veitchia_spiralis)))	Geonoma_undata)	(Prestoea_acuminata	(Oenocarpus_minor	Oenocarpus_bataua))))	((Podococcus_barteri	Pseudophoenix_vinifera)	Orania_palindan))	Sclerosperma_profizianum)	Serenoa_repens))	(Sabal_domingensis	Phoenix_dactylifera))	Iriartea_deltoidea)	(Calamus_caryotoides	Chamaedorea_seifrizii))	Nypa_fruticans)	Leopoldinia_pulchra)	Kingia_australis);
(((Calamus_caryotoides	(Chamaedorea_seifrizii	(((Roystonea_regia	((Reinhardtia_simplex	(Reinhardtia_latisecta	Reinhardtia_paiewonskiana))	((Elaeis_guineensis	Elaeis_oleifera)	(Attalea_speciosa	Bactris_major))))	(((Leopoldinia_pulchra	((Sclerosperma_profizianum	(Podococcus_barteri	Pseudophoenix_vinifera))	Orania_palindan))	(((Manicaria_saccifera	(Dictyosperma_album	((((Burretiokentia_grandiflora	Veitchia_spiralis)	Kentiopsis_piersoniorum)	Heterospathe_cagayanensis)	Hydriastele_microspadix)))	Geonoma_undata)	((Prestoea_acuminata	(Oenocarpus_minor	Oenocarpus_bataua))	Pelagodoxa_henryana)))	Serenoa_repens))	((Sabal_domingensis	Phoenix_dactylifera)	Iriartea_deltoidea))))	Nypa_fruticans)	Kingia_australis);
(((Calamus_caryotoides	(Chamaedorea_seifrizii	((((Roystonea_regia	((Reinhardtia_simplex	(Reinhardtia_latisecta	Reinhardtia_paiewonskiana))	((Elaeis_guineensis	Elaeis_oleifera)	(Attalea_speciosa	Bactris_major))))	((((Leopoldinia_pulchra	((Podococcus_barteri	Pseudophoenix_vinifera)	Orania_palindan))	((Prestoea_acuminata	(Oenocarpus_minor	Oenocarpus_bataua))	(Pelagodoxa_henryana	((Geonoma_undata	(Dictyosperma_album	((Burretiokentia_grandiflora	Veitchia_spiralis)	((Kentiopsis_piersoniorum	Heterospathe_cagayanensis)	Hydriastele_microspadix))))	Manicaria_saccifera))))	Sclerosperma_profizianum)	Serenoa_repens))	(Sabal_domingensis	Phoenix_dactylifera))	Iriartea_deltoidea)))	Nypa_fruticans)	Kingia_australis);
((Roystonea_regia	((((((Podococcus_barteri	Pseudophoenix_vinifera)	Orania_palindan)	((Prestoea_acuminata	(Oenocarpus_minor	Oenocarpus_bataua))	(Pelagodoxa_henryana	((Manicaria_saccifera	Geonoma_undata)	(((Hydriastele_microspadix	Dictyosperma_album)	((Burretiokentia_grandiflora	Veitchia_spiralis)	(Kentiopsis_piersoniorum	Heterospathe_cagayanensis)))	Serenoa_repens)))))	Sclerosperma_profizianum)	((Reinhardtia_simplex	(Reinhardtia_latisecta	Reinhardtia_paiewonskiana))	((Elaeis_guineensis	Elaeis_oleifera)	(Attalea_speciosa	Bactris_major))))	((Sabal_domingensis	Phoenix_dactylifera)	(Iriartea_deltoidea	(((Calamus_caryotoides	Chamaedorea_seifrizii)	Nypa_fruticans)	Leopoldinia_pulchra)))))	Kingia_australis);
(((Roystonea_regia	(((Sabal_domingensis	Iriartea_deltoidea)	(Chamaedorea_seifrizii	Nypa_fruticans))	(((((Calamus_caryotoides	Podococcus_barteri)	Orania_palindan)	((Manicaria_saccifera	(Geonoma_undata	((Dictyosperma_album	(Burretiokentia_grandiflora	(Hydriastele_microspadix	(Kentiopsis_piersoniorum	Heterospathe_cagayanensis))))	Veitchia_spiralis)))	((Prestoea_acuminata	(Oenocarpus_minor	Oenocarpus_bataua))	Pelagodoxa_henryana)))	Sclerosperma_profizianum)	((Serenoa_repens	Phoenix_dactylifera)	(((Pseudophoenix_vinifera	Reinhardtia_simplex)	(Reinhardtia_latisecta	Reinhardtia_paiewonskiana))	((Elaeis_guineensis	Elaeis_oleifera)	(Attalea_speciosa	Bactris_major)))))))	Leopoldinia_pulchra)	Kingia_australis);
(((Calamus_caryotoides	(Nypa_fruticans	((((Serenoa_repens	Phoenix_dactylifera)	((((Pelagodoxa_henryana	((((Dictyosperma_album	((Hydriastele_microspadix	Kentiopsis_piersoniorum)	Heterospathe_cagayanensis))	(Burretiokentia_grandiflora	Veitchia_spiralis))	Geonoma_undata)	Manicaria_saccifera))	(Prestoea_acuminata	(Oenocarpus_minor	Oenocarpus_bataua)))	(Sclerosperma_profizianum	((Pseudophoenix_vinifera	Podococcus_barteri)	Orania_palindan)))	(Roystonea_regia	((Reinhardtia_simplex	(Reinhardtia_latisecta	Reinhardtia_paiewonskiana))	((Elaeis_guineensis	Elaeis_oleifera)	(Attalea_speciosa	Bactris_major))))))	(Sabal_domingensis	Iriartea_deltoidea))	Chamaedorea_seifrizii)))	Leopoldinia_pulchra)	Kingia_australis);
(((((Elaeis_guineensis	Elaeis_oleifera)	(Attalea_speciosa	Bactris_major))	(((((Sabal_domingensis	Iriartea_deltoidea)	(Calamus_caryotoides	(Serenoa_repens	Phoenix_dactylifera)))	(((((Dictyosperma_album	(((Burretiokentia_grandiflora	Veitchia_spiralis)	Hydriastele_microspadix)	Heterospathe_cagayanensis))	Kentiopsis_piersoniorum)	(Geonoma_undata	Manicaria_saccifera))	((Prestoea_acuminata	(Oenocarpus_minor	Oenocarpus_bataua))	Pelagodoxa_henryana))	(Sclerosperma_profizianum	((Pseudophoenix_vinifera	Podococcus_barteri)	Orania_palindan))))	((Chamaedorea_seifrizii	Nypa_fruticans)	Roystonea_regia))	(Reinhardtia_simplex	(Reinhardtia_latisecta	Reinhardtia_paiewonskiana))))	Leopoldinia_pulchra)	Kingia_australis);
(((Calamus_caryotoides	(Nypa_fruticans	((((Roystonea_regia	((Reinhardtia_simplex	(Reinhardtia_latisecta	Reinhardtia_paiewonskiana))	((Elaeis_guineensis	Elaeis_oleifera)	(Attalea_speciosa	Bactris_major))))	Iriartea_deltoidea)	(((Serenoa_repens	Sabal_domingensis)	Phoenix_dactylifera)	(((Oenocarpus_minor	Oenocarpus_bataua)	(Pelagodoxa_henryana	(((Geonoma_undata	Manicaria_saccifera)	(Dictyosperma_album	((Hydriastele_microspadix	(Heterospathe_cagayanensis	Kentiopsis_piersoniorum))	(Burretiokentia_grandiflora	Veitchia_spiralis))))	Prestoea_acuminata)))	(Sclerosperma_profizianum	((Pseudophoenix_vinifera	Podococcus_barteri)	Orania_palindan)))))	Chamaedorea_seifrizii)))	Leopoldinia_pulchra)	Kingia_australis);
((Roystonea_regia	(((Nypa_fruticans	(Chamaedorea_seifrizii	Calamus_caryotoides))	(((((((Kentiopsis_piersoniorum	(Heterospathe_cagayanensis	(Burretiokentia_grandiflora	Veitchia_spiralis)))	(Leopoldinia_pulchra	Hydriastele_microspadix))	Dictyosperma_album)	(Geonoma_undata	Manicaria_saccifera))	Pelagodoxa_henryana)	(Prestoea_acuminata	(Oenocarpus_bataua	Oenocarpus_minor)))	(((Pseudophoenix_vinifera	Podococcus_barteri)	Orania_palindan)	Sclerosperma_profizianum)))	(Iriartea_deltoidea	(((Reinhardtia_simplex	(Reinhardtia_paiewonskiana	Reinhardtia_latisecta))	((Attalea_speciosa	Bactris_major)	(Elaeis_oleifera	Elaeis_guineensis)))	(Sabal_domingensis	(Serenoa_repens	Phoenix_dactylifera))))))	Kingia_australis);
(((Reinhardtia_simplex	((Reinhardtia_paiewonskiana	Reinhardtia_latisecta)	((((Attalea_speciosa	Bactris_major)	(Elaeis_oleifera	Elaeis_guineensis))	(((((Nypa_fruticans	(Chamaedorea_seifrizii	Calamus_caryotoides))	Iriartea_deltoidea)	(Sabal_domingensis	Phoenix_dactylifera))	Roystonea_regia)	(Serenoa_repens	((((((Geonoma_undata	Manicaria_saccifera)	Prestoea_acuminata)	(((((Heterospathe_cagayanensis	Hydriastele_microspadix)	Dictyosperma_album)	Kentiopsis_piersoniorum)	Burretiokentia_grandiflora)	Veitchia_spiralis))	Pelagodoxa_henryana)	(Oenocarpus_bataua	Oenocarpus_minor))	((Podococcus_barteri	Orania_palindan)	Sclerosperma_profizianum)))))	Pseudophoenix_vinifera)))	Leopoldinia_pulchra)	Kingia_australis);
(((Roystonea_regia	(((((((((((Heterospathe_cagayanensis	Kentiopsis_piersoniorum)	Hydriastele_microspadix)	Veitchia_spiralis)	Burretiokentia_grandiflora)	Dictyosperma_album)	(Geonoma_undata	Manicaria_saccifera))	(Pelagodoxa_henryana	(Prestoea_acuminata	(Oenocarpus_bataua	Oenocarpus_minor))))	((Podococcus_barteri	Orania_palindan)	Sclerosperma_profizianum))	((Sabal_domingensis	(Pseudophoenix_vinifera	(Serenoa_repens	Phoenix_dactylifera)))	(((Reinhardtia_paiewonskiana	Reinhardtia_latisecta)	Reinhardtia_simplex)	(Bactris_major	((Elaeis_oleifera	Elaeis_guineensis)	Attalea_speciosa)))))	Iriartea_deltoidea)	(Nypa_fruticans	(Chamaedorea_seifrizii	Calamus_caryotoides))))	Leopoldinia_pulchra)	Kingia_australis);
((Calamus_caryotoides	((((Sabal_domingensis	Phoenix_dactylifera)	(((Iriartea_deltoidea	Roystonea_regia)	(Pseudophoenix_vinifera	(((Reinhardtia_paiewonskiana	Reinhardtia_latisecta)	(Leopoldinia_pulchra	Reinhardtia_simplex))	(Bactris_major	((Elaeis_oleifera	Elaeis_guineensis)	Attalea_speciosa)))))	((Serenoa_repens	((Prestoea_acuminata	(Oenocarpus_bataua	Oenocarpus_minor))	((Geonoma_undata	(Manicaria_saccifera	(((Heterospathe_cagayanensis	((Burretiokentia_grandiflora	Veitchia_spiralis)	Kentiopsis_piersoniorum))	Hydriastele_microspadix)	Dictyosperma_album)))	Pelagodoxa_henryana)))	((Podococcus_barteri	Orania_palindan)	Sclerosperma_profizianum))))	Chamaedorea_seifrizii)	Nypa_fruticans))	Kingia_australis);
(((Roystonea_regia	(((Iriartea_deltoidea	(((Calamus_caryotoides	Chamaedorea_seifrizii)	Nypa_fruticans)	(Sabal_domingensis	Phoenix_dactylifera)))	(Serenoa_repens	(((Pseudophoenix_vinifera	((((Burretiokentia_grandiflora	Veitchia_spiralis)	((Kentiopsis_piersoniorum	Heterospathe_cagayanensis)	Hydriastele_microspadix))	Dictyosperma_album)	(Geonoma_undata	Manicaria_saccifera)))	(Pelagodoxa_henryana	(Prestoea_acuminata	(Oenocarpus_bataua	Oenocarpus_minor))))	((Podococcus_barteri	Orania_palindan)	Sclerosperma_profizianum))))	(((Reinhardtia_paiewonskiana	Reinhardtia_latisecta)	Reinhardtia_simplex)	(((Elaeis_oleifera	Elaeis_guineensis)	Attalea_speciosa)	Bactris_major))))	Leopoldinia_pulchra)	Kingia_australis);
((Calamus_caryotoides	((Phoenix_dactylifera	(((((((Pseudophoenix_vinifera	Geonoma_undata)	Manicaria_saccifera)	((Veitchia_spiralis	(Burretiokentia_grandiflora	(Kentiopsis_piersoniorum	Heterospathe_cagayanensis)))	(Hydriastele_microspadix	Dictyosperma_album)))	(Pelagodoxa_henryana	(Prestoea_acuminata	(Oenocarpus_bataua	Oenocarpus_minor))))	(Orania_palindan	(Sclerosperma_profizianum	Podococcus_barteri)))	(Serenoa_repens	((((Reinhardtia_paiewonskiana	Reinhardtia_latisecta)	Reinhardtia_simplex)	(((Elaeis_oleifera	Elaeis_guineensis)	Attalea_speciosa)	Bactris_major))	Roystonea_regia)))	(((Chamaedorea_seifrizii	Nypa_fruticans)	Sabal_domingensis)	Iriartea_deltoidea)))	Leopoldinia_pulchra))	Kingia_australis);
(((Roystonea_regia	((((((Reinhardtia_paiewonskiana	Reinhardtia_latisecta)	Reinhardtia_simplex)	((Elaeis_oleifera	Elaeis_guineensis)	(Attalea_speciosa	Bactris_major)))	((Chamaedorea_seifrizii	Nypa_fruticans)	Sabal_domingensis))	((((Geonoma_undata	(Manicaria_saccifera	(Dictyosperma_album	((Burretiokentia_grandiflora	Veitchia_spiralis)	((Kentiopsis_piersoniorum	Heterospathe_cagayanensis)	Hydriastele_microspadix)))))	(Pelagodoxa_henryana	(Prestoea_acuminata	(Oenocarpus_bataua	Oenocarpus_minor))))	(Orania_palindan	(Sclerosperma_profizianum	(Pseudophoenix_vinifera	Podococcus_barteri))))	((Calamus_caryotoides	Serenoa_repens)	Phoenix_dactylifera)))	Iriartea_deltoidea))	Leopoldinia_pulchra)	Kingia_australis);
((Nypa_fruticans	(((((Phoenix_dactylifera	(Serenoa_repens	Sabal_domingensis))	(((((Dictyosperma_album	((Burretiokentia_grandiflora	Veitchia_spiralis)	(Kentiopsis_piersoniorum	(Heterospathe_cagayanensis	Hydriastele_microspadix))))	(Geonoma_undata	Manicaria_saccifera))	(Pelagodoxa_henryana	(Prestoea_acuminata	(Oenocarpus_bataua	Oenocarpus_minor))))	(Orania_palindan	(Sclerosperma_profizianum	(Pseudophoenix_vinifera	Podococcus_barteri))))	(((Reinhardtia_paiewonskiana	Reinhardtia_latisecta)	(Leopoldinia_pulchra	Reinhardtia_simplex))	((Elaeis_oleifera	Elaeis_guineensis)	(Attalea_speciosa	Bactris_major)))))	(Iriartea_deltoidea	Roystonea_regia))	Chamaedorea_seifrizii)	Calamus_caryotoides))	Kingia_australis);
(((((((((((Reinhardtia_paiewonskiana	Reinhardtia_latisecta)	(Reinhardtia_simplex	Pseudophoenix_vinifera))	(((Serenoa_repens	Phoenix_dactylifera)	Sabal_domingensis)	((Elaeis_oleifera	Elaeis_guineensis)	(Attalea_speciosa	Bactris_major))))	(((Geonoma_undata	Manicaria_saccifera)	((Pelagodoxa_henryana	(Prestoea_acuminata	(Oenocarpus_bataua	Oenocarpus_minor)))	(Dictyosperma_album	((Burretiokentia_grandiflora	Veitchia_spiralis)	(Hydriastele_microspadix	(Kentiopsis_piersoniorum	Heterospathe_cagayanensis))))))	(Sclerosperma_profizianum	(Podococcus_barteri	Orania_palindan))))	Iriartea_deltoidea)	Roystonea_regia)	Chamaedorea_seifrizii)	Nypa_fruticans)	Calamus_caryotoides)	Leopoldinia_pulchra)	Kingia_australis);
((((Phoenix_dactylifera	(Sabal_domingensis	((Iriartea_deltoidea	(Chamaedorea_seifrizii	Nypa_fruticans))	(Roystonea_regia	(Serenoa_repens	((((Orania_palindan	((Burretiokentia_grandiflora	Pelagodoxa_henryana)	(Pseudophoenix_vinifera	Podococcus_barteri)))	((Prestoea_acuminata	(Oenocarpus_bataua	Oenocarpus_minor))	((Manicaria_saccifera	Geonoma_undata)	(Dictyosperma_album	(Veitchia_spiralis	(Hydriastele_microspadix	(Kentiopsis_piersoniorum	Heterospathe_cagayanensis)))))))	Sclerosperma_profizianum)	((Bactris_major	((Elaeis_oleifera	Elaeis_guineensis)	Attalea_speciosa))	((Reinhardtia_paiewonskiana	Reinhardtia_latisecta)	Reinhardtia_simplex))))))))	Calamus_caryotoides)	Leopoldinia_pulchra)	Kingia_australis);
((((Nypa_fruticans	(Chamaedorea_seifrizii	(((((Reinhardtia_simplex	(Reinhardtia_latisecta	Reinhardtia_paiewonskiana))	(Roystonea_regia	((Elaeis_oleifera	Elaeis_guineensis)	(Attalea_speciosa	Bactris_major))))	((((Burretiokentia_grandiflora	(Veitchia_spiralis	Manicaria_saccifera))	(Geonoma_undata	((Hydriastele_microspadix	(Kentiopsis_piersoniorum	Heterospathe_cagayanensis))	Dictyosperma_album)))	Pelagodoxa_henryana)	((Sclerosperma_profizianum	(Orania_palindan	Podococcus_barteri))	(Oenocarpus_minor	(Oenocarpus_bataua	Prestoea_acuminata)))))	(Serenoa_repens	(Phoenix_dactylifera	Pseudophoenix_vinifera)))	(Iriartea_deltoidea	Sabal_domingensis))))	Calamus_caryotoides)	Leopoldinia_pulchra)	Kingia_australis);
(((Nypa_fruticans	(Chamaedorea_seifrizii	(Sabal_domingensis	(Iriartea_deltoidea	((((Sclerosperma_profizianum	(Orania_palindan	Podococcus_barteri))	(((Prestoea_acuminata	(Oenocarpus_minor	Oenocarpus_bataua))	((Manicaria_saccifera	(((Hydriastele_microspadix	(Kentiopsis_piersoniorum	Heterospathe_cagayanensis))	Dictyosperma_album)	(Veitchia_spiralis	Burretiokentia_grandiflora)))	(Serenoa_repens	Geonoma_undata)))	Pelagodoxa_henryana))	((((Reinhardtia_simplex	Leopoldinia_pulchra)	(Pseudophoenix_vinifera	(Reinhardtia_latisecta	Reinhardtia_paiewonskiana)))	((Elaeis_oleifera	Elaeis_guineensis)	(Attalea_speciosa	Bactris_major)))	Phoenix_dactylifera))	Roystonea_regia)))))	Calamus_caryotoides)	Kingia_australis);
((Roystonea_regia	((((Serenoa_repens	Phoenix_dactylifera)	((Nypa_fruticans	(Calamus_caryotoides	Chamaedorea_seifrizii))	(Sabal_domingensis	Iriartea_deltoidea)))	((Orania_palindan	(Podococcus_barteri	Sclerosperma_profizianum))	((Manicaria_saccifera	(Geonoma_undata	(Dictyosperma_album	(Veitchia_spiralis	((Hydriastele_microspadix	(Kentiopsis_piersoniorum	Heterospathe_cagayanensis))	Burretiokentia_grandiflora)))))	(Pelagodoxa_henryana	(Prestoea_acuminata	(Oenocarpus_minor	Oenocarpus_bataua))))))	((((Leopoldinia_pulchra	Reinhardtia_simplex)	Pseudophoenix_vinifera)	(Reinhardtia_latisecta	Reinhardtia_paiewonskiana))	(Bactris_major	((Elaeis_oleifera	Elaeis_guineensis)	Attalea_speciosa)))))	Kingia_australis);
((Nypa_fruticans	((Calamus_caryotoides	Chamaedorea_seifrizii)	((Iriartea_deltoidea	Roystonea_regia)	((Sabal_domingensis	Phoenix_dactylifera)	(((Reinhardtia_simplex	(Reinhardtia_latisecta	(Serenoa_repens	Reinhardtia_paiewonskiana)))	((Elaeis_oleifera	Elaeis_guineensis)	(Attalea_speciosa	Bactris_major)))	((Sclerosperma_profizianum	(Orania_palindan	(Pseudophoenix_vinifera	Podococcus_barteri)))	((Prestoea_acuminata	(Oenocarpus_minor	Oenocarpus_bataua))	(((Dictyosperma_album	((Leopoldinia_pulchra	Hydriastele_microspadix)	(Veitchia_spiralis	(Burretiokentia_grandiflora	(Kentiopsis_piersoniorum	Heterospathe_cagayanensis)))))	(Manicaria_saccifera	Geonoma_undata))	Pelagodoxa_henryana))))))))	Kingia_australis);
(((Calamus_caryotoides	(((((Serenoa_repens	Phoenix_dactylifera)	(((Elaeis_oleifera	Elaeis_guineensis)	Attalea_speciosa)	((Reinhardtia_simplex	(Reinhardtia_latisecta	Reinhardtia_paiewonskiana))	Bactris_major)))	((Sclerosperma_profizianum	(Orania_palindan	Podococcus_barteri))	((Prestoea_acuminata	(Oenocarpus_minor	Oenocarpus_bataua))	((((Dictyosperma_album	(Pseudophoenix_vinifera	((Leopoldinia_pulchra	Hydriastele_microspadix)	(Kentiopsis_piersoniorum	Heterospathe_cagayanensis))))	(Burretiokentia_grandiflora	Veitchia_spiralis))	(Manicaria_saccifera	Geonoma_undata))	Pelagodoxa_henryana))))	(Sabal_domingensis	(Iriartea_deltoidea	Roystonea_regia)))	Chamaedorea_seifrizii))	Nypa_fruticans)	Kingia_australis);
((((Calamus_caryotoides	Chamaedorea_seifrizii)	(((((Roystonea_regia	Serenoa_repens)	((Reinhardtia_simplex	(Reinhardtia_latisecta	Reinhardtia_paiewonskiana))	((Attalea_speciosa	Bactris_major)	(Elaeis_oleifera	Elaeis_guineensis))))	(((Sclerosperma_profizianum	(Orania_palindan	Podococcus_barteri))	(Prestoea_acuminata	(Oenocarpus_minor	Oenocarpus_bataua)))	(((((Dictyosperma_album	((Leopoldinia_pulchra	Hydriastele_microspadix)	(Kentiopsis_piersoniorum	Heterospathe_cagayanensis)))	Burretiokentia_grandiflora)	Veitchia_spiralis)	(Manicaria_saccifera	Geonoma_undata))	Pelagodoxa_henryana)))	(Pseudophoenix_vinifera	Phoenix_dactylifera))	(Sabal_domingensis	Iriartea_deltoidea)))	Nypa_fruticans)	Kingia_australis);
(((Calamus_caryotoides	(Chamaedorea_seifrizii	(((Pseudophoenix_vinifera	Phoenix_dactylifera)	((((Reinhardtia_simplex	((Serenoa_repens	Reinhardtia_latisecta)	Reinhardtia_paiewonskiana))	((Attalea_speciosa	Bactris_major)	(Elaeis_oleifera	Elaeis_guineensis)))	(Roystonea_regia	((Sclerosperma_profizianum	(Orania_palindan	Podococcus_barteri))	((((Burretiokentia_grandiflora	Veitchia_spiralis)	(Kentiopsis_piersoniorum	(((Leopoldinia_pulchra	Hydriastele_microspadix)	Dictyosperma_album)	Heterospathe_cagayanensis)))	(Manicaria_saccifera	Geonoma_undata))	(Pelagodoxa_henryana	(Prestoea_acuminata	(Oenocarpus_minor	Oenocarpus_bataua)))))))	Iriartea_deltoidea))	Sabal_domingensis)))	Nypa_fruticans)	Kingia_australis);
((Roystonea_regia	((((Reinhardtia_simplex	(Reinhardtia_latisecta	Reinhardtia_paiewonskiana))	(Bactris_major	((Elaeis_guineensis	Elaeis_oleifera)	Attalea_speciosa)))	((Serenoa_repens	((Podococcus_barteri	(Sclerosperma_profizianum	Orania_palindan))	(((((((Kentiopsis_piersoniorum	Veitchia_spiralis)	Heterospathe_cagayanensis)	(Dictyosperma_album	(Leopoldinia_pulchra	Hydriastele_microspadix)))	Burretiokentia_grandiflora)	(Manicaria_saccifera	Geonoma_undata))	Pelagodoxa_henryana)	(Prestoea_acuminata	(Oenocarpus_minor	Oenocarpus_bataua)))))	(((Pseudophoenix_vinifera	Phoenix_dactylifera)	(Calamus_caryotoides	Chamaedorea_seifrizii))	(Iriartea_deltoidea	Sabal_domingensis))))	Nypa_fruticans))	Kingia_australis);
((Roystonea_regia	(((Reinhardtia_simplex	(Reinhardtia_latisecta	Reinhardtia_paiewonskiana))	(Bactris_major	((Elaeis_guineensis	Elaeis_oleifera)	Attalea_speciosa)))	(((Serenoa_repens	((Podococcus_barteri	(Sclerosperma_profizianum	Orania_palindan))	((Geonoma_undata	(((((Hydriastele_microspadix	(Kentiopsis_piersoniorum	Heterospathe_cagayanensis))	Dictyosperma_album)	(Pseudophoenix_vinifera	Burretiokentia_grandiflora))	Veitchia_spiralis)	Manicaria_saccifera))	(Pelagodoxa_henryana	(Prestoea_acuminata	(Oenocarpus_minor	Oenocarpus_bataua))))))	(((Sabal_domingensis	Phoenix_dactylifera)	(Nypa_fruticans	(Calamus_caryotoides	Chamaedorea_seifrizii)))	Iriartea_deltoidea))	Leopoldinia_pulchra)))	Kingia_australis);
(((Serenoa_repens	((((Prestoea_acuminata	(Oenocarpus_minor	Oenocarpus_bataua))	((((Reinhardtia_simplex	(Reinhardtia_latisecta	Reinhardtia_paiewonskiana))	((Elaeis_guineensis	Elaeis_oleifera)	(Attalea_speciosa	Bactris_major)))	(Roystonea_regia	((((Nypa_fruticans	Sabal_domingensis)	Phoenix_dactylifera)	Chamaedorea_seifrizii)	Iriartea_deltoidea)))	((Podococcus_barteri	Orania_palindan)	Sclerosperma_profizianum)))	((Pseudophoenix_vinifera	Burretiokentia_grandiflora)	Pelagodoxa_henryana))	(Geonoma_undata	(((((Leopoldinia_pulchra	Hydriastele_microspadix)	(Kentiopsis_piersoniorum	Heterospathe_cagayanensis))	Dictyosperma_album)	Veitchia_spiralis)	Manicaria_saccifera))))	Calamus_caryotoides)	Kingia_australis);
(((Calamus_caryotoides	(Nypa_fruticans	((Sabal_domingensis	(Iriartea_deltoidea	(((Roystonea_regia	(((Reinhardtia_latisecta	Reinhardtia_paiewonskiana)	Reinhardtia_simplex)	(Bactris_major	((Elaeis_guineensis	Elaeis_oleifera)	Attalea_speciosa))))	(Serenoa_repens	(((((Manicaria_saccifera	Geonoma_undata)	((Heterospathe_cagayanensis	(Kentiopsis_piersoniorum	(Hydriastele_microspadix	Dictyosperma_album)))	(Burretiokentia_grandiflora	Veitchia_spiralis)))	Pelagodoxa_henryana)	(Prestoea_acuminata	(Oenocarpus_bataua	Oenocarpus_minor)))	((Sclerosperma_profizianum	Orania_palindan)	Podococcus_barteri))))	(Pseudophoenix_vinifera	Phoenix_dactylifera))))	Chamaedorea_seifrizii)))	Leopoldinia_pulchra)	Kingia_australis);
((Calamus_caryotoides	(Nypa_fruticans	(((Roystonea_regia	Iriartea_deltoidea)	(((((Manicaria_saccifera	Geonoma_undata)	((Veitchia_spiralis	Burretiokentia_grandiflora)	(((Leopoldinia_pulchra	Hydriastele_microspadix)	Dictyosperma_album)	(Heterospathe_cagayanensis	Kentiopsis_piersoniorum))))	((Prestoea_acuminata	Pelagodoxa_henryana)	(Oenocarpus_bataua	Oenocarpus_minor)))	(Sclerosperma_profizianum	(Orania_palindan	Podococcus_barteri)))	(((Serenoa_repens	Pseudophoenix_vinifera)	Phoenix_dactylifera)	(Sabal_domingensis	(((Reinhardtia_latisecta	Reinhardtia_paiewonskiana)	Reinhardtia_simplex)	((Elaeis_guineensis	Elaeis_oleifera)	(Attalea_speciosa	Bactris_major)))))))	Chamaedorea_seifrizii)))	Kingia_australis);
((((Iriartea_deltoidea	(((Serenoa_repens	Phoenix_dactylifera)	Sabal_domingensis)	((((Pelagodoxa_henryana	(((Prestoea_acuminata	Manicaria_saccifera)	Geonoma_undata)	((((Veitchia_spiralis	Burretiokentia_grandiflora)	(Leopoldinia_pulchra	Hydriastele_microspadix))	Heterospathe_cagayanensis)	(Dictyosperma_album	Kentiopsis_piersoniorum))))	(Oenocarpus_bataua	Oenocarpus_minor))	(Sclerosperma_profizianum	(Orania_palindan	(Pseudophoenix_vinifera	Podococcus_barteri))))	(Roystonea_regia	(((Reinhardtia_latisecta	Reinhardtia_paiewonskiana)	Reinhardtia_simplex)	((Elaeis_guineensis	Elaeis_oleifera)	(Attalea_speciosa	Bactris_major)))))))	(Chamaedorea_seifrizii	Calamus_caryotoides))	Nypa_fruticans)	Kingia_australis);
((((Chamaedorea_seifrizii	((((((Pelagodoxa_henryana	((Geonoma_undata	Manicaria_saccifera)	(((Veitchia_spiralis	Burretiokentia_grandiflora)	Dictyosperma_album)	((Leopoldinia_pulchra	Hydriastele_microspadix)	(Heterospathe_cagayanensis	Kentiopsis_piersoniorum)))))	(Prestoea_acuminata	(Oenocarpus_bataua	Oenocarpus_minor)))	(Sclerosperma_profizianum	(Orania_palindan	(Pseudophoenix_vinifera	Podococcus_barteri))))	((Serenoa_repens	(Iriartea_deltoidea	Roystonea_regia))	(((Reinhardtia_latisecta	Reinhardtia_paiewonskiana)	Reinhardtia_simplex)	((Elaeis_guineensis	Elaeis_oleifera)	(Attalea_speciosa	Bactris_major)))))	Phoenix_dactylifera)	Sabal_domingensis))	Nypa_fruticans)	Calamus_caryotoides)	Kingia_australis);
(((((Nypa_fruticans	Chamaedorea_seifrizii)	(Iriartea_deltoidea	(((Serenoa_repens	(((Pelagodoxa_henryana	((Geonoma_undata	Manicaria_saccifera)	((Veitchia_spiralis	(Prestoea_acuminata	Burretiokentia_grandiflora))	(Dictyosperma_album	(Hydriastele_microspadix	(Heterospathe_cagayanensis	Kentiopsis_piersoniorum))))))	(Oenocarpus_bataua	Oenocarpus_minor))	(Orania_palindan	((Pseudophoenix_vinifera	Podococcus_barteri)	Sclerosperma_profizianum))))	(Roystonea_regia	(((Reinhardtia_latisecta	Reinhardtia_paiewonskiana)	Reinhardtia_simplex)	(Bactris_major	((Elaeis_guineensis	Elaeis_oleifera)	Attalea_speciosa)))))	(Phoenix_dactylifera	Sabal_domingensis))))	Calamus_caryotoides)	Leopoldinia_pulchra)	Kingia_australis);
(((Nypa_fruticans	(((Iriartea_deltoidea	(((Serenoa_repens	(((Pelagodoxa_henryana	((Geonoma_undata	Manicaria_saccifera)	(Dictyosperma_album	(Hydriastele_microspadix	(Heterospathe_cagayanensis	((Veitchia_spiralis	Burretiokentia_grandiflora)	Kentiopsis_piersoniorum))))))	(Prestoea_acuminata	(Oenocarpus_bataua	Oenocarpus_minor)))	(Orania_palindan	(Podococcus_barteri	Sclerosperma_profizianum))))	(Roystonea_regia	(((Elaeis_guineensis	Elaeis_oleifera)	(Attalea_speciosa	Bactris_major))	(Pseudophoenix_vinifera	((Reinhardtia_latisecta	Reinhardtia_paiewonskiana)	Reinhardtia_simplex)))))	(Phoenix_dactylifera	Sabal_domingensis)))	Chamaedorea_seifrizii)	Calamus_caryotoides))	Leopoldinia_pulchra)	Kingia_australis);
((Nypa_fruticans	((((Iriartea_deltoidea	(((Phoenix_dactylifera	Sabal_domingensis)	(Serenoa_repens	(((Elaeis_guineensis	Elaeis_oleifera)	(Attalea_speciosa	Bactris_major))	((Reinhardtia_latisecta	Reinhardtia_paiewonskiana)	Reinhardtia_simplex))))	(((((Leopoldinia_pulchra	Geonoma_undata)	Manicaria_saccifera)	(Dictyosperma_album	(((Hydriastele_microspadix	(Heterospathe_cagayanensis	Kentiopsis_piersoniorum))	Burretiokentia_grandiflora)	Veitchia_spiralis)))	((Prestoea_acuminata	(Oenocarpus_bataua	Oenocarpus_minor))	Pelagodoxa_henryana))	(Orania_palindan	((Pseudophoenix_vinifera	Podococcus_barteri)	Sclerosperma_profizianum)))))	Roystonea_regia)	Chamaedorea_seifrizii)	Calamus_caryotoides))	Kingia_australis);
(((((Iriartea_deltoidea	(Sabal_domingensis	(((((Bactris_major	((Elaeis_guineensis	Elaeis_oleifera)	Attalea_speciosa))	((Reinhardtia_latisecta	Reinhardtia_paiewonskiana)	Reinhardtia_simplex))	Roystonea_regia)	(((Serenoa_repens	(((Leopoldinia_pulchra	Geonoma_undata)	Manicaria_saccifera)	(Dictyosperma_album	(((Hydriastele_microspadix	(Heterospathe_cagayanensis	Kentiopsis_piersoniorum))	Burretiokentia_grandiflora)	Veitchia_spiralis))))	((Prestoea_acuminata	(Oenocarpus_bataua	Oenocarpus_minor))	Pelagodoxa_henryana))	(Sclerosperma_profizianum	(Orania_palindan	(Pseudophoenix_vinifera	Podococcus_barteri)))))	Phoenix_dactylifera)))	Chamaedorea_seifrizii)	Nypa_fruticans)	Calamus_caryotoides)	Kingia_australis);
((((((Iriartea_deltoidea	Sabal_domingensis)	(((((Bactris_major	((Elaeis_guineensis	Elaeis_oleifera)	Attalea_speciosa))	((Reinhardtia_latisecta	Reinhardtia_paiewonskiana)	Reinhardtia_simplex))	Roystonea_regia)	(((Pelagodoxa_henryana	((Geonoma_undata	(Prestoea_acuminata	Manicaria_saccifera))	(Serenoa_repens	(((((Leopoldinia_pulchra	Hydriastele_microspadix)	Heterospathe_cagayanensis)	Dictyosperma_album)	(Veitchia_spiralis	Kentiopsis_piersoniorum))	Burretiokentia_grandiflora))))	(Oenocarpus_bataua	Oenocarpus_minor))	(Sclerosperma_profizianum	(Orania_palindan	(Pseudophoenix_vinifera	Podococcus_barteri)))))	Phoenix_dactylifera))	Chamaedorea_seifrizii)	Nypa_fruticans)	Calamus_caryotoides)	Kingia_australis);
(((Calamus_caryotoides	(((((((Elaeis_guineensis	Elaeis_oleifera)	(Attalea_speciosa	Bactris_major))	((Reinhardtia_latisecta	Reinhardtia_paiewonskiana)	Reinhardtia_simplex))	Roystonea_regia)	(((Pelagodoxa_henryana	(Prestoea_acuminata	(Oenocarpus_bataua	Oenocarpus_minor)))	(Manicaria_saccifera	(Geonoma_undata	((((Heterospathe_cagayanensis	Kentiopsis_piersoniorum)	(Leopoldinia_pulchra	Hydriastele_microspadix))	(Veitchia_spiralis	Burretiokentia_grandiflora))	Dictyosperma_album))))	(Sclerosperma_profizianum	(Orania_palindan	(Pseudophoenix_vinifera	Podococcus_barteri)))))	(((Serenoa_repens	Phoenix_dactylifera)	Sabal_domingensis)	Iriartea_deltoidea))	Chamaedorea_seifrizii))	Nypa_fruticans)	Kingia_australis);
((Calamus_caryotoides	(Nypa_fruticans	(((Sabal_domingensis	Phoenix_dactylifera)	(((Serenoa_repens	(((Prestoea_acuminata	(Oenocarpus_minor	Oenocarpus_bataua))	((((((Leopoldinia_pulchra	Hydriastele_microspadix)	Veitchia_spiralis)	Dictyosperma_album)	(Heterospathe_cagayanensis	Kentiopsis_piersoniorum))	(Pelagodoxa_henryana	Burretiokentia_grandiflora))	(Manicaria_saccifera	Geonoma_undata)))	(Sclerosperma_profizianum	((Pseudophoenix_vinifera	Podococcus_barteri)	Orania_palindan))))	(((Reinhardtia_simplex	(Reinhardtia_latisecta	Reinhardtia_paiewonskiana))	((Attalea_speciosa	Bactris_major)	(Elaeis_guineensis	Elaeis_oleifera)))	Roystonea_regia))	Iriartea_deltoidea))	Chamaedorea_seifrizii)))	Kingia_australis);
((((((Sabal_domingensis	Phoenix_dactylifera)	((((((Prestoea_acuminata	(Oenocarpus_minor	Oenocarpus_bataua))	(((Dictyosperma_album	(((Heterospathe_cagayanensis	(Veitchia_spiralis	Kentiopsis_piersoniorum))	Burretiokentia_grandiflora)	(Leopoldinia_pulchra	Hydriastele_microspadix)))	(Manicaria_saccifera	Geonoma_undata))	Pelagodoxa_henryana))	(Sclerosperma_profizianum	(Podococcus_barteri	Orania_palindan)))	(((Pseudophoenix_vinifera	(Reinhardtia_simplex	(Reinhardtia_latisecta	Reinhardtia_paiewonskiana)))	((Attalea_speciosa	Bactris_major)	(Elaeis_guineensis	Elaeis_oleifera)))	Serenoa_repens))	Roystonea_regia)	Iriartea_deltoidea))	Chamaedorea_seifrizii)	Calamus_caryotoides)	Nypa_fruticans)	Kingia_australis);
((((((Sabal_domingensis	Phoenix_dactylifera)	((((((Prestoea_acuminata	(Oenocarpus_minor	Oenocarpus_bataua))	((((Dictyosperma_album	((Heterospathe_cagayanensis	Kentiopsis_piersoniorum)	(Leopoldinia_pulchra	Hydriastele_microspadix)))	(Veitchia_spiralis	Burretiokentia_grandiflora))	(Manicaria_saccifera	Geonoma_undata))	Pelagodoxa_henryana))	(Sclerosperma_profizianum	((Pseudophoenix_vinifera	Podococcus_barteri)	Orania_palindan)))	(((Reinhardtia_simplex	(Reinhardtia_latisecta	Reinhardtia_paiewonskiana))	((Attalea_speciosa	Bactris_major)	(Elaeis_guineensis	Elaeis_oleifera)))	Serenoa_repens))	Roystonea_regia)	Iriartea_deltoidea))	Chamaedorea_seifrizii)	Calamus_caryotoides)	Nypa_fruticans)	Kingia_australis);
((((((((Serenoa_repens	Sabal_domingensis)	Phoenix_dactylifera)	(((Prestoea_acuminata	(Oenocarpus_minor	Oenocarpus_bataua))	((((Dictyosperma_album	((Heterospathe_cagayanensis	Kentiopsis_piersoniorum)	Hydriastele_microspadix))	(Veitchia_spiralis	Burretiokentia_grandiflora))	(Manicaria_saccifera	Geonoma_undata))	Pelagodoxa_henryana))	(Sclerosperma_profizianum	((Pseudophoenix_vinifera	Podococcus_barteri)	Orania_palindan))))	((((Leopoldinia_pulchra	Reinhardtia_simplex)	(Reinhardtia_latisecta	Reinhardtia_paiewonskiana))	((Attalea_speciosa	Bactris_major)	(Elaeis_guineensis	Elaeis_oleifera)))	(Iriartea_deltoidea	Roystonea_regia)))	Chamaedorea_seifrizii)	Calamus_caryotoides)	Nypa_fruticans)	Kingia_australis);
((Calamus_caryotoides	(((((Serenoa_repens	Phoenix_dactylifera)	((Roystonea_regia	((Reinhardtia_simplex	(Reinhardtia_latisecta	Reinhardtia_paiewonskiana))	(Bactris_major	((Elaeis_guineensis	Elaeis_oleifera)	Attalea_speciosa))))	(((Prestoea_acuminata	(Oenocarpus_minor	Oenocarpus_bataua))	((Manicaria_saccifera	Geonoma_undata)	(Pelagodoxa_henryana	(Dictyosperma_album	(((Heterospathe_cagayanensis	Kentiopsis_piersoniorum)	(Leopoldinia_pulchra	Hydriastele_microspadix))	(Veitchia_spiralis	Burretiokentia_grandiflora))))))	(Sclerosperma_profizianum	((Pseudophoenix_vinifera	Podococcus_barteri)	Orania_palindan)))))	(Sabal_domingensis	Iriartea_deltoidea))	Chamaedorea_seifrizii)	Nypa_fruticans))	Kingia_australis);
(((Nypa_fruticans	(((Calamus_caryotoides	Iriartea_deltoidea)	(Roystonea_regia	((((((Prestoea_acuminata	(Oenocarpus_minor	Oenocarpus_bataua))	(((Burretiokentia_grandiflora	Pelagodoxa_henryana)	(Dictyosperma_album	((Heterospathe_cagayanensis	(Kentiopsis_piersoniorum	Veitchia_spiralis))	Hydriastele_microspadix)))	(Geonoma_undata	Manicaria_saccifera)))	(Sclerosperma_profizianum	((Pseudophoenix_vinifera	Podococcus_barteri)	Orania_palindan)))	(Sabal_domingensis	(Phoenix_dactylifera	Serenoa_repens)))	(Reinhardtia_simplex	(Reinhardtia_latisecta	Reinhardtia_paiewonskiana)))	((Elaeis_guineensis	Elaeis_oleifera)	(Attalea_speciosa	Bactris_major)))))	Chamaedorea_seifrizii))	Leopoldinia_pulchra)	Kingia_australis);
((((Nypa_fruticans	(Chamaedorea_seifrizii	(Sclerosperma_profizianum	(((Podococcus_barteri	Orania_palindan)	((Pelagodoxa_henryana	(Prestoea_acuminata	(Oenocarpus_minor	Oenocarpus_bataua)))	((Geonoma_undata	Manicaria_saccifera)	(Dictyosperma_album	(((Heterospathe_cagayanensis	Kentiopsis_piersoniorum)	Hydriastele_microspadix)	(Burretiokentia_grandiflora	Veitchia_spiralis))))))	((Sabal_domingensis	(Pseudophoenix_vinifera	(Phoenix_dactylifera	Serenoa_repens)))	(((Reinhardtia_simplex	(Reinhardtia_latisecta	Reinhardtia_paiewonskiana))	((Elaeis_guineensis	Elaeis_oleifera)	(Attalea_speciosa	Bactris_major)))	(Roystonea_regia	Iriartea_deltoidea)))))))	Calamus_caryotoides)	Leopoldinia_pulchra)	Kingia_australis);
((Nypa_fruticans	((Chamaedorea_seifrizii	(Iriartea_deltoidea	((((Sabal_domingensis	(Serenoa_repens	Phoenix_dactylifera))	((Sclerosperma_profizianum	((Pseudophoenix_vinifera	Podococcus_barteri)	Orania_palindan))	((Prestoea_acuminata	(Oenocarpus_minor	Oenocarpus_bataua))	(((Geonoma_undata	Manicaria_saccifera)	((Burretiokentia_grandiflora	Veitchia_spiralis)	((Kentiopsis_piersoniorum	(Hydriastele_microspadix	Dictyosperma_album))	Heterospathe_cagayanensis)))	Pelagodoxa_henryana))))	((Attalea_speciosa	(Elaeis_guineensis	Elaeis_oleifera))	(Bactris_major	((Leopoldinia_pulchra	Reinhardtia_simplex)	(Reinhardtia_latisecta	Reinhardtia_paiewonskiana)))))	Roystonea_regia)))	Calamus_caryotoides))	Kingia_australis);
((Nypa_fruticans	((Chamaedorea_seifrizii	((Iriartea_deltoidea	Roystonea_regia)	((Sabal_domingensis	Phoenix_dactylifera)	((((Elaeis_guineensis	Elaeis_oleifera)	(Attalea_speciosa	Bactris_major))	((Leopoldinia_pulchra	Reinhardtia_simplex)	(Reinhardtia_latisecta	Reinhardtia_paiewonskiana)))	(Serenoa_repens	((((Geonoma_undata	Manicaria_saccifera)	((Heterospathe_cagayanensis	(Hydriastele_microspadix	Dictyosperma_album))	((Burretiokentia_grandiflora	Veitchia_spiralis)	(Prestoea_acuminata	Kentiopsis_piersoniorum))))	Pelagodoxa_henryana)	(((Orania_palindan	(Pseudophoenix_vinifera	Podococcus_barteri))	Sclerosperma_profizianum)	(Oenocarpus_minor	Oenocarpus_bataua))))))))	Calamus_caryotoides))	Kingia_australis);
((Nypa_fruticans	((Calamus_caryotoides	Chamaedorea_seifrizii)	(((((Bactris_major	((Elaeis_guineensis	Elaeis_oleifera)	Attalea_speciosa))	(Reinhardtia_simplex	(Reinhardtia_latisecta	Reinhardtia_paiewonskiana)))	((((Orania_palindan	(Pseudophoenix_vinifera	Podococcus_barteri))	Sclerosperma_profizianum)	((Pelagodoxa_henryana	(Prestoea_acuminata	(Oenocarpus_minor	Oenocarpus_bataua)))	(((Leopoldinia_pulchra	Geonoma_undata)	Manicaria_saccifera)	(Hydriastele_microspadix	(Dictyosperma_album	(((Burretiokentia_grandiflora	Veitchia_spiralis)	Kentiopsis_piersoniorum)	Heterospathe_cagayanensis))))))	(Sabal_domingensis	(Serenoa_repens	Phoenix_dactylifera))))	Iriartea_deltoidea)	Roystonea_regia)))	Kingia_australis);
((Nypa_fruticans	((((Iriartea_deltoidea	Chamaedorea_seifrizii)	((((Pelagodoxa_henryana	(Prestoea_acuminata	(Oenocarpus_minor	Oenocarpus_bataua)))	(((Burretiokentia_grandiflora	((Veitchia_spiralis	((Heterospathe_cagayanensis	Kentiopsis_piersoniorum)	(Leopoldinia_pulchra	Hydriastele_microspadix)))	Dictyosperma_album))	Geonoma_undata)	Manicaria_saccifera))	((Orania_palindan	Podococcus_barteri)	Sclerosperma_profizianum))	((Serenoa_repens	Sabal_domingensis)	(Phoenix_dactylifera	(Calamus_caryotoides	Pseudophoenix_vinifera)))))	(((Bactris_major	Attalea_speciosa)	(Elaeis_guineensis	Elaeis_oleifera))	(Reinhardtia_simplex	(Reinhardtia_paiewonskiana	Reinhardtia_latisecta))))	Roystonea_regia))	Kingia_australis);
(((Roystonea_regia	(Nypa_fruticans	((((Calamus_caryotoides	Chamaedorea_seifrizii)	((Iriartea_deltoidea	Sabal_domingensis)	((Serenoa_repens	Phoenix_dactylifera)	Pseudophoenix_vinifera)))	(((Pelagodoxa_henryana	(Prestoea_acuminata	(Oenocarpus_minor	Oenocarpus_bataua)))	(((Dictyosperma_album	((Veitchia_spiralis	Burretiokentia_grandiflora)	((Heterospathe_cagayanensis	Kentiopsis_piersoniorum)	Hydriastele_microspadix)))	Geonoma_undata)	Manicaria_saccifera))	(Podococcus_barteri	(Sclerosperma_profizianum	Orania_palindan))))	((Reinhardtia_simplex	(Reinhardtia_paiewonskiana	Reinhardtia_latisecta))	((Bactris_major	Attalea_speciosa)	(Elaeis_guineensis	Elaeis_oleifera))))))	Leopoldinia_pulchra)	Kingia_australis);
((((Nypa_fruticans	(Chamaedorea_seifrizii	((Sabal_domingensis	(Phoenix_dactylifera	((((Geonoma_undata	Manicaria_saccifera)	((Serenoa_repens	(Pelagodoxa_henryana	(Prestoea_acuminata	(Oenocarpus_minor	Oenocarpus_bataua))))	(Burretiokentia_grandiflora	((Heterospathe_cagayanensis	((Dictyosperma_album	Hydriastele_microspadix)	Kentiopsis_piersoniorum))	Veitchia_spiralis))))	((Pseudophoenix_vinifera	Podococcus_barteri)	(Sclerosperma_profizianum	Orania_palindan)))	(((Reinhardtia_simplex	(Reinhardtia_paiewonskiana	Reinhardtia_latisecta))	(Bactris_major	(Attalea_speciosa	(Elaeis_guineensis	Elaeis_oleifera))))	Roystonea_regia))))	Iriartea_deltoidea)))	Calamus_caryotoides)	Leopoldinia_pulchra)	Kingia_australis);
(((Nypa_fruticans	(Orania_palindan	((Podococcus_barteri	Sclerosperma_profizianum)	((((Chamaedorea_seifrizii	(Iriartea_deltoidea	Roystonea_regia))	((Reinhardtia_simplex	(Reinhardtia_paiewonskiana	Reinhardtia_latisecta))	((Elaeis_guineensis	Elaeis_oleifera)	(Bactris_major	Attalea_speciosa))))	(Serenoa_repens	(Sabal_domingensis	(Pseudophoenix_vinifera	Phoenix_dactylifera))))	(((((Veitchia_spiralis	Burretiokentia_grandiflora)	(((Heterospathe_cagayanensis	Kentiopsis_piersoniorum)	Hydriastele_microspadix)	Dictyosperma_album))	Geonoma_undata)	Manicaria_saccifera)	((Calamus_caryotoides	Pelagodoxa_henryana)	(Prestoea_acuminata	(Oenocarpus_minor	Oenocarpus_bataua))))))))	Leopoldinia_pulchra)	Kingia_australis);
(((Nypa_fruticans	((Calamus_caryotoides	Chamaedorea_seifrizii)	(((((Pseudophoenix_vinifera	(Reinhardtia_simplex	(Reinhardtia_paiewonskiana	Reinhardtia_latisecta)))	((Elaeis_guineensis	Elaeis_oleifera)	(Bactris_major	Attalea_speciosa)))	((Sabal_domingensis	(Serenoa_repens	Phoenix_dactylifera))	(((((Pelagodoxa_henryana	(Prestoea_acuminata	(Oenocarpus_minor	Oenocarpus_bataua)))	(Dictyosperma_album	((Veitchia_spiralis	Burretiokentia_grandiflora)	((Heterospathe_cagayanensis	Kentiopsis_piersoniorum)	Hydriastele_microspadix))))	Geonoma_undata)	Manicaria_saccifera)	(Sclerosperma_profizianum	(Podococcus_barteri	Orania_palindan)))))	Iriartea_deltoidea)	Roystonea_regia)))	Leopoldinia_pulchra)	Kingia_australis);
((Calamus_caryotoides	((Chamaedorea_seifrizii	(Iriartea_deltoidea	((((((Reinhardtia_simplex	(Reinhardtia_paiewonskiana	Reinhardtia_latisecta))	(Bactris_major	(Attalea_speciosa	(Elaeis_guineensis	Elaeis_oleifera))))	Serenoa_repens)	(((Pelagodoxa_henryana	(Prestoea_acuminata	(Oenocarpus_minor	Oenocarpus_bataua)))	((((Leopoldinia_pulchra	Hydriastele_microspadix)	((Veitchia_spiralis	Burretiokentia_grandiflora)	Kentiopsis_piersoniorum))	(Manicaria_saccifera	Heterospathe_cagayanensis))	(Geonoma_undata	Dictyosperma_album)))	(Sclerosperma_profizianum	((Pseudophoenix_vinifera	Podococcus_barteri)	Orania_palindan))))	Roystonea_regia)	(Sabal_domingensis	Phoenix_dactylifera))))	Nypa_fruticans))	Kingia_australis);
((Calamus_caryotoides	((Chamaedorea_seifrizii	(Iriartea_deltoidea	((((((Reinhardtia_simplex	(Reinhardtia_paiewonskiana	Reinhardtia_latisecta))	((Elaeis_guineensis	Elaeis_oleifera)	(Bactris_major	Attalea_speciosa)))	Serenoa_repens)	(((Pelagodoxa_henryana	((Oenocarpus_minor	Oenocarpus_bataua)	Prestoea_acuminata))	((Manicaria_saccifera	Geonoma_undata)	(Dictyosperma_album	(((Leopoldinia_pulchra	Hydriastele_microspadix)	((Veitchia_spiralis	Burretiokentia_grandiflora)	Heterospathe_cagayanensis))	Kentiopsis_piersoniorum))))	(Sclerosperma_profizianum	((Pseudophoenix_vinifera	Podococcus_barteri)	Orania_palindan))))	Roystonea_regia)	(Sabal_domingensis	Phoenix_dactylifera))))	Nypa_fruticans))	Kingia_australis);
((Calamus_caryotoides	((Chamaedorea_seifrizii	((Roystonea_regia	(Leopoldinia_pulchra	Iriartea_deltoidea))	((((Reinhardtia_simplex	(Reinhardtia_paiewonskiana	(Serenoa_repens	Reinhardtia_latisecta)))	((Elaeis_guineensis	Elaeis_oleifera)	(Bactris_major	Attalea_speciosa)))	(((((Manicaria_saccifera	Geonoma_undata)	(Dictyosperma_album	((Burretiokentia_grandiflora	Veitchia_spiralis)	((Heterospathe_cagayanensis	Kentiopsis_piersoniorum)	Hydriastele_microspadix))))	Pelagodoxa_henryana)	((Oenocarpus_minor	Oenocarpus_bataua)	Prestoea_acuminata))	(Orania_palindan	(Sclerosperma_profizianum	(Pseudophoenix_vinifera	Podococcus_barteri)))))	(Sabal_domingensis	Phoenix_dactylifera))))	Nypa_fruticans))	Kingia_australis);
((((Elaeis_guineensis	Elaeis_oleifera)	((Bactris_major	Attalea_speciosa)	(((((Chamaedorea_seifrizii	Nypa_fruticans)	(Roystonea_regia	Iriartea_deltoidea))	((((Manicaria_saccifera	Geonoma_undata)	(Dictyosperma_album	((Burretiokentia_grandiflora	Veitchia_spiralis)	((Heterospathe_cagayanensis	Kentiopsis_piersoniorum)	Hydriastele_microspadix))))	(Pelagodoxa_henryana	((Oenocarpus_minor	Oenocarpus_bataua)	Prestoea_acuminata)))	((Podococcus_barteri	Orania_palindan)	Sclerosperma_profizianum)))	(((Calamus_caryotoides	Serenoa_repens)	Sabal_domingensis)	Phoenix_dactylifera))	((Reinhardtia_paiewonskiana	Reinhardtia_latisecta)	(Reinhardtia_simplex	Pseudophoenix_vinifera)))))	Leopoldinia_pulchra)	Kingia_australis);
((Nypa_fruticans	(((((Sabal_domingensis	Phoenix_dactylifera)	Iriartea_deltoidea)	(Roystonea_regia	((((((Manicaria_saccifera	Geonoma_undata)	(Dictyosperma_album	((((Heterospathe_cagayanensis	Kentiopsis_piersoniorum)	(Leopoldinia_pulchra	Hydriastele_microspadix))	Burretiokentia_grandiflora)	Veitchia_spiralis)))	(Pelagodoxa_henryana	((Oenocarpus_minor	Oenocarpus_bataua)	Prestoea_acuminata)))	((Pseudophoenix_vinifera	Podococcus_barteri)	(Orania_palindan	Sclerosperma_profizianum)))	(((Reinhardtia_paiewonskiana	Reinhardtia_latisecta)	Reinhardtia_simplex)	(Bactris_major	((Elaeis_guineensis	Elaeis_oleifera)	Attalea_speciosa))))	Serenoa_repens)))	Chamaedorea_seifrizii)	Calamus_caryotoides))	Kingia_australis);
((Roystonea_regia	((Nypa_fruticans	Chamaedorea_seifrizii)	(((Sabal_domingensis	Phoenix_dactylifera)	(((((Pelagodoxa_henryana	(Prestoea_acuminata	(Oenocarpus_bataua	Oenocarpus_minor)))	(Serenoa_repens	((Geonoma_undata	Manicaria_saccifera)	(Dictyosperma_album	((Leopoldinia_pulchra	Hydriastele_microspadix)	((Veitchia_spiralis	(Heterospathe_cagayanensis	Kentiopsis_piersoniorum))	Burretiokentia_grandiflora))))))	(Orania_palindan	Podococcus_barteri))	(Calamus_caryotoides	Sclerosperma_profizianum))	(Pseudophoenix_vinifera	((Bactris_major	((Elaeis_oleifera	Elaeis_guineensis)	Attalea_speciosa))	((Reinhardtia_latisecta	Reinhardtia_paiewonskiana)	Reinhardtia_simplex)))))	Iriartea_deltoidea)))	Kingia_australis);
((((Chamaedorea_seifrizii	(((Sabal_domingensis	Phoenix_dactylifera)	((Serenoa_repens	(((Elaeis_oleifera	Elaeis_guineensis)	(Attalea_speciosa	Bactris_major))	((Reinhardtia_latisecta	Reinhardtia_paiewonskiana)	(Leopoldinia_pulchra	Reinhardtia_simplex))))	(Roystonea_regia	((((Geonoma_undata	Manicaria_saccifera)	(Dictyosperma_album	((Heterospathe_cagayanensis	(Hydriastele_microspadix	Kentiopsis_piersoniorum))	(Burretiokentia_grandiflora	Veitchia_spiralis))))	(Pelagodoxa_henryana	(Prestoea_acuminata	(Oenocarpus_bataua	Oenocarpus_minor))))	(Sclerosperma_profizianum	(Orania_palindan	(Pseudophoenix_vinifera	Podococcus_barteri)))))))	Iriartea_deltoidea))	Nypa_fruticans)	Calamus_caryotoides)	Kingia_australis);
((((Chamaedorea_seifrizii	(((((Serenoa_repens	Sabal_domingensis)	Phoenix_dactylifera)	((((Elaeis_oleifera	Elaeis_guineensis)	(Attalea_speciosa	Bactris_major))	((Reinhardtia_latisecta	Reinhardtia_paiewonskiana)	(Leopoldinia_pulchra	Reinhardtia_simplex)))	(((Prestoea_acuminata	(Oenocarpus_bataua	Oenocarpus_minor))	(((Geonoma_undata	Manicaria_saccifera)	(Dictyosperma_album	(((Heterospathe_cagayanensis	Kentiopsis_piersoniorum)	(Burretiokentia_grandiflora	Veitchia_spiralis))	Hydriastele_microspadix)))	Pelagodoxa_henryana))	(Pseudophoenix_vinifera	(Orania_palindan	(Podococcus_barteri	Sclerosperma_profizianum))))))	Iriartea_deltoidea)	Roystonea_regia))	Nypa_fruticans)	Calamus_caryotoides)	Kingia_australis);
((((Chamaedorea_seifrizii	(((((Reinhardtia_latisecta	Reinhardtia_paiewonskiana)	Reinhardtia_simplex)	((Sabal_domingensis	(Serenoa_repens	Phoenix_dactylifera))	((Elaeis_oleifera	Elaeis_guineensis)	(Attalea_speciosa	Bactris_major))))	((((Manicaria_saccifera	(Leopoldinia_pulchra	Geonoma_undata))	(Dictyosperma_album	((Heterospathe_cagayanensis	(Kentiopsis_piersoniorum	(Burretiokentia_grandiflora	Veitchia_spiralis)))	Hydriastele_microspadix)))	(Pelagodoxa_henryana	(Prestoea_acuminata	(Oenocarpus_bataua	Oenocarpus_minor))))	(((Podococcus_barteri	Pseudophoenix_vinifera)	Orania_palindan)	Sclerosperma_profizianum)))	(Iriartea_deltoidea	Roystonea_regia)))	Nypa_fruticans)	Calamus_caryotoides)	Kingia_australis);
((Nypa_fruticans	((Chamaedorea_seifrizii	(((((Reinhardtia_latisecta	Reinhardtia_paiewonskiana)	(Leopoldinia_pulchra	Reinhardtia_simplex))	(((Serenoa_repens	(((Geonoma_undata	(Dictyosperma_album	((Heterospathe_cagayanensis	(Kentiopsis_piersoniorum	Veitchia_spiralis))	Hydriastele_microspadix)))	Manicaria_saccifera)	(Pelagodoxa_henryana	(Prestoea_acuminata	(Oenocarpus_bataua	Oenocarpus_minor)))))	(((Podococcus_barteri	Pseudophoenix_vinifera)	Orania_palindan)	Sclerosperma_profizianum))	((Sabal_domingensis	Phoenix_dactylifera)	(Bactris_major	((Elaeis_oleifera	Elaeis_guineensis)	Attalea_speciosa)))))	(Burretiokentia_grandiflora	Roystonea_regia))	Iriartea_deltoidea))	Calamus_caryotoides))	Kingia_australis);
(((Nypa_fruticans	Calamus_caryotoides)	(Chamaedorea_seifrizii	((((((((Serenoa_repens	Reinhardtia_latisecta)	Reinhardtia_paiewonskiana)	(Leopoldinia_pulchra	Reinhardtia_simplex))	((Elaeis_oleifera	Elaeis_guineensis)	(Attalea_speciosa	Bactris_major)))	(((Geonoma_undata	((Dictyosperma_album	((Heterospathe_cagayanensis	Kentiopsis_piersoniorum)	Hydriastele_microspadix))	(Veitchia_spiralis	Burretiokentia_grandiflora)))	Manicaria_saccifera)	((Pelagodoxa_henryana	(Prestoea_acuminata	(Oenocarpus_bataua	Oenocarpus_minor)))	(Orania_palindan	(Sclerosperma_profizianum	(Podococcus_barteri	Pseudophoenix_vinifera))))))	Roystonea_regia)	(Sabal_domingensis	Phoenix_dactylifera))	Iriartea_deltoidea)))	Kingia_australis);
((((Chamaedorea_seifrizii	(((Iriartea_deltoidea	Sabal_domingensis)	(((((Reinhardtia_latisecta	Reinhardtia_paiewonskiana)	(Leopoldinia_pulchra	Reinhardtia_simplex))	(Bactris_major	((Elaeis_oleifera	Elaeis_guineensis)	Attalea_speciosa)))	(Serenoa_repens	Phoenix_dactylifera))	((Orania_palindan	(Sclerosperma_profizianum	(Podococcus_barteri	Pseudophoenix_vinifera)))	((((Dictyosperma_album	Hydriastele_microspadix)	((Heterospathe_cagayanensis	Kentiopsis_piersoniorum)	(Veitchia_spiralis	Burretiokentia_grandiflora)))	(Manicaria_saccifera	Geonoma_undata))	(Pelagodoxa_henryana	(Prestoea_acuminata	(Oenocarpus_bataua	Oenocarpus_minor)))))))	Roystonea_regia))	Nypa_fruticans)	Calamus_caryotoides)	Kingia_australis);
(((Roystonea_regia	(((Nypa_fruticans	(Calamus_caryotoides	Chamaedorea_seifrizii))	(Iriartea_deltoidea	((Pseudophoenix_vinifera	Phoenix_dactylifera)	Sabal_domingensis)))	(Serenoa_repens	(((((Reinhardtia_latisecta	Reinhardtia_paiewonskiana)	Reinhardtia_simplex)	Bactris_major)	((Elaeis_oleifera	Elaeis_guineensis)	Attalea_speciosa))	((Sclerosperma_profizianum	(Podococcus_barteri	Orania_palindan))	((Oenocarpus_bataua	Oenocarpus_minor)	(Pelagodoxa_henryana	(((Dictyosperma_album	Geonoma_undata)	(((Burretiokentia_grandiflora	((Heterospathe_cagayanensis	Kentiopsis_piersoniorum)	Veitchia_spiralis))	Prestoea_acuminata)	Hydriastele_microspadix))	Manicaria_saccifera))))))))	Leopoldinia_pulchra)	Kingia_australis);
((((Chamaedorea_seifrizii	(Roystonea_regia	(((((Sclerosperma_profizianum	((Pseudophoenix_vinifera	Podococcus_barteri)	Orania_palindan))	((Prestoea_acuminata	(Oenocarpus_bataua	Oenocarpus_minor))	(Pelagodoxa_henryana	((Dictyosperma_album	((Burretiokentia_grandiflora	Veitchia_spiralis)	((Heterospathe_cagayanensis	Kentiopsis_piersoniorum)	Hydriastele_microspadix)))	(Geonoma_undata	Manicaria_saccifera)))))	((Serenoa_repens	Phoenix_dactylifera)	Sabal_domingensis))	(((Reinhardtia_latisecta	Reinhardtia_paiewonskiana)	(Leopoldinia_pulchra	Reinhardtia_simplex))	(Bactris_major	((Elaeis_oleifera	Elaeis_guineensis)	Attalea_speciosa))))	Iriartea_deltoidea)))	Nypa_fruticans)	Calamus_caryotoides)	Kingia_australis);
((((Chamaedorea_seifrizii	((((Roystonea_regia	(((Reinhardtia_latisecta	Reinhardtia_paiewonskiana)	Reinhardtia_simplex)	((Elaeis_oleifera	Elaeis_guineensis)	(Attalea_speciosa	Bactris_major))))	(Serenoa_repens	((Pelagodoxa_henryana	(Sclerosperma_profizianum	((Pseudophoenix_vinifera	Podococcus_barteri)	Orania_palindan)))	((Prestoea_acuminata	(Oenocarpus_bataua	Oenocarpus_minor))	(Manicaria_saccifera	((Dictyosperma_album	((Burretiokentia_grandiflora	Veitchia_spiralis)	((Heterospathe_cagayanensis	Kentiopsis_piersoniorum)	Hydriastele_microspadix)))	Geonoma_undata))))))	(Leopoldinia_pulchra	Phoenix_dactylifera))	(Iriartea_deltoidea	Sabal_domingensis)))	Nypa_fruticans)	Calamus_caryotoides)	Kingia_australis);
((Calamus_caryotoides	(Nypa_fruticans	(Chamaedorea_seifrizii	((Iriartea_deltoidea	Roystonea_regia)	((((((Prestoea_acuminata	(Oenocarpus_minor	Oenocarpus_bataua))	Pelagodoxa_henryana)	((Manicaria_saccifera	Geonoma_undata)	(Veitchia_spiralis	(Burretiokentia_grandiflora	((Dictyosperma_album	((Heterospathe_cagayanensis	Kentiopsis_piersoniorum)	Hydriastele_microspadix))	Serenoa_repens)))))	((Podococcus_barteri	Orania_palindan)	Sclerosperma_profizianum))	(((Reinhardtia_latisecta	Reinhardtia_paiewonskiana)	((Pseudophoenix_vinifera	Leopoldinia_pulchra)	Reinhardtia_simplex))	((Elaeis_oleifera	Elaeis_guineensis)	(Bactris_major	Attalea_speciosa))))	(Phoenix_dactylifera	Sabal_domingensis))))))	Kingia_australis);
((Calamus_caryotoides	(Nypa_fruticans	(Chamaedorea_seifrizii	(Iriartea_deltoidea	((Roystonea_regia	((((Prestoea_acuminata	(Oenocarpus_minor	Oenocarpus_bataua))	(Pelagodoxa_henryana	(Geonoma_undata	(Manicaria_saccifera	(Dictyosperma_album	(((Heterospathe_cagayanensis	Kentiopsis_piersoniorum)	(Leopoldinia_pulchra	Hydriastele_microspadix))	(Burretiokentia_grandiflora	Veitchia_spiralis)))))))	(((Pseudophoenix_vinifera	Podococcus_barteri)	Orania_palindan)	Sclerosperma_profizianum))	(Serenoa_repens	(((Reinhardtia_latisecta	Reinhardtia_paiewonskiana)	Reinhardtia_simplex)	(Bactris_major	(Attalea_speciosa	(Elaeis_oleifera	Elaeis_guineensis)))))))	(Phoenix_dactylifera	Sabal_domingensis))))))	Kingia_australis);
(((((Chamaedorea_seifrizii	(Iriartea_deltoidea	((Roystonea_regia	(((((((Pseudophoenix_vinifera	Podococcus_barteri)	Orania_palindan)	Sclerosperma_profizianum)	(Pelagodoxa_henryana	(Prestoea_acuminata	((Geonoma_undata	Manicaria_saccifera)	((Hydriastele_microspadix	Dictyosperma_album)	(Heterospathe_cagayanensis	((Veitchia_spiralis	Burretiokentia_grandiflora)	Kentiopsis_piersoniorum)))))))	Serenoa_repens)	(Oenocarpus_minor	Oenocarpus_bataua))	(((Reinhardtia_latisecta	Reinhardtia_paiewonskiana)	Reinhardtia_simplex)	((Elaeis_oleifera	Elaeis_guineensis)	(Bactris_major	Attalea_speciosa)))))	(Phoenix_dactylifera	Sabal_domingensis))))	Calamus_caryotoides)	Nypa_fruticans)	Leopoldinia_pulchra)	Kingia_australis);
((Calamus_caryotoides	(Nypa_fruticans	(Chamaedorea_seifrizii	((Iriartea_deltoidea	Sabal_domingensis)	((((((Podococcus_barteri	Orania_palindan)	Sclerosperma_profizianum)	(Pelagodoxa_henryana	(Prestoea_acuminata	((Geonoma_undata	Manicaria_saccifera)	(((Heterospathe_cagayanensis	(Kentiopsis_piersoniorum	(Hydriastele_microspadix	Dictyosperma_album)))	Burretiokentia_grandiflora)	Veitchia_spiralis)))))	(Oenocarpus_minor	Oenocarpus_bataua))	((((Reinhardtia_latisecta	(Serenoa_repens	Reinhardtia_paiewonskiana))	(Leopoldinia_pulchra	Reinhardtia_simplex))	((Elaeis_oleifera	Elaeis_guineensis)	(Bactris_major	Attalea_speciosa)))	Roystonea_regia))	(Pseudophoenix_vinifera	Phoenix_dactylifera))))))	Kingia_australis);
((Calamus_caryotoides	(Nypa_fruticans	(Chamaedorea_seifrizii	((Iriartea_deltoidea	Sabal_domingensis)	((Phoenix_dactylifera	Serenoa_repens)	(((((Pseudophoenix_vinifera	Podococcus_barteri)	Orania_palindan)	Sclerosperma_profizianum)	(((Geonoma_undata	Manicaria_saccifera)	(Dictyosperma_album	((((Heterospathe_cagayanensis	Kentiopsis_piersoniorum)	Hydriastele_microspadix)	Veitchia_spiralis)	Burretiokentia_grandiflora)))	(Pelagodoxa_henryana	(Prestoea_acuminata	(Oenocarpus_minor	Oenocarpus_bataua)))))	((((Reinhardtia_paiewonskiana	Reinhardtia_latisecta)	Reinhardtia_simplex)	(Bactris_major	(Attalea_speciosa	((Leopoldinia_pulchra	Elaeis_oleifera)	Elaeis_guineensis))))	Roystonea_regia)))))))	Kingia_australis);
((Calamus_caryotoides	(Nypa_fruticans	(Chamaedorea_seifrizii	(((Leopoldinia_pulchra	Iriartea_deltoidea)	Roystonea_regia)	(((((Pseudophoenix_vinifera	Podococcus_barteri)	Orania_palindan)	Sclerosperma_profizianum)	((Prestoea_acuminata	(Manicaria_saccifera	((Dictyosperma_album	((Heterospathe_cagayanensis	((Burretiokentia_grandiflora	Veitchia_spiralis)	Kentiopsis_piersoniorum))	Hydriastele_microspadix))	Geonoma_undata)))	(Pelagodoxa_henryana	(Oenocarpus_minor	Oenocarpus_bataua))))	((((Reinhardtia_paiewonskiana	Reinhardtia_latisecta)	Reinhardtia_simplex)	((Bactris_major	Attalea_speciosa)	(Elaeis_oleifera	Elaeis_guineensis)))	(Sabal_domingensis	(Phoenix_dactylifera	Serenoa_repens))))))))	Kingia_australis);
(((Roystonea_regia	((((Reinhardtia_paiewonskiana	Reinhardtia_latisecta)	Reinhardtia_simplex)	((Bactris_major	Attalea_speciosa)	(Elaeis_oleifera	Elaeis_guineensis)))	(((Orania_palindan	(Sclerosperma_profizianum	(Pseudophoenix_vinifera	Podococcus_barteri)))	(((Dictyosperma_album	((Burretiokentia_grandiflora	Veitchia_spiralis)	((Kentiopsis_piersoniorum	Heterospathe_cagayanensis)	Hydriastele_microspadix)))	(Geonoma_undata	(Prestoea_acuminata	Manicaria_saccifera)))	(Pelagodoxa_henryana	(Oenocarpus_minor	Oenocarpus_bataua))))	((Sabal_domingensis	(Phoenix_dactylifera	Serenoa_repens))	(Iriartea_deltoidea	((Calamus_caryotoides	Nypa_fruticans)	Chamaedorea_seifrizii))))))	Leopoldinia_pulchra)	Kingia_australis);
((Nypa_fruticans	((Chamaedorea_seifrizii	(((((Sabal_domingensis	(Phoenix_dactylifera	Serenoa_repens))	(((Reinhardtia_paiewonskiana	Reinhardtia_latisecta)	Reinhardtia_simplex)	((Bactris_major	Attalea_speciosa)	(Elaeis_oleifera	Elaeis_guineensis))))	(((Prestoea_acuminata	(Oenocarpus_minor	Oenocarpus_bataua))	((Dictyosperma_album	((((Kentiopsis_piersoniorum	Heterospathe_cagayanensis)	(Leopoldinia_pulchra	Hydriastele_microspadix))	Burretiokentia_grandiflora)	Veitchia_spiralis))	(Geonoma_undata	Manicaria_saccifera)))	((Podococcus_barteri	(Pseudophoenix_vinifera	Pelagodoxa_henryana))	(Orania_palindan	Sclerosperma_profizianum))))	Iriartea_deltoidea)	Roystonea_regia))	Calamus_caryotoides))	Kingia_australis);
((Roystonea_regia	(((Leopoldinia_pulchra	Nypa_fruticans)	(Calamus_caryotoides	Chamaedorea_seifrizii))	((((Sabal_domingensis	Phoenix_dactylifera)	((((Podococcus_barteri	Pseudophoenix_vinifera)	Orania_palindan)	Sclerosperma_profizianum)	((Prestoea_acuminata	(Oenocarpus_minor	Oenocarpus_bataua))	(Pelagodoxa_henryana	(Serenoa_repens	((Dictyosperma_album	((Veitchia_spiralis	(Burretiokentia_grandiflora	(Kentiopsis_piersoniorum	Heterospathe_cagayanensis)))	Hydriastele_microspadix))	(Geonoma_undata	Manicaria_saccifera)))))))	Iriartea_deltoidea)	(((Reinhardtia_paiewonskiana	Reinhardtia_latisecta)	Reinhardtia_simplex)	(Bactris_major	(Attalea_speciosa	(Elaeis_oleifera	Elaeis_guineensis)))))))	Kingia_australis);
(((Roystonea_regia	((((((Podococcus_barteri	Pseudophoenix_vinifera)	Orania_palindan)	Sclerosperma_profizianum)	(((Dictyosperma_album	(((Kentiopsis_piersoniorum	Heterospathe_cagayanensis)	(Burretiokentia_grandiflora	Veitchia_spiralis))	Hydriastele_microspadix))	(Geonoma_undata	Manicaria_saccifera))	((Prestoea_acuminata	(Oenocarpus_minor	Oenocarpus_bataua))	Pelagodoxa_henryana)))	(Serenoa_repens	(Iriartea_deltoidea	((Nypa_fruticans	(Calamus_caryotoides	Chamaedorea_seifrizii))	(Sabal_domingensis	Phoenix_dactylifera)))))	(((Reinhardtia_paiewonskiana	Reinhardtia_latisecta)	Reinhardtia_simplex)	((Elaeis_oleifera	Elaeis_guineensis)	(Bactris_major	Attalea_speciosa)))))	Leopoldinia_pulchra)	Kingia_australis);
((Nypa_fruticans	((Calamus_caryotoides	Chamaedorea_seifrizii)	((Roystonea_regia	Iriartea_deltoidea)	(Serenoa_repens	((((Reinhardtia_simplex	(Reinhardtia_latisecta	Reinhardtia_paiewonskiana))	((Attalea_speciosa	Bactris_major)	(Elaeis_oleifera	Elaeis_guineensis)))	(Sabal_domingensis	Phoenix_dactylifera))	((((((((Kentiopsis_piersoniorum	Heterospathe_cagayanensis)	(Veitchia_spiralis	Burretiokentia_grandiflora))	(Hydriastele_microspadix	Leopoldinia_pulchra))	Dictyosperma_album)	(Geonoma_undata	Manicaria_saccifera))	Pelagodoxa_henryana)	(Prestoea_acuminata	(Oenocarpus_minor	Oenocarpus_bataua)))	((Orania_palindan	(Pseudophoenix_vinifera	Podococcus_barteri))	Sclerosperma_profizianum)))))))	Kingia_australis);
((Nypa_fruticans	(Calamus_caryotoides	(((Roystonea_regia	Iriartea_deltoidea)	((Serenoa_repens	((((Leopoldinia_pulchra	Reinhardtia_simplex)	(Reinhardtia_latisecta	Reinhardtia_paiewonskiana))	((Attalea_speciosa	Bactris_major)	(Elaeis_oleifera	Elaeis_guineensis)))	(((((Burretiokentia_grandiflora	Pelagodoxa_henryana)	(((Kentiopsis_piersoniorum	Heterospathe_cagayanensis)	(Hydriastele_microspadix	Veitchia_spiralis))	Dictyosperma_album))	(Geonoma_undata	Manicaria_saccifera))	(Prestoea_acuminata	(Oenocarpus_minor	Oenocarpus_bataua)))	((Orania_palindan	(Pseudophoenix_vinifera	Podococcus_barteri))	Sclerosperma_profizianum))))	(Sabal_domingensis	Phoenix_dactylifera)))	Chamaedorea_seifrizii)))	Kingia_australis);
((Nypa_fruticans	((((Calamus_caryotoides	Chamaedorea_seifrizii)	(((((Dictyosperma_album	(Veitchia_spiralis	(Burretiokentia_grandiflora	((Kentiopsis_piersoniorum	Heterospathe_cagayanensis)	(Leopoldinia_pulchra	Hydriastele_microspadix)))))	(Geonoma_undata	Manicaria_saccifera))	(Pelagodoxa_henryana	(Prestoea_acuminata	(Oenocarpus_minor	Oenocarpus_bataua))))	((Orania_palindan	(Pseudophoenix_vinifera	Podococcus_barteri))	Sclerosperma_profizianum))	((Iriartea_deltoidea	Sabal_domingensis)	(Serenoa_repens	Phoenix_dactylifera))))	((Reinhardtia_simplex	(Reinhardtia_latisecta	Reinhardtia_paiewonskiana))	((Attalea_speciosa	Bactris_major)	(Elaeis_oleifera	Elaeis_guineensis))))	Roystonea_regia))	Kingia_australis);
((Orania_palindan	((Sclerosperma_profizianum	(((Reinhardtia_simplex	(Reinhardtia_latisecta	Reinhardtia_paiewonskiana))	((Attalea_speciosa	Bactris_major)	(Elaeis_oleifera	Elaeis_guineensis)))	((Serenoa_repens	((((Pelagodoxa_henryana	(Prestoea_acuminata	(Oenocarpus_minor	Oenocarpus_bataua)))	(Dictyosperma_album	(Veitchia_spiralis	(Burretiokentia_grandiflora	((Kentiopsis_piersoniorum	Heterospathe_cagayanensis)	(Leopoldinia_pulchra	Hydriastele_microspadix))))))	Geonoma_undata)	Manicaria_saccifera))	(Phoenix_dactylifera	(((Calamus_caryotoides	Chamaedorea_seifrizii)	Nypa_fruticans)	((Iriartea_deltoidea	Sabal_domingensis)	Roystonea_regia))))))	(Pseudophoenix_vinifera	Podococcus_barteri)))	Kingia_australis);
((Nypa_fruticans	(Calamus_caryotoides	((((Leopoldinia_pulchra	Iriartea_deltoidea)	Roystonea_regia)	((((Reinhardtia_simplex	(Reinhardtia_latisecta	Reinhardtia_paiewonskiana))	(((Prestoea_acuminata	(Oenocarpus_minor	Oenocarpus_bataua))	(((Dictyosperma_album	((Veitchia_spiralis	(Burretiokentia_grandiflora	(Kentiopsis_piersoniorum	Heterospathe_cagayanensis)))	Hydriastele_microspadix))	(Geonoma_undata	Manicaria_saccifera))	Pelagodoxa_henryana))	((Sclerosperma_profizianum	(Pseudophoenix_vinifera	Podococcus_barteri))	Orania_palindan)))	(Sabal_domingensis	(Serenoa_repens	Phoenix_dactylifera)))	((Attalea_speciosa	Bactris_major)	(Elaeis_oleifera	Elaeis_guineensis))))	Chamaedorea_seifrizii)))	Kingia_australis);
((Nypa_fruticans	(((Phoenix_dactylifera	(((((Prestoea_acuminata	(Oenocarpus_minor	Oenocarpus_bataua))	(((Dictyosperma_album	((((Kentiopsis_piersoniorum	Heterospathe_cagayanensis)	Hydriastele_microspadix)	Burretiokentia_grandiflora)	Veitchia_spiralis))	(Geonoma_undata	Manicaria_saccifera))	Pelagodoxa_henryana))	((Sclerosperma_profizianum	(Pseudophoenix_vinifera	Podococcus_barteri))	Orania_palindan))	(((Bactris_major	Attalea_speciosa)	(Elaeis_oleifera	Elaeis_guineensis))	(Reinhardtia_simplex	(Reinhardtia_latisecta	Reinhardtia_paiewonskiana))))	(Serenoa_repens	(Leopoldinia_pulchra	Roystonea_regia))))	(Iriartea_deltoidea	Sabal_domingensis))	(Calamus_caryotoides	Chamaedorea_seifrizii)))	Kingia_australis);
(((Roystonea_regia	((((Bactris_major	Attalea_speciosa)	(Elaeis_oleifera	Elaeis_guineensis))	(Reinhardtia_simplex	(Reinhardtia_latisecta	Reinhardtia_paiewonskiana)))	(((Iriartea_deltoidea	(Sabal_domingensis	(Chamaedorea_seifrizii	Nypa_fruticans)))	Phoenix_dactylifera)	(((Calamus_caryotoides	Sclerosperma_profizianum)	(Podococcus_barteri	Orania_palindan))	(Pseudophoenix_vinifera	((Pelagodoxa_henryana	(Prestoea_acuminata	(Oenocarpus_minor	Oenocarpus_bataua)))	(Serenoa_repens	(((Dictyosperma_album	((Kentiopsis_piersoniorum	Heterospathe_cagayanensis)	Hydriastele_microspadix))	(Burretiokentia_grandiflora	Veitchia_spiralis))	(Geonoma_undata	Manicaria_saccifera)))))))))	Leopoldinia_pulchra)	Kingia_australis);
((Nypa_fruticans	((((Serenoa_repens	Phoenix_dactylifera)	(((Sclerosperma_profizianum	((Pseudophoenix_vinifera	Podococcus_barteri)	Orania_palindan))	((Prestoea_acuminata	(Oenocarpus_minor	Oenocarpus_bataua))	(Pelagodoxa_henryana	(((Dictyosperma_album	((Kentiopsis_piersoniorum	Heterospathe_cagayanensis)	Hydriastele_microspadix))	(Burretiokentia_grandiflora	Veitchia_spiralis))	(Geonoma_undata	Manicaria_saccifera)))))	(((Leopoldinia_pulchra	Iriartea_deltoidea)	Roystonea_regia)	(Sabal_domingensis	((Bactris_major	(Attalea_speciosa	(Elaeis_oleifera	Elaeis_guineensis)))	(Reinhardtia_simplex	(Reinhardtia_latisecta	Reinhardtia_paiewonskiana)))))))	Chamaedorea_seifrizii)	Calamus_caryotoides))	Kingia_australis);
(((((((Sabal_domingensis	(Serenoa_repens	Phoenix_dactylifera))	(((Sclerosperma_profizianum	((Pseudophoenix_vinifera	Podococcus_barteri)	Orania_palindan))	((Prestoea_acuminata	(Oenocarpus_minor	Oenocarpus_bataua))	(Pelagodoxa_henryana	((Dictyosperma_album	(((Kentiopsis_piersoniorum	Heterospathe_cagayanensis)	(Leopoldinia_pulchra	Hydriastele_microspadix))	(Burretiokentia_grandiflora	Veitchia_spiralis)))	(Geonoma_undata	Manicaria_saccifera)))))	((Bactris_major	(Attalea_speciosa	(Elaeis_oleifera	Elaeis_guineensis)))	(Reinhardtia_simplex	(Reinhardtia_latisecta	Reinhardtia_paiewonskiana)))))	(Iriartea_deltoidea	Roystonea_regia))	Chamaedorea_seifrizii)	Nypa_fruticans)	Calamus_caryotoides)	Kingia_australis);
(((Reinhardtia_simplex	((Reinhardtia_latisecta	Reinhardtia_paiewonskiana)	((((Chamaedorea_seifrizii	Nypa_fruticans)	((Iriartea_deltoidea	(Sclerosperma_profizianum	((((Calamus_caryotoides	Podococcus_barteri)	(Oenocarpus_minor	Oenocarpus_bataua))	Orania_palindan)	(((Geonoma_undata	((((((Kentiopsis_piersoniorum	Heterospathe_cagayanensis)	Hydriastele_microspadix)	Dictyosperma_album)	Veitchia_spiralis)	Burretiokentia_grandiflora)	Prestoea_acuminata))	Manicaria_saccifera)	Pelagodoxa_henryana))))	(Sabal_domingensis	(Pseudophoenix_vinifera	(Serenoa_repens	Phoenix_dactylifera)))))	Roystonea_regia)	((Elaeis_oleifera	Elaeis_guineensis)	(Bactris_major	Attalea_speciosa)))))	Leopoldinia_pulchra)	Kingia_australis);
(((Roystonea_regia	((Serenoa_repens	(((Geonoma_undata	(((Pelagodoxa_henryana	(Prestoea_acuminata	(Oenocarpus_bataua	Oenocarpus_minor)))	(Heterospathe_cagayanensis	(((Burretiokentia_grandiflora	Veitchia_spiralis)	Kentiopsis_piersoniorum)	(Dictyosperma_album	Hydriastele_microspadix))))	Manicaria_saccifera))	(Orania_palindan	(Sclerosperma_profizianum	Podococcus_barteri)))	(((Pseudophoenix_vinifera	Phoenix_dactylifera)	(Iriartea_deltoidea	Sabal_domingensis))	((Calamus_caryotoides	Chamaedorea_seifrizii)	Nypa_fruticans))))	(((Reinhardtia_paiewonskiana	Reinhardtia_latisecta)	Reinhardtia_simplex)	((Elaeis_oleifera	Elaeis_guineensis)	(Attalea_speciosa	Bactris_major)))))	Leopoldinia_pulchra)	Kingia_australis);
((Nypa_fruticans	(((Sabal_domingensis	(((((((Reinhardtia_paiewonskiana	Reinhardtia_latisecta)	Reinhardtia_simplex)	((Elaeis_oleifera	Elaeis_guineensis)	(Attalea_speciosa	Bactris_major)))	(Burretiokentia_grandiflora	Roystonea_regia))	(Serenoa_repens	(((Leopoldinia_pulchra	Geonoma_undata)	((Prestoea_acuminata	(Oenocarpus_bataua	Oenocarpus_minor))	((Dictyosperma_album	Hydriastele_microspadix)	((Heterospathe_cagayanensis	Kentiopsis_piersoniorum)	Veitchia_spiralis))))	((Pelagodoxa_henryana	((Orania_palindan	Podococcus_barteri)	Sclerosperma_profizianum))	Manicaria_saccifera))))	(Pseudophoenix_vinifera	Phoenix_dactylifera))	Iriartea_deltoidea))	Chamaedorea_seifrizii)	Calamus_caryotoides))	Kingia_australis);
((Roystonea_regia	(((Iriartea_deltoidea	((((((Pelagodoxa_henryana	(Prestoea_acuminata	(Oenocarpus_bataua	Oenocarpus_minor)))	Leopoldinia_pulchra)	(((Dictyosperma_album	((Hydriastele_microspadix	(Heterospathe_cagayanensis	Kentiopsis_piersoniorum))	Veitchia_spiralis))	Geonoma_undata)	Manicaria_saccifera))	(((Pseudophoenix_vinifera	Podococcus_barteri)	Orania_palindan)	Sclerosperma_profizianum))	((Serenoa_repens	Phoenix_dactylifera)	Sabal_domingensis))	(((Reinhardtia_paiewonskiana	Reinhardtia_latisecta)	Reinhardtia_simplex)	((Elaeis_oleifera	Elaeis_guineensis)	(Attalea_speciosa	Bactris_major)))))	((Calamus_caryotoides	Chamaedorea_seifrizii)	Nypa_fruticans))	Burretiokentia_grandiflora))	Kingia_australis);
(((Roystonea_regia	((((Reinhardtia_paiewonskiana	Reinhardtia_latisecta)	Reinhardtia_simplex)	((Elaeis_oleifera	Elaeis_guineensis)	(Attalea_speciosa	Bactris_major)))	((((Pelagodoxa_henryana	(((Burretiokentia_grandiflora	(Veitchia_spiralis	(Dictyosperma_album	(Hydriastele_microspadix	(Heterospathe_cagayanensis	Kentiopsis_piersoniorum)))))	Prestoea_acuminata)	(Geonoma_undata	Manicaria_saccifera)))	((((Pseudophoenix_vinifera	Podococcus_barteri)	Orania_palindan)	Sclerosperma_profizianum)	(Oenocarpus_bataua	Oenocarpus_minor)))	((Iriartea_deltoidea	(Calamus_caryotoides	Chamaedorea_seifrizii))	((Serenoa_repens	Phoenix_dactylifera)	Sabal_domingensis)))	Nypa_fruticans)))	Leopoldinia_pulchra)	Kingia_australis);
(((Chamaedorea_seifrizii	((((Pseudophoenix_vinifera	Phoenix_dactylifera)	Sabal_domingensis)	((Roystonea_regia	(((Reinhardtia_paiewonskiana	Reinhardtia_latisecta)	Reinhardtia_simplex)	(Bactris_major	((Elaeis_oleifera	Elaeis_guineensis)	Attalea_speciosa))))	(((Podococcus_barteri	Orania_palindan)	Sclerosperma_profizianum)	((Pelagodoxa_henryana	(Oenocarpus_bataua	Oenocarpus_minor))	((Geonoma_undata	(Prestoea_acuminata	(Serenoa_repens	Manicaria_saccifera)))	(Dictyosperma_album	((Leopoldinia_pulchra	Hydriastele_microspadix)	(Burretiokentia_grandiflora	(Veitchia_spiralis	(Heterospathe_cagayanensis	Kentiopsis_piersoniorum))))))))))	Iriartea_deltoidea))	(Calamus_caryotoides	Nypa_fruticans))	Kingia_australis);
(((Roystonea_regia	((((Reinhardtia_paiewonskiana	Reinhardtia_latisecta)	Reinhardtia_simplex)	((Elaeis_oleifera	Elaeis_guineensis)	(Attalea_speciosa	Bactris_major)))	((((Calamus_caryotoides	Chamaedorea_seifrizii)	Nypa_fruticans)	(((((Pseudophoenix_vinifera	Podococcus_barteri)	Orania_palindan)	Sclerosperma_profizianum)	(Manicaria_saccifera	(((Dictyosperma_album	(Veitchia_spiralis	(((Hydriastele_microspadix	Heterospathe_cagayanensis)	Kentiopsis_piersoniorum)	Burretiokentia_grandiflora)))	(Pelagodoxa_henryana	(Prestoea_acuminata	(Oenocarpus_bataua	Oenocarpus_minor))))	Geonoma_undata)))	((Serenoa_repens	Phoenix_dactylifera)	Sabal_domingensis)))	Iriartea_deltoidea)))	Leopoldinia_pulchra)	Kingia_australis);
((((Nypa_fruticans	((((Iriartea_deltoidea	(Roystonea_regia	(((Reinhardtia_paiewonskiana	Reinhardtia_latisecta)	Reinhardtia_simplex)	((Elaeis_oleifera	Elaeis_guineensis)	(Attalea_speciosa	Bactris_major)))))	((((Pseudophoenix_vinifera	Podococcus_barteri)	Orania_palindan)	Sclerosperma_profizianum)	((Pelagodoxa_henryana	(Prestoea_acuminata	(Oenocarpus_bataua	Oenocarpus_minor)))	(Serenoa_repens	(Manicaria_saccifera	(Geonoma_undata	((Heterospathe_cagayanensis	((Burretiokentia_grandiflora	Kentiopsis_piersoniorum)	Veitchia_spiralis))	(Dictyosperma_album	Hydriastele_microspadix))))))))	(Phoenix_dactylifera	Sabal_domingensis))	Chamaedorea_seifrizii))	Calamus_caryotoides)	Leopoldinia_pulchra)	Kingia_australis);
(((Roystonea_regia	((((Reinhardtia_paiewonskiana	Reinhardtia_latisecta)	Reinhardtia_simplex)	((Elaeis_oleifera	Elaeis_guineensis)	(Attalea_speciosa	Bactris_major)))	((Serenoa_repens	((Podococcus_barteri	(Sclerosperma_profizianum	Orania_palindan))	((Pelagodoxa_henryana	(Prestoea_acuminata	(Oenocarpus_bataua	Oenocarpus_minor)))	((((Hydriastele_microspadix	((Heterospathe_cagayanensis	Kentiopsis_piersoniorum)	Burretiokentia_grandiflora))	Veitchia_spiralis)	Dictyosperma_album)	(Manicaria_saccifera	Geonoma_undata)))))	((Pseudophoenix_vinifera	Phoenix_dactylifera)	((((Calamus_caryotoides	Chamaedorea_seifrizii)	Nypa_fruticans)	Iriartea_deltoidea)	Sabal_domingensis)))))	Leopoldinia_pulchra)	Kingia_australis);
((Roystonea_regia	((((Reinhardtia_paiewonskiana	Reinhardtia_latisecta)	Reinhardtia_simplex)	((Elaeis_oleifera	Elaeis_guineensis)	(Attalea_speciosa	Bactris_major)))	((((Serenoa_repens	((Sclerosperma_profizianum	(Orania_palindan	(Pseudophoenix_vinifera	Podococcus_barteri)))	((Pelagodoxa_henryana	((Oenocarpus_bataua	Oenocarpus_minor)	Prestoea_acuminata))	(((((Leopoldinia_pulchra	Hydriastele_microspadix)	(Heterospathe_cagayanensis	Kentiopsis_piersoniorum))	(Burretiokentia_grandiflora	Veitchia_spiralis))	Dictyosperma_album)	(Manicaria_saccifera	Geonoma_undata)))))	(Sabal_domingensis	Phoenix_dactylifera))	(Chamaedorea_seifrizii	(Nypa_fruticans	Calamus_caryotoides)))	Iriartea_deltoidea)))	Kingia_australis);
((Calamus_caryotoides	((((Iriartea_deltoidea	Sabal_domingensis)	((Roystonea_regia	((((Reinhardtia_paiewonskiana	Reinhardtia_latisecta)	Reinhardtia_simplex)	(Bactris_major	((Elaeis_oleifera	Elaeis_guineensis)	Attalea_speciosa)))	((((Pseudophoenix_vinifera	Podococcus_barteri)	(Sclerosperma_profizianum	Orania_palindan))	(Oenocarpus_bataua	Oenocarpus_minor))	(((Prestoea_acuminata	(Manicaria_saccifera	(Geonoma_undata	(((Kentiopsis_piersoniorum	Veitchia_spiralis)	((Burretiokentia_grandiflora	(Leopoldinia_pulchra	Hydriastele_microspadix))	Heterospathe_cagayanensis))	Dictyosperma_album))))	Serenoa_repens)	Pelagodoxa_henryana))))	Phoenix_dactylifera))	Chamaedorea_seifrizii)	Nypa_fruticans))	Kingia_australis);
((Nypa_fruticans	(Sabal_domingensis	((((((((Burretiokentia_grandiflora	((Heterospathe_cagayanensis	(Kentiopsis_piersoniorum	(Hydriastele_microspadix	Dictyosperma_album)))	Veitchia_spiralis))	(Manicaria_saccifera	(Leopoldinia_pulchra	Geonoma_undata)))	(Calamus_caryotoides	Pelagodoxa_henryana))	(Oenocarpus_bataua	(Prestoea_acuminata	Oenocarpus_minor)))	((Podococcus_barteri	Orania_palindan)	Sclerosperma_profizianum))	((Chamaedorea_seifrizii	(Iriartea_deltoidea	Roystonea_regia))	(((Elaeis_oleifera	Elaeis_guineensis)	(Bactris_major	Attalea_speciosa))	((Reinhardtia_latisecta	Reinhardtia_paiewonskiana)	Reinhardtia_simplex))))	(Pseudophoenix_vinifera	Phoenix_dactylifera))	Serenoa_repens)))	Kingia_australis);
(((Sabal_domingensis	(Phoenix_dactylifera	(((Nypa_fruticans	(Calamus_caryotoides	Chamaedorea_seifrizii))	(Roystonea_regia	((Serenoa_repens	(((((((Hydriastele_microspadix	Heterospathe_cagayanensis)	(Veitchia_spiralis	(Burretiokentia_grandiflora	Kentiopsis_piersoniorum)))	Dictyosperma_album)	(Manicaria_saccifera	Geonoma_undata))	Pelagodoxa_henryana)	(Prestoea_acuminata	(Oenocarpus_minor	Oenocarpus_bataua)))	(Orania_palindan	(Sclerosperma_profizianum	(Pseudophoenix_vinifera	Podococcus_barteri)))))	(((Elaeis_oleifera	Elaeis_guineensis)	(Bactris_major	Attalea_speciosa))	((Reinhardtia_latisecta	Reinhardtia_paiewonskiana)	Reinhardtia_simplex)))))	Iriartea_deltoidea)))	Leopoldinia_pulchra)	Kingia_australis);
(((Roystonea_regia	((((Elaeis_oleifera	Elaeis_guineensis)	(Bactris_major	Attalea_speciosa))	((Reinhardtia_latisecta	Reinhardtia_paiewonskiana)	Reinhardtia_simplex))	((Iriartea_deltoidea	Sabal_domingensis)	((Nypa_fruticans	(Calamus_caryotoides	Chamaedorea_seifrizii))	(((((((((Heterospathe_cagayanensis	Kentiopsis_piersoniorum)	(Veitchia_spiralis	Burretiokentia_grandiflora))	Hydriastele_microspadix)	Dictyosperma_album)	(Manicaria_saccifera	Geonoma_undata))	Pelagodoxa_henryana)	(Prestoea_acuminata	(Oenocarpus_minor	Oenocarpus_bataua)))	(Sclerosperma_profizianum	((Pseudophoenix_vinifera	Podococcus_barteri)	Orania_palindan)))	(Serenoa_repens	Phoenix_dactylifera))))))	Leopoldinia_pulchra)	Kingia_australis);
((Calamus_caryotoides	(((((((Elaeis_oleifera	Elaeis_guineensis)	(Bactris_major	Attalea_speciosa))	((Reinhardtia_latisecta	Reinhardtia_paiewonskiana)	Reinhardtia_simplex))	((Iriartea_deltoidea	(Phoenix_dactylifera	Sabal_domingensis))	(Serenoa_repens	(((Pelagodoxa_henryana	(Prestoea_acuminata	(Oenocarpus_minor	Oenocarpus_bataua)))	((Manicaria_saccifera	Geonoma_undata)	((((Leopoldinia_pulchra	Hydriastele_microspadix)	(Heterospathe_cagayanensis	Kentiopsis_piersoniorum))	(Veitchia_spiralis	Burretiokentia_grandiflora))	Dictyosperma_album)))	((Pseudophoenix_vinifera	Podococcus_barteri)	(Orania_palindan	Sclerosperma_profizianum))))))	Roystonea_regia)	Chamaedorea_seifrizii)	Nypa_fruticans))	Kingia_australis);
((Calamus_caryotoides	(((((((Pelagodoxa_henryana	(Prestoea_acuminata	(Oenocarpus_minor	Oenocarpus_bataua)))	((Manicaria_saccifera	Geonoma_undata)	((Veitchia_spiralis	((Hydriastele_microspadix	(Heterospathe_cagayanensis	Kentiopsis_piersoniorum))	Burretiokentia_grandiflora))	Dictyosperma_album)))	((Pseudophoenix_vinifera	Podococcus_barteri)	(Orania_palindan	Sclerosperma_profizianum)))	((Serenoa_repens	Phoenix_dactylifera)	Sabal_domingensis))	((Roystonea_regia	(((Elaeis_oleifera	Elaeis_guineensis)	(Bactris_major	Attalea_speciosa))	((Reinhardtia_latisecta	Reinhardtia_paiewonskiana)	Reinhardtia_simplex)))	(Iriartea_deltoidea	Leopoldinia_pulchra)))	Chamaedorea_seifrizii)	Nypa_fruticans))	Kingia_australis);
((((((Pelagodoxa_henryana	(Oenocarpus_minor	Oenocarpus_bataua))	(((((Veitchia_spiralis	((Hydriastele_microspadix	(Heterospathe_cagayanensis	Kentiopsis_piersoniorum))	Burretiokentia_grandiflora))	Dictyosperma_album)	(Manicaria_saccifera	Geonoma_undata))	Prestoea_acuminata)	((Sclerosperma_profizianum	((Pseudophoenix_vinifera	Podococcus_barteri)	Orania_palindan))	(((((Elaeis_oleifera	Elaeis_guineensis)	(Bactris_major	Attalea_speciosa))	((Reinhardtia_latisecta	Reinhardtia_paiewonskiana)	(Leopoldinia_pulchra	Reinhardtia_simplex)))	((Serenoa_repens	Phoenix_dactylifera)	Sabal_domingensis))	(Roystonea_regia	Iriartea_deltoidea)))))	Chamaedorea_seifrizii)	Calamus_caryotoides)	Nypa_fruticans)	Kingia_australis);
((((((Iriartea_deltoidea	Sabal_domingensis)	(((Serenoa_repens	(((((Elaeis_oleifera	Elaeis_guineensis)	(Bactris_major	Attalea_speciosa))	((Reinhardtia_latisecta	Reinhardtia_paiewonskiana)	Reinhardtia_simplex))	Roystonea_regia)	Leopoldinia_pulchra))	(((Pelagodoxa_henryana	(Oenocarpus_minor	Oenocarpus_bataua))	(Prestoea_acuminata	((((Hydriastele_microspadix	(Heterospathe_cagayanensis	Kentiopsis_piersoniorum))	(Burretiokentia_grandiflora	Veitchia_spiralis))	Dictyosperma_album)	(Manicaria_saccifera	Geonoma_undata))))	(Sclerosperma_profizianum	((Pseudophoenix_vinifera	Podococcus_barteri)	Orania_palindan))))	Phoenix_dactylifera))	Chamaedorea_seifrizii)	Calamus_caryotoides)	Nypa_fruticans)	Kingia_australis);
(((Roystonea_regia	((((Elaeis_oleifera	Elaeis_guineensis)	(Bactris_major	Attalea_speciosa))	((Reinhardtia_latisecta	Reinhardtia_paiewonskiana)	Reinhardtia_simplex))	(((((Calamus_caryotoides	Chamaedorea_seifrizii)	Nypa_fruticans)	Iriartea_deltoidea)	(Phoenix_dactylifera	Sabal_domingensis))	(Serenoa_repens	(Sclerosperma_profizianum	(((Pseudophoenix_vinifera	Podococcus_barteri)	Orania_palindan)	((Manicaria_saccifera	Geonoma_undata)	((Pelagodoxa_henryana	(Prestoea_acuminata	(Oenocarpus_minor	Oenocarpus_bataua)))	((Veitchia_spiralis	(Hydriastele_microspadix	Burretiokentia_grandiflora))	(Heterospathe_cagayanensis	(Dictyosperma_album	Kentiopsis_piersoniorum)))))))))))	Leopoldinia_pulchra)	Kingia_australis);
((Nypa_fruticans	(Calamus_caryotoides	((Iriartea_deltoidea	(((Serenoa_repens	Phoenix_dactylifera)	Sabal_domingensis)	(((Sclerosperma_profizianum	((Pseudophoenix_vinifera	Podococcus_barteri)	Orania_palindan))	((Pelagodoxa_henryana	(Prestoea_acuminata	(Oenocarpus_minor	Oenocarpus_bataua)))	(((Veitchia_spiralis	(Burretiokentia_grandiflora	((Leopoldinia_pulchra	Hydriastele_microspadix)	(Heterospathe_cagayanensis	Kentiopsis_piersoniorum))))	Dictyosperma_album)	(Manicaria_saccifera	Geonoma_undata))))	(Roystonea_regia	((Bactris_major	(Attalea_speciosa	(Elaeis_oleifera	Elaeis_guineensis)))	((Reinhardtia_latisecta	Reinhardtia_paiewonskiana)	Reinhardtia_simplex))))))	Chamaedorea_seifrizii)))	Kingia_australis);
((Nypa_fruticans	(((Iriartea_deltoidea	Sabal_domingensis)	(Phoenix_dactylifera	((Calamus_caryotoides	(Serenoa_repens	(((((Pseudophoenix_vinifera	Podococcus_barteri)	(Oenocarpus_minor	Oenocarpus_bataua))	((((Burretiokentia_grandiflora	Pelagodoxa_henryana)	((((Heterospathe_cagayanensis	(Leopoldinia_pulchra	Hydriastele_microspadix))	(Veitchia_spiralis	Kentiopsis_piersoniorum))	Dictyosperma_album)	Geonoma_undata))	Manicaria_saccifera)	Prestoea_acuminata))	Orania_palindan)	Sclerosperma_profizianum)))	(Roystonea_regia	(((Elaeis_oleifera	Elaeis_guineensis)	(Bactris_major	Attalea_speciosa))	((Reinhardtia_latisecta	Reinhardtia_paiewonskiana)	Reinhardtia_simplex))))))	Chamaedorea_seifrizii))	Kingia_australis);
(((Nypa_fruticans	((Sabal_domingensis	((Phoenix_dactylifera	((Sclerosperma_profizianum	((Orania_palindan	(Pseudophoenix_vinifera	Podococcus_barteri))	((Prestoea_acuminata	(Oenocarpus_minor	Oenocarpus_bataua))	(((Dictyosperma_album	(Hydriastele_microspadix	(Burretiokentia_grandiflora	((Kentiopsis_piersoniorum	Heterospathe_cagayanensis)	Veitchia_spiralis))))	(Geonoma_undata	Manicaria_saccifera))	Pelagodoxa_henryana))))	((((Leopoldinia_pulchra	Serenoa_repens)	((Attalea_speciosa	(Elaeis_guineensis	Elaeis_oleifera))	Bactris_major))	(Reinhardtia_simplex	(Reinhardtia_latisecta	Reinhardtia_paiewonskiana)))	Roystonea_regia)))	Iriartea_deltoidea))	Chamaedorea_seifrizii))	Calamus_caryotoides)	Kingia_australis);
((((Manicaria_saccifera	((((((Hydriastele_microspadix	Heterospathe_cagayanensis)	Kentiopsis_piersoniorum)	Dictyosperma_album)	(Burretiokentia_grandiflora	Veitchia_spiralis))	(Prestoea_acuminata	Geonoma_undata))	(Pelagodoxa_henryana	(((Oenocarpus_minor	Oenocarpus_bataua)	(Orania_palindan	(Sclerosperma_profizianum	(Pseudophoenix_vinifera	Podococcus_barteri))))	(((((Elaeis_guineensis	Elaeis_oleifera)	(Bactris_major	Attalea_speciosa))	(Reinhardtia_simplex	(Reinhardtia_latisecta	Reinhardtia_paiewonskiana)))	Roystonea_regia)	(((Nypa_fruticans	Chamaedorea_seifrizii)	(Sabal_domingensis	Iriartea_deltoidea))	(Serenoa_repens	Phoenix_dactylifera)))))))	Calamus_caryotoides)	Leopoldinia_pulchra)	Kingia_australis);
(((Nypa_fruticans	(Chamaedorea_seifrizii	(Iriartea_deltoidea	(Roystonea_regia	(((Sabal_domingensis	(Serenoa_repens	Phoenix_dactylifera))	((((((((Hydriastele_microspadix	Heterospathe_cagayanensis)	Kentiopsis_piersoniorum)	(Burretiokentia_grandiflora	Veitchia_spiralis))	Geonoma_undata)	Dictyosperma_album)	Manicaria_saccifera)	(Pelagodoxa_henryana	(Prestoea_acuminata	(Oenocarpus_minor	Oenocarpus_bataua))))	(Orania_palindan	(Sclerosperma_profizianum	(Pseudophoenix_vinifera	Podococcus_barteri)))))	(((Elaeis_guineensis	Elaeis_oleifera)	(Bactris_major	Attalea_speciosa))	((Leopoldinia_pulchra	Reinhardtia_simplex)	(Reinhardtia_latisecta	Reinhardtia_paiewonskiana))))))))	Calamus_caryotoides)	Kingia_australis);
((Nypa_fruticans	((Chamaedorea_seifrizii	(Iriartea_deltoidea	(Sabal_domingensis	((Serenoa_repens	Phoenix_dactylifera)	((((Pelagodoxa_henryana	(Oenocarpus_minor	Oenocarpus_bataua))	(Prestoea_acuminata	((Dictyosperma_album	((((Burretiokentia_grandiflora	Kentiopsis_piersoniorum)	Veitchia_spiralis)	(Leopoldinia_pulchra	Hydriastele_microspadix))	Heterospathe_cagayanensis))	(Manicaria_saccifera	Geonoma_undata))))	(Sclerosperma_profizianum	((Pseudophoenix_vinifera	Podococcus_barteri)	Orania_palindan)))	(Roystonea_regia	(((Elaeis_guineensis	Elaeis_oleifera)	(Bactris_major	Attalea_speciosa))	(Reinhardtia_simplex	(Reinhardtia_latisecta	Reinhardtia_paiewonskiana)))))))))	Calamus_caryotoides))	Kingia_australis);
((Nypa_fruticans	((Chamaedorea_seifrizii	((Roystonea_regia	Iriartea_deltoidea)	((Serenoa_repens	Sabal_domingensis)	(((Pseudophoenix_vinifera	Phoenix_dactylifera)	(((Elaeis_guineensis	Elaeis_oleifera)	(Bactris_major	Attalea_speciosa))	(Reinhardtia_simplex	(Reinhardtia_latisecta	Reinhardtia_paiewonskiana))))	(((Prestoea_acuminata	(Oenocarpus_minor	Oenocarpus_bataua))	(Pelagodoxa_henryana	((Manicaria_saccifera	Geonoma_undata)	(Dictyosperma_album	((((Kentiopsis_piersoniorum	Heterospathe_cagayanensis)	(Leopoldinia_pulchra	Hydriastele_microspadix))	Burretiokentia_grandiflora)	Veitchia_spiralis)))))	(Sclerosperma_profizianum	(Podococcus_barteri	Orania_palindan)))))))	Calamus_caryotoides))	Kingia_australis);
((Nypa_fruticans	((Chamaedorea_seifrizii	((Iriartea_deltoidea	Sabal_domingensis)	(Roystonea_regia	(((Pseudophoenix_vinifera	(Serenoa_repens	Phoenix_dactylifera))	(((Elaeis_guineensis	Elaeis_oleifera)	(Bactris_major	Attalea_speciosa))	(Reinhardtia_simplex	(Reinhardtia_latisecta	Reinhardtia_paiewonskiana))))	((((Oenocarpus_bataua	Oenocarpus_minor)	Prestoea_acuminata)	(Pelagodoxa_henryana	((Manicaria_saccifera	Geonoma_undata)	(((Leopoldinia_pulchra	Hydriastele_microspadix)	Dictyosperma_album)	((Kentiopsis_piersoniorum	Heterospathe_cagayanensis)	(Veitchia_spiralis	Burretiokentia_grandiflora))))))	(Sclerosperma_profizianum	(Podococcus_barteri	Orania_palindan)))))))	Calamus_caryotoides))	Kingia_australis);
((((Chamaedorea_seifrizii	(((Serenoa_repens	Phoenix_dactylifera)	(((((Oenocarpus_bataua	Oenocarpus_minor)	Prestoea_acuminata)	Pelagodoxa_henryana)	((Manicaria_saccifera	(Leopoldinia_pulchra	Geonoma_undata))	(Dictyosperma_album	(Hydriastele_microspadix	((Kentiopsis_piersoniorum	Heterospathe_cagayanensis)	(Veitchia_spiralis	Burretiokentia_grandiflora))))))	(Sclerosperma_profizianum	((Pseudophoenix_vinifera	Podococcus_barteri)	Orania_palindan))))	(((Iriartea_deltoidea	Sabal_domingensis)	Roystonea_regia)	(((Elaeis_guineensis	Elaeis_oleifera)	(Bactris_major	Attalea_speciosa))	(Reinhardtia_simplex	(Reinhardtia_latisecta	Reinhardtia_paiewonskiana))))))	Nypa_fruticans)	Calamus_caryotoides)	Kingia_australis);
((Orania_palindan	((((((((Elaeis_guineensis	Elaeis_oleifera)	(Bactris_major	Attalea_speciosa))	(Reinhardtia_simplex	(Reinhardtia_latisecta	Reinhardtia_paiewonskiana)))	Roystonea_regia)	((Phoenix_dactylifera	(Nypa_fruticans	Chamaedorea_seifrizii))	(Iriartea_deltoidea	Sabal_domingensis)))	((((Oenocarpus_bataua	Oenocarpus_minor)	Prestoea_acuminata)	(Calamus_caryotoides	Pelagodoxa_henryana))	(Serenoa_repens	((((Dictyosperma_album	(Heterospathe_cagayanensis	((Leopoldinia_pulchra	Hydriastele_microspadix)	(Veitchia_spiralis	Burretiokentia_grandiflora))))	Kentiopsis_piersoniorum)	Manicaria_saccifera)	Geonoma_undata))))	Sclerosperma_profizianum)	(Pseudophoenix_vinifera	Podococcus_barteri)))	Kingia_australis);
((Elaeis_guineensis	(Elaeis_oleifera	((Bactris_major	Attalea_speciosa)	((Reinhardtia_simplex	(Reinhardtia_latisecta	Reinhardtia_paiewonskiana))	((((Sabal_domingensis	(Serenoa_repens	Phoenix_dactylifera))	(((((Oenocarpus_bataua	Oenocarpus_minor)	Prestoea_acuminata)	Pelagodoxa_henryana)	(((Veitchia_spiralis	(Dictyosperma_album	((Kentiopsis_piersoniorum	(Burretiokentia_grandiflora	(Leopoldinia_pulchra	Hydriastele_microspadix)))	Heterospathe_cagayanensis)))	Manicaria_saccifera)	Geonoma_undata))	(Sclerosperma_profizianum	(Podococcus_barteri	Orania_palindan))))	((Nypa_fruticans	(Calamus_caryotoides	Chamaedorea_seifrizii))	(Roystonea_regia	Iriartea_deltoidea)))	Pseudophoenix_vinifera)))))	Kingia_australis);
((((((Iriartea_deltoidea	((((Elaeis_guineensis	Elaeis_oleifera)	Attalea_speciosa)	Roystonea_regia)	(Bactris_major	(Reinhardtia_simplex	(Reinhardtia_latisecta	Reinhardtia_paiewonskiana)))))	((Sabal_domingensis	(Serenoa_repens	Phoenix_dactylifera))	(((Oenocarpus_bataua	Oenocarpus_minor)	((Prestoea_acuminata	((((Burretiokentia_grandiflora	Veitchia_spiralis)	(Dictyosperma_album	((Kentiopsis_piersoniorum	Heterospathe_cagayanensis)	(Leopoldinia_pulchra	Hydriastele_microspadix))))	Manicaria_saccifera)	Geonoma_undata))	Pelagodoxa_henryana))	(Sclerosperma_profizianum	((Pseudophoenix_vinifera	Podococcus_barteri)	Orania_palindan)))))	Chamaedorea_seifrizii)	Nypa_fruticans)	Calamus_caryotoides)	Kingia_australis);
(((Calamus_caryotoides	(Chamaedorea_seifrizii	(((Pseudophoenix_vinifera	((Leopoldinia_pulchra	Serenoa_repens)	Phoenix_dactylifera))	Sabal_domingensis)	((((Bactris_major	((Elaeis_oleifera	Elaeis_guineensis)	Attalea_speciosa))	((Reinhardtia_latisecta	Reinhardtia_paiewonskiana)	Reinhardtia_simplex))	(Iriartea_deltoidea	Roystonea_regia))	((Pelagodoxa_henryana	((Orania_palindan	Podococcus_barteri)	Sclerosperma_profizianum))	((Oenocarpus_bataua	(Oenocarpus_minor	Prestoea_acuminata))	((((((Kentiopsis_piersoniorum	Hydriastele_microspadix)	Heterospathe_cagayanensis)	Burretiokentia_grandiflora)	Veitchia_spiralis)	Dictyosperma_album)	(Geonoma_undata	Manicaria_saccifera))))))))	Nypa_fruticans)	Kingia_australis);
(((Reinhardtia_simplex	((((((Chamaedorea_seifrizii	Nypa_fruticans)	Iriartea_deltoidea)	Roystonea_regia)	((Sclerosperma_profizianum	(((Oenocarpus_bataua	(Oenocarpus_minor	Prestoea_acuminata))	(Pelagodoxa_henryana	(Manicaria_saccifera	(((Burretiokentia_grandiflora	Veitchia_spiralis)	((Hydriastele_microspadix	(Heterospathe_cagayanensis	(Calamus_caryotoides	Kentiopsis_piersoniorum)))	Dictyosperma_album))	Geonoma_undata))))	((Pseudophoenix_vinifera	Podococcus_barteri)	Orania_palindan)))	((Serenoa_repens	Phoenix_dactylifera)	Sabal_domingensis)))	(Bactris_major	((Elaeis_oleifera	Elaeis_guineensis)	Attalea_speciosa)))	(Reinhardtia_latisecta	Reinhardtia_paiewonskiana)))	Leopoldinia_pulchra)	Kingia_australis);
(((Roystonea_regia	(((((Sclerosperma_profizianum	(((Oenocarpus_bataua	(Oenocarpus_minor	Prestoea_acuminata))	(Pelagodoxa_henryana	(Manicaria_saccifera	((((Burretiokentia_grandiflora	Veitchia_spiralis)	((Heterospathe_cagayanensis	Kentiopsis_piersoniorum)	Hydriastele_microspadix))	Dictyosperma_album)	Geonoma_undata))))	((Pseudophoenix_vinifera	Podococcus_barteri)	Orania_palindan)))	((Calamus_caryotoides	Chamaedorea_seifrizii)	Nypa_fruticans))	(Phoenix_dactylifera	(Serenoa_repens	Sabal_domingensis)))	((Bactris_major	((Elaeis_oleifera	Elaeis_guineensis)	Attalea_speciosa))	((Reinhardtia_latisecta	Reinhardtia_paiewonskiana)	Reinhardtia_simplex)))	Iriartea_deltoidea))	Leopoldinia_pulchra)	Kingia_australis);
((Nypa_fruticans	(((Iriartea_deltoidea	Sabal_domingensis)	((Calamus_caryotoides	((Roystonea_regia	((Bactris_major	((Elaeis_oleifera	Elaeis_guineensis)	Attalea_speciosa))	((Reinhardtia_latisecta	Reinhardtia_paiewonskiana)	Reinhardtia_simplex)))	(Serenoa_repens	((Sclerosperma_profizianum	(Podococcus_barteri	Orania_palindan))	((Manicaria_saccifera	((((((Heterospathe_cagayanensis	Kentiopsis_piersoniorum)	(Leopoldinia_pulchra	Hydriastele_microspadix))	Burretiokentia_grandiflora)	Veitchia_spiralis)	Dictyosperma_album)	Geonoma_undata))	((Prestoea_acuminata	(Oenocarpus_bataua	Oenocarpus_minor))	Pelagodoxa_henryana))))))	(Pseudophoenix_vinifera	Phoenix_dactylifera)))	Chamaedorea_seifrizii))	Kingia_australis);
(((Roystonea_regia	(((Bactris_major	((Elaeis_oleifera	Elaeis_guineensis)	Attalea_speciosa))	((Reinhardtia_latisecta	Reinhardtia_paiewonskiana)	Reinhardtia_simplex))	((((Manicaria_saccifera	(((Pseudophoenix_vinifera	Podococcus_barteri)	Orania_palindan)	Sclerosperma_profizianum))	Geonoma_undata)	((((Veitchia_spiralis	(Heterospathe_cagayanensis	Kentiopsis_piersoniorum))	Dictyosperma_album)	((Burretiokentia_grandiflora	Pelagodoxa_henryana)	((Chamaedorea_seifrizii	Nypa_fruticans)	Hydriastele_microspadix)))	(Prestoea_acuminata	(Oenocarpus_bataua	Oenocarpus_minor))))	(((Calamus_caryotoides	Iriartea_deltoidea)	(Serenoa_repens	Sabal_domingensis))	Phoenix_dactylifera))))	Leopoldinia_pulchra)	Kingia_australis);
(((Roystonea_regia	(((Bactris_major	((Elaeis_oleifera	Elaeis_guineensis)	Attalea_speciosa))	((Reinhardtia_latisecta	Reinhardtia_paiewonskiana)	Reinhardtia_simplex))	((Serenoa_repens	((((Pseudophoenix_vinifera	Podococcus_barteri)	Orania_palindan)	Sclerosperma_profizianum)	((((Veitchia_spiralis	Dictyosperma_album)	(((Hydriastele_microspadix	Burretiokentia_grandiflora)	Heterospathe_cagayanensis)	Kentiopsis_piersoniorum))	(Pelagodoxa_henryana	(Prestoea_acuminata	(Oenocarpus_bataua	Oenocarpus_minor))))	(Manicaria_saccifera	Geonoma_undata))))	((((Calamus_caryotoides	Chamaedorea_seifrizii)	Nypa_fruticans)	(Iriartea_deltoidea	Sabal_domingensis))	Phoenix_dactylifera))))	Leopoldinia_pulchra)	Kingia_australis);
(((Roystonea_regia	(((Bactris_major	((Elaeis_oleifera	Elaeis_guineensis)	Attalea_speciosa))	((Reinhardtia_latisecta	Reinhardtia_paiewonskiana)	Reinhardtia_simplex))	((((Podococcus_barteri	Orania_palindan)	Sclerosperma_profizianum)	((Prestoea_acuminata	(Oenocarpus_bataua	Oenocarpus_minor))	(((Manicaria_saccifera	((Dictyosperma_album	((Heterospathe_cagayanensis	Kentiopsis_piersoniorum)	Hydriastele_microspadix))	(Veitchia_spiralis	Burretiokentia_grandiflora)))	Geonoma_undata)	Pelagodoxa_henryana)))	(((Calamus_caryotoides	Chamaedorea_seifrizii)	Nypa_fruticans)	((Iriartea_deltoidea	Sabal_domingensis)	(Pseudophoenix_vinifera	(Serenoa_repens	Phoenix_dactylifera)))))))	Leopoldinia_pulchra)	Kingia_australis);
(((Roystonea_regia	((((Bactris_major	((Elaeis_oleifera	Elaeis_guineensis)	Attalea_speciosa))	((Reinhardtia_latisecta	Reinhardtia_paiewonskiana)	Reinhardtia_simplex))	(((((Pseudophoenix_vinifera	Podococcus_barteri)	Orania_palindan)	Sclerosperma_profizianum)	((Prestoea_acuminata	(Oenocarpus_bataua	Oenocarpus_minor))	((((Manicaria_saccifera	(Dictyosperma_album	(((Heterospathe_cagayanensis	Kentiopsis_piersoniorum)	Hydriastele_microspadix)	(Veitchia_spiralis	Burretiokentia_grandiflora))))	Geonoma_undata)	Pelagodoxa_henryana)	Serenoa_repens)))	(Calamus_caryotoides	((Iriartea_deltoidea	Sabal_domingensis)	(Chamaedorea_seifrizii	Phoenix_dactylifera)))))	Nypa_fruticans))	Leopoldinia_pulchra)	Kingia_australis);
((Calamus_caryotoides	((Nypa_fruticans	(Chamaedorea_seifrizii	(Iriartea_deltoidea	((Sabal_domingensis	Phoenix_dactylifera)	((Roystonea_regia	(((Elaeis_oleifera	Elaeis_guineensis)	(Attalea_speciosa	Bactris_major))	((Reinhardtia_latisecta	Reinhardtia_paiewonskiana)	Reinhardtia_simplex)))	((((Podococcus_barteri	Orania_palindan)	Sclerosperma_profizianum)	((Pelagodoxa_henryana	(Prestoea_acuminata	(Oenocarpus_bataua	Oenocarpus_minor)))	(Pseudophoenix_vinifera	((Dictyosperma_album	(((Heterospathe_cagayanensis	Kentiopsis_piersoniorum)	Hydriastele_microspadix)	(Veitchia_spiralis	Burretiokentia_grandiflora)))	(Geonoma_undata	Manicaria_saccifera)))))	Serenoa_repens))))))	Leopoldinia_pulchra))	Kingia_australis);
((Calamus_caryotoides	(Nypa_fruticans	(Chamaedorea_seifrizii	(Iriartea_deltoidea	((Sabal_domingensis	Phoenix_dactylifera)	((Roystonea_regia	(((Elaeis_oleifera	Elaeis_guineensis)	(Attalea_speciosa	Bactris_major))	((Reinhardtia_latisecta	Reinhardtia_paiewonskiana)	(Leopoldinia_pulchra	Reinhardtia_simplex))))	(((((Pseudophoenix_vinifera	Podococcus_barteri)	Orania_palindan)	Sclerosperma_profizianum)	((Pelagodoxa_henryana	(Oenocarpus_bataua	Oenocarpus_minor))	((Dictyosperma_album	(Veitchia_spiralis	(Burretiokentia_grandiflora	((Heterospathe_cagayanensis	Kentiopsis_piersoniorum)	Hydriastele_microspadix))))	((Prestoea_acuminata	Geonoma_undata)	Manicaria_saccifera))))	Serenoa_repens)))))))	Kingia_australis);
(((Nypa_fruticans	((Chamaedorea_seifrizii	(Iriartea_deltoidea	(((Roystonea_regia	(((Reinhardtia_latisecta	Reinhardtia_paiewonskiana)	Reinhardtia_simplex)	((Elaeis_guineensis	Elaeis_oleifera)	(Attalea_speciosa	Bactris_major))))	((((Pseudophoenix_vinifera	Podococcus_barteri)	Orania_palindan)	Sclerosperma_profizianum)	((Oenocarpus_bataua	Oenocarpus_minor)	(Pelagodoxa_henryana	(((((((Heterospathe_cagayanensis	Kentiopsis_piersoniorum)	Hydriastele_microspadix)	Dictyosperma_album)	(Veitchia_spiralis	Burretiokentia_grandiflora))	(Manicaria_saccifera	Geonoma_undata))	Prestoea_acuminata)	Serenoa_repens)))))	(Phoenix_dactylifera	Sabal_domingensis))))	Calamus_caryotoides))	Leopoldinia_pulchra)	Kingia_australis);
(((((Pseudophoenix_vinifera	Podococcus_barteri)	Orania_palindan)	(Sclerosperma_profizianum	(((Prestoea_acuminata	(Oenocarpus_bataua	Oenocarpus_minor))	(Pelagodoxa_henryana	((Dictyosperma_album	((Veitchia_spiralis	Burretiokentia_grandiflora)	((Heterospathe_cagayanensis	Kentiopsis_piersoniorum)	Hydriastele_microspadix)))	(Manicaria_saccifera	Geonoma_undata))))	(Serenoa_repens	((Phoenix_dactylifera	(((Calamus_caryotoides	Nypa_fruticans)	Chamaedorea_seifrizii)	(Iriartea_deltoidea	Sabal_domingensis)))	(Roystonea_regia	(((Reinhardtia_latisecta	Reinhardtia_paiewonskiana)	Reinhardtia_simplex)	((Elaeis_guineensis	Elaeis_oleifera)	(Attalea_speciosa	Bactris_major)))))))))	Leopoldinia_pulchra)	Kingia_australis);
((Roystonea_regia	((((Reinhardtia_latisecta	Reinhardtia_paiewonskiana)	Reinhardtia_simplex)	((Elaeis_guineensis	Elaeis_oleifera)	(Attalea_speciosa	Bactris_major)))	(((((Pseudophoenix_vinifera	Podococcus_barteri)	(Orania_palindan	Sclerosperma_profizianum))	((((Leopoldinia_pulchra	Geonoma_undata)	Manicaria_saccifera)	(Dictyosperma_album	((Veitchia_spiralis	Burretiokentia_grandiflora)	((Heterospathe_cagayanensis	Kentiopsis_piersoniorum)	Hydriastele_microspadix))))	(Pelagodoxa_henryana	(Prestoea_acuminata	(Oenocarpus_bataua	Oenocarpus_minor)))))	Serenoa_repens)	(Phoenix_dactylifera	((Nypa_fruticans	(Chamaedorea_seifrizii	Calamus_caryotoides))	(Iriartea_deltoidea	Sabal_domingensis))))))	Kingia_australis);
(((Calamus_caryotoides	(Nypa_fruticans	(Chamaedorea_seifrizii	(Iriartea_deltoidea	(((Serenoa_repens	Sabal_domingensis)	Phoenix_dactylifera)	((Roystonea_regia	(((Reinhardtia_latisecta	Reinhardtia_paiewonskiana)	Reinhardtia_simplex)	((Elaeis_guineensis	Elaeis_oleifera)	(Attalea_speciosa	Bactris_major))))	((Orania_palindan	(Sclerosperma_profizianum	(Pseudophoenix_vinifera	Podococcus_barteri)))	((((Geonoma_undata	Manicaria_saccifera)	((Dictyosperma_album	((Heterospathe_cagayanensis	Kentiopsis_piersoniorum)	Hydriastele_microspadix))	(Burretiokentia_grandiflora	Veitchia_spiralis)))	Pelagodoxa_henryana)	(Prestoea_acuminata	(Oenocarpus_bataua	Oenocarpus_minor))))))))))	Leopoldinia_pulchra)	Kingia_australis);
(((Calamus_caryotoides	(Nypa_fruticans	(Chamaedorea_seifrizii	(Roystonea_regia	(Iriartea_deltoidea	((((Reinhardtia_latisecta	Reinhardtia_paiewonskiana)	Reinhardtia_simplex)	((Elaeis_guineensis	Elaeis_oleifera)	(Attalea_speciosa	Bactris_major)))	(((Orania_palindan	(Sclerosperma_profizianum	Podococcus_barteri))	((((Dictyosperma_album	((Heterospathe_cagayanensis	Kentiopsis_piersoniorum)	Hydriastele_microspadix))	(Burretiokentia_grandiflora	Veitchia_spiralis))	(Geonoma_undata	Manicaria_saccifera))	(Pelagodoxa_henryana	(Prestoea_acuminata	(Oenocarpus_minor	Oenocarpus_bataua)))))	((Pseudophoenix_vinifera	(Serenoa_repens	Phoenix_dactylifera))	Sabal_domingensis))))))))	Leopoldinia_pulchra)	Kingia_australis);
((Nypa_fruticans	((Chamaedorea_seifrizii	((Sabal_domingensis	Iriartea_deltoidea)	((((((Reinhardtia_latisecta	Reinhardtia_paiewonskiana)	Reinhardtia_simplex)	((Elaeis_guineensis	Elaeis_oleifera)	(Attalea_speciosa	Bactris_major)))	(Pseudophoenix_vinifera	(Serenoa_repens	Phoenix_dactylifera)))	((Orania_palindan	(Sclerosperma_profizianum	Podococcus_barteri))	((Prestoea_acuminata	(Oenocarpus_minor	Oenocarpus_bataua))	(((((Dictyosperma_album	((Heterospathe_cagayanensis	Kentiopsis_piersoniorum)	(Leopoldinia_pulchra	Hydriastele_microspadix)))	(Burretiokentia_grandiflora	Veitchia_spiralis))	Manicaria_saccifera)	Geonoma_undata)	Pelagodoxa_henryana))))	Roystonea_regia)))	Calamus_caryotoides))	Kingia_australis);
((Roystonea_regia	((Nypa_fruticans	Chamaedorea_seifrizii)	((((Sabal_domingensis	Iriartea_deltoidea)	(((Serenoa_repens	Calamus_caryotoides)	Pseudophoenix_vinifera)	Phoenix_dactylifera))	((Sclerosperma_profizianum	(Podococcus_barteri	Orania_palindan))	((Oenocarpus_minor	Oenocarpus_bataua)	((Prestoea_acuminata	Manicaria_saccifera)	((Pelagodoxa_henryana	((Hydriastele_microspadix	Dictyosperma_album)	((Burretiokentia_grandiflora	Veitchia_spiralis)	(Heterospathe_cagayanensis	Kentiopsis_piersoniorum))))	(Leopoldinia_pulchra	Geonoma_undata))))))	(((Reinhardtia_latisecta	Reinhardtia_paiewonskiana)	Reinhardtia_simplex)	((Elaeis_guineensis	Elaeis_oleifera)	(Attalea_speciosa	Bactris_major))))))	Kingia_australis);
(((Nypa_fruticans	((Calamus_caryotoides	Chamaedorea_seifrizii)	((Sabal_domingensis	Iriartea_deltoidea)	(Phoenix_dactylifera	(((((Serenoa_repens	Reinhardtia_latisecta)	Reinhardtia_paiewonskiana)	Reinhardtia_simplex)	((Elaeis_guineensis	Elaeis_oleifera)	(Attalea_speciosa	Bactris_major)))	(((Sclerosperma_profizianum	((Pseudophoenix_vinifera	Podococcus_barteri)	Orania_palindan))	((Prestoea_acuminata	(Oenocarpus_minor	Oenocarpus_bataua))	((Geonoma_undata	(((((Heterospathe_cagayanensis	Kentiopsis_piersoniorum)	Hydriastele_microspadix)	Dictyosperma_album)	(Veitchia_spiralis	Burretiokentia_grandiflora))	Manicaria_saccifera))	Pelagodoxa_henryana)))	Roystonea_regia))))))	Leopoldinia_pulchra)	Kingia_australis);
(((Serenoa_repens	((Roystonea_regia	(((Reinhardtia_latisecta	Reinhardtia_paiewonskiana)	Reinhardtia_simplex)	((Elaeis_guineensis	Elaeis_oleifera)	(Attalea_speciosa	Bactris_major))))	(((Iriartea_deltoidea	(Nypa_fruticans	Chamaedorea_seifrizii))	(Phoenix_dactylifera	Sabal_domingensis))	((Sclerosperma_profizianum	((Pseudophoenix_vinifera	Podococcus_barteri)	Orania_palindan))	((Prestoea_acuminata	(Oenocarpus_minor	Oenocarpus_bataua))	(((((Heterospathe_cagayanensis	Kentiopsis_piersoniorum)	Dictyosperma_album)	((Leopoldinia_pulchra	Hydriastele_microspadix)	(Veitchia_spiralis	Burretiokentia_grandiflora)))	(Manicaria_saccifera	Geonoma_undata))	Pelagodoxa_henryana))))))	Calamus_caryotoides)	Kingia_australis);
(((((Reinhardtia_latisecta	Reinhardtia_paiewonskiana)	Reinhardtia_simplex)	((Elaeis_guineensis	Elaeis_oleifera)	(Attalea_speciosa	Bactris_major)))	(((((Iriartea_deltoidea	(Sabal_domingensis	(Nypa_fruticans	(Calamus_caryotoides	Chamaedorea_seifrizii))))	(Pseudophoenix_vinifera	Phoenix_dactylifera))	(((Sclerosperma_profizianum	Orania_palindan)	Podococcus_barteri)	((Prestoea_acuminata	(Oenocarpus_minor	Oenocarpus_bataua))	((((((Heterospathe_cagayanensis	Kentiopsis_piersoniorum)	(Burretiokentia_grandiflora	Veitchia_spiralis))	Dictyosperma_album)	Hydriastele_microspadix)	(Manicaria_saccifera	(Leopoldinia_pulchra	Geonoma_undata)))	Pelagodoxa_henryana))))	Serenoa_repens)	Roystonea_regia))	Kingia_australis);
(((Nypa_fruticans	(Sabal_domingensis	((((Iriartea_deltoidea	Roystonea_regia)	(Chamaedorea_seifrizii	Calamus_caryotoides))	(((Reinhardtia_simplex	(Reinhardtia_latisecta	Reinhardtia_paiewonskiana))	(((Elaeis_guineensis	Elaeis_oleifera)	Attalea_speciosa)	Bactris_major))	((((Pseudophoenix_vinifera	Podococcus_barteri)	Orania_palindan)	Sclerosperma_profizianum)	(((((((Hydriastele_microspadix	(Heterospathe_cagayanensis	Kentiopsis_piersoniorum))	Veitchia_spiralis)	Dictyosperma_album)	(Burretiokentia_grandiflora	Prestoea_acuminata))	(Geonoma_undata	Manicaria_saccifera))	Pelagodoxa_henryana)	(Oenocarpus_bataua	Oenocarpus_minor)))))	(Serenoa_repens	Phoenix_dactylifera))))	Leopoldinia_pulchra)	Kingia_australis);
(((((Pseudophoenix_vinifera	Podococcus_barteri)	Orania_palindan)	(Sclerosperma_profizianum	(((Geonoma_undata	(Manicaria_saccifera	(((Burretiokentia_grandiflora	((Heterospathe_cagayanensis	Kentiopsis_piersoniorum)	Veitchia_spiralis))	Hydriastele_microspadix)	Dictyosperma_album)))	((Prestoea_acuminata	Pelagodoxa_henryana)	(Oenocarpus_bataua	Oenocarpus_minor)))	((((Serenoa_repens	Nypa_fruticans)	(Calamus_caryotoides	Chamaedorea_seifrizii))	(((Reinhardtia_simplex	(Reinhardtia_latisecta	Reinhardtia_paiewonskiana))	(((Elaeis_guineensis	Elaeis_oleifera)	Attalea_speciosa)	Bactris_major))	(Iriartea_deltoidea	Roystonea_regia)))	(Phoenix_dactylifera	Sabal_domingensis)))))	Leopoldinia_pulchra)	Kingia_australis);
(((Reinhardtia_simplex	((Reinhardtia_latisecta	Reinhardtia_paiewonskiana)	(((Elaeis_guineensis	Elaeis_oleifera)	(Attalea_speciosa	Bactris_major))	(Roystonea_regia	((((Phoenix_dactylifera	((Calamus_caryotoides	Chamaedorea_seifrizii)	(Nypa_fruticans	Sabal_domingensis)))	((((Pseudophoenix_vinifera	Podococcus_barteri)	Orania_palindan)	Sclerosperma_profizianum)	((Prestoea_acuminata	(Oenocarpus_bataua	Oenocarpus_minor))	(Pelagodoxa_henryana	(Geonoma_undata	(Manicaria_saccifera	((((Hydriastele_microspadix	(Heterospathe_cagayanensis	Kentiopsis_piersoniorum))	Dictyosperma_album)	Burretiokentia_grandiflora)	Veitchia_spiralis)))))))	Serenoa_repens)	Iriartea_deltoidea)))))	Leopoldinia_pulchra)	Kingia_australis);
((Orania_palindan	((Sclerosperma_profizianum	((((((Burretiokentia_grandiflora	Veitchia_spiralis)	(Hydriastele_microspadix	(Heterospathe_cagayanensis	Kentiopsis_piersoniorum)))	Dictyosperma_album)	(Geonoma_undata	Manicaria_saccifera))	((Prestoea_acuminata	(Oenocarpus_bataua	Oenocarpus_minor))	Pelagodoxa_henryana))	(((((Calamus_caryotoides	Chamaedorea_seifrizii)	Nypa_fruticans)	(Iriartea_deltoidea	Roystonea_regia))	(((Leopoldinia_pulchra	Reinhardtia_simplex)	(Reinhardtia_latisecta	Reinhardtia_paiewonskiana))	((Elaeis_guineensis	Elaeis_oleifera)	(Attalea_speciosa	Bactris_major))))	(Sabal_domingensis	(Pseudophoenix_vinifera	(Serenoa_repens	Phoenix_dactylifera))))))	Podococcus_barteri))	Kingia_australis);
(((((((((Leopoldinia_pulchra	Reinhardtia_simplex)	((Serenoa_repens	Reinhardtia_latisecta)	Reinhardtia_paiewonskiana))	((Elaeis_guineensis	Elaeis_oleifera)	(Attalea_speciosa	Bactris_major)))	(Iriartea_deltoidea	Roystonea_regia))	((Sabal_domingensis	Phoenix_dactylifera)	((((Pseudophoenix_vinifera	Podococcus_barteri)	Orania_palindan)	Sclerosperma_profizianum)	((Geonoma_undata	Manicaria_saccifera)	(((Prestoea_acuminata	(Oenocarpus_bataua	Oenocarpus_minor))	Pelagodoxa_henryana)	((Hydriastele_microspadix	(Heterospathe_cagayanensis	(Burretiokentia_grandiflora	(Veitchia_spiralis	Kentiopsis_piersoniorum))))	Dictyosperma_album))))))	Chamaedorea_seifrizii)	Nypa_fruticans)	Calamus_caryotoides)	Kingia_australis);
(((((((Sabal_domingensis	Phoenix_dactylifera)	(((((Pseudophoenix_vinifera	Podococcus_barteri)	Orania_palindan)	Sclerosperma_profizianum)	((Prestoea_acuminata	(Oenocarpus_bataua	Oenocarpus_minor))	(Pelagodoxa_henryana	(((((Hydriastele_microspadix	(Heterospathe_cagayanensis	Kentiopsis_piersoniorum))	Veitchia_spiralis)	Burretiokentia_grandiflora)	Dictyosperma_album)	(Geonoma_undata	Manicaria_saccifera)))))	(Serenoa_repens	((Reinhardtia_simplex	(Reinhardtia_latisecta	Reinhardtia_paiewonskiana))	(Bactris_major	((Elaeis_guineensis	Elaeis_oleifera)	Attalea_speciosa))))))	(Iriartea_deltoidea	Roystonea_regia))	(Calamus_caryotoides	Chamaedorea_seifrizii))	Nypa_fruticans)	Leopoldinia_pulchra)	Kingia_australis);
(((((((Sabal_domingensis	(Serenoa_repens	Phoenix_dactylifera))	((((Pelagodoxa_henryana	(Prestoea_acuminata	(Manicaria_saccifera	(Geonoma_undata	((((Leopoldinia_pulchra	Hydriastele_microspadix)	(Heterospathe_cagayanensis	Kentiopsis_piersoniorum))	Dictyosperma_album)	(Burretiokentia_grandiflora	Veitchia_spiralis))))))	(Oenocarpus_bataua	Oenocarpus_minor))	(((Pseudophoenix_vinifera	Podococcus_barteri)	Orania_palindan)	Sclerosperma_profizianum))	((Reinhardtia_simplex	(Reinhardtia_latisecta	Reinhardtia_paiewonskiana))	((Elaeis_guineensis	Elaeis_oleifera)	(Attalea_speciosa	Bactris_major)))))	(Iriartea_deltoidea	Roystonea_regia))	Chamaedorea_seifrizii)	Nypa_fruticans)	Calamus_caryotoides)	Kingia_australis);
((((((Iriartea_deltoidea	Sabal_domingensis)	(((Serenoa_repens	(((Pelagodoxa_henryana	(Manicaria_saccifera	(Geonoma_undata	((((Leopoldinia_pulchra	Hydriastele_microspadix)	(Heterospathe_cagayanensis	Kentiopsis_piersoniorum))	Dictyosperma_album)	(Burretiokentia_grandiflora	Veitchia_spiralis)))))	(Prestoea_acuminata	(Oenocarpus_bataua	Oenocarpus_minor)))	(((Pseudophoenix_vinifera	Podococcus_barteri)	Orania_palindan)	Sclerosperma_profizianum)))	(Roystonea_regia	((Reinhardtia_simplex	(Reinhardtia_latisecta	Reinhardtia_paiewonskiana))	((Elaeis_guineensis	Elaeis_oleifera)	(Attalea_speciosa	Bactris_major)))))	Phoenix_dactylifera))	Chamaedorea_seifrizii)	Nypa_fruticans)	Calamus_caryotoides)	Kingia_australis);
(((((((Sabal_domingensis	(Serenoa_repens	Phoenix_dactylifera))	((((Pelagodoxa_henryana	(Manicaria_saccifera	(Geonoma_undata	((Kentiopsis_piersoniorum	(((Leopoldinia_pulchra	Hydriastele_microspadix)	Heterospathe_cagayanensis)	Dictyosperma_album))	(Burretiokentia_grandiflora	Veitchia_spiralis)))))	(Prestoea_acuminata	(Oenocarpus_bataua	Oenocarpus_minor)))	(((Pseudophoenix_vinifera	Podococcus_barteri)	Orania_palindan)	Sclerosperma_profizianum))	(Roystonea_regia	((Reinhardtia_simplex	(Reinhardtia_latisecta	Reinhardtia_paiewonskiana))	(Bactris_major	((Elaeis_guineensis	Elaeis_oleifera)	Attalea_speciosa))))))	Iriartea_deltoidea)	Chamaedorea_seifrizii)	Nypa_fruticans)	Calamus_caryotoides)	Kingia_australis);
((((((Iriartea_deltoidea	Sabal_domingensis)	((((((((Prestoea_acuminata	Manicaria_saccifera)	(Geonoma_undata	((Dictyosperma_album	((Heterospathe_cagayanensis	Kentiopsis_piersoniorum)	(Veitchia_spiralis	Burretiokentia_grandiflora)))	(Leopoldinia_pulchra	Hydriastele_microspadix))))	Pelagodoxa_henryana)	(Oenocarpus_bataua	Oenocarpus_minor))	(((Pseudophoenix_vinifera	Podococcus_barteri)	Orania_palindan)	Sclerosperma_profizianum))	(Roystonea_regia	((Reinhardtia_simplex	(Reinhardtia_latisecta	Reinhardtia_paiewonskiana))	((Elaeis_guineensis	Elaeis_oleifera)	(Attalea_speciosa	Bactris_major)))))	Serenoa_repens)	Phoenix_dactylifera))	Chamaedorea_seifrizii)	Nypa_fruticans)	Calamus_caryotoides)	Kingia_australis);
((((Chamaedorea_seifrizii	((Iriartea_deltoidea	Roystonea_regia)	(((((Elaeis_oleifera	Elaeis_guineensis)	(Bactris_major	Attalea_speciosa))	(Pseudophoenix_vinifera	((Leopoldinia_pulchra	Reinhardtia_simplex)	(Reinhardtia_latisecta	Reinhardtia_paiewonskiana))))	((((((Veitchia_spiralis	(Burretiokentia_grandiflora	((Hydriastele_microspadix	(Kentiopsis_piersoniorum	Heterospathe_cagayanensis))	Dictyosperma_album)))	Geonoma_undata)	Manicaria_saccifera)	((Prestoea_acuminata	(Oenocarpus_minor	Oenocarpus_bataua))	Pelagodoxa_henryana))	(Sclerosperma_profizianum	(Podococcus_barteri	Orania_palindan)))	Serenoa_repens))	(Phoenix_dactylifera	Sabal_domingensis))))	Calamus_caryotoides)	Nypa_fruticans)	Kingia_australis);
(((Calamus_caryotoides	((Chamaedorea_seifrizii	((Sabal_domingensis	Iriartea_deltoidea)	((Serenoa_repens	Phoenix_dactylifera)	(((((((Hydriastele_microspadix	((Burretiokentia_grandiflora	Veitchia_spiralis)	(Kentiopsis_piersoniorum	Heterospathe_cagayanensis)))	Dictyosperma_album)	Geonoma_undata)	Manicaria_saccifera)	((Prestoea_acuminata	(Oenocarpus_minor	Oenocarpus_bataua))	Pelagodoxa_henryana))	(Orania_palindan	(Sclerosperma_profizianum	(Pseudophoenix_vinifera	Podococcus_barteri))))	(Roystonea_regia	(((Elaeis_oleifera	Elaeis_guineensis)	(Bactris_major	Attalea_speciosa))	(Reinhardtia_simplex	(Reinhardtia_latisecta	Reinhardtia_paiewonskiana))))))))	Nypa_fruticans))	Leopoldinia_pulchra)	Kingia_australis);
(((Roystonea_regia	(((Nypa_fruticans	(Calamus_caryotoides	Chamaedorea_seifrizii))	(Sabal_domingensis	Iriartea_deltoidea))	(((((((((Hydriastele_microspadix	Burretiokentia_grandiflora)	Veitchia_spiralis)	Dictyosperma_album)	Heterospathe_cagayanensis)	Kentiopsis_piersoniorum)	(Prestoea_acuminata	Geonoma_undata))	Manicaria_saccifera)	(Phoenix_dactylifera	(Serenoa_repens	(Oenocarpus_minor	Oenocarpus_bataua))))	((((Elaeis_oleifera	Elaeis_guineensis)	(Bactris_major	Attalea_speciosa))	(Reinhardtia_simplex	(Reinhardtia_latisecta	Reinhardtia_paiewonskiana)))	((Sclerosperma_profizianum	((Pseudophoenix_vinifera	Podococcus_barteri)	Orania_palindan))	Pelagodoxa_henryana)))))	Leopoldinia_pulchra)	Kingia_australis);
(((Roystonea_regia	(((Bactris_major	(Attalea_speciosa	(Elaeis_oleifera	Elaeis_guineensis)))	(Reinhardtia_simplex	(Reinhardtia_latisecta	Reinhardtia_paiewonskiana)))	(Serenoa_repens	(((Sclerosperma_profizianum	((Pseudophoenix_vinifera	Podococcus_barteri)	Orania_palindan))	((((Hydriastele_microspadix	(Burretiokentia_grandiflora	(Veitchia_spiralis	(Heterospathe_cagayanensis	Kentiopsis_piersoniorum))))	Dictyosperma_album)	(Manicaria_saccifera	Geonoma_undata))	(Pelagodoxa_henryana	(Prestoea_acuminata	(Oenocarpus_minor	Oenocarpus_bataua)))))	(((Nypa_fruticans	(Calamus_caryotoides	Chamaedorea_seifrizii))	(Sabal_domingensis	Iriartea_deltoidea))	Phoenix_dactylifera)))))	Leopoldinia_pulchra)	Kingia_australis);
((Roystonea_regia	(((Phoenix_dactylifera	Sabal_domingensis)	(Iriartea_deltoidea	(Nypa_fruticans	(Calamus_caryotoides	Chamaedorea_seifrizii))))	((((Elaeis_oleifera	Elaeis_guineensis)	(Bactris_major	Attalea_speciosa))	(Reinhardtia_simplex	((Serenoa_repens	Reinhardtia_latisecta)	Reinhardtia_paiewonskiana)))	((Sclerosperma_profizianum	((Pseudophoenix_vinifera	Podococcus_barteri)	Orania_palindan))	((Prestoea_acuminata	(Oenocarpus_minor	Oenocarpus_bataua))	(((((Veitchia_spiralis	Dictyosperma_album)	Burretiokentia_grandiflora)	((Leopoldinia_pulchra	Hydriastele_microspadix)	(Heterospathe_cagayanensis	Kentiopsis_piersoniorum)))	(Manicaria_saccifera	Geonoma_undata))	Pelagodoxa_henryana))))))	Kingia_australis);
((Calamus_caryotoides	(Elaeis_oleifera	(Elaeis_guineensis	((Bactris_major	Attalea_speciosa)	((Reinhardtia_simplex	(Reinhardtia_latisecta	Reinhardtia_paiewonskiana))	((Serenoa_repens	((Podococcus_barteri	(Orania_palindan	Sclerosperma_profizianum))	(((Prestoea_acuminata	(Oenocarpus_minor	Oenocarpus_bataua))	Pelagodoxa_henryana)	(Geonoma_undata	(((((Dictyosperma_album	((Leopoldinia_pulchra	Hydriastele_microspadix)	(Heterospathe_cagayanensis	Kentiopsis_piersoniorum)))	Veitchia_spiralis)	Burretiokentia_grandiflora)	Pseudophoenix_vinifera)	Manicaria_saccifera)))))	(Roystonea_regia	(((Sabal_domingensis	Iriartea_deltoidea)	(Nypa_fruticans	Chamaedorea_seifrizii))	Phoenix_dactylifera))))))))	Kingia_australis);
(((Elaeis_oleifera	(Elaeis_guineensis	((Bactris_major	Attalea_speciosa)	((Reinhardtia_simplex	(Reinhardtia_latisecta	Reinhardtia_paiewonskiana))	(Roystonea_regia	(((Sclerosperma_profizianum	(Podococcus_barteri	Orania_palindan))	(((Oenocarpus_minor	Oenocarpus_bataua)	Pelagodoxa_henryana)	(Prestoea_acuminata	((Dictyosperma_album	(Burretiokentia_grandiflora	(Veitchia_spiralis	(Hydriastele_microspadix	(Heterospathe_cagayanensis	Kentiopsis_piersoniorum)))))	(Manicaria_saccifera	Geonoma_undata)))))	((Chamaedorea_seifrizii	(Calamus_caryotoides	Nypa_fruticans))	(Iriartea_deltoidea	((Pseudophoenix_vinifera	(Serenoa_repens	Phoenix_dactylifera))	Sabal_domingensis)))))))))	Leopoldinia_pulchra)	Kingia_australis);
(((Calamus_caryotoides	((Pseudophoenix_vinifera	Podococcus_barteri)	((((Serenoa_repens	((Oenocarpus_minor	Oenocarpus_bataua)	(Pelagodoxa_henryana	((Manicaria_saccifera	(Prestoea_acuminata	(Dictyosperma_album	(Hydriastele_microspadix	(Heterospathe_cagayanensis	((Burretiokentia_grandiflora	Veitchia_spiralis)	Kentiopsis_piersoniorum))))))	Geonoma_undata))))	(((Chamaedorea_seifrizii	Nypa_fruticans)	(Iriartea_deltoidea	(Phoenix_dactylifera	Sabal_domingensis)))	((((Elaeis_oleifera	Elaeis_guineensis)	(Bactris_major	Attalea_speciosa))	(Reinhardtia_simplex	(Reinhardtia_latisecta	Reinhardtia_paiewonskiana)))	Roystonea_regia)))	Orania_palindan)	Sclerosperma_profizianum)))	Leopoldinia_pulchra)	Kingia_australis);
(((Calamus_caryotoides	(Nypa_fruticans	((((Iriartea_deltoidea	Sabal_domingensis)	Roystonea_regia)	(((((Pseudophoenix_vinifera	Podococcus_barteri)	Orania_palindan)	Sclerosperma_profizianum)	((Manicaria_saccifera	((Geonoma_undata	Prestoea_acuminata)	(Dictyosperma_album	((Hydriastele_microspadix	(Heterospathe_cagayanensis	Kentiopsis_piersoniorum))	(Burretiokentia_grandiflora	Veitchia_spiralis)))))	((Oenocarpus_minor	Oenocarpus_bataua)	Pelagodoxa_henryana)))	((((Elaeis_oleifera	Elaeis_guineensis)	(Bactris_major	Attalea_speciosa))	(Reinhardtia_simplex	(Reinhardtia_latisecta	Reinhardtia_paiewonskiana)))	(Serenoa_repens	Phoenix_dactylifera))))	Chamaedorea_seifrizii)))	Leopoldinia_pulchra)	Kingia_australis);
(((Nypa_fruticans	(((Iriartea_deltoidea	Sabal_domingensis)	((((((Pseudophoenix_vinifera	Podococcus_barteri)	Orania_palindan)	Sclerosperma_profizianum)	(Manicaria_saccifera	(Geonoma_undata	(((Prestoea_acuminata	(Oenocarpus_minor	Oenocarpus_bataua))	Pelagodoxa_henryana)	(Dictyosperma_album	(Hydriastele_microspadix	((Veitchia_spiralis	Burretiokentia_grandiflora)	(Heterospathe_cagayanensis	Kentiopsis_piersoniorum))))))))	((Roystonea_regia	((Bactris_major	(Attalea_speciosa	(Elaeis_oleifera	Elaeis_guineensis)))	(Reinhardtia_simplex	(Reinhardtia_latisecta	Reinhardtia_paiewonskiana))))	Serenoa_repens))	Phoenix_dactylifera))	(Calamus_caryotoides	Chamaedorea_seifrizii)))	Leopoldinia_pulchra)	Kingia_australis);
(((Roystonea_regia	((((Iriartea_deltoidea	(Nypa_fruticans	(Calamus_caryotoides	Chamaedorea_seifrizii)))	(Sabal_domingensis	Phoenix_dactylifera))	((((Reinhardtia_paiewonskiana	Reinhardtia_latisecta)	Reinhardtia_simplex)	((Sclerosperma_profizianum	((Pseudophoenix_vinifera	Podococcus_barteri)	Orania_palindan))	((Geonoma_undata	Manicaria_saccifera)	((Veitchia_spiralis	((Hydriastele_microspadix	(Dictyosperma_album	(Heterospathe_cagayanensis	Kentiopsis_piersoniorum)))	Burretiokentia_grandiflora))	((Prestoea_acuminata	(Oenocarpus_minor	Oenocarpus_bataua))	Pelagodoxa_henryana)))))	Serenoa_repens))	((Attalea_speciosa	Bactris_major)	(Elaeis_guineensis	Elaeis_oleifera))))	Leopoldinia_pulchra)	Kingia_australis);
((Orania_palindan	((((((Prestoea_acuminata	(Oenocarpus_minor	Oenocarpus_bataua))	Pelagodoxa_henryana)	((Geonoma_undata	Manicaria_saccifera)	(Dictyosperma_album	(Veitchia_spiralis	((Hydriastele_microspadix	(Heterospathe_cagayanensis	Kentiopsis_piersoniorum))	Burretiokentia_grandiflora)))))	(((((Attalea_speciosa	Bactris_major)	(Elaeis_guineensis	Elaeis_oleifera))	((Reinhardtia_paiewonskiana	Reinhardtia_latisecta)	Reinhardtia_simplex))	Serenoa_repens)	((Leopoldinia_pulchra	Roystonea_regia)	((Iriartea_deltoidea	(Nypa_fruticans	(Calamus_caryotoides	Chamaedorea_seifrizii)))	(Sabal_domingensis	Phoenix_dactylifera)))))	Sclerosperma_profizianum)	(Pseudophoenix_vinifera	Podococcus_barteri)))	Kingia_australis);
((Roystonea_regia	((((Attalea_speciosa	Bactris_major)	(Elaeis_guineensis	Elaeis_oleifera))	((Reinhardtia_paiewonskiana	Reinhardtia_latisecta)	Reinhardtia_simplex))	(((Iriartea_deltoidea	(Nypa_fruticans	Chamaedorea_seifrizii))	(Sabal_domingensis	Phoenix_dactylifera))	((((Pseudophoenix_vinifera	Podococcus_barteri)	Sclerosperma_profizianum)	Orania_palindan)	(((Prestoea_acuminata	(Oenocarpus_minor	Oenocarpus_bataua))	Pelagodoxa_henryana)	(((Calamus_caryotoides	Leopoldinia_pulchra)	Serenoa_repens)	(((Dictyosperma_album	(Hydriastele_microspadix	(Veitchia_spiralis	((Heterospathe_cagayanensis	Kentiopsis_piersoniorum)	Burretiokentia_grandiflora))))	Manicaria_saccifera)	Geonoma_undata)))))))	Kingia_australis);
((((Nypa_fruticans	(Chamaedorea_seifrizii	((Sabal_domingensis	(Serenoa_repens	Phoenix_dactylifera))	(((Sclerosperma_profizianum	(Orania_palindan	(Pseudophoenix_vinifera	Podococcus_barteri)))	(((Prestoea_acuminata	(Oenocarpus_minor	Oenocarpus_bataua))	Pelagodoxa_henryana)	(((((Hydriastele_microspadix	((Heterospathe_cagayanensis	Kentiopsis_piersoniorum)	Dictyosperma_album))	Burretiokentia_grandiflora)	Veitchia_spiralis)	Manicaria_saccifera)	Geonoma_undata)))	((Iriartea_deltoidea	Roystonea_regia)	((Bactris_major	((Elaeis_guineensis	Elaeis_oleifera)	Attalea_speciosa))	((Reinhardtia_paiewonskiana	Reinhardtia_latisecta)	Reinhardtia_simplex)))))))	Calamus_caryotoides)	Leopoldinia_pulchra)	Kingia_australis);
((Nypa_fruticans	((Chamaedorea_seifrizii	((Iriartea_deltoidea	Sabal_domingensis)	(Phoenix_dactylifera	((Serenoa_repens	((Orania_palindan	((Pseudophoenix_vinifera	Podococcus_barteri)	Sclerosperma_profizianum))	(((Prestoea_acuminata	(Oenocarpus_minor	Oenocarpus_bataua))	Pelagodoxa_henryana)	(((Dictyosperma_album	((Veitchia_spiralis	Burretiokentia_grandiflora)	(Hydriastele_microspadix	(Heterospathe_cagayanensis	Kentiopsis_piersoniorum))))	Manicaria_saccifera)	Geonoma_undata))))	(Roystonea_regia	(((Elaeis_guineensis	Elaeis_oleifera)	(Attalea_speciosa	Bactris_major))	((Reinhardtia_paiewonskiana	Reinhardtia_latisecta)	(Leopoldinia_pulchra	Reinhardtia_simplex))))))))	Calamus_caryotoides))	Kingia_australis);
((Manicaria_saccifera	((((Serenoa_repens	((Phoenix_dactylifera	Sabal_domingensis)	((Roystonea_regia	(Nypa_fruticans	Chamaedorea_seifrizii))	Iriartea_deltoidea)))	(((Elaeis_guineensis	Elaeis_oleifera)	(Attalea_speciosa	Bactris_major))	((Reinhardtia_paiewonskiana	Reinhardtia_latisecta)	Reinhardtia_simplex)))	(Sclerosperma_profizianum	(Orania_palindan	(Pseudophoenix_vinifera	Podococcus_barteri))))	(Geonoma_undata	((((Leopoldinia_pulchra	Hydriastele_microspadix)	(Burretiokentia_grandiflora	((Heterospathe_cagayanensis	Kentiopsis_piersoniorum)	Veitchia_spiralis)))	Dictyosperma_album)	((Prestoea_acuminata	(Oenocarpus_minor	Oenocarpus_bataua))	(Calamus_caryotoides	Pelagodoxa_henryana))))))	Kingia_australis);
(((Nypa_fruticans	((Chamaedorea_seifrizii	(((Iriartea_deltoidea	(((Phoenix_dactylifera	(((Elaeis_guineensis	Elaeis_oleifera)	(Attalea_speciosa	Bactris_major))	((Reinhardtia_paiewonskiana	Reinhardtia_latisecta)	Reinhardtia_simplex)))	(((Sclerosperma_profizianum	(Orania_palindan	(Pseudophoenix_vinifera	Podococcus_barteri)))	Manicaria_saccifera)	(Geonoma_undata	(((Veitchia_spiralis	Dictyosperma_album)	(Kentiopsis_piersoniorum	(Hydriastele_microspadix	Heterospathe_cagayanensis)))	((Prestoea_acuminata	(Oenocarpus_minor	Oenocarpus_bataua))	(Burretiokentia_grandiflora	Pelagodoxa_henryana))))))	Sabal_domingensis))	Serenoa_repens)	Roystonea_regia))	Calamus_caryotoides))	Leopoldinia_pulchra)	Kingia_australis);
(((Orania_palindan	Podococcus_barteri)	((((Prestoea_acuminata	(Oenocarpus_minor	Oenocarpus_bataua))	Pelagodoxa_henryana)	(((Dictyosperma_album	((Burretiokentia_grandiflora	(Kentiopsis_piersoniorum	(Hydriastele_microspadix	Heterospathe_cagayanensis)))	Veitchia_spiralis))	(Manicaria_saccifera	Geonoma_undata))	Serenoa_repens))	((((Pseudophoenix_vinifera	((Elaeis_guineensis	Elaeis_oleifera)	(Attalea_speciosa	Bactris_major)))	((Reinhardtia_paiewonskiana	Reinhardtia_latisecta)	(Leopoldinia_pulchra	Reinhardtia_simplex)))	((Phoenix_dactylifera	Sabal_domingensis)	((Roystonea_regia	Iriartea_deltoidea)	((Calamus_caryotoides	Chamaedorea_seifrizii)	Nypa_fruticans))))	Sclerosperma_profizianum)))	Kingia_australis);
(((Roystonea_regia	(((((Elaeis_guineensis	Elaeis_oleifera)	(Attalea_speciosa	Bactris_major))	((Reinhardtia_paiewonskiana	Reinhardtia_latisecta)	Reinhardtia_simplex))	(((Iriartea_deltoidea	Chamaedorea_seifrizii)	(Phoenix_dactylifera	Sabal_domingensis))	((((Oenocarpus_minor	(Oenocarpus_bataua	Prestoea_acuminata))	Pelagodoxa_henryana)	(((Pseudophoenix_vinifera	Burretiokentia_grandiflora)	(Veitchia_spiralis	(Hydriastele_microspadix	(Heterospathe_cagayanensis	Kentiopsis_piersoniorum))))	(Manicaria_saccifera	(Dictyosperma_album	Geonoma_undata))))	((Calamus_caryotoides	Serenoa_repens)	(Sclerosperma_profizianum	(Podococcus_barteri	Orania_palindan))))))	Nypa_fruticans))	Leopoldinia_pulchra)	Kingia_australis);
(((Roystonea_regia	((((Elaeis_guineensis	Elaeis_oleifera)	(Attalea_speciosa	Bactris_major))	((Reinhardtia_paiewonskiana	Reinhardtia_latisecta)	Reinhardtia_simplex))	((Iriartea_deltoidea	Sabal_domingensis)	((Nypa_fruticans	(Calamus_caryotoides	Chamaedorea_seifrizii))	(((Pseudophoenix_vinifera	Phoenix_dactylifera)	Serenoa_repens)	((((Prestoea_acuminata	(Oenocarpus_minor	Oenocarpus_bataua))	Pelagodoxa_henryana)	(Manicaria_saccifera	(Geonoma_undata	(Dictyosperma_album	(Veitchia_spiralis	((Kentiopsis_piersoniorum	(Hydriastele_microspadix	Heterospathe_cagayanensis))	Burretiokentia_grandiflora))))))	(Sclerosperma_profizianum	(Podococcus_barteri	Orania_palindan))))))))	Leopoldinia_pulchra)	Kingia_australis);
((Roystonea_regia	(((((Leopoldinia_pulchra	Reinhardtia_simplex)	(Reinhardtia_paiewonskiana	Reinhardtia_latisecta))	((Elaeis_oleifera	Elaeis_guineensis)	(Bactris_major	Attalea_speciosa)))	((((Nypa_fruticans	(Calamus_caryotoides	Chamaedorea_seifrizii))	(Phoenix_dactylifera	Sabal_domingensis))	(((Sclerosperma_profizianum	Podococcus_barteri)	Orania_palindan)	(((((Hydriastele_microspadix	Dictyosperma_album)	(Burretiokentia_grandiflora	(Veitchia_spiralis	(Heterospathe_cagayanensis	Kentiopsis_piersoniorum))))	(Manicaria_saccifera	Geonoma_undata))	Pelagodoxa_henryana)	((Oenocarpus_minor	(Pseudophoenix_vinifera	Oenocarpus_bataua))	Prestoea_acuminata))))	Serenoa_repens))	Iriartea_deltoidea))	Kingia_australis);
((((Nypa_fruticans	(Chamaedorea_seifrizii	((Iriartea_deltoidea	Roystonea_regia)	((((Reinhardtia_simplex	(Reinhardtia_paiewonskiana	Reinhardtia_latisecta))	((Elaeis_oleifera	Elaeis_guineensis)	(Bactris_major	Attalea_speciosa)))	((((Sclerosperma_profizianum	(Pseudophoenix_vinifera	Podococcus_barteri))	Orania_palindan)	(((Manicaria_saccifera	(Geonoma_undata	(((Hydriastele_microspadix	(Heterospathe_cagayanensis	Kentiopsis_piersoniorum))	(Burretiokentia_grandiflora	Veitchia_spiralis))	Dictyosperma_album)))	Pelagodoxa_henryana)	((Oenocarpus_minor	Oenocarpus_bataua)	Prestoea_acuminata)))	Serenoa_repens))	(Phoenix_dactylifera	Sabal_domingensis)))))	Calamus_caryotoides)	Leopoldinia_pulchra)	Kingia_australis);
((((Nypa_fruticans	(Chamaedorea_seifrizii	((Iriartea_deltoidea	Roystonea_regia)	(((Sclerosperma_profizianum	((Pseudophoenix_vinifera	Podococcus_barteri)	Orania_palindan))	((Geonoma_undata	((((Heterospathe_cagayanensis	Kentiopsis_piersoniorum)	(Burretiokentia_grandiflora	Veitchia_spiralis))	(Hydriastele_microspadix	Dictyosperma_album))	Pelagodoxa_henryana))	Manicaria_saccifera))	((((Oenocarpus_minor	Oenocarpus_bataua)	Prestoea_acuminata)	((Serenoa_repens	Phoenix_dactylifera)	Sabal_domingensis))	((Reinhardtia_simplex	(Reinhardtia_paiewonskiana	Reinhardtia_latisecta))	((Elaeis_oleifera	Elaeis_guineensis)	(Bactris_major	Attalea_speciosa))))))))	Calamus_caryotoides)	Leopoldinia_pulchra)	Kingia_australis);
(((Nypa_fruticans	(Chamaedorea_seifrizii	((Iriartea_deltoidea	Sabal_domingensis)	((((((Oenocarpus_minor	Oenocarpus_bataua)	Prestoea_acuminata)	((((Burretiokentia_grandiflora	(Veitchia_spiralis	(Heterospathe_cagayanensis	Kentiopsis_piersoniorum)))	(Hydriastele_microspadix	Dictyosperma_album))	(Manicaria_saccifera	Geonoma_undata))	Pelagodoxa_henryana))	((Sclerosperma_profizianum	Orania_palindan)	Podococcus_barteri))	(((Reinhardtia_simplex	(Reinhardtia_paiewonskiana	Reinhardtia_latisecta))	((Elaeis_oleifera	Elaeis_guineensis)	(Bactris_major	Attalea_speciosa)))	Roystonea_regia))	(Pseudophoenix_vinifera	(Phoenix_dactylifera	(Serenoa_repens	Calamus_caryotoides)))))))	Leopoldinia_pulchra)	Kingia_australis);
((((Podococcus_barteri	Pseudophoenix_vinifera)	(((((Serenoa_repens	(Manicaria_saccifera	(Geonoma_undata	((Heterospathe_cagayanensis	((Veitchia_spiralis	Burretiokentia_grandiflora)	Kentiopsis_piersoniorum))	(Hydriastele_microspadix	Dictyosperma_album)))))	(Pelagodoxa_henryana	((Oenocarpus_minor	Oenocarpus_bataua)	Prestoea_acuminata)))	((((Reinhardtia_simplex	(Reinhardtia_paiewonskiana	Reinhardtia_latisecta))	((Elaeis_oleifera	Elaeis_guineensis)	(Bactris_major	Attalea_speciosa)))	((Iriartea_deltoidea	(Nypa_fruticans	(Calamus_caryotoides	Chamaedorea_seifrizii)))	Roystonea_regia))	(Phoenix_dactylifera	Sabal_domingensis)))	Sclerosperma_profizianum)	Orania_palindan))	Leopoldinia_pulchra)	Kingia_australis);
((Roystonea_regia	(Iriartea_deltoidea	(((Reinhardtia_simplex	(Reinhardtia_paiewonskiana	Reinhardtia_latisecta))	((Elaeis_oleifera	Elaeis_guineensis)	(Bactris_major	Attalea_speciosa)))	((((Serenoa_repens	Phoenix_dactylifera)	Sabal_domingensis)	(((Sclerosperma_profizianum	(Podococcus_barteri	Pseudophoenix_vinifera))	Orania_palindan)	((Pelagodoxa_henryana	(Manicaria_saccifera	(Geonoma_undata	(Dictyosperma_album	(((Heterospathe_cagayanensis	Kentiopsis_piersoniorum)	(Leopoldinia_pulchra	Hydriastele_microspadix))	(Veitchia_spiralis	Burretiokentia_grandiflora))))))	((Oenocarpus_minor	Oenocarpus_bataua)	Prestoea_acuminata))))	(Nypa_fruticans	(Calamus_caryotoides	Chamaedorea_seifrizii))))))	Kingia_australis);
((Nypa_fruticans	(Calamus_caryotoides	(((Roystonea_regia	Iriartea_deltoidea)	(((Sclerosperma_profizianum	((Podococcus_barteri	Pseudophoenix_vinifera)	Orania_palindan))	((Pelagodoxa_henryana	((Oenocarpus_minor	Oenocarpus_bataua)	Prestoea_acuminata))	(Manicaria_saccifera	(Geonoma_undata	(Dictyosperma_album	(Veitchia_spiralis	(((Heterospathe_cagayanensis	Kentiopsis_piersoniorum)	Hydriastele_microspadix)	Burretiokentia_grandiflora)))))))	((((Leopoldinia_pulchra	Reinhardtia_simplex)	(Reinhardtia_paiewonskiana	Reinhardtia_latisecta))	((Elaeis_oleifera	Elaeis_guineensis)	(Bactris_major	Attalea_speciosa)))	((Serenoa_repens	Phoenix_dactylifera)	Sabal_domingensis))))	Chamaedorea_seifrizii)))	Kingia_australis);
((Nypa_fruticans	(Calamus_caryotoides	(((Roystonea_regia	Iriartea_deltoidea)	(((Leopoldinia_pulchra	Serenoa_repens)	(((Reinhardtia_simplex	(Reinhardtia_paiewonskiana	Reinhardtia_latisecta))	((Elaeis_oleifera	Elaeis_guineensis)	(Bactris_major	Attalea_speciosa)))	((Sclerosperma_profizianum	((Podococcus_barteri	Pseudophoenix_vinifera)	Orania_palindan))	(((Oenocarpus_minor	Oenocarpus_bataua)	Prestoea_acuminata)	((Manicaria_saccifera	(Geonoma_undata	(Dictyosperma_album	(((Veitchia_spiralis	(Heterospathe_cagayanensis	Kentiopsis_piersoniorum))	Burretiokentia_grandiflora)	Hydriastele_microspadix))))	Pelagodoxa_henryana)))))	(Phoenix_dactylifera	Sabal_domingensis)))	Chamaedorea_seifrizii)))	Kingia_australis);
((Nypa_fruticans	(Calamus_caryotoides	((Iriartea_deltoidea	(Sabal_domingensis	(Phoenix_dactylifera	(Serenoa_repens	((Roystonea_regia	((Reinhardtia_simplex	(Reinhardtia_paiewonskiana	Reinhardtia_latisecta))	((Elaeis_oleifera	Elaeis_guineensis)	(Bactris_major	Attalea_speciosa))))	((Orania_palindan	(Sclerosperma_profizianum	(Podococcus_barteri	Pseudophoenix_vinifera)))	((((Geonoma_undata	Dictyosperma_album)	(((Heterospathe_cagayanensis	Kentiopsis_piersoniorum)	(Leopoldinia_pulchra	Hydriastele_microspadix))	(Burretiokentia_grandiflora	Veitchia_spiralis)))	Manicaria_saccifera)	(Pelagodoxa_henryana	((Oenocarpus_minor	Oenocarpus_bataua)	Prestoea_acuminata)))))))))	Chamaedorea_seifrizii)))	Kingia_australis);
((Nypa_fruticans	(Calamus_caryotoides	(((Iriartea_deltoidea	(((Reinhardtia_simplex	(Reinhardtia_paiewonskiana	Reinhardtia_latisecta))	((Elaeis_oleifera	Elaeis_guineensis)	(Bactris_major	Attalea_speciosa)))	(((Orania_palindan	(Sclerosperma_profizianum	(Podococcus_barteri	Pseudophoenix_vinifera)))	(((Dictyosperma_album	((Leopoldinia_pulchra	Hydriastele_microspadix)	((Heterospathe_cagayanensis	Kentiopsis_piersoniorum)	(Burretiokentia_grandiflora	Veitchia_spiralis))))	(Pelagodoxa_henryana	(Oenocarpus_minor	Oenocarpus_bataua)))	((Prestoea_acuminata	Manicaria_saccifera)	Geonoma_undata)))	((Phoenix_dactylifera	Serenoa_repens)	Sabal_domingensis))))	Roystonea_regia)	Chamaedorea_seifrizii)))	Kingia_australis);
(((Roystonea_regia	(((Serenoa_repens	(((Attalea_speciosa	Bactris_major)	(Elaeis_oleifera	Elaeis_guineensis))	(Reinhardtia_simplex	(Reinhardtia_latisecta	Reinhardtia_paiewonskiana))))	(Sclerosperma_profizianum	(((Prestoea_acuminata	(Oenocarpus_bataua	Oenocarpus_minor))	((Geonoma_undata	(Manicaria_saccifera	(Dictyosperma_album	(((Kentiopsis_piersoniorum	Veitchia_spiralis)	Burretiokentia_grandiflora)	(Hydriastele_microspadix	Heterospathe_cagayanensis)))))	Pelagodoxa_henryana))	((Pseudophoenix_vinifera	Podococcus_barteri)	Orania_palindan))))	(Phoenix_dactylifera	(((Calamus_caryotoides	Chamaedorea_seifrizii)	Nypa_fruticans)	(Iriartea_deltoidea	Sabal_domingensis)))))	Leopoldinia_pulchra)	Kingia_australis);
((Podococcus_barteri	(((Sclerosperma_profizianum	(((((Phoenix_dactylifera	Sabal_domingensis)	((Chamaedorea_seifrizii	(Calamus_caryotoides	Nypa_fruticans))	Iriartea_deltoidea))	Roystonea_regia)	(((Attalea_speciosa	Bactris_major)	(Elaeis_oleifera	Elaeis_guineensis))	(Reinhardtia_simplex	(Reinhardtia_latisecta	Reinhardtia_paiewonskiana))))	(((Burretiokentia_grandiflora	Veitchia_spiralis)	(((Leopoldinia_pulchra	Hydriastele_microspadix)	(((Serenoa_repens	Dictyosperma_album)	Kentiopsis_piersoniorum)	(Manicaria_saccifera	Heterospathe_cagayanensis)))	Geonoma_undata))	(Pelagodoxa_henryana	(Prestoea_acuminata	(Oenocarpus_bataua	Oenocarpus_minor))))))	Orania_palindan)	Pseudophoenix_vinifera))	Kingia_australis);
((Nypa_fruticans	(((Roystonea_regia	((Serenoa_repens	(((Attalea_speciosa	Bactris_major)	(Elaeis_oleifera	Elaeis_guineensis))	(Reinhardtia_simplex	(Reinhardtia_latisecta	Reinhardtia_paiewonskiana))))	(((((Manicaria_saccifera	(Burretiokentia_grandiflora	Veitchia_spiralis))	(Geonoma_undata	(Dictyosperma_album	((Leopoldinia_pulchra	Hydriastele_microspadix)	(Heterospathe_cagayanensis	Kentiopsis_piersoniorum)))))	Pelagodoxa_henryana)	(Prestoea_acuminata	(Oenocarpus_bataua	Oenocarpus_minor)))	((Pseudophoenix_vinifera	Podococcus_barteri)	(Sclerosperma_profizianum	Orania_palindan)))))	(Phoenix_dactylifera	(Iriartea_deltoidea	Sabal_domingensis)))	(Calamus_caryotoides	Chamaedorea_seifrizii)))	Kingia_australis);
((Roystonea_regia	(((((Attalea_speciosa	Bactris_major)	(Elaeis_oleifera	Elaeis_guineensis))	(Reinhardtia_simplex	(Reinhardtia_latisecta	Reinhardtia_paiewonskiana)))	((((((Manicaria_saccifera	(Burretiokentia_grandiflora	Veitchia_spiralis))	((Geonoma_undata	Dictyosperma_album)	((Leopoldinia_pulchra	Hydriastele_microspadix)	(Heterospathe_cagayanensis	Kentiopsis_piersoniorum))))	Pelagodoxa_henryana)	(Prestoea_acuminata	(Oenocarpus_bataua	Oenocarpus_minor)))	(Sclerosperma_profizianum	(Podococcus_barteri	Orania_palindan)))	((Phoenix_dactylifera	(Serenoa_repens	Sabal_domingensis))	(((Calamus_caryotoides	Chamaedorea_seifrizii)	Nypa_fruticans)	Pseudophoenix_vinifera))))	Iriartea_deltoidea))	Kingia_australis);
(((Roystonea_regia	((((Bactris_major	((Elaeis_oleifera	Elaeis_guineensis)	Attalea_speciosa))	(Reinhardtia_simplex	(Reinhardtia_latisecta	Reinhardtia_paiewonskiana)))	((((Orania_palindan	(Sclerosperma_profizianum	Podococcus_barteri))	((Pelagodoxa_henryana	(Oenocarpus_bataua	Oenocarpus_minor))	(((Dictyosperma_album	((Burretiokentia_grandiflora	(Veitchia_spiralis	(Heterospathe_cagayanensis	Kentiopsis_piersoniorum)))	Hydriastele_microspadix))	(Manicaria_saccifera	Geonoma_undata))	Prestoea_acuminata)))	(Sabal_domingensis	((Serenoa_repens	(Pseudophoenix_vinifera	Calamus_caryotoides))	Phoenix_dactylifera)))	Iriartea_deltoidea))	(Chamaedorea_seifrizii	Nypa_fruticans)))	Leopoldinia_pulchra)	Kingia_australis);
((Nypa_fruticans	(Roystonea_regia	((((Elaeis_oleifera	Elaeis_guineensis)	(Attalea_speciosa	Bactris_major))	(Reinhardtia_simplex	((Reinhardtia_latisecta	Reinhardtia_paiewonskiana)	Pseudophoenix_vinifera)))	(((Chamaedorea_seifrizii	((Sabal_domingensis	Phoenix_dactylifera)	(Leopoldinia_pulchra	Iriartea_deltoidea)))	Calamus_caryotoides)	(Serenoa_repens	((Pelagodoxa_henryana	((Prestoea_acuminata	(Manicaria_saccifera	Geonoma_undata))	((Dictyosperma_album	((Heterospathe_cagayanensis	Kentiopsis_piersoniorum)	Hydriastele_microspadix))	(Burretiokentia_grandiflora	Veitchia_spiralis))))	((Sclerosperma_profizianum	(Podococcus_barteri	Orania_palindan))	(Oenocarpus_bataua	Oenocarpus_minor))))))))	Kingia_australis);
((Nypa_fruticans	(Sabal_domingensis	((Phoenix_dactylifera	(((((((Serenoa_repens	Prestoea_acuminata)	(Calamus_caryotoides	(Oenocarpus_bataua	Oenocarpus_minor)))	Pelagodoxa_henryana)	((Manicaria_saccifera	Geonoma_undata)	((Dictyosperma_album	((Heterospathe_cagayanensis	Kentiopsis_piersoniorum)	Hydriastele_microspadix))	(Burretiokentia_grandiflora	Veitchia_spiralis))))	(Sclerosperma_profizianum	(Podococcus_barteri	Orania_palindan)))	(Roystonea_regia	(((Elaeis_oleifera	Elaeis_guineensis)	(Attalea_speciosa	Bactris_major))	((Reinhardtia_latisecta	Reinhardtia_paiewonskiana)	(Pseudophoenix_vinifera	Reinhardtia_simplex)))))	Chamaedorea_seifrizii))	(Leopoldinia_pulchra	Iriartea_deltoidea))))	Kingia_australis);
(((Roystonea_regia	(((((Elaeis_oleifera	Elaeis_guineensis)	(Attalea_speciosa	Bactris_major))	(((Reinhardtia_latisecta	Reinhardtia_paiewonskiana)	Reinhardtia_simplex)	Pseudophoenix_vinifera))	((Iriartea_deltoidea	((Calamus_caryotoides	Chamaedorea_seifrizii)	(Phoenix_dactylifera	Sabal_domingensis)))	(((((Prestoea_acuminata	(Oenocarpus_bataua	Oenocarpus_minor))	Pelagodoxa_henryana)	((Manicaria_saccifera	Geonoma_undata)	(Dictyosperma_album	(((Heterospathe_cagayanensis	Kentiopsis_piersoniorum)	Hydriastele_microspadix)	(Burretiokentia_grandiflora	Veitchia_spiralis)))))	(Sclerosperma_profizianum	(Podococcus_barteri	Orania_palindan)))	Serenoa_repens)))	Nypa_fruticans))	Leopoldinia_pulchra)	Kingia_australis);
(((((Roystonea_regia	(((((Serenoa_repens	Phoenix_dactylifera)	Sabal_domingensis)	Leopoldinia_pulchra)	((((Oenocarpus_bataua	Oenocarpus_minor)	Pelagodoxa_henryana)	(Prestoea_acuminata	((Manicaria_saccifera	Geonoma_undata)	(Dictyosperma_album	(((Heterospathe_cagayanensis	Kentiopsis_piersoniorum)	Veitchia_spiralis)	(Burretiokentia_grandiflora	Hydriastele_microspadix))))))	(Orania_palindan	(Sclerosperma_profizianum	(Pseudophoenix_vinifera	(Calamus_caryotoides	Podococcus_barteri))))))	(((Elaeis_oleifera	Elaeis_guineensis)	(Attalea_speciosa	Bactris_major))	((Reinhardtia_latisecta	Reinhardtia_paiewonskiana)	Reinhardtia_simplex))))	Iriartea_deltoidea)	Chamaedorea_seifrizii)	Nypa_fruticans)	Kingia_australis);
((((((((Roystonea_regia	Iriartea_deltoidea)	(((Elaeis_oleifera	Elaeis_guineensis)	(Attalea_speciosa	Bactris_major))	((Reinhardtia_latisecta	Reinhardtia_paiewonskiana)	Reinhardtia_simplex)))	(((Serenoa_repens	Phoenix_dactylifera)	Sabal_domingensis)	((((Prestoea_acuminata	(Oenocarpus_bataua	Oenocarpus_minor))	Pelagodoxa_henryana)	((Manicaria_saccifera	Geonoma_undata)	(((Dictyosperma_album	((Heterospathe_cagayanensis	Kentiopsis_piersoniorum)	Hydriastele_microspadix))	Veitchia_spiralis)	Burretiokentia_grandiflora)))	((Pseudophoenix_vinifera	Podococcus_barteri)	(Orania_palindan	Sclerosperma_profizianum)))))	Chamaedorea_seifrizii)	Nypa_fruticans)	Calamus_caryotoides)	Leopoldinia_pulchra)	Kingia_australis);
((((((((Iriartea_deltoidea	Roystonea_regia)	(((Elaeis_guineensis	Elaeis_oleifera)	(Bactris_major	Attalea_speciosa))	(Reinhardtia_simplex	(Reinhardtia_latisecta	Reinhardtia_paiewonskiana))))	(Serenoa_repens	(((Pelagodoxa_henryana	(((Geonoma_undata	Manicaria_saccifera)	((Hydriastele_microspadix	((Burretiokentia_grandiflora	(Kentiopsis_piersoniorum	Heterospathe_cagayanensis))	Veitchia_spiralis))	Dictyosperma_album))	Prestoea_acuminata))	(Oenocarpus_minor	Oenocarpus_bataua))	(((Pseudophoenix_vinifera	Podococcus_barteri)	Orania_palindan)	Sclerosperma_profizianum))))	(Sabal_domingensis	(Chamaedorea_seifrizii	Nypa_fruticans)))	Phoenix_dactylifera)	Calamus_caryotoides)	Leopoldinia_pulchra)	Kingia_australis);
((((Nypa_fruticans	(((Phoenix_dactylifera	((Roystonea_regia	(((Elaeis_guineensis	Elaeis_oleifera)	(Bactris_major	Attalea_speciosa))	(Reinhardtia_simplex	(Reinhardtia_latisecta	Reinhardtia_paiewonskiana))))	(Serenoa_repens	(((((Prestoea_acuminata	(Oenocarpus_minor	Oenocarpus_bataua))	Pelagodoxa_henryana)	((Geonoma_undata	Manicaria_saccifera)	((Heterospathe_cagayanensis	(Kentiopsis_piersoniorum	(Hydriastele_microspadix	Dictyosperma_album)))	(Burretiokentia_grandiflora	Veitchia_spiralis))))	((Pseudophoenix_vinifera	Podococcus_barteri)	Orania_palindan))	Sclerosperma_profizianum))))	(Iriartea_deltoidea	Sabal_domingensis))	Chamaedorea_seifrizii))	Calamus_caryotoides)	Leopoldinia_pulchra)	Kingia_australis);
((((Manicaria_saccifera	(((Pelagodoxa_henryana	((((Orania_palindan	(Pseudophoenix_vinifera	Podococcus_barteri))	Sclerosperma_profizianum)	((((Iriartea_deltoidea	Sabal_domingensis)	(Chamaedorea_seifrizii	Nypa_fruticans))	(Serenoa_repens	Phoenix_dactylifera))	(Roystonea_regia	(((Elaeis_guineensis	Elaeis_oleifera)	(Bactris_major	Attalea_speciosa))	(Reinhardtia_simplex	(Reinhardtia_latisecta	Reinhardtia_paiewonskiana))))))	(Prestoea_acuminata	(Oenocarpus_minor	Oenocarpus_bataua))))	((Burretiokentia_grandiflora	(Veitchia_spiralis	Kentiopsis_piersoniorum))	((Hydriastele_microspadix	Dictyosperma_album)	Heterospathe_cagayanensis)))	Geonoma_undata))	Calamus_caryotoides)	Leopoldinia_pulchra)	Kingia_australis);
(((Nypa_fruticans	((Phoenix_dactylifera	(((Iriartea_deltoidea	(Serenoa_repens	Sabal_domingensis))	(Roystonea_regia	(((Elaeis_guineensis	Elaeis_oleifera)	(Bactris_major	Attalea_speciosa))	(Reinhardtia_simplex	(Reinhardtia_latisecta	Reinhardtia_paiewonskiana)))))	((((Prestoea_acuminata	(Oenocarpus_minor	Oenocarpus_bataua))	Pelagodoxa_henryana)	(Manicaria_saccifera	((Leopoldinia_pulchra	Geonoma_undata)	(Dictyosperma_album	((Burretiokentia_grandiflora	(Veitchia_spiralis	Hydriastele_microspadix))	(Heterospathe_cagayanensis	Kentiopsis_piersoniorum))))))	((Orania_palindan	(Pseudophoenix_vinifera	Podococcus_barteri))	Sclerosperma_profizianum))))	Chamaedorea_seifrizii))	Calamus_caryotoides)	Kingia_australis);
(((Orania_palindan	(Pseudophoenix_vinifera	Podococcus_barteri))	((Sclerosperma_profizianum	((Sabal_domingensis	(Serenoa_repens	Phoenix_dactylifera))	((((Elaeis_guineensis	Elaeis_oleifera)	(Bactris_major	Attalea_speciosa))	(Reinhardtia_simplex	(Reinhardtia_latisecta	Reinhardtia_paiewonskiana)))	(((Chamaedorea_seifrizii	(Calamus_caryotoides	Nypa_fruticans))	Iriartea_deltoidea)	Roystonea_regia))))	(((Oenocarpus_minor	Oenocarpus_bataua)	Pelagodoxa_henryana)	((Geonoma_undata	Prestoea_acuminata)	(Manicaria_saccifera	((Dictyosperma_album	((Heterospathe_cagayanensis	(Veitchia_spiralis	Kentiopsis_piersoniorum))	Burretiokentia_grandiflora))	(Leopoldinia_pulchra	Hydriastele_microspadix)))))))	Kingia_australis);
(((Nypa_fruticans	((((Sabal_domingensis	(Serenoa_repens	Phoenix_dactylifera))	(((Prestoea_acuminata	(Oenocarpus_minor	Oenocarpus_bataua))	(Pelagodoxa_henryana	((Geonoma_undata	((Kentiopsis_piersoniorum	(Veitchia_spiralis	Burretiokentia_grandiflora))	((Heterospathe_cagayanensis	Hydriastele_microspadix)	Dictyosperma_album)))	Manicaria_saccifera)))	((Calamus_caryotoides	Sclerosperma_profizianum)	(Orania_palindan	(Pseudophoenix_vinifera	Podococcus_barteri)))))	((Iriartea_deltoidea	Roystonea_regia)	(((Elaeis_guineensis	Elaeis_oleifera)	(Bactris_major	Attalea_speciosa))	(Reinhardtia_simplex	(Reinhardtia_latisecta	Reinhardtia_paiewonskiana)))))	Chamaedorea_seifrizii))	Leopoldinia_pulchra)	Kingia_australis);
(((Nypa_fruticans	((((((Calamus_caryotoides	Serenoa_repens)	Sabal_domingensis)	Phoenix_dactylifera)	(((Prestoea_acuminata	(Oenocarpus_minor	Oenocarpus_bataua))	(((Manicaria_saccifera	(Burretiokentia_grandiflora	Pelagodoxa_henryana))	((Dictyosperma_album	(Hydriastele_microspadix	(Kentiopsis_piersoniorum	Heterospathe_cagayanensis)))	Veitchia_spiralis))	Geonoma_undata))	(Sclerosperma_profizianum	(Orania_palindan	(Pseudophoenix_vinifera	Podococcus_barteri)))))	((Iriartea_deltoidea	Roystonea_regia)	((Bactris_major	(Attalea_speciosa	(Elaeis_guineensis	Elaeis_oleifera)))	(Reinhardtia_simplex	(Reinhardtia_latisecta	Reinhardtia_paiewonskiana)))))	Chamaedorea_seifrizii))	Leopoldinia_pulchra)	Kingia_australis);
((Nypa_fruticans	((((((Pelagodoxa_henryana	(Prestoea_acuminata	(Oenocarpus_minor	Oenocarpus_bataua)))	((Geonoma_undata	Manicaria_saccifera)	(Dictyosperma_album	((Burretiokentia_grandiflora	((Leopoldinia_pulchra	Hydriastele_microspadix)	(Kentiopsis_piersoniorum	Heterospathe_cagayanensis)))	Veitchia_spiralis))))	(Sclerosperma_profizianum	(Orania_palindan	(Pseudophoenix_vinifera	Podococcus_barteri))))	(((Iriartea_deltoidea	Roystonea_regia)	(((Elaeis_guineensis	Elaeis_oleifera)	(Bactris_major	Attalea_speciosa))	(Reinhardtia_simplex	(Reinhardtia_latisecta	(Calamus_caryotoides	Reinhardtia_paiewonskiana)))))	(Sabal_domingensis	Phoenix_dactylifera)))	Chamaedorea_seifrizii)	Serenoa_repens))	Kingia_australis);
((Roystonea_regia	(((Bactris_major	(Attalea_speciosa	(Elaeis_guineensis	Elaeis_oleifera)))	(Reinhardtia_simplex	(Reinhardtia_latisecta	Reinhardtia_paiewonskiana)))	((((Chamaedorea_seifrizii	Nypa_fruticans)	(Calamus_caryotoides	Iriartea_deltoidea))	(Sabal_domingensis	Phoenix_dactylifera))	((Sclerosperma_profizianum	(((Pelagodoxa_henryana	(Prestoea_acuminata	(Oenocarpus_minor	Oenocarpus_bataua)))	((Geonoma_undata	Manicaria_saccifera)	(Dictyosperma_album	(((Burretiokentia_grandiflora	(Kentiopsis_piersoniorum	Heterospathe_cagayanensis))	Veitchia_spiralis)	(Leopoldinia_pulchra	Hydriastele_microspadix)))))	(Orania_palindan	(Pseudophoenix_vinifera	Podococcus_barteri))))	Serenoa_repens))))	Kingia_australis);
(((Nypa_fruticans	(((Roystonea_regia	Iriartea_deltoidea)	(((((((Dictyosperma_album	(((Kentiopsis_piersoniorum	Heterospathe_cagayanensis)	(Veitchia_spiralis	Burretiokentia_grandiflora))	(Leopoldinia_pulchra	Hydriastele_microspadix)))	(Geonoma_undata	Manicaria_saccifera))	Pelagodoxa_henryana)	(Prestoea_acuminata	(Oenocarpus_minor	Oenocarpus_bataua)))	(Sclerosperma_profizianum	(Orania_palindan	(Pseudophoenix_vinifera	Podococcus_barteri))))	((Serenoa_repens	Sabal_domingensis)	Phoenix_dactylifera))	((Bactris_major	(Attalea_speciosa	(Elaeis_guineensis	Elaeis_oleifera)))	(Reinhardtia_simplex	(Reinhardtia_latisecta	Reinhardtia_paiewonskiana)))))	Chamaedorea_seifrizii))	Calamus_caryotoides)	Kingia_australis);
((Nypa_fruticans	((Roystonea_regia	(((((((Prestoea_acuminata	(Oenocarpus_minor	Oenocarpus_bataua))	Pelagodoxa_henryana)	((Dictyosperma_album	((Leopoldinia_pulchra	Hydriastele_microspadix)	((Burretiokentia_grandiflora	(Veitchia_spiralis	Kentiopsis_piersoniorum))	Heterospathe_cagayanensis)))	(Geonoma_undata	Manicaria_saccifera)))	(Sclerosperma_profizianum	(Orania_palindan	(Pseudophoenix_vinifera	Podococcus_barteri))))	(((Calamus_caryotoides	Serenoa_repens)	Phoenix_dactylifera)	Sabal_domingensis))	Iriartea_deltoidea)	(((Reinhardtia_latisecta	Reinhardtia_paiewonskiana)	Reinhardtia_simplex)	((Attalea_speciosa	Bactris_major)	(Elaeis_guineensis	Elaeis_oleifera)))))	Chamaedorea_seifrizii))	Kingia_australis);
((Calamus_caryotoides	(Nypa_fruticans	((((((((((Oenocarpus_minor	Oenocarpus_bataua)	Pelagodoxa_henryana)	((Geonoma_undata	(Manicaria_saccifera	(Dictyosperma_album	(Hydriastele_microspadix	((Heterospathe_cagayanensis	Kentiopsis_piersoniorum)	(Burretiokentia_grandiflora	Veitchia_spiralis))))))	Prestoea_acuminata))	(Sclerosperma_profizianum	(Orania_palindan	(Pseudophoenix_vinifera	Podococcus_barteri))))	((Bactris_major	((Elaeis_guineensis	Elaeis_oleifera)	Attalea_speciosa))	((Reinhardtia_latisecta	Reinhardtia_paiewonskiana)	Reinhardtia_simplex)))	Serenoa_repens)	Roystonea_regia)	(Phoenix_dactylifera	Sabal_domingensis))	(Iriartea_deltoidea	Leopoldinia_pulchra))	Chamaedorea_seifrizii)))	Kingia_australis);
(((Calamus_caryotoides	(Podococcus_barteri	(Sclerosperma_profizianum	(Orania_palindan	((((Prestoea_acuminata	(Oenocarpus_minor	Oenocarpus_bataua))	Pelagodoxa_henryana)	(((Pseudophoenix_vinifera	(Serenoa_repens	Phoenix_dactylifera))	Sabal_domingensis)	(Iriartea_deltoidea	(((Attalea_speciosa	(Bactris_major	(Elaeis_guineensis	Elaeis_oleifera)))	((Reinhardtia_latisecta	Reinhardtia_paiewonskiana)	Reinhardtia_simplex))	(Roystonea_regia	(Chamaedorea_seifrizii	Nypa_fruticans))))))	(Geonoma_undata	(Manicaria_saccifera	(Dictyosperma_album	((Hydriastele_microspadix	(Heterospathe_cagayanensis	Kentiopsis_piersoniorum))	(Veitchia_spiralis	Burretiokentia_grandiflora))))))))))	Leopoldinia_pulchra)	Kingia_australis);
((Nypa_fruticans	((((((Pelagodoxa_henryana	((Dictyosperma_album	((Leopoldinia_pulchra	Hydriastele_microspadix)	((Heterospathe_cagayanensis	Kentiopsis_piersoniorum)	(Veitchia_spiralis	Burretiokentia_grandiflora))))	(Geonoma_undata	Manicaria_saccifera)))	(Prestoea_acuminata	(Oenocarpus_minor	Oenocarpus_bataua)))	((Orania_palindan	(Pseudophoenix_vinifera	Podococcus_barteri))	Sclerosperma_profizianum))	(((Calamus_caryotoides	Chamaedorea_seifrizii)	(Iriartea_deltoidea	Sabal_domingensis))	(Serenoa_repens	Phoenix_dactylifera)))	(((Elaeis_guineensis	Elaeis_oleifera)	(Attalea_speciosa	Bactris_major))	((Reinhardtia_latisecta	Reinhardtia_paiewonskiana)	Reinhardtia_simplex)))	Roystonea_regia))	Kingia_australis);
((((((((Pseudophoenix_vinifera	Phoenix_dactylifera)	Sabal_domingensis)	(Iriartea_deltoidea	(Nypa_fruticans	Chamaedorea_seifrizii)))	(((((Dictyosperma_album	(Hydriastele_microspadix	(((Heterospathe_cagayanensis	Kentiopsis_piersoniorum)	Veitchia_spiralis)	Burretiokentia_grandiflora)))	(Geonoma_undata	Manicaria_saccifera))	(((Oenocarpus_minor	Oenocarpus_bataua)	Prestoea_acuminata)	Pelagodoxa_henryana))	((Orania_palindan	Podococcus_barteri)	Sclerosperma_profizianum))	(Calamus_caryotoides	Serenoa_repens)))	(((Elaeis_guineensis	Elaeis_oleifera)	(Attalea_speciosa	Bactris_major))	((Reinhardtia_latisecta	Reinhardtia_paiewonskiana)	Reinhardtia_simplex)))	Roystonea_regia)	Leopoldinia_pulchra)	Kingia_australis);
((Calamus_caryotoides	(Nypa_fruticans	(Chamaedorea_seifrizii	((((Pelagodoxa_henryana	((Prestoea_acuminata	(Dictyosperma_album	((((Leopoldinia_pulchra	Hydriastele_microspadix)	(Heterospathe_cagayanensis	Kentiopsis_piersoniorum))	Burretiokentia_grandiflora)	Veitchia_spiralis)))	(Geonoma_undata	Manicaria_saccifera)))	((Oenocarpus_minor	Oenocarpus_bataua)	(((Pseudophoenix_vinifera	Podococcus_barteri)	Orania_palindan)	Sclerosperma_profizianum)))	(Sabal_domingensis	(Serenoa_repens	Phoenix_dactylifera)))	((((Elaeis_guineensis	Elaeis_oleifera)	(Attalea_speciosa	Bactris_major))	((Reinhardtia_latisecta	Reinhardtia_paiewonskiana)	Reinhardtia_simplex))	(Roystonea_regia	Iriartea_deltoidea))))))	Kingia_australis);
((Calamus_caryotoides	(Nypa_fruticans	(Chamaedorea_seifrizii	((Sabal_domingensis	Phoenix_dactylifera)	(((Pelagodoxa_henryana	(Manicaria_saccifera	((((Prestoea_acuminata	Burretiokentia_grandiflora)	Veitchia_spiralis)	((Leopoldinia_pulchra	Hydriastele_microspadix)	(Heterospathe_cagayanensis	Kentiopsis_piersoniorum)))	(Dictyosperma_album	Geonoma_undata))))	((Oenocarpus_minor	Oenocarpus_bataua)	(((Pseudophoenix_vinifera	Podococcus_barteri)	Orania_palindan)	Sclerosperma_profizianum)))	(Serenoa_repens	((((Elaeis_guineensis	Elaeis_oleifera)	(Attalea_speciosa	Bactris_major))	((Reinhardtia_latisecta	Reinhardtia_paiewonskiana)	Reinhardtia_simplex))	(Roystonea_regia	Iriartea_deltoidea))))))))	Kingia_australis);
((Nypa_fruticans	(Calamus_caryotoides	(Chamaedorea_seifrizii	((((((Reinhardtia_latisecta	Reinhardtia_paiewonskiana)	Reinhardtia_simplex)	((Serenoa_repens	Phoenix_dactylifera)	(Sabal_domingensis	((Elaeis_guineensis	Elaeis_oleifera)	(Attalea_speciosa	Bactris_major)))))	(((Pelagodoxa_henryana	(Prestoea_acuminata	(Oenocarpus_minor	Oenocarpus_bataua)))	((Manicaria_saccifera	(Dictyosperma_album	(Veitchia_spiralis	((Leopoldinia_pulchra	Hydriastele_microspadix)	(Heterospathe_cagayanensis	Kentiopsis_piersoniorum)))))	Geonoma_undata))	((Burretiokentia_grandiflora	(Pseudophoenix_vinifera	Podococcus_barteri))	(Orania_palindan	Sclerosperma_profizianum))))	Roystonea_regia)	Iriartea_deltoidea))))	Kingia_australis);
((((Chamaedorea_seifrizii	((Roystonea_regia	Iriartea_deltoidea)	((((Pelagodoxa_henryana	(Prestoea_acuminata	(Oenocarpus_minor	Oenocarpus_bataua)))	((Manicaria_saccifera	Geonoma_undata)	(Burretiokentia_grandiflora	((Dictyosperma_album	(((Leopoldinia_pulchra	Hydriastele_microspadix)	Heterospathe_cagayanensis)	Kentiopsis_piersoniorum))	Veitchia_spiralis))))	(Sclerosperma_profizianum	((Pseudophoenix_vinifera	Podococcus_barteri)	Orania_palindan)))	((((Reinhardtia_latisecta	Reinhardtia_paiewonskiana)	Reinhardtia_simplex)	(((Elaeis_guineensis	Elaeis_oleifera)	Bactris_major)	Attalea_speciosa))	((Serenoa_repens	Phoenix_dactylifera)	Sabal_domingensis)))))	Nypa_fruticans)	Calamus_caryotoides)	Kingia_australis);
((Nypa_fruticans	((Calamus_caryotoides	Chamaedorea_seifrizii)	((Roystonea_regia	Iriartea_deltoidea)	((((Oenocarpus_minor	Oenocarpus_bataua)	(Pelagodoxa_henryana	(((Geonoma_undata	Manicaria_saccifera)	((Burretiokentia_grandiflora	Veitchia_spiralis)	(Dictyosperma_album	((Heterospathe_cagayanensis	Kentiopsis_piersoniorum)	(Leopoldinia_pulchra	Hydriastele_microspadix)))))	Prestoea_acuminata)))	(Orania_palindan	(Sclerosperma_profizianum	(Pseudophoenix_vinifera	Podococcus_barteri))))	((((Reinhardtia_latisecta	Reinhardtia_paiewonskiana)	Reinhardtia_simplex)	((Elaeis_guineensis	Elaeis_oleifera)	(Bactris_major	Attalea_speciosa)))	((Serenoa_repens	Phoenix_dactylifera)	Sabal_domingensis))))))	Kingia_australis);
