# Supplementary material for: Data supporting the nuclear phylogenomics of the palm subfamily Arecoideae (Arecaceae)
Source: Data Brief. 2016 Mar 2;7:532–6. doi: 10.1016/j.dib.2016.02.063 (PMC4796708; doi:10.1016/j.dib.2016.02.063)
Supplement: Supplementary file 5 — Supplementary material [file mmc5.zip › RAxML_bootstrap.Sabal_977.raxml.tre]

(((Sabal_domingensis	Heterospathe_cagayanensis)	(Phoenix_dactylifera	((((Veitchia_spiralis	Podococcus_barteri)	((((Dypsis_decaryi	Leopoldinia_pulchra)	(Oenocarpus_minor	(Prestoea_acuminata	Oenocarpus_bataua)))	(((((Elaeis_guineensis	Elaeis_oleifera)	Orania_palindan)	(Roystonea_regia	((Attalea_speciosa	(Sclerosperma_profizianum	Pseudophoenix_vinifera))	(Iriartea_deltoidea	Bactris_major))))	((Reinhardtia_gracilis	Reinhardtia_simplex)	(Reinhardtia_paiewonskiana	Reinhardtia_latisecta)))	(Manicaria_saccifera	Pelagodoxa_henryana)))	(Dictyosperma_album	((Hydriastele_microspadix	Kentiopsis_piersoniorum)	Geonoma_undata))))	(Nypa_fruticans	Chamaedorea_seifrizii))	Serenoa_repens)))	Kingia_australis);
(((Oenocarpus_minor	(Prestoea_acuminata	Oenocarpus_bataua))	((((Sclerosperma_profizianum	Orania_palindan)	(((Elaeis_guineensis	Elaeis_oleifera)	((Podococcus_barteri	((Reinhardtia_gracilis	Reinhardtia_simplex)	(Reinhardtia_paiewonskiana	Reinhardtia_latisecta)))	(Bactris_major	Attalea_speciosa)))	((Veitchia_spiralis	Pelagodoxa_henryana)	Manicaria_saccifera)))	((((Iriartea_deltoidea	Geonoma_undata)	(Hydriastele_microspadix	(Dictyosperma_album	Kentiopsis_piersoniorum)))	((Nypa_fruticans	Chamaedorea_seifrizii)	(Serenoa_repens	((Sabal_domingensis	Heterospathe_cagayanensis)	Phoenix_dactylifera))))	Pseudophoenix_vinifera))	(Roystonea_regia	(Dypsis_decaryi	Leopoldinia_pulchra))))	Kingia_australis);
((((((((Podococcus_barteri	((Nypa_fruticans	Chamaedorea_seifrizii)	((Serenoa_repens	Phoenix_dactylifera)	(Sabal_domingensis	Heterospathe_cagayanensis))))	(((Elaeis_guineensis	Elaeis_oleifera)	Sclerosperma_profizianum)	(Bactris_major	(Attalea_speciosa	(Orania_palindan	((Reinhardtia_gracilis	Reinhardtia_simplex)	(Reinhardtia_paiewonskiana	Reinhardtia_latisecta)))))))	(Prestoea_acuminata	(Dictyosperma_album	(Kentiopsis_piersoniorum	(Geonoma_undata	Hydriastele_microspadix)))))	((Roystonea_regia	((Dypsis_decaryi	Leopoldinia_pulchra)	(Oenocarpus_bataua	Pseudophoenix_vinifera)))	Oenocarpus_minor))	(Manicaria_saccifera	Veitchia_spiralis))	Iriartea_deltoidea)	Pelagodoxa_henryana)	Kingia_australis);
(((Dypsis_decaryi	((Pseudophoenix_vinifera	Leopoldinia_pulchra)	(((((Oenocarpus_bataua	Prestoea_acuminata)	Oenocarpus_minor)	Manicaria_saccifera)	(((Veitchia_spiralis	Podococcus_barteri)	((Chamaedorea_seifrizii	(Phoenix_dactylifera	((Sabal_domingensis	Heterospathe_cagayanensis)	Serenoa_repens)))	(Iriartea_deltoidea	Nypa_fruticans)))	((Orania_palindan	Attalea_speciosa)	((((Reinhardtia_gracilis	Reinhardtia_simplex)	(Reinhardtia_paiewonskiana	Reinhardtia_latisecta))	((Bactris_major	Sclerosperma_profizianum)	Roystonea_regia))	(Elaeis_guineensis	Elaeis_oleifera)))))	(Dictyosperma_album	((Hydriastele_microspadix	Kentiopsis_piersoniorum)	Geonoma_undata)))))	Pelagodoxa_henryana)	Kingia_australis);
(((Sabal_domingensis	Heterospathe_cagayanensis)	((Serenoa_repens	(((Podococcus_barteri	Veitchia_spiralis)	((((Reinhardtia_gracilis	Reinhardtia_simplex)	(Reinhardtia_paiewonskiana	Reinhardtia_latisecta))	((Orania_palindan	(Bactris_major	Sclerosperma_profizianum))	(Attalea_speciosa	(Roystonea_regia	(Elaeis_guineensis	Elaeis_oleifera)))))	(((Prestoea_acuminata	(Oenocarpus_minor	Oenocarpus_bataua))	(Dypsis_decaryi	Leopoldinia_pulchra))	((Pelagodoxa_henryana	((Iriartea_deltoidea	Nypa_fruticans)	Manicaria_saccifera))	(Hydriastele_microspadix	(Kentiopsis_piersoniorum	Dictyosperma_album))))))	(Pseudophoenix_vinifera	Chamaedorea_seifrizii)))	(Geonoma_undata	Phoenix_dactylifera)))	Kingia_australis);
((Chamaedorea_seifrizii	((Sabal_domingensis	(Phoenix_dactylifera	(Geonoma_undata	(Pseudophoenix_vinifera	(((Leopoldinia_pulchra	((Veitchia_spiralis	Prestoea_acuminata)	(Oenocarpus_minor	Oenocarpus_bataua)))	((Heterospathe_cagayanensis	(Dypsis_decaryi	(((Iriartea_deltoidea	Nypa_fruticans)	Pelagodoxa_henryana)	Manicaria_saccifera)))	(Dictyosperma_album	(Hydriastele_microspadix	Kentiopsis_piersoniorum))))	((Orania_palindan	(((Sclerosperma_profizianum	Bactris_major)	(Attalea_speciosa	(Elaeis_guineensis	Elaeis_oleifera)))	(Podococcus_barteri	((Reinhardtia_gracilis	Reinhardtia_simplex)	(Reinhardtia_paiewonskiana	Reinhardtia_latisecta)))))	Roystonea_regia))))))	Serenoa_repens))	Kingia_australis);
(((Heterospathe_cagayanensis	Sabal_domingensis)	(((((((Dypsis_decaryi	((Veitchia_spiralis	Manicaria_saccifera)	Pelagodoxa_henryana))	(((Oenocarpus_bataua	Prestoea_acuminata)	Oenocarpus_minor)	(Leopoldinia_pulchra	(Geonoma_undata	(Dictyosperma_album	(Hydriastele_microspadix	Kentiopsis_piersoniorum))))))	(Pseudophoenix_vinifera	(((((Nypa_fruticans	Attalea_speciosa)	(Sclerosperma_profizianum	(Iriartea_deltoidea	Bactris_major)))	((Elaeis_guineensis	Elaeis_oleifera)	((Reinhardtia_gracilis	Reinhardtia_simplex)	(Reinhardtia_paiewonskiana	Reinhardtia_latisecta))))	Orania_palindan)	Roystonea_regia)))	Podococcus_barteri)	Chamaedorea_seifrizii)	Serenoa_repens)	Phoenix_dactylifera))	Kingia_australis);
(((Nypa_fruticans	Phoenix_dactylifera)	((((Heterospathe_cagayanensis	Sabal_domingensis)	((((((Kentiopsis_piersoniorum	(Veitchia_spiralis	(Iriartea_deltoidea	Geonoma_undata)))	Hydriastele_microspadix)	Dictyosperma_album)	(((Leopoldinia_pulchra	Dypsis_decaryi)	(Prestoea_acuminata	(Manicaria_saccifera	Pelagodoxa_henryana)))	(Oenocarpus_bataua	Oenocarpus_minor)))	(Pseudophoenix_vinifera	(((Reinhardtia_gracilis	Reinhardtia_simplex)	(Reinhardtia_paiewonskiana	Reinhardtia_latisecta))	((Attalea_speciosa	((Roystonea_regia	(Elaeis_guineensis	Elaeis_oleifera))	Sclerosperma_profizianum))	(Orania_palindan	Bactris_major)))))	Podococcus_barteri))	Chamaedorea_seifrizii)	Serenoa_repens))	Kingia_australis);
(((Heterospathe_cagayanensis	Sabal_domingensis)	((((((((Attalea_speciosa	Nypa_fruticans)	Pseudophoenix_vinifera)	(((Oenocarpus_bataua	Oenocarpus_minor)	((Dictyosperma_album	((Veitchia_spiralis	Manicaria_saccifera)	Pelagodoxa_henryana))	(Prestoea_acuminata	((Iriartea_deltoidea	Geonoma_undata)	(Kentiopsis_piersoniorum	Hydriastele_microspadix)))))	(Leopoldinia_pulchra	Dypsis_decaryi)))	((Roystonea_regia	((Bactris_major	Sclerosperma_profizianum)	((Elaeis_guineensis	Elaeis_oleifera)	Orania_palindan)))	((Reinhardtia_gracilis	Reinhardtia_simplex)	(Reinhardtia_paiewonskiana	Reinhardtia_latisecta))))	Podococcus_barteri)	Chamaedorea_seifrizii)	Serenoa_repens)	Phoenix_dactylifera))	Kingia_australis);
(((Heterospathe_cagayanensis	Sabal_domingensis)	(Serenoa_repens	((((((((Attalea_speciosa	(Bactris_major	Sclerosperma_profizianum))	((Orania_palindan	Roystonea_regia)	(Elaeis_guineensis	Elaeis_oleifera)))	((Reinhardtia_gracilis	Reinhardtia_simplex)	(Reinhardtia_paiewonskiana	Reinhardtia_latisecta)))	((((Dictyosperma_album	Kentiopsis_piersoniorum)	Hydriastele_microspadix)	((Dypsis_decaryi	Manicaria_saccifera)	(((Iriartea_deltoidea	Prestoea_acuminata)	((Pelagodoxa_henryana	Oenocarpus_bataua)	Oenocarpus_minor))	Leopoldinia_pulchra)))	Geonoma_undata))	(Veitchia_spiralis	Podococcus_barteri))	(Nypa_fruticans	Pseudophoenix_vinifera))	Chamaedorea_seifrizii)	Phoenix_dactylifera)))	Kingia_australis);
(((Heterospathe_cagayanensis	Sabal_domingensis)	((Phoenix_dactylifera	((Chamaedorea_seifrizii	Nypa_fruticans)	(((Veitchia_spiralis	Prestoea_acuminata)	(Pelagodoxa_henryana	Podococcus_barteri))	(((((Pseudophoenix_vinifera	Leopoldinia_pulchra)	((((Iriartea_deltoidea	Geonoma_undata)	(Hydriastele_microspadix	Kentiopsis_piersoniorum))	Dictyosperma_album)	(Dypsis_decaryi	Manicaria_saccifera)))	Oenocarpus_minor)	Oenocarpus_bataua)	((Orania_palindan	((Elaeis_guineensis	Elaeis_oleifera)	Roystonea_regia))	((Sclerosperma_profizianum	(Bactris_major	((Reinhardtia_gracilis	Reinhardtia_simplex)	(Reinhardtia_paiewonskiana	Reinhardtia_latisecta))))	Attalea_speciosa))))))	Serenoa_repens))	Kingia_australis);
(((Heterospathe_cagayanensis	Sabal_domingensis)	((Serenoa_repens	Phoenix_dactylifera)	(Chamaedorea_seifrizii	(Pseudophoenix_vinifera	(((((Leopoldinia_pulchra	Dypsis_decaryi)	(Nypa_fruticans	((Prestoea_acuminata	Oenocarpus_bataua)	Oenocarpus_minor)))	(Pelagodoxa_henryana	Manicaria_saccifera))	(((Iriartea_deltoidea	Geonoma_undata)	(Kentiopsis_piersoniorum	Hydriastele_microspadix))	Dictyosperma_album))	(((Sclerosperma_profizianum	Roystonea_regia)	((Veitchia_spiralis	Podococcus_barteri)	Bactris_major))	((Orania_palindan	Attalea_speciosa)	((Elaeis_guineensis	Elaeis_oleifera)	((Reinhardtia_gracilis	Reinhardtia_simplex)	(Reinhardtia_paiewonskiana	Reinhardtia_latisecta))))))))))	Kingia_australis);
(((Heterospathe_cagayanensis	Sabal_domingensis)	((Serenoa_repens	Phoenix_dactylifera)	(Chamaedorea_seifrizii	(Pseudophoenix_vinifera	(((((Leopoldinia_pulchra	Dypsis_decaryi)	(Nypa_fruticans	((Prestoea_acuminata	Oenocarpus_bataua)	Oenocarpus_minor)))	(Pelagodoxa_henryana	Manicaria_saccifera))	(((Iriartea_deltoidea	Geonoma_undata)	(Kentiopsis_piersoniorum	Hydriastele_microspadix))	Dictyosperma_album))	(((Sclerosperma_profizianum	Roystonea_regia)	((Veitchia_spiralis	Podococcus_barteri)	Bactris_major))	((Orania_palindan	Attalea_speciosa)	((Elaeis_guineensis	Elaeis_oleifera)	((Reinhardtia_gracilis	Reinhardtia_simplex)	(Reinhardtia_paiewonskiana	Reinhardtia_latisecta))))))))))	Kingia_australis);
(((Heterospathe_cagayanensis	Sabal_domingensis)	((Serenoa_repens	Phoenix_dactylifera)	((Chamaedorea_seifrizii	Pseudophoenix_vinifera)	(Podococcus_barteri	(((Sclerosperma_profizianum	(Bactris_major	((Elaeis_guineensis	Elaeis_oleifera)	(((Reinhardtia_gracilis	Reinhardtia_simplex)	(Reinhardtia_paiewonskiana	Reinhardtia_latisecta))	Attalea_speciosa))))	(Orania_palindan	Roystonea_regia))	((Veitchia_spiralis	(Geonoma_undata	((Dictyosperma_album	Kentiopsis_piersoniorum)	Hydriastele_microspadix)))	(((Leopoldinia_pulchra	Dypsis_decaryi)	((Iriartea_deltoidea	Nypa_fruticans)	((Oenocarpus_minor	Oenocarpus_bataua)	Prestoea_acuminata)))	(Pelagodoxa_henryana	Manicaria_saccifera))))))))	Kingia_australis);
(((Heterospathe_cagayanensis	Sabal_domingensis)	((((Chamaedorea_seifrizii	(Podococcus_barteri	(((((Hydriastele_microspadix	Kentiopsis_piersoniorum)	(Iriartea_deltoidea	Geonoma_undata))	Dictyosperma_album)	((Leopoldinia_pulchra	(Oenocarpus_bataua	(Prestoea_acuminata	Oenocarpus_minor)))	(Pelagodoxa_henryana	(Dypsis_decaryi	Manicaria_saccifera))))	((Veitchia_spiralis	Pseudophoenix_vinifera)	(((Bactris_major	(Orania_palindan	(Sclerosperma_profizianum	Roystonea_regia)))	(Elaeis_guineensis	(Attalea_speciosa	Elaeis_oleifera)))	((Reinhardtia_gracilis	Reinhardtia_simplex)	(Reinhardtia_paiewonskiana	Reinhardtia_latisecta)))))))	Nypa_fruticans)	Serenoa_repens)	Phoenix_dactylifera))	Kingia_australis);
(((Heterospathe_cagayanensis	Sabal_domingensis)	((Serenoa_repens	(Chamaedorea_seifrizii	((Attalea_speciosa	(((Reinhardtia_gracilis	Reinhardtia_simplex)	(Reinhardtia_paiewonskiana	Reinhardtia_latisecta))	(((Roystonea_regia	(Elaeis_guineensis	Elaeis_oleifera))	((((Veitchia_spiralis	Sclerosperma_profizianum)	Podococcus_barteri)	(Iriartea_deltoidea	Bactris_major))	(Orania_palindan	(Pseudophoenix_vinifera	Oenocarpus_bataua))))	((Dypsis_decaryi	Leopoldinia_pulchra)	(Oenocarpus_minor	((((Hydriastele_microspadix	Kentiopsis_piersoniorum)	Geonoma_undata)	Dictyosperma_album)	((Pelagodoxa_henryana	Manicaria_saccifera)	Prestoea_acuminata)))))))	Nypa_fruticans)))	Phoenix_dactylifera))	Kingia_australis);
(((Heterospathe_cagayanensis	Sabal_domingensis)	((Serenoa_repens	(Chamaedorea_seifrizii	((((((((Reinhardtia_paiewonskiana	Reinhardtia_latisecta)	(Reinhardtia_gracilis	Reinhardtia_simplex))	(Sclerosperma_profizianum	(Bactris_major	Veitchia_spiralis)))	(Attalea_speciosa	Orania_palindan))	(Elaeis_guineensis	Elaeis_oleifera))	(((Manicaria_saccifera	((Hydriastele_microspadix	Kentiopsis_piersoniorum)	Dictyosperma_album))	(((Pelagodoxa_henryana	Dypsis_decaryi)	Leopoldinia_pulchra)	((Pseudophoenix_vinifera	Oenocarpus_bataua)	(Oenocarpus_minor	Prestoea_acuminata))))	(Iriartea_deltoidea	Geonoma_undata)))	Roystonea_regia)	(Podococcus_barteri	Nypa_fruticans))))	Phoenix_dactylifera))	Kingia_australis);
(((Heterospathe_cagayanensis	Sabal_domingensis)	(Serenoa_repens	(((Pseudophoenix_vinifera	Chamaedorea_seifrizii)	(((((Prestoea_acuminata	((Nypa_fruticans	Oenocarpus_bataua)	Oenocarpus_minor))	(Leopoldinia_pulchra	(Dypsis_decaryi	(Manicaria_saccifera	Pelagodoxa_henryana))))	(((Iriartea_deltoidea	Geonoma_undata)	(Hydriastele_microspadix	Kentiopsis_piersoniorum))	Dictyosperma_album))	(((((Orania_palindan	Roystonea_regia)	Attalea_speciosa)	(Sclerosperma_profizianum	Bactris_major))	(Elaeis_guineensis	Elaeis_oleifera))	((Reinhardtia_paiewonskiana	Reinhardtia_latisecta)	(Reinhardtia_gracilis	Reinhardtia_simplex))))	(Veitchia_spiralis	Podococcus_barteri)))	Phoenix_dactylifera)))	Kingia_australis);
(((Heterospathe_cagayanensis	Sabal_domingensis)	(((Chamaedorea_seifrizii	(((Pseudophoenix_vinifera	(((((Hydriastele_microspadix	Kentiopsis_piersoniorum)	Dictyosperma_album)	(Dypsis_decaryi	Leopoldinia_pulchra))	(((Prestoea_acuminata	Oenocarpus_bataua)	Oenocarpus_minor)	(((Iriartea_deltoidea	Geonoma_undata)	Manicaria_saccifera)	Pelagodoxa_henryana)))	(((Reinhardtia_paiewonskiana	Reinhardtia_latisecta)	(Reinhardtia_gracilis	Reinhardtia_simplex))	(((Roystonea_regia	(Sclerosperma_profizianum	Bactris_major))	(Attalea_speciosa	Orania_palindan))	(Elaeis_guineensis	Elaeis_oleifera)))))	Nypa_fruticans)	(Veitchia_spiralis	Podococcus_barteri)))	Serenoa_repens)	Phoenix_dactylifera))	Kingia_australis);
(((Heterospathe_cagayanensis	Sabal_domingensis)	(((Chamaedorea_seifrizii	((((Sclerosperma_profizianum	(Veitchia_spiralis	((Roystonea_regia	Bactris_major)	Podococcus_barteri)))	((Orania_palindan	(((Reinhardtia_paiewonskiana	Reinhardtia_latisecta)	(Reinhardtia_gracilis	Reinhardtia_simplex))	(Attalea_speciosa	Pseudophoenix_vinifera)))	(Elaeis_guineensis	Elaeis_oleifera)))	((((Hydriastele_microspadix	Kentiopsis_piersoniorum)	Dictyosperma_album)	(Dypsis_decaryi	Leopoldinia_pulchra))	(((Iriartea_deltoidea	Prestoea_acuminata)	((Oenocarpus_bataua	Oenocarpus_minor)	Geonoma_undata))	(Pelagodoxa_henryana	Manicaria_saccifera))))	Nypa_fruticans))	Serenoa_repens)	Phoenix_dactylifera))	Kingia_australis);
(((Heterospathe_cagayanensis	Sabal_domingensis)	(((((Podococcus_barteri	Veitchia_spiralis)	((Pseudophoenix_vinifera	((((Reinhardtia_latisecta	(Reinhardtia_gracilis	Reinhardtia_simplex))	(Roystonea_regia	Elaeis_guineensis))	Elaeis_oleifera)	((Attalea_speciosa	Orania_palindan)	((Iriartea_deltoidea	Bactris_major)	Sclerosperma_profizianum))))	((Dictyosperma_album	((Kentiopsis_piersoniorum	Hydriastele_microspadix)	(Reinhardtia_paiewonskiana	Geonoma_undata)))	((Manicaria_saccifera	Pelagodoxa_henryana)	((Dypsis_decaryi	(Oenocarpus_bataua	(Prestoea_acuminata	Oenocarpus_minor)))	Leopoldinia_pulchra)))))	(Chamaedorea_seifrizii	Nypa_fruticans))	Phoenix_dactylifera)	Serenoa_repens))	Kingia_australis);
(((Heterospathe_cagayanensis	Sabal_domingensis)	(((((Podococcus_barteri	(((Roystonea_regia	(Veitchia_spiralis	(Bactris_major	Sclerosperma_profizianum)))	(Elaeis_guineensis	Elaeis_oleifera))	(((((((Dypsis_decaryi	Manicaria_saccifera)	Pelagodoxa_henryana)	(Oenocarpus_minor	((Oenocarpus_bataua	(Iriartea_deltoidea	Prestoea_acuminata))	Reinhardtia_paiewonskiana)))	Leopoldinia_pulchra)	(Dictyosperma_album	(Kentiopsis_piersoniorum	Hydriastele_microspadix)))	Geonoma_undata)	(((Reinhardtia_latisecta	(Reinhardtia_gracilis	Reinhardtia_simplex))	(Attalea_speciosa	Pseudophoenix_vinifera))	Orania_palindan))))	Nypa_fruticans)	Chamaedorea_seifrizii)	Phoenix_dactylifera)	Serenoa_repens))	Kingia_australis);
((Nypa_fruticans	(((Podococcus_barteri	Chamaedorea_seifrizii)	(Phoenix_dactylifera	(Serenoa_repens	(Heterospathe_cagayanensis	Sabal_domingensis))))	(Pseudophoenix_vinifera	(((Sclerosperma_profizianum	Orania_palindan)	(((Dictyosperma_album	(Kentiopsis_piersoniorum	Hydriastele_microspadix))	(Leopoldinia_pulchra	(((Dypsis_decaryi	Manicaria_saccifera)	Pelagodoxa_henryana)	((Oenocarpus_minor	(Reinhardtia_paiewonskiana	Oenocarpus_bataua))	Prestoea_acuminata))))	(Iriartea_deltoidea	Geonoma_undata)))	(Roystonea_regia	((Veitchia_spiralis	(Elaeis_guineensis	Elaeis_oleifera))	(Bactris_major	((Reinhardtia_latisecta	(Reinhardtia_gracilis	Reinhardtia_simplex))	Attalea_speciosa))))))))	Kingia_australis);
((((((Heterospathe_cagayanensis	Sabal_domingensis)	Phoenix_dactylifera)	Serenoa_repens)	((Chamaedorea_seifrizii	(Podococcus_barteri	(((((Orania_palindan	Roystonea_regia)	Pseudophoenix_vinifera)	Bactris_major)	((Attalea_speciosa	((Dictyosperma_album	(((Iriartea_deltoidea	Reinhardtia_paiewonskiana)	Geonoma_undata)	(Kentiopsis_piersoniorum	Hydriastele_microspadix)))	((Leopoldinia_pulchra	((Oenocarpus_minor	Oenocarpus_bataua)	Prestoea_acuminata))	((Manicaria_saccifera	Pelagodoxa_henryana)	(Sclerosperma_profizianum	Dypsis_decaryi)))))	(Elaeis_guineensis	Elaeis_oleifera)))	(Reinhardtia_latisecta	(Reinhardtia_gracilis	Reinhardtia_simplex)))))	Nypa_fruticans))	Veitchia_spiralis)	Kingia_australis);
(((Heterospathe_cagayanensis	Sabal_domingensis)	(Phoenix_dactylifera	(Serenoa_repens	((((Leopoldinia_pulchra	(((Oenocarpus_bataua	Reinhardtia_paiewonskiana)	(Prestoea_acuminata	Oenocarpus_minor))	((Dictyosperma_album	(Kentiopsis_piersoniorum	Hydriastele_microspadix))	((Manicaria_saccifera	Pelagodoxa_henryana)	Dypsis_decaryi))))	(Iriartea_deltoidea	Geonoma_undata))	Chamaedorea_seifrizii)	((Veitchia_spiralis	(Pseudophoenix_vinifera	(Podococcus_barteri	(Reinhardtia_latisecta	(Reinhardtia_gracilis	Reinhardtia_simplex)))))	(((Attalea_speciosa	Nypa_fruticans)	(Orania_palindan	Bactris_major))	(Sclerosperma_profizianum	(Roystonea_regia	(Elaeis_guineensis	Elaeis_oleifera)))))))))	Kingia_australis);
((((Pseudophoenix_vinifera	(((((Reinhardtia_paiewonskiana	Reinhardtia_latisecta)	(Reinhardtia_gracilis	Reinhardtia_simplex))	(Elaeis_guineensis	(Attalea_speciosa	Elaeis_oleifera)))	Orania_palindan)	(Roystonea_regia	(Sclerosperma_profizianum	Bactris_major))))	((Iriartea_deltoidea	Geonoma_undata)	(((Oenocarpus_bataua	(Prestoea_acuminata	Oenocarpus_minor))	(((Manicaria_saccifera	Dypsis_decaryi)	Pelagodoxa_henryana)	(Dictyosperma_album	(Kentiopsis_piersoniorum	Hydriastele_microspadix))))	Leopoldinia_pulchra)))	(((Chamaedorea_seifrizii	(Serenoa_repens	((Heterospathe_cagayanensis	Sabal_domingensis)	Phoenix_dactylifera)))	Nypa_fruticans)	(Veitchia_spiralis	Podococcus_barteri)))	Kingia_australis);
(((Heterospathe_cagayanensis	Sabal_domingensis)	(Phoenix_dactylifera	(((Nypa_fruticans	((Podococcus_barteri	(Veitchia_spiralis	Sclerosperma_profizianum))	(((((((Geonoma_undata	(Kentiopsis_piersoniorum	Hydriastele_microspadix))	Prestoea_acuminata)	Oenocarpus_minor)	((Dictyosperma_album	Leopoldinia_pulchra)	((Manicaria_saccifera	Dypsis_decaryi)	Pelagodoxa_henryana)))	Iriartea_deltoidea)	(Oenocarpus_bataua	Pseudophoenix_vinifera))	((Bactris_major	((((Reinhardtia_paiewonskiana	Reinhardtia_latisecta)	(Reinhardtia_gracilis	Reinhardtia_simplex))	Attalea_speciosa)	(Elaeis_guineensis	Elaeis_oleifera)))	(Roystonea_regia	Orania_palindan)))))	Chamaedorea_seifrizii)	Serenoa_repens)))	Kingia_australis);
(((Heterospathe_cagayanensis	Sabal_domingensis)	(((((((Reinhardtia_paiewonskiana	Reinhardtia_latisecta)	(Reinhardtia_gracilis	Reinhardtia_simplex))	(Iriartea_deltoidea	Geonoma_undata))	Orania_palindan)	(((Elaeis_guineensis	Elaeis_oleifera)	Attalea_speciosa)	((((Pelagodoxa_henryana	Dypsis_decaryi)	(Leopoldinia_pulchra	Pseudophoenix_vinifera))	((Dictyosperma_album	(Kentiopsis_piersoniorum	Hydriastele_microspadix))	Manicaria_saccifera))	(Prestoea_acuminata	((Oenocarpus_bataua	Nypa_fruticans)	Oenocarpus_minor)))))	(Roystonea_regia	((Veitchia_spiralis	(Bactris_major	Podococcus_barteri))	Sclerosperma_profizianum)))	(Chamaedorea_seifrizii	(Serenoa_repens	Phoenix_dactylifera))))	Kingia_australis);
(((Heterospathe_cagayanensis	Sabal_domingensis)	((((((((Reinhardtia_paiewonskiana	Reinhardtia_latisecta)	(Reinhardtia_gracilis	Reinhardtia_simplex))	Podococcus_barteri)	(Chamaedorea_seifrizii	(((Elaeis_guineensis	Elaeis_oleifera)	((Oenocarpus_bataua	(Prestoea_acuminata	Oenocarpus_minor))	(Leopoldinia_pulchra	(Manicaria_saccifera	((Dictyosperma_album	(((Pelagodoxa_henryana	Dypsis_decaryi)	Kentiopsis_piersoniorum)	Hydriastele_microspadix))	(Iriartea_deltoidea	Geonoma_undata))))))	(Nypa_fruticans	Pseudophoenix_vinifera))))	((Sclerosperma_profizianum	(Veitchia_spiralis	Bactris_major))	(Orania_palindan	Roystonea_regia)))	Attalea_speciosa)	Serenoa_repens)	Phoenix_dactylifera))	Kingia_australis);
(((Heterospathe_cagayanensis	Sabal_domingensis)	((((((Dictyosperma_album	Chamaedorea_seifrizii)	((((Dypsis_decaryi	Leopoldinia_pulchra)	((Kentiopsis_piersoniorum	Hydriastele_microspadix)	((Iriartea_deltoidea	Pelagodoxa_henryana)	Manicaria_saccifera)))	(Oenocarpus_bataua	(Prestoea_acuminata	Oenocarpus_minor)))	Geonoma_undata))	(((Nypa_fruticans	Attalea_speciosa)	((Orania_palindan	(Elaeis_guineensis	Elaeis_oleifera))	(((Podococcus_barteri	Veitchia_spiralis)	(Sclerosperma_profizianum	Roystonea_regia))	Bactris_major)))	((Reinhardtia_paiewonskiana	Reinhardtia_latisecta)	(Reinhardtia_gracilis	Reinhardtia_simplex))))	Serenoa_repens)	Phoenix_dactylifera)	Pseudophoenix_vinifera))	Kingia_australis);
((Veitchia_spiralis	(((Geonoma_undata	Iriartea_deltoidea)	(Podococcus_barteri	((Reinhardtia_paiewonskiana	Reinhardtia_latisecta)	(Reinhardtia_gracilis	Reinhardtia_simplex))))	((((Oenocarpus_bataua	(Oenocarpus_minor	Prestoea_acuminata))	((Nypa_fruticans	(Manicaria_saccifera	Pelagodoxa_henryana))	((Dypsis_decaryi	Leopoldinia_pulchra)	(Dictyosperma_album	(Kentiopsis_piersoniorum	Hydriastele_microspadix)))))	(((Serenoa_repens	(Sabal_domingensis	Heterospathe_cagayanensis))	Phoenix_dactylifera)	(Pseudophoenix_vinifera	Chamaedorea_seifrizii)))	(((Attalea_speciosa	Bactris_major)	(Elaeis_oleifera	Elaeis_guineensis))	((Orania_palindan	Roystonea_regia)	Sclerosperma_profizianum)))))	Kingia_australis);
((Veitchia_spiralis	(Phoenix_dactylifera	(Serenoa_repens	((Sabal_domingensis	Heterospathe_cagayanensis)	(Chamaedorea_seifrizii	(((Podococcus_barteri	((Reinhardtia_paiewonskiana	Reinhardtia_latisecta)	(Reinhardtia_gracilis	Reinhardtia_simplex)))	(((Bactris_major	(Attalea_speciosa	Sclerosperma_profizianum))	Orania_palindan)	(Elaeis_oleifera	(Roystonea_regia	Elaeis_guineensis))))	(((Manicaria_saccifera	(Pelagodoxa_henryana	Nypa_fruticans))	((Dictyosperma_album	((Dypsis_decaryi	Kentiopsis_piersoniorum)	Hydriastele_microspadix))	(Geonoma_undata	Iriartea_deltoidea)))	((Pseudophoenix_vinifera	Leopoldinia_pulchra)	(Oenocarpus_bataua	(Oenocarpus_minor	Prestoea_acuminata))))))))))	Kingia_australis);
((Veitchia_spiralis	((Sabal_domingensis	Heterospathe_cagayanensis)	((Phoenix_dactylifera	((((Pseudophoenix_vinifera	Attalea_speciosa)	((((Roystonea_regia	Orania_palindan)	Sclerosperma_profizianum)	((Reinhardtia_paiewonskiana	Reinhardtia_latisecta)	(Reinhardtia_gracilis	Reinhardtia_simplex)))	Bactris_major))	(Chamaedorea_seifrizii	(Elaeis_oleifera	Elaeis_guineensis)))	(Podococcus_barteri	((((Nypa_fruticans	(Manicaria_saccifera	Pelagodoxa_henryana))	((Oenocarpus_bataua	(Oenocarpus_minor	Prestoea_acuminata))	(Dypsis_decaryi	Leopoldinia_pulchra)))	(Dictyosperma_album	(Kentiopsis_piersoniorum	Hydriastele_microspadix)))	(Geonoma_undata	Iriartea_deltoidea)))))	Serenoa_repens)))	Kingia_australis);
(((Sabal_domingensis	Heterospathe_cagayanensis)	((Phoenix_dactylifera	Serenoa_repens)	((Nypa_fruticans	((((((Podococcus_barteri	(Reinhardtia_paiewonskiana	(Reinhardtia_latisecta	(Reinhardtia_gracilis	Reinhardtia_simplex))))	(Elaeis_oleifera	Elaeis_guineensis))	(Attalea_speciosa	(Bactris_major	Sclerosperma_profizianum)))	(Roystonea_regia	Orania_palindan))	Pseudophoenix_vinifera)	(Chamaedorea_seifrizii	((((Geonoma_undata	Iriartea_deltoidea)	(Manicaria_saccifera	Pelagodoxa_henryana))	(Dictyosperma_album	(Kentiopsis_piersoniorum	Hydriastele_microspadix)))	((Dypsis_decaryi	Leopoldinia_pulchra)	(Oenocarpus_bataua	(Oenocarpus_minor	Prestoea_acuminata)))))))	Veitchia_spiralis)))	Kingia_australis);
(((Sabal_domingensis	Heterospathe_cagayanensis)	((Phoenix_dactylifera	Serenoa_repens)	((((Pseudophoenix_vinifera	Leopoldinia_pulchra)	((Oenocarpus_bataua	(Oenocarpus_minor	Prestoea_acuminata))	((Dictyosperma_album	((Geonoma_undata	Iriartea_deltoidea)	(Kentiopsis_piersoniorum	Hydriastele_microspadix)))	(Dypsis_decaryi	(Manicaria_saccifera	Pelagodoxa_henryana)))))	((((Veitchia_spiralis	(Sclerosperma_profizianum	Attalea_speciosa))	(Podococcus_barteri	((Reinhardtia_gracilis	Reinhardtia_simplex)	(Reinhardtia_paiewonskiana	Reinhardtia_latisecta))))	(Bactris_major	(Elaeis_oleifera	Elaeis_guineensis)))	(Roystonea_regia	Orania_palindan)))	(Chamaedorea_seifrizii	Nypa_fruticans))))	Kingia_australis);
((Bactris_major	(((Reinhardtia_gracilis	Reinhardtia_simplex)	(Reinhardtia_paiewonskiana	Reinhardtia_latisecta))	((((Sclerosperma_profizianum	Attalea_speciosa)	Elaeis_oleifera)	Elaeis_guineensis)	((Roystonea_regia	(((Pseudophoenix_vinifera	Chamaedorea_seifrizii)	(Serenoa_repens	((Sabal_domingensis	Heterospathe_cagayanensis)	Phoenix_dactylifera)))	(Podococcus_barteri	((((Nypa_fruticans	(Prestoea_acuminata	(Oenocarpus_bataua	Oenocarpus_minor)))	(Leopoldinia_pulchra	Dypsis_decaryi))	((Pelagodoxa_henryana	Manicaria_saccifera)	Veitchia_spiralis))	(Dictyosperma_album	(((Geonoma_undata	Iriartea_deltoidea)	Kentiopsis_piersoniorum)	Hydriastele_microspadix))))))	Orania_palindan))))	Kingia_australis);
(((Sabal_domingensis	Heterospathe_cagayanensis)	(Phoenix_dactylifera	((((((((Geonoma_undata	Iriartea_deltoidea)	(Kentiopsis_piersoniorum	Hydriastele_microspadix))	(Podococcus_barteri	Dictyosperma_album))	(Dypsis_decaryi	((Prestoea_acuminata	((Pelagodoxa_henryana	Manicaria_saccifera)	Veitchia_spiralis))	(Leopoldinia_pulchra	((Oenocarpus_bataua	Oenocarpus_minor)	Nypa_fruticans)))))	((Sclerosperma_profizianum	Bactris_major)	(((Roystonea_regia	(Elaeis_oleifera	Elaeis_guineensis))	((Reinhardtia_gracilis	Reinhardtia_simplex)	(Reinhardtia_paiewonskiana	Reinhardtia_latisecta)))	(Orania_palindan	Attalea_speciosa))))	Pseudophoenix_vinifera)	Chamaedorea_seifrizii)	Serenoa_repens)))	Kingia_australis);
(((Sabal_domingensis	Heterospathe_cagayanensis)	(Phoenix_dactylifera	(((((Podococcus_barteri	Veitchia_spiralis)	((Oenocarpus_bataua	(Oenocarpus_minor	Prestoea_acuminata))	((Pseudophoenix_vinifera	Leopoldinia_pulchra)	((((Nypa_fruticans	Pelagodoxa_henryana)	Manicaria_saccifera)	(((Kentiopsis_piersoniorum	(Geonoma_undata	Iriartea_deltoidea))	Hydriastele_microspadix)	Dictyosperma_album))	Dypsis_decaryi))))	(((Attalea_speciosa	(Elaeis_oleifera	(Elaeis_guineensis	Roystonea_regia)))	(Orania_palindan	(Sclerosperma_profizianum	Bactris_major)))	((Reinhardtia_gracilis	Reinhardtia_simplex)	(Reinhardtia_paiewonskiana	Reinhardtia_latisecta))))	Chamaedorea_seifrizii)	Serenoa_repens)))	Kingia_australis);
(((Sabal_domingensis	Heterospathe_cagayanensis)	(Phoenix_dactylifera	(((Chamaedorea_seifrizii	Pseudophoenix_vinifera)	((((Geonoma_undata	(Oenocarpus_bataua	(Oenocarpus_minor	Prestoea_acuminata)))	((Dypsis_decaryi	Leopoldinia_pulchra)	(Nypa_fruticans	(Pelagodoxa_henryana	((Manicaria_saccifera	Veitchia_spiralis)	Iriartea_deltoidea)))))	((Kentiopsis_piersoniorum	Hydriastele_microspadix)	(Podococcus_barteri	Dictyosperma_album)))	(((((Sclerosperma_profizianum	Attalea_speciosa)	Bactris_major)	((Reinhardtia_gracilis	Reinhardtia_simplex)	(Reinhardtia_paiewonskiana	Reinhardtia_latisecta)))	(Elaeis_oleifera	Elaeis_guineensis))	(Orania_palindan	Roystonea_regia))))	Serenoa_repens)))	Kingia_australis);
(((((Pseudophoenix_vinifera	(((((Manicaria_saccifera	Veitchia_spiralis)	(Nypa_fruticans	Pelagodoxa_henryana))	((Oenocarpus_bataua	(Oenocarpus_minor	Prestoea_acuminata))	(Dypsis_decaryi	Leopoldinia_pulchra)))	(((Iriartea_deltoidea	Geonoma_undata)	(Kentiopsis_piersoniorum	Hydriastele_microspadix))	(Podococcus_barteri	Dictyosperma_album)))	((Orania_palindan	((((Reinhardtia_gracilis	Reinhardtia_simplex)	(Reinhardtia_paiewonskiana	Reinhardtia_latisecta))	(Elaeis_oleifera	Elaeis_guineensis))	((Sclerosperma_profizianum	Bactris_major)	Attalea_speciosa)))	Roystonea_regia)))	Chamaedorea_seifrizii)	(Phoenix_dactylifera	Serenoa_repens))	(Heterospathe_cagayanensis	Sabal_domingensis))	Kingia_australis);
(((Heterospathe_cagayanensis	Sabal_domingensis)	(((((Attalea_speciosa	(((Elaeis_oleifera	Elaeis_guineensis)	Roystonea_regia)	((Bactris_major	Sclerosperma_profizianum)	Orania_palindan)))	(Pseudophoenix_vinifera	(Podococcus_barteri	((Reinhardtia_simplex	Reinhardtia_gracilis)	(Reinhardtia_latisecta	Reinhardtia_paiewonskiana)))))	(Nypa_fruticans	(Chamaedorea_seifrizii	(((Geonoma_undata	Iriartea_deltoidea)	((Dypsis_decaryi	((Hydriastele_microspadix	Kentiopsis_piersoniorum)	Dictyosperma_album))	Veitchia_spiralis))	(((Pelagodoxa_henryana	Manicaria_saccifera)	(Prestoea_acuminata	(Oenocarpus_minor	Oenocarpus_bataua)))	Leopoldinia_pulchra)))))	Serenoa_repens)	Phoenix_dactylifera))	Kingia_australis);
(((Heterospathe_cagayanensis	Sabal_domingensis)	((((Nypa_fruticans	(((((Iriartea_deltoidea	Prestoea_acuminata)	(Oenocarpus_minor	Oenocarpus_bataua))	((Leopoldinia_pulchra	(Hydriastele_microspadix	((Kentiopsis_piersoniorum	Geonoma_undata)	Dictyosperma_album)))	(Pelagodoxa_henryana	(Dypsis_decaryi	Manicaria_saccifera))))	((Roystonea_regia	Orania_palindan)	(((Elaeis_oleifera	Elaeis_guineensis)	((Veitchia_spiralis	(Bactris_major	Sclerosperma_profizianum))	Attalea_speciosa))	(Podococcus_barteri	((Reinhardtia_simplex	Reinhardtia_gracilis)	(Reinhardtia_latisecta	Reinhardtia_paiewonskiana))))))	Pseudophoenix_vinifera))	Chamaedorea_seifrizii)	Serenoa_repens)	Phoenix_dactylifera))	Kingia_australis);
(((Heterospathe_cagayanensis	Sabal_domingensis)	(((((((Prestoea_acuminata	(((Hydriastele_microspadix	(Kentiopsis_piersoniorum	Dictyosperma_album))	(((Veitchia_spiralis	Manicaria_saccifera)	Nypa_fruticans)	Pelagodoxa_henryana))	((Oenocarpus_minor	Oenocarpus_bataua)	(Dypsis_decaryi	Leopoldinia_pulchra))))	(Iriartea_deltoidea	Geonoma_undata))	((Roystonea_regia	Orania_palindan)	(Sclerosperma_profizianum	(Bactris_major	((Podococcus_barteri	((Reinhardtia_simplex	Reinhardtia_gracilis)	(Reinhardtia_latisecta	Reinhardtia_paiewonskiana)))	((Attalea_speciosa	Elaeis_oleifera)	Elaeis_guineensis))))))	Pseudophoenix_vinifera)	Chamaedorea_seifrizii)	Serenoa_repens)	Phoenix_dactylifera))	Kingia_australis);
((((Chamaedorea_seifrizii	(((Dypsis_decaryi	Leopoldinia_pulchra)	(Veitchia_spiralis	((Prestoea_acuminata	(Oenocarpus_minor	Oenocarpus_bataua))	(((Iriartea_deltoidea	Geonoma_undata)	(Hydriastele_microspadix	(Kentiopsis_piersoniorum	Dictyosperma_album)))	((Manicaria_saccifera	Nypa_fruticans)	Pelagodoxa_henryana)))))	((Podococcus_barteri	((Reinhardtia_simplex	Reinhardtia_gracilis)	(Reinhardtia_latisecta	Reinhardtia_paiewonskiana)))	(((Pseudophoenix_vinifera	Bactris_major)	((Elaeis_oleifera	Elaeis_guineensis)	Attalea_speciosa))	((Roystonea_regia	Orania_palindan)	Sclerosperma_profizianum)))))	(Phoenix_dactylifera	Serenoa_repens))	(Heterospathe_cagayanensis	Sabal_domingensis))	Kingia_australis);
((((Chamaedorea_seifrizii	((Podococcus_barteri	((Reinhardtia_simplex	Reinhardtia_gracilis)	(Reinhardtia_latisecta	Reinhardtia_paiewonskiana)))	(((((((Veitchia_spiralis	(Pelagodoxa_henryana	Manicaria_saccifera))	Iriartea_deltoidea)	((Hydriastele_microspadix	Kentiopsis_piersoniorum)	Dictyosperma_album))	(((Prestoea_acuminata	Oenocarpus_bataua)	Nypa_fruticans)	Oenocarpus_minor))	(Dypsis_decaryi	Leopoldinia_pulchra))	Geonoma_undata)	(Bactris_major	((Orania_palindan	(Sclerosperma_profizianum	(Attalea_speciosa	Pseudophoenix_vinifera)))	(Roystonea_regia	(Elaeis_oleifera	Elaeis_guineensis)))))))	(Phoenix_dactylifera	Serenoa_repens))	(Heterospathe_cagayanensis	Sabal_domingensis))	Kingia_australis);
((Serenoa_repens	(((Chamaedorea_seifrizii	(((Pseudophoenix_vinifera	(Podococcus_barteri	Veitchia_spiralis))	(Roystonea_regia	(((((Attalea_speciosa	Elaeis_oleifera)	Elaeis_guineensis)	(Orania_palindan	((Reinhardtia_simplex	Reinhardtia_gracilis)	(Reinhardtia_latisecta	Reinhardtia_paiewonskiana))))	(Iriartea_deltoidea	Bactris_major))	Sclerosperma_profizianum)))	((Heterospathe_cagayanensis	(((Hydriastele_microspadix	Kentiopsis_piersoniorum)	Dictyosperma_album)	((Nypa_fruticans	(Pelagodoxa_henryana	Manicaria_saccifera))	(((Prestoea_acuminata	Oenocarpus_bataua)	Oenocarpus_minor)	(Dypsis_decaryi	Leopoldinia_pulchra)))))	Geonoma_undata)))	Sabal_domingensis)	Phoenix_dactylifera))	Kingia_australis);
(((Sabal_domingensis	Heterospathe_cagayanensis)	((Chamaedorea_seifrizii	((Orania_palindan	((Roystonea_regia	(Elaeis_oleifera	Elaeis_guineensis))	((Bactris_major	(Veitchia_spiralis	((Pseudophoenix_vinifera	Attalea_speciosa)	Sclerosperma_profizianum)))	(Podococcus_barteri	((Reinhardtia_simplex	Reinhardtia_gracilis)	(Reinhardtia_latisecta	Reinhardtia_paiewonskiana))))))	(((Nypa_fruticans	(Oenocarpus_bataua	(Oenocarpus_minor	Prestoea_acuminata)))	(((Pelagodoxa_henryana	(Dypsis_decaryi	Manicaria_saccifera))	((Hydriastele_microspadix	Kentiopsis_piersoniorum)	Dictyosperma_album))	Leopoldinia_pulchra))	(Iriartea_deltoidea	Geonoma_undata))))	(Phoenix_dactylifera	Serenoa_repens)))	Kingia_australis);
(((Sabal_domingensis	Heterospathe_cagayanensis)	(((((Pseudophoenix_vinifera	Veitchia_spiralis)	Chamaedorea_seifrizii)	((((((((Reinhardtia_simplex	Reinhardtia_gracilis)	(Reinhardtia_latisecta	Reinhardtia_paiewonskiana))	((Elaeis_oleifera	Elaeis_guineensis)	Orania_palindan))	(Sclerosperma_profizianum	Bactris_major))	Attalea_speciosa)	Roystonea_regia)	Podococcus_barteri)	((((Hydriastele_microspadix	Kentiopsis_piersoniorum)	Dictyosperma_album)	(((Dypsis_decaryi	(Pelagodoxa_henryana	Manicaria_saccifera))	Leopoldinia_pulchra)	((Oenocarpus_bataua	(Nypa_fruticans	Prestoea_acuminata))	Oenocarpus_minor)))	(Iriartea_deltoidea	Geonoma_undata))))	Phoenix_dactylifera)	Serenoa_repens))	Kingia_australis);
(((Sabal_domingensis	Heterospathe_cagayanensis)	(Phoenix_dactylifera	((Serenoa_repens	((((Hydriastele_microspadix	Kentiopsis_piersoniorum)	Dictyosperma_album)	((Prestoea_acuminata	(Pelagodoxa_henryana	Manicaria_saccifera))	((Dypsis_decaryi	Leopoldinia_pulchra)	((Nypa_fruticans	Oenocarpus_minor)	Oenocarpus_bataua))))	((Orania_palindan	Geonoma_undata)	(((((Podococcus_barteri	((Reinhardtia_simplex	Reinhardtia_gracilis)	(Reinhardtia_latisecta	Reinhardtia_paiewonskiana)))	(Veitchia_spiralis	(Sclerosperma_profizianum	(Iriartea_deltoidea	Bactris_major))))	Roystonea_regia)	(Attalea_speciosa	Pseudophoenix_vinifera))	(Elaeis_oleifera	Elaeis_guineensis)))))	Chamaedorea_seifrizii)))	Kingia_australis);
(((Sabal_domingensis	Heterospathe_cagayanensis)	(Phoenix_dactylifera	(((((((Roystonea_regia	(Sclerosperma_profizianum	Bactris_major))	(Veitchia_spiralis	Podococcus_barteri))	(((Orania_palindan	((Reinhardtia_simplex	Reinhardtia_gracilis)	(Reinhardtia_latisecta	Reinhardtia_paiewonskiana)))	(Elaeis_oleifera	Elaeis_guineensis))	Attalea_speciosa))	(Geonoma_undata	((((Iriartea_deltoidea	Nypa_fruticans)	(Pelagodoxa_henryana	Manicaria_saccifera))	((Dypsis_decaryi	Leopoldinia_pulchra)	(Oenocarpus_bataua	(Prestoea_acuminata	Oenocarpus_minor))))	((Hydriastele_microspadix	Kentiopsis_piersoniorum)	Dictyosperma_album))))	Pseudophoenix_vinifera)	Chamaedorea_seifrizii)	Serenoa_repens)))	Kingia_australis);
((Veitchia_spiralis	((Nypa_fruticans	((Phoenix_dactylifera	(Sabal_domingensis	Heterospathe_cagayanensis))	Serenoa_repens))	(((((Leopoldinia_pulchra	Hydriastele_microspadix)	(Dictyosperma_album	((Prestoea_acuminata	(Oenocarpus_bataua	Oenocarpus_minor))	(Dypsis_decaryi	(Pelagodoxa_henryana	(Iriartea_deltoidea	Manicaria_saccifera))))))	Kentiopsis_piersoniorum)	((((Orania_palindan	((Elaeis_guineensis	Roystonea_regia)	(Sclerosperma_profizianum	(Elaeis_oleifera	Attalea_speciosa))))	Bactris_major)	(Pseudophoenix_vinifera	(((Reinhardtia_simplex	Reinhardtia_gracilis)	(Reinhardtia_paiewonskiana	Reinhardtia_latisecta))	Podococcus_barteri)))	Geonoma_undata))	Chamaedorea_seifrizii)))	Kingia_australis);
(((Sabal_domingensis	Heterospathe_cagayanensis)	((Chamaedorea_seifrizii	Serenoa_repens)	(Phoenix_dactylifera	(((((Dictyosperma_album	(Hydriastele_microspadix	Kentiopsis_piersoniorum))	Nypa_fruticans)	(((((Dypsis_decaryi	Leopoldinia_pulchra)	(Pseudophoenix_vinifera	Oenocarpus_bataua))	Oenocarpus_minor)	((Manicaria_saccifera	(Iriartea_deltoidea	Prestoea_acuminata))	Pelagodoxa_henryana))	Veitchia_spiralis))	(((Attalea_speciosa	(((Elaeis_guineensis	Elaeis_oleifera)	(Orania_palindan	Roystonea_regia))	Bactris_major))	Sclerosperma_profizianum)	(((Reinhardtia_simplex	Reinhardtia_gracilis)	(Reinhardtia_paiewonskiana	Reinhardtia_latisecta))	Podococcus_barteri)))	Geonoma_undata))))	Kingia_australis);
(((Sabal_domingensis	Heterospathe_cagayanensis)	((Serenoa_repens	((Pseudophoenix_vinifera	Chamaedorea_seifrizii)	(Attalea_speciosa	(((((Elaeis_guineensis	Elaeis_oleifera)	Roystonea_regia)	(Sclerosperma_profizianum	(Geonoma_undata	(Leopoldinia_pulchra	(((Dypsis_decaryi	(Nypa_fruticans	((Veitchia_spiralis	Manicaria_saccifera)	Pelagodoxa_henryana)))	(Dictyosperma_album	(Hydriastele_microspadix	Kentiopsis_piersoniorum)))	((Prestoea_acuminata	Oenocarpus_bataua)	Oenocarpus_minor))))))	(Bactris_major	Iriartea_deltoidea))	(((Reinhardtia_paiewonskiana	(Reinhardtia_latisecta	(Reinhardtia_simplex	Reinhardtia_gracilis)))	Podococcus_barteri)	Orania_palindan)))))	Phoenix_dactylifera))	Kingia_australis);
(((Sabal_domingensis	Heterospathe_cagayanensis)	((Serenoa_repens	((Pseudophoenix_vinifera	Chamaedorea_seifrizii)	((((((Iriartea_deltoidea	Geonoma_undata)	Dictyosperma_album)	(Kentiopsis_piersoniorum	Hydriastele_microspadix))	(Nypa_fruticans	(Manicaria_saccifera	Pelagodoxa_henryana)))	((Leopoldinia_pulchra	Dypsis_decaryi)	(Oenocarpus_bataua	(Oenocarpus_minor	Prestoea_acuminata))))	((((Elaeis_guineensis	Elaeis_oleifera)	(Attalea_speciosa	Orania_palindan))	((Reinhardtia_simplex	Reinhardtia_gracilis)	(Reinhardtia_paiewonskiana	Reinhardtia_latisecta)))	((Sclerosperma_profizianum	((Veitchia_spiralis	Podococcus_barteri)	Bactris_major))	Roystonea_regia)))))	Phoenix_dactylifera))	Kingia_australis);
((Phoenix_dactylifera	(Serenoa_repens	((Sabal_domingensis	Heterospathe_cagayanensis)	((((Manicaria_saccifera	((Kentiopsis_piersoniorum	Hydriastele_microspadix)	((Leopoldinia_pulchra	(Pelagodoxa_henryana	Dypsis_decaryi))	(Nypa_fruticans	(Oenocarpus_bataua	(Oenocarpus_minor	Prestoea_acuminata))))))	(Iriartea_deltoidea	Geonoma_undata))	((Dictyosperma_album	((Reinhardtia_simplex	Reinhardtia_gracilis)	(Reinhardtia_paiewonskiana	Reinhardtia_latisecta)))	(Orania_palindan	((Elaeis_guineensis	Elaeis_oleifera)	(Attalea_speciosa	(Roystonea_regia	((Podococcus_barteri	Veitchia_spiralis)	((Pseudophoenix_vinifera	Bactris_major)	Sclerosperma_profizianum))))))))	Chamaedorea_seifrizii))))	Kingia_australis);
(((Sabal_domingensis	Heterospathe_cagayanensis)	(Phoenix_dactylifera	(Serenoa_repens	(((Nypa_fruticans	Chamaedorea_seifrizii)	((((Dictyosperma_album	(Kentiopsis_piersoniorum	Hydriastele_microspadix))	((Oenocarpus_minor	(((Iriartea_deltoidea	Geonoma_undata)	Prestoea_acuminata)	Oenocarpus_bataua))	Leopoldinia_pulchra))	(Dypsis_decaryi	(Pelagodoxa_henryana	Manicaria_saccifera)))	(Roystonea_regia	(((Attalea_speciosa	Pseudophoenix_vinifera)	Sclerosperma_profizianum)	((((Reinhardtia_simplex	Reinhardtia_gracilis)	(Reinhardtia_paiewonskiana	Reinhardtia_latisecta))	Bactris_major)	(Orania_palindan	(Elaeis_guineensis	Elaeis_oleifera)))))))	(Podococcus_barteri	Veitchia_spiralis)))))	Kingia_australis);
((((Reinhardtia_simplex	Reinhardtia_gracilis)	(Reinhardtia_paiewonskiana	Reinhardtia_latisecta))	(((Attalea_speciosa	(Orania_palindan	Bactris_major))	(Elaeis_guineensis	Elaeis_oleifera))	(Pseudophoenix_vinifera	((Podococcus_barteri	((Roystonea_regia	Sclerosperma_profizianum)	Veitchia_spiralis))	((((((Iriartea_deltoidea	Geonoma_undata)	(Pelagodoxa_henryana	Manicaria_saccifera))	((Leopoldinia_pulchra	Dypsis_decaryi)	(Oenocarpus_minor	(Oenocarpus_bataua	Prestoea_acuminata))))	(Dictyosperma_album	(Kentiopsis_piersoniorum	Hydriastele_microspadix)))	Chamaedorea_seifrizii)	((((Sabal_domingensis	Heterospathe_cagayanensis)	Phoenix_dactylifera)	Serenoa_repens)	Nypa_fruticans))))))	Kingia_australis);
((Veitchia_spiralis	((Podococcus_barteri	(((((((Nypa_fruticans	(Oenocarpus_bataua	(Prestoea_acuminata	Oenocarpus_minor)))	((Dictyosperma_album	(Kentiopsis_piersoniorum	Hydriastele_microspadix))	(Dypsis_decaryi	(Pelagodoxa_henryana	Manicaria_saccifera))))	Leopoldinia_pulchra)	Chamaedorea_seifrizii)	(Iriartea_deltoidea	Geonoma_undata))	(((Sabal_domingensis	Heterospathe_cagayanensis)	Phoenix_dactylifera)	Serenoa_repens))	((Bactris_major	(Sclerosperma_profizianum	(Orania_palindan	((((Reinhardtia_simplex	Reinhardtia_gracilis)	(Reinhardtia_paiewonskiana	Reinhardtia_latisecta))	(Elaeis_guineensis	Elaeis_oleifera))	Attalea_speciosa))))	Roystonea_regia)))	Pseudophoenix_vinifera))	Kingia_australis);
((Veitchia_spiralis	(Podococcus_barteri	((((((Oenocarpus_minor	((Dypsis_decaryi	((Dictyosperma_album	Hydriastele_microspadix)	Kentiopsis_piersoniorum))	Leopoldinia_pulchra))	(Geonoma_undata	(Prestoea_acuminata	(Pelagodoxa_henryana	(Iriartea_deltoidea	Manicaria_saccifera)))))	((Pseudophoenix_vinifera	Oenocarpus_bataua)	Chamaedorea_seifrizii))	((Sclerosperma_profizianum	Bactris_major)	((((Reinhardtia_simplex	Reinhardtia_gracilis)	(Reinhardtia_paiewonskiana	Reinhardtia_latisecta))	(Roystonea_regia	(Elaeis_guineensis	Elaeis_oleifera)))	(Attalea_speciosa	Orania_palindan))))	((Phoenix_dactylifera	(Sabal_domingensis	Heterospathe_cagayanensis))	Serenoa_repens))	Nypa_fruticans)))	Kingia_australis);
((Heterospathe_cagayanensis	(Sabal_domingensis	(Serenoa_repens	(Phoenix_dactylifera	((((((Elaeis_guineensis	Elaeis_oleifera)	(Roystonea_regia	Orania_palindan))	(((Sclerosperma_profizianum	Bactris_major)	((Reinhardtia_simplex	Reinhardtia_gracilis)	(Reinhardtia_paiewonskiana	Reinhardtia_latisecta)))	(Pseudophoenix_vinifera	Attalea_speciosa)))	((((Oenocarpus_bataua	Oenocarpus_minor)	Prestoea_acuminata)	((Dypsis_decaryi	(Pelagodoxa_henryana	Manicaria_saccifera))	(Leopoldinia_pulchra	(Iriartea_deltoidea	Geonoma_undata))))	((Dictyosperma_album	Hydriastele_microspadix)	Kentiopsis_piersoniorum)))	(Veitchia_spiralis	Podococcus_barteri))	(Chamaedorea_seifrizii	Nypa_fruticans))))))	Kingia_australis);
((Orania_palindan	((Bactris_major	Sclerosperma_profizianum)	((Attalea_speciosa	(((Veitchia_spiralis	Podococcus_barteri)	Roystonea_regia)	(((Pseudophoenix_vinifera	(Chamaedorea_seifrizii	((Heterospathe_cagayanensis	Sabal_domingensis)	(Phoenix_dactylifera	Serenoa_repens))))	((Dypsis_decaryi	Leopoldinia_pulchra)	((Oenocarpus_minor	(Oenocarpus_bataua	(((Manicaria_saccifera	Pelagodoxa_henryana)	(Nypa_fruticans	Iriartea_deltoidea))	Prestoea_acuminata)))	(Hydriastele_microspadix	(Kentiopsis_piersoniorum	Dictyosperma_album)))))	Geonoma_undata)))	(((Reinhardtia_latisecta	Reinhardtia_paiewonskiana)	(Reinhardtia_gracilis	Reinhardtia_simplex))	(Elaeis_guineensis	Elaeis_oleifera)))))	Kingia_australis);
(((Reinhardtia_latisecta	Reinhardtia_paiewonskiana)	((Reinhardtia_gracilis	Reinhardtia_simplex)	((Elaeis_guineensis	Elaeis_oleifera)	((((((Veitchia_spiralis	Podococcus_barteri)	Roystonea_regia)	(((Heterospathe_cagayanensis	Sabal_domingensis)	(Phoenix_dactylifera	Serenoa_repens))	(Chamaedorea_seifrizii	((Iriartea_deltoidea	Geonoma_undata)	((((Dictyosperma_album	((Oenocarpus_bataua	Prestoea_acuminata)	Oenocarpus_minor))	Leopoldinia_pulchra)	(((Manicaria_saccifera	Pelagodoxa_henryana)	Dypsis_decaryi)	Nypa_fruticans))	(Hydriastele_microspadix	Kentiopsis_piersoniorum))))))	Pseudophoenix_vinifera)	Attalea_speciosa)	(Orania_palindan	(Bactris_major	Sclerosperma_profizianum))))))	Kingia_australis);
(((Heterospathe_cagayanensis	Sabal_domingensis)	(Phoenix_dactylifera	((Chamaedorea_seifrizii	(Podococcus_barteri	((((Attalea_speciosa	((Veitchia_spiralis	(Pseudophoenix_vinifera	Bactris_major))	(Orania_palindan	((Reinhardtia_latisecta	Reinhardtia_paiewonskiana)	(Reinhardtia_gracilis	Reinhardtia_simplex)))))	(Elaeis_guineensis	Elaeis_oleifera))	Roystonea_regia)	(Dictyosperma_album	((Kentiopsis_piersoniorum	((Manicaria_saccifera	Pelagodoxa_henryana)	Dypsis_decaryi))	(((Iriartea_deltoidea	Geonoma_undata)	(Nypa_fruticans	((Prestoea_acuminata	Oenocarpus_minor)	Oenocarpus_bataua)))	(Hydriastele_microspadix	(Sclerosperma_profizianum	Leopoldinia_pulchra))))))))	Serenoa_repens)))	Kingia_australis);
(((Heterospathe_cagayanensis	Sabal_domingensis)	(Phoenix_dactylifera	((Chamaedorea_seifrizii	((((Pseudophoenix_vinifera	(((Reinhardtia_latisecta	Reinhardtia_paiewonskiana)	(Reinhardtia_gracilis	Reinhardtia_simplex))	Geonoma_undata))	((((Manicaria_saccifera	Pelagodoxa_henryana)	(((Prestoea_acuminata	Oenocarpus_minor)	Oenocarpus_bataua)	(Dypsis_decaryi	Leopoldinia_pulchra)))	((Kentiopsis_piersoniorum	Hydriastele_microspadix)	Dictyosperma_album))	((Roystonea_regia	(Elaeis_guineensis	Elaeis_oleifera))	(Attalea_speciosa	((Veitchia_spiralis	((Sclerosperma_profizianum	Iriartea_deltoidea)	Bactris_major))	Orania_palindan)))))	Podococcus_barteri)	Nypa_fruticans))	Serenoa_repens)))	Kingia_australis);
(((Heterospathe_cagayanensis	Sabal_domingensis)	((Phoenix_dactylifera	Serenoa_repens)	(((((((Attalea_speciosa	((Reinhardtia_latisecta	Reinhardtia_paiewonskiana)	(Reinhardtia_gracilis	Reinhardtia_simplex)))	(Elaeis_guineensis	Elaeis_oleifera))	Orania_palindan)	((Sclerosperma_profizianum	Bactris_major)	((Roystonea_regia	Veitchia_spiralis)	Podococcus_barteri)))	Pseudophoenix_vinifera)	(Chamaedorea_seifrizii	((Prestoea_acuminata	(Oenocarpus_minor	Oenocarpus_bataua))	((((Dypsis_decaryi	Manicaria_saccifera)	Pelagodoxa_henryana)	(((Kentiopsis_piersoniorum	Hydriastele_microspadix)	Dictyosperma_album)	(Iriartea_deltoidea	Geonoma_undata)))	Leopoldinia_pulchra))))	Nypa_fruticans)))	Kingia_australis);
((Orania_palindan	(Roystonea_regia	((((((Leopoldinia_pulchra	Dypsis_decaryi)	(Nypa_fruticans	Chamaedorea_seifrizii))	(Sclerosperma_profizianum	((Hydriastele_microspadix	(Dictyosperma_album	Kentiopsis_piersoniorum))	((Veitchia_spiralis	Manicaria_saccifera)	Pelagodoxa_henryana))))	(Prestoea_acuminata	(Oenocarpus_minor	Oenocarpus_bataua)))	(Iriartea_deltoidea	Geonoma_undata))	((((((Reinhardtia_latisecta	Reinhardtia_paiewonskiana)	(Reinhardtia_gracilis	Reinhardtia_simplex))	Bactris_major)	((Elaeis_guineensis	Elaeis_oleifera)	Attalea_speciosa))	(Podococcus_barteri	((Heterospathe_cagayanensis	Sabal_domingensis)	(Phoenix_dactylifera	Serenoa_repens))))	Pseudophoenix_vinifera))))	Kingia_australis);
(((Heterospathe_cagayanensis	Sabal_domingensis)	(Phoenix_dactylifera	((((Orania_palindan	Roystonea_regia)	((Elaeis_guineensis	Elaeis_oleifera)	(((Nypa_fruticans	Attalea_speciosa)	((Reinhardtia_latisecta	Reinhardtia_paiewonskiana)	(Reinhardtia_gracilis	Reinhardtia_simplex)))	((Veitchia_spiralis	(Pseudophoenix_vinifera	Podococcus_barteri))	(Sclerosperma_profizianum	Bactris_major)))))	((Chamaedorea_seifrizii	Pelagodoxa_henryana)	(Geonoma_undata	(((Iriartea_deltoidea	Leopoldinia_pulchra)	((Oenocarpus_minor	Oenocarpus_bataua)	Prestoea_acuminata))	((Dictyosperma_album	(Hydriastele_microspadix	Kentiopsis_piersoniorum))	(Dypsis_decaryi	Manicaria_saccifera))))))	Serenoa_repens)))	Kingia_australis);
(((Heterospathe_cagayanensis	Sabal_domingensis)	(Phoenix_dactylifera	(((((Pseudophoenix_vinifera	(Nypa_fruticans	Attalea_speciosa))	Orania_palindan)	(((Podococcus_barteri	((Reinhardtia_latisecta	Reinhardtia_paiewonskiana)	(Reinhardtia_gracilis	Reinhardtia_simplex)))	(Roystonea_regia	(Veitchia_spiralis	(Sclerosperma_profizianum	Bactris_major))))	(Elaeis_guineensis	Elaeis_oleifera)))	(Chamaedorea_seifrizii	(Geonoma_undata	(((((Leopoldinia_pulchra	Dypsis_decaryi)	Iriartea_deltoidea)	(Oenocarpus_bataua	(Oenocarpus_minor	Prestoea_acuminata)))	(Kentiopsis_piersoniorum	(Dictyosperma_album	Hydriastele_microspadix)))	(Pelagodoxa_henryana	Manicaria_saccifera)))))	Serenoa_repens)))	Kingia_australis);
(((Heterospathe_cagayanensis	Sabal_domingensis)	(Phoenix_dactylifera	(((((Reinhardtia_latisecta	Reinhardtia_paiewonskiana)	(Reinhardtia_gracilis	Reinhardtia_simplex))	(((Nypa_fruticans	Attalea_speciosa)	((Elaeis_guineensis	Elaeis_oleifera)	Orania_palindan))	(((Veitchia_spiralis	Podococcus_barteri)	Roystonea_regia)	(Sclerosperma_profizianum	Bactris_major))))	(((Pseudophoenix_vinifera	Oenocarpus_bataua)	Chamaedorea_seifrizii)	(((((Iriartea_deltoidea	Geonoma_undata)	Prestoea_acuminata)	(Pelagodoxa_henryana	Manicaria_saccifera))	Oenocarpus_minor)	((Leopoldinia_pulchra	Dypsis_decaryi)	(Kentiopsis_piersoniorum	(Dictyosperma_album	Hydriastele_microspadix))))))	Serenoa_repens)))	Kingia_australis);
(((Reinhardtia_latisecta	Reinhardtia_paiewonskiana)	((Reinhardtia_gracilis	Reinhardtia_simplex)	((((Orania_palindan	Attalea_speciosa)	(Elaeis_guineensis	Elaeis_oleifera))	((((Podococcus_barteri	Bactris_major)	Veitchia_spiralis)	(Roystonea_regia	Sclerosperma_profizianum))	((Chamaedorea_seifrizii	(((Oenocarpus_bataua	(Oenocarpus_minor	Prestoea_acuminata))	((((Kentiopsis_piersoniorum	Hydriastele_microspadix)	Dictyosperma_album)	Leopoldinia_pulchra)	(Dypsis_decaryi	(Pelagodoxa_henryana	Manicaria_saccifera))))	(Iriartea_deltoidea	Geonoma_undata)))	(Pseudophoenix_vinifera	(Serenoa_repens	((Heterospathe_cagayanensis	Sabal_domingensis)	Phoenix_dactylifera))))))	Nypa_fruticans)))	Kingia_australis);
(((Sabal_domingensis	Heterospathe_cagayanensis)	(((((((Sclerosperma_profizianum	((Bactris_major	(Podococcus_barteri	(Reinhardtia_simplex	(Reinhardtia_paiewonskiana	Reinhardtia_latisecta))))	((Attalea_speciosa	Elaeis_oleifera)	Elaeis_guineensis)))	(Orania_palindan	Roystonea_regia))	((Oenocarpus_bataua	(Prestoea_acuminata	Oenocarpus_minor))	((Pelagodoxa_henryana	(Dypsis_decaryi	(Veitchia_spiralis	Manicaria_saccifera)))	(Leopoldinia_pulchra	((((Iriartea_deltoidea	(Reinhardtia_gracilis	Geonoma_undata))	Kentiopsis_piersoniorum)	Hydriastele_microspadix)	Dictyosperma_album)))))	Pseudophoenix_vinifera)	(Nypa_fruticans	Chamaedorea_seifrizii))	Phoenix_dactylifera)	Serenoa_repens))	Kingia_australis);
(((Sabal_domingensis	Heterospathe_cagayanensis)	(((((((Elaeis_oleifera	Elaeis_guineensis)	((Attalea_speciosa	(Podococcus_barteri	(Bactris_major	Sclerosperma_profizianum)))	((Reinhardtia_paiewonskiana	Reinhardtia_latisecta)	(Reinhardtia_gracilis	Reinhardtia_simplex))))	(Orania_palindan	Roystonea_regia))	(((Iriartea_deltoidea	Geonoma_undata)	Chamaedorea_seifrizii)	((Leopoldinia_pulchra	Veitchia_spiralis)	((Oenocarpus_bataua	(Prestoea_acuminata	Oenocarpus_minor))	(((Kentiopsis_piersoniorum	Hydriastele_microspadix)	Dictyosperma_album)	(Dypsis_decaryi	(Pelagodoxa_henryana	Manicaria_saccifera)))))))	Pseudophoenix_vinifera)	(Nypa_fruticans	Phoenix_dactylifera))	Serenoa_repens))	Kingia_australis);
(((Sabal_domingensis	Heterospathe_cagayanensis)	((Phoenix_dactylifera	((((Bactris_major	(Iriartea_deltoidea	Geonoma_undata))	(((Elaeis_oleifera	Elaeis_guineensis)	((((Kentiopsis_piersoniorum	Hydriastele_microspadix)	Dictyosperma_album)	((Oenocarpus_bataua	(Prestoea_acuminata	Oenocarpus_minor))	((Sclerosperma_profizianum	Leopoldinia_pulchra)	(Dypsis_decaryi	(Pelagodoxa_henryana	(Veitchia_spiralis	Manicaria_saccifera))))))	(Nypa_fruticans	Attalea_speciosa)))	(Podococcus_barteri	((Reinhardtia_paiewonskiana	Reinhardtia_latisecta)	(Reinhardtia_gracilis	Reinhardtia_simplex)))))	(Orania_palindan	Roystonea_regia))	(Chamaedorea_seifrizii	Pseudophoenix_vinifera)))	Serenoa_repens))	Kingia_australis);
(((Sabal_domingensis	Heterospathe_cagayanensis)	(Phoenix_dactylifera	((((((((Reinhardtia_paiewonskiana	Reinhardtia_latisecta)	(Reinhardtia_gracilis	Reinhardtia_simplex))	((Bactris_major	((Elaeis_oleifera	(Roystonea_regia	Elaeis_guineensis))	Sclerosperma_profizianum))	(Attalea_speciosa	Orania_palindan)))	(((Veitchia_spiralis	Leopoldinia_pulchra)	(Oenocarpus_bataua	(Prestoea_acuminata	Oenocarpus_minor)))	((((Iriartea_deltoidea	Geonoma_undata)	(Kentiopsis_piersoniorum	Hydriastele_microspadix))	Dictyosperma_album)	(Pelagodoxa_henryana	(Dypsis_decaryi	Manicaria_saccifera)))))	Podococcus_barteri)	Nypa_fruticans)	(Chamaedorea_seifrizii	Pseudophoenix_vinifera))	Serenoa_repens)))	Kingia_australis);
(((Sabal_domingensis	Heterospathe_cagayanensis)	(Phoenix_dactylifera	(Serenoa_repens	(((Pseudophoenix_vinifera	(((((Attalea_speciosa	Sclerosperma_profizianum)	(Elaeis_oleifera	Elaeis_guineensis))	Bactris_major)	(Roystonea_regia	Orania_palindan))	(((Veitchia_spiralis	(((Iriartea_deltoidea	Nypa_fruticans)	(Oenocarpus_bataua	(Prestoea_acuminata	Oenocarpus_minor)))	((Dypsis_decaryi	Manicaria_saccifera)	Leopoldinia_pulchra)))	Pelagodoxa_henryana)	(((Geonoma_undata	Kentiopsis_piersoniorum)	Hydriastele_microspadix)	Dictyosperma_album))))	(((Reinhardtia_paiewonskiana	Reinhardtia_latisecta)	(Reinhardtia_gracilis	Reinhardtia_simplex))	Podococcus_barteri))	Chamaedorea_seifrizii))))	Kingia_australis);
(((Sabal_domingensis	Heterospathe_cagayanensis)	((((Nypa_fruticans	Chamaedorea_seifrizii)	(((Pseudophoenix_vinifera	(((Reinhardtia_paiewonskiana	Reinhardtia_latisecta)	(Reinhardtia_gracilis	Reinhardtia_simplex))	Podococcus_barteri))	((Attalea_speciosa	(Roystonea_regia	(Elaeis_oleifera	Elaeis_guineensis)))	((Bactris_major	Sclerosperma_profizianum)	Orania_palindan)))	((Leopoldinia_pulchra	(((Veitchia_spiralis	Prestoea_acuminata)	(Oenocarpus_bataua	Oenocarpus_minor))	(Pelagodoxa_henryana	(Dypsis_decaryi	Manicaria_saccifera))))	(((Kentiopsis_piersoniorum	Hydriastele_microspadix)	(Iriartea_deltoidea	Geonoma_undata))	Dictyosperma_album))))	Serenoa_repens)	Phoenix_dactylifera))	Kingia_australis);
(((Sabal_domingensis	Heterospathe_cagayanensis)	((((Nypa_fruticans	Chamaedorea_seifrizii)	((((Geonoma_undata	(Roystonea_regia	(Sclerosperma_profizianum	Leopoldinia_pulchra)))	(((Veitchia_spiralis	(Kentiopsis_piersoniorum	Dypsis_decaryi))	Hydriastele_microspadix)	Dictyosperma_album))	(((Manicaria_saccifera	Iriartea_deltoidea)	Pelagodoxa_henryana)	((Oenocarpus_minor	Oenocarpus_bataua)	Prestoea_acuminata)))	(((Attalea_speciosa	(Pseudophoenix_vinifera	(((Reinhardtia_paiewonskiana	Reinhardtia_latisecta)	(Reinhardtia_gracilis	Reinhardtia_simplex))	Podococcus_barteri)))	Orania_palindan)	((Elaeis_oleifera	Elaeis_guineensis)	Bactris_major))))	Serenoa_repens)	Phoenix_dactylifera))	Kingia_australis);
(((Sabal_domingensis	Heterospathe_cagayanensis)	((((((((Bactris_major	((((Reinhardtia_paiewonskiana	Reinhardtia_latisecta)	(Reinhardtia_gracilis	Reinhardtia_simplex))	Podococcus_barteri)	(Nypa_fruticans	Attalea_speciosa)))	(Elaeis_oleifera	Elaeis_guineensis))	Roystonea_regia)	(((((Kentiopsis_piersoniorum	Hydriastele_microspadix)	Dictyosperma_album)	((((Dypsis_decaryi	(Veitchia_spiralis	Manicaria_saccifera))	Pelagodoxa_henryana)	((Oenocarpus_minor	Oenocarpus_bataua)	(Iriartea_deltoidea	Prestoea_acuminata)))	Leopoldinia_pulchra))	Chamaedorea_seifrizii)	Geonoma_undata))	(Sclerosperma_profizianum	Orania_palindan))	Serenoa_repens)	Phoenix_dactylifera)	Pseudophoenix_vinifera))	Kingia_australis);
(((Sabal_domingensis	Heterospathe_cagayanensis)	(Serenoa_repens	((((Pseudophoenix_vinifera	((Veitchia_spiralis	Podococcus_barteri)	((((((Reinhardtia_paiewonskiana	Reinhardtia_latisecta)	(Reinhardtia_gracilis	Reinhardtia_simplex))	Orania_palindan)	(Roystonea_regia	(Elaeis_oleifera	Elaeis_guineensis)))	(Bactris_major	Sclerosperma_profizianum))	(Chamaedorea_seifrizii	((Oenocarpus_minor	Oenocarpus_bataua)	((Leopoldinia_pulchra	(Dypsis_decaryi	(((Kentiopsis_piersoniorum	Hydriastele_microspadix)	Dictyosperma_album)	(Iriartea_deltoidea	Geonoma_undata))))	((Pelagodoxa_henryana	Manicaria_saccifera)	Prestoea_acuminata)))))))	Attalea_speciosa)	Nypa_fruticans)	Phoenix_dactylifera)))	Kingia_australis);
((Serenoa_repens	((Chamaedorea_seifrizii	(((((((Reinhardtia_paiewonskiana	Reinhardtia_latisecta)	(Reinhardtia_gracilis	Reinhardtia_simplex))	(((Elaeis_oleifera	Elaeis_guineensis)	Attalea_speciosa)	((Sclerosperma_profizianum	Orania_palindan)	Bactris_major)))	Roystonea_regia)	(Pseudophoenix_vinifera	(((((Prestoea_acuminata	(Oenocarpus_minor	Oenocarpus_bataua))	(Dypsis_decaryi	Leopoldinia_pulchra))	((Kentiopsis_piersoniorum	Hydriastele_microspadix)	Dictyosperma_album))	(Pelagodoxa_henryana	(Veitchia_spiralis	Manicaria_saccifera)))	(Iriartea_deltoidea	Geonoma_undata))))	Podococcus_barteri)	Nypa_fruticans))	(Phoenix_dactylifera	(Sabal_domingensis	Heterospathe_cagayanensis))))	Kingia_australis);
(((Heterospathe_cagayanensis	Sabal_domingensis)	((Chamaedorea_seifrizii	Serenoa_repens)	(((((Dictyosperma_album	(((Pelagodoxa_henryana	Manicaria_saccifera)	(((Leopoldinia_pulchra	Dypsis_decaryi)	Kentiopsis_piersoniorum)	(Prestoea_acuminata	(Oenocarpus_minor	Oenocarpus_bataua))))	Hydriastele_microspadix))	Geonoma_undata)	(((Elaeis_oleifera	Elaeis_guineensis)	((Attalea_speciosa	Pseudophoenix_vinifera)	Orania_palindan))	((Podococcus_barteri	(Iriartea_deltoidea	Bactris_major))	(Sclerosperma_profizianum	(Veitchia_spiralis	Roystonea_regia)))))	(((Reinhardtia_simplex	Reinhardtia_gracilis)	(Reinhardtia_latisecta	Reinhardtia_paiewonskiana))	Nypa_fruticans))	Phoenix_dactylifera)))	Kingia_australis);
(((Heterospathe_cagayanensis	Sabal_domingensis)	(((((((Reinhardtia_simplex	Reinhardtia_gracilis)	(Reinhardtia_latisecta	Reinhardtia_paiewonskiana))	((((Sclerosperma_profizianum	Leopoldinia_pulchra)	((Pelagodoxa_henryana	(Dypsis_decaryi	(Veitchia_spiralis	Manicaria_saccifera)))	((Chamaedorea_seifrizii	(Dictyosperma_album	(Hydriastele_microspadix	((Iriartea_deltoidea	Geonoma_undata)	Kentiopsis_piersoniorum))))	(Prestoea_acuminata	(Oenocarpus_minor	Oenocarpus_bataua)))))	(Elaeis_oleifera	Elaeis_guineensis))	((Orania_palindan	((Pseudophoenix_vinifera	Bactris_major)	Podococcus_barteri))	Roystonea_regia)))	Attalea_speciosa)	Nypa_fruticans)	Phoenix_dactylifera)	Serenoa_repens))	Kingia_australis);
(((Reinhardtia_latisecta	Reinhardtia_paiewonskiana)	((Attalea_speciosa	(((Orania_palindan	(Roystonea_regia	(((Oenocarpus_minor	((Prestoea_acuminata	Nypa_fruticans)	Oenocarpus_bataua))	(((Pelagodoxa_henryana	Manicaria_saccifera)	Dypsis_decaryi)	(Pseudophoenix_vinifera	Leopoldinia_pulchra)))	(((Serenoa_repens	((Heterospathe_cagayanensis	Sabal_domingensis)	Phoenix_dactylifera))	Chamaedorea_seifrizii)	(Hydriastele_microspadix	((Dictyosperma_album	Kentiopsis_piersoniorum)	(Iriartea_deltoidea	Geonoma_undata)))))))	(Elaeis_oleifera	Elaeis_guineensis))	((Podococcus_barteri	(Bactris_major	Sclerosperma_profizianum))	Veitchia_spiralis)))	(Reinhardtia_simplex	Reinhardtia_gracilis)))	Kingia_australis);
(((((Attalea_speciosa	((Elaeis_oleifera	Elaeis_guineensis)	(((Reinhardtia_simplex	Reinhardtia_gracilis)	(Reinhardtia_latisecta	Reinhardtia_paiewonskiana))	Bactris_major)))	((((Dypsis_decaryi	(((Nypa_fruticans	(Pelagodoxa_henryana	Manicaria_saccifera))	(Veitchia_spiralis	(((Iriartea_deltoidea	Geonoma_undata)	Prestoea_acuminata)	(Hydriastele_microspadix	Kentiopsis_piersoniorum))))	(Leopoldinia_pulchra	(Oenocarpus_minor	Dictyosperma_album))))	((((Serenoa_repens	Phoenix_dactylifera)	(Heterospathe_cagayanensis	Sabal_domingensis))	Chamaedorea_seifrizii)	Podococcus_barteri))	(Pseudophoenix_vinifera	Oenocarpus_bataua))	Roystonea_regia))	Sclerosperma_profizianum)	Orania_palindan)	Kingia_australis);
(((Reinhardtia_latisecta	Reinhardtia_paiewonskiana)	((((((Hydriastele_microspadix	((Dictyosperma_album	Kentiopsis_piersoniorum)	Geonoma_undata))	((((Pelagodoxa_henryana	Veitchia_spiralis)	Manicaria_saccifera)	(Prestoea_acuminata	((Oenocarpus_bataua	(Iriartea_deltoidea	Nypa_fruticans))	Oenocarpus_minor)))	(Dypsis_decaryi	Leopoldinia_pulchra)))	((((Serenoa_repens	Phoenix_dactylifera)	(Heterospathe_cagayanensis	Sabal_domingensis))	Chamaedorea_seifrizii)	Podococcus_barteri))	Pseudophoenix_vinifera)	(((Attalea_speciosa	Sclerosperma_profizianum)	(Roystonea_regia	(Elaeis_oleifera	Elaeis_guineensis)))	(Bactris_major	Orania_palindan)))	(Reinhardtia_simplex	Reinhardtia_gracilis)))	Kingia_australis);
(((Heterospathe_cagayanensis	Sabal_domingensis)	((Chamaedorea_seifrizii	(((((((Pseudophoenix_vinifera	Leopoldinia_pulchra)	(Manicaria_saccifera	Dypsis_decaryi))	((Prestoea_acuminata	Oenocarpus_minor)	Oenocarpus_bataua))	Orania_palindan)	((Elaeis_oleifera	Elaeis_guineensis)	((Sclerosperma_profizianum	((Veitchia_spiralis	Roystonea_regia)	Bactris_major))	Podococcus_barteri)))	(((Reinhardtia_simplex	Reinhardtia_gracilis)	(Reinhardtia_latisecta	Reinhardtia_paiewonskiana))	(Pelagodoxa_henryana	Attalea_speciosa)))	((Hydriastele_microspadix	((Dictyosperma_album	Nypa_fruticans)	(Iriartea_deltoidea	Geonoma_undata)))	Kentiopsis_piersoniorum)))	(Serenoa_repens	Phoenix_dactylifera)))	Kingia_australis);
((Bactris_major	((((Podococcus_barteri	((Reinhardtia_simplex	Reinhardtia_gracilis)	(Reinhardtia_latisecta	Reinhardtia_paiewonskiana)))	Orania_palindan)	(Phoenix_dactylifera	((Pseudophoenix_vinifera	(Heterospathe_cagayanensis	Sabal_domingensis))	(Serenoa_repens	Chamaedorea_seifrizii))))	(((((Iriartea_deltoidea	(Dypsis_decaryi	Leopoldinia_pulchra))	(((((Dictyosperma_album	Veitchia_spiralis)	Kentiopsis_piersoniorum)	Geonoma_undata)	Hydriastele_microspadix)	(Sclerosperma_profizianum	((Pelagodoxa_henryana	Manicaria_saccifera)	Nypa_fruticans))))	((Prestoea_acuminata	Oenocarpus_minor)	Oenocarpus_bataua))	Attalea_speciosa)	(Roystonea_regia	(Elaeis_oleifera	Elaeis_guineensis)))))	Kingia_australis);
((Iriartea_deltoidea	((((((Orania_palindan	Roystonea_regia)	((((((Pelagodoxa_henryana	Manicaria_saccifera)	Nypa_fruticans)	((Dypsis_decaryi	Leopoldinia_pulchra)	((Prestoea_acuminata	Oenocarpus_minor)	Oenocarpus_bataua)))	(Dictyosperma_album	(Kentiopsis_piersoniorum	Hydriastele_microspadix)))	Geonoma_undata)	((Podococcus_barteri	((Pseudophoenix_vinifera	Chamaedorea_seifrizii)	(Phoenix_dactylifera	((Heterospathe_cagayanensis	Sabal_domingensis)	Serenoa_repens))))	Veitchia_spiralis)))	(Sclerosperma_profizianum	Attalea_speciosa))	(Elaeis_oleifera	Elaeis_guineensis))	((Reinhardtia_simplex	Reinhardtia_gracilis)	(Reinhardtia_latisecta	Reinhardtia_paiewonskiana)))	Bactris_major))	Kingia_australis);
(((Heterospathe_cagayanensis	Sabal_domingensis)	(((Chamaedorea_seifrizii	((((Hydriastele_microspadix	(Dictyosperma_album	(Kentiopsis_piersoniorum	Dypsis_decaryi)))	(((Pelagodoxa_henryana	Manicaria_saccifera)	Nypa_fruticans)	Leopoldinia_pulchra))	((Prestoea_acuminata	Oenocarpus_minor)	Oenocarpus_bataua))	((((Pseudophoenix_vinifera	Attalea_speciosa)	(Elaeis_oleifera	Elaeis_guineensis))	((Orania_palindan	(Iriartea_deltoidea	Geonoma_undata))	((Bactris_major	Sclerosperma_profizianum)	((Roystonea_regia	Veitchia_spiralis)	Podococcus_barteri))))	((Reinhardtia_simplex	Reinhardtia_gracilis)	(Reinhardtia_latisecta	Reinhardtia_paiewonskiana)))))	Phoenix_dactylifera)	Serenoa_repens))	Kingia_australis);
(((Heterospathe_cagayanensis	Sabal_domingensis)	((((Pseudophoenix_vinifera	Chamaedorea_seifrizii)	(((Iriartea_deltoidea	Geonoma_undata)	((((Pelagodoxa_henryana	(Dypsis_decaryi	Manicaria_saccifera))	(Nypa_fruticans	(Prestoea_acuminata	(Oenocarpus_minor	Oenocarpus_bataua))))	Leopoldinia_pulchra)	(Hydriastele_microspadix	(Dictyosperma_album	Kentiopsis_piersoniorum))))	((Elaeis_oleifera	Elaeis_guineensis)	((((Reinhardtia_simplex	Reinhardtia_gracilis)	(Reinhardtia_latisecta	Reinhardtia_paiewonskiana))	(Attalea_speciosa	Orania_palindan))	(((Veitchia_spiralis	Podococcus_barteri)	Roystonea_regia)	(Sclerosperma_profizianum	Bactris_major))))))	Phoenix_dactylifera)	Serenoa_repens))	Kingia_australis);
((((((((Orania_palindan	((Pseudophoenix_vinifera	((Reinhardtia_gracilis	Reinhardtia_simplex)	(Reinhardtia_paiewonskiana	Reinhardtia_latisecta)))	Attalea_speciosa))	(Elaeis_oleifera	Elaeis_guineensis))	((Roystonea_regia	Podococcus_barteri)	((Veitchia_spiralis	Bactris_major)	Sclerosperma_profizianum)))	((Chamaedorea_seifrizii	(((Pelagodoxa_henryana	(Dypsis_decaryi	Manicaria_saccifera))	(Leopoldinia_pulchra	(Nypa_fruticans	(Oenocarpus_bataua	(Oenocarpus_minor	Prestoea_acuminata)))))	(Dictyosperma_album	(Hydriastele_microspadix	Kentiopsis_piersoniorum))))	(Iriartea_deltoidea	Geonoma_undata)))	Serenoa_repens)	Phoenix_dactylifera)	(Sabal_domingensis	Heterospathe_cagayanensis))	Kingia_australis);
(((((((((Orania_palindan	(((Reinhardtia_gracilis	Reinhardtia_simplex)	(Reinhardtia_paiewonskiana	Reinhardtia_latisecta))	Attalea_speciosa))	(Roystonea_regia	((Bactris_major	((Podococcus_barteri	Veitchia_spiralis)	Pseudophoenix_vinifera))	Sclerosperma_profizianum)))	(Elaeis_oleifera	Elaeis_guineensis))	((Leopoldinia_pulchra	((Dictyosperma_album	((Pelagodoxa_henryana	Dypsis_decaryi)	(Hydriastele_microspadix	Kentiopsis_piersoniorum)))	Manicaria_saccifera))	((((Prestoea_acuminata	Nypa_fruticans)	Oenocarpus_bataua)	Oenocarpus_minor)	(Iriartea_deltoidea	Geonoma_undata))))	Serenoa_repens)	Phoenix_dactylifera)	Chamaedorea_seifrizii)	(Sabal_domingensis	Heterospathe_cagayanensis))	Kingia_australis);
((Serenoa_repens	(((Sabal_domingensis	Heterospathe_cagayanensis)	(Chamaedorea_seifrizii	((Orania_palindan	((Elaeis_oleifera	Elaeis_guineensis)	((Podococcus_barteri	((Reinhardtia_gracilis	Reinhardtia_simplex)	(Reinhardtia_paiewonskiana	Reinhardtia_latisecta)))	(Roystonea_regia	(Bactris_major	(Veitchia_spiralis	(Sclerosperma_profizianum	(Attalea_speciosa	Pseudophoenix_vinifera))))))))	(Dictyosperma_album	((((Kentiopsis_piersoniorum	((Manicaria_saccifera	Pelagodoxa_henryana)	Dypsis_decaryi))	Hydriastele_microspadix)	((Iriartea_deltoidea	Geonoma_undata)	(((Prestoea_acuminata	Oenocarpus_bataua)	Oenocarpus_minor)	Nypa_fruticans)))	Leopoldinia_pulchra)))))	Phoenix_dactylifera))	Kingia_australis);
(((Chamaedorea_seifrizii	((((((Hydriastele_microspadix	(Kentiopsis_piersoniorum	Dictyosperma_album))	(Leopoldinia_pulchra	((Pelagodoxa_henryana	(Dypsis_decaryi	Manicaria_saccifera))	((Iriartea_deltoidea	Nypa_fruticans)	(Prestoea_acuminata	(Oenocarpus_bataua	Oenocarpus_minor))))))	(((Reinhardtia_gracilis	Reinhardtia_simplex)	(Reinhardtia_paiewonskiana	Reinhardtia_latisecta))	Geonoma_undata))	Veitchia_spiralis)	(((Orania_palindan	Bactris_major)	(Roystonea_regia	(((Sclerosperma_profizianum	Attalea_speciosa)	Elaeis_oleifera)	Elaeis_guineensis)))	Pseudophoenix_vinifera))	Podococcus_barteri))	(((Sabal_domingensis	Heterospathe_cagayanensis)	Phoenix_dactylifera)	Serenoa_repens))	Kingia_australis);
(((Sabal_domingensis	Heterospathe_cagayanensis)	(Serenoa_repens	(Phoenix_dactylifera	((((((Leopoldinia_pulchra	(Prestoea_acuminata	(Oenocarpus_bataua	Oenocarpus_minor)))	((((Dypsis_decaryi	Hydriastele_microspadix)	Kentiopsis_piersoniorum)	Dictyosperma_album)	(Nypa_fruticans	(Pelagodoxa_henryana	Manicaria_saccifera))))	(Iriartea_deltoidea	Geonoma_undata))	Chamaedorea_seifrizii)	(((Reinhardtia_gracilis	Reinhardtia_simplex)	(Reinhardtia_paiewonskiana	Reinhardtia_latisecta))	((Orania_palindan	((Roystonea_regia	(Sclerosperma_profizianum	Bactris_major))	Attalea_speciosa))	(Elaeis_oleifera	Elaeis_guineensis))))	(Pseudophoenix_vinifera	(Podococcus_barteri	Veitchia_spiralis))))))	Kingia_australis);
(((Sabal_domingensis	Heterospathe_cagayanensis)	(Serenoa_repens	(Phoenix_dactylifera	(Nypa_fruticans	(((((Sclerosperma_profizianum	Leopoldinia_pulchra)	(((Hydriastele_microspadix	Kentiopsis_piersoniorum)	Dictyosperma_album)	Dypsis_decaryi))	(Chamaedorea_seifrizii	((Pelagodoxa_henryana	Manicaria_saccifera)	(Iriartea_deltoidea	Geonoma_undata))))	(Prestoea_acuminata	(Oenocarpus_bataua	Oenocarpus_minor)))	((((Veitchia_spiralis	((Attalea_speciosa	Pseudophoenix_vinifera)	Orania_palindan))	Bactris_major)	(Roystonea_regia	(Elaeis_oleifera	Elaeis_guineensis)))	(Podococcus_barteri	((Reinhardtia_gracilis	Reinhardtia_simplex)	(Reinhardtia_paiewonskiana	Reinhardtia_latisecta)))))))))	Kingia_australis);
(((Sabal_domingensis	Heterospathe_cagayanensis)	(Serenoa_repens	(Phoenix_dactylifera	((((Nypa_fruticans	Attalea_speciosa)	(((Orania_palindan	Roystonea_regia)	(Elaeis_oleifera	Elaeis_guineensis))	(Sclerosperma_profizianum	(Iriartea_deltoidea	Bactris_major))))	(((((Pelagodoxa_henryana	(Veitchia_spiralis	Manicaria_saccifera))	Prestoea_acuminata)	((Leopoldinia_pulchra	(Oenocarpus_bataua	Oenocarpus_minor))	((Hydriastele_microspadix	(Dypsis_decaryi	Kentiopsis_piersoniorum))	Dictyosperma_album)))	Geonoma_undata)	Chamaedorea_seifrizii))	(Pseudophoenix_vinifera	(Podococcus_barteri	((Reinhardtia_gracilis	Reinhardtia_simplex)	(Reinhardtia_paiewonskiana	Reinhardtia_latisecta))))))))	Kingia_australis);
(((Sabal_domingensis	Heterospathe_cagayanensis)	((Nypa_fruticans	Phoenix_dactylifera)	(Serenoa_repens	((((((((Reinhardtia_gracilis	Reinhardtia_simplex)	(Reinhardtia_paiewonskiana	Reinhardtia_latisecta))	((Elaeis_oleifera	Elaeis_guineensis)	Roystonea_regia))	(((Prestoea_acuminata	((Sclerosperma_profizianum	Oenocarpus_bataua)	Oenocarpus_minor))	(Leopoldinia_pulchra	((((Iriartea_deltoidea	Geonoma_undata)	(Kentiopsis_piersoniorum	Hydriastele_microspadix))	Dictyosperma_album)	(Dypsis_decaryi	(Pelagodoxa_henryana	Manicaria_saccifera)))))	Orania_palindan))	Attalea_speciosa)	(Veitchia_spiralis	Bactris_major))	Podococcus_barteri)	(Pseudophoenix_vinifera	Chamaedorea_seifrizii)))))	Kingia_australis);
((Veitchia_spiralis	(Phoenix_dactylifera	((Serenoa_repens	((((((Elaeis_oleifera	Elaeis_guineensis)	(Sclerosperma_profizianum	Roystonea_regia))	Bactris_major)	(Orania_palindan	Attalea_speciosa))	((((Pseudophoenix_vinifera	Leopoldinia_pulchra)	((Nypa_fruticans	(Prestoea_acuminata	(Oenocarpus_bataua	Oenocarpus_minor)))	(Dypsis_decaryi	Manicaria_saccifera)))	((Hydriastele_microspadix	Dictyosperma_album)	Kentiopsis_piersoniorum))	(Iriartea_deltoidea	Geonoma_undata)))	(((Reinhardtia_gracilis	Reinhardtia_simplex)	(Reinhardtia_paiewonskiana	Reinhardtia_latisecta))	(Pelagodoxa_henryana	Podococcus_barteri))))	(Chamaedorea_seifrizii	(Sabal_domingensis	Heterospathe_cagayanensis)))))	Kingia_australis);
((Pelagodoxa_henryana	(Nypa_fruticans	(((((Leopoldinia_pulchra	Dypsis_decaryi)	(Dictyosperma_album	(Kentiopsis_piersoniorum	Hydriastele_microspadix)))	(((Veitchia_spiralis	Oenocarpus_bataua)	Oenocarpus_minor)	((Pseudophoenix_vinifera	((((Sabal_domingensis	Heterospathe_cagayanensis)	Geonoma_undata)	(Phoenix_dactylifera	Serenoa_repens))	Chamaedorea_seifrizii))	(((Attalea_speciosa	((Elaeis_oleifera	Elaeis_guineensis)	Roystonea_regia))	(Orania_palindan	(Sclerosperma_profizianum	(Iriartea_deltoidea	Bactris_major))))	(Podococcus_barteri	((Reinhardtia_gracilis	Reinhardtia_simplex)	(Reinhardtia_paiewonskiana	Reinhardtia_latisecta)))))))	Prestoea_acuminata)	Manicaria_saccifera)))	Kingia_australis);
(((Sabal_domingensis	Heterospathe_cagayanensis)	((Chamaedorea_seifrizii	Phoenix_dactylifera)	((((Orania_palindan	Roystonea_regia)	(((Elaeis_guineensis	Elaeis_oleifera)	Bactris_major)	((Podococcus_barteri	(Reinhardtia_latisecta	((Reinhardtia_gracilis	Reinhardtia_simplex)	Reinhardtia_paiewonskiana)))	(Attalea_speciosa	Pseudophoenix_vinifera))))	((Iriartea_deltoidea	Geonoma_undata)	(((Hydriastele_microspadix	Kentiopsis_piersoniorum)	Dictyosperma_album)	(((Nypa_fruticans	Pelagodoxa_henryana)	(Veitchia_spiralis	Manicaria_saccifera))	((Dypsis_decaryi	Leopoldinia_pulchra)	((Oenocarpus_bataua	(Prestoea_acuminata	Oenocarpus_minor))	Sclerosperma_profizianum))))))	Serenoa_repens)))	Kingia_australis);
(((Sabal_domingensis	Heterospathe_cagayanensis)	(Phoenix_dactylifera	((Chamaedorea_seifrizii	((Nypa_fruticans	((Bactris_major	((Roystonea_regia	(Elaeis_guineensis	Elaeis_oleifera))	(Sclerosperma_profizianum	(Orania_palindan	Attalea_speciosa))))	(Pseudophoenix_vinifera	(((Reinhardtia_gracilis	Reinhardtia_simplex)	(Reinhardtia_paiewonskiana	Reinhardtia_latisecta))	Podococcus_barteri))))	(((Dypsis_decaryi	Leopoldinia_pulchra)	((Veitchia_spiralis	Prestoea_acuminata)	(Oenocarpus_minor	Oenocarpus_bataua)))	(((Hydriastele_microspadix	Kentiopsis_piersoniorum)	Dictyosperma_album)	((Iriartea_deltoidea	Geonoma_undata)	(Pelagodoxa_henryana	Manicaria_saccifera))))))	Serenoa_repens)))	Kingia_australis);
(((Sabal_domingensis	Heterospathe_cagayanensis)	(Phoenix_dactylifera	((((Pseudophoenix_vinifera	(Nypa_fruticans	Attalea_speciosa))	(((((((((Hydriastele_microspadix	Kentiopsis_piersoniorum)	Dictyosperma_album)	(Dypsis_decaryi	Leopoldinia_pulchra))	(((Oenocarpus_bataua	Veitchia_spiralis)	Prestoea_acuminata)	Oenocarpus_minor))	(Pelagodoxa_henryana	Manicaria_saccifera))	Geonoma_undata)	(Elaeis_guineensis	(Iriartea_deltoidea	Elaeis_oleifera)))	(((Reinhardtia_gracilis	Reinhardtia_simplex)	(Reinhardtia_paiewonskiana	Reinhardtia_latisecta))	Orania_palindan))	(Sclerosperma_profizianum	(Roystonea_regia	(Podococcus_barteri	Bactris_major)))))	Chamaedorea_seifrizii)	Serenoa_repens)))	Kingia_australis);
(((Sabal_domingensis	Heterospathe_cagayanensis)	(((((((Orania_palindan	Roystonea_regia)	((Nypa_fruticans	Attalea_speciosa)	((Elaeis_guineensis	Elaeis_oleifera)	(Bactris_major	Sclerosperma_profizianum))))	(((((Veitchia_spiralis	Oenocarpus_minor)	(Prestoea_acuminata	Oenocarpus_bataua))	Leopoldinia_pulchra)	(Dypsis_decaryi	(Pelagodoxa_henryana	Manicaria_saccifera)))	((Hydriastele_microspadix	((Iriartea_deltoidea	Geonoma_undata)	Kentiopsis_piersoniorum))	Dictyosperma_album)))	(Pseudophoenix_vinifera	(Podococcus_barteri	((Reinhardtia_gracilis	Reinhardtia_simplex)	(Reinhardtia_paiewonskiana	Reinhardtia_latisecta)))))	Chamaedorea_seifrizii)	Phoenix_dactylifera)	Serenoa_repens))	Kingia_australis);
(((Sabal_domingensis	Heterospathe_cagayanensis)	(((((Orania_palindan	(Pseudophoenix_vinifera	(Nypa_fruticans	Attalea_speciosa)))	((((Reinhardtia_gracilis	Reinhardtia_simplex)	(Reinhardtia_paiewonskiana	Reinhardtia_latisecta))	(Roystonea_regia	(Podococcus_barteri	(Bactris_major	Sclerosperma_profizianum))))	((Elaeis_guineensis	Elaeis_oleifera)	((Dictyosperma_album	(((Iriartea_deltoidea	Veitchia_spiralis)	Manicaria_saccifera)	((Oenocarpus_minor	(Prestoea_acuminata	(Pelagodoxa_henryana	Oenocarpus_bataua)))	(Leopoldinia_pulchra	Dypsis_decaryi))))	((Hydriastele_microspadix	Kentiopsis_piersoniorum)	Geonoma_undata)))))	Phoenix_dactylifera)	Serenoa_repens)	Chamaedorea_seifrizii))	Kingia_australis);
((Pelagodoxa_henryana	(Veitchia_spiralis	(Manicaria_saccifera	(((Podococcus_barteri	Dictyosperma_album)	(Hydriastele_microspadix	((Iriartea_deltoidea	Geonoma_undata)	Kentiopsis_piersoniorum)))	((((Prestoea_acuminata	(Oenocarpus_bataua	Oenocarpus_minor))	Leopoldinia_pulchra)	Dypsis_decaryi)	(((((Attalea_speciosa	(Serenoa_repens	((Sabal_domingensis	Heterospathe_cagayanensis)	(Nypa_fruticans	Phoenix_dactylifera))))	Orania_palindan)	(Chamaedorea_seifrizii	(Elaeis_guineensis	Elaeis_oleifera)))	((Reinhardtia_gracilis	Reinhardtia_simplex)	(Reinhardtia_paiewonskiana	Reinhardtia_latisecta)))	(((Pseudophoenix_vinifera	Bactris_major)	Sclerosperma_profizianum)	Roystonea_regia)))))))	Kingia_australis);
((Bactris_major	((Attalea_speciosa	((Serenoa_repens	(Chamaedorea_seifrizii	(Nypa_fruticans	Phoenix_dactylifera)))	(Sabal_domingensis	Heterospathe_cagayanensis)))	(((Roystonea_regia	(Elaeis_guineensis	Elaeis_oleifera))	((Reinhardtia_gracilis	Reinhardtia_simplex)	(Reinhardtia_paiewonskiana	Reinhardtia_latisecta)))	((Sclerosperma_profizianum	Orania_palindan)	((((Pelagodoxa_henryana	Manicaria_saccifera)	Iriartea_deltoidea)	((Podococcus_barteri	Dictyosperma_album)	(Prestoea_acuminata	((Hydriastele_microspadix	Kentiopsis_piersoniorum)	Geonoma_undata))))	((Veitchia_spiralis	((Dypsis_decaryi	Leopoldinia_pulchra)	(Oenocarpus_bataua	Pseudophoenix_vinifera)))	Oenocarpus_minor))))))	Kingia_australis);
(((Sabal_domingensis	Heterospathe_cagayanensis)	((Chamaedorea_seifrizii	(((Bactris_major	((((Reinhardtia_gracilis	Reinhardtia_simplex)	(Reinhardtia_paiewonskiana	Reinhardtia_latisecta))	(Orania_palindan	(Nypa_fruticans	Attalea_speciosa)))	(Elaeis_guineensis	Elaeis_oleifera)))	(Roystonea_regia	(((((Veitchia_spiralis	Prestoea_acuminata)	Oenocarpus_bataua)	Oenocarpus_minor)	(((Dictyosperma_album	(Hydriastele_microspadix	((Sclerosperma_profizianum	Dypsis_decaryi)	Kentiopsis_piersoniorum)))	(Pelagodoxa_henryana	Manicaria_saccifera))	(Pseudophoenix_vinifera	Leopoldinia_pulchra)))	(Iriartea_deltoidea	Geonoma_undata))))	Podococcus_barteri))	(Serenoa_repens	Phoenix_dactylifera)))	Kingia_australis);
((Serenoa_repens	(((Chamaedorea_seifrizii	((((Orania_palindan	(Elaeis_guineensis	Elaeis_oleifera))	(Nypa_fruticans	Attalea_speciosa))	(((Dictyosperma_album	(Hydriastele_microspadix	Kentiopsis_piersoniorum))	(((Pseudophoenix_vinifera	Leopoldinia_pulchra)	(Oenocarpus_bataua	(Oenocarpus_minor	Prestoea_acuminata)))	(Pelagodoxa_henryana	(Dypsis_decaryi	Manicaria_saccifera))))	(Bactris_major	(((Veitchia_spiralis	Sclerosperma_profizianum)	Roystonea_regia)	Podococcus_barteri))))	(((Reinhardtia_gracilis	Reinhardtia_simplex)	(Reinhardtia_paiewonskiana	Reinhardtia_latisecta))	(Iriartea_deltoidea	Geonoma_undata))))	(Sabal_domingensis	Heterospathe_cagayanensis))	Phoenix_dactylifera))	Kingia_australis);
((Pelagodoxa_henryana	(Manicaria_saccifera	((Oenocarpus_minor	((((Hydriastele_microspadix	Kentiopsis_piersoniorum)	Dictyosperma_album)	(Nypa_fruticans	(Dypsis_decaryi	Leopoldinia_pulchra)))	(((((Reinhardtia_gracilis	Reinhardtia_simplex)	(Reinhardtia_paiewonskiana	Reinhardtia_latisecta))	(Iriartea_deltoidea	Geonoma_undata))	((Serenoa_repens	((Sabal_domingensis	Heterospathe_cagayanensis)	Phoenix_dactylifera))	Chamaedorea_seifrizii))	(((Veitchia_spiralis	(Pseudophoenix_vinifera	Oenocarpus_bataua))	Podococcus_barteri)	((Elaeis_guineensis	(Orania_palindan	(Attalea_speciosa	Elaeis_oleifera)))	((Bactris_major	Sclerosperma_profizianum)	Roystonea_regia))))))	Prestoea_acuminata)))	Kingia_australis);
((Nypa_fruticans	(((Pelagodoxa_henryana	Manicaria_saccifera)	Prestoea_acuminata)	(Oenocarpus_bataua	((((Veitchia_spiralis	(((((Phoenix_dactylifera	(Sabal_domingensis	Heterospathe_cagayanensis))	Serenoa_repens)	Chamaedorea_seifrizii)	Pseudophoenix_vinifera)	(((Bactris_major	(Attalea_speciosa	(Elaeis_guineensis	Elaeis_oleifera)))	(Podococcus_barteri	((Reinhardtia_gracilis	Reinhardtia_simplex)	(Reinhardtia_paiewonskiana	Reinhardtia_latisecta))))	(Roystonea_regia	Orania_palindan))))	((Hydriastele_microspadix	(Kentiopsis_piersoniorum	Dictyosperma_album))	(Geonoma_undata	Iriartea_deltoidea)))	(Sclerosperma_profizianum	(Dypsis_decaryi	Leopoldinia_pulchra)))	Oenocarpus_minor))))	Kingia_australis);
((Pelagodoxa_henryana	(Iriartea_deltoidea	(((Prestoea_acuminata	((Oenocarpus_bataua	Oenocarpus_minor)	((Dypsis_decaryi	Leopoldinia_pulchra)	(((((((Sclerosperma_profizianum	Orania_palindan)	(Bactris_major	Attalea_speciosa))	(Elaeis_guineensis	Elaeis_oleifera))	((Reinhardtia_gracilis	Reinhardtia_simplex)	(Reinhardtia_paiewonskiana	Reinhardtia_latisecta)))	Roystonea_regia)	((Podococcus_barteri	((((Phoenix_dactylifera	(Sabal_domingensis	Heterospathe_cagayanensis))	Serenoa_repens)	Chamaedorea_seifrizii)	Nypa_fruticans))	Pseudophoenix_vinifera))	(((Hydriastele_microspadix	Kentiopsis_piersoniorum)	Dictyosperma_album)	Geonoma_undata)))))	Manicaria_saccifera)	Veitchia_spiralis)))	Kingia_australis);
((((Sabal_domingensis	Heterospathe_cagayanensis)	(Phoenix_dactylifera	Serenoa_repens))	(((Chamaedorea_seifrizii	((Pelagodoxa_henryana	(Manicaria_saccifera	Veitchia_spiralis))	((Dictyosperma_album	(((Iriartea_deltoidea	Geonoma_undata)	Kentiopsis_piersoniorum)	Hydriastele_microspadix))	((Nypa_fruticans	(Oenocarpus_minor	(Prestoea_acuminata	Oenocarpus_bataua)))	(Dypsis_decaryi	Leopoldinia_pulchra)))))	(((Bactris_major	(((Podococcus_barteri	((Reinhardtia_gracilis	Reinhardtia_simplex)	(Reinhardtia_paiewonskiana	Reinhardtia_latisecta)))	Orania_palindan)	((Elaeis_guineensis	Elaeis_oleifera)	Attalea_speciosa)))	Sclerosperma_profizianum)	Roystonea_regia))	Pseudophoenix_vinifera))	Kingia_australis);
(((Sabal_domingensis	Heterospathe_cagayanensis)	(Phoenix_dactylifera	((((((((Reinhardtia_gracilis	Reinhardtia_simplex)	(Reinhardtia_paiewonskiana	Reinhardtia_latisecta))	((Elaeis_guineensis	Elaeis_oleifera)	((Sclerosperma_profizianum	((Veitchia_spiralis	Podococcus_barteri)	Bactris_major))	Attalea_speciosa)))	(Orania_palindan	Roystonea_regia))	((((Hydriastele_microspadix	Kentiopsis_piersoniorum)	(Geonoma_undata	Dictyosperma_album))	((((Pseudophoenix_vinifera	Oenocarpus_bataua)	Oenocarpus_minor)	(Dypsis_decaryi	Leopoldinia_pulchra))	(Iriartea_deltoidea	Prestoea_acuminata)))	(Pelagodoxa_henryana	Manicaria_saccifera)))	Chamaedorea_seifrizii)	Nypa_fruticans)	Serenoa_repens)))	Kingia_australis);
(((Sabal_domingensis	Heterospathe_cagayanensis)	(Phoenix_dactylifera	((((((((Reinhardtia_gracilis	Reinhardtia_simplex)	(Reinhardtia_paiewonskiana	Reinhardtia_latisecta))	((Elaeis_guineensis	Elaeis_oleifera)	((Sclerosperma_profizianum	((Veitchia_spiralis	Podococcus_barteri)	Bactris_major))	Attalea_speciosa)))	(Orania_palindan	Roystonea_regia))	(((Manicaria_saccifera	(((Hydriastele_microspadix	(Dictyosperma_album	Kentiopsis_piersoniorum))	Geonoma_undata)	((Pelagodoxa_henryana	Dypsis_decaryi)	Leopoldinia_pulchra)))	(Prestoea_acuminata	Oenocarpus_minor))	(Pseudophoenix_vinifera	Oenocarpus_bataua)))	Chamaedorea_seifrizii)	(Iriartea_deltoidea	Nypa_fruticans))	Serenoa_repens)))	Kingia_australis);
(((Reinhardtia_paiewonskiana	Reinhardtia_latisecta)	(((Elaeis_guineensis	(Attalea_speciosa	Elaeis_oleifera))	(((((Kentiopsis_piersoniorum	(Hydriastele_microspadix	Geonoma_undata))	(Dictyosperma_album	((((Oenocarpus_bataua	Oenocarpus_minor)	(Iriartea_deltoidea	Prestoea_acuminata))	(Dypsis_decaryi	Leopoldinia_pulchra))	(Pelagodoxa_henryana	Manicaria_saccifera))))	((Nypa_fruticans	(Chamaedorea_seifrizii	Pseudophoenix_vinifera))	(Serenoa_repens	((Sabal_domingensis	Heterospathe_cagayanensis)	Phoenix_dactylifera))))	Orania_palindan)	((Veitchia_spiralis	(Sclerosperma_profizianum	Roystonea_regia))	(Podococcus_barteri	Bactris_major))))	(Reinhardtia_gracilis	Reinhardtia_simplex)))	Kingia_australis);
(((Sabal_domingensis	Heterospathe_cagayanensis)	((Serenoa_repens	Phoenix_dactylifera)	(Chamaedorea_seifrizii	((Pseudophoenix_vinifera	(((Veitchia_spiralis	(Sclerosperma_profizianum	Bactris_major))	Podococcus_barteri)	((Attalea_speciosa	Orania_palindan)	((Roystonea_regia	(((Reinhardtia_gracilis	Reinhardtia_simplex)	(Reinhardtia_paiewonskiana	Reinhardtia_latisecta))	Elaeis_oleifera))	Elaeis_guineensis))))	(((Dypsis_decaryi	Leopoldinia_pulchra)	((Oenocarpus_bataua	(Oenocarpus_minor	((Iriartea_deltoidea	Nypa_fruticans)	Prestoea_acuminata)))	(Pelagodoxa_henryana	Manicaria_saccifera)))	((Geonoma_undata	(Dictyosperma_album	Kentiopsis_piersoniorum))	Hydriastele_microspadix))))))	Kingia_australis);
(((Sabal_domingensis	Heterospathe_cagayanensis)	(Phoenix_dactylifera	(Serenoa_repens	(((((Elaeis_guineensis	(((Sclerosperma_profizianum	Attalea_speciosa)	Elaeis_oleifera)	(Orania_palindan	Bactris_major)))	(Podococcus_barteri	((Reinhardtia_gracilis	Reinhardtia_simplex)	(Reinhardtia_paiewonskiana	Reinhardtia_latisecta))))	Roystonea_regia)	((Chamaedorea_seifrizii	(((Dypsis_decaryi	Leopoldinia_pulchra)	(((Nypa_fruticans	(Oenocarpus_bataua	Prestoea_acuminata))	Oenocarpus_minor)	(Pelagodoxa_henryana	(Manicaria_saccifera	Veitchia_spiralis))))	(Dictyosperma_album	(Hydriastele_microspadix	Kentiopsis_piersoniorum))))	(Iriartea_deltoidea	Geonoma_undata)))	Pseudophoenix_vinifera))))	Kingia_australis);
(((Sabal_domingensis	Heterospathe_cagayanensis)	((Phoenix_dactylifera	(((((Reinhardtia_gracilis	Reinhardtia_simplex)	(Reinhardtia_paiewonskiana	Reinhardtia_latisecta))	((((Elaeis_guineensis	Elaeis_oleifera)	(Pseudophoenix_vinifera	Attalea_speciosa))	((Iriartea_deltoidea	Geonoma_undata)	(Veitchia_spiralis	((Nypa_fruticans	(Pelagodoxa_henryana	Manicaria_saccifera))	((Prestoea_acuminata	(((Sclerosperma_profizianum	Oenocarpus_bataua)	Oenocarpus_minor)	(Dypsis_decaryi	((Dictyosperma_album	Kentiopsis_piersoniorum)	Hydriastele_microspadix))))	Leopoldinia_pulchra)))))	Bactris_major))	(Orania_palindan	Roystonea_regia))	Podococcus_barteri))	(Serenoa_repens	Chamaedorea_seifrizii)))	Kingia_australis);
((Pelagodoxa_henryana	((Manicaria_saccifera	(((((((Sclerosperma_profizianum	Attalea_speciosa)	Elaeis_oleifera)	(Orania_palindan	Roystonea_regia))	((((Reinhardtia_gracilis	Reinhardtia_simplex)	(Reinhardtia_paiewonskiana	Reinhardtia_latisecta))	Bactris_major)	Elaeis_guineensis))	((((Nypa_fruticans	((Sabal_domingensis	Heterospathe_cagayanensis)	(Phoenix_dactylifera	Serenoa_repens)))	Chamaedorea_seifrizii)	Pseudophoenix_vinifera)	Podococcus_barteri))	((Dictyosperma_album	((Iriartea_deltoidea	Geonoma_undata)	(Kentiopsis_piersoniorum	Hydriastele_microspadix)))	((Oenocarpus_minor	Oenocarpus_bataua)	(Leopoldinia_pulchra	Dypsis_decaryi))))	Prestoea_acuminata))	Veitchia_spiralis))	Kingia_australis);
(((Heterospathe_cagayanensis	Sabal_domingensis)	(((Orania_palindan	Roystonea_regia)	(((Attalea_speciosa	(Veitchia_spiralis	((((((Sclerosperma_profizianum	Dypsis_decaryi)	(Hydriastele_microspadix	Kentiopsis_piersoniorum))	Dictyosperma_album)	((Nypa_fruticans	(Pelagodoxa_henryana	Manicaria_saccifera))	(Iriartea_deltoidea	Geonoma_undata)))	Leopoldinia_pulchra)	((Oenocarpus_bataua	Oenocarpus_minor)	Prestoea_acuminata))))	((((Reinhardtia_latisecta	Reinhardtia_paiewonskiana)	(Reinhardtia_gracilis	Reinhardtia_simplex))	Podococcus_barteri)	(Bactris_major	Pseudophoenix_vinifera)))	(Elaeis_oleifera	Elaeis_guineensis)))	((Chamaedorea_seifrizii	Phoenix_dactylifera)	Serenoa_repens)))	Kingia_australis);
(((Heterospathe_cagayanensis	Sabal_domingensis)	(((Chamaedorea_seifrizii	Nypa_fruticans)	((((Orania_palindan	Roystonea_regia)	(((Elaeis_oleifera	Elaeis_guineensis)	Attalea_speciosa)	((Bactris_major	(Veitchia_spiralis	Sclerosperma_profizianum))	(((Reinhardtia_latisecta	Reinhardtia_paiewonskiana)	(Reinhardtia_gracilis	Reinhardtia_simplex))	Podococcus_barteri))))	((((((Hydriastele_microspadix	Kentiopsis_piersoniorum)	Dictyosperma_album)	Dypsis_decaryi)	(Leopoldinia_pulchra	((Oenocarpus_bataua	Oenocarpus_minor)	Prestoea_acuminata)))	(Pelagodoxa_henryana	Manicaria_saccifera))	(Iriartea_deltoidea	Geonoma_undata)))	Pseudophoenix_vinifera))	(Phoenix_dactylifera	Serenoa_repens)))	Kingia_australis);
(((Heterospathe_cagayanensis	Sabal_domingensis)	((Chamaedorea_seifrizii	((Geonoma_undata	((((Roystonea_regia	(Elaeis_oleifera	Elaeis_guineensis))	((Pseudophoenix_vinifera	Attalea_speciosa)	(Orania_palindan	Sclerosperma_profizianum)))	Bactris_major)	(((Reinhardtia_latisecta	Reinhardtia_paiewonskiana)	(Reinhardtia_gracilis	Reinhardtia_simplex))	Podococcus_barteri)))	(((Veitchia_spiralis	((Pelagodoxa_henryana	Manicaria_saccifera)	Iriartea_deltoidea))	((Hydriastele_microspadix	Kentiopsis_piersoniorum)	Dictyosperma_album))	((Leopoldinia_pulchra	Dypsis_decaryi)	((Oenocarpus_bataua	Oenocarpus_minor)	Prestoea_acuminata)))))	((Nypa_fruticans	Phoenix_dactylifera)	Serenoa_repens)))	Kingia_australis);
(((Heterospathe_cagayanensis	Sabal_domingensis)	((((Attalea_speciosa	((Elaeis_oleifera	Elaeis_guineensis)	((((Reinhardtia_latisecta	Reinhardtia_paiewonskiana)	(Reinhardtia_gracilis	Reinhardtia_simplex))	Podococcus_barteri)	Bactris_major)))	(Pseudophoenix_vinifera	(Orania_palindan	Roystonea_regia)))	((Sclerosperma_profizianum	Veitchia_spiralis)	(((((Dypsis_decaryi	(Hydriastele_microspadix	Kentiopsis_piersoniorum))	Dictyosperma_album)	(((Oenocarpus_minor	Oenocarpus_bataua)	Prestoea_acuminata)	(Nypa_fruticans	(Pelagodoxa_henryana	Manicaria_saccifera))))	Leopoldinia_pulchra)	(Iriartea_deltoidea	Geonoma_undata))))	((Chamaedorea_seifrizii	Serenoa_repens)	Phoenix_dactylifera)))	Kingia_australis);
(((Heterospathe_cagayanensis	Sabal_domingensis)	((Chamaedorea_seifrizii	(Geonoma_undata	(((Hydriastele_microspadix	Kentiopsis_piersoniorum)	Dictyosperma_album)	((Prestoea_acuminata	(Nypa_fruticans	(Pelagodoxa_henryana	Manicaria_saccifera)))	((Dypsis_decaryi	Leopoldinia_pulchra)	(((((Orania_palindan	Roystonea_regia)	((((Attalea_speciosa	((Reinhardtia_latisecta	Reinhardtia_paiewonskiana)	(Reinhardtia_gracilis	Reinhardtia_simplex)))	(Iriartea_deltoidea	Bactris_major))	(Elaeis_oleifera	Elaeis_guineensis))	Sclerosperma_profizianum))	Podococcus_barteri)	Pseudophoenix_vinifera)	((Veitchia_spiralis	Oenocarpus_minor)	Oenocarpus_bataua)))))))	(Serenoa_repens	Phoenix_dactylifera)))	Kingia_australis);
(((Heterospathe_cagayanensis	Sabal_domingensis)	(((Chamaedorea_seifrizii	(((Iriartea_deltoidea	Geonoma_undata)	(((Hydriastele_microspadix	Kentiopsis_piersoniorum)	Dictyosperma_album)	((Dypsis_decaryi	(Pelagodoxa_henryana	(Veitchia_spiralis	Manicaria_saccifera)))	((Oenocarpus_bataua	(Oenocarpus_minor	Prestoea_acuminata))	(Pseudophoenix_vinifera	Leopoldinia_pulchra)))))	((Podococcus_barteri	((Reinhardtia_latisecta	Reinhardtia_paiewonskiana)	(Reinhardtia_gracilis	Reinhardtia_simplex)))	((((Nypa_fruticans	Attalea_speciosa)	Orania_palindan)	(Roystonea_regia	(Bactris_major	Sclerosperma_profizianum)))	(Elaeis_oleifera	Elaeis_guineensis)))))	Serenoa_repens)	Phoenix_dactylifera))	Kingia_australis);
((Bactris_major	(Pseudophoenix_vinifera	((((((Reinhardtia_latisecta	Reinhardtia_paiewonskiana)	(Reinhardtia_gracilis	Reinhardtia_simplex))	(Roystonea_regia	(Elaeis_oleifera	Elaeis_guineensis)))	(Orania_palindan	(((Serenoa_repens	Chamaedorea_seifrizii)	Phoenix_dactylifera)	(Heterospathe_cagayanensis	Sabal_domingensis))))	((((Hydriastele_microspadix	((Iriartea_deltoidea	Geonoma_undata)	Kentiopsis_piersoniorum))	Dictyosperma_album)	(((Prestoea_acuminata	((Nypa_fruticans	Oenocarpus_bataua)	Oenocarpus_minor))	(Sclerosperma_profizianum	Leopoldinia_pulchra))	(Dypsis_decaryi	(Pelagodoxa_henryana	(Veitchia_spiralis	Manicaria_saccifera)))))	Attalea_speciosa))	Podococcus_barteri)))	Kingia_australis);
(((Heterospathe_cagayanensis	Sabal_domingensis)	((Serenoa_repens	(((((Orania_palindan	Roystonea_regia)	(((Reinhardtia_latisecta	Reinhardtia_paiewonskiana)	(Reinhardtia_gracilis	Reinhardtia_simplex))	(Attalea_speciosa	(Elaeis_oleifera	Elaeis_guineensis))))	((Hydriastele_microspadix	(Kentiopsis_piersoniorum	(Dictyosperma_album	(Iriartea_deltoidea	Geonoma_undata))))	(Leopoldinia_pulchra	((((Oenocarpus_minor	Prestoea_acuminata)	Nypa_fruticans)	Oenocarpus_bataua)	(Dypsis_decaryi	(Pelagodoxa_henryana	Manicaria_saccifera))))))	(((Bactris_major	Sclerosperma_profizianum)	(Veitchia_spiralis	Pseudophoenix_vinifera))	Podococcus_barteri))	Chamaedorea_seifrizii))	Phoenix_dactylifera))	Kingia_australis);
(((Iriartea_deltoidea	Nypa_fruticans)	(Prestoea_acuminata	((((Pelagodoxa_henryana	Dypsis_decaryi)	Leopoldinia_pulchra)	((((Hydriastele_microspadix	Kentiopsis_piersoniorum)	Dictyosperma_album)	Manicaria_saccifera)	(((Pseudophoenix_vinifera	Chamaedorea_seifrizii)	((Phoenix_dactylifera	(Heterospathe_cagayanensis	Sabal_domingensis))	Serenoa_repens))	(Geonoma_undata	(((Roystonea_regia	(((((Reinhardtia_latisecta	Reinhardtia_paiewonskiana)	(Reinhardtia_gracilis	Reinhardtia_simplex))	((Orania_palindan	Attalea_speciosa)	(Elaeis_oleifera	Elaeis_guineensis)))	Bactris_major)	Sclerosperma_profizianum))	Veitchia_spiralis)	Podococcus_barteri)))))	(Oenocarpus_minor	Oenocarpus_bataua))))	Kingia_australis);
((Pelagodoxa_henryana	((Veitchia_spiralis	Manicaria_saccifera)	(((((Hydriastele_microspadix	(Geonoma_undata	Kentiopsis_piersoniorum))	Dictyosperma_album)	Chamaedorea_seifrizii)	(Oenocarpus_bataua	(Oenocarpus_minor	Prestoea_acuminata)))	((Dypsis_decaryi	Leopoldinia_pulchra)	((Podococcus_barteri	(Attalea_speciosa	(((Sclerosperma_profizianum	Orania_palindan)	Bactris_major)	(((Reinhardtia_latisecta	Reinhardtia_paiewonskiana)	(Reinhardtia_gracilis	Reinhardtia_simplex))	(Roystonea_regia	(Elaeis_oleifera	Elaeis_guineensis))))))	(Pseudophoenix_vinifera	((Iriartea_deltoidea	Nypa_fruticans)	(Phoenix_dactylifera	((Heterospathe_cagayanensis	Sabal_domingensis)	Serenoa_repens)))))))))	Kingia_australis);
(((Heterospathe_cagayanensis	Sabal_domingensis)	(Serenoa_repens	(((((((Prestoea_acuminata	(Nypa_fruticans	(Pelagodoxa_henryana	Manicaria_saccifera)))	(Oenocarpus_bataua	Oenocarpus_minor))	(Dypsis_decaryi	Leopoldinia_pulchra))	(Dictyosperma_album	(Kentiopsis_piersoniorum	((Iriartea_deltoidea	Geonoma_undata)	Hydriastele_microspadix))))	(((Orania_palindan	(Elaeis_guineensis	Elaeis_oleifera))	(Roystonea_regia	((((Veitchia_spiralis	Podococcus_barteri)	Pseudophoenix_vinifera)	Bactris_major)	(Sclerosperma_profizianum	Attalea_speciosa))))	((Reinhardtia_paiewonskiana	Reinhardtia_latisecta)	(Reinhardtia_simplex	Reinhardtia_gracilis))))	Chamaedorea_seifrizii)	Phoenix_dactylifera)))	Kingia_australis);
(((Heterospathe_cagayanensis	Sabal_domingensis)	(Serenoa_repens	(((((((Pelagodoxa_henryana	Manicaria_saccifera)	((Oenocarpus_bataua	(Prestoea_acuminata	Oenocarpus_minor))	((Dictyosperma_album	(Kentiopsis_piersoniorum	Hydriastele_microspadix))	(Dypsis_decaryi	Leopoldinia_pulchra))))	(((Orania_palindan	((Veitchia_spiralis	Podococcus_barteri)	(Sclerosperma_profizianum	Bactris_major)))	((Elaeis_guineensis	Elaeis_oleifera)	((Iriartea_deltoidea	Geonoma_undata)	((Reinhardtia_paiewonskiana	Reinhardtia_latisecta)	(Reinhardtia_simplex	Reinhardtia_gracilis)))))	(Nypa_fruticans	Attalea_speciosa)))	Roystonea_regia)	Pseudophoenix_vinifera)	Chamaedorea_seifrizii)	Phoenix_dactylifera)))	Kingia_australis);
(((Heterospathe_cagayanensis	Sabal_domingensis)	(Serenoa_repens	((((((((Pelagodoxa_henryana	(Veitchia_spiralis	Manicaria_saccifera))	(((Oenocarpus_bataua	Oenocarpus_minor)	(Iriartea_deltoidea	Prestoea_acuminata))	((Dypsis_decaryi	Leopoldinia_pulchra)	(Dictyosperma_album	(Kentiopsis_piersoniorum	Hydriastele_microspadix)))))	(((Roystonea_regia	(Elaeis_guineensis	Elaeis_oleifera))	((Pseudophoenix_vinifera	Bactris_major)	Sclerosperma_profizianum))	(Attalea_speciosa	Orania_palindan)))	(Geonoma_undata	((Reinhardtia_paiewonskiana	Reinhardtia_latisecta)	(Reinhardtia_simplex	Reinhardtia_gracilis))))	Podococcus_barteri)	Nypa_fruticans)	Chamaedorea_seifrizii)	Phoenix_dactylifera)))	Kingia_australis);
(((Heterospathe_cagayanensis	Sabal_domingensis)	((((((Dictyosperma_album	(Kentiopsis_piersoniorum	Hydriastele_microspadix))	((Elaeis_guineensis	Elaeis_oleifera)	((((((Pseudophoenix_vinifera	Leopoldinia_pulchra)	Dypsis_decaryi)	Sclerosperma_profizianum)	Roystonea_regia)	(Veitchia_spiralis	(Podococcus_barteri	Bactris_major)))	(((Manicaria_saccifera	(Attalea_speciosa	(Iriartea_deltoidea	Pelagodoxa_henryana)))	(Prestoea_acuminata	((Nypa_fruticans	Oenocarpus_bataua)	Oenocarpus_minor)))	(Geonoma_undata	((Reinhardtia_paiewonskiana	Reinhardtia_latisecta)	(Reinhardtia_simplex	Reinhardtia_gracilis)))))))	Orania_palindan)	Chamaedorea_seifrizii)	Serenoa_repens)	Phoenix_dactylifera))	Kingia_australis);
((Veitchia_spiralis	((((Serenoa_repens	(Heterospathe_cagayanensis	Sabal_domingensis))	Phoenix_dactylifera)	(Nypa_fruticans	Chamaedorea_seifrizii))	((((Roystonea_regia	((((Dictyosperma_album	(Kentiopsis_piersoniorum	Hydriastele_microspadix))	(Dypsis_decaryi	Leopoldinia_pulchra))	((Prestoea_acuminata	Oenocarpus_minor)	(Iriartea_deltoidea	(Manicaria_saccifera	Pelagodoxa_henryana))))	((((Geonoma_undata	((Reinhardtia_paiewonskiana	Reinhardtia_latisecta)	(Reinhardtia_simplex	Reinhardtia_gracilis)))	(Elaeis_guineensis	Elaeis_oleifera))	Attalea_speciosa)	(Pseudophoenix_vinifera	(Orania_palindan	Oenocarpus_bataua)))))	Bactris_major)	Sclerosperma_profizianum)	Podococcus_barteri)))	Kingia_australis);
((Veitchia_spiralis	(Podococcus_barteri	((Nypa_fruticans	(Chamaedorea_seifrizii	(Serenoa_repens	(Phoenix_dactylifera	(Heterospathe_cagayanensis	Sabal_domingensis)))))	((((Dypsis_decaryi	(Pseudophoenix_vinifera	Leopoldinia_pulchra))	((Manicaria_saccifera	Pelagodoxa_henryana)	(((Hydriastele_microspadix	(Iriartea_deltoidea	Geonoma_undata))	Kentiopsis_piersoniorum)	Dictyosperma_album)))	((Oenocarpus_bataua	Oenocarpus_minor)	Prestoea_acuminata))	((Attalea_speciosa	Orania_palindan)	((Elaeis_guineensis	Elaeis_oleifera)	(((Reinhardtia_paiewonskiana	Reinhardtia_latisecta)	(Reinhardtia_simplex	Reinhardtia_gracilis))	(Bactris_major	(Roystonea_regia	Sclerosperma_profizianum)))))))))	Kingia_australis);
(((Heterospathe_cagayanensis	Sabal_domingensis)	(((Chamaedorea_seifrizii	(((((((((Reinhardtia_paiewonskiana	Reinhardtia_latisecta)	(Reinhardtia_simplex	Reinhardtia_gracilis))	((Sclerosperma_profizianum	(Iriartea_deltoidea	Bactris_major))	(Elaeis_guineensis	(Attalea_speciosa	Elaeis_oleifera))))	(Orania_palindan	Roystonea_regia))	Podococcus_barteri)	Veitchia_spiralis)	(((Prestoea_acuminata	(Manicaria_saccifera	Pelagodoxa_henryana))	Oenocarpus_minor)	(Dypsis_decaryi	((Oenocarpus_bataua	Pseudophoenix_vinifera)	Leopoldinia_pulchra))))	Nypa_fruticans)	((Dictyosperma_album	(Geonoma_undata	Kentiopsis_piersoniorum))	Hydriastele_microspadix)))	Phoenix_dactylifera)	Serenoa_repens))	Kingia_australis);
(((Sabal_domingensis	Heterospathe_cagayanensis)	((((Nypa_fruticans	Chamaedorea_seifrizii)	(Dypsis_decaryi	((((Oenocarpus_minor	Oenocarpus_bataua)	(Prestoea_acuminata	(Manicaria_saccifera	Pelagodoxa_henryana)))	((Dictyosperma_album	(Geonoma_undata	Kentiopsis_piersoniorum))	Hydriastele_microspadix))	Leopoldinia_pulchra)))	((Roystonea_regia	((Podococcus_barteri	((Reinhardtia_paiewonskiana	Reinhardtia_latisecta)	(Reinhardtia_simplex	Reinhardtia_gracilis)))	(Sclerosperma_profizianum	(Veitchia_spiralis	(Pseudophoenix_vinifera	(Iriartea_deltoidea	Bactris_major))))))	(Orania_palindan	(Attalea_speciosa	(Elaeis_guineensis	Elaeis_oleifera)))))	(Phoenix_dactylifera	Serenoa_repens)))	Kingia_australis);
(((Sabal_domingensis	Heterospathe_cagayanensis)	(((((((Oenocarpus_minor	(Oenocarpus_bataua	Prestoea_acuminata))	(((Manicaria_saccifera	Pelagodoxa_henryana)	(Nypa_fruticans	Iriartea_deltoidea))	(Dypsis_decaryi	Leopoldinia_pulchra)))	(Dictyosperma_album	(Hydriastele_microspadix	Kentiopsis_piersoniorum)))	Geonoma_undata)	(((Attalea_speciosa	((Podococcus_barteri	(Roystonea_regia	Veitchia_spiralis))	(Bactris_major	Sclerosperma_profizianum)))	Orania_palindan)	((Elaeis_guineensis	Elaeis_oleifera)	((Reinhardtia_paiewonskiana	Reinhardtia_latisecta)	(Reinhardtia_simplex	Reinhardtia_gracilis)))))	(Pseudophoenix_vinifera	Chamaedorea_seifrizii))	(Phoenix_dactylifera	Serenoa_repens)))	Kingia_australis);
(((Sabal_domingensis	Heterospathe_cagayanensis)	((Phoenix_dactylifera	(Serenoa_repens	((((Dictyosperma_album	(Hydriastele_microspadix	Kentiopsis_piersoniorum))	(((Manicaria_saccifera	Pelagodoxa_henryana)	Nypa_fruticans)	((Prestoea_acuminata	(Oenocarpus_minor	Oenocarpus_bataua))	(Dypsis_decaryi	Leopoldinia_pulchra))))	(Iriartea_deltoidea	Geonoma_undata))	((Pseudophoenix_vinifera	(Orania_palindan	Roystonea_regia))	(((Attalea_speciosa	((Reinhardtia_paiewonskiana	Reinhardtia_latisecta)	(Reinhardtia_simplex	Reinhardtia_gracilis)))	(Podococcus_barteri	(Veitchia_spiralis	(Sclerosperma_profizianum	Bactris_major))))	(Elaeis_guineensis	Elaeis_oleifera))))))	Chamaedorea_seifrizii))	Kingia_australis);
(((Serenoa_repens	(Phoenix_dactylifera	(Heterospathe_cagayanensis	Sabal_domingensis)))	((Attalea_speciosa	Nypa_fruticans)	((Orania_palindan	(((Reinhardtia_paiewonskiana	Reinhardtia_latisecta)	(Reinhardtia_simplex	Reinhardtia_gracilis))	Pseudophoenix_vinifera))	(((Veitchia_spiralis	Bactris_major)	(Roystonea_regia	(Sclerosperma_profizianum	Podococcus_barteri)))	(((Elaeis_guineensis	Elaeis_oleifera)	Chamaedorea_seifrizii)	((((Oenocarpus_bataua	(Prestoea_acuminata	Oenocarpus_minor))	((Pelagodoxa_henryana	(Dypsis_decaryi	Manicaria_saccifera))	Leopoldinia_pulchra))	(Dictyosperma_album	(Hydriastele_microspadix	Kentiopsis_piersoniorum)))	(Iriartea_deltoidea	Geonoma_undata)))))))	Kingia_australis);
(((Heterospathe_cagayanensis	Sabal_domingensis)	((((Attalea_speciosa	Nypa_fruticans)	((((Sclerosperma_profizianum	(((Podococcus_barteri	Veitchia_spiralis)	Pseudophoenix_vinifera)	Bactris_major))	Roystonea_regia)	(Orania_palindan	((Elaeis_guineensis	Elaeis_oleifera)	((Reinhardtia_paiewonskiana	Reinhardtia_latisecta)	(Reinhardtia_simplex	Reinhardtia_gracilis)))))	(Manicaria_saccifera	((Leopoldinia_pulchra	(Pelagodoxa_henryana	Dypsis_decaryi))	((Oenocarpus_bataua	(Prestoea_acuminata	Oenocarpus_minor))	(Dictyosperma_album	((Iriartea_deltoidea	Geonoma_undata)	(Hydriastele_microspadix	Kentiopsis_piersoniorum))))))))	Phoenix_dactylifera)	(Chamaedorea_seifrizii	Serenoa_repens)))	Kingia_australis);
((Phoenix_dactylifera	(((Chamaedorea_seifrizii	((Dictyosperma_album	(Kentiopsis_piersoniorum	(Hydriastele_microspadix	Geonoma_undata)))	((Iriartea_deltoidea	Nypa_fruticans)	(((((Sclerosperma_profizianum	Bactris_major)	((Orania_palindan	((Elaeis_guineensis	Elaeis_oleifera)	((Reinhardtia_paiewonskiana	Reinhardtia_latisecta)	(Reinhardtia_simplex	Reinhardtia_gracilis))))	Attalea_speciosa))	Roystonea_regia)	(Podococcus_barteri	(Veitchia_spiralis	Pseudophoenix_vinifera)))	((Leopoldinia_pulchra	((Pelagodoxa_henryana	Oenocarpus_bataua)	(Prestoea_acuminata	Oenocarpus_minor)))	(Dypsis_decaryi	Manicaria_saccifera))))))	Serenoa_repens)	(Heterospathe_cagayanensis	Sabal_domingensis)))	Kingia_australis);
(((Sabal_domingensis	Heterospathe_cagayanensis)	(((Chamaedorea_seifrizii	Nypa_fruticans)	((((Dypsis_decaryi	(Pelagodoxa_henryana	(Iriartea_deltoidea	Manicaria_saccifera)))	(Hydriastele_microspadix	(Kentiopsis_piersoniorum	Dictyosperma_album)))	((Oenocarpus_bataua	(Prestoea_acuminata	Oenocarpus_minor))	Leopoldinia_pulchra))	((((Reinhardtia_paiewonskiana	Reinhardtia_latisecta)	(Reinhardtia_simplex	Reinhardtia_gracilis))	Geonoma_undata)	((((((Attalea_speciosa	Bactris_major)	(Orania_palindan	(Elaeis_guineensis	Elaeis_oleifera)))	Sclerosperma_profizianum)	Roystonea_regia)	(Podococcus_barteri	Veitchia_spiralis))	Pseudophoenix_vinifera))))	(Phoenix_dactylifera	Serenoa_repens)))	Kingia_australis);
(((Sabal_domingensis	Heterospathe_cagayanensis)	(Phoenix_dactylifera	(Serenoa_repens	(Geonoma_undata	((Pseudophoenix_vinifera	Chamaedorea_seifrizii)	((Leopoldinia_pulchra	(((Dictyosperma_album	(Hydriastele_microspadix	Kentiopsis_piersoniorum))	(Dypsis_decaryi	((Nypa_fruticans	Pelagodoxa_henryana)	Manicaria_saccifera)))	(((Iriartea_deltoidea	Prestoea_acuminata)	Oenocarpus_bataua)	Oenocarpus_minor)))	((((Reinhardtia_latisecta	Reinhardtia_paiewonskiana)	Reinhardtia_gracilis)	Reinhardtia_simplex)	(((Attalea_speciosa	((Sclerosperma_profizianum	Roystonea_regia)	((Podococcus_barteri	Veitchia_spiralis)	Bactris_major)))	Orania_palindan)	(Elaeis_guineensis	Elaeis_oleifera)))))))))	Kingia_australis);
(((Sabal_domingensis	Heterospathe_cagayanensis)	(Phoenix_dactylifera	(Serenoa_repens	(((Chamaedorea_seifrizii	((Hydriastele_microspadix	Kentiopsis_piersoniorum)	(Dictyosperma_album	(((Leopoldinia_pulchra	Dypsis_decaryi)	(Oenocarpus_minor	(Oenocarpus_bataua	Prestoea_acuminata)))	(((Nypa_fruticans	Iriartea_deltoidea)	Pelagodoxa_henryana)	Manicaria_saccifera)))))	Geonoma_undata)	(Orania_palindan	((((Reinhardtia_latisecta	Reinhardtia_paiewonskiana)	(Reinhardtia_gracilis	Reinhardtia_simplex))	(Elaeis_guineensis	Elaeis_oleifera))	(((Podococcus_barteri	Veitchia_spiralis)	Bactris_major)	((Pseudophoenix_vinifera	(Attalea_speciosa	Sclerosperma_profizianum))	Roystonea_regia))))))))	Kingia_australis);
(((Sabal_domingensis	Heterospathe_cagayanensis)	(Phoenix_dactylifera	(Serenoa_repens	(((Chamaedorea_seifrizii	((Dictyosperma_album	(Hydriastele_microspadix	Kentiopsis_piersoniorum))	(((Iriartea_deltoidea	(Pelagodoxa_henryana	((Dypsis_decaryi	Manicaria_saccifera)	Veitchia_spiralis)))	Leopoldinia_pulchra)	(Nypa_fruticans	(Prestoea_acuminata	(Oenocarpus_minor	Oenocarpus_bataua))))))	Geonoma_undata)	((Pseudophoenix_vinifera	(((Reinhardtia_latisecta	Reinhardtia_paiewonskiana)	(Reinhardtia_gracilis	Reinhardtia_simplex))	Podococcus_barteri))	((Sclerosperma_profizianum	(Orania_palindan	Bactris_major))	(Attalea_speciosa	(Roystonea_regia	(Elaeis_guineensis	Elaeis_oleifera)))))))))	Kingia_australis);
(((Sabal_domingensis	Heterospathe_cagayanensis)	(Phoenix_dactylifera	(Serenoa_repens	((Geonoma_undata	(((((Pelagodoxa_henryana	(Veitchia_spiralis	Manicaria_saccifera))	Dypsis_decaryi)	(Dictyosperma_album	(Hydriastele_microspadix	Kentiopsis_piersoniorum)))	((Sclerosperma_profizianum	((Iriartea_deltoidea	Nypa_fruticans)	(Prestoea_acuminata	(Oenocarpus_minor	Oenocarpus_bataua))))	Leopoldinia_pulchra))	((Attalea_speciosa	((Bactris_major	Orania_palindan)	(((Reinhardtia_latisecta	Reinhardtia_paiewonskiana)	(Reinhardtia_gracilis	Reinhardtia_simplex))	Podococcus_barteri)))	(Roystonea_regia	(Elaeis_guineensis	Elaeis_oleifera)))))	(Pseudophoenix_vinifera	Chamaedorea_seifrizii)))))	Kingia_australis);
((Bactris_major	(((Sclerosperma_profizianum	Attalea_speciosa)	(((((Reinhardtia_latisecta	Reinhardtia_paiewonskiana)	(Reinhardtia_gracilis	Reinhardtia_simplex))	Podococcus_barteri)	(((Pseudophoenix_vinifera	Nypa_fruticans)	(Phoenix_dactylifera	(Serenoa_repens	(Sabal_domingensis	Heterospathe_cagayanensis))))	(((((Dictyosperma_album	(Geonoma_undata	(Hydriastele_microspadix	Kentiopsis_piersoniorum)))	Leopoldinia_pulchra)	((Oenocarpus_minor	Oenocarpus_bataua)	(Iriartea_deltoidea	Prestoea_acuminata)))	((Pelagodoxa_henryana	(Veitchia_spiralis	Manicaria_saccifera))	Dypsis_decaryi))	Chamaedorea_seifrizii)))	(Roystonea_regia	(Elaeis_guineensis	Elaeis_oleifera))))	Orania_palindan))	Kingia_australis);
(((Sabal_domingensis	Heterospathe_cagayanensis)	((((((((Pseudophoenix_vinifera	Leopoldinia_pulchra)	((Oenocarpus_minor	(Prestoea_acuminata	Oenocarpus_bataua))	(((Pelagodoxa_henryana	Veitchia_spiralis)	(Manicaria_saccifera	(Iriartea_deltoidea	Nypa_fruticans)))	Dypsis_decaryi)))	(((Dictyosperma_album	Kentiopsis_piersoniorum)	Hydriastele_microspadix)	Geonoma_undata))	((Orania_palindan	Roystonea_regia)	(((Elaeis_guineensis	Elaeis_oleifera)	((Reinhardtia_latisecta	Reinhardtia_paiewonskiana)	(Reinhardtia_gracilis	Reinhardtia_simplex)))	((Attalea_speciosa	Sclerosperma_profizianum)	Bactris_major))))	Podococcus_barteri)	Chamaedorea_seifrizii)	Phoenix_dactylifera)	Serenoa_repens))	Kingia_australis);
(((Heterospathe_cagayanensis	Sabal_domingensis)	((Serenoa_repens	Phoenix_dactylifera)	((((((Elaeis_guineensis	Elaeis_oleifera)	(((Reinhardtia_paiewonskiana	Reinhardtia_latisecta)	(Reinhardtia_simplex	Reinhardtia_gracilis))	(Nypa_fruticans	Attalea_speciosa)))	((Veitchia_spiralis	Roystonea_regia)	((Bactris_major	Podococcus_barteri)	Sclerosperma_profizianum)))	((((Prestoea_acuminata	(Oenocarpus_bataua	Oenocarpus_minor))	(Leopoldinia_pulchra	(Dypsis_decaryi	(Manicaria_saccifera	Pelagodoxa_henryana))))	(((Kentiopsis_piersoniorum	Hydriastele_microspadix)	Dictyosperma_album)	(Iriartea_deltoidea	Geonoma_undata)))	Orania_palindan))	Pseudophoenix_vinifera)	Chamaedorea_seifrizii)))	Kingia_australis);
(((Heterospathe_cagayanensis	Sabal_domingensis)	(((Dypsis_decaryi	(((Nypa_fruticans	Manicaria_saccifera)	Iriartea_deltoidea)	((((Reinhardtia_paiewonskiana	Reinhardtia_latisecta)	(Reinhardtia_simplex	Reinhardtia_gracilis))	Geonoma_undata)	(((Kentiopsis_piersoniorum	Hydriastele_microspadix)	Dictyosperma_album)	(((Podococcus_barteri	Pelagodoxa_henryana)	(Pseudophoenix_vinifera	(Leopoldinia_pulchra	Veitchia_spiralis)))	((Oenocarpus_bataua	(Oenocarpus_minor	Prestoea_acuminata))	(((Sclerosperma_profizianum	Bactris_major)	(((Orania_palindan	Roystonea_regia)	Elaeis_guineensis)	Elaeis_oleifera))	Attalea_speciosa)))))))	Phoenix_dactylifera)	(Serenoa_repens	Chamaedorea_seifrizii)))	Kingia_australis);
(((Heterospathe_cagayanensis	Sabal_domingensis)	(((((Orania_palindan	Oenocarpus_bataua)	((Pseudophoenix_vinifera	Leopoldinia_pulchra)	Roystonea_regia))	((Oenocarpus_minor	(Veitchia_spiralis	Prestoea_acuminata))	(((Iriartea_deltoidea	Geonoma_undata)	((Kentiopsis_piersoniorum	Hydriastele_microspadix)	Dictyosperma_album))	(Manicaria_saccifera	Dypsis_decaryi))))	(((Podococcus_barteri	Pelagodoxa_henryana)	((Reinhardtia_paiewonskiana	Reinhardtia_latisecta)	(Reinhardtia_simplex	Reinhardtia_gracilis)))	((Nypa_fruticans	Attalea_speciosa)	((Elaeis_guineensis	Elaeis_oleifera)	Bactris_major))))	(((Sclerosperma_profizianum	Chamaedorea_seifrizii)	Serenoa_repens)	Phoenix_dactylifera)))	Kingia_australis);
(((Heterospathe_cagayanensis	Sabal_domingensis)	((Phoenix_dactylifera	((Nypa_fruticans	(Attalea_speciosa	(((((Oenocarpus_bataua	(Prestoea_acuminata	Oenocarpus_minor))	((((Iriartea_deltoidea	Geonoma_undata)	Kentiopsis_piersoniorum)	Hydriastele_microspadix)	Dictyosperma_album))	(Pseudophoenix_vinifera	Leopoldinia_pulchra))	(Manicaria_saccifera	Dypsis_decaryi))	((Orania_palindan	((Podococcus_barteri	Pelagodoxa_henryana)	((Reinhardtia_paiewonskiana	Reinhardtia_latisecta)	(Reinhardtia_simplex	Reinhardtia_gracilis))))	((Elaeis_guineensis	Elaeis_oleifera)	((Sclerosperma_profizianum	(Veitchia_spiralis	Roystonea_regia))	Bactris_major))))))	Chamaedorea_seifrizii))	Serenoa_repens))	Kingia_australis);
(((Heterospathe_cagayanensis	Sabal_domingensis)	(Serenoa_repens	(Phoenix_dactylifera	((((((Nypa_fruticans	(Pelagodoxa_henryana	Manicaria_saccifera))	Dypsis_decaryi)	((Leopoldinia_pulchra	((Hydriastele_microspadix	Dictyosperma_album)	Kentiopsis_piersoniorum))	(Oenocarpus_minor	(Oenocarpus_bataua	Prestoea_acuminata))))	(Iriartea_deltoidea	Geonoma_undata))	((((Attalea_speciosa	(((Podococcus_barteri	(Pseudophoenix_vinifera	Veitchia_spiralis))	(Sclerosperma_profizianum	Bactris_major))	Roystonea_regia))	(Elaeis_guineensis	Elaeis_oleifera))	Orania_palindan)	((Reinhardtia_paiewonskiana	Reinhardtia_latisecta)	(Reinhardtia_simplex	Reinhardtia_gracilis))))	Chamaedorea_seifrizii))))	Kingia_australis);
(((Heterospathe_cagayanensis	Sabal_domingensis)	((((Pseudophoenix_vinifera	((Attalea_speciosa	((Podococcus_barteri	((Reinhardtia_paiewonskiana	Reinhardtia_latisecta)	(Reinhardtia_simplex	Reinhardtia_gracilis)))	(Bactris_major	(Elaeis_guineensis	Elaeis_oleifera))))	((Orania_palindan	Roystonea_regia)	(Sclerosperma_profizianum	(((Dictyosperma_album	(Kentiopsis_piersoniorum	Hydriastele_microspadix))	((((Veitchia_spiralis	(Pelagodoxa_henryana	Manicaria_saccifera))	Dypsis_decaryi)	(((Nypa_fruticans	Prestoea_acuminata)	Oenocarpus_bataua)	Oenocarpus_minor))	Leopoldinia_pulchra))	(Iriartea_deltoidea	Geonoma_undata))))))	Chamaedorea_seifrizii)	Serenoa_repens)	Phoenix_dactylifera))	Kingia_australis);
(((Heterospathe_cagayanensis	Sabal_domingensis)	(((((((Oenocarpus_bataua	(Oenocarpus_minor	Prestoea_acuminata))	((Manicaria_saccifera	(Veitchia_spiralis	Pelagodoxa_henryana))	Nypa_fruticans))	((Dictyosperma_album	(Hydriastele_microspadix	Kentiopsis_piersoniorum))	(Leopoldinia_pulchra	Dypsis_decaryi)))	((((Reinhardtia_paiewonskiana	Reinhardtia_latisecta)	(Reinhardtia_simplex	Reinhardtia_gracilis))	(Iriartea_deltoidea	Geonoma_undata))	((((Roystonea_regia	(Bactris_major	Sclerosperma_profizianum))	Podococcus_barteri)	(Orania_palindan	(Pseudophoenix_vinifera	Attalea_speciosa)))	(Elaeis_guineensis	Elaeis_oleifera))))	Chamaedorea_seifrizii)	Serenoa_repens)	Phoenix_dactylifera))	Kingia_australis);
(((Heterospathe_cagayanensis	Sabal_domingensis)	(((((Dictyosperma_album	((Iriartea_deltoidea	Geonoma_undata)	(Hydriastele_microspadix	Kentiopsis_piersoniorum)))	((Manicaria_saccifera	Pelagodoxa_henryana)	((Prestoea_acuminata	(Oenocarpus_bataua	Oenocarpus_minor))	(Leopoldinia_pulchra	(Veitchia_spiralis	Dypsis_decaryi)))))	(Orania_palindan	((((Reinhardtia_paiewonskiana	Reinhardtia_latisecta)	(Reinhardtia_simplex	Reinhardtia_gracilis))	Attalea_speciosa)	((Elaeis_guineensis	Elaeis_oleifera)	((Podococcus_barteri	Roystonea_regia)	(Sclerosperma_profizianum	Bactris_major))))))	(Pseudophoenix_vinifera	Chamaedorea_seifrizii))	((Nypa_fruticans	Phoenix_dactylifera)	Serenoa_repens)))	Kingia_australis);
(((Heterospathe_cagayanensis	Sabal_domingensis)	((((((((Pseudophoenix_vinifera	Bactris_major)	(Podococcus_barteri	((Veitchia_spiralis	Sclerosperma_profizianum)	Roystonea_regia)))	(Elaeis_guineensis	Elaeis_oleifera))	((((Dictyosperma_album	((Iriartea_deltoidea	Geonoma_undata)	(Hydriastele_microspadix	Kentiopsis_piersoniorum)))	(Leopoldinia_pulchra	Dypsis_decaryi))	(Manicaria_saccifera	Pelagodoxa_henryana))	(((Prestoea_acuminata	Orania_palindan)	Oenocarpus_bataua)	Oenocarpus_minor)))	((Reinhardtia_paiewonskiana	Reinhardtia_latisecta)	(Reinhardtia_simplex	Reinhardtia_gracilis)))	Attalea_speciosa)	(Nypa_fruticans	Chamaedorea_seifrizii))	(Phoenix_dactylifera	Serenoa_repens)))	Kingia_australis);
(((Heterospathe_cagayanensis	Sabal_domingensis)	((((((Roystonea_regia	(Sclerosperma_profizianum	Bactris_major))	((Elaeis_guineensis	Elaeis_oleifera)	((Reinhardtia_paiewonskiana	Reinhardtia_latisecta)	(Reinhardtia_simplex	Reinhardtia_gracilis))))	((Pseudophoenix_vinifera	Attalea_speciosa)	Orania_palindan))	((Prestoea_acuminata	(((Nypa_fruticans	(Manicaria_saccifera	Pelagodoxa_henryana))	((Dictyosperma_album	Kentiopsis_piersoniorum)	Hydriastele_microspadix))	((Oenocarpus_minor	Oenocarpus_bataua)	(Leopoldinia_pulchra	Dypsis_decaryi))))	(Iriartea_deltoidea	Geonoma_undata)))	(Podococcus_barteri	Veitchia_spiralis))	((Chamaedorea_seifrizii	Serenoa_repens)	Phoenix_dactylifera)))	Kingia_australis);
(((Chamaedorea_seifrizii	((((((Oenocarpus_bataua	Prestoea_acuminata)	Oenocarpus_minor)	((((Geonoma_undata	(Kentiopsis_piersoniorum	(Dypsis_decaryi	Hydriastele_microspadix)))	Dictyosperma_album)	((Manicaria_saccifera	Pelagodoxa_henryana)	Veitchia_spiralis))	Leopoldinia_pulchra))	((((Reinhardtia_gracilis	Reinhardtia_simplex)	(Reinhardtia_latisecta	Reinhardtia_paiewonskiana))	Podococcus_barteri)	(((Roystonea_regia	(Elaeis_guineensis	Elaeis_oleifera))	Orania_palindan)	((Sclerosperma_profizianum	Attalea_speciosa)	(Iriartea_deltoidea	Bactris_major)))))	Pseudophoenix_vinifera)	((Sabal_domingensis	Heterospathe_cagayanensis)	(Serenoa_repens	Phoenix_dactylifera))))	Nypa_fruticans)	Kingia_australis);
((Phoenix_dactylifera	((Heterospathe_cagayanensis	Sabal_domingensis)	(Serenoa_repens	(Chamaedorea_seifrizii	(Nypa_fruticans	((((((Kentiopsis_piersoniorum	Hydriastele_microspadix)	Dictyosperma_album)	((Dypsis_decaryi	(Leopoldinia_pulchra	(Oenocarpus_bataua	(Prestoea_acuminata	Oenocarpus_minor))))	((Manicaria_saccifera	Pelagodoxa_henryana)	Veitchia_spiralis)))	(Geonoma_undata	Iriartea_deltoidea))	(Pseudophoenix_vinifera	((((Roystonea_regia	(Elaeis_guineensis	Elaeis_oleifera))	((Reinhardtia_gracilis	Reinhardtia_simplex)	(Reinhardtia_latisecta	Reinhardtia_paiewonskiana)))	(Attalea_speciosa	(Sclerosperma_profizianum	Bactris_major)))	Orania_palindan)))	Podococcus_barteri))))))	Kingia_australis);
(((Heterospathe_cagayanensis	Sabal_domingensis)	(((Pseudophoenix_vinifera	Chamaedorea_seifrizii)	((Nypa_fruticans	((Veitchia_spiralis	Podococcus_barteri)	(((Bactris_major	(((Sclerosperma_profizianum	Roystonea_regia)	(Elaeis_guineensis	Elaeis_oleifera))	Attalea_speciosa))	Orania_palindan)	((Reinhardtia_gracilis	Reinhardtia_simplex)	(Reinhardtia_latisecta	Reinhardtia_paiewonskiana)))))	((((Kentiopsis_piersoniorum	Hydriastele_microspadix)	Dictyosperma_album)	(Oenocarpus_bataua	(Prestoea_acuminata	Oenocarpus_minor)))	((Dypsis_decaryi	Leopoldinia_pulchra)	((Manicaria_saccifera	Pelagodoxa_henryana)	(Geonoma_undata	Iriartea_deltoidea))))))	(Serenoa_repens	Phoenix_dactylifera)))	Kingia_australis);
(((Heterospathe_cagayanensis	Sabal_domingensis)	((((Pseudophoenix_vinifera	Chamaedorea_seifrizii)	(((Podococcus_barteri	((Reinhardtia_gracilis	Reinhardtia_simplex)	(Reinhardtia_latisecta	Reinhardtia_paiewonskiana)))	(((Iriartea_deltoidea	(Oenocarpus_bataua	Oenocarpus_minor))	Prestoea_acuminata)	((Dypsis_decaryi	Leopoldinia_pulchra)	(((Veitchia_spiralis	Manicaria_saccifera)	(Nypa_fruticans	Pelagodoxa_henryana))	((Kentiopsis_piersoniorum	Hydriastele_microspadix)	Dictyosperma_album)))))	((Elaeis_guineensis	Elaeis_oleifera)	((Attalea_speciosa	(Sclerosperma_profizianum	(Bactris_major	Roystonea_regia)))	Orania_palindan))))	Geonoma_undata)	(Serenoa_repens	Phoenix_dactylifera)))	Kingia_australis);
(((Heterospathe_cagayanensis	Sabal_domingensis)	(((Pseudophoenix_vinifera	((((Oenocarpus_bataua	Oenocarpus_minor)	((Hydriastele_microspadix	(((Dypsis_decaryi	Leopoldinia_pulchra)	Dictyosperma_album)	Kentiopsis_piersoniorum))	(((Nypa_fruticans	Prestoea_acuminata)	((Iriartea_deltoidea	Manicaria_saccifera)	Pelagodoxa_henryana))	Geonoma_undata)))	((Podococcus_barteri	((Reinhardtia_gracilis	Reinhardtia_simplex)	(Reinhardtia_latisecta	Reinhardtia_paiewonskiana)))	(((Bactris_major	Sclerosperma_profizianum)	Attalea_speciosa)	(Orania_palindan	(Elaeis_guineensis	Elaeis_oleifera)))))	(Veitchia_spiralis	Roystonea_regia)))	Chamaedorea_seifrizii)	(Serenoa_repens	Phoenix_dactylifera)))	Kingia_australis);
(((Heterospathe_cagayanensis	Sabal_domingensis)	((((Pseudophoenix_vinifera	(((Oenocarpus_minor	((Prestoea_acuminata	Nypa_fruticans)	Oenocarpus_bataua))	((Dypsis_decaryi	((Veitchia_spiralis	Manicaria_saccifera)	Pelagodoxa_henryana))	((((Iriartea_deltoidea	Geonoma_undata)	(Kentiopsis_piersoniorum	Hydriastele_microspadix))	Dictyosperma_album)	Leopoldinia_pulchra)))	((Podococcus_barteri	((Reinhardtia_gracilis	Reinhardtia_simplex)	(Reinhardtia_latisecta	Reinhardtia_paiewonskiana)))	(((Roystonea_regia	(Bactris_major	Sclerosperma_profizianum))	(Elaeis_guineensis	Elaeis_oleifera))	(Attalea_speciosa	Orania_palindan)))))	Chamaedorea_seifrizii)	Serenoa_repens)	Phoenix_dactylifera))	Kingia_australis);
(((Heterospathe_cagayanensis	Sabal_domingensis)	((((Pseudophoenix_vinifera	((((((Veitchia_spiralis	Manicaria_saccifera)	Pelagodoxa_henryana)	(Leopoldinia_pulchra	Dypsis_decaryi))	(Nypa_fruticans	((Prestoea_acuminata	Oenocarpus_bataua)	Oenocarpus_minor)))	((Hydriastele_microspadix	Kentiopsis_piersoniorum)	(Dictyosperma_album	(Iriartea_deltoidea	Geonoma_undata))))	((Orania_palindan	Roystonea_regia)	(Bactris_major	((Elaeis_guineensis	Elaeis_oleifera)	((Podococcus_barteri	((Reinhardtia_gracilis	Reinhardtia_simplex)	(Reinhardtia_latisecta	Reinhardtia_paiewonskiana)))	(Sclerosperma_profizianum	Attalea_speciosa)))))))	Chamaedorea_seifrizii)	Serenoa_repens)	Phoenix_dactylifera))	Kingia_australis);
(((Heterospathe_cagayanensis	Sabal_domingensis)	((((Pseudophoenix_vinifera	(((((Iriartea_deltoidea	(Pelagodoxa_henryana	Manicaria_saccifera))	(Leopoldinia_pulchra	(((Hydriastele_microspadix	Dictyosperma_album)	Kentiopsis_piersoniorum)	Geonoma_undata)))	((Prestoea_acuminata	Oenocarpus_bataua)	Oenocarpus_minor))	((Orania_palindan	Roystonea_regia)	((((Reinhardtia_gracilis	Reinhardtia_simplex)	(Reinhardtia_latisecta	Reinhardtia_paiewonskiana))	(Nypa_fruticans	Attalea_speciosa))	((Elaeis_guineensis	Elaeis_oleifera)	((Sclerosperma_profizianum	Bactris_major)	(Podococcus_barteri	Veitchia_spiralis))))))	Dypsis_decaryi))	Chamaedorea_seifrizii)	Serenoa_repens)	Phoenix_dactylifera))	Kingia_australis);
(((Heterospathe_cagayanensis	Sabal_domingensis)	(((Nypa_fruticans	(Podococcus_barteri	(Pseudophoenix_vinifera	(((Pelagodoxa_henryana	(Veitchia_spiralis	Manicaria_saccifera))	((Dictyosperma_album	((Kentiopsis_piersoniorum	Hydriastele_microspadix)	Geonoma_undata))	((Dypsis_decaryi	Leopoldinia_pulchra)	(Oenocarpus_bataua	(Oenocarpus_minor	Prestoea_acuminata)))))	((Orania_palindan	(((Roystonea_regia	Elaeis_guineensis)	Elaeis_oleifera)	((Attalea_speciosa	Sclerosperma_profizianum)	((Reinhardtia_gracilis	Reinhardtia_simplex)	(Reinhardtia_latisecta	Reinhardtia_paiewonskiana)))))	(Iriartea_deltoidea	Bactris_major))))))	(Phoenix_dactylifera	Chamaedorea_seifrizii))	Serenoa_repens))	Kingia_australis);
(((Heterospathe_cagayanensis	Sabal_domingensis)	(Phoenix_dactylifera	((Chamaedorea_seifrizii	(Pseudophoenix_vinifera	(((((Oenocarpus_minor	((Veitchia_spiralis	Prestoea_acuminata)	Oenocarpus_bataua))	(Leopoldinia_pulchra	(Dictyosperma_album	((Hydriastele_microspadix	Kentiopsis_piersoniorum)	((Nypa_fruticans	Iriartea_deltoidea)	Geonoma_undata)))))	((Podococcus_barteri	Pelagodoxa_henryana)	Manicaria_saccifera))	(Attalea_speciosa	((((Reinhardtia_gracilis	Reinhardtia_simplex)	(Reinhardtia_latisecta	Reinhardtia_paiewonskiana))	((Roystonea_regia	Elaeis_guineensis)	Elaeis_oleifera))	((Bactris_major	Sclerosperma_profizianum)	Orania_palindan))))	Dypsis_decaryi)))	Serenoa_repens)))	Kingia_australis);
(((Sabal_domingensis	Heterospathe_cagayanensis)	(Serenoa_repens	(Phoenix_dactylifera	((Chamaedorea_seifrizii	Pseudophoenix_vinifera)	(Podococcus_barteri	(Veitchia_spiralis	(((Sclerosperma_profizianum	(Orania_palindan	Roystonea_regia))	((Attalea_speciosa	(((Reinhardtia_gracilis	Reinhardtia_simplex)	(Reinhardtia_paiewonskiana	Reinhardtia_latisecta))	(Elaeis_oleifera	Elaeis_guineensis)))	Bactris_major))	(Geonoma_undata	((Dictyosperma_album	((((Nypa_fruticans	(Oenocarpus_bataua	(Iriartea_deltoidea	Prestoea_acuminata)))	Oenocarpus_minor)	((Dypsis_decaryi	Manicaria_saccifera)	Pelagodoxa_henryana))	Leopoldinia_pulchra))	(Kentiopsis_piersoniorum	Hydriastele_microspadix))))))))))	Kingia_australis);
(((Sabal_domingensis	Heterospathe_cagayanensis)	(Serenoa_repens	(Phoenix_dactylifera	((Chamaedorea_seifrizii	Pseudophoenix_vinifera)	(((((Reinhardtia_gracilis	Reinhardtia_simplex)	(Reinhardtia_paiewonskiana	Reinhardtia_latisecta))	Podococcus_barteri)	((Orania_palindan	(Elaeis_oleifera	Elaeis_guineensis))	(Roystonea_regia	((Attalea_speciosa	Sclerosperma_profizianum)	Bactris_major))))	(((((Dypsis_decaryi	(Manicaria_saccifera	Veitchia_spiralis))	Pelagodoxa_henryana)	(Nypa_fruticans	((Kentiopsis_piersoniorum	Dictyosperma_album)	Hydriastele_microspadix)))	(((Prestoea_acuminata	Oenocarpus_minor)	Oenocarpus_bataua)	Leopoldinia_pulchra))	(Iriartea_deltoidea	Geonoma_undata)))))))	Kingia_australis);
(((Sabal_domingensis	Heterospathe_cagayanensis)	(Serenoa_repens	(Phoenix_dactylifera	((Chamaedorea_seifrizii	Pseudophoenix_vinifera)	((((Veitchia_spiralis	Podococcus_barteri)	(((Hydriastele_microspadix	(Kentiopsis_piersoniorum	(Manicaria_saccifera	(Nypa_fruticans	Pelagodoxa_henryana))))	Dictyosperma_album)	(((Prestoea_acuminata	Oenocarpus_minor)	Oenocarpus_bataua)	(Dypsis_decaryi	Leopoldinia_pulchra))))	(((Reinhardtia_gracilis	Reinhardtia_simplex)	(Reinhardtia_paiewonskiana	Reinhardtia_latisecta))	(Iriartea_deltoidea	Geonoma_undata)))	(Orania_palindan	((Elaeis_oleifera	Elaeis_guineensis)	((Roystonea_regia	(Sclerosperma_profizianum	Bactris_major))	Attalea_speciosa))))))))	Kingia_australis);
(((Sabal_domingensis	Heterospathe_cagayanensis)	(Serenoa_repens	(Phoenix_dactylifera	((Chamaedorea_seifrizii	Pseudophoenix_vinifera)	((((Elaeis_oleifera	Elaeis_guineensis)	(Bactris_major	((Orania_palindan	(Pelagodoxa_henryana	(Podococcus_barteri	((Reinhardtia_gracilis	Reinhardtia_simplex)	(Reinhardtia_paiewonskiana	Reinhardtia_latisecta)))))	(Nypa_fruticans	Attalea_speciosa))))	Roystonea_regia)	(((Sclerosperma_profizianum	Dypsis_decaryi)	Leopoldinia_pulchra)	(((Veitchia_spiralis	Manicaria_saccifera)	(Dictyosperma_album	((Iriartea_deltoidea	Geonoma_undata)	(Hydriastele_microspadix	Kentiopsis_piersoniorum))))	(Oenocarpus_minor	(Oenocarpus_bataua	Prestoea_acuminata)))))))))	Kingia_australis);
(((Sabal_domingensis	Heterospathe_cagayanensis)	((Chamaedorea_seifrizii	(Pseudophoenix_vinifera	((Bactris_major	(Sclerosperma_profizianum	Orania_palindan))	(((Geonoma_undata	((Reinhardtia_gracilis	Reinhardtia_simplex)	(Reinhardtia_paiewonskiana	Reinhardtia_latisecta)))	((Nypa_fruticans	Attalea_speciosa)	(((Dypsis_decaryi	Leopoldinia_pulchra)	(((Podococcus_barteri	Dictyosperma_album)	Kentiopsis_piersoniorum)	Hydriastele_microspadix))	(((Prestoea_acuminata	Oenocarpus_bataua)	Oenocarpus_minor)	(Veitchia_spiralis	(Manicaria_saccifera	(Iriartea_deltoidea	Pelagodoxa_henryana)))))))	(Roystonea_regia	(Elaeis_oleifera	Elaeis_guineensis))))))	(Phoenix_dactylifera	Serenoa_repens)))	Kingia_australis);
(((Sabal_domingensis	Heterospathe_cagayanensis)	((Phoenix_dactylifera	(((((Geonoma_undata	((Reinhardtia_gracilis	Reinhardtia_simplex)	(Reinhardtia_paiewonskiana	Reinhardtia_latisecta)))	Dictyosperma_album)	Pseudophoenix_vinifera)	((((Orania_palindan	((Elaeis_oleifera	Elaeis_guineensis)	((Iriartea_deltoidea	Bactris_major)	Attalea_speciosa)))	(Dypsis_decaryi	(Manicaria_saccifera	Pelagodoxa_henryana)))	((Kentiopsis_piersoniorum	Hydriastele_microspadix)	(Leopoldinia_pulchra	(((Roystonea_regia	Sclerosperma_profizianum)	Podococcus_barteri)	Veitchia_spiralis))))	(Nypa_fruticans	((Prestoea_acuminata	Oenocarpus_minor)	Oenocarpus_bataua))))	Chamaedorea_seifrizii))	Serenoa_repens))	Kingia_australis);
(((Sabal_domingensis	Heterospathe_cagayanensis)	((Phoenix_dactylifera	(((((((Oenocarpus_minor	Oenocarpus_bataua)	Prestoea_acuminata)	(Leopoldinia_pulchra	((Orania_palindan	(Dypsis_decaryi	(Manicaria_saccifera	(Nypa_fruticans	Pelagodoxa_henryana))))	((Kentiopsis_piersoniorum	Hydriastele_microspadix)	Dictyosperma_album))))	(Iriartea_deltoidea	Geonoma_undata))	((((Podococcus_barteri	(Sclerosperma_profizianum	(Veitchia_spiralis	Roystonea_regia)))	Bactris_major)	Attalea_speciosa)	((Elaeis_oleifera	Elaeis_guineensis)	((Reinhardtia_gracilis	Reinhardtia_simplex)	(Reinhardtia_paiewonskiana	Reinhardtia_latisecta)))))	Pseudophoenix_vinifera)	Chamaedorea_seifrizii))	Serenoa_repens))	Kingia_australis);
(((Sabal_domingensis	Heterospathe_cagayanensis)	((Phoenix_dactylifera	((((((Iriartea_deltoidea	Geonoma_undata)	(Dypsis_decaryi	(Pelagodoxa_henryana	Manicaria_saccifera)))	(Nypa_fruticans	((Oenocarpus_minor	Oenocarpus_bataua)	Prestoea_acuminata)))	((Kentiopsis_piersoniorum	Hydriastele_microspadix)	Dictyosperma_album))	(Pseudophoenix_vinifera	Leopoldinia_pulchra))	((((((((Reinhardtia_gracilis	Reinhardtia_simplex)	(Reinhardtia_paiewonskiana	Reinhardtia_latisecta))	Podococcus_barteri)	Veitchia_spiralis)	Bactris_major)	(Sclerosperma_profizianum	Roystonea_regia))	Orania_palindan)	(Attalea_speciosa	(Chamaedorea_seifrizii	(Elaeis_oleifera	Elaeis_guineensis))))))	Serenoa_repens))	Kingia_australis);
(((Sabal_domingensis	Heterospathe_cagayanensis)	((Phoenix_dactylifera	((Geonoma_undata	Pseudophoenix_vinifera)	((Orania_palindan	((Attalea_speciosa	((Chamaedorea_seifrizii	(Elaeis_oleifera	Elaeis_guineensis))	((Podococcus_barteri	Veitchia_spiralis)	((Roystonea_regia	Sclerosperma_profizianum)	Bactris_major))))	(Reinhardtia_paiewonskiana	(Reinhardtia_latisecta	(Reinhardtia_gracilis	Reinhardtia_simplex)))))	((Nypa_fruticans	(Pelagodoxa_henryana	(Iriartea_deltoidea	Manicaria_saccifera)))	(((Oenocarpus_minor	Oenocarpus_bataua)	Prestoea_acuminata)	(((Kentiopsis_piersoniorum	Hydriastele_microspadix)	Dictyosperma_album)	(Leopoldinia_pulchra	Dypsis_decaryi)))))))	Serenoa_repens))	Kingia_australis);
(((Sabal_domingensis	Heterospathe_cagayanensis)	((Phoenix_dactylifera	((Pseudophoenix_vinifera	((((Attalea_speciosa	(((Orania_palindan	Bactris_major)	(Reinhardtia_latisecta	((Reinhardtia_gracilis	Reinhardtia_simplex)	Reinhardtia_paiewonskiana)))	(Elaeis_oleifera	Elaeis_guineensis)))	Sclerosperma_profizianum)	Roystonea_regia)	(Podococcus_barteri	((Iriartea_deltoidea	Geonoma_undata)	((((Veitchia_spiralis	Pelagodoxa_henryana)	Manicaria_saccifera)	((((Nypa_fruticans	Prestoea_acuminata)	Oenocarpus_bataua)	Oenocarpus_minor)	(Leopoldinia_pulchra	Dypsis_decaryi)))	((Kentiopsis_piersoniorum	Hydriastele_microspadix)	Dictyosperma_album))))))	Chamaedorea_seifrizii))	Serenoa_repens))	Kingia_australis);
((((((Pseudophoenix_vinifera	(((((Elaeis_oleifera	Elaeis_guineensis)	Attalea_speciosa)	(((((Reinhardtia_gracilis	Reinhardtia_simplex)	(Reinhardtia_paiewonskiana	Reinhardtia_latisecta))	Podococcus_barteri)	(Veitchia_spiralis	Bactris_major))	Sclerosperma_profizianum))	(Orania_palindan	Roystonea_regia))	((((Pelagodoxa_henryana	Manicaria_saccifera)	(Hydriastele_microspadix	(Dictyosperma_album	Kentiopsis_piersoniorum)))	((Dypsis_decaryi	Leopoldinia_pulchra)	((Iriartea_deltoidea	Nypa_fruticans)	((Oenocarpus_minor	Oenocarpus_bataua)	Prestoea_acuminata))))	Geonoma_undata)))	Chamaedorea_seifrizii)	Serenoa_repens)	Phoenix_dactylifera)	(Heterospathe_cagayanensis	Sabal_domingensis))	Kingia_australis);
(((Phoenix_dactylifera	(((((Pseudophoenix_vinifera	(Veitchia_spiralis	((Orania_palindan	Roystonea_regia)	((((((Reinhardtia_gracilis	Reinhardtia_simplex)	(Reinhardtia_paiewonskiana	Reinhardtia_latisecta))	Attalea_speciosa)	(Elaeis_oleifera	Elaeis_guineensis))	Bactris_major)	Sclerosperma_profizianum))))	(((Prestoea_acuminata	(Pelagodoxa_henryana	Manicaria_saccifera))	((Dypsis_decaryi	(Oenocarpus_minor	Oenocarpus_bataua))	Leopoldinia_pulchra))	(Dictyosperma_album	(Kentiopsis_piersoniorum	((Iriartea_deltoidea	Geonoma_undata)	Hydriastele_microspadix)))))	Podococcus_barteri)	Nypa_fruticans)	(Chamaedorea_seifrizii	Serenoa_repens)))	(Heterospathe_cagayanensis	Sabal_domingensis))	Kingia_australis);
(((Phoenix_dactylifera	((Chamaedorea_seifrizii	((Pseudophoenix_vinifera	((((Prestoea_acuminata	Oenocarpus_bataua)	Oenocarpus_minor)	(((Dictyosperma_album	(Kentiopsis_piersoniorum	Hydriastele_microspadix))	((Iriartea_deltoidea	Geonoma_undata)	Leopoldinia_pulchra))	(Nypa_fruticans	(Pelagodoxa_henryana	Manicaria_saccifera))))	(Veitchia_spiralis	((Roystonea_regia	((((Orania_palindan	((Reinhardtia_gracilis	Reinhardtia_simplex)	(Reinhardtia_paiewonskiana	Reinhardtia_latisecta)))	(Elaeis_oleifera	Elaeis_guineensis))	Attalea_speciosa)	(Sclerosperma_profizianum	Bactris_major)))	Podococcus_barteri))))	Dypsis_decaryi))	Serenoa_repens))	(Heterospathe_cagayanensis	Sabal_domingensis))	Kingia_australis);
((Nypa_fruticans	(Chamaedorea_seifrizii	(((((((Oenocarpus_minor	(Prestoea_acuminata	Oenocarpus_bataua))	(Dypsis_decaryi	Leopoldinia_pulchra))	(((Dictyosperma_album	Kentiopsis_piersoniorum)	Hydriastele_microspadix)	((Pelagodoxa_henryana	Manicaria_saccifera)	(Iriartea_deltoidea	Geonoma_undata))))	((Roystonea_regia	((Bactris_major	((Orania_palindan	((Reinhardtia_gracilis	Reinhardtia_simplex)	(Reinhardtia_paiewonskiana	Reinhardtia_latisecta)))	(Elaeis_oleifera	Elaeis_guineensis)))	Attalea_speciosa))	Sclerosperma_profizianum))	Pseudophoenix_vinifera)	(Veitchia_spiralis	Podococcus_barteri))	(Serenoa_repens	((Heterospathe_cagayanensis	Sabal_domingensis)	Phoenix_dactylifera)))))	Kingia_australis);
(((((Chamaedorea_seifrizii	(Heterospathe_cagayanensis	((Veitchia_spiralis	Podococcus_barteri)	((((Leopoldinia_pulchra	((Nypa_fruticans	((Prestoea_acuminata	Oenocarpus_bataua)	Oenocarpus_minor))	((Pelagodoxa_henryana	(Iriartea_deltoidea	Manicaria_saccifera))	Dypsis_decaryi)))	(Dictyosperma_album	(Kentiopsis_piersoniorum	(Hydriastele_microspadix	Geonoma_undata))))	(Roystonea_regia	((Bactris_major	Sclerosperma_profizianum)	(((Attalea_speciosa	((Reinhardtia_gracilis	Reinhardtia_simplex)	(Reinhardtia_paiewonskiana	Reinhardtia_latisecta)))	(Elaeis_oleifera	Elaeis_guineensis))	Orania_palindan))))	Pseudophoenix_vinifera))))	Phoenix_dactylifera)	Sabal_domingensis)	Serenoa_repens)	Kingia_australis);
(((Sabal_domingensis	Heterospathe_cagayanensis)	((Chamaedorea_seifrizii	((((Attalea_speciosa	Elaeis_oleifera)	Elaeis_guineensis)	((Orania_palindan	((((Dypsis_decaryi	Leopoldinia_pulchra)	((Prestoea_acuminata	Oenocarpus_bataua)	Oenocarpus_minor))	(Pelagodoxa_henryana	(Nypa_fruticans	Manicaria_saccifera)))	((Kentiopsis_piersoniorum	Hydriastele_microspadix)	(Iriartea_deltoidea	Geonoma_undata))))	(Roystonea_regia	((Podococcus_barteri	(Veitchia_spiralis	(Pseudophoenix_vinifera	Bactris_major)))	Sclerosperma_profizianum))))	(((Reinhardtia_gracilis	Reinhardtia_simplex)	(Reinhardtia_paiewonskiana	Reinhardtia_latisecta))	Dictyosperma_album)))	(Phoenix_dactylifera	Serenoa_repens)))	Kingia_australis);
(((Sabal_domingensis	Heterospathe_cagayanensis)	(((Pseudophoenix_vinifera	Chamaedorea_seifrizii)	(Dypsis_decaryi	(Geonoma_undata	((((Reinhardtia_gracilis	Reinhardtia_simplex)	(Reinhardtia_paiewonskiana	Reinhardtia_latisecta))	((Elaeis_oleifera	Elaeis_guineensis)	((Attalea_speciosa	((Roystonea_regia	Sclerosperma_profizianum)	((Podococcus_barteri	Veitchia_spiralis)	(Iriartea_deltoidea	Bactris_major))))	Orania_palindan)))	((Dictyosperma_album	(Hydriastele_microspadix	Kentiopsis_piersoniorum))	((Pelagodoxa_henryana	(Nypa_fruticans	Manicaria_saccifera))	(Leopoldinia_pulchra	(Oenocarpus_bataua	(Oenocarpus_minor	Prestoea_acuminata)))))))))	(Phoenix_dactylifera	Serenoa_repens)))	Kingia_australis);
(((Sabal_domingensis	Heterospathe_cagayanensis)	((Chamaedorea_seifrizii	((((Reinhardtia_gracilis	Reinhardtia_simplex)	(Reinhardtia_paiewonskiana	Reinhardtia_latisecta))	Geonoma_undata)	((Orania_palindan	(((Attalea_speciosa	Elaeis_oleifera)	Elaeis_guineensis)	(Roystonea_regia	(((Veitchia_spiralis	(Pseudophoenix_vinifera	(Iriartea_deltoidea	Bactris_major)))	Podococcus_barteri)	Sclerosperma_profizianum))))	((Dictyosperma_album	(Dypsis_decaryi	(Hydriastele_microspadix	Kentiopsis_piersoniorum)))	((Leopoldinia_pulchra	(Oenocarpus_bataua	(Oenocarpus_minor	Prestoea_acuminata)))	(Pelagodoxa_henryana	(Nypa_fruticans	Manicaria_saccifera)))))))	(Phoenix_dactylifera	Serenoa_repens)))	Kingia_australis);
(((Sabal_domingensis	Heterospathe_cagayanensis)	(Serenoa_repens	(Phoenix_dactylifera	(Chamaedorea_seifrizii	(((Dictyosperma_album	(Hydriastele_microspadix	Kentiopsis_piersoniorum))	((Orania_palindan	((((Reinhardtia_gracilis	Reinhardtia_simplex)	(Reinhardtia_paiewonskiana	Reinhardtia_latisecta))	((Elaeis_oleifera	Roystonea_regia)	Elaeis_guineensis))	((Sclerosperma_profizianum	(Bactris_major	(Veitchia_spiralis	(Pseudophoenix_vinifera	Podococcus_barteri))))	Attalea_speciosa)))	(Iriartea_deltoidea	Geonoma_undata)))	(((Nypa_fruticans	(Manicaria_saccifera	Pelagodoxa_henryana))	(Dypsis_decaryi	Leopoldinia_pulchra))	(Oenocarpus_bataua	(Oenocarpus_minor	Prestoea_acuminata))))))))	Kingia_australis);
(((Sabal_domingensis	Heterospathe_cagayanensis)	(Phoenix_dactylifera	(Serenoa_repens	((((((Pseudophoenix_vinifera	Oenocarpus_bataua)	Chamaedorea_seifrizii)	((((Dypsis_decaryi	Leopoldinia_pulchra)	(Dictyosperma_album	(Hydriastele_microspadix	Kentiopsis_piersoniorum)))	((Manicaria_saccifera	Pelagodoxa_henryana)	Iriartea_deltoidea))	(Geonoma_undata	(Oenocarpus_minor	Prestoea_acuminata))))	(((((Reinhardtia_gracilis	Reinhardtia_simplex)	(Reinhardtia_paiewonskiana	Reinhardtia_latisecta))	Orania_palindan)	Bactris_major)	(((Elaeis_oleifera	Elaeis_guineensis)	(Sclerosperma_profizianum	Roystonea_regia))	Attalea_speciosa)))	(Veitchia_spiralis	Podococcus_barteri))	Nypa_fruticans))))	Kingia_australis);
((Pelagodoxa_henryana	((((Reinhardtia_gracilis	Reinhardtia_simplex)	(Reinhardtia_paiewonskiana	Reinhardtia_latisecta))	Podococcus_barteri)	(((((Hydriastele_microspadix	(Geonoma_undata	Kentiopsis_piersoniorum))	Dictyosperma_album)	(((Manicaria_saccifera	Veitchia_spiralis)	Dypsis_decaryi)	(Leopoldinia_pulchra	(((Iriartea_deltoidea	Prestoea_acuminata)	Oenocarpus_bataua)	Oenocarpus_minor))))	(((Roystonea_regia	(Elaeis_guineensis	Elaeis_oleifera))	Bactris_major)	((Sclerosperma_profizianum	(Attalea_speciosa	Pseudophoenix_vinifera))	Orania_palindan)))	((Nypa_fruticans	Chamaedorea_seifrizii)	((Phoenix_dactylifera	(Heterospathe_cagayanensis	Sabal_domingensis))	Serenoa_repens)))))	Kingia_australis);
(((Heterospathe_cagayanensis	Sabal_domingensis)	((Serenoa_repens	((((((((Bactris_major	Sclerosperma_profizianum)	(Elaeis_guineensis	Elaeis_oleifera))	((Attalea_speciosa	Orania_palindan)	((Reinhardtia_gracilis	Reinhardtia_simplex)	(Reinhardtia_paiewonskiana	Reinhardtia_latisecta))))	Roystonea_regia)	((((Hydriastele_microspadix	((Iriartea_deltoidea	Geonoma_undata)	Kentiopsis_piersoniorum))	Dictyosperma_album)	((Pelagodoxa_henryana	Dypsis_decaryi)	Leopoldinia_pulchra))	((Oenocarpus_minor	(Oenocarpus_bataua	Prestoea_acuminata))	Manicaria_saccifera)))	Pseudophoenix_vinifera)	(Veitchia_spiralis	Podococcus_barteri))	(Nypa_fruticans	Chamaedorea_seifrizii)))	Phoenix_dactylifera))	Kingia_australis);
(((Heterospathe_cagayanensis	Sabal_domingensis)	((Serenoa_repens	(((((((((Reinhardtia_gracilis	Reinhardtia_simplex)	(Reinhardtia_paiewonskiana	Reinhardtia_latisecta))	Podococcus_barteri)	(Bactris_major	Orania_palindan))	(Roystonea_regia	(Elaeis_guineensis	Elaeis_oleifera)))	(((Pelagodoxa_henryana	(Manicaria_saccifera	(Veitchia_spiralis	Prestoea_acuminata)))	((Dypsis_decaryi	(Oenocarpus_minor	Oenocarpus_bataua))	(Sclerosperma_profizianum	Leopoldinia_pulchra)))	(((Hydriastele_microspadix	Kentiopsis_piersoniorum)	(Iriartea_deltoidea	Geonoma_undata))	Dictyosperma_album)))	(Nypa_fruticans	Attalea_speciosa))	Pseudophoenix_vinifera)	Chamaedorea_seifrizii))	Phoenix_dactylifera))	Kingia_australis);
((Orania_palindan	((((Pseudophoenix_vinifera	(Chamaedorea_seifrizii	(((Heterospathe_cagayanensis	Sabal_domingensis)	Serenoa_repens)	(Nypa_fruticans	Phoenix_dactylifera))))	((((Reinhardtia_gracilis	Reinhardtia_simplex)	(Reinhardtia_paiewonskiana	Reinhardtia_latisecta))	Podococcus_barteri)	((Elaeis_guineensis	(Attalea_speciosa	Elaeis_oleifera))	(Iriartea_deltoidea	Bactris_major))))	(((Prestoea_acuminata	(Pelagodoxa_henryana	Manicaria_saccifera))	(Oenocarpus_minor	Oenocarpus_bataua))	((Leopoldinia_pulchra	(Sclerosperma_profizianum	(Veitchia_spiralis	Dypsis_decaryi)))	(((Hydriastele_microspadix	Kentiopsis_piersoniorum)	Geonoma_undata)	Dictyosperma_album))))	Roystonea_regia))	Kingia_australis);
(((Heterospathe_cagayanensis	Sabal_domingensis)	(Serenoa_repens	(Phoenix_dactylifera	((((((Attalea_speciosa	((Elaeis_guineensis	Elaeis_oleifera)	Bactris_major))	(Geonoma_undata	((Reinhardtia_gracilis	Reinhardtia_simplex)	(Reinhardtia_paiewonskiana	Reinhardtia_latisecta))))	(Roystonea_regia	Orania_palindan))	(((Hydriastele_microspadix	Kentiopsis_piersoniorum)	(Podococcus_barteri	Dictyosperma_album))	(((Iriartea_deltoidea	Nypa_fruticans)	(Pelagodoxa_henryana	Manicaria_saccifera))	((Oenocarpus_minor	(Oenocarpus_bataua	(Veitchia_spiralis	Prestoea_acuminata)))	((Sclerosperma_profizianum	Leopoldinia_pulchra)	Dypsis_decaryi)))))	Pseudophoenix_vinifera)	Chamaedorea_seifrizii))))	Kingia_australis);
(((((Geonoma_undata	((Reinhardtia_gracilis	Reinhardtia_simplex)	(Reinhardtia_paiewonskiana	Reinhardtia_latisecta)))	(((Orania_palindan	(((Veitchia_spiralis	(Sclerosperma_profizianum	Roystonea_regia))	Podococcus_barteri)	(Bactris_major	Pseudophoenix_vinifera)))	(Elaeis_guineensis	(Attalea_speciosa	Elaeis_oleifera)))	(((Pelagodoxa_henryana	((Iriartea_deltoidea	Nypa_fruticans)	Manicaria_saccifera))	((Leopoldinia_pulchra	Dypsis_decaryi)	(Oenocarpus_minor	(Oenocarpus_bataua	Prestoea_acuminata))))	((Hydriastele_microspadix	Kentiopsis_piersoniorum)	Dictyosperma_album))))	Chamaedorea_seifrizii)	((Phoenix_dactylifera	(Heterospathe_cagayanensis	Sabal_domingensis))	Serenoa_repens))	Kingia_australis);
(((Sabal_domingensis	Heterospathe_cagayanensis)	(((Serenoa_repens	((((Iriartea_deltoidea	Geonoma_undata)	((Reinhardtia_gracilis	Reinhardtia_simplex)	(Reinhardtia_paiewonskiana	Reinhardtia_latisecta)))	(((Pseudophoenix_vinifera	Attalea_speciosa)	Orania_palindan)	((Elaeis_guineensis	Elaeis_oleifera)	(Roystonea_regia	(Podococcus_barteri	((Sclerosperma_profizianum	Veitchia_spiralis)	Bactris_major))))))	((((Leopoldinia_pulchra	Dypsis_decaryi)	(Oenocarpus_bataua	(Prestoea_acuminata	Oenocarpus_minor)))	(Hydriastele_microspadix	(Kentiopsis_piersoniorum	Dictyosperma_album)))	(Pelagodoxa_henryana	(Nypa_fruticans	Manicaria_saccifera)))))	Chamaedorea_seifrizii)	Phoenix_dactylifera))	Kingia_australis);
((Veitchia_spiralis	((((Phoenix_dactylifera	(Sabal_domingensis	Heterospathe_cagayanensis))	Serenoa_repens)	Nypa_fruticans)	((Chamaedorea_seifrizii	Podococcus_barteri)	(((((((Reinhardtia_gracilis	Reinhardtia_simplex)	(Reinhardtia_paiewonskiana	Reinhardtia_latisecta))	(Orania_palindan	(Pseudophoenix_vinifera	Attalea_speciosa)))	(Elaeis_guineensis	Elaeis_oleifera))	Bactris_major)	Roystonea_regia)	(Geonoma_undata	(((Dypsis_decaryi	(Manicaria_saccifera	Pelagodoxa_henryana))	(Dictyosperma_album	(Hydriastele_microspadix	Kentiopsis_piersoniorum)))	(Leopoldinia_pulchra	(Sclerosperma_profizianum	(Oenocarpus_bataua	((Iriartea_deltoidea	Prestoea_acuminata)	Oenocarpus_minor))))))))))	Kingia_australis);
(((Sabal_domingensis	Heterospathe_cagayanensis)	((((((((Orania_palindan	((Reinhardtia_gracilis	Reinhardtia_simplex)	(Reinhardtia_paiewonskiana	Reinhardtia_latisecta)))	((Elaeis_guineensis	Elaeis_oleifera)	Attalea_speciosa))	(Roystonea_regia	(Sclerosperma_profizianum	((Podococcus_barteri	Veitchia_spiralis)	(Iriartea_deltoidea	Bactris_major)))))	(((Pseudophoenix_vinifera	Oenocarpus_bataua)	Oenocarpus_minor)	((Manicaria_saccifera	Pelagodoxa_henryana)	Prestoea_acuminata)))	(((Leopoldinia_pulchra	Dypsis_decaryi)	Nypa_fruticans)	(Dictyosperma_album	(Hydriastele_microspadix	(Geonoma_undata	Kentiopsis_piersoniorum)))))	Chamaedorea_seifrizii)	Serenoa_repens)	Phoenix_dactylifera))	Kingia_australis);
(((Sabal_domingensis	Heterospathe_cagayanensis)	(Serenoa_repens	((((Orania_palindan	Roystonea_regia)	((((((Kentiopsis_piersoniorum	Dictyosperma_album)	Hydriastele_microspadix)	(Dypsis_decaryi	(Leopoldinia_pulchra	(Pseudophoenix_vinifera	Oenocarpus_bataua))))	Oenocarpus_minor)	(((Manicaria_saccifera	Pelagodoxa_henryana)	Prestoea_acuminata)	(Iriartea_deltoidea	Geonoma_undata)))	(((Attalea_speciosa	((Sclerosperma_profizianum	Veitchia_spiralis)	Bactris_major))	(Elaeis_guineensis	Elaeis_oleifera))	(Podococcus_barteri	((Reinhardtia_gracilis	Reinhardtia_simplex)	(Reinhardtia_paiewonskiana	Reinhardtia_latisecta))))))	(Nypa_fruticans	Chamaedorea_seifrizii))	Phoenix_dactylifera)))	Kingia_australis);
(((Sabal_domingensis	Heterospathe_cagayanensis)	((((((Elaeis_oleifera	Elaeis_guineensis)	(((Sclerosperma_profizianum	(Veitchia_spiralis	Roystonea_regia))	Bactris_major)	(Podococcus_barteri	((Reinhardtia_paiewonskiana	Reinhardtia_latisecta)	(Reinhardtia_simplex	Reinhardtia_gracilis)))))	Attalea_speciosa)	((Orania_palindan	Leopoldinia_pulchra)	(((Nypa_fruticans	(Oenocarpus_minor	(Prestoea_acuminata	Oenocarpus_bataua)))	(((Iriartea_deltoidea	Manicaria_saccifera)	Pelagodoxa_henryana)	Dypsis_decaryi))	((Pseudophoenix_vinifera	Dictyosperma_album)	(Hydriastele_microspadix	(Geonoma_undata	Kentiopsis_piersoniorum))))))	Chamaedorea_seifrizii)	(Serenoa_repens	Phoenix_dactylifera)))	Kingia_australis);
((((Sabal_domingensis	Heterospathe_cagayanensis)	(((Serenoa_repens	((((((Veitchia_spiralis	(Sclerosperma_profizianum	Roystonea_regia))	Podococcus_barteri)	(Iriartea_deltoidea	Bactris_major))	(((Attalea_speciosa	Elaeis_oleifera)	Elaeis_guineensis)	(((Reinhardtia_paiewonskiana	Reinhardtia_latisecta)	(Reinhardtia_simplex	Reinhardtia_gracilis))	Geonoma_undata)))	(((((Manicaria_saccifera	Pelagodoxa_henryana)	Dypsis_decaryi)	(((Prestoea_acuminata	Oenocarpus_bataua)	Oenocarpus_minor)	Nypa_fruticans))	(Dictyosperma_album	(Hydriastele_microspadix	Kentiopsis_piersoniorum)))	Leopoldinia_pulchra))	Pseudophoenix_vinifera))	Chamaedorea_seifrizii)	Phoenix_dactylifera))	Orania_palindan)	Kingia_australis);
(((Sabal_domingensis	Heterospathe_cagayanensis)	(((((Pseudophoenix_vinifera	Chamaedorea_seifrizii)	((Orania_palindan	(((Reinhardtia_paiewonskiana	Reinhardtia_latisecta)	(Reinhardtia_simplex	Reinhardtia_gracilis))	((Veitchia_spiralis	Podococcus_barteri)	((Sclerosperma_profizianum	Bactris_major)	(((Elaeis_oleifera	Elaeis_guineensis)	Roystonea_regia)	Attalea_speciosa)))))	((Leopoldinia_pulchra	(Pelagodoxa_henryana	(Dypsis_decaryi	Manicaria_saccifera)))	(((Prestoea_acuminata	Oenocarpus_bataua)	Oenocarpus_minor)	(Dictyosperma_album	((Iriartea_deltoidea	Geonoma_undata)	(Hydriastele_microspadix	Kentiopsis_piersoniorum)))))))	Nypa_fruticans)	Serenoa_repens)	Phoenix_dactylifera))	Kingia_australis);
(((Sabal_domingensis	Heterospathe_cagayanensis)	(Phoenix_dactylifera	(Serenoa_repens	(Nypa_fruticans	((((Roystonea_regia	Orania_palindan)	((Elaeis_oleifera	Elaeis_guineensis)	(Iriartea_deltoidea	Bactris_major)))	((Pseudophoenix_vinifera	Attalea_speciosa)	(Podococcus_barteri	((Reinhardtia_paiewonskiana	Reinhardtia_latisecta)	(Reinhardtia_simplex	Reinhardtia_gracilis)))))	((Dictyosperma_album	(Sclerosperma_profizianum	(Geonoma_undata	(Hydriastele_microspadix	Kentiopsis_piersoniorum))))	(Chamaedorea_seifrizii	(((Oenocarpus_bataua	Oenocarpus_minor)	(Dypsis_decaryi	Leopoldinia_pulchra))	((Pelagodoxa_henryana	Manicaria_saccifera)	(Veitchia_spiralis	Prestoea_acuminata))))))))))	Kingia_australis);
((Bactris_major	((Elaeis_oleifera	Elaeis_guineensis)	(((Podococcus_barteri	((Reinhardtia_paiewonskiana	Reinhardtia_latisecta)	(Reinhardtia_simplex	Reinhardtia_gracilis)))	(Nypa_fruticans	((((Pseudophoenix_vinifera	(Sabal_domingensis	Heterospathe_cagayanensis))	Phoenix_dactylifera)	(Serenoa_repens	Roystonea_regia))	(((((Sclerosperma_profizianum	Veitchia_spiralis)	Oenocarpus_bataua)	(Oenocarpus_minor	Prestoea_acuminata))	(Leopoldinia_pulchra	Chamaedorea_seifrizii))	((Pelagodoxa_henryana	(Dypsis_decaryi	Manicaria_saccifera))	((Dictyosperma_album	(Hydriastele_microspadix	Kentiopsis_piersoniorum))	(Iriartea_deltoidea	Geonoma_undata)))))))	(Orania_palindan	Attalea_speciosa))))	Kingia_australis);
(((Sabal_domingensis	Heterospathe_cagayanensis)	((Serenoa_repens	Phoenix_dactylifera)	((Chamaedorea_seifrizii	Pseudophoenix_vinifera)	((((Oenocarpus_bataua	(Oenocarpus_minor	Prestoea_acuminata))	((Pelagodoxa_henryana	Manicaria_saccifera)	Geonoma_undata))	((Dypsis_decaryi	Leopoldinia_pulchra)	(Hydriastele_microspadix	(Kentiopsis_piersoniorum	Dictyosperma_album))))	((Veitchia_spiralis	Roystonea_regia)	(((((Nypa_fruticans	Attalea_speciosa)	Orania_palindan)	(Elaeis_oleifera	Elaeis_guineensis))	(Sclerosperma_profizianum	(Iriartea_deltoidea	Bactris_major)))	(Podococcus_barteri	((Reinhardtia_paiewonskiana	Reinhardtia_latisecta)	(Reinhardtia_simplex	Reinhardtia_gracilis)))))))))	Kingia_australis);
(((Sabal_domingensis	Heterospathe_cagayanensis)	(Serenoa_repens	(Phoenix_dactylifera	(Chamaedorea_seifrizii	(((Pelagodoxa_henryana	Manicaria_saccifera)	((Oenocarpus_bataua	(Oenocarpus_minor	Prestoea_acuminata))	(((Hydriastele_microspadix	Kentiopsis_piersoniorum)	Dictyosperma_album)	((Pseudophoenix_vinifera	Leopoldinia_pulchra)	Dypsis_decaryi))))	(((Podococcus_barteri	(Sclerosperma_profizianum	(Iriartea_deltoidea	Bactris_major)))	(Roystonea_regia	Veitchia_spiralis))	(((Geonoma_undata	((Reinhardtia_paiewonskiana	Reinhardtia_latisecta)	(Reinhardtia_simplex	Reinhardtia_gracilis)))	((Nypa_fruticans	Attalea_speciosa)	Orania_palindan))	(Elaeis_oleifera	Elaeis_guineensis))))))))	Kingia_australis);
(((Serenoa_repens	((Heterospathe_cagayanensis	Sabal_domingensis)	(Chamaedorea_seifrizii	(Nypa_fruticans	(((((((Iriartea_deltoidea	Geonoma_undata)	(Hydriastele_microspadix	Kentiopsis_piersoniorum))	Dictyosperma_album)	((Pelagodoxa_henryana	Manicaria_saccifera)	((Leopoldinia_pulchra	Dypsis_decaryi)	(Oenocarpus_bataua	(Oenocarpus_minor	Prestoea_acuminata)))))	Veitchia_spiralis)	(((Roystonea_regia	(Elaeis_oleifera	Elaeis_guineensis))	(Sclerosperma_profizianum	(Orania_palindan	(Pseudophoenix_vinifera	Attalea_speciosa))))	Bactris_major))	(((Reinhardtia_paiewonskiana	Reinhardtia_latisecta)	(Reinhardtia_simplex	Reinhardtia_gracilis))	Podococcus_barteri))))))	Phoenix_dactylifera)	Kingia_australis);
(((Heterospathe_cagayanensis	Sabal_domingensis)	(Phoenix_dactylifera	((((Iriartea_deltoidea	Geonoma_undata)	(((Chamaedorea_seifrizii	((Leopoldinia_pulchra	Dypsis_decaryi)	(Oenocarpus_bataua	(Oenocarpus_minor	Prestoea_acuminata))))	(Pelagodoxa_henryana	(Veitchia_spiralis	Manicaria_saccifera)))	((Hydriastele_microspadix	Kentiopsis_piersoniorum)	Dictyosperma_album)))	(((((Reinhardtia_paiewonskiana	Reinhardtia_latisecta)	(Reinhardtia_simplex	Reinhardtia_gracilis))	Podococcus_barteri)	(((Roystonea_regia	(Elaeis_oleifera	Elaeis_guineensis))	Bactris_major)	((Sclerosperma_profizianum	Orania_palindan)	Attalea_speciosa)))	(Pseudophoenix_vinifera	Nypa_fruticans)))	Serenoa_repens)))	Kingia_australis);
(((Heterospathe_cagayanensis	Sabal_domingensis)	(Phoenix_dactylifera	(((Pseudophoenix_vinifera	((((Nypa_fruticans	Attalea_speciosa)	Orania_palindan)	((Elaeis_oleifera	Elaeis_guineensis)	((Bactris_major	(Podococcus_barteri	Sclerosperma_profizianum))	((Reinhardtia_paiewonskiana	Reinhardtia_latisecta)	(Reinhardtia_simplex	Reinhardtia_gracilis)))))	((((Leopoldinia_pulchra	Dypsis_decaryi)	(Pelagodoxa_henryana	(Veitchia_spiralis	(Iriartea_deltoidea	Manicaria_saccifera))))	((Oenocarpus_bataua	(Oenocarpus_minor	Prestoea_acuminata))	((Kentiopsis_piersoniorum	(Hydriastele_microspadix	Geonoma_undata))	Dictyosperma_album)))	Roystonea_regia)))	Chamaedorea_seifrizii)	Serenoa_repens)))	Kingia_australis);
(((Heterospathe_cagayanensis	Sabal_domingensis)	((Phoenix_dactylifera	((((((Hydriastele_microspadix	(Dypsis_decaryi	Kentiopsis_piersoniorum))	Dictyosperma_album)	((Prestoea_acuminata	(Geonoma_undata	Iriartea_deltoidea))	(Manicaria_saccifera	Pelagodoxa_henryana)))	((Oenocarpus_bataua	Oenocarpus_minor)	Leopoldinia_pulchra))	((((Nypa_fruticans	Attalea_speciosa)	(Orania_palindan	(Elaeis_oleifera	Elaeis_guineensis)))	(Roystonea_regia	((Podococcus_barteri	(Veitchia_spiralis	Pseudophoenix_vinifera))	(Sclerosperma_profizianum	Bactris_major))))	((Reinhardtia_gracilis	Reinhardtia_simplex)	(Reinhardtia_latisecta	Reinhardtia_paiewonskiana))))	Chamaedorea_seifrizii))	Serenoa_repens))	Kingia_australis);
((Phoenix_dactylifera	(((((Veitchia_spiralis	((((Hydriastele_microspadix	Dypsis_decaryi)	(Dictyosperma_album	Kentiopsis_piersoniorum))	((Manicaria_saccifera	(Nypa_fruticans	Pelagodoxa_henryana))	Leopoldinia_pulchra))	(Prestoea_acuminata	(Oenocarpus_bataua	Oenocarpus_minor))))	(Iriartea_deltoidea	Geonoma_undata))	(((Roystonea_regia	(Elaeis_guineensis	Elaeis_oleifera))	((Bactris_major	Pseudophoenix_vinifera)	(Attalea_speciosa	(Podococcus_barteri	((Reinhardtia_gracilis	Reinhardtia_simplex)	(Reinhardtia_latisecta	Reinhardtia_paiewonskiana))))))	(Sclerosperma_profizianum	Orania_palindan)))	Chamaedorea_seifrizii)	(Serenoa_repens	(Heterospathe_cagayanensis	Sabal_domingensis))))	Kingia_australis);
(((Heterospathe_cagayanensis	Sabal_domingensis)	((Phoenix_dactylifera	((Nypa_fruticans	Chamaedorea_seifrizii)	(((Pseudophoenix_vinifera	(((Elaeis_guineensis	Elaeis_oleifera)	(((Sclerosperma_profizianum	Attalea_speciosa)	((Reinhardtia_gracilis	Reinhardtia_simplex)	(Reinhardtia_latisecta	Reinhardtia_paiewonskiana)))	(Iriartea_deltoidea	Bactris_major)))	(Orania_palindan	Roystonea_regia)))	(((Kentiopsis_piersoniorum	(Geonoma_undata	Hydriastele_microspadix))	Dictyosperma_album)	((Veitchia_spiralis	Manicaria_saccifera)	(((Pelagodoxa_henryana	Dypsis_decaryi)	Leopoldinia_pulchra)	(Prestoea_acuminata	(Oenocarpus_bataua	Oenocarpus_minor))))))	Podococcus_barteri)))	Serenoa_repens))	Kingia_australis);
(((Heterospathe_cagayanensis	Sabal_domingensis)	((Serenoa_repens	(Nypa_fruticans	Phoenix_dactylifera))	((Chamaedorea_seifrizii	(Pseudophoenix_vinifera	(((Roystonea_regia	(Podococcus_barteri	Veitchia_spiralis))	(((((Kentiopsis_piersoniorum	Hydriastele_microspadix)	Dictyosperma_album)	((Dypsis_decaryi	Leopoldinia_pulchra)	Iriartea_deltoidea))	(Pelagodoxa_henryana	Manicaria_saccifera))	((Prestoea_acuminata	Oenocarpus_bataua)	Oenocarpus_minor)))	(((Orania_palindan	Attalea_speciosa)	((Bactris_major	Sclerosperma_profizianum)	(Elaeis_guineensis	Elaeis_oleifera)))	((Reinhardtia_gracilis	Reinhardtia_simplex)	(Reinhardtia_latisecta	Reinhardtia_paiewonskiana))))))	Geonoma_undata)))	Kingia_australis);
(((Heterospathe_cagayanensis	Sabal_domingensis)	((Serenoa_repens	Phoenix_dactylifera)	((Nypa_fruticans	(Pseudophoenix_vinifera	Chamaedorea_seifrizii))	((Roystonea_regia	(Podococcus_barteri	Veitchia_spiralis))	((Geonoma_undata	(((Kentiopsis_piersoniorum	Hydriastele_microspadix)	Dictyosperma_album)	((((Iriartea_deltoidea	Prestoea_acuminata)	Oenocarpus_bataua)	Oenocarpus_minor)	(Leopoldinia_pulchra	(Pelagodoxa_henryana	(Dypsis_decaryi	Manicaria_saccifera))))))	(((Elaeis_guineensis	Elaeis_oleifera)	((Orania_palindan	Attalea_speciosa)	(Bactris_major	Sclerosperma_profizianum)))	((Reinhardtia_gracilis	Reinhardtia_simplex)	(Reinhardtia_latisecta	Reinhardtia_paiewonskiana))))))))	Kingia_australis);
(((Heterospathe_cagayanensis	Sabal_domingensis)	((Serenoa_repens	Phoenix_dactylifera)	((((((Elaeis_guineensis	Elaeis_oleifera)	(Bactris_major	Sclerosperma_profizianum))	Attalea_speciosa)	(Roystonea_regia	Orania_palindan))	(Podococcus_barteri	((Reinhardtia_gracilis	Reinhardtia_simplex)	(Reinhardtia_latisecta	Reinhardtia_paiewonskiana))))	(Geonoma_undata	((Pseudophoenix_vinifera	Chamaedorea_seifrizii)	((((Kentiopsis_piersoniorum	Hydriastele_microspadix)	Dictyosperma_album)	(Manicaria_saccifera	(Veitchia_spiralis	Pelagodoxa_henryana)))	((Dypsis_decaryi	Leopoldinia_pulchra)	(Nypa_fruticans	(Oenocarpus_minor	((Iriartea_deltoidea	Prestoea_acuminata)	Oenocarpus_bataua))))))))))	Kingia_australis);
(((Heterospathe_cagayanensis	Sabal_domingensis)	(((((((Roystonea_regia	Orania_palindan)	((Attalea_speciosa	(((Reinhardtia_gracilis	Reinhardtia_simplex)	(Reinhardtia_latisecta	Reinhardtia_paiewonskiana))	(Elaeis_guineensis	Elaeis_oleifera)))	((Pseudophoenix_vinifera	Sclerosperma_profizianum)	Bactris_major)))	((((Dictyosperma_album	Hydriastele_microspadix)	Kentiopsis_piersoniorum)	(Iriartea_deltoidea	Geonoma_undata))	((Prestoea_acuminata	(Oenocarpus_minor	Oenocarpus_bataua))	(((Manicaria_saccifera	Pelagodoxa_henryana)	Dypsis_decaryi)	Leopoldinia_pulchra))))	(Veitchia_spiralis	Podococcus_barteri))	(Nypa_fruticans	Chamaedorea_seifrizii))	Serenoa_repens)	Phoenix_dactylifera))	Kingia_australis);
(((Heterospathe_cagayanensis	Sabal_domingensis)	((((((((((Oenocarpus_minor	(Oenocarpus_bataua	Prestoea_acuminata))	Leopoldinia_pulchra)	((((Veitchia_spiralis	Pelagodoxa_henryana)	Manicaria_saccifera)	Iriartea_deltoidea)	Dypsis_decaryi))	((Hydriastele_microspadix	Kentiopsis_piersoniorum)	Dictyosperma_album))	Geonoma_undata)	(((Attalea_speciosa	(Podococcus_barteri	((Reinhardtia_gracilis	Reinhardtia_simplex)	(Reinhardtia_latisecta	Reinhardtia_paiewonskiana))))	((Elaeis_guineensis	Elaeis_oleifera)	Bactris_major))	(Roystonea_regia	Orania_palindan)))	Sclerosperma_profizianum)	(Nypa_fruticans	(Pseudophoenix_vinifera	Chamaedorea_seifrizii)))	Serenoa_repens)	Phoenix_dactylifera))	Kingia_australis);
(((Heterospathe_cagayanensis	Sabal_domingensis)	((Serenoa_repens	((((((Leopoldinia_pulchra	Dypsis_decaryi)	(Oenocarpus_minor	Oenocarpus_bataua))	((Prestoea_acuminata	(Pelagodoxa_henryana	((Veitchia_spiralis	Manicaria_saccifera)	(Iriartea_deltoidea	Nypa_fruticans))))	((Hydriastele_microspadix	Kentiopsis_piersoniorum)	Dictyosperma_album)))	Geonoma_undata)	(((Reinhardtia_gracilis	Reinhardtia_simplex)	(Reinhardtia_latisecta	Reinhardtia_paiewonskiana))	(((Roystonea_regia	Orania_palindan)	((Elaeis_guineensis	Elaeis_oleifera)	Attalea_speciosa))	((Bactris_major	(Podococcus_barteri	Pseudophoenix_vinifera))	Sclerosperma_profizianum))))	Chamaedorea_seifrizii))	Phoenix_dactylifera))	Kingia_australis);
(((Heterospathe_cagayanensis	Sabal_domingensis)	((Serenoa_repens	(((((((Oenocarpus_minor	Prestoea_acuminata)	Oenocarpus_bataua)	((Pelagodoxa_henryana	(Dypsis_decaryi	(Veitchia_spiralis	Manicaria_saccifera)))	(Pseudophoenix_vinifera	Leopoldinia_pulchra)))	(((Attalea_speciosa	(Elaeis_guineensis	Elaeis_oleifera))	((Podococcus_barteri	((Reinhardtia_gracilis	Reinhardtia_simplex)	(Reinhardtia_latisecta	Reinhardtia_paiewonskiana)))	((Iriartea_deltoidea	Bactris_major)	Sclerosperma_profizianum)))	(Roystonea_regia	Orania_palindan)))	(((Hydriastele_microspadix	Kentiopsis_piersoniorum)	Geonoma_undata)	Dictyosperma_album))	Chamaedorea_seifrizii)	Nypa_fruticans))	Phoenix_dactylifera))	Kingia_australis);
(((Heterospathe_cagayanensis	Sabal_domingensis)	(Phoenix_dactylifera	(((((Pseudophoenix_vinifera	(Sclerosperma_profizianum	Bactris_major))	(Veitchia_spiralis	Podococcus_barteri))	((((Prestoea_acuminata	(Oenocarpus_minor	Oenocarpus_bataua))	((Pelagodoxa_henryana	Manicaria_saccifera)	Iriartea_deltoidea))	((Dictyosperma_album	((Geonoma_undata	Kentiopsis_piersoniorum)	Hydriastele_microspadix))	(Leopoldinia_pulchra	Dypsis_decaryi)))	(((Elaeis_oleifera	Elaeis_guineensis)	((Orania_palindan	Roystonea_regia)	Attalea_speciosa))	((Reinhardtia_simplex	Reinhardtia_gracilis)	(Reinhardtia_paiewonskiana	Reinhardtia_latisecta)))))	(Nypa_fruticans	Chamaedorea_seifrizii))	Serenoa_repens)))	Kingia_australis);
((((Heterospathe_cagayanensis	Sabal_domingensis)	Phoenix_dactylifera)	(Serenoa_repens	(((((((((Iriartea_deltoidea	Nypa_fruticans)	Pelagodoxa_henryana)	Manicaria_saccifera)	((Dictyosperma_album	Kentiopsis_piersoniorum)	Hydriastele_microspadix))	((Prestoea_acuminata	Oenocarpus_bataua)	Oenocarpus_minor))	(Leopoldinia_pulchra	Dypsis_decaryi))	(((Elaeis_oleifera	Elaeis_guineensis)	Orania_palindan)	(((Sclerosperma_profizianum	Bactris_major)	Roystonea_regia)	Attalea_speciosa)))	((((Reinhardtia_simplex	Reinhardtia_gracilis)	(Reinhardtia_paiewonskiana	Reinhardtia_latisecta))	Geonoma_undata)	(Podococcus_barteri	Veitchia_spiralis)))	(Pseudophoenix_vinifera	Chamaedorea_seifrizii))))	Kingia_australis);
((Heterospathe_cagayanensis	(Sabal_domingensis	((((Chamaedorea_seifrizii	(((((Podococcus_barteri	(Sclerosperma_profizianum	(Veitchia_spiralis	Bactris_major)))	((Attalea_speciosa	Orania_palindan)	(((Reinhardtia_simplex	Reinhardtia_gracilis)	(Reinhardtia_paiewonskiana	Reinhardtia_latisecta))	(Elaeis_oleifera	Elaeis_guineensis))))	Roystonea_regia)	(((Prestoea_acuminata	(Oenocarpus_bataua	Oenocarpus_minor))	(Leopoldinia_pulchra	Dypsis_decaryi))	(((Kentiopsis_piersoniorum	Hydriastele_microspadix)	Dictyosperma_album)	((Pelagodoxa_henryana	Manicaria_saccifera)	(Iriartea_deltoidea	Nypa_fruticans)))))	Pseudophoenix_vinifera))	Geonoma_undata)	Phoenix_dactylifera)	Serenoa_repens)))	Kingia_australis);
(((Heterospathe_cagayanensis	Sabal_domingensis)	((Serenoa_repens	(Chamaedorea_seifrizii	(((((Roystonea_regia	(Elaeis_oleifera	Elaeis_guineensis))	Attalea_speciosa)	(((Sclerosperma_profizianum	Bactris_major)	((Podococcus_barteri	Veitchia_spiralis)	Pseudophoenix_vinifera))	Orania_palindan))	(((Prestoea_acuminata	(Oenocarpus_bataua	Oenocarpus_minor))	(Pelagodoxa_henryana	Manicaria_saccifera))	((Dypsis_decaryi	((Nypa_fruticans	(Kentiopsis_piersoniorum	Hydriastele_microspadix))	Dictyosperma_album))	Leopoldinia_pulchra)))	(((Reinhardtia_simplex	Reinhardtia_gracilis)	(Reinhardtia_paiewonskiana	Reinhardtia_latisecta))	(Iriartea_deltoidea	Geonoma_undata)))))	Phoenix_dactylifera))	Kingia_australis);
(((Heterospathe_cagayanensis	Sabal_domingensis)	((Serenoa_repens	(Chamaedorea_seifrizii	(((((Reinhardtia_simplex	Reinhardtia_gracilis)	(Reinhardtia_paiewonskiana	Reinhardtia_latisecta))	Geonoma_undata)	(((Elaeis_oleifera	Elaeis_guineensis)	(((Iriartea_deltoidea	Nypa_fruticans)	Attalea_speciosa)	(Sclerosperma_profizianum	((Podococcus_barteri	(Pseudophoenix_vinifera	Bactris_major))	Veitchia_spiralis))))	(Roystonea_regia	Orania_palindan)))	((Leopoldinia_pulchra	((Dictyosperma_album	(Hydriastele_microspadix	Kentiopsis_piersoniorum))	((Manicaria_saccifera	Dypsis_decaryi)	Pelagodoxa_henryana)))	((Oenocarpus_bataua	Oenocarpus_minor)	Prestoea_acuminata)))))	Phoenix_dactylifera))	Kingia_australis);
(((Heterospathe_cagayanensis	Sabal_domingensis)	(Phoenix_dactylifera	(Serenoa_repens	((Pseudophoenix_vinifera	Chamaedorea_seifrizii)	(((((Roystonea_regia	(Elaeis_oleifera	Elaeis_guineensis))	((Reinhardtia_simplex	Reinhardtia_gracilis)	(Reinhardtia_paiewonskiana	Reinhardtia_latisecta)))	(Sclerosperma_profizianum	((Podococcus_barteri	Veitchia_spiralis)	Bactris_major)))	((Nypa_fruticans	Attalea_speciosa)	Orania_palindan))	((((Manicaria_saccifera	Dypsis_decaryi)	Pelagodoxa_henryana)	(Dictyosperma_album	((Iriartea_deltoidea	Geonoma_undata)	(Hydriastele_microspadix	Kentiopsis_piersoniorum))))	(Leopoldinia_pulchra	((Oenocarpus_bataua	Oenocarpus_minor)	Prestoea_acuminata))))))))	Kingia_australis);
(((Heterospathe_cagayanensis	Sabal_domingensis)	(Phoenix_dactylifera	(Serenoa_repens	((((((Orania_palindan	((((Dypsis_decaryi	Leopoldinia_pulchra)	((Oenocarpus_bataua	Oenocarpus_minor)	Prestoea_acuminata))	(Dictyosperma_album	(Hydriastele_microspadix	(Geonoma_undata	Kentiopsis_piersoniorum))))	(Manicaria_saccifera	Pelagodoxa_henryana)))	((Elaeis_oleifera	Elaeis_guineensis)	(Roystonea_regia	(Sclerosperma_profizianum	(Podococcus_barteri	(Veitchia_spiralis	(Iriartea_deltoidea	Bactris_major)))))))	((Reinhardtia_simplex	Reinhardtia_gracilis)	(Reinhardtia_paiewonskiana	Reinhardtia_latisecta)))	(Nypa_fruticans	Attalea_speciosa))	Pseudophoenix_vinifera)	Chamaedorea_seifrizii))))	Kingia_australis);
(((Heterospathe_cagayanensis	Sabal_domingensis)	((Serenoa_repens	((((((Dypsis_decaryi	Leopoldinia_pulchra)	((Manicaria_saccifera	Pelagodoxa_henryana)	(Hydriastele_microspadix	Kentiopsis_piersoniorum)))	Dictyosperma_album)	((Oenocarpus_bataua	Oenocarpus_minor)	Prestoea_acuminata))	((((Reinhardtia_simplex	Reinhardtia_gracilis)	(Reinhardtia_paiewonskiana	Reinhardtia_latisecta))	(Iriartea_deltoidea	Geonoma_undata))	((((Attalea_speciosa	Orania_palindan)	((Elaeis_oleifera	Elaeis_guineensis)	Roystonea_regia))	((Podococcus_barteri	Veitchia_spiralis)	(Sclerosperma_profizianum	Bactris_major)))	Pseudophoenix_vinifera)))	(Nypa_fruticans	Chamaedorea_seifrizii)))	Phoenix_dactylifera))	Kingia_australis);
(((Heterospathe_cagayanensis	Sabal_domingensis)	((Serenoa_repens	((((((((Reinhardtia_simplex	Reinhardtia_gracilis)	(Reinhardtia_paiewonskiana	Reinhardtia_latisecta))	Geonoma_undata)	((((Elaeis_oleifera	Elaeis_guineensis)	Roystonea_regia)	Sclerosperma_profizianum)	(Attalea_speciosa	(Orania_palindan	(Iriartea_deltoidea	Bactris_major)))))	Podococcus_barteri)	Pseudophoenix_vinifera)	((Hydriastele_microspadix	(Dictyosperma_album	Kentiopsis_piersoniorum))	((Veitchia_spiralis	(Manicaria_saccifera	Pelagodoxa_henryana))	((Dypsis_decaryi	Leopoldinia_pulchra)	(((Prestoea_acuminata	Nypa_fruticans)	Oenocarpus_bataua)	Oenocarpus_minor)))))	Chamaedorea_seifrizii))	Phoenix_dactylifera))	Kingia_australis);
(((Heterospathe_cagayanensis	Sabal_domingensis)	(Phoenix_dactylifera	(Serenoa_repens	((((((Orania_palindan	(Elaeis_oleifera	(Pseudophoenix_vinifera	Attalea_speciosa)))	((Elaeis_guineensis	Roystonea_regia)	(Podococcus_barteri	((Reinhardtia_simplex	Reinhardtia_gracilis)	(Reinhardtia_paiewonskiana	Reinhardtia_latisecta)))))	Bactris_major)	Geonoma_undata)	(((Kentiopsis_piersoniorum	Hydriastele_microspadix)	(((Iriartea_deltoidea	Nypa_fruticans)	(Manicaria_saccifera	Pelagodoxa_henryana))	((Sclerosperma_profizianum	(Dypsis_decaryi	Leopoldinia_pulchra))	(Oenocarpus_bataua	(Oenocarpus_minor	(Veitchia_spiralis	Prestoea_acuminata))))))	Dictyosperma_album))	Chamaedorea_seifrizii))))	Kingia_australis);
(((Sabal_domingensis	Heterospathe_cagayanensis)	(((Chamaedorea_seifrizii	(((((((Roystonea_regia	Orania_palindan)	(((Elaeis_guineensis	Elaeis_oleifera)	(Sclerosperma_profizianum	(Veitchia_spiralis	Bactris_major)))	(Attalea_speciosa	(Pseudophoenix_vinifera	(Podococcus_barteri	((Reinhardtia_simplex	Reinhardtia_gracilis)	(Reinhardtia_latisecta	Reinhardtia_paiewonskiana)))))))	(Oenocarpus_bataua	(Prestoea_acuminata	Oenocarpus_minor)))	Leopoldinia_pulchra)	((Manicaria_saccifera	Pelagodoxa_henryana)	Dypsis_decaryi))	((Iriartea_deltoidea	Geonoma_undata)	(Dictyosperma_album	(Kentiopsis_piersoniorum	Hydriastele_microspadix))))	Nypa_fruticans))	Serenoa_repens)	Phoenix_dactylifera))	Kingia_australis);
(((Sabal_domingensis	Heterospathe_cagayanensis)	((((Chamaedorea_seifrizii	Pseudophoenix_vinifera)	((((Iriartea_deltoidea	Orania_palindan)	Geonoma_undata)	((((Podococcus_barteri	((Reinhardtia_simplex	Reinhardtia_gracilis)	(Reinhardtia_latisecta	Reinhardtia_paiewonskiana)))	(Sclerosperma_profizianum	(Veitchia_spiralis	Bactris_major)))	Attalea_speciosa)	(Roystonea_regia	(Elaeis_guineensis	Elaeis_oleifera))))	((Dictyosperma_album	(Kentiopsis_piersoniorum	Hydriastele_microspadix))	(((Nypa_fruticans	Leopoldinia_pulchra)	((Manicaria_saccifera	Pelagodoxa_henryana)	Dypsis_decaryi))	(Oenocarpus_bataua	(Prestoea_acuminata	Oenocarpus_minor))))))	Serenoa_repens)	Phoenix_dactylifera))	Kingia_australis);
(((Sabal_domingensis	Heterospathe_cagayanensis)	((Serenoa_repens	(((Geonoma_undata	(((Nypa_fruticans	(Oenocarpus_bataua	(Prestoea_acuminata	Oenocarpus_minor)))	(Manicaria_saccifera	(Iriartea_deltoidea	Pelagodoxa_henryana)))	(Leopoldinia_pulchra	(Kentiopsis_piersoniorum	((Dypsis_decaryi	Hydriastele_microspadix)	Dictyosperma_album)))))	((Podococcus_barteri	(Veitchia_spiralis	Pseudophoenix_vinifera))	(((Attalea_speciosa	Bactris_major)	((Orania_palindan	(Reinhardtia_simplex	((Reinhardtia_latisecta	Reinhardtia_paiewonskiana)	Reinhardtia_gracilis)))	(Elaeis_guineensis	Elaeis_oleifera)))	(Sclerosperma_profizianum	Roystonea_regia))))	Chamaedorea_seifrizii))	Phoenix_dactylifera))	Kingia_australis);
(((Sabal_domingensis	Heterospathe_cagayanensis)	((Serenoa_repens	(((Geonoma_undata	((((((Iriartea_deltoidea	Nypa_fruticans)	(Manicaria_saccifera	Pelagodoxa_henryana))	((Leopoldinia_pulchra	Dypsis_decaryi)	(Oenocarpus_bataua	(Prestoea_acuminata	Oenocarpus_minor))))	Hydriastele_microspadix)	Kentiopsis_piersoniorum)	Dictyosperma_album))	(((Bactris_major	(Elaeis_guineensis	((Reinhardtia_latisecta	Reinhardtia_paiewonskiana)	(Reinhardtia_gracilis	Reinhardtia_simplex))))	(Attalea_speciosa	Elaeis_oleifera))	(((Podococcus_barteri	Veitchia_spiralis)	(Orania_palindan	Roystonea_regia))	Sclerosperma_profizianum)))	(Pseudophoenix_vinifera	Chamaedorea_seifrizii)))	Phoenix_dactylifera))	Kingia_australis);
(((Sabal_domingensis	Heterospathe_cagayanensis)	((Serenoa_repens	(((((Manicaria_saccifera	Pelagodoxa_henryana)	(((Veitchia_spiralis	((Dictyosperma_album	(Hydriastele_microspadix	Kentiopsis_piersoniorum))	(Iriartea_deltoidea	Geonoma_undata)))	(Leopoldinia_pulchra	Dypsis_decaryi))	(Prestoea_acuminata	(Oenocarpus_bataua	Oenocarpus_minor))))	(((Elaeis_guineensis	Roystonea_regia)	(((Sclerosperma_profizianum	Bactris_major)	Orania_palindan)	(Attalea_speciosa	Elaeis_oleifera)))	((Reinhardtia_latisecta	Reinhardtia_paiewonskiana)	(Reinhardtia_gracilis	Reinhardtia_simplex))))	Podococcus_barteri)	((Nypa_fruticans	Pseudophoenix_vinifera)	Chamaedorea_seifrizii)))	Phoenix_dactylifera))	Kingia_australis);
(((Sabal_domingensis	Heterospathe_cagayanensis)	((Chamaedorea_seifrizii	(Serenoa_repens	((Nypa_fruticans	Attalea_speciosa)	((((Elaeis_guineensis	Elaeis_oleifera)	((Dictyosperma_album	(Kentiopsis_piersoniorum	Hydriastele_microspadix))	(((Dypsis_decaryi	(Manicaria_saccifera	Pelagodoxa_henryana))	((Prestoea_acuminata	(Veitchia_spiralis	(Sclerosperma_profizianum	Oenocarpus_bataua)))	Oenocarpus_minor))	Leopoldinia_pulchra)))	((Podococcus_barteri	((Reinhardtia_latisecta	Reinhardtia_paiewonskiana)	(Reinhardtia_gracilis	Reinhardtia_simplex)))	(Pseudophoenix_vinifera	(Iriartea_deltoidea	Bactris_major))))	((Roystonea_regia	Orania_palindan)	Geonoma_undata)))))	Phoenix_dactylifera))	Kingia_australis);
((Nypa_fruticans	(((((Podococcus_barteri	(((Phoenix_dactylifera	(Sabal_domingensis	Heterospathe_cagayanensis))	Serenoa_repens)	Chamaedorea_seifrizii))	((((((Pelagodoxa_henryana	Veitchia_spiralis)	Manicaria_saccifera)	Iriartea_deltoidea)	((Prestoea_acuminata	Oenocarpus_bataua)	Oenocarpus_minor))	(((Pseudophoenix_vinifera	Leopoldinia_pulchra)	Dypsis_decaryi)	(Dictyosperma_album	(Kentiopsis_piersoniorum	Hydriastele_microspadix))))	Geonoma_undata))	(Sclerosperma_profizianum	(((Reinhardtia_latisecta	Reinhardtia_paiewonskiana)	(Reinhardtia_gracilis	Reinhardtia_simplex))	((Roystonea_regia	Elaeis_guineensis)	(Attalea_speciosa	Elaeis_oleifera)))))	Bactris_major)	Orania_palindan))	Kingia_australis);
(((Sabal_domingensis	Heterospathe_cagayanensis)	((Serenoa_repens	((Geonoma_undata	(Pseudophoenix_vinifera	((Podococcus_barteri	((Reinhardtia_latisecta	Reinhardtia_paiewonskiana)	(Reinhardtia_gracilis	Reinhardtia_simplex)))	(((Roystonea_regia	(Elaeis_guineensis	Elaeis_oleifera))	Attalea_speciosa)	((Bactris_major	Orania_palindan)	Sclerosperma_profizianum)))))	(Chamaedorea_seifrizii	(((Nypa_fruticans	((Manicaria_saccifera	Veitchia_spiralis)	Pelagodoxa_henryana))	Iriartea_deltoidea)	(((Prestoea_acuminata	Oenocarpus_bataua)	Oenocarpus_minor)	((Dictyosperma_album	(Kentiopsis_piersoniorum	Hydriastele_microspadix))	(Leopoldinia_pulchra	Dypsis_decaryi)))))))	Phoenix_dactylifera))	Kingia_australis);
(((Sabal_domingensis	Heterospathe_cagayanensis)	(Serenoa_repens	(((Pseudophoenix_vinifera	((((((Veitchia_spiralis	Prestoea_acuminata)	Oenocarpus_bataua)	Oenocarpus_minor)	Leopoldinia_pulchra)	(((Dypsis_decaryi	Manicaria_saccifera)	Pelagodoxa_henryana)	(Dictyosperma_album	((Iriartea_deltoidea	Geonoma_undata)	(Kentiopsis_piersoniorum	Hydriastele_microspadix)))))	((Podococcus_barteri	((Reinhardtia_latisecta	Reinhardtia_paiewonskiana)	(Reinhardtia_gracilis	Reinhardtia_simplex)))	(((Elaeis_guineensis	(Attalea_speciosa	Elaeis_oleifera))	Orania_palindan)	(Roystonea_regia	(Bactris_major	Sclerosperma_profizianum))))))	(Nypa_fruticans	Chamaedorea_seifrizii))	Phoenix_dactylifera)))	Kingia_australis);
(((Sabal_domingensis	Heterospathe_cagayanensis)	((Serenoa_repens	Phoenix_dactylifera)	(((((((Dictyosperma_album	(Kentiopsis_piersoniorum	Hydriastele_microspadix))	((Veitchia_spiralis	Manicaria_saccifera)	(((Pelagodoxa_henryana	Dypsis_decaryi)	Leopoldinia_pulchra)	(((Prestoea_acuminata	Oenocarpus_bataua)	Oenocarpus_minor)	Nypa_fruticans))))	(Iriartea_deltoidea	Geonoma_undata))	(Podococcus_barteri	((Reinhardtia_latisecta	Reinhardtia_paiewonskiana)	(Reinhardtia_gracilis	Reinhardtia_simplex))))	((Orania_palindan	Roystonea_regia)	((Elaeis_guineensis	Elaeis_oleifera)	((Sclerosperma_profizianum	Bactris_major)	Attalea_speciosa))))	Pseudophoenix_vinifera)	Chamaedorea_seifrizii)))	Kingia_australis);
((((Sabal_domingensis	(((((((Leopoldinia_pulchra	(Chamaedorea_seifrizii	(Dictyosperma_album	((Hydriastele_microspadix	(Kentiopsis_piersoniorum	Dypsis_decaryi))	Geonoma_undata))))	(Manicaria_saccifera	Pelagodoxa_henryana))	(Oenocarpus_bataua	(Oenocarpus_minor	(Iriartea_deltoidea	Prestoea_acuminata))))	Heterospathe_cagayanensis)	(Pseudophoenix_vinifera	((((Bactris_major	(Attalea_speciosa	(((Reinhardtia_latisecta	Reinhardtia_paiewonskiana)	(Reinhardtia_simplex	Reinhardtia_gracilis))	(Elaeis_oleifera	Elaeis_guineensis))))	Orania_palindan)	Sclerosperma_profizianum)	Roystonea_regia)))	Podococcus_barteri)	Serenoa_repens))	(Nypa_fruticans	Phoenix_dactylifera))	Veitchia_spiralis)	Kingia_australis);
((Sabal_domingensis	(Phoenix_dactylifera	(((Nypa_fruticans	(Chamaedorea_seifrizii	(Sclerosperma_profizianum	((((((Attalea_speciosa	Bactris_major)	(Podococcus_barteri	((Reinhardtia_latisecta	Reinhardtia_paiewonskiana)	(Reinhardtia_simplex	Reinhardtia_gracilis))))	(Elaeis_oleifera	Elaeis_guineensis))	((Heterospathe_cagayanensis	Orania_palindan)	Roystonea_regia))	((Dictyosperma_album	((Hydriastele_microspadix	Kentiopsis_piersoniorum)	(Iriartea_deltoidea	Geonoma_undata)))	((Manicaria_saccifera	Pelagodoxa_henryana)	(((Prestoea_acuminata	Oenocarpus_bataua)	Oenocarpus_minor)	(Dypsis_decaryi	Leopoldinia_pulchra)))))	Pseudophoenix_vinifera))))	Veitchia_spiralis)	Serenoa_repens)))	Kingia_australis);
((Sabal_domingensis	(Phoenix_dactylifera	((Chamaedorea_seifrizii	((((Heterospathe_cagayanensis	Orania_palindan)	Roystonea_regia)	(((Nypa_fruticans	Attalea_speciosa)	((Elaeis_oleifera	Elaeis_guineensis)	(((Dictyosperma_album	(Kentiopsis_piersoniorum	(Geonoma_undata	Hydriastele_microspadix)))	(Dypsis_decaryi	Leopoldinia_pulchra))	((Oenocarpus_bataua	Oenocarpus_minor)	(Prestoea_acuminata	(Pelagodoxa_henryana	Manicaria_saccifera))))))	((Sclerosperma_profizianum	((Iriartea_deltoidea	Bactris_major)	Veitchia_spiralis))	(Podococcus_barteri	((Reinhardtia_latisecta	Reinhardtia_paiewonskiana)	(Reinhardtia_simplex	Reinhardtia_gracilis))))))	Pseudophoenix_vinifera))	Serenoa_repens)))	Kingia_australis);
(((Sabal_domingensis	Heterospathe_cagayanensis)	(Phoenix_dactylifera	(((Chamaedorea_seifrizii	Pseudophoenix_vinifera)	((Bactris_major	((((Podococcus_barteri	((Reinhardtia_latisecta	Reinhardtia_paiewonskiana)	(Reinhardtia_simplex	Reinhardtia_gracilis)))	Orania_palindan)	(Roystonea_regia	(Elaeis_oleifera	Elaeis_guineensis)))	((Pelagodoxa_henryana	(Manicaria_saccifera	Veitchia_spiralis))	(((Dypsis_decaryi	Leopoldinia_pulchra)	(Dictyosperma_album	((Sclerosperma_profizianum	(Iriartea_deltoidea	Geonoma_undata))	(Kentiopsis_piersoniorum	Hydriastele_microspadix))))	(((Nypa_fruticans	Prestoea_acuminata)	Oenocarpus_bataua)	Oenocarpus_minor)))))	Attalea_speciosa))	Serenoa_repens)))	Kingia_australis);
((Phoenix_dactylifera	(((Heterospathe_cagayanensis	Sabal_domingensis)	(Chamaedorea_seifrizii	((((Orania_palindan	(((Elaeis_oleifera	Elaeis_guineensis)	Attalea_speciosa)	(Veitchia_spiralis	(Roystonea_regia	((Bactris_major	Sclerosperma_profizianum)	Podococcus_barteri)))))	(((Reinhardtia_latisecta	Reinhardtia_paiewonskiana)	(Reinhardtia_simplex	Reinhardtia_gracilis))	(Iriartea_deltoidea	Geonoma_undata)))	Pseudophoenix_vinifera)	((Nypa_fruticans	(Pelagodoxa_henryana	Manicaria_saccifera))	(((Dictyosperma_album	(Kentiopsis_piersoniorum	Hydriastele_microspadix))	(Dypsis_decaryi	Leopoldinia_pulchra))	((Oenocarpus_bataua	Prestoea_acuminata)	Oenocarpus_minor))))))	Serenoa_repens))	Kingia_australis);
(((Sabal_domingensis	Heterospathe_cagayanensis)	((Serenoa_repens	(Chamaedorea_seifrizii	((((Orania_palindan	Pseudophoenix_vinifera)	((((Elaeis_oleifera	Elaeis_guineensis)	(((Bactris_major	(Iriartea_deltoidea	Geonoma_undata))	((Reinhardtia_latisecta	Reinhardtia_paiewonskiana)	(Reinhardtia_simplex	Reinhardtia_gracilis)))	Attalea_speciosa))	Roystonea_regia)	((((Dictyosperma_album	(Kentiopsis_piersoniorum	Hydriastele_microspadix))	Veitchia_spiralis)	(Sclerosperma_profizianum	(Dypsis_decaryi	Leopoldinia_pulchra)))	((Pelagodoxa_henryana	Manicaria_saccifera)	(Prestoea_acuminata	(Oenocarpus_minor	Oenocarpus_bataua))))))	Podococcus_barteri)	Nypa_fruticans)))	Phoenix_dactylifera))	Kingia_australis);
((Prestoea_acuminata	((Oenocarpus_bataua	Oenocarpus_minor)	(((((Pseudophoenix_vinifera	Leopoldinia_pulchra)	Pelagodoxa_henryana)	(Dypsis_decaryi	Manicaria_saccifera))	((Dictyosperma_album	(Kentiopsis_piersoniorum	Hydriastele_microspadix))	((((Iriartea_deltoidea	Geonoma_undata)	((Reinhardtia_latisecta	Reinhardtia_paiewonskiana)	(Reinhardtia_simplex	Reinhardtia_gracilis)))	((Orania_palindan	(Elaeis_oleifera	Elaeis_guineensis))	((((Veitchia_spiralis	Podococcus_barteri)	(Sclerosperma_profizianum	Roystonea_regia))	Bactris_major)	Attalea_speciosa)))	(((Phoenix_dactylifera	(Sabal_domingensis	Heterospathe_cagayanensis))	Serenoa_repens)	Chamaedorea_seifrizii))))	Nypa_fruticans)))	Kingia_australis);
(((((Leopoldinia_pulchra	Dypsis_decaryi)	(((Dictyosperma_album	(Kentiopsis_piersoniorum	Hydriastele_microspadix))	((((Attalea_speciosa	Orania_palindan)	((((Reinhardtia_latisecta	Reinhardtia_paiewonskiana)	(Reinhardtia_simplex	Reinhardtia_gracilis))	(Sclerosperma_profizianum	Bactris_major))	(Roystonea_regia	(Elaeis_oleifera	Elaeis_guineensis))))	((Veitchia_spiralis	Podococcus_barteri)	((Pseudophoenix_vinifera	((Sabal_domingensis	Heterospathe_cagayanensis)	(Phoenix_dactylifera	Serenoa_repens)))	Chamaedorea_seifrizii)))	(Iriartea_deltoidea	Geonoma_undata)))	(Pelagodoxa_henryana	Manicaria_saccifera)))	((Prestoea_acuminata	Oenocarpus_bataua)	Oenocarpus_minor))	Nypa_fruticans)	Kingia_australis);
(((Sabal_domingensis	Heterospathe_cagayanensis)	((Chamaedorea_seifrizii	((Pseudophoenix_vinifera	(Attalea_speciosa	(((Elaeis_oleifera	Elaeis_guineensis)	(((Reinhardtia_latisecta	Reinhardtia_paiewonskiana)	(Reinhardtia_simplex	Reinhardtia_gracilis))	Orania_palindan))	(Roystonea_regia	(Podococcus_barteri	((Sclerosperma_profizianum	Bactris_major)	Veitchia_spiralis))))))	(((((Pelagodoxa_henryana	Manicaria_saccifera)	Nypa_fruticans)	(Dictyosperma_album	(Kentiopsis_piersoniorum	Hydriastele_microspadix)))	((Oenocarpus_bataua	(Oenocarpus_minor	Prestoea_acuminata))	(Leopoldinia_pulchra	Dypsis_decaryi)))	(Iriartea_deltoidea	Geonoma_undata))))	(Phoenix_dactylifera	Serenoa_repens)))	Kingia_australis);
(((Sabal_domingensis	Heterospathe_cagayanensis)	((Phoenix_dactylifera	((Chamaedorea_seifrizii	(Pseudophoenix_vinifera	(Geonoma_undata	(((Bactris_major	(((Attalea_speciosa	Elaeis_oleifera)	Elaeis_guineensis)	((Pelagodoxa_henryana	Podococcus_barteri)	((Reinhardtia_latisecta	Reinhardtia_paiewonskiana)	(Reinhardtia_simplex	Reinhardtia_gracilis)))))	Roystonea_regia)	((((Sclerosperma_profizianum	Leopoldinia_pulchra)	(Prestoea_acuminata	((Nypa_fruticans	Oenocarpus_bataua)	Oenocarpus_minor)))	(Dypsis_decaryi	((Iriartea_deltoidea	Veitchia_spiralis)	Manicaria_saccifera)))	(Dictyosperma_album	(Kentiopsis_piersoniorum	Hydriastele_microspadix)))))))	Serenoa_repens))	Orania_palindan))	Kingia_australis);
(((Sabal_domingensis	Heterospathe_cagayanensis)	(((((Leopoldinia_pulchra	((Hydriastele_microspadix	Kentiopsis_piersoniorum)	Dictyosperma_album))	(((Oenocarpus_bataua	Oenocarpus_minor)	Prestoea_acuminata)	(Dypsis_decaryi	(Manicaria_saccifera	Pelagodoxa_henryana))))	(Geonoma_undata	(Pseudophoenix_vinifera	(Roystonea_regia	(((Podococcus_barteri	((Reinhardtia_simplex	Reinhardtia_gracilis)	(Reinhardtia_latisecta	Reinhardtia_paiewonskiana)))	((Orania_palindan	(Attalea_speciosa	Elaeis_oleifera))	Elaeis_guineensis))	(Sclerosperma_profizianum	((Veitchia_spiralis	Iriartea_deltoidea)	Bactris_major)))))))	Chamaedorea_seifrizii)	(Serenoa_repens	(Nypa_fruticans	Phoenix_dactylifera))))	Kingia_australis);
(((Sabal_domingensis	Heterospathe_cagayanensis)	((Attalea_speciosa	(((((Elaeis_oleifera	Elaeis_guineensis)	Chamaedorea_seifrizii)	Geonoma_undata)	((((Hydriastele_microspadix	Kentiopsis_piersoniorum)	((Dypsis_decaryi	(Iriartea_deltoidea	Manicaria_saccifera))	Pelagodoxa_henryana))	(((Nypa_fruticans	(Oenocarpus_bataua	Prestoea_acuminata))	Oenocarpus_minor)	Leopoldinia_pulchra))	Dictyosperma_album))	(((Podococcus_barteri	((Reinhardtia_simplex	Reinhardtia_gracilis)	(Reinhardtia_latisecta	Reinhardtia_paiewonskiana)))	(Veitchia_spiralis	(Sclerosperma_profizianum	(Pseudophoenix_vinifera	Bactris_major))))	(Orania_palindan	Roystonea_regia))))	(Serenoa_repens	Phoenix_dactylifera)))	Kingia_australis);
(((Sabal_domingensis	Heterospathe_cagayanensis)	(((((((Dypsis_decaryi	Leopoldinia_pulchra)	((Oenocarpus_bataua	Oenocarpus_minor)	Prestoea_acuminata))	((Nypa_fruticans	(Pelagodoxa_henryana	Manicaria_saccifera))	(Dictyosperma_album	(Hydriastele_microspadix	Kentiopsis_piersoniorum))))	(Iriartea_deltoidea	Geonoma_undata))	((Reinhardtia_simplex	Reinhardtia_gracilis)	(Reinhardtia_latisecta	Reinhardtia_paiewonskiana)))	(((Elaeis_oleifera	Elaeis_guineensis)	Chamaedorea_seifrizii)	((Roystonea_regia	(Sclerosperma_profizianum	((Veitchia_spiralis	Podococcus_barteri)	Bactris_major)))	((Pseudophoenix_vinifera	Attalea_speciosa)	Orania_palindan))))	(Serenoa_repens	Phoenix_dactylifera)))	Kingia_australis);
((Orania_palindan	(((((Reinhardtia_simplex	Reinhardtia_gracilis)	(Reinhardtia_latisecta	Reinhardtia_paiewonskiana))	(((Oenocarpus_minor	((Dictyosperma_album	(Hydriastele_microspadix	Kentiopsis_piersoniorum))	(((Iriartea_deltoidea	Geonoma_undata)	Prestoea_acuminata)	(Nypa_fruticans	(Pelagodoxa_henryana	Manicaria_saccifera)))))	(Dypsis_decaryi	Leopoldinia_pulchra))	(Oenocarpus_bataua	(Pseudophoenix_vinifera	((Attalea_speciosa	((Sabal_domingensis	Heterospathe_cagayanensis)	Phoenix_dactylifera))	Serenoa_repens)))))	((Elaeis_oleifera	Elaeis_guineensis)	Chamaedorea_seifrizii))	(Roystonea_regia	(Sclerosperma_profizianum	((Veitchia_spiralis	Podococcus_barteri)	Bactris_major)))))	Kingia_australis);
((Veitchia_spiralis	((Serenoa_repens	((Sabal_domingensis	Heterospathe_cagayanensis)	Phoenix_dactylifera))	(((Chamaedorea_seifrizii	(((Dictyosperma_album	(Kentiopsis_piersoniorum	Hydriastele_microspadix))	((Dypsis_decaryi	Leopoldinia_pulchra)	(((Iriartea_deltoidea	Nypa_fruticans)	(Pelagodoxa_henryana	Manicaria_saccifera))	(Prestoea_acuminata	(Oenocarpus_bataua	Oenocarpus_minor)))))	Geonoma_undata))	(((Sclerosperma_profizianum	Bactris_major)	(Roystonea_regia	(Elaeis_oleifera	Elaeis_guineensis)))	(((Reinhardtia_simplex	Reinhardtia_gracilis)	(Reinhardtia_latisecta	Reinhardtia_paiewonskiana))	(Pseudophoenix_vinifera	(Orania_palindan	Attalea_speciosa)))))	Podococcus_barteri)))	Kingia_australis);
(((Sabal_domingensis	Heterospathe_cagayanensis)	(Phoenix_dactylifera	(((((((((Veitchia_spiralis	Bactris_major)	Podococcus_barteri)	Sclerosperma_profizianum)	Pseudophoenix_vinifera)	((Elaeis_oleifera	Elaeis_guineensis)	((Reinhardtia_simplex	Reinhardtia_gracilis)	(Reinhardtia_latisecta	Reinhardtia_paiewonskiana))))	(((Dictyosperma_album	(((Pelagodoxa_henryana	Iriartea_deltoidea)	Geonoma_undata)	(Kentiopsis_piersoniorum	Hydriastele_microspadix)))	((Dypsis_decaryi	Manicaria_saccifera)	(Leopoldinia_pulchra	((Nypa_fruticans	Prestoea_acuminata)	(Oenocarpus_bataua	Oenocarpus_minor)))))	(Roystonea_regia	Orania_palindan)))	Attalea_speciosa)	Chamaedorea_seifrizii)	Serenoa_repens)))	Kingia_australis);
(((Sabal_domingensis	Heterospathe_cagayanensis)	(Phoenix_dactylifera	(((((Leopoldinia_pulchra	((Nypa_fruticans	Oenocarpus_minor)	Oenocarpus_bataua))	((Dictyosperma_album	(Kentiopsis_piersoniorum	Hydriastele_microspadix))	Dypsis_decaryi))	(Prestoea_acuminata	(Pelagodoxa_henryana	Manicaria_saccifera)))	(((((Roystonea_regia	Orania_palindan)	(Podococcus_barteri	((Reinhardtia_simplex	Reinhardtia_gracilis)	(Reinhardtia_latisecta	Reinhardtia_paiewonskiana))))	(((Iriartea_deltoidea	Geonoma_undata)	((Bactris_major	Sclerosperma_profizianum)	Veitchia_spiralis))	Pseudophoenix_vinifera))	Attalea_speciosa)	(Chamaedorea_seifrizii	(Elaeis_oleifera	Elaeis_guineensis))))	Serenoa_repens)))	Kingia_australis);
(((Sabal_domingensis	Heterospathe_cagayanensis)	(Phoenix_dactylifera	((((Geonoma_undata	(((Podococcus_barteri	Veitchia_spiralis)	Pseudophoenix_vinifera)	(Roystonea_regia	((((((Reinhardtia_simplex	Reinhardtia_gracilis)	(Reinhardtia_latisecta	Reinhardtia_paiewonskiana))	(Attalea_speciosa	Orania_palindan))	(Elaeis_oleifera	Elaeis_guineensis))	Bactris_major)	Sclerosperma_profizianum))))	((Dypsis_decaryi	Leopoldinia_pulchra)	((Dictyosperma_album	(Kentiopsis_piersoniorum	Hydriastele_microspadix))	((Pelagodoxa_henryana	Manicaria_saccifera)	((Oenocarpus_minor	Oenocarpus_bataua)	((Iriartea_deltoidea	Nypa_fruticans)	Prestoea_acuminata))))))	Chamaedorea_seifrizii)	Serenoa_repens)))	Kingia_australis);
(((Sabal_domingensis	Heterospathe_cagayanensis)	(Phoenix_dactylifera	(((Podococcus_barteri	(((Orania_palindan	Roystonea_regia)	((Bactris_major	(((Reinhardtia_simplex	Reinhardtia_gracilis)	(Reinhardtia_latisecta	Reinhardtia_paiewonskiana))	(Attalea_speciosa	(Elaeis_oleifera	Elaeis_guineensis))))	Sclerosperma_profizianum))	((Pseudophoenix_vinifera	Leopoldinia_pulchra)	((Manicaria_saccifera	(Pelagodoxa_henryana	Veitchia_spiralis))	((Dictyosperma_album	(Dypsis_decaryi	((Geonoma_undata	Kentiopsis_piersoniorum)	Hydriastele_microspadix)))	((Iriartea_deltoidea	Nypa_fruticans)	((Oenocarpus_minor	Oenocarpus_bataua)	Prestoea_acuminata)))))))	Chamaedorea_seifrizii)	Serenoa_repens)))	Kingia_australis);
(((Reinhardtia_latisecta	Reinhardtia_paiewonskiana)	(((Roystonea_regia	(Elaeis_oleifera	Elaeis_guineensis))	(((((((Dictyosperma_album	(Kentiopsis_piersoniorum	Hydriastele_microspadix))	(Manicaria_saccifera	Pelagodoxa_henryana))	(((Oenocarpus_bataua	Prestoea_acuminata)	Nypa_fruticans)	Oenocarpus_minor))	(Leopoldinia_pulchra	(Veitchia_spiralis	Dypsis_decaryi)))	(Iriartea_deltoidea	Geonoma_undata))	(Pseudophoenix_vinifera	(Chamaedorea_seifrizii	(Podococcus_barteri	((Sabal_domingensis	Heterospathe_cagayanensis)	(Serenoa_repens	Phoenix_dactylifera))))))	(Attalea_speciosa	(Orania_palindan	(Sclerosperma_profizianum	Bactris_major)))))	(Reinhardtia_simplex	Reinhardtia_gracilis)))	Kingia_australis);
(((Sabal_domingensis	Heterospathe_cagayanensis)	(((((((((Bactris_major	Sclerosperma_profizianum)	Pseudophoenix_vinifera)	Veitchia_spiralis)	(Orania_palindan	Roystonea_regia))	(Podococcus_barteri	((Reinhardtia_paiewonskiana	Reinhardtia_latisecta)	(Reinhardtia_gracilis	Reinhardtia_simplex))))	((((Dictyosperma_album	((Iriartea_deltoidea	Geonoma_undata)	(Kentiopsis_piersoniorum	Hydriastele_microspadix)))	(Pelagodoxa_henryana	Manicaria_saccifera))	((Oenocarpus_bataua	(Prestoea_acuminata	Oenocarpus_minor))	(Dypsis_decaryi	Leopoldinia_pulchra)))	((Elaeis_oleifera	Elaeis_guineensis)	Chamaedorea_seifrizii)))	(Attalea_speciosa	Nypa_fruticans))	Phoenix_dactylifera)	Serenoa_repens))	Kingia_australis);
(((Sabal_domingensis	Heterospathe_cagayanensis)	((((((Podococcus_barteri	(Roystonea_regia	(Sclerosperma_profizianum	Bactris_major)))	Veitchia_spiralis)	((((Dypsis_decaryi	Leopoldinia_pulchra)	(Oenocarpus_minor	((Prestoea_acuminata	(Pelagodoxa_henryana	(Manicaria_saccifera	Iriartea_deltoidea)))	Oenocarpus_bataua)))	(Dictyosperma_album	(Geonoma_undata	(Kentiopsis_piersoniorum	Hydriastele_microspadix))))	((Elaeis_oleifera	Elaeis_guineensis)	Chamaedorea_seifrizii)))	(((Reinhardtia_paiewonskiana	Reinhardtia_latisecta)	(Reinhardtia_gracilis	Reinhardtia_simplex))	(((Attalea_speciosa	Nypa_fruticans)	Orania_palindan)	Pseudophoenix_vinifera)))	Phoenix_dactylifera)	Serenoa_repens))	Kingia_australis);
(((Sabal_domingensis	Heterospathe_cagayanensis)	(((Chamaedorea_seifrizii	(Nypa_fruticans	(((((((Elaeis_oleifera	Elaeis_guineensis)	Roystonea_regia)	Attalea_speciosa)	(Sclerosperma_profizianum	Orania_palindan))	(((Reinhardtia_paiewonskiana	Reinhardtia_latisecta)	(Reinhardtia_gracilis	Reinhardtia_simplex))	(Iriartea_deltoidea	Bactris_major)))	(Pseudophoenix_vinifera	((Geonoma_undata	(Dictyosperma_album	(Kentiopsis_piersoniorum	Hydriastele_microspadix)))	(Veitchia_spiralis	((Pelagodoxa_henryana	Manicaria_saccifera)	((Dypsis_decaryi	Leopoldinia_pulchra)	((Oenocarpus_bataua	Prestoea_acuminata)	Oenocarpus_minor)))))))	Podococcus_barteri)))	Phoenix_dactylifera)	Serenoa_repens))	Kingia_australis);
(((Sabal_domingensis	Heterospathe_cagayanensis)	((Serenoa_repens	(Chamaedorea_seifrizii	((((((Elaeis_oleifera	Elaeis_guineensis)	Orania_palindan)	Attalea_speciosa)	((Roystonea_regia	((Podococcus_barteri	Veitchia_spiralis)	Bactris_major))	Sclerosperma_profizianum))	((Reinhardtia_paiewonskiana	Reinhardtia_latisecta)	(Reinhardtia_gracilis	Reinhardtia_simplex)))	((((Dypsis_decaryi	(Pseudophoenix_vinifera	Leopoldinia_pulchra))	(((Nypa_fruticans	Oenocarpus_minor)	Prestoea_acuminata)	Oenocarpus_bataua))	(Pelagodoxa_henryana	Manicaria_saccifera))	((Iriartea_deltoidea	Geonoma_undata)	((Hydriastele_microspadix	Kentiopsis_piersoniorum)	Dictyosperma_album))))))	Phoenix_dactylifera))	Kingia_australis);
(((Serenoa_repens	(Phoenix_dactylifera	(Heterospathe_cagayanensis	Sabal_domingensis)))	(Chamaedorea_seifrizii	(Nypa_fruticans	((Roystonea_regia	((((Reinhardtia_paiewonskiana	Reinhardtia_latisecta)	(Reinhardtia_gracilis	Reinhardtia_simplex))	Attalea_speciosa)	((Elaeis_oleifera	Elaeis_guineensis)	((Orania_palindan	Sclerosperma_profizianum)	Bactris_major))))	(((Pseudophoenix_vinifera	Leopoldinia_pulchra)	((Hydriastele_microspadix	Kentiopsis_piersoniorum)	(Podococcus_barteri	Dictyosperma_album)))	((Dypsis_decaryi	(Pelagodoxa_henryana	(Veitchia_spiralis	Manicaria_saccifera)))	((Oenocarpus_minor	((Iriartea_deltoidea	Geonoma_undata)	Prestoea_acuminata))	Oenocarpus_bataua)))))))	Kingia_australis);
(((Heterospathe_cagayanensis	Sabal_domingensis)	((((Pseudophoenix_vinifera	Chamaedorea_seifrizii)	(((Bactris_major	((Reinhardtia_paiewonskiana	Reinhardtia_latisecta)	(Reinhardtia_gracilis	Reinhardtia_simplex)))	(((Attalea_speciosa	Elaeis_oleifera)	((Sclerosperma_profizianum	Roystonea_regia)	Elaeis_guineensis))	Orania_palindan))	((((Pelagodoxa_henryana	((Nypa_fruticans	Veitchia_spiralis)	Manicaria_saccifera))	((Oenocarpus_minor	Oenocarpus_bataua)	(Dypsis_decaryi	Leopoldinia_pulchra)))	((Hydriastele_microspadix	Kentiopsis_piersoniorum)	((Iriartea_deltoidea	Geonoma_undata)	Prestoea_acuminata)))	(Podococcus_barteri	Dictyosperma_album))))	Serenoa_repens)	Phoenix_dactylifera))	Kingia_australis);
(((Heterospathe_cagayanensis	Sabal_domingensis)	((((Pseudophoenix_vinifera	(((((Hydriastele_microspadix	((Iriartea_deltoidea	Geonoma_undata)	Kentiopsis_piersoniorum))	Dictyosperma_album)	(((Dypsis_decaryi	Leopoldinia_pulchra)	((Oenocarpus_minor	(Prestoea_acuminata	Nypa_fruticans))	Oenocarpus_bataua))	(Pelagodoxa_henryana	(Veitchia_spiralis	Manicaria_saccifera))))	(((Attalea_speciosa	Elaeis_oleifera)	((Podococcus_barteri	((Reinhardtia_paiewonskiana	Reinhardtia_latisecta)	(Reinhardtia_gracilis	Reinhardtia_simplex)))	Elaeis_guineensis))	((Sclerosperma_profizianum	Orania_palindan)	Bactris_major)))	Roystonea_regia))	Chamaedorea_seifrizii)	Phoenix_dactylifera)	Serenoa_repens))	Kingia_australis);
(((((Heterospathe_cagayanensis	Sabal_domingensis)	Serenoa_repens)	((Podococcus_barteri	((((((Hydriastele_microspadix	Kentiopsis_piersoniorum)	Geonoma_undata)	Dictyosperma_album)	(((Oenocarpus_minor	Oenocarpus_bataua)	Prestoea_acuminata)	(Leopoldinia_pulchra	(Dypsis_decaryi	((Pelagodoxa_henryana	Nypa_fruticans)	Manicaria_saccifera)))))	((((Sclerosperma_profizianum	Orania_palindan)	Roystonea_regia)	(((((Reinhardtia_paiewonskiana	Reinhardtia_latisecta)	(Reinhardtia_gracilis	Reinhardtia_simplex))	(Iriartea_deltoidea	Bactris_major))	Attalea_speciosa)	(Elaeis_guineensis	Elaeis_oleifera)))	Pseudophoenix_vinifera))	Veitchia_spiralis))	Chamaedorea_seifrizii))	Phoenix_dactylifera)	Kingia_australis);
((((Heterospathe_cagayanensis	Sabal_domingensis)	((Serenoa_repens	((((Chamaedorea_seifrizii	(((Oenocarpus_minor	Oenocarpus_bataua)	Prestoea_acuminata)	(((Hydriastele_microspadix	Dictyosperma_album)	Kentiopsis_piersoniorum)	(Leopoldinia_pulchra	(Dypsis_decaryi	(Nypa_fruticans	(Manicaria_saccifera	Pelagodoxa_henryana)))))))	(Iriartea_deltoidea	Geonoma_undata))	(((Elaeis_guineensis	Elaeis_oleifera)	(((Sclerosperma_profizianum	Bactris_major)	((Veitchia_spiralis	Roystonea_regia)	Podococcus_barteri))	Attalea_speciosa))	((Reinhardtia_paiewonskiana	Reinhardtia_latisecta)	(Reinhardtia_gracilis	Reinhardtia_simplex))))	Phoenix_dactylifera))	Pseudophoenix_vinifera))	Orania_palindan)	Kingia_australis);
((Pelagodoxa_henryana	((((((((((Geonoma_undata	((Reinhardtia_paiewonskiana	Reinhardtia_latisecta)	(Reinhardtia_gracilis	Reinhardtia_simplex)))	((((Nypa_fruticans	Hydriastele_microspadix)	Kentiopsis_piersoniorum)	Dictyosperma_album)	((Serenoa_repens	((Heterospathe_cagayanensis	Sabal_domingensis)	Phoenix_dactylifera))	Chamaedorea_seifrizii)))	(Elaeis_guineensis	Elaeis_oleifera))	((Podococcus_barteri	(Veitchia_spiralis	(Sclerosperma_profizianum	Roystonea_regia)))	(Iriartea_deltoidea	Bactris_major)))	Attalea_speciosa)	(Pseudophoenix_vinifera	(Orania_palindan	Oenocarpus_bataua)))	(Leopoldinia_pulchra	Oenocarpus_minor))	Dypsis_decaryi)	Prestoea_acuminata)	Manicaria_saccifera))	Kingia_australis);
(((Heterospathe_cagayanensis	Sabal_domingensis)	((Nypa_fruticans	(Podococcus_barteri	((Veitchia_spiralis	((Oenocarpus_bataua	(Prestoea_acuminata	Oenocarpus_minor))	(Leopoldinia_pulchra	((Dypsis_decaryi	(Pelagodoxa_henryana	Manicaria_saccifera))	(Geonoma_undata	(Hydriastele_microspadix	(Kentiopsis_piersoniorum	Dictyosperma_album)))))))	(Pseudophoenix_vinifera	((Orania_palindan	Roystonea_regia)	(((Sclerosperma_profizianum	(Iriartea_deltoidea	Bactris_major))	(((Reinhardtia_paiewonskiana	Reinhardtia_latisecta)	(Reinhardtia_simplex	Reinhardtia_gracilis))	(Elaeis_guineensis	Elaeis_oleifera)))	Attalea_speciosa))))))	(Serenoa_repens	(Phoenix_dactylifera	Chamaedorea_seifrizii))))	Kingia_australis);
((Oenocarpus_bataua	(((Nypa_fruticans	Prestoea_acuminata)	Oenocarpus_minor)	((((Orania_palindan	Dypsis_decaryi)	(Pelagodoxa_henryana	Manicaria_saccifera))	(((((Sclerosperma_profizianum	(Veitchia_spiralis	(Iriartea_deltoidea	Bactris_major)))	Podococcus_barteri)	(Roystonea_regia	(Pseudophoenix_vinifera	Leopoldinia_pulchra)))	((Attalea_speciosa	(((Phoenix_dactylifera	(Heterospathe_cagayanensis	Sabal_domingensis))	Serenoa_repens)	Chamaedorea_seifrizii))	(((Geonoma_undata	Hydriastele_microspadix)	Kentiopsis_piersoniorum)	Dictyosperma_album)))	(Elaeis_guineensis	Elaeis_oleifera)))	(((Reinhardtia_latisecta	Reinhardtia_paiewonskiana)	Reinhardtia_gracilis)	Reinhardtia_simplex))))	Kingia_australis);
(((Iriartea_deltoidea	Bactris_major)	(Attalea_speciosa	(((((((((Serenoa_repens	(Heterospathe_cagayanensis	Sabal_domingensis))	Phoenix_dactylifera)	(Pseudophoenix_vinifera	Chamaedorea_seifrizii))	(Nypa_fruticans	(Podococcus_barteri	Sclerosperma_profizianum)))	Roystonea_regia)	(((Veitchia_spiralis	(Pelagodoxa_henryana	Manicaria_saccifera))	(Dypsis_decaryi	Leopoldinia_pulchra))	(((Hydriastele_microspadix	Kentiopsis_piersoniorum)	Dictyosperma_album)	(Oenocarpus_minor	(Prestoea_acuminata	Oenocarpus_bataua)))))	Orania_palindan)	(Geonoma_undata	((Reinhardtia_latisecta	Reinhardtia_paiewonskiana)	(Reinhardtia_gracilis	Reinhardtia_simplex))))	(Elaeis_guineensis	Elaeis_oleifera))))	Kingia_australis);
(((Heterospathe_cagayanensis	Sabal_domingensis)	(Phoenix_dactylifera	(((Podococcus_barteri	((Attalea_speciosa	(Orania_palindan	((Pelagodoxa_henryana	Manicaria_saccifera)	Bactris_major)))	((((Iriartea_deltoidea	Geonoma_undata)	((Reinhardtia_latisecta	Reinhardtia_paiewonskiana)	(Reinhardtia_gracilis	Reinhardtia_simplex)))	(Roystonea_regia	(Elaeis_guineensis	Elaeis_oleifera)))	(((Nypa_fruticans	(Oenocarpus_minor	Oenocarpus_bataua))	(Pseudophoenix_vinifera	(Sclerosperma_profizianum	(Dypsis_decaryi	Leopoldinia_pulchra))))	(((Veitchia_spiralis	Prestoea_acuminata)	(Hydriastele_microspadix	Kentiopsis_piersoniorum))	Dictyosperma_album)))))	Chamaedorea_seifrizii)	Serenoa_repens)))	Kingia_australis);
(((Heterospathe_cagayanensis	Sabal_domingensis)	(Phoenix_dactylifera	(((((Iriartea_deltoidea	Geonoma_undata)	((Reinhardtia_latisecta	Reinhardtia_paiewonskiana)	(Reinhardtia_gracilis	Reinhardtia_simplex)))	((Podococcus_barteri	((Sclerosperma_profizianum	(Veitchia_spiralis	Pseudophoenix_vinifera))	Bactris_major))	(((Attalea_speciosa	Elaeis_oleifera)	(Roystonea_regia	Elaeis_guineensis))	((((Pelagodoxa_henryana	Manicaria_saccifera)	(((Hydriastele_microspadix	Kentiopsis_piersoniorum)	Nypa_fruticans)	Dictyosperma_album))	((Orania_palindan	Dypsis_decaryi)	Leopoldinia_pulchra))	((Oenocarpus_minor	Oenocarpus_bataua)	Prestoea_acuminata)))))	Chamaedorea_seifrizii)	Serenoa_repens)))	Kingia_australis);
(((Heterospathe_cagayanensis	Sabal_domingensis)	(Phoenix_dactylifera	(((((((Prestoea_acuminata	(Pelagodoxa_henryana	Manicaria_saccifera))	((((Hydriastele_microspadix	Kentiopsis_piersoniorum)	Nypa_fruticans)	Dictyosperma_album)	(Dypsis_decaryi	Leopoldinia_pulchra)))	(Oenocarpus_minor	Oenocarpus_bataua))	((((Reinhardtia_latisecta	Reinhardtia_paiewonskiana)	(Reinhardtia_gracilis	Reinhardtia_simplex))	((Orania_palindan	(((Roystonea_regia	Sclerosperma_profizianum)	Bactris_major)	(Podococcus_barteri	Veitchia_spiralis)))	Attalea_speciosa))	(Elaeis_oleifera	Elaeis_guineensis)))	(Pseudophoenix_vinifera	Chamaedorea_seifrizii))	(Iriartea_deltoidea	Geonoma_undata))	Serenoa_repens)))	Kingia_australis);
(((Heterospathe_cagayanensis	Sabal_domingensis)	(Phoenix_dactylifera	((((Iriartea_deltoidea	Geonoma_undata)	(((((Hydriastele_microspadix	Kentiopsis_piersoniorum)	Dictyosperma_album)	((Dypsis_decaryi	Leopoldinia_pulchra)	(Prestoea_acuminata	(Oenocarpus_minor	Oenocarpus_bataua))))	(Pelagodoxa_henryana	(Nypa_fruticans	Manicaria_saccifera)))	(((((Sclerosperma_profizianum	Bactris_major)	(Podococcus_barteri	Veitchia_spiralis))	Roystonea_regia)	(((Pseudophoenix_vinifera	Attalea_speciosa)	Orania_palindan)	(Elaeis_oleifera	Elaeis_guineensis)))	((Reinhardtia_latisecta	Reinhardtia_paiewonskiana)	(Reinhardtia_gracilis	Reinhardtia_simplex)))))	Chamaedorea_seifrizii)	Serenoa_repens)))	Kingia_australis);
((((((((Iriartea_deltoidea	Geonoma_undata)	((((Oenocarpus_bataua	(Prestoea_acuminata	Nypa_fruticans))	Oenocarpus_minor)	(((Hydriastele_microspadix	Kentiopsis_piersoniorum)	Dictyosperma_album)	Leopoldinia_pulchra))	((Pelagodoxa_henryana	Manicaria_saccifera)	Dypsis_decaryi)))	((((Orania_palindan	(Reinhardtia_latisecta	((Reinhardtia_gracilis	Reinhardtia_simplex)	Reinhardtia_paiewonskiana)))	(Attalea_speciosa	(((Bactris_major	Sclerosperma_profizianum)	(Podococcus_barteri	Veitchia_spiralis))	Roystonea_regia)))	(Elaeis_oleifera	Elaeis_guineensis))	Pseudophoenix_vinifera))	Chamaedorea_seifrizii)	Serenoa_repens)	(Heterospathe_cagayanensis	Sabal_domingensis))	Phoenix_dactylifera)	Kingia_australis);
((Veitchia_spiralis	(((((Phoenix_dactylifera	(Heterospathe_cagayanensis	Sabal_domingensis))	Chamaedorea_seifrizii)	Serenoa_repens)	((((((Reinhardtia_gracilis	Reinhardtia_simplex)	(Reinhardtia_paiewonskiana	Reinhardtia_latisecta))	(Iriartea_deltoidea	Geonoma_undata))	((Dypsis_decaryi	(Hydriastele_microspadix	Kentiopsis_piersoniorum))	((((Pelagodoxa_henryana	Manicaria_saccifera)	Dictyosperma_album)	((Prestoea_acuminata	Oenocarpus_bataua)	Oenocarpus_minor))	Leopoldinia_pulchra)))	((((Attalea_speciosa	Pseudophoenix_vinifera)	Orania_palindan)	(Bactris_major	Sclerosperma_profizianum))	(Roystonea_regia	(Elaeis_oleifera	Elaeis_guineensis))))	Nypa_fruticans))	Podococcus_barteri))	Kingia_australis);
((Veitchia_spiralis	((Podococcus_barteri	((((((Pelagodoxa_henryana	Manicaria_saccifera)	(Nypa_fruticans	Iriartea_deltoidea))	((Leopoldinia_pulchra	Dypsis_decaryi)	(Dictyosperma_album	(Hydriastele_microspadix	Kentiopsis_piersoniorum))))	(Oenocarpus_bataua	(Oenocarpus_minor	Prestoea_acuminata)))	(((Orania_palindan	Bactris_major)	(Attalea_speciosa	Pseudophoenix_vinifera))	((Elaeis_oleifera	(Elaeis_guineensis	Roystonea_regia))	Sclerosperma_profizianum)))	(((Reinhardtia_gracilis	Reinhardtia_simplex)	(Reinhardtia_paiewonskiana	Reinhardtia_latisecta))	Geonoma_undata)))	(Chamaedorea_seifrizii	(Serenoa_repens	(Phoenix_dactylifera	(Heterospathe_cagayanensis	Sabal_domingensis))))))	Kingia_australis);
(((Sabal_domingensis	Heterospathe_cagayanensis)	(Serenoa_repens	((((((Dictyosperma_album	(Hydriastele_microspadix	Kentiopsis_piersoniorum))	((((Nypa_fruticans	Pelagodoxa_henryana)	Manicaria_saccifera)	(Prestoea_acuminata	(Oenocarpus_minor	Oenocarpus_bataua)))	(Dypsis_decaryi	Leopoldinia_pulchra)))	(((Reinhardtia_paiewonskiana	Reinhardtia_latisecta)	(Reinhardtia_gracilis	Reinhardtia_simplex))	(Geonoma_undata	Iriartea_deltoidea)))	(Orania_palindan	(((Attalea_speciosa	Elaeis_oleifera)	Elaeis_guineensis)	((Podococcus_barteri	Veitchia_spiralis)	(Bactris_major	(Sclerosperma_profizianum	Roystonea_regia))))))	(Pseudophoenix_vinifera	Chamaedorea_seifrizii))	Phoenix_dactylifera)))	Kingia_australis);
(((Sabal_domingensis	Heterospathe_cagayanensis)	(Serenoa_repens	(((((Pseudophoenix_vinifera	(((Elaeis_oleifera	Elaeis_guineensis)	(((((Reinhardtia_paiewonskiana	Reinhardtia_latisecta)	(Reinhardtia_gracilis	Reinhardtia_simplex))	Podococcus_barteri)	Veitchia_spiralis)	(Bactris_major	((Attalea_speciosa	Sclerosperma_profizianum)	Roystonea_regia))))	Orania_palindan))	((Manicaria_saccifera	((Dypsis_decaryi	Leopoldinia_pulchra)	((Iriartea_deltoidea	Nypa_fruticans)	(Prestoea_acuminata	(Oenocarpus_minor	Oenocarpus_bataua)))))	((Dictyosperma_album	(Hydriastele_microspadix	Kentiopsis_piersoniorum))	Pelagodoxa_henryana)))	Geonoma_undata)	Chamaedorea_seifrizii)	Phoenix_dactylifera)))	Kingia_australis);
(((Sabal_domingensis	Heterospathe_cagayanensis)	((((((Veitchia_spiralis	((((Orania_palindan	(Elaeis_oleifera	Elaeis_guineensis))	Attalea_speciosa)	Sclerosperma_profizianum)	(Roystonea_regia	(Pseudophoenix_vinifera	Bactris_major))))	Podococcus_barteri)	((((Pelagodoxa_henryana	(Dypsis_decaryi	Manicaria_saccifera))	(Leopoldinia_pulchra	((Iriartea_deltoidea	Nypa_fruticans)	((Oenocarpus_bataua	Oenocarpus_minor)	Prestoea_acuminata))))	(Dictyosperma_album	(Hydriastele_microspadix	Kentiopsis_piersoniorum)))	(((Reinhardtia_paiewonskiana	Reinhardtia_latisecta)	(Reinhardtia_gracilis	Reinhardtia_simplex))	Geonoma_undata)))	Chamaedorea_seifrizii)	Serenoa_repens)	Phoenix_dactylifera))	Kingia_australis);
(((Sabal_domingensis	Heterospathe_cagayanensis)	(Serenoa_repens	(((Nypa_fruticans	Chamaedorea_seifrizii)	((((Hydriastele_microspadix	(Kentiopsis_piersoniorum	Dictyosperma_album))	Leopoldinia_pulchra)	((((Roystonea_regia	((Bactris_major	((Attalea_speciosa	Elaeis_oleifera)	Elaeis_guineensis))	(Sclerosperma_profizianum	Orania_palindan)))	(Podococcus_barteri	Pseudophoenix_vinifera))	(Oenocarpus_minor	(Prestoea_acuminata	Oenocarpus_bataua)))	(Dypsis_decaryi	(((Manicaria_saccifera	Iriartea_deltoidea)	Veitchia_spiralis)	Pelagodoxa_henryana))))	(((Reinhardtia_paiewonskiana	Reinhardtia_latisecta)	(Reinhardtia_gracilis	Reinhardtia_simplex))	Geonoma_undata)))	Phoenix_dactylifera)))	Kingia_australis);
(((Sabal_domingensis	Heterospathe_cagayanensis)	(Serenoa_repens	(((Nypa_fruticans	((Roystonea_regia	(((Attalea_speciosa	((Podococcus_barteri	((Reinhardtia_paiewonskiana	Reinhardtia_latisecta)	(Reinhardtia_gracilis	Reinhardtia_simplex)))	Orania_palindan))	(Elaeis_oleifera	Elaeis_guineensis))	Bactris_major))	Pseudophoenix_vinifera))	((Chamaedorea_seifrizii	(Sclerosperma_profizianum	(Veitchia_spiralis	((Prestoea_acuminata	(Oenocarpus_bataua	Oenocarpus_minor))	(Leopoldinia_pulchra	Dypsis_decaryi)))))	((Manicaria_saccifera	Pelagodoxa_henryana)	((Dictyosperma_album	(Hydriastele_microspadix	Kentiopsis_piersoniorum))	(Iriartea_deltoidea	Geonoma_undata)))))	Phoenix_dactylifera)))	Kingia_australis);
(((Sabal_domingensis	Heterospathe_cagayanensis)	(Serenoa_repens	(((((((((Bactris_major	((Elaeis_oleifera	Elaeis_guineensis)	Orania_palindan))	Attalea_speciosa)	(Roystonea_regia	Sclerosperma_profizianum))	Veitchia_spiralis)	(Podococcus_barteri	((Reinhardtia_paiewonskiana	Reinhardtia_latisecta)	(Reinhardtia_gracilis	Reinhardtia_simplex))))	(((Nypa_fruticans	(Prestoea_acuminata	Oenocarpus_bataua))	Oenocarpus_minor)	(((Dictyosperma_album	((Dypsis_decaryi	Hydriastele_microspadix)	Kentiopsis_piersoniorum))	((Manicaria_saccifera	Pelagodoxa_henryana)	(Iriartea_deltoidea	Geonoma_undata)))	Leopoldinia_pulchra)))	Pseudophoenix_vinifera)	Chamaedorea_seifrizii)	Phoenix_dactylifera)))	Kingia_australis);
((((Serenoa_repens	(((((Orania_palindan	(Pseudophoenix_vinifera	Nypa_fruticans))	Roystonea_regia)	((((Dictyosperma_album	(Hydriastele_microspadix	Kentiopsis_piersoniorum))	(((Dypsis_decaryi	(Sclerosperma_profizianum	Leopoldinia_pulchra))	(Oenocarpus_minor	Oenocarpus_bataua))	(Veitchia_spiralis	(Prestoea_acuminata	(Pelagodoxa_henryana	(Iriartea_deltoidea	Manicaria_saccifera))))))	Geonoma_undata)	(Bactris_major	(((Reinhardtia_paiewonskiana	Reinhardtia_latisecta)	(Reinhardtia_gracilis	Reinhardtia_simplex))	((Elaeis_oleifera	Elaeis_guineensis)	Attalea_speciosa)))))	Podococcus_barteri)	Chamaedorea_seifrizii))	Phoenix_dactylifera)	(Sabal_domingensis	Heterospathe_cagayanensis))	Kingia_australis);
((((Serenoa_repens	((Pseudophoenix_vinifera	((Orania_palindan	Roystonea_regia)	((Pelagodoxa_henryana	((Oenocarpus_minor	(Prestoea_acuminata	Oenocarpus_bataua))	((((Sclerosperma_profizianum	((Iriartea_deltoidea	Geonoma_undata)	(Hydriastele_microspadix	Kentiopsis_piersoniorum)))	Dictyosperma_album)	(Dypsis_decaryi	Manicaria_saccifera))	(Leopoldinia_pulchra	Veitchia_spiralis))))	(((Elaeis_oleifera	Elaeis_guineensis)	(Nypa_fruticans	Attalea_speciosa))	((Podococcus_barteri	((Reinhardtia_paiewonskiana	Reinhardtia_latisecta)	(Reinhardtia_gracilis	Reinhardtia_simplex)))	Bactris_major)))))	Chamaedorea_seifrizii))	Phoenix_dactylifera)	(Sabal_domingensis	Heterospathe_cagayanensis))	Kingia_australis);
(((Serenoa_repens	((Nypa_fruticans	(((Chamaedorea_seifrizii	(Oenocarpus_bataua	Pseudophoenix_vinifera))	(Oenocarpus_minor	(((Leopoldinia_pulchra	Dypsis_decaryi)	(Prestoea_acuminata	(Pelagodoxa_henryana	(Veitchia_spiralis	Manicaria_saccifera))))	(((Iriartea_deltoidea	Geonoma_undata)	(Hydriastele_microspadix	Kentiopsis_piersoniorum))	Dictyosperma_album))))	(((((Elaeis_oleifera	Elaeis_guineensis)	Sclerosperma_profizianum)	Roystonea_regia)	((Orania_palindan	Attalea_speciosa)	(Bactris_major	((Reinhardtia_paiewonskiana	Reinhardtia_latisecta)	(Reinhardtia_gracilis	Reinhardtia_simplex)))))	Podococcus_barteri)))	Phoenix_dactylifera))	(Sabal_domingensis	Heterospathe_cagayanensis))	Kingia_australis);
(((Nypa_fruticans	((((((Veitchia_spiralis	((Oenocarpus_bataua	Oenocarpus_minor)	(Leopoldinia_pulchra	Dypsis_decaryi)))	(Prestoea_acuminata	(Pelagodoxa_henryana	Manicaria_saccifera)))	(((Geonoma_undata	Hydriastele_microspadix)	Kentiopsis_piersoniorum)	Dictyosperma_album))	(((((Reinhardtia_paiewonskiana	Reinhardtia_latisecta)	(Reinhardtia_gracilis	Reinhardtia_simplex))	(Iriartea_deltoidea	Bactris_major))	(((Elaeis_oleifera	Elaeis_guineensis)	Sclerosperma_profizianum)	(Attalea_speciosa	Orania_palindan)))	Roystonea_regia))	Pseudophoenix_vinifera)	Podococcus_barteri))	(Chamaedorea_seifrizii	((Phoenix_dactylifera	(Sabal_domingensis	Heterospathe_cagayanensis))	Serenoa_repens)))	Kingia_australis);
(((Sabal_domingensis	Heterospathe_cagayanensis)	(Serenoa_repens	(((Chamaedorea_seifrizii	Nypa_fruticans)	((Dictyosperma_album	(Kentiopsis_piersoniorum	Hydriastele_microspadix))	((Leopoldinia_pulchra	Dypsis_decaryi)	(((Prestoea_acuminata	Oenocarpus_bataua)	Oenocarpus_minor)	(((((Orania_palindan	(Sclerosperma_profizianum	(Attalea_speciosa	Pseudophoenix_vinifera)))	((Roystonea_regia	(Elaeis_guineensis	Elaeis_oleifera))	Bactris_major))	Podococcus_barteri)	((Pelagodoxa_henryana	Manicaria_saccifera)	(((Reinhardtia_gracilis	Reinhardtia_simplex)	(Reinhardtia_latisecta	Reinhardtia_paiewonskiana))	(Iriartea_deltoidea	Geonoma_undata))))	Veitchia_spiralis)))))	Phoenix_dactylifera)))	Kingia_australis);
(((Sabal_domingensis	Heterospathe_cagayanensis)	(((Chamaedorea_seifrizii	(Podococcus_barteri	(Pseudophoenix_vinifera	((((Pelagodoxa_henryana	(Veitchia_spiralis	Manicaria_saccifera))	(((Prestoea_acuminata	Nypa_fruticans)	(Oenocarpus_bataua	Oenocarpus_minor))	((Dictyosperma_album	(Dypsis_decaryi	(Kentiopsis_piersoniorum	Hydriastele_microspadix)))	Leopoldinia_pulchra)))	(Iriartea_deltoidea	Geonoma_undata))	((Bactris_major	(((Attalea_speciosa	(Sclerosperma_profizianum	(Elaeis_oleifera	Elaeis_guineensis)))	Orania_palindan)	((Reinhardtia_gracilis	Reinhardtia_simplex)	(Reinhardtia_latisecta	Reinhardtia_paiewonskiana))))	Roystonea_regia)))))	Serenoa_repens)	Phoenix_dactylifera))	Kingia_australis);
(((Sabal_domingensis	Heterospathe_cagayanensis)	((Serenoa_repens	(Podococcus_barteri	((((Reinhardtia_gracilis	Reinhardtia_simplex)	(Reinhardtia_latisecta	Reinhardtia_paiewonskiana))	Geonoma_undata)	(((Dictyosperma_album	(Dypsis_decaryi	(Kentiopsis_piersoniorum	Hydriastele_microspadix)))	((Oenocarpus_minor	((Oenocarpus_bataua	Prestoea_acuminata)	(Iriartea_deltoidea	Nypa_fruticans)))	((Pelagodoxa_henryana	Manicaria_saccifera)	Leopoldinia_pulchra)))	((Veitchia_spiralis	((Sclerosperma_profizianum	Bactris_major)	Pseudophoenix_vinifera))	(Attalea_speciosa	((Chamaedorea_seifrizii	(Elaeis_oleifera	Elaeis_guineensis))	(Orania_palindan	Roystonea_regia))))))))	Phoenix_dactylifera))	Kingia_australis);
(((Sabal_domingensis	Heterospathe_cagayanensis)	((Serenoa_repens	((((Veitchia_spiralis	((Roystonea_regia	Sclerosperma_profizianum)	Podococcus_barteri))	((((Reinhardtia_gracilis	Reinhardtia_simplex)	(Reinhardtia_latisecta	Reinhardtia_paiewonskiana))	Geonoma_undata)	((Bactris_major	(Orania_palindan	Attalea_speciosa))	(Elaeis_oleifera	Elaeis_guineensis))))	Pseudophoenix_vinifera)	(Chamaedorea_seifrizii	(((Dypsis_decaryi	Leopoldinia_pulchra)	((Nypa_fruticans	(Pelagodoxa_henryana	Manicaria_saccifera))	(Oenocarpus_bataua	((Iriartea_deltoidea	Prestoea_acuminata)	Oenocarpus_minor))))	(Dictyosperma_album	(Kentiopsis_piersoniorum	Hydriastele_microspadix))))))	Phoenix_dactylifera))	Kingia_australis);
(((Sabal_domingensis	Heterospathe_cagayanensis)	(Serenoa_repens	((((((Orania_palindan	Roystonea_regia)	Pseudophoenix_vinifera)	(Bactris_major	(((Attalea_speciosa	Elaeis_oleifera)	Elaeis_guineensis)	(((Reinhardtia_gracilis	Reinhardtia_simplex)	(Reinhardtia_latisecta	Reinhardtia_paiewonskiana))	Podococcus_barteri))))	(Chamaedorea_seifrizii	((Dictyosperma_album	(((Geonoma_undata	Iriartea_deltoidea)	Kentiopsis_piersoniorum)	Hydriastele_microspadix))	((Pelagodoxa_henryana	(Manicaria_saccifera	Veitchia_spiralis))	((Sclerosperma_profizianum	(Dypsis_decaryi	Leopoldinia_pulchra))	((Oenocarpus_bataua	Oenocarpus_minor)	Prestoea_acuminata))))))	Nypa_fruticans)	Phoenix_dactylifera)))	Kingia_australis);
(((Sabal_domingensis	Heterospathe_cagayanensis)	(Chamaedorea_seifrizii	((Serenoa_repens	((((Orania_palindan	((Dictyosperma_album	(Hydriastele_microspadix	(Kentiopsis_piersoniorum	Geonoma_undata)))	((Prestoea_acuminata	((Iriartea_deltoidea	Pelagodoxa_henryana)	(Veitchia_spiralis	Manicaria_saccifera)))	((Sclerosperma_profizianum	(Dypsis_decaryi	Leopoldinia_pulchra))	(Oenocarpus_bataua	Oenocarpus_minor)))))	(Pseudophoenix_vinifera	((Attalea_speciosa	Bactris_major)	((Roystonea_regia	(Elaeis_oleifera	Elaeis_guineensis))	((Reinhardtia_gracilis	Reinhardtia_simplex)	(Reinhardtia_latisecta	Reinhardtia_paiewonskiana))))))	Podococcus_barteri)	Nypa_fruticans))	Phoenix_dactylifera)))	Kingia_australis);
(((Sabal_domingensis	Heterospathe_cagayanensis)	((Serenoa_repens	((Pseudophoenix_vinifera	Chamaedorea_seifrizii)	((((Orania_palindan	(Elaeis_oleifera	Elaeis_guineensis))	(Attalea_speciosa	(((Veitchia_spiralis	Podococcus_barteri)	Sclerosperma_profizianum)	(Roystonea_regia	Bactris_major))))	(Reinhardtia_simplex	((Reinhardtia_latisecta	Reinhardtia_paiewonskiana)	Reinhardtia_gracilis)))	(Nypa_fruticans	((((Dypsis_decaryi	Leopoldinia_pulchra)	(((Iriartea_deltoidea	Geonoma_undata)	Prestoea_acuminata)	(Oenocarpus_bataua	Oenocarpus_minor)))	(Pelagodoxa_henryana	Manicaria_saccifera))	(Dictyosperma_album	(Hydriastele_microspadix	Kentiopsis_piersoniorum)))))))	Phoenix_dactylifera))	Kingia_australis);
((Chamaedorea_seifrizii	((Phoenix_dactylifera	(Sabal_domingensis	Heterospathe_cagayanensis))	(Serenoa_repens	(Pseudophoenix_vinifera	((((((Dypsis_decaryi	Leopoldinia_pulchra)	((Oenocarpus_bataua	(Prestoea_acuminata	Nypa_fruticans))	Oenocarpus_minor))	(Pelagodoxa_henryana	Manicaria_saccifera))	(Dictyosperma_album	(Hydriastele_microspadix	Kentiopsis_piersoniorum)))	(Iriartea_deltoidea	Geonoma_undata))	(((Veitchia_spiralis	Podococcus_barteri)	(Sclerosperma_profizianum	Bactris_major))	(Attalea_speciosa	((Orania_palindan	((Reinhardtia_gracilis	Reinhardtia_simplex)	(Reinhardtia_latisecta	Reinhardtia_paiewonskiana)))	(Roystonea_regia	(Elaeis_oleifera	Elaeis_guineensis))))))))))	Kingia_australis);
(((Sabal_domingensis	Heterospathe_cagayanensis)	((Serenoa_repens	(Chamaedorea_seifrizii	(((Roystonea_regia	(Sclerosperma_profizianum	((Veitchia_spiralis	Podococcus_barteri)	Bactris_major)))	(((Attalea_speciosa	Elaeis_oleifera)	Elaeis_guineensis)	Orania_palindan))	((Pseudophoenix_vinifera	((Reinhardtia_gracilis	Reinhardtia_simplex)	(Reinhardtia_latisecta	Reinhardtia_paiewonskiana)))	((((Prestoea_acuminata	Oenocarpus_bataua)	Oenocarpus_minor)	(((Nypa_fruticans	Pelagodoxa_henryana)	(Dypsis_decaryi	Manicaria_saccifera))	Leopoldinia_pulchra))	(Dictyosperma_album	((Iriartea_deltoidea	Geonoma_undata)	(Hydriastele_microspadix	Kentiopsis_piersoniorum))))))))	Phoenix_dactylifera))	Kingia_australis);
(((Sabal_domingensis	Heterospathe_cagayanensis)	(Phoenix_dactylifera	(Serenoa_repens	(Chamaedorea_seifrizii	(((Orania_palindan	((Bactris_major	((Sclerosperma_profizianum	Roystonea_regia)	(Veitchia_spiralis	Podococcus_barteri)))	(((Reinhardtia_gracilis	Reinhardtia_simplex)	(Reinhardtia_latisecta	Reinhardtia_paiewonskiana))	((Attalea_speciosa	Elaeis_oleifera)	Elaeis_guineensis))))	(Nypa_fruticans	((((Pelagodoxa_henryana	(Dypsis_decaryi	Manicaria_saccifera))	(Prestoea_acuminata	(Oenocarpus_bataua	Oenocarpus_minor)))	Leopoldinia_pulchra)	(Dictyosperma_album	(((Iriartea_deltoidea	Geonoma_undata)	Hydriastele_microspadix)	Kentiopsis_piersoniorum)))))	Pseudophoenix_vinifera)))))	Kingia_australis);
(((Sabal_domingensis	Heterospathe_cagayanensis)	((Phoenix_dactylifera	((((Pseudophoenix_vinifera	((((Reinhardtia_simplex	Reinhardtia_gracilis)	(Reinhardtia_paiewonskiana	Reinhardtia_latisecta))	Geonoma_undata)	(((Oenocarpus_bataua	(Oenocarpus_minor	Prestoea_acuminata))	(((Hydriastele_microspadix	Kentiopsis_piersoniorum)	Dictyosperma_album)	(Dypsis_decaryi	Leopoldinia_pulchra)))	(Nypa_fruticans	(Pelagodoxa_henryana	(Iriartea_deltoidea	Manicaria_saccifera))))))	(Attalea_speciosa	((Bactris_major	Orania_palindan)	((Sclerosperma_profizianum	Roystonea_regia)	(Elaeis_oleifera	Elaeis_guineensis)))))	(Veitchia_spiralis	Podococcus_barteri))	Chamaedorea_seifrizii))	Serenoa_repens))	Kingia_australis);
(((Sabal_domingensis	Heterospathe_cagayanensis)	((Phoenix_dactylifera	((((((((Reinhardtia_simplex	Reinhardtia_gracilis)	(Reinhardtia_paiewonskiana	Reinhardtia_latisecta))	Geonoma_undata)	(Attalea_speciosa	((Elaeis_oleifera	Elaeis_guineensis)	(((Iriartea_deltoidea	Bactris_major)	Orania_palindan)	Sclerosperma_profizianum))))	(((((Hydriastele_microspadix	(Veitchia_spiralis	(Dypsis_decaryi	Kentiopsis_piersoniorum)))	Dictyosperma_album)	((Prestoea_acuminata	Oenocarpus_bataua)	Oenocarpus_minor))	Leopoldinia_pulchra)	(Pelagodoxa_henryana	Manicaria_saccifera)))	Roystonea_regia)	Podococcus_barteri)	(Chamaedorea_seifrizii	(Pseudophoenix_vinifera	Nypa_fruticans))))	Serenoa_repens))	Kingia_australis);
(((Sabal_domingensis	Heterospathe_cagayanensis)	(Phoenix_dactylifera	(((((((((Hydriastele_microspadix	Kentiopsis_piersoniorum)	Dictyosperma_album)	(Dypsis_decaryi	(Pelagodoxa_henryana	(Sclerosperma_profizianum	(Veitchia_spiralis	Manicaria_saccifera)))))	(Oenocarpus_bataua	(Oenocarpus_minor	Prestoea_acuminata)))	(Pseudophoenix_vinifera	Leopoldinia_pulchra))	((((Attalea_speciosa	Bactris_major)	(((Reinhardtia_simplex	Reinhardtia_gracilis)	(Reinhardtia_paiewonskiana	Reinhardtia_latisecta))	(Iriartea_deltoidea	Geonoma_undata)))	(Elaeis_oleifera	Elaeis_guineensis))	(Orania_palindan	Roystonea_regia)))	Podococcus_barteri)	(Chamaedorea_seifrizii	Nypa_fruticans))	Serenoa_repens)))	Kingia_australis);
(((Sabal_domingensis	Heterospathe_cagayanensis)	(Phoenix_dactylifera	(((((Iriartea_deltoidea	Geonoma_undata)	((Nypa_fruticans	(Hydriastele_microspadix	Kentiopsis_piersoniorum))	Dictyosperma_album))	(((((Reinhardtia_paiewonskiana	(Reinhardtia_latisecta	(Reinhardtia_simplex	Reinhardtia_gracilis)))	Podococcus_barteri)	(((Elaeis_guineensis	Elaeis_oleifera)	(Orania_palindan	Roystonea_regia))	((Sclerosperma_profizianum	Attalea_speciosa)	Bactris_major)))	(Pelagodoxa_henryana	(Dypsis_decaryi	(Veitchia_spiralis	Manicaria_saccifera))))	((Oenocarpus_bataua	(Oenocarpus_minor	Prestoea_acuminata))	(Pseudophoenix_vinifera	Leopoldinia_pulchra))))	Chamaedorea_seifrizii)	Serenoa_repens)))	Kingia_australis);
(((Sabal_domingensis	Heterospathe_cagayanensis)	(Phoenix_dactylifera	((((((Orania_palindan	((((Sclerosperma_profizianum	Roystonea_regia)	Veitchia_spiralis)	(Bactris_major	Podococcus_barteri))	Attalea_speciosa))	((Elaeis_guineensis	Elaeis_oleifera)	(Reinhardtia_simplex	(Reinhardtia_paiewonskiana	(Reinhardtia_gracilis	Reinhardtia_latisecta)))))	(((((Hydriastele_microspadix	(Iriartea_deltoidea	Geonoma_undata))	Dictyosperma_album)	Kentiopsis_piersoniorum)	(Manicaria_saccifera	Pelagodoxa_henryana))	((Prestoea_acuminata	(Oenocarpus_bataua	Oenocarpus_minor))	(Dypsis_decaryi	(Pseudophoenix_vinifera	Leopoldinia_pulchra)))))	Chamaedorea_seifrizii)	Nypa_fruticans)	Serenoa_repens)))	Kingia_australis);
(((Sabal_domingensis	Heterospathe_cagayanensis)	(Phoenix_dactylifera	((((((((Bactris_major	Sclerosperma_profizianum)	(Roystonea_regia	(((Podococcus_barteri	Veitchia_spiralis)	Leopoldinia_pulchra)	Pseudophoenix_vinifera)))	(Attalea_speciosa	(Orania_palindan	(Elaeis_guineensis	Elaeis_oleifera))))	(((Reinhardtia_simplex	Reinhardtia_gracilis)	(Reinhardtia_latisecta	Reinhardtia_paiewonskiana))	(((Iriartea_deltoidea	Nypa_fruticans)	Oenocarpus_minor)	(Prestoea_acuminata	Oenocarpus_bataua))))	(Dypsis_decaryi	(Manicaria_saccifera	Pelagodoxa_henryana)))	((Geonoma_undata	(Hydriastele_microspadix	Kentiopsis_piersoniorum))	Dictyosperma_album))	Chamaedorea_seifrizii)	Serenoa_repens)))	Kingia_australis);
(((Sabal_domingensis	Heterospathe_cagayanensis)	(Phoenix_dactylifera	(((Nypa_fruticans	(Pseudophoenix_vinifera	((((((Orania_palindan	Roystonea_regia)	(Elaeis_guineensis	Elaeis_oleifera))	Bactris_major)	(((Oenocarpus_minor	(Oenocarpus_bataua	Prestoea_acuminata))	(((Kentiopsis_piersoniorum	(Iriartea_deltoidea	Geonoma_undata))	Hydriastele_microspadix)	Dictyosperma_album))	((Dypsis_decaryi	((Veitchia_spiralis	Manicaria_saccifera)	Pelagodoxa_henryana))	(Sclerosperma_profizianum	Leopoldinia_pulchra))))	Attalea_speciosa)	(((Reinhardtia_simplex	Reinhardtia_gracilis)	(Reinhardtia_latisecta	Reinhardtia_paiewonskiana))	Podococcus_barteri))))	Chamaedorea_seifrizii)	Serenoa_repens)))	Kingia_australis);
((((Nypa_fruticans	(((((Manicaria_saccifera	Pelagodoxa_henryana)	((Dypsis_decaryi	Leopoldinia_pulchra)	((Pseudophoenix_vinifera	Oenocarpus_bataua)	(Prestoea_acuminata	Oenocarpus_minor))))	(((Kentiopsis_piersoniorum	Hydriastele_microspadix)	Geonoma_undata)	Dictyosperma_album))	(((Sclerosperma_profizianum	(Roystonea_regia	(Iriartea_deltoidea	Bactris_major)))	((Elaeis_guineensis	Elaeis_oleifera)	Orania_palindan))	(((Reinhardtia_simplex	Reinhardtia_gracilis)	(Reinhardtia_latisecta	Reinhardtia_paiewonskiana))	Attalea_speciosa)))	(Veitchia_spiralis	Podococcus_barteri)))	Chamaedorea_seifrizii)	((Phoenix_dactylifera	(Sabal_domingensis	Heterospathe_cagayanensis))	Serenoa_repens))	Kingia_australis);
(((Sabal_domingensis	Heterospathe_cagayanensis)	((Serenoa_repens	((((Pseudophoenix_vinifera	(((Elaeis_guineensis	Elaeis_oleifera)	((((Reinhardtia_simplex	Reinhardtia_gracilis)	(Reinhardtia_latisecta	Reinhardtia_paiewonskiana))	Attalea_speciosa)	(Bactris_major	(Orania_palindan	Sclerosperma_profizianum))))	Roystonea_regia))	(((((Nypa_fruticans	(Manicaria_saccifera	Pelagodoxa_henryana))	(Oenocarpus_minor	(Oenocarpus_bataua	Prestoea_acuminata)))	(Dypsis_decaryi	Leopoldinia_pulchra))	(((Kentiopsis_piersoniorum	Hydriastele_microspadix)	(Iriartea_deltoidea	Geonoma_undata))	Dictyosperma_album))	Veitchia_spiralis))	Podococcus_barteri)	Chamaedorea_seifrizii))	Phoenix_dactylifera))	Kingia_australis);
(((Sabal_domingensis	Heterospathe_cagayanensis)	((Serenoa_repens	((((((Reinhardtia_simplex	Reinhardtia_gracilis)	(Reinhardtia_latisecta	Reinhardtia_paiewonskiana))	Podococcus_barteri)	(((Elaeis_guineensis	Elaeis_oleifera)	Roystonea_regia)	(Attalea_speciosa	(((Iriartea_deltoidea	Sclerosperma_profizianum)	Orania_palindan)	Bactris_major))))	Nypa_fruticans)	(((Hydriastele_microspadix	(Kentiopsis_piersoniorum	Dictyosperma_album))	((Oenocarpus_minor	(Oenocarpus_bataua	((Veitchia_spiralis	Pelagodoxa_henryana)	Prestoea_acuminata)))	(Pseudophoenix_vinifera	Leopoldinia_pulchra)))	(((Dypsis_decaryi	Manicaria_saccifera)	Chamaedorea_seifrizii)	Geonoma_undata))))	Phoenix_dactylifera))	Kingia_australis);
(((Heterospathe_cagayanensis	Sabal_domingensis)	(Phoenix_dactylifera	((((Geonoma_undata	((Reinhardtia_gracilis	Reinhardtia_simplex)	(Reinhardtia_latisecta	Reinhardtia_paiewonskiana)))	(Chamaedorea_seifrizii	((((Iriartea_deltoidea	Nypa_fruticans)	(Manicaria_saccifera	Pelagodoxa_henryana))	((Kentiopsis_piersoniorum	Hydriastele_microspadix)	Dictyosperma_album))	((Dypsis_decaryi	Leopoldinia_pulchra)	((Prestoea_acuminata	Oenocarpus_bataua)	Oenocarpus_minor)))))	((Elaeis_oleifera	Elaeis_guineensis)	(((Pseudophoenix_vinifera	Attalea_speciosa)	(Bactris_major	((Sclerosperma_profizianum	Roystonea_regia)	(Podococcus_barteri	Veitchia_spiralis))))	Orania_palindan)))	Serenoa_repens)))	Kingia_australis);
(((Heterospathe_cagayanensis	Sabal_domingensis)	(Phoenix_dactylifera	(((Pseudophoenix_vinifera	(((Podococcus_barteri	Veitchia_spiralis)	(Iriartea_deltoidea	Geonoma_undata))	(((Sclerosperma_profizianum	(Roystonea_regia	Bactris_major))	(((((Reinhardtia_gracilis	Reinhardtia_simplex)	(Reinhardtia_latisecta	Reinhardtia_paiewonskiana))	(Elaeis_oleifera	Elaeis_guineensis))	Orania_palindan)	Attalea_speciosa))	(((Hydriastele_microspadix	(Dictyosperma_album	Kentiopsis_piersoniorum))	(Dypsis_decaryi	Leopoldinia_pulchra))	((Nypa_fruticans	(Manicaria_saccifera	Pelagodoxa_henryana))	((Prestoea_acuminata	Oenocarpus_bataua)	Oenocarpus_minor))))))	Chamaedorea_seifrizii)	Serenoa_repens)))	Kingia_australis);
((((Chamaedorea_seifrizii	(Pseudophoenix_vinifera	(((Sclerosperma_profizianum	Roystonea_regia)	(Podococcus_barteri	Veitchia_spiralis))	((((Bactris_major	Attalea_speciosa)	(((Reinhardtia_gracilis	Reinhardtia_simplex)	(Reinhardtia_latisecta	Reinhardtia_paiewonskiana))	Orania_palindan))	(Elaeis_oleifera	Elaeis_guineensis))	((Oenocarpus_bataua	(Oenocarpus_minor	Prestoea_acuminata))	((Dypsis_decaryi	Leopoldinia_pulchra)	((Nypa_fruticans	(Manicaria_saccifera	Pelagodoxa_henryana))	(Dictyosperma_album	((Iriartea_deltoidea	Geonoma_undata)	(Kentiopsis_piersoniorum	Hydriastele_microspadix))))))))))	Serenoa_repens)	(Heterospathe_cagayanensis	(Phoenix_dactylifera	Sabal_domingensis)))	Kingia_australis);
(((((Chamaedorea_seifrizii	((((Pseudophoenix_vinifera	(((Dictyosperma_album	((Hydriastele_microspadix	Kentiopsis_piersoniorum)	Geonoma_undata))	(Dypsis_decaryi	Leopoldinia_pulchra))	((Oenocarpus_bataua	(Oenocarpus_minor	Prestoea_acuminata))	((Manicaria_saccifera	(Iriartea_deltoidea	Pelagodoxa_henryana))	Veitchia_spiralis))))	(Roystonea_regia	(Orania_palindan	((((Reinhardtia_gracilis	Reinhardtia_simplex)	(Reinhardtia_latisecta	Reinhardtia_paiewonskiana))	(Sclerosperma_profizianum	Bactris_major))	((Attalea_speciosa	Elaeis_oleifera)	Elaeis_guineensis)))))	Podococcus_barteri)	Nypa_fruticans))	Serenoa_repens)	Phoenix_dactylifera)	(Heterospathe_cagayanensis	Sabal_domingensis))	Kingia_australis);
(((((Chamaedorea_seifrizii	(((((Orania_palindan	Roystonea_regia)	((Oenocarpus_bataua	(Oenocarpus_minor	Prestoea_acuminata))	((Pseudophoenix_vinifera	Leopoldinia_pulchra)	((Dictyosperma_album	((Hydriastele_microspadix	Kentiopsis_piersoniorum)	(Iriartea_deltoidea	Geonoma_undata)))	((Manicaria_saccifera	Pelagodoxa_henryana)	Dypsis_decaryi)))))	(((Attalea_speciosa	(Sclerosperma_profizianum	(Bactris_major	Veitchia_spiralis)))	(Elaeis_oleifera	Elaeis_guineensis))	((Reinhardtia_gracilis	Reinhardtia_simplex)	(Reinhardtia_latisecta	Reinhardtia_paiewonskiana))))	Podococcus_barteri)	Nypa_fruticans))	Serenoa_repens)	Phoenix_dactylifera)	(Heterospathe_cagayanensis	Sabal_domingensis))	Kingia_australis);
(((((Chamaedorea_seifrizii	(((((Orania_palindan	Roystonea_regia)	(((Elaeis_oleifera	Elaeis_guineensis)	(Attalea_speciosa	(Sclerosperma_profizianum	Bactris_major)))	((Reinhardtia_gracilis	Reinhardtia_simplex)	(Reinhardtia_latisecta	Reinhardtia_paiewonskiana))))	((((Oenocarpus_bataua	(Oenocarpus_minor	Prestoea_acuminata))	(Dypsis_decaryi	(Pseudophoenix_vinifera	Leopoldinia_pulchra)))	(((Dictyosperma_album	Kentiopsis_piersoniorum)	Hydriastele_microspadix)	(Iriartea_deltoidea	Geonoma_undata)))	(Veitchia_spiralis	(Manicaria_saccifera	Pelagodoxa_henryana))))	Podococcus_barteri)	Nypa_fruticans))	Serenoa_repens)	Phoenix_dactylifera)	(Heterospathe_cagayanensis	Sabal_domingensis))	Kingia_australis);
((((Serenoa_repens	Phoenix_dactylifera)	((Pseudophoenix_vinifera	Chamaedorea_seifrizii)	((((Orania_palindan	Roystonea_regia)	(((Elaeis_oleifera	Elaeis_guineensis)	Attalea_speciosa)	((Sclerosperma_profizianum	Bactris_major)	((Reinhardtia_gracilis	Reinhardtia_simplex)	(Reinhardtia_latisecta	Reinhardtia_paiewonskiana)))))	((((Prestoea_acuminata	(Dypsis_decaryi	(Oenocarpus_minor	Oenocarpus_bataua)))	Leopoldinia_pulchra)	((Podococcus_barteri	Dictyosperma_album)	((Kentiopsis_piersoniorum	Hydriastele_microspadix)	(Iriartea_deltoidea	Geonoma_undata))))	(Veitchia_spiralis	(Manicaria_saccifera	Pelagodoxa_henryana))))	Nypa_fruticans)))	(Heterospathe_cagayanensis	Sabal_domingensis))	Kingia_australis);
((((((((Bactris_major	(Sclerosperma_profizianum	(Veitchia_spiralis	Roystonea_regia)))	((((Nypa_fruticans	Attalea_speciosa)	(Elaeis_oleifera	Elaeis_guineensis))	(Podococcus_barteri	((Reinhardtia_gracilis	Reinhardtia_simplex)	(Reinhardtia_latisecta	Reinhardtia_paiewonskiana))))	Orania_palindan))	(((((Dictyosperma_album	((Iriartea_deltoidea	Geonoma_undata)	Kentiopsis_piersoniorum))	Hydriastele_microspadix)	(Dypsis_decaryi	(Pseudophoenix_vinifera	Leopoldinia_pulchra)))	((Prestoea_acuminata	Oenocarpus_minor)	Oenocarpus_bataua))	(Manicaria_saccifera	Pelagodoxa_henryana)))	Chamaedorea_seifrizii)	Serenoa_repens)	Phoenix_dactylifera)	(Heterospathe_cagayanensis	Sabal_domingensis))	Kingia_australis);
(((((Veitchia_spiralis	((((((Orania_palindan	(Elaeis_oleifera	Elaeis_guineensis))	((Reinhardtia_gracilis	Reinhardtia_simplex)	(Reinhardtia_latisecta	Reinhardtia_paiewonskiana)))	Attalea_speciosa)	Bactris_major)	(Sclerosperma_profizianum	Roystonea_regia))	((Iriartea_deltoidea	Geonoma_undata)	(((Prestoea_acuminata	((((Dypsis_decaryi	(Nypa_fruticans	(Manicaria_saccifera	Pelagodoxa_henryana)))	Hydriastele_microspadix)	Kentiopsis_piersoniorum)	(Oenocarpus_minor	Leopoldinia_pulchra)))	Dictyosperma_album)	(Oenocarpus_bataua	Pseudophoenix_vinifera)))))	Podococcus_barteri)	Chamaedorea_seifrizii)	((Heterospathe_cagayanensis	Sabal_domingensis)	(Serenoa_repens	Phoenix_dactylifera)))	Kingia_australis);
(((Sabal_domingensis	Heterospathe_cagayanensis)	(((((((Roystonea_regia	(Elaeis_oleifera	Elaeis_guineensis))	((Attalea_speciosa	(Bactris_major	Sclerosperma_profizianum))	Orania_palindan))	((((Reinhardtia_gracilis	Reinhardtia_simplex)	(Reinhardtia_latisecta	Reinhardtia_paiewonskiana))	(Iriartea_deltoidea	Geonoma_undata))	((Manicaria_saccifera	Pelagodoxa_henryana)	((Hydriastele_microspadix	(Kentiopsis_piersoniorum	Dictyosperma_album))	((Dypsis_decaryi	Leopoldinia_pulchra)	((Prestoea_acuminata	Nypa_fruticans)	(Oenocarpus_bataua	Oenocarpus_minor)))))))	(Veitchia_spiralis	Podococcus_barteri))	(Pseudophoenix_vinifera	Chamaedorea_seifrizii))	Serenoa_repens)	Phoenix_dactylifera))	Kingia_australis);
((Bactris_major	(((((Reinhardtia_latisecta	Reinhardtia_paiewonskiana)	(Reinhardtia_simplex	Reinhardtia_gracilis))	(Orania_palindan	(((Chamaedorea_seifrizii	Serenoa_repens)	((Heterospathe_cagayanensis	(Pseudophoenix_vinifera	Sabal_domingensis))	Phoenix_dactylifera))	((((Roystonea_regia	Sclerosperma_profizianum)	Podococcus_barteri)	Veitchia_spiralis)	(((Prestoea_acuminata	(Manicaria_saccifera	Pelagodoxa_henryana))	(((Geonoma_undata	Iriartea_deltoidea)	(Kentiopsis_piersoniorum	Hydriastele_microspadix))	Dictyosperma_album))	((Leopoldinia_pulchra	Dypsis_decaryi)	(Oenocarpus_bataua	Oenocarpus_minor)))))))	(Nypa_fruticans	Attalea_speciosa))	(Elaeis_guineensis	Elaeis_oleifera)))	Kingia_australis);
(((Heterospathe_cagayanensis	Sabal_domingensis)	(Phoenix_dactylifera	(Serenoa_repens	(((((Orania_palindan	Roystonea_regia)	((((Elaeis_guineensis	Elaeis_oleifera)	Attalea_speciosa)	(Sclerosperma_profizianum	Bactris_major))	((Reinhardtia_latisecta	Reinhardtia_paiewonskiana)	(Reinhardtia_simplex	Reinhardtia_gracilis))))	(Pseudophoenix_vinifera	((((Kentiopsis_piersoniorum	Hydriastele_microspadix)	(Geonoma_undata	Iriartea_deltoidea))	Dictyosperma_album)	(((Dypsis_decaryi	Leopoldinia_pulchra)	(((Oenocarpus_bataua	Oenocarpus_minor)	Prestoea_acuminata)	Veitchia_spiralis))	(Manicaria_saccifera	Pelagodoxa_henryana)))))	Podococcus_barteri)	(Chamaedorea_seifrizii	Nypa_fruticans)))))	Kingia_australis);
((Phoenix_dactylifera	((Serenoa_repens	(Heterospathe_cagayanensis	Sabal_domingensis))	(Chamaedorea_seifrizii	(((Pseudophoenix_vinifera	(Podococcus_barteri	((Sclerosperma_profizianum	Bactris_major)	Roystonea_regia)))	(((Elaeis_guineensis	(Attalea_speciosa	Elaeis_oleifera))	((Reinhardtia_latisecta	Reinhardtia_paiewonskiana)	(Reinhardtia_simplex	Reinhardtia_gracilis)))	Orania_palindan))	((((((Hydriastele_microspadix	Kentiopsis_piersoniorum)	Dictyosperma_album)	((Oenocarpus_bataua	Oenocarpus_minor)	Prestoea_acuminata))	((Dypsis_decaryi	Veitchia_spiralis)	Leopoldinia_pulchra))	(Manicaria_saccifera	(Nypa_fruticans	Pelagodoxa_henryana)))	(Geonoma_undata	Iriartea_deltoidea))))))	Kingia_australis);
(((Sabal_domingensis	Heterospathe_cagayanensis)	((Chamaedorea_seifrizii	(((((Pelagodoxa_henryana	Manicaria_saccifera)	Nypa_fruticans)	(((Attalea_speciosa	Iriartea_deltoidea)	(((Elaeis_guineensis	Elaeis_oleifera)	Orania_palindan)	((Veitchia_spiralis	Roystonea_regia)	((Podococcus_barteri	(Pseudophoenix_vinifera	Bactris_major))	Sclerosperma_profizianum))))	((Dypsis_decaryi	Leopoldinia_pulchra)	((Oenocarpus_bataua	Oenocarpus_minor)	Prestoea_acuminata))))	((Reinhardtia_latisecta	Reinhardtia_paiewonskiana)	(Reinhardtia_simplex	Reinhardtia_gracilis)))	((Dictyosperma_album	(Geonoma_undata	Kentiopsis_piersoniorum))	Hydriastele_microspadix)))	(Serenoa_repens	Phoenix_dactylifera)))	Kingia_australis);
(((Sabal_domingensis	Heterospathe_cagayanensis)	((Phoenix_dactylifera	(((((Pelagodoxa_henryana	Dypsis_decaryi)	Leopoldinia_pulchra)	(Veitchia_spiralis	((Iriartea_deltoidea	(Prestoea_acuminata	((Sclerosperma_profizianum	Oenocarpus_bataua)	Oenocarpus_minor)))	(Manicaria_saccifera	((Orania_palindan	Roystonea_regia)	(((Attalea_speciosa	Pseudophoenix_vinifera)	(((Reinhardtia_latisecta	Reinhardtia_paiewonskiana)	(Reinhardtia_simplex	Reinhardtia_gracilis))	Podococcus_barteri))	(Bactris_major	(Elaeis_guineensis	Elaeis_oleifera))))))))	(Hydriastele_microspadix	(Kentiopsis_piersoniorum	(Dictyosperma_album	Geonoma_undata))))	Nypa_fruticans))	(Serenoa_repens	Chamaedorea_seifrizii)))	Kingia_australis);
(((Sabal_domingensis	Heterospathe_cagayanensis)	(((((((Reinhardtia_latisecta	Reinhardtia_paiewonskiana)	(Reinhardtia_simplex	Reinhardtia_gracilis))	Podococcus_barteri)	(((Sclerosperma_profizianum	Attalea_speciosa)	Bactris_major)	(Elaeis_guineensis	Elaeis_oleifera)))	((Nypa_fruticans	Pseudophoenix_vinifera)	((((((Oenocarpus_minor	(Prestoea_acuminata	Oenocarpus_bataua))	((((Pelagodoxa_henryana	Dypsis_decaryi)	Leopoldinia_pulchra)	Iriartea_deltoidea)	Veitchia_spiralis))	Manicaria_saccifera)	(Hydriastele_microspadix	(Kentiopsis_piersoniorum	Dictyosperma_album)))	Geonoma_undata)	(Chamaedorea_seifrizii	(Serenoa_repens	Phoenix_dactylifera)))))	Roystonea_regia)	Orania_palindan))	Kingia_australis);
(((Sabal_domingensis	Heterospathe_cagayanensis)	(((((((Attalea_speciosa	(((Elaeis_guineensis	Elaeis_oleifera)	Orania_palindan)	((Roystonea_regia	Sclerosperma_profizianum)	(Iriartea_deltoidea	Bactris_major))))	((Reinhardtia_latisecta	Reinhardtia_paiewonskiana)	(Reinhardtia_simplex	Reinhardtia_gracilis)))	(((Oenocarpus_bataua	Pseudophoenix_vinifera)	((Pelagodoxa_henryana	Dypsis_decaryi)	Leopoldinia_pulchra))	((Oenocarpus_minor	Prestoea_acuminata)	((Dictyosperma_album	(Geonoma_undata	(Kentiopsis_piersoniorum	Hydriastele_microspadix)))	(Veitchia_spiralis	Manicaria_saccifera)))))	Podococcus_barteri)	Chamaedorea_seifrizii)	(Nypa_fruticans	Phoenix_dactylifera))	Serenoa_repens))	Kingia_australis);
(((Sabal_domingensis	Heterospathe_cagayanensis)	(((((Podococcus_barteri	((Reinhardtia_latisecta	Reinhardtia_paiewonskiana)	(Reinhardtia_simplex	Reinhardtia_gracilis)))	Pseudophoenix_vinifera)	(((((Chamaedorea_seifrizii	(Elaeis_guineensis	Elaeis_oleifera))	(((Pelagodoxa_henryana	Manicaria_saccifera)	Veitchia_spiralis)	Geonoma_undata))	(Oenocarpus_bataua	(Prestoea_acuminata	Oenocarpus_minor)))	((Kentiopsis_piersoniorum	(Dictyosperma_album	Hydriastele_microspadix))	((Dypsis_decaryi	Leopoldinia_pulchra)	Sclerosperma_profizianum)))	((Iriartea_deltoidea	Bactris_major)	(Phoenix_dactylifera	(Attalea_speciosa	Nypa_fruticans)))))	Serenoa_repens)	(Orania_palindan	Roystonea_regia)))	Kingia_australis);
(((Sabal_domingensis	Heterospathe_cagayanensis)	((((Pseudophoenix_vinifera	((((Dictyosperma_album	((Iriartea_deltoidea	Geonoma_undata)	(Hydriastele_microspadix	Kentiopsis_piersoniorum)))	((Dypsis_decaryi	Leopoldinia_pulchra)	Veitchia_spiralis))	((Oenocarpus_bataua	(Prestoea_acuminata	Oenocarpus_minor))	(Pelagodoxa_henryana	Manicaria_saccifera)))	((Podococcus_barteri	((Reinhardtia_latisecta	Reinhardtia_paiewonskiana)	(Reinhardtia_simplex	Reinhardtia_gracilis)))	(Attalea_speciosa	((Bactris_major	(Sclerosperma_profizianum	Orania_palindan))	(Roystonea_regia	(Elaeis_guineensis	Elaeis_oleifera)))))))	(Chamaedorea_seifrizii	Nypa_fruticans))	Phoenix_dactylifera)	Serenoa_repens))	Kingia_australis);
((Phoenix_dactylifera	((Serenoa_repens	((((((Leopoldinia_pulchra	(((Nypa_fruticans	Dictyosperma_album)	Geonoma_undata)	(Hydriastele_microspadix	Kentiopsis_piersoniorum)))	(Dypsis_decaryi	(Pelagodoxa_henryana	(Iriartea_deltoidea	Manicaria_saccifera))))	(Oenocarpus_bataua	(Prestoea_acuminata	Oenocarpus_minor)))	((((Roystonea_regia	(Elaeis_guineensis	Elaeis_oleifera))	(((Sclerosperma_profizianum	Orania_palindan)	Bactris_major)	Attalea_speciosa))	(Veitchia_spiralis	Podococcus_barteri))	Pseudophoenix_vinifera))	((Reinhardtia_latisecta	Reinhardtia_paiewonskiana)	(Reinhardtia_simplex	Reinhardtia_gracilis)))	Chamaedorea_seifrizii))	(Sabal_domingensis	Heterospathe_cagayanensis)))	Kingia_australis);
(((Heterospathe_cagayanensis	Sabal_domingensis)	((((Pseudophoenix_vinifera	Chamaedorea_seifrizii)	(((Podococcus_barteri	Bactris_major)	((Elaeis_guineensis	Elaeis_oleifera)	(((Reinhardtia_paiewonskiana	Reinhardtia_latisecta)	(Reinhardtia_gracilis	Reinhardtia_simplex))	(Nypa_fruticans	Attalea_speciosa))))	((Orania_palindan	Roystonea_regia)	(((Pelagodoxa_henryana	Manicaria_saccifera)	((Oenocarpus_minor	((Iriartea_deltoidea	Prestoea_acuminata)	Oenocarpus_bataua))	(((((Dypsis_decaryi	Sclerosperma_profizianum)	Veitchia_spiralis)	(Kentiopsis_piersoniorum	Hydriastele_microspadix))	Dictyosperma_album)	Leopoldinia_pulchra)))	Geonoma_undata))))	Serenoa_repens)	Phoenix_dactylifera))	Kingia_australis);
(((Heterospathe_cagayanensis	Sabal_domingensis)	(Phoenix_dactylifera	(Serenoa_repens	(((((((Reinhardtia_paiewonskiana	Reinhardtia_latisecta)	(Reinhardtia_gracilis	Reinhardtia_simplex))	(Roystonea_regia	(Elaeis_guineensis	Elaeis_oleifera)))	(Sclerosperma_profizianum	Bactris_major))	(Orania_palindan	(Nypa_fruticans	Attalea_speciosa)))	((Veitchia_spiralis	Podococcus_barteri)	((Pelagodoxa_henryana	Manicaria_saccifera)	((Oenocarpus_bataua	(Prestoea_acuminata	Oenocarpus_minor))	((Dypsis_decaryi	Leopoldinia_pulchra)	(((Iriartea_deltoidea	Geonoma_undata)	(Hydriastele_microspadix	Kentiopsis_piersoniorum))	Dictyosperma_album))))))	(Pseudophoenix_vinifera	Chamaedorea_seifrizii)))))	Kingia_australis);
(((Heterospathe_cagayanensis	Sabal_domingensis)	((Serenoa_repens	(((((((((Reinhardtia_paiewonskiana	Reinhardtia_latisecta)	(Reinhardtia_gracilis	Reinhardtia_simplex))	((Sclerosperma_profizianum	Veitchia_spiralis)	Bactris_major))	(Nypa_fruticans	Attalea_speciosa))	(Elaeis_guineensis	Elaeis_oleifera))	((((((Iriartea_deltoidea	Geonoma_undata)	Hydriastele_microspadix)	Kentiopsis_piersoniorum)	Dictyosperma_album)	(Dypsis_decaryi	(Pseudophoenix_vinifera	Leopoldinia_pulchra)))	((Pelagodoxa_henryana	Manicaria_saccifera)	(Oenocarpus_bataua	(Prestoea_acuminata	Oenocarpus_minor)))))	(Orania_palindan	Roystonea_regia))	Podococcus_barteri)	Chamaedorea_seifrizii))	Phoenix_dactylifera))	Kingia_australis);
(((Heterospathe_cagayanensis	Sabal_domingensis)	((Serenoa_repens	((Nypa_fruticans	Attalea_speciosa)	((Podococcus_barteri	((Reinhardtia_paiewonskiana	Reinhardtia_latisecta)	(Reinhardtia_gracilis	Reinhardtia_simplex)))	((Geonoma_undata	(Iriartea_deltoidea	Bactris_major))	((((Veitchia_spiralis	((Chamaedorea_seifrizii	(Oenocarpus_bataua	Pseudophoenix_vinifera))	(Prestoea_acuminata	Oenocarpus_minor)))	Sclerosperma_profizianum)	((Dypsis_decaryi	(Pelagodoxa_henryana	Manicaria_saccifera))	(((Hydriastele_microspadix	Kentiopsis_piersoniorum)	Dictyosperma_album)	((Orania_palindan	Roystonea_regia)	Leopoldinia_pulchra))))	(Elaeis_guineensis	Elaeis_oleifera))))))	Phoenix_dactylifera))	Kingia_australis);
(((Heterospathe_cagayanensis	Sabal_domingensis)	(Serenoa_repens	(Phoenix_dactylifera	(Attalea_speciosa	((((Prestoea_acuminata	Oenocarpus_minor)	(((Chamaedorea_seifrizii	(Oenocarpus_bataua	Pseudophoenix_vinifera))	((Nypa_fruticans	(Hydriastele_microspadix	Kentiopsis_piersoniorum))	Dictyosperma_album))	(Leopoldinia_pulchra	Dypsis_decaryi)))	(Pelagodoxa_henryana	(Geonoma_undata	Manicaria_saccifera)))	((Roystonea_regia	(Elaeis_guineensis	Elaeis_oleifera))	(((Veitchia_spiralis	(Sclerosperma_profizianum	Bactris_major))	Iriartea_deltoidea)	(Orania_palindan	(Podococcus_barteri	((Reinhardtia_paiewonskiana	Reinhardtia_latisecta)	(Reinhardtia_gracilis	Reinhardtia_simplex)))))))))))	Kingia_australis);
(((Heterospathe_cagayanensis	Sabal_domingensis)	(Serenoa_repens	(Phoenix_dactylifera	((((Chamaedorea_seifrizii	(Oenocarpus_bataua	Pseudophoenix_vinifera))	((Prestoea_acuminata	Oenocarpus_minor)	((((Iriartea_deltoidea	Geonoma_undata)	(Hydriastele_microspadix	Kentiopsis_piersoniorum))	Dictyosperma_album)	((Veitchia_spiralis	(Pelagodoxa_henryana	Manicaria_saccifera))	(Leopoldinia_pulchra	Dypsis_decaryi)))))	((Orania_palindan	((Podococcus_barteri	((Reinhardtia_paiewonskiana	Reinhardtia_latisecta)	(Reinhardtia_gracilis	Reinhardtia_simplex)))	(((Sclerosperma_profizianum	Bactris_major)	Attalea_speciosa)	(Elaeis_guineensis	Elaeis_oleifera))))	Roystonea_regia))	Nypa_fruticans))))	Kingia_australis);
(((Heterospathe_cagayanensis	Sabal_domingensis)	(Serenoa_repens	(Phoenix_dactylifera	(((((Podococcus_barteri	((Reinhardtia_paiewonskiana	Reinhardtia_latisecta)	(Reinhardtia_gracilis	Reinhardtia_simplex)))	((Attalea_speciosa	Pseudophoenix_vinifera)	(Bactris_major	(Veitchia_spiralis	Roystonea_regia))))	(Elaeis_guineensis	Elaeis_oleifera))	(((((Sclerosperma_profizianum	Leopoldinia_pulchra)	(Pelagodoxa_henryana	Dypsis_decaryi))	((Kentiopsis_piersoniorum	(Iriartea_deltoidea	Geonoma_undata))	(Dictyosperma_album	Hydriastele_microspadix)))	Manicaria_saccifera)	((Prestoea_acuminata	(Orania_palindan	Oenocarpus_bataua))	Oenocarpus_minor)))	(Chamaedorea_seifrizii	Nypa_fruticans)))))	Kingia_australis);
(((Heterospathe_cagayanensis	Sabal_domingensis)	(Serenoa_repens	(Phoenix_dactylifera	(Chamaedorea_seifrizii	(((((((Reinhardtia_paiewonskiana	Reinhardtia_latisecta)	(Reinhardtia_gracilis	Reinhardtia_simplex))	(((Elaeis_guineensis	Elaeis_oleifera)	Attalea_speciosa)	((((Iriartea_deltoidea	Geonoma_undata)	Orania_palindan)	Sclerosperma_profizianum)	Bactris_major)))	(Pelagodoxa_henryana	(Veitchia_spiralis	Manicaria_saccifera)))	(((Hydriastele_microspadix	Kentiopsis_piersoniorum)	Dictyosperma_album)	(((Nypa_fruticans	Prestoea_acuminata)	Oenocarpus_minor)	Oenocarpus_bataua)))	(Roystonea_regia	((Pseudophoenix_vinifera	Leopoldinia_pulchra)	Dypsis_decaryi)))	Podococcus_barteri)))))	Kingia_australis);
((Bactris_major	((Sclerosperma_profizianum	Orania_palindan)	((((Phoenix_dactylifera	(Serenoa_repens	(Heterospathe_cagayanensis	Sabal_domingensis)))	(Chamaedorea_seifrizii	Pseudophoenix_vinifera))	(Podococcus_barteri	(((((Nypa_fruticans	((Manicaria_saccifera	Veitchia_spiralis)	Pelagodoxa_henryana))	((Prestoea_acuminata	Oenocarpus_bataua)	Oenocarpus_minor))	(Dypsis_decaryi	Leopoldinia_pulchra))	((Hydriastele_microspadix	Kentiopsis_piersoniorum)	Dictyosperma_album))	(Iriartea_deltoidea	Geonoma_undata))))	(Attalea_speciosa	(((Elaeis_guineensis	Elaeis_oleifera)	Roystonea_regia)	((Reinhardtia_paiewonskiana	Reinhardtia_latisecta)	(Reinhardtia_gracilis	Reinhardtia_simplex)))))))	Kingia_australis);
(((Reinhardtia_paiewonskiana	Reinhardtia_latisecta)	((Reinhardtia_gracilis	Reinhardtia_simplex)	((Phoenix_dactylifera	(Chamaedorea_seifrizii	((Heterospathe_cagayanensis	Sabal_domingensis)	Serenoa_repens)))	(Bactris_major	(((Elaeis_guineensis	Elaeis_oleifera)	(Sclerosperma_profizianum	(Veitchia_spiralis	Roystonea_regia)))	(Attalea_speciosa	(Orania_palindan	((((Hydriastele_microspadix	Kentiopsis_piersoniorum)	(Iriartea_deltoidea	Geonoma_undata))	(Podococcus_barteri	Dictyosperma_album))	(((Pseudophoenix_vinifera	Leopoldinia_pulchra)	(Dypsis_decaryi	(Nypa_fruticans	(Manicaria_saccifera	Pelagodoxa_henryana))))	(Prestoea_acuminata	(Oenocarpus_bataua	Oenocarpus_minor)))))))))))	Kingia_australis);
((Phoenix_dactylifera	(((Heterospathe_cagayanensis	Sabal_domingensis)	(((Roystonea_regia	((((Podococcus_barteri	((Reinhardtia_latisecta	Reinhardtia_paiewonskiana)	(Reinhardtia_gracilis	Reinhardtia_simplex)))	(Bactris_major	((Sclerosperma_profizianum	Attalea_speciosa)	Veitchia_spiralis)))	(Elaeis_guineensis	Elaeis_oleifera))	Orania_palindan))	(((Oenocarpus_minor	((Nypa_fruticans	Prestoea_acuminata)	Oenocarpus_bataua))	(Dypsis_decaryi	Leopoldinia_pulchra))	(((Iriartea_deltoidea	Geonoma_undata)	(Manicaria_saccifera	Pelagodoxa_henryana))	((Hydriastele_microspadix	Kentiopsis_piersoniorum)	(Pseudophoenix_vinifera	Dictyosperma_album)))))	Chamaedorea_seifrizii))	Serenoa_repens))	Kingia_australis);
(((Podococcus_barteri	(((((((Iriartea_deltoidea	Bactris_major)	Sclerosperma_profizianum)	((((Reinhardtia_latisecta	Reinhardtia_paiewonskiana)	(Reinhardtia_gracilis	Reinhardtia_simplex))	Attalea_speciosa)	(Elaeis_guineensis	Elaeis_oleifera)))	(Roystonea_regia	Orania_palindan))	((Geonoma_undata	(Kentiopsis_piersoniorum	(Hydriastele_microspadix	Dictyosperma_album)))	(((Oenocarpus_minor	Oenocarpus_bataua)	(Dypsis_decaryi	Leopoldinia_pulchra))	(Prestoea_acuminata	(Manicaria_saccifera	Pelagodoxa_henryana)))))	Pseudophoenix_vinifera)	(Nypa_fruticans	((Heterospathe_cagayanensis	Sabal_domingensis)	((Phoenix_dactylifera	Chamaedorea_seifrizii)	Serenoa_repens)))))	Veitchia_spiralis)	Kingia_australis);
(((Heterospathe_cagayanensis	Sabal_domingensis)	((Phoenix_dactylifera	Serenoa_repens)	(Chamaedorea_seifrizii	(((Sclerosperma_profizianum	Oenocarpus_bataua)	Pseudophoenix_vinifera)	((((Iriartea_deltoidea	Geonoma_undata)	(Roystonea_regia	Orania_palindan))	((((Prestoea_acuminata	Dypsis_decaryi)	Leopoldinia_pulchra)	(((Kentiopsis_piersoniorum	Dictyosperma_album)	Hydriastele_microspadix)	(Nypa_fruticans	(Manicaria_saccifera	Pelagodoxa_henryana))))	Oenocarpus_minor))	((Attalea_speciosa	(Veitchia_spiralis	Bactris_major))	((Podococcus_barteri	((Reinhardtia_latisecta	Reinhardtia_paiewonskiana)	(Reinhardtia_gracilis	Reinhardtia_simplex)))	(Elaeis_guineensis	Elaeis_oleifera))))))))	Kingia_australis);
(((Heterospathe_cagayanensis	Sabal_domingensis)	(Phoenix_dactylifera	(Serenoa_repens	((((((Oenocarpus_bataua	Chamaedorea_seifrizii)	Pseudophoenix_vinifera)	((Dypsis_decaryi	Leopoldinia_pulchra)	(((Veitchia_spiralis	(Manicaria_saccifera	((Iriartea_deltoidea	Nypa_fruticans)	Pelagodoxa_henryana)))	(Geonoma_undata	((Kentiopsis_piersoniorum	Dictyosperma_album)	Hydriastele_microspadix)))	(Prestoea_acuminata	Oenocarpus_minor))))	(((Elaeis_guineensis	Elaeis_oleifera)	((Sclerosperma_profizianum	(Roystonea_regia	Orania_palindan))	Bactris_major))	((Reinhardtia_latisecta	Reinhardtia_paiewonskiana)	(Reinhardtia_gracilis	Reinhardtia_simplex))))	Podococcus_barteri)	Attalea_speciosa))))	Kingia_australis);
(((Heterospathe_cagayanensis	Sabal_domingensis)	((((Chamaedorea_seifrizii	Nypa_fruticans)	(((((Oenocarpus_minor	(Oenocarpus_bataua	Prestoea_acuminata))	((Manicaria_saccifera	Pelagodoxa_henryana)	((Dypsis_decaryi	Leopoldinia_pulchra)	(((Hydriastele_microspadix	Kentiopsis_piersoniorum)	(((Sclerosperma_profizianum	Iriartea_deltoidea)	Veitchia_spiralis)	Geonoma_undata))	Dictyosperma_album))))	((Orania_palindan	((Reinhardtia_latisecta	Reinhardtia_paiewonskiana)	(Reinhardtia_gracilis	Reinhardtia_simplex)))	((Elaeis_guineensis	Elaeis_oleifera)	((Pseudophoenix_vinifera	Bactris_major)	Attalea_speciosa))))	Roystonea_regia)	Podococcus_barteri))	Serenoa_repens)	Phoenix_dactylifera))	Kingia_australis);
(((Heterospathe_cagayanensis	Sabal_domingensis)	((((Pseudophoenix_vinifera	Chamaedorea_seifrizii)	(Orania_palindan	((((((Kentiopsis_piersoniorum	Dictyosperma_album)	Hydriastele_microspadix)	(((Dypsis_decaryi	Leopoldinia_pulchra)	((Iriartea_deltoidea	Nypa_fruticans)	(Oenocarpus_bataua	(Prestoea_acuminata	Oenocarpus_minor))))	(Manicaria_saccifera	Pelagodoxa_henryana)))	Geonoma_undata)	(Elaeis_guineensis	Elaeis_oleifera))	((Sclerosperma_profizianum	Veitchia_spiralis)	((((((Reinhardtia_latisecta	Reinhardtia_paiewonskiana)	(Reinhardtia_gracilis	Reinhardtia_simplex))	Podococcus_barteri)	Attalea_speciosa)	Bactris_major)	Roystonea_regia)))))	Phoenix_dactylifera)	Serenoa_repens))	Kingia_australis);
(((Heterospathe_cagayanensis	Sabal_domingensis)	(((((((Attalea_speciosa	((Roystonea_regia	((Pseudophoenix_vinifera	((((Reinhardtia_latisecta	Reinhardtia_paiewonskiana)	(Reinhardtia_gracilis	Reinhardtia_simplex))	Podococcus_barteri)	Veitchia_spiralis))	Sclerosperma_profizianum))	Bactris_major))	Orania_palindan)	(Elaeis_guineensis	Elaeis_oleifera))	(((((Manicaria_saccifera	Pelagodoxa_henryana)	(Dypsis_decaryi	Leopoldinia_pulchra))	((Oenocarpus_bataua	Prestoea_acuminata)	Oenocarpus_minor))	Iriartea_deltoidea)	(Hydriastele_microspadix	((Geonoma_undata	Dictyosperma_album)	Kentiopsis_piersoniorum))))	Nypa_fruticans)	Serenoa_repens)	(Phoenix_dactylifera	Chamaedorea_seifrizii)))	Kingia_australis);
(((Heterospathe_cagayanensis	Sabal_domingensis)	(Phoenix_dactylifera	(Serenoa_repens	(Chamaedorea_seifrizii	((((Leopoldinia_pulchra	((Manicaria_saccifera	Pelagodoxa_henryana)	((((Sclerosperma_profizianum	Bactris_major)	Pseudophoenix_vinifera)	(Veitchia_spiralis	Podococcus_barteri))	(((Iriartea_deltoidea	Geonoma_undata)	((Reinhardtia_latisecta	Reinhardtia_paiewonskiana)	(Reinhardtia_gracilis	Reinhardtia_simplex)))	(((Elaeis_guineensis	Elaeis_oleifera)	Roystonea_regia)	(Attalea_speciosa	Orania_palindan))))))	((Prestoea_acuminata	Oenocarpus_bataua)	Oenocarpus_minor))	(((Dypsis_decaryi	Hydriastele_microspadix)	Kentiopsis_piersoniorum)	Dictyosperma_album))	Nypa_fruticans)))))	Kingia_australis);
((Bactris_major	(((Roystonea_regia	(Podococcus_barteri	Veitchia_spiralis))	Sclerosperma_profizianum)	((Orania_palindan	(Attalea_speciosa	(Elaeis_guineensis	Elaeis_oleifera)))	((Geonoma_undata	((Reinhardtia_latisecta	Reinhardtia_paiewonskiana)	(Reinhardtia_gracilis	Reinhardtia_simplex)))	(((((Heterospathe_cagayanensis	Sabal_domingensis)	Phoenix_dactylifera)	Serenoa_repens)	(Pseudophoenix_vinifera	Chamaedorea_seifrizii))	(((((Oenocarpus_bataua	Oenocarpus_minor)	Prestoea_acuminata)	(Dypsis_decaryi	(Manicaria_saccifera	((Iriartea_deltoidea	Nypa_fruticans)	Pelagodoxa_henryana))))	((Dictyosperma_album	Kentiopsis_piersoniorum)	Hydriastele_microspadix))	Leopoldinia_pulchra))))))	Kingia_australis);
(((Heterospathe_cagayanensis	Sabal_domingensis)	((Nypa_fruticans	Phoenix_dactylifera)	(Serenoa_repens	((Pseudophoenix_vinifera	Chamaedorea_seifrizii)	((((((Oenocarpus_bataua	Oenocarpus_minor)	Prestoea_acuminata)	(Leopoldinia_pulchra	Dypsis_decaryi))	(Dictyosperma_album	(Kentiopsis_piersoniorum	Hydriastele_microspadix)))	((Iriartea_deltoidea	Manicaria_saccifera)	Pelagodoxa_henryana))	(((Elaeis_guineensis	Elaeis_oleifera)	((Attalea_speciosa	(((Podococcus_barteri	Veitchia_spiralis)	Bactris_major)	(Roystonea_regia	Sclerosperma_profizianum)))	Orania_palindan))	(Geonoma_undata	((Reinhardtia_latisecta	Reinhardtia_paiewonskiana)	(Reinhardtia_gracilis	Reinhardtia_simplex)))))))))	Kingia_australis);
((Sabal_domingensis	((Serenoa_repens	Phoenix_dactylifera)	(((Attalea_speciosa	(((Heterospathe_cagayanensis	Roystonea_regia)	Orania_palindan)	(((Pseudophoenix_vinifera	Bactris_major)	(((Reinhardtia_paiewonskiana	Reinhardtia_latisecta)	(Reinhardtia_simplex	Reinhardtia_gracilis))	(Elaeis_oleifera	Elaeis_guineensis)))	(Sclerosperma_profizianum	(((Leopoldinia_pulchra	(Pelagodoxa_henryana	Dypsis_decaryi))	((Oenocarpus_bataua	Oenocarpus_minor)	Prestoea_acuminata))	(Manicaria_saccifera	(Hydriastele_microspadix	(Geonoma_undata	((Dictyosperma_album	Veitchia_spiralis)	Kentiopsis_piersoniorum)))))))))	Podococcus_barteri)	(Chamaedorea_seifrizii	(Iriartea_deltoidea	Nypa_fruticans)))))	Kingia_australis);
((Phoenix_dactylifera	(Serenoa_repens	(((((Podococcus_barteri	(Veitchia_spiralis	(Sclerosperma_profizianum	Roystonea_regia)))	((((((Prestoea_acuminata	Oenocarpus_bataua)	Oenocarpus_minor)	(Leopoldinia_pulchra	Dypsis_decaryi))	(Hydriastele_microspadix	(Dictyosperma_album	Kentiopsis_piersoniorum)))	(Pelagodoxa_henryana	Manicaria_saccifera))	(Iriartea_deltoidea	Geonoma_undata)))	((((Elaeis_oleifera	Elaeis_guineensis)	((Reinhardtia_paiewonskiana	Reinhardtia_latisecta)	(Reinhardtia_simplex	Reinhardtia_gracilis)))	(Orania_palindan	(Nypa_fruticans	Attalea_speciosa)))	Bactris_major))	Pseudophoenix_vinifera)	((Heterospathe_cagayanensis	Sabal_domingensis)	Chamaedorea_seifrizii))))	Kingia_australis);
(((Orania_palindan	(Nypa_fruticans	Attalea_speciosa))	((((Reinhardtia_paiewonskiana	Reinhardtia_latisecta)	(Reinhardtia_simplex	Reinhardtia_gracilis))	((((Pelagodoxa_henryana	Manicaria_saccifera)	(Dictyosperma_album	(Kentiopsis_piersoniorum	Hydriastele_microspadix)))	((Leopoldinia_pulchra	Dypsis_decaryi)	((Oenocarpus_minor	((Iriartea_deltoidea	Geonoma_undata)	Prestoea_acuminata))	Oenocarpus_bataua)))	(((Heterospathe_cagayanensis	Sabal_domingensis)	(Phoenix_dactylifera	(Podococcus_barteri	Serenoa_repens)))	Chamaedorea_seifrizii)))	((((Sclerosperma_profizianum	Roystonea_regia)	Veitchia_spiralis)	(Elaeis_oleifera	Elaeis_guineensis))	(Pseudophoenix_vinifera	Bactris_major))))	Kingia_australis);
(((Heterospathe_cagayanensis	Sabal_domingensis)	((Phoenix_dactylifera	Serenoa_repens)	(((Chamaedorea_seifrizii	(((((Oenocarpus_minor	Oenocarpus_bataua)	Veitchia_spiralis)	(Leopoldinia_pulchra	Dypsis_decaryi))	(Dictyosperma_album	(Kentiopsis_piersoniorum	Hydriastele_microspadix)))	((Iriartea_deltoidea	Geonoma_undata)	((Pelagodoxa_henryana	Manicaria_saccifera)	Prestoea_acuminata))))	(((Attalea_speciosa	(Sclerosperma_profizianum	Orania_palindan))	(((Roystonea_regia	(Elaeis_oleifera	Elaeis_guineensis))	Bactris_major)	((Reinhardtia_paiewonskiana	Reinhardtia_latisecta)	(Reinhardtia_simplex	Reinhardtia_gracilis))))	(Pseudophoenix_vinifera	Podococcus_barteri)))	Nypa_fruticans)))	Kingia_australis);
(((Heterospathe_cagayanensis	Sabal_domingensis)	((((((Leopoldinia_pulchra	Pseudophoenix_vinifera)	((Manicaria_saccifera	Dypsis_decaryi)	(Dictyosperma_album	(Kentiopsis_piersoniorum	Hydriastele_microspadix))))	(Oenocarpus_minor	((Iriartea_deltoidea	Prestoea_acuminata)	Oenocarpus_bataua)))	((Orania_palindan	Roystonea_regia)	((Geonoma_undata	((Reinhardtia_paiewonskiana	Reinhardtia_latisecta)	(Reinhardtia_simplex	Reinhardtia_gracilis)))	((Elaeis_oleifera	Elaeis_guineensis)	((Bactris_major	(Veitchia_spiralis	Sclerosperma_profizianum))	(Pelagodoxa_henryana	Attalea_speciosa))))))	((Chamaedorea_seifrizii	Nypa_fruticans)	Podococcus_barteri))	(Phoenix_dactylifera	Serenoa_repens)))	Kingia_australis);
(((Heterospathe_cagayanensis	Sabal_domingensis)	(((Nypa_fruticans	Chamaedorea_seifrizii)	(((((Iriartea_deltoidea	(Geonoma_undata	Veitchia_spiralis))	(Dictyosperma_album	(Kentiopsis_piersoniorum	Hydriastele_microspadix)))	((Pelagodoxa_henryana	Manicaria_saccifera)	((Oenocarpus_minor	(Oenocarpus_bataua	Prestoea_acuminata))	(Dypsis_decaryi	Leopoldinia_pulchra))))	(Pseudophoenix_vinifera	(((Roystonea_regia	(Bactris_major	Sclerosperma_profizianum))	((Elaeis_oleifera	Elaeis_guineensis)	(Orania_palindan	Attalea_speciosa)))	((Reinhardtia_paiewonskiana	Reinhardtia_latisecta)	(Reinhardtia_simplex	Reinhardtia_gracilis)))))	Podococcus_barteri))	(Serenoa_repens	Phoenix_dactylifera)))	Kingia_australis);
((((Serenoa_repens	(Heterospathe_cagayanensis	Sabal_domingensis))	((Nypa_fruticans	Chamaedorea_seifrizii)	((((((Bactris_major	((Podococcus_barteri	((Reinhardtia_paiewonskiana	Reinhardtia_latisecta)	(Reinhardtia_simplex	Reinhardtia_gracilis)))	Attalea_speciosa))	(Elaeis_oleifera	Elaeis_guineensis))	Orania_palindan)	(((Dypsis_decaryi	Leopoldinia_pulchra)	(((Kentiopsis_piersoniorum	(Iriartea_deltoidea	Geonoma_undata))	Dictyosperma_album)	Hydriastele_microspadix))	((Pelagodoxa_henryana	(Prestoea_acuminata	Manicaria_saccifera))	((Veitchia_spiralis	(Sclerosperma_profizianum	Oenocarpus_bataua))	Oenocarpus_minor))))	Roystonea_regia)	Pseudophoenix_vinifera)))	Phoenix_dactylifera)	Kingia_australis);
(((Heterospathe_cagayanensis	Sabal_domingensis)	(((((((Roystonea_regia	(Elaeis_oleifera	Elaeis_guineensis))	(Bactris_major	(((Attalea_speciosa	Pseudophoenix_vinifera)	Sclerosperma_profizianum)	((Podococcus_barteri	((Reinhardtia_paiewonskiana	Reinhardtia_latisecta)	(Reinhardtia_simplex	Reinhardtia_gracilis)))	Orania_palindan))))	((Leopoldinia_pulchra	(Prestoea_acuminata	((Veitchia_spiralis	Oenocarpus_bataua)	Oenocarpus_minor)))	((Pelagodoxa_henryana	(Dypsis_decaryi	Manicaria_saccifera))	((((Iriartea_deltoidea	Geonoma_undata)	Kentiopsis_piersoniorum)	Dictyosperma_album)	Hydriastele_microspadix))))	Nypa_fruticans)	Chamaedorea_seifrizii)	Phoenix_dactylifera)	Serenoa_repens))	Kingia_australis);
(((Heterospathe_cagayanensis	Sabal_domingensis)	(Serenoa_repens	((((Nypa_fruticans	Attalea_speciosa)	Pseudophoenix_vinifera)	Phoenix_dactylifera)	((Podococcus_barteri	((Reinhardtia_paiewonskiana	Reinhardtia_latisecta)	(Reinhardtia_simplex	Reinhardtia_gracilis)))	((((Iriartea_deltoidea	Geonoma_undata)	Chamaedorea_seifrizii)	(((Hydriastele_microspadix	(Dictyosperma_album	Kentiopsis_piersoniorum))	((Dypsis_decaryi	Leopoldinia_pulchra)	(Prestoea_acuminata	((Veitchia_spiralis	Oenocarpus_bataua)	Oenocarpus_minor))))	(Pelagodoxa_henryana	Manicaria_saccifera)))	((Orania_palindan	Roystonea_regia)	((Elaeis_oleifera	Elaeis_guineensis)	(Sclerosperma_profizianum	Bactris_major))))))))	Kingia_australis);
((Nypa_fruticans	(Phoenix_dactylifera	(((Heterospathe_cagayanensis	Sabal_domingensis)	Serenoa_repens)	((Podococcus_barteri	((Reinhardtia_paiewonskiana	Reinhardtia_latisecta)	(Reinhardtia_simplex	Reinhardtia_gracilis)))	((((Iriartea_deltoidea	Geonoma_undata)	Chamaedorea_seifrizii)	((Dictyosperma_album	(Kentiopsis_piersoniorum	Hydriastele_microspadix))	((Dypsis_decaryi	Leopoldinia_pulchra)	((Pelagodoxa_henryana	Manicaria_saccifera)	((Veitchia_spiralis	Prestoea_acuminata)	(Oenocarpus_bataua	Oenocarpus_minor))))))	((Pseudophoenix_vinifera	Attalea_speciosa)	((Roystonea_regia	(Elaeis_oleifera	Elaeis_guineensis))	((Bactris_major	Sclerosperma_profizianum)	Orania_palindan))))))))	Kingia_australis);
((Orania_palindan	((Nypa_fruticans	Attalea_speciosa)	(((Elaeis_guineensis	Elaeis_oleifera)	((Reinhardtia_gracilis	Reinhardtia_simplex)	(Reinhardtia_paiewonskiana	Reinhardtia_latisecta)))	(((((Leopoldinia_pulchra	(((Prestoea_acuminata	Oenocarpus_bataua)	Oenocarpus_minor)	(((Dypsis_decaryi	(Kentiopsis_piersoniorum	Hydriastele_microspadix))	Dictyosperma_album)	(Pelagodoxa_henryana	Manicaria_saccifera))))	Chamaedorea_seifrizii)	(Iriartea_deltoidea	Geonoma_undata))	((Pseudophoenix_vinifera	(Sabal_domingensis	Heterospathe_cagayanensis))	(Serenoa_repens	Phoenix_dactylifera)))	(((Veitchia_spiralis	Sclerosperma_profizianum)	(Bactris_major	Podococcus_barteri))	Roystonea_regia)))))	Kingia_australis);
(((Sclerosperma_profizianum	((Roystonea_regia	((((((Reinhardtia_gracilis	Reinhardtia_simplex)	(Reinhardtia_paiewonskiana	Reinhardtia_latisecta))	Geonoma_undata)	(Chamaedorea_seifrizii	(Serenoa_repens	(Phoenix_dactylifera	(Sabal_domingensis	Heterospathe_cagayanensis)))))	(((((Oenocarpus_minor	(Oenocarpus_bataua	(Iriartea_deltoidea	Prestoea_acuminata)))	Nypa_fruticans)	Leopoldinia_pulchra)	(Dypsis_decaryi	(Manicaria_saccifera	Pelagodoxa_henryana)))	((Kentiopsis_piersoniorum	Hydriastele_microspadix)	Dictyosperma_album)))	(Pseudophoenix_vinifera	(Podococcus_barteri	Veitchia_spiralis))))	((Orania_palindan	(Attalea_speciosa	Elaeis_oleifera))	Elaeis_guineensis)))	Bactris_major)	Kingia_australis);
(((Sabal_domingensis	Heterospathe_cagayanensis)	(((Chamaedorea_seifrizii	((((((Kentiopsis_piersoniorum	Dictyosperma_album)	Hydriastele_microspadix)	Geonoma_undata)	((((Dypsis_decaryi	((Veitchia_spiralis	Manicaria_saccifera)	Pelagodoxa_henryana))	Prestoea_acuminata)	Oenocarpus_bataua)	(((Pseudophoenix_vinifera	Leopoldinia_pulchra)	Nypa_fruticans)	Oenocarpus_minor)))	(Podococcus_barteri	((Reinhardtia_gracilis	Reinhardtia_simplex)	(Reinhardtia_paiewonskiana	Reinhardtia_latisecta))))	(Attalea_speciosa	((((Iriartea_deltoidea	Bactris_major)	(Orania_palindan	Roystonea_regia))	Sclerosperma_profizianum)	(Elaeis_oleifera	Elaeis_guineensis)))))	Serenoa_repens)	Phoenix_dactylifera))	Kingia_australis);
(((Sabal_domingensis	Heterospathe_cagayanensis)	((((Chamaedorea_seifrizii	((Leopoldinia_pulchra	((Prestoea_acuminata	(Oenocarpus_minor	Oenocarpus_bataua))	((Manicaria_saccifera	Pelagodoxa_henryana)	Dypsis_decaryi)))	(Dictyosperma_album	((Hydriastele_microspadix	Kentiopsis_piersoniorum)	(Iriartea_deltoidea	Geonoma_undata)))))	((((Reinhardtia_gracilis	Reinhardtia_simplex)	(Reinhardtia_paiewonskiana	Reinhardtia_latisecta))	Orania_palindan)	((Roystonea_regia	(Elaeis_oleifera	Elaeis_guineensis))	(((Pseudophoenix_vinifera	Nypa_fruticans)	Attalea_speciosa)	(Podococcus_barteri	((Bactris_major	Sclerosperma_profizianum)	Veitchia_spiralis))))))	Serenoa_repens)	Phoenix_dactylifera))	Kingia_australis);
(((Sabal_domingensis	Heterospathe_cagayanensis)	(Serenoa_repens	((((Iriartea_deltoidea	(((((((Reinhardtia_gracilis	Reinhardtia_simplex)	(Reinhardtia_paiewonskiana	Reinhardtia_latisecta))	((Attalea_speciosa	Elaeis_oleifera)	Elaeis_guineensis))	(((Bactris_major	Sclerosperma_profizianum)	(Veitchia_spiralis	Podococcus_barteri))	Orania_palindan))	Roystonea_regia)	Pseudophoenix_vinifera)	Geonoma_undata))	((Leopoldinia_pulchra	Prestoea_acuminata)	((((Dictyosperma_album	Hydriastele_microspadix)	Kentiopsis_piersoniorum)	(Oenocarpus_minor	Oenocarpus_bataua))	((Dypsis_decaryi	Manicaria_saccifera)	(Nypa_fruticans	Pelagodoxa_henryana)))))	Chamaedorea_seifrizii)	Phoenix_dactylifera)))	Kingia_australis);
(((((((((Reinhardtia_gracilis	Reinhardtia_simplex)	(Geonoma_undata	(Reinhardtia_paiewonskiana	Reinhardtia_latisecta)))	((Podococcus_barteri	Bactris_major)	((Attalea_speciosa	Orania_palindan)	(Elaeis_oleifera	Elaeis_guineensis))))	Roystonea_regia)	((((Dictyosperma_album	(Hydriastele_microspadix	(Sclerosperma_profizianum	Kentiopsis_piersoniorum)))	(((Pelagodoxa_henryana	(Veitchia_spiralis	Manicaria_saccifera))	Iriartea_deltoidea)	Nypa_fruticans))	((Oenocarpus_minor	Oenocarpus_bataua)	Prestoea_acuminata))	(Dypsis_decaryi	Leopoldinia_pulchra)))	Pseudophoenix_vinifera)	Chamaedorea_seifrizii)	(Serenoa_repens	(Phoenix_dactylifera	(Sabal_domingensis	Heterospathe_cagayanensis))))	Kingia_australis);
(((Sabal_domingensis	Heterospathe_cagayanensis)	((Phoenix_dactylifera	(((((Orania_palindan	((Roystonea_regia	(Podococcus_barteri	(Iriartea_deltoidea	Bactris_major)))	(((Elaeis_oleifera	Elaeis_guineensis)	((Reinhardtia_gracilis	Reinhardtia_simplex)	(Reinhardtia_paiewonskiana	Reinhardtia_latisecta)))	Attalea_speciosa)))	((((Oenocarpus_minor	Oenocarpus_bataua)	(Pelagodoxa_henryana	Prestoea_acuminata))	(((Sclerosperma_profizianum	(Dypsis_decaryi	Veitchia_spiralis))	Manicaria_saccifera)	(Dictyosperma_album	(Geonoma_undata	(Hydriastele_microspadix	Kentiopsis_piersoniorum)))))	Leopoldinia_pulchra))	Pseudophoenix_vinifera)	Nypa_fruticans)	Chamaedorea_seifrizii))	Serenoa_repens))	Kingia_australis);
(((Sabal_domingensis	Heterospathe_cagayanensis)	(Phoenix_dactylifera	((Chamaedorea_seifrizii	(Nypa_fruticans	(((Iriartea_deltoidea	Geonoma_undata)	((Dypsis_decaryi	(Dictyosperma_album	(Hydriastele_microspadix	Kentiopsis_piersoniorum)))	Veitchia_spiralis))	(((Roystonea_regia	(Sclerosperma_profizianum	(Pseudophoenix_vinifera	Leopoldinia_pulchra)))	Podococcus_barteri)	((Orania_palindan	((Oenocarpus_bataua	Prestoea_acuminata)	Oenocarpus_minor))	(((Bactris_major	((Reinhardtia_gracilis	Reinhardtia_simplex)	(Reinhardtia_paiewonskiana	Reinhardtia_latisecta)))	((Elaeis_oleifera	Elaeis_guineensis)	(Pelagodoxa_henryana	Manicaria_saccifera)))	Attalea_speciosa))))))	Serenoa_repens)))	Kingia_australis);
(((Sabal_domingensis	Heterospathe_cagayanensis)	(Phoenix_dactylifera	(((((Reinhardtia_gracilis	Reinhardtia_simplex)	(Reinhardtia_paiewonskiana	Reinhardtia_latisecta))	Nypa_fruticans)	((Chamaedorea_seifrizii	(Leopoldinia_pulchra	(((Pelagodoxa_henryana	Manicaria_saccifera)	(Prestoea_acuminata	(Oenocarpus_minor	Oenocarpus_bataua)))	(Dictyosperma_album	((Iriartea_deltoidea	Geonoma_undata)	((Dypsis_decaryi	Hydriastele_microspadix)	Kentiopsis_piersoniorum))))))	(((((Bactris_major	(Veitchia_spiralis	(Pseudophoenix_vinifera	Podococcus_barteri)))	Sclerosperma_profizianum)	Roystonea_regia)	(Elaeis_oleifera	Elaeis_guineensis))	(Orania_palindan	Attalea_speciosa))))	Serenoa_repens)))	Kingia_australis);
(((Sabal_domingensis	Heterospathe_cagayanensis)	(Serenoa_repens	(Phoenix_dactylifera	((Nypa_fruticans	(((Dictyosperma_album	(Hydriastele_microspadix	((Iriartea_deltoidea	Geonoma_undata)	Kentiopsis_piersoniorum)))	(((Pelagodoxa_henryana	Manicaria_saccifera)	(Prestoea_acuminata	(Oenocarpus_minor	Oenocarpus_bataua)))	(Dypsis_decaryi	Leopoldinia_pulchra)))	(((Reinhardtia_gracilis	Reinhardtia_simplex)	(Reinhardtia_paiewonskiana	Reinhardtia_latisecta))	((Orania_palindan	(Elaeis_oleifera	Elaeis_guineensis))	(((Sclerosperma_profizianum	Pseudophoenix_vinifera)	Attalea_speciosa)	(((Veitchia_spiralis	Podococcus_barteri)	Roystonea_regia)	Bactris_major))))))	Chamaedorea_seifrizii))))	Kingia_australis);
(((Heterospathe_cagayanensis	Sabal_domingensis)	(Phoenix_dactylifera	(((((((((Iriartea_deltoidea	Geonoma_undata)	(Kentiopsis_piersoniorum	Hydriastele_microspadix))	Dictyosperma_album)	(Oenocarpus_minor	(Oenocarpus_bataua	Prestoea_acuminata)))	Manicaria_saccifera)	((Dypsis_decaryi	Leopoldinia_pulchra)	Pelagodoxa_henryana))	(((Podococcus_barteri	((Reinhardtia_gracilis	Reinhardtia_simplex)	(Reinhardtia_latisecta	Reinhardtia_paiewonskiana)))	(((Veitchia_spiralis	Bactris_major)	Sclerosperma_profizianum)	Pseudophoenix_vinifera))	(((Elaeis_oleifera	(Roystonea_regia	Elaeis_guineensis))	Orania_palindan)	Attalea_speciosa)))	(Nypa_fruticans	Chamaedorea_seifrizii))	Serenoa_repens)))	Kingia_australis);
(((Heterospathe_cagayanensis	Sabal_domingensis)	(Phoenix_dactylifera	((Chamaedorea_seifrizii	((((((Dypsis_decaryi	(Hydriastele_microspadix	(Dictyosperma_album	Kentiopsis_piersoniorum)))	(Leopoldinia_pulchra	((Nypa_fruticans	(Manicaria_saccifera	Pelagodoxa_henryana))	(Oenocarpus_minor	(Oenocarpus_bataua	Prestoea_acuminata)))))	(Iriartea_deltoidea	Geonoma_undata))	((((Elaeis_oleifera	Elaeis_guineensis)	((Reinhardtia_gracilis	Reinhardtia_simplex)	(Reinhardtia_latisecta	Reinhardtia_paiewonskiana)))	(Attalea_speciosa	(Bactris_major	Sclerosperma_profizianum)))	(Roystonea_regia	Orania_palindan)))	(Podococcus_barteri	Veitchia_spiralis))	Pseudophoenix_vinifera))	Serenoa_repens)))	Kingia_australis);
(((Podococcus_barteri	(Pseudophoenix_vinifera	(Bactris_major	((Sclerosperma_profizianum	Roystonea_regia)	(((Orania_palindan	(Elaeis_oleifera	Elaeis_guineensis))	(((((Serenoa_repens	Phoenix_dactylifera)	(Heterospathe_cagayanensis	Sabal_domingensis))	Chamaedorea_seifrizii)	((((Hydriastele_microspadix	Kentiopsis_piersoniorum)	Dictyosperma_album)	((((Dypsis_decaryi	Manicaria_saccifera)	Pelagodoxa_henryana)	(Oenocarpus_minor	(Oenocarpus_bataua	Prestoea_acuminata)))	(Nypa_fruticans	Leopoldinia_pulchra)))	(Iriartea_deltoidea	Geonoma_undata)))	((Reinhardtia_gracilis	Reinhardtia_simplex)	(Reinhardtia_latisecta	Reinhardtia_paiewonskiana))))	Attalea_speciosa)))))	Veitchia_spiralis)	Kingia_australis);
((((Reinhardtia_gracilis	Reinhardtia_simplex)	(Reinhardtia_latisecta	Reinhardtia_paiewonskiana))	((Orania_palindan	(Elaeis_oleifera	Elaeis_guineensis))	(((Bactris_major	Sclerosperma_profizianum)	(Roystonea_regia	(((Iriartea_deltoidea	Geonoma_undata)	((((((Serenoa_repens	Phoenix_dactylifera)	(Heterospathe_cagayanensis	Sabal_domingensis))	Chamaedorea_seifrizii)	((Dypsis_decaryi	(Pseudophoenix_vinifera	Leopoldinia_pulchra))	(Nypa_fruticans	((Prestoea_acuminata	Oenocarpus_minor)	Oenocarpus_bataua))))	(Pelagodoxa_henryana	((Dictyosperma_album	Kentiopsis_piersoniorum)	Hydriastele_microspadix)))	Manicaria_saccifera))	(Veitchia_spiralis	Podococcus_barteri))))	Attalea_speciosa)))	Kingia_australis);
(((Reinhardtia_paiewonskiana	Reinhardtia_latisecta)	((Orania_palindan	((Elaeis_oleifera	Elaeis_guineensis)	((Bactris_major	Roystonea_regia)	(Sclerosperma_profizianum	(Attalea_speciosa	((((Serenoa_repens	(Phoenix_dactylifera	(Heterospathe_cagayanensis	Sabal_domingensis)))	(Pseudophoenix_vinifera	Chamaedorea_seifrizii))	((((Pelagodoxa_henryana	Iriartea_deltoidea)	Manicaria_saccifera)	(Nypa_fruticans	((Oenocarpus_bataua	Prestoea_acuminata)	Oenocarpus_minor)))	((Dypsis_decaryi	Leopoldinia_pulchra)	(Dictyosperma_album	((Geonoma_undata	Kentiopsis_piersoniorum)	Hydriastele_microspadix)))))	(Veitchia_spiralis	Podococcus_barteri)))))))	(Reinhardtia_gracilis	Reinhardtia_simplex)))	Kingia_australis);
((Orania_palindan	(Nypa_fruticans	(((((Podococcus_barteri	Bactris_major)	((Roystonea_regia	Sclerosperma_profizianum)	Veitchia_spiralis))	(Attalea_speciosa	(Serenoa_repens	(Phoenix_dactylifera	(Heterospathe_cagayanensis	Sabal_domingensis)))))	((Elaeis_guineensis	(Chamaedorea_seifrizii	Elaeis_oleifera))	((Oenocarpus_bataua	(Prestoea_acuminata	Oenocarpus_minor))	(((Pelagodoxa_henryana	(Dypsis_decaryi	Manicaria_saccifera))	((Iriartea_deltoidea	Geonoma_undata)	(Hydriastele_microspadix	(Kentiopsis_piersoniorum	Dictyosperma_album))))	Leopoldinia_pulchra))))	(((Reinhardtia_gracilis	Reinhardtia_simplex)	(Reinhardtia_paiewonskiana	Reinhardtia_latisecta))	Pseudophoenix_vinifera))))	Kingia_australis);
((Bactris_major	((((Chamaedorea_seifrizii	(Elaeis_oleifera	Elaeis_guineensis))	Attalea_speciosa)	(Podococcus_barteri	((Reinhardtia_gracilis	Reinhardtia_simplex)	(Reinhardtia_paiewonskiana	Reinhardtia_latisecta))))	((((Pseudophoenix_vinifera	(Serenoa_repens	(Phoenix_dactylifera	(Heterospathe_cagayanensis	Sabal_domingensis))))	((Sclerosperma_profizianum	((Hydriastele_microspadix	((Iriartea_deltoidea	Geonoma_undata)	Kentiopsis_piersoniorum))	Dictyosperma_album))	((Oenocarpus_bataua	((Nypa_fruticans	Prestoea_acuminata)	Oenocarpus_minor))	(((Veitchia_spiralis	Pelagodoxa_henryana)	(Dypsis_decaryi	Manicaria_saccifera))	Leopoldinia_pulchra))))	Roystonea_regia)	Orania_palindan)))	Kingia_australis);
((Bactris_major	((Attalea_speciosa	((Roystonea_regia	(Elaeis_guineensis	(Chamaedorea_seifrizii	Elaeis_oleifera)))	(((Pseudophoenix_vinifera	(Nypa_fruticans	(Serenoa_repens	(Phoenix_dactylifera	(Heterospathe_cagayanensis	Sabal_domingensis)))))	(Dypsis_decaryi	(((Oenocarpus_minor	Oenocarpus_bataua)	(Leopoldinia_pulchra	((Dictyosperma_album	((Iriartea_deltoidea	Geonoma_undata)	Kentiopsis_piersoniorum))	Hydriastele_microspadix)))	((Pelagodoxa_henryana	(Veitchia_spiralis	Manicaria_saccifera))	Prestoea_acuminata))))	(Podococcus_barteri	((Reinhardtia_gracilis	Reinhardtia_simplex)	(Reinhardtia_paiewonskiana	Reinhardtia_latisecta))))))	(Sclerosperma_profizianum	Orania_palindan)))	Kingia_australis);
(((Heterospathe_cagayanensis	Sabal_domingensis)	(((((Veitchia_spiralis	Podococcus_barteri)	(((((Dictyosperma_album	(Hydriastele_microspadix	(Dypsis_decaryi	Kentiopsis_piersoniorum)))	((Oenocarpus_minor	Oenocarpus_bataua)	((Pelagodoxa_henryana	Manicaria_saccifera)	((Iriartea_deltoidea	Geonoma_undata)	Prestoea_acuminata))))	(Pseudophoenix_vinifera	Leopoldinia_pulchra))	(((((Reinhardtia_gracilis	Reinhardtia_simplex)	(Reinhardtia_paiewonskiana	Reinhardtia_latisecta))	((Elaeis_guineensis	Elaeis_oleifera)	(Attalea_speciosa	(Bactris_major	Sclerosperma_profizianum))))	Orania_palindan)	Roystonea_regia))	Nypa_fruticans))	Chamaedorea_seifrizii)	Serenoa_repens)	Phoenix_dactylifera))	Kingia_australis);
(((Heterospathe_cagayanensis	Sabal_domingensis)	(((((Veitchia_spiralis	Podococcus_barteri)	((((((((Kentiopsis_piersoniorum	Dictyosperma_album)	(Hydriastele_microspadix	Dypsis_decaryi))	Leopoldinia_pulchra)	(Oenocarpus_minor	(Prestoea_acuminata	Oenocarpus_bataua)))	(Pelagodoxa_henryana	Manicaria_saccifera))	(Iriartea_deltoidea	Geonoma_undata))	(Pseudophoenix_vinifera	(((Reinhardtia_gracilis	Reinhardtia_simplex)	(Reinhardtia_paiewonskiana	Reinhardtia_latisecta))	((Orania_palindan	(Elaeis_guineensis	Elaeis_oleifera))	(Attalea_speciosa	(Roystonea_regia	(Bactris_major	Sclerosperma_profizianum)))))))	Nypa_fruticans))	Chamaedorea_seifrizii)	Serenoa_repens)	Phoenix_dactylifera))	Kingia_australis);
(((Sabal_domingensis	Heterospathe_cagayanensis)	(Phoenix_dactylifera	(Serenoa_repens	(((((((Sclerosperma_profizianum	Bactris_major)	Veitchia_spiralis)	(((Elaeis_oleifera	Elaeis_guineensis)	((Reinhardtia_latisecta	Reinhardtia_paiewonskiana)	(Reinhardtia_simplex	Reinhardtia_gracilis)))	Attalea_speciosa))	Roystonea_regia)	((((Pseudophoenix_vinifera	Leopoldinia_pulchra)	Dypsis_decaryi)	((Pelagodoxa_henryana	Manicaria_saccifera)	((Hydriastele_microspadix	(Dictyosperma_album	Kentiopsis_piersoniorum))	(Iriartea_deltoidea	Geonoma_undata))))	((Orania_palindan	Oenocarpus_bataua)	(Oenocarpus_minor	Prestoea_acuminata))))	Podococcus_barteri)	(Chamaedorea_seifrizii	Nypa_fruticans)))))	Kingia_australis);
(((Sabal_domingensis	Heterospathe_cagayanensis)	((Serenoa_repens	((Attalea_speciosa	(((((Reinhardtia_latisecta	Reinhardtia_paiewonskiana)	(Reinhardtia_simplex	Reinhardtia_gracilis))	Podococcus_barteri)	((Veitchia_spiralis	Bactris_major)	((((Kentiopsis_piersoniorum	Dictyosperma_album)	(Sclerosperma_profizianum	Hydriastele_microspadix))	((Dypsis_decaryi	(Pelagodoxa_henryana	Manicaria_saccifera))	((Pseudophoenix_vinifera	Leopoldinia_pulchra)	(Nypa_fruticans	(Oenocarpus_minor	(Prestoea_acuminata	Oenocarpus_bataua))))))	(Iriartea_deltoidea	Geonoma_undata))))	((Orania_palindan	Roystonea_regia)	(Elaeis_oleifera	Elaeis_guineensis))))	Chamaedorea_seifrizii))	Phoenix_dactylifera))	Kingia_australis);
((Oenocarpus_bataua	(Prestoea_acuminata	((Oenocarpus_minor	((((Kentiopsis_piersoniorum	Dictyosperma_album)	Hydriastele_microspadix)	((Pelagodoxa_henryana	Manicaria_saccifera)	((Iriartea_deltoidea	Geonoma_undata)	((Roystonea_regia	(((Sclerosperma_profizianum	(Bactris_major	Veitchia_spiralis))	((Attalea_speciosa	Orania_palindan)	(Elaeis_oleifera	Elaeis_guineensis)))	(((Reinhardtia_latisecta	Reinhardtia_paiewonskiana)	(Reinhardtia_simplex	Reinhardtia_gracilis))	Podococcus_barteri)))	(Chamaedorea_seifrizii	((Phoenix_dactylifera	(Sabal_domingensis	Heterospathe_cagayanensis))	Serenoa_repens))))))	(Dypsis_decaryi	(Pseudophoenix_vinifera	Leopoldinia_pulchra))))	Nypa_fruticans)))	Kingia_australis);
(((Sabal_domingensis	Heterospathe_cagayanensis)	((Serenoa_repens	(((((Iriartea_deltoidea	Geonoma_undata)	((Kentiopsis_piersoniorum	Dictyosperma_album)	Hydriastele_microspadix))	((((Oenocarpus_minor	(Oenocarpus_bataua	Prestoea_acuminata))	(((((Reinhardtia_latisecta	Reinhardtia_paiewonskiana)	(Reinhardtia_simplex	Reinhardtia_gracilis))	Podococcus_barteri)	((Elaeis_oleifera	Elaeis_guineensis)	(Attalea_speciosa	((Sclerosperma_profizianum	Bactris_major)	(Orania_palindan	Roystonea_regia)))))	Pseudophoenix_vinifera))	Leopoldinia_pulchra)	(Dypsis_decaryi	((Veitchia_spiralis	Manicaria_saccifera)	Pelagodoxa_henryana))))	Nypa_fruticans)	Chamaedorea_seifrizii))	Phoenix_dactylifera))	Kingia_australis);
(((Sabal_domingensis	Heterospathe_cagayanensis)	((Serenoa_repens	(((((Prestoea_acuminata	(Oenocarpus_minor	Oenocarpus_bataua))	(((Pseudophoenix_vinifera	Leopoldinia_pulchra)	Dictyosperma_album)	(Dypsis_decaryi	((Veitchia_spiralis	Manicaria_saccifera)	Pelagodoxa_henryana))))	(((Nypa_fruticans	Iriartea_deltoidea)	Geonoma_undata)	(Kentiopsis_piersoniorum	Hydriastele_microspadix)))	((((Reinhardtia_latisecta	Reinhardtia_paiewonskiana)	(Reinhardtia_simplex	Reinhardtia_gracilis))	Podococcus_barteri)	((Orania_palindan	Roystonea_regia)	(((Elaeis_oleifera	Elaeis_guineensis)	(Bactris_major	Sclerosperma_profizianum))	Attalea_speciosa))))	Chamaedorea_seifrizii))	Phoenix_dactylifera))	Kingia_australis);
(((Sabal_domingensis	Heterospathe_cagayanensis)	((Serenoa_repens	((((((Sclerosperma_profizianum	Orania_palindan)	(Iriartea_deltoidea	Bactris_major))	((Nypa_fruticans	Attalea_speciosa)	((((Prestoea_acuminata	Manicaria_saccifera)	Pelagodoxa_henryana)	(((Dictyosperma_album	(Kentiopsis_piersoniorum	Hydriastele_microspadix))	(Oenocarpus_minor	Oenocarpus_bataua))	(Dypsis_decaryi	(Pseudophoenix_vinifera	Leopoldinia_pulchra))))	Geonoma_undata)))	(Veitchia_spiralis	(Roystonea_regia	(Elaeis_oleifera	Elaeis_guineensis))))	(((Reinhardtia_latisecta	Reinhardtia_paiewonskiana)	(Reinhardtia_simplex	Reinhardtia_gracilis))	Podococcus_barteri))	Chamaedorea_seifrizii))	Phoenix_dactylifera))	Kingia_australis);
(((Sabal_domingensis	Heterospathe_cagayanensis)	(((((((((Orania_palindan	Attalea_speciosa)	(Roystonea_regia	(Elaeis_oleifera	Elaeis_guineensis)))	((Reinhardtia_latisecta	Reinhardtia_paiewonskiana)	(Reinhardtia_simplex	Reinhardtia_gracilis)))	((Veitchia_spiralis	(Sclerosperma_profizianum	Bactris_major))	Podococcus_barteri))	((((Pseudophoenix_vinifera	Leopoldinia_pulchra)	Geonoma_undata)	((Oenocarpus_bataua	(Oenocarpus_minor	Prestoea_acuminata))	(Dypsis_decaryi	(Pelagodoxa_henryana	(Iriartea_deltoidea	Manicaria_saccifera)))))	(Dictyosperma_album	(Kentiopsis_piersoniorum	Hydriastele_microspadix))))	Nypa_fruticans)	Chamaedorea_seifrizii)	Serenoa_repens)	Phoenix_dactylifera))	Kingia_australis);
((Nypa_fruticans	(((((((Hydriastele_microspadix	(Dictyosperma_album	Kentiopsis_piersoniorum))	((((Iriartea_deltoidea	Prestoea_acuminata)	((Dypsis_decaryi	Oenocarpus_minor)	Oenocarpus_bataua))	(Pseudophoenix_vinifera	Leopoldinia_pulchra))	(Pelagodoxa_henryana	Manicaria_saccifera)))	Geonoma_undata)	((Veitchia_spiralis	(Sclerosperma_profizianum	Bactris_major))	((((Elaeis_oleifera	Attalea_speciosa)	Elaeis_guineensis)	Roystonea_regia)	(((Reinhardtia_latisecta	Reinhardtia_paiewonskiana)	(Reinhardtia_simplex	Reinhardtia_gracilis))	Orania_palindan))))	Podococcus_barteri)	(Serenoa_repens	(Phoenix_dactylifera	(Sabal_domingensis	Heterospathe_cagayanensis))))	Chamaedorea_seifrizii))	Kingia_australis);
(((Sabal_domingensis	Heterospathe_cagayanensis)	((Serenoa_repens	((Nypa_fruticans	((((Veitchia_spiralis	(((Dypsis_decaryi	Manicaria_saccifera)	(Leopoldinia_pulchra	(Oenocarpus_bataua	(Oenocarpus_minor	Prestoea_acuminata))))	((Hydriastele_microspadix	(Dictyosperma_album	Kentiopsis_piersoniorum))	(Iriartea_deltoidea	Geonoma_undata))))	(Roystonea_regia	(Sclerosperma_profizianum	(Bactris_major	((Pelagodoxa_henryana	Attalea_speciosa)	(((Reinhardtia_latisecta	Reinhardtia_paiewonskiana)	(Reinhardtia_simplex	Reinhardtia_gracilis))	((Elaeis_oleifera	Elaeis_guineensis)	Orania_palindan)))))))	Pseudophoenix_vinifera)	Podococcus_barteri))	Chamaedorea_seifrizii))	Phoenix_dactylifera))	Kingia_australis);
((Serenoa_repens	((((Orania_palindan	((Elaeis_oleifera	Elaeis_guineensis)	((Iriartea_deltoidea	Bactris_major)	((Pelagodoxa_henryana	Attalea_speciosa)	(Geonoma_undata	((Reinhardtia_latisecta	Reinhardtia_paiewonskiana)	(Reinhardtia_simplex	Reinhardtia_gracilis)))))))	((((Podococcus_barteri	Roystonea_regia)	Sclerosperma_profizianum)	Veitchia_spiralis)	(((Manicaria_saccifera	(Oenocarpus_bataua	(Oenocarpus_minor	Prestoea_acuminata)))	((Leopoldinia_pulchra	Dypsis_decaryi)	Nypa_fruticans))	((Hydriastele_microspadix	Kentiopsis_piersoniorum)	Dictyosperma_album))))	(Pseudophoenix_vinifera	Chamaedorea_seifrizii))	(Phoenix_dactylifera	(Heterospathe_cagayanensis	Sabal_domingensis))))	Kingia_australis);
(((Sabal_domingensis	Heterospathe_cagayanensis)	((Serenoa_repens	(Chamaedorea_seifrizii	(((Dypsis_decaryi	(Manicaria_saccifera	Pelagodoxa_henryana))	(((Prestoea_acuminata	Oenocarpus_bataua)	Oenocarpus_minor)	((Pseudophoenix_vinifera	Leopoldinia_pulchra)	((Kentiopsis_piersoniorum	(Hydriastele_microspadix	Dictyosperma_album))	(Iriartea_deltoidea	Geonoma_undata)))))	((((Elaeis_guineensis	Elaeis_oleifera)	Orania_palindan)	((((Reinhardtia_simplex	Reinhardtia_gracilis)	(Reinhardtia_paiewonskiana	Reinhardtia_latisecta))	(Nypa_fruticans	Attalea_speciosa))	(Bactris_major	Sclerosperma_profizianum)))	((Podococcus_barteri	Veitchia_spiralis)	Roystonea_regia)))))	Phoenix_dactylifera))	Kingia_australis);
(((Sabal_domingensis	Heterospathe_cagayanensis)	(Phoenix_dactylifera	(Serenoa_repens	((Chamaedorea_seifrizii	((((((((Dypsis_decaryi	(Kentiopsis_piersoniorum	Hydriastele_microspadix))	Dictyosperma_album)	Leopoldinia_pulchra)	(Prestoea_acuminata	(((Iriartea_deltoidea	Veitchia_spiralis)	Manicaria_saccifera)	Pelagodoxa_henryana)))	(Oenocarpus_bataua	Oenocarpus_minor))	Geonoma_undata)	((Orania_palindan	(Nypa_fruticans	Attalea_speciosa))	((Roystonea_regia	(Bactris_major	Sclerosperma_profizianum))	(((Reinhardtia_simplex	Reinhardtia_gracilis)	(Reinhardtia_paiewonskiana	Reinhardtia_latisecta))	(Elaeis_guineensis	Elaeis_oleifera)))))	Pseudophoenix_vinifera))	Podococcus_barteri))))	Kingia_australis);
(((Sabal_domingensis	Heterospathe_cagayanensis)	((Serenoa_repens	((Chamaedorea_seifrizii	Nypa_fruticans)	(((((Veitchia_spiralis	Podococcus_barteri)	Leopoldinia_pulchra)	((((Hydriastele_microspadix	Kentiopsis_piersoniorum)	Dictyosperma_album)	Dypsis_decaryi)	(((Prestoea_acuminata	(Geonoma_undata	Iriartea_deltoidea))	(Manicaria_saccifera	Pelagodoxa_henryana))	(Oenocarpus_bataua	Oenocarpus_minor))))	(((((Reinhardtia_simplex	Reinhardtia_gracilis)	(Reinhardtia_paiewonskiana	Reinhardtia_latisecta))	(Attalea_speciosa	(Roystonea_regia	(Bactris_major	Sclerosperma_profizianum))))	(Elaeis_guineensis	Elaeis_oleifera))	Orania_palindan))	Pseudophoenix_vinifera)))	Phoenix_dactylifera))	Kingia_australis);
((Pelagodoxa_henryana	((((((((((Elaeis_guineensis	Elaeis_oleifera)	(((Reinhardtia_simplex	Reinhardtia_gracilis)	(Reinhardtia_paiewonskiana	Reinhardtia_latisecta))	(Pseudophoenix_vinifera	Attalea_speciosa)))	(Sclerosperma_profizianum	((Podococcus_barteri	Roystonea_regia)	Bactris_major)))	Orania_palindan)	(((Phoenix_dactylifera	(Sabal_domingensis	Heterospathe_cagayanensis))	Serenoa_repens)	Chamaedorea_seifrizii))	((Nypa_fruticans	(Oenocarpus_bataua	Oenocarpus_minor))	(Leopoldinia_pulchra	(Dypsis_decaryi	Veitchia_spiralis))))	(Hydriastele_microspadix	(Kentiopsis_piersoniorum	Dictyosperma_album)))	Prestoea_acuminata)	Manicaria_saccifera)	(Geonoma_undata	Iriartea_deltoidea)))	Kingia_australis);
(((Sabal_domingensis	Heterospathe_cagayanensis)	((Serenoa_repens	(Chamaedorea_seifrizii	((((((Veitchia_spiralis	Prestoea_acuminata)	Oenocarpus_bataua)	Oenocarpus_minor)	((((Geonoma_undata	Iriartea_deltoidea)	(Dictyosperma_album	(Hydriastele_microspadix	Kentiopsis_piersoniorum)))	(Leopoldinia_pulchra	Dypsis_decaryi))	((Manicaria_saccifera	Nypa_fruticans)	Pelagodoxa_henryana)))	((((Pseudophoenix_vinifera	Bactris_major)	((Elaeis_guineensis	Elaeis_oleifera)	Attalea_speciosa))	(Sclerosperma_profizianum	(Orania_palindan	Roystonea_regia)))	(Reinhardtia_simplex	((Reinhardtia_paiewonskiana	Reinhardtia_latisecta)	Reinhardtia_gracilis))))	Podococcus_barteri)))	Phoenix_dactylifera))	Kingia_australis);
(((Sabal_domingensis	Heterospathe_cagayanensis)	((Serenoa_repens	Phoenix_dactylifera)	((Pseudophoenix_vinifera	Chamaedorea_seifrizii)	(((Veitchia_spiralis	Podococcus_barteri)	((((((Hydriastele_microspadix	Kentiopsis_piersoniorum)	((Leopoldinia_pulchra	(Pelagodoxa_henryana	Dypsis_decaryi))	((Prestoea_acuminata	Oenocarpus_bataua)	Oenocarpus_minor)))	Manicaria_saccifera)	Dictyosperma_album)	(Geonoma_undata	Iriartea_deltoidea))	(((Attalea_speciosa	Orania_palindan)	(((Reinhardtia_paiewonskiana	Reinhardtia_latisecta)	(Reinhardtia_gracilis	Reinhardtia_simplex))	(Roystonea_regia	(Elaeis_guineensis	Elaeis_oleifera))))	(Bactris_major	Sclerosperma_profizianum))))	Nypa_fruticans))))	Kingia_australis);
((Veitchia_spiralis	((Podococcus_barteri	((((Pseudophoenix_vinifera	((((Pelagodoxa_henryana	Manicaria_saccifera)	((Leopoldinia_pulchra	Dypsis_decaryi)	(Oenocarpus_bataua	Oenocarpus_minor)))	(Kentiopsis_piersoniorum	(Dictyosperma_album	Hydriastele_microspadix)))	(Prestoea_acuminata	(Geonoma_undata	Iriartea_deltoidea))))	((Elaeis_guineensis	Elaeis_oleifera)	(((Reinhardtia_paiewonskiana	Reinhardtia_latisecta)	(Reinhardtia_gracilis	Reinhardtia_simplex))	(Attalea_speciosa	Bactris_major))))	(Orania_palindan	Roystonea_regia))	(Nypa_fruticans	((((Sabal_domingensis	Heterospathe_cagayanensis)	Phoenix_dactylifera)	Serenoa_repens)	Chamaedorea_seifrizii))))	Sclerosperma_profizianum))	Kingia_australis);
((((Phoenix_dactylifera	Serenoa_repens)	((Pseudophoenix_vinifera	Chamaedorea_seifrizii)	(((((((Veitchia_spiralis	(Leopoldinia_pulchra	Dypsis_decaryi))	((Prestoea_acuminata	Oenocarpus_bataua)	Oenocarpus_minor))	(Pelagodoxa_henryana	Manicaria_saccifera))	(Dictyosperma_album	(Hydriastele_microspadix	Kentiopsis_piersoniorum)))	(Geonoma_undata	Iriartea_deltoidea))	((((Reinhardtia_paiewonskiana	Reinhardtia_latisecta)	(Reinhardtia_gracilis	Reinhardtia_simplex))	(Roystonea_regia	(Elaeis_guineensis	Elaeis_oleifera)))	(((Sclerosperma_profizianum	Orania_palindan)	Bactris_major)	(Nypa_fruticans	Attalea_speciosa))))	Podococcus_barteri)))	(Sabal_domingensis	Heterospathe_cagayanensis))	Kingia_australis);
(((Phoenix_dactylifera	((Chamaedorea_seifrizii	((((((Veitchia_spiralis	((Leopoldinia_pulchra	Dypsis_decaryi)	((Prestoea_acuminata	Oenocarpus_bataua)	Oenocarpus_minor)))	(Pelagodoxa_henryana	Manicaria_saccifera))	(((Hydriastele_microspadix	Kentiopsis_piersoniorum)	Dictyosperma_album)	(Geonoma_undata	Iriartea_deltoidea)))	((Attalea_speciosa	((Pseudophoenix_vinifera	(Sclerosperma_profizianum	Bactris_major))	((Elaeis_guineensis	Elaeis_oleifera)	((Reinhardtia_paiewonskiana	Reinhardtia_latisecta)	(Reinhardtia_gracilis	Reinhardtia_simplex)))))	(Orania_palindan	Roystonea_regia)))	Podococcus_barteri)	Nypa_fruticans))	Serenoa_repens))	(Sabal_domingensis	Heterospathe_cagayanensis))	Kingia_australis);
((Bactris_major	(Orania_palindan	((Pseudophoenix_vinifera	((Chamaedorea_seifrizii	((((Hydriastele_microspadix	Kentiopsis_piersoniorum)	Dictyosperma_album)	((Leopoldinia_pulchra	Dypsis_decaryi)	(((Veitchia_spiralis	Pelagodoxa_henryana)	Manicaria_saccifera)	((Prestoea_acuminata	Oenocarpus_bataua)	Oenocarpus_minor))))	(Geonoma_undata	Iriartea_deltoidea)))	(Podococcus_barteri	(Nypa_fruticans	(Serenoa_repens	((Sabal_domingensis	Heterospathe_cagayanensis)	Phoenix_dactylifera))))))	(((Roystonea_regia	(Elaeis_guineensis	Elaeis_oleifera))	((Reinhardtia_paiewonskiana	Reinhardtia_latisecta)	(Reinhardtia_gracilis	Reinhardtia_simplex)))	(Attalea_speciosa	Sclerosperma_profizianum)))))	Kingia_australis);
(((Heterospathe_cagayanensis	Sabal_domingensis)	((((Pseudophoenix_vinifera	Nypa_fruticans)	(((Leopoldinia_pulchra	(((Dictyosperma_album	(Hydriastele_microspadix	Kentiopsis_piersoniorum))	(Dypsis_decaryi	((Iriartea_deltoidea	Manicaria_saccifera)	Pelagodoxa_henryana)))	(Oenocarpus_minor	(Oenocarpus_bataua	Prestoea_acuminata))))	Geonoma_undata)	((Podococcus_barteri	Veitchia_spiralis)	((Bactris_major	((Attalea_speciosa	Sclerosperma_profizianum)	(((Reinhardtia_simplex	Reinhardtia_gracilis)	(Reinhardtia_latisecta	Reinhardtia_paiewonskiana))	((Elaeis_guineensis	Elaeis_oleifera)	Orania_palindan))))	Roystonea_regia))))	Phoenix_dactylifera)	(Serenoa_repens	Chamaedorea_seifrizii)))	Kingia_australis);
(((Heterospathe_cagayanensis	Sabal_domingensis)	(((Chamaedorea_seifrizii	((((Reinhardtia_simplex	Reinhardtia_gracilis)	(Reinhardtia_latisecta	Reinhardtia_paiewonskiana))	Geonoma_undata)	((((((Dypsis_decaryi	Manicaria_saccifera)	(Nypa_fruticans	(Veitchia_spiralis	Pelagodoxa_henryana)))	((Dictyosperma_album	Kentiopsis_piersoniorum)	Hydriastele_microspadix))	(Prestoea_acuminata	(Oenocarpus_minor	Oenocarpus_bataua)))	Leopoldinia_pulchra)	(Podococcus_barteri	(Pseudophoenix_vinifera	(((Roystonea_regia	(Elaeis_guineensis	(Attalea_speciosa	Elaeis_oleifera)))	(Iriartea_deltoidea	Bactris_major))	(Sclerosperma_profizianum	Orania_palindan)))))))	Serenoa_repens)	Phoenix_dactylifera))	Kingia_australis);
(((Heterospathe_cagayanensis	Sabal_domingensis)	(((Chamaedorea_seifrizii	((((Sclerosperma_profizianum	((Pseudophoenix_vinifera	(Leopoldinia_pulchra	Dypsis_decaryi))	(Orania_palindan	Roystonea_regia)))	((((Reinhardtia_simplex	Reinhardtia_gracilis)	(Reinhardtia_latisecta	Reinhardtia_paiewonskiana))	(((Veitchia_spiralis	Manicaria_saccifera)	((Elaeis_guineensis	Elaeis_oleifera)	(Podococcus_barteri	Bactris_major)))	(Pelagodoxa_henryana	Attalea_speciosa)))	(Prestoea_acuminata	(Oenocarpus_minor	Oenocarpus_bataua))))	(Iriartea_deltoidea	Geonoma_undata))	(Dictyosperma_album	(Kentiopsis_piersoniorum	Hydriastele_microspadix))))	Nypa_fruticans)	(Serenoa_repens	Phoenix_dactylifera)))	Kingia_australis);
(((Heterospathe_cagayanensis	Sabal_domingensis)	(Phoenix_dactylifera	(Serenoa_repens	(Chamaedorea_seifrizii	(((((Reinhardtia_simplex	Reinhardtia_gracilis)	(Reinhardtia_latisecta	Reinhardtia_paiewonskiana))	((Pseudophoenix_vinifera	Attalea_speciosa)	Orania_palindan))	((Roystonea_regia	((Veitchia_spiralis	Podococcus_barteri)	(Bactris_major	Sclerosperma_profizianum)))	(Elaeis_guineensis	Elaeis_oleifera)))	((Dictyosperma_album	((Iriartea_deltoidea	Geonoma_undata)	(Kentiopsis_piersoniorum	Hydriastele_microspadix)))	((Leopoldinia_pulchra	Dypsis_decaryi)	((Manicaria_saccifera	Pelagodoxa_henryana)	(Nypa_fruticans	(Oenocarpus_minor	(Prestoea_acuminata	Oenocarpus_bataua)))))))))))	Kingia_australis);
(((Heterospathe_cagayanensis	Sabal_domingensis)	(Phoenix_dactylifera	(Serenoa_repens	(Chamaedorea_seifrizii	(((((((Sclerosperma_profizianum	Orania_palindan)	Bactris_major)	((((Reinhardtia_simplex	Reinhardtia_gracilis)	(Reinhardtia_latisecta	Reinhardtia_paiewonskiana))	(Elaeis_guineensis	Elaeis_oleifera))	Attalea_speciosa))	Roystonea_regia)	(((Dypsis_decaryi	(Pelagodoxa_henryana	(Veitchia_spiralis	Manicaria_saccifera)))	((Pseudophoenix_vinifera	Leopoldinia_pulchra)	((Prestoea_acuminata	Oenocarpus_bataua)	Oenocarpus_minor)))	(Dictyosperma_album	((Iriartea_deltoidea	Geonoma_undata)	(Kentiopsis_piersoniorum	Hydriastele_microspadix)))))	Podococcus_barteri)	Nypa_fruticans)))))	Kingia_australis);
(((Reinhardtia_latisecta	Reinhardtia_paiewonskiana)	(((((((Heterospathe_cagayanensis	Sabal_domingensis)	Phoenix_dactylifera)	Serenoa_repens)	Chamaedorea_seifrizii)	((((Prestoea_acuminata	(Oenocarpus_bataua	Oenocarpus_minor))	((((Dictyosperma_album	(Pelagodoxa_henryana	(Kentiopsis_piersoniorum	Hydriastele_microspadix)))	Leopoldinia_pulchra)	Elaeis_guineensis)	(Geonoma_undata	(Dypsis_decaryi	Manicaria_saccifera))))	(Attalea_speciosa	Elaeis_oleifera))	((Podococcus_barteri	Roystonea_regia)	(Sclerosperma_profizianum	(Bactris_major	(Veitchia_spiralis	Iriartea_deltoidea))))))	((Nypa_fruticans	Pseudophoenix_vinifera)	Orania_palindan))	(Reinhardtia_simplex	Reinhardtia_gracilis)))	Kingia_australis);
(((Heterospathe_cagayanensis	Sabal_domingensis)	((Serenoa_repens	(Chamaedorea_seifrizii	((((((Sclerosperma_profizianum	(Bactris_major	(Pseudophoenix_vinifera	(Veitchia_spiralis	Podococcus_barteri))))	Attalea_speciosa)	(Roystonea_regia	Orania_palindan))	((Reinhardtia_latisecta	Reinhardtia_paiewonskiana)	(Reinhardtia_simplex	Reinhardtia_gracilis)))	(Elaeis_guineensis	Elaeis_oleifera))	(((((Dictyosperma_album	(Kentiopsis_piersoniorum	Hydriastele_microspadix))	(Pelagodoxa_henryana	Manicaria_saccifera))	((Nypa_fruticans	(Prestoea_acuminata	(Oenocarpus_bataua	Oenocarpus_minor)))	Leopoldinia_pulchra))	Dypsis_decaryi)	(Geonoma_undata	Iriartea_deltoidea)))))	Phoenix_dactylifera))	Kingia_australis);
(((Heterospathe_cagayanensis	Sabal_domingensis)	(Phoenix_dactylifera	(((Chamaedorea_seifrizii	(Roystonea_regia	((Bactris_major	((Orania_palindan	(Podococcus_barteri	((Reinhardtia_latisecta	Reinhardtia_paiewonskiana)	(Reinhardtia_simplex	Reinhardtia_gracilis))))	((Elaeis_guineensis	Elaeis_oleifera)	Attalea_speciosa)))	(Pseudophoenix_vinifera	((Leopoldinia_pulchra	(((Dictyosperma_album	((Geonoma_undata	Iriartea_deltoidea)	(Kentiopsis_piersoniorum	Hydriastele_microspadix)))	Dypsis_decaryi)	(Veitchia_spiralis	(Pelagodoxa_henryana	Manicaria_saccifera))))	(Prestoea_acuminata	((Sclerosperma_profizianum	Oenocarpus_bataua)	Oenocarpus_minor)))))))	Nypa_fruticans)	Serenoa_repens)))	Kingia_australis);
(((Heterospathe_cagayanensis	Sabal_domingensis)	((Serenoa_repens	Chamaedorea_seifrizii)	(Phoenix_dactylifera	(((Orania_palindan	Roystonea_regia)	(Sclerosperma_profizianum	((((((Pelagodoxa_henryana	Dypsis_decaryi)	Leopoldinia_pulchra)	(Prestoea_acuminata	(Oenocarpus_bataua	Oenocarpus_minor)))	((Geonoma_undata	Iriartea_deltoidea)	((Kentiopsis_piersoniorum	Dictyosperma_album)	Hydriastele_microspadix)))	(Veitchia_spiralis	Manicaria_saccifera))	((Pseudophoenix_vinifera	(Nypa_fruticans	Attalea_speciosa))	(((Elaeis_guineensis	Elaeis_oleifera)	((Reinhardtia_latisecta	Reinhardtia_paiewonskiana)	(Reinhardtia_simplex	Reinhardtia_gracilis)))	Bactris_major)))))	Podococcus_barteri))))	Kingia_australis);
((Nypa_fruticans	((((Phoenix_dactylifera	(Pseudophoenix_vinifera	(Heterospathe_cagayanensis	Sabal_domingensis)))	Chamaedorea_seifrizii)	Serenoa_repens)	(((Roystonea_regia	((((Bactris_major	Attalea_speciosa)	(Elaeis_guineensis	Elaeis_oleifera))	((Reinhardtia_latisecta	Reinhardtia_paiewonskiana)	(Reinhardtia_simplex	Reinhardtia_gracilis)))	Orania_palindan))	((((Sclerosperma_profizianum	(Dypsis_decaryi	Leopoldinia_pulchra))	(Oenocarpus_bataua	(Oenocarpus_minor	(Iriartea_deltoidea	Prestoea_acuminata))))	(Pelagodoxa_henryana	(Veitchia_spiralis	Manicaria_saccifera)))	((Hydriastele_microspadix	(Kentiopsis_piersoniorum	Dictyosperma_album))	Geonoma_undata)))	Podococcus_barteri)))	Kingia_australis);
(((Sabal_domingensis	Heterospathe_cagayanensis)	(Phoenix_dactylifera	(((((((Leopoldinia_pulchra	((Manicaria_saccifera	Dypsis_decaryi)	(Prestoea_acuminata	(Oenocarpus_bataua	Oenocarpus_minor))))	((Kentiopsis_piersoniorum	Hydriastele_microspadix)	(Pelagodoxa_henryana	Dictyosperma_album)))	(Iriartea_deltoidea	Geonoma_undata))	(((Bactris_major	((Veitchia_spiralis	(Sclerosperma_profizianum	Roystonea_regia))	Podococcus_barteri))	((Attalea_speciosa	((Reinhardtia_simplex	Reinhardtia_gracilis)	(Reinhardtia_paiewonskiana	Reinhardtia_latisecta)))	(Elaeis_oleifera	Elaeis_guineensis)))	Orania_palindan))	(Nypa_fruticans	Pseudophoenix_vinifera))	Chamaedorea_seifrizii)	Serenoa_repens)))	Kingia_australis);
(((Sabal_domingensis	Heterospathe_cagayanensis)	(Phoenix_dactylifera	(((Pseudophoenix_vinifera	Chamaedorea_seifrizii)	(((((((Manicaria_saccifera	((Iriartea_deltoidea	Nypa_fruticans)	Pelagodoxa_henryana))	Prestoea_acuminata)	(((Dypsis_decaryi	Kentiopsis_piersoniorum)	Hydriastele_microspadix)	Dictyosperma_album))	(Oenocarpus_bataua	Oenocarpus_minor))	Leopoldinia_pulchra)	Geonoma_undata)	(Orania_palindan	((((Sclerosperma_profizianum	Bactris_major)	((Podococcus_barteri	Veitchia_spiralis)	Roystonea_regia))	Attalea_speciosa)	((Elaeis_oleifera	Elaeis_guineensis)	((Reinhardtia_simplex	Reinhardtia_gracilis)	(Reinhardtia_paiewonskiana	Reinhardtia_latisecta)))))))	Serenoa_repens)))	Kingia_australis);
(((Sabal_domingensis	Heterospathe_cagayanensis)	(((Serenoa_repens	Chamaedorea_seifrizii)	Phoenix_dactylifera)	(((((((((Iriartea_deltoidea	Geonoma_undata)	(Kentiopsis_piersoniorum	Hydriastele_microspadix))	Dictyosperma_album)	(Manicaria_saccifera	Pelagodoxa_henryana))	(Dypsis_decaryi	(Pseudophoenix_vinifera	Leopoldinia_pulchra)))	(Prestoea_acuminata	(Oenocarpus_bataua	Oenocarpus_minor)))	((Orania_palindan	(Bactris_major	Sclerosperma_profizianum))	(((Reinhardtia_simplex	Reinhardtia_gracilis)	(Reinhardtia_paiewonskiana	Reinhardtia_latisecta))	((Attalea_speciosa	Elaeis_oleifera)	(Roystonea_regia	Elaeis_guineensis)))))	(Podococcus_barteri	Veitchia_spiralis))	Nypa_fruticans)))	Kingia_australis);
(((Sabal_domingensis	Heterospathe_cagayanensis)	((Serenoa_repens	Phoenix_dactylifera)	(Chamaedorea_seifrizii	((((Kentiopsis_piersoniorum	Hydriastele_microspadix)	Dictyosperma_album)	(((Manicaria_saccifera	Pelagodoxa_henryana)	Dypsis_decaryi)	((((Oenocarpus_bataua	Nypa_fruticans)	Oenocarpus_minor)	Prestoea_acuminata)	Leopoldinia_pulchra)))	(((((((((Iriartea_deltoidea	Geonoma_undata)	Bactris_major)	Podococcus_barteri)	Sclerosperma_profizianum)	Veitchia_spiralis)	((Elaeis_guineensis	Elaeis_oleifera)	Attalea_speciosa))	((Reinhardtia_simplex	Reinhardtia_gracilis)	(Reinhardtia_paiewonskiana	Reinhardtia_latisecta)))	Pseudophoenix_vinifera)	(Orania_palindan	Roystonea_regia))))))	Kingia_australis);
(((Sabal_domingensis	Heterospathe_cagayanensis)	((Chamaedorea_seifrizii	((((Orania_palindan	(Pseudophoenix_vinifera	(Podococcus_barteri	((Reinhardtia_simplex	Reinhardtia_gracilis)	(Reinhardtia_paiewonskiana	Reinhardtia_latisecta)))))	(Attalea_speciosa	Sclerosperma_profizianum))	(((((((Pelagodoxa_henryana	(Dypsis_decaryi	Manicaria_saccifera))	Veitchia_spiralis)	Leopoldinia_pulchra)	(((Geonoma_undata	Kentiopsis_piersoniorum)	Hydriastele_microspadix)	Dictyosperma_album))	((Oenocarpus_bataua	Prestoea_acuminata)	Oenocarpus_minor))	Iriartea_deltoidea)	(Bactris_major	(Roystonea_regia	(Elaeis_guineensis	Elaeis_oleifera)))))	Nypa_fruticans))	(Serenoa_repens	Phoenix_dactylifera)))	Kingia_australis);
((Phoenix_dactylifera	((Chamaedorea_seifrizii	((((((Roystonea_regia	(Bactris_major	(Orania_palindan	(((Elaeis_guineensis	(Elaeis_oleifera	(Veitchia_spiralis	Attalea_speciosa)))	Manicaria_saccifera)	((Podococcus_barteri	((Reinhardtia_simplex	Reinhardtia_gracilis)	(Reinhardtia_paiewonskiana	Reinhardtia_latisecta)))	Pelagodoxa_henryana)))))	((Prestoea_acuminata	(Oenocarpus_minor	Oenocarpus_bataua))	(Dypsis_decaryi	Leopoldinia_pulchra)))	(Dictyosperma_album	(Kentiopsis_piersoniorum	Hydriastele_microspadix)))	Sclerosperma_profizianum)	(Nypa_fruticans	Pseudophoenix_vinifera))	(Iriartea_deltoidea	Geonoma_undata)))	(Serenoa_repens	(Sabal_domingensis	Heterospathe_cagayanensis))))	Kingia_australis);
(((Sabal_domingensis	Heterospathe_cagayanensis)	((Chamaedorea_seifrizii	Phoenix_dactylifera)	((((((((Pelagodoxa_henryana	Manicaria_saccifera)	Prestoea_acuminata)	(Oenocarpus_minor	Oenocarpus_bataua))	(Dypsis_decaryi	Leopoldinia_pulchra))	(Dictyosperma_album	(Geonoma_undata	(Kentiopsis_piersoniorum	Hydriastele_microspadix))))	((((Veitchia_spiralis	Sclerosperma_profizianum)	(Iriartea_deltoidea	Bactris_major))	(Elaeis_guineensis	Elaeis_oleifera))	((Podococcus_barteri	((Reinhardtia_simplex	Reinhardtia_gracilis)	(Reinhardtia_paiewonskiana	Reinhardtia_latisecta)))	(Pseudophoenix_vinifera	(Nypa_fruticans	Attalea_speciosa)))))	(Orania_palindan	Roystonea_regia))	Serenoa_repens)))	Kingia_australis);
(((Sabal_domingensis	Heterospathe_cagayanensis)	((Serenoa_repens	Chamaedorea_seifrizii)	(Phoenix_dactylifera	((Pseudophoenix_vinifera	(((Orania_palindan	Roystonea_regia)	((Attalea_speciosa	Sclerosperma_profizianum)	(Bactris_major	((Elaeis_guineensis	Elaeis_oleifera)	((Reinhardtia_simplex	Reinhardtia_gracilis)	(Reinhardtia_paiewonskiana	Reinhardtia_latisecta))))))	((((Dictyosperma_album	Hydriastele_microspadix)	Kentiopsis_piersoniorum)	(((Dypsis_decaryi	Leopoldinia_pulchra)	(Oenocarpus_minor	((Nypa_fruticans	Oenocarpus_bataua)	Prestoea_acuminata)))	(Pelagodoxa_henryana	(Veitchia_spiralis	Manicaria_saccifera))))	(Iriartea_deltoidea	Geonoma_undata))))	Podococcus_barteri))))	Kingia_australis);
(((Sabal_domingensis	Heterospathe_cagayanensis)	(Serenoa_repens	(Phoenix_dactylifera	(Chamaedorea_seifrizii	((((Pelagodoxa_henryana	(Nypa_fruticans	Manicaria_saccifera))	((Leopoldinia_pulchra	((Dictyosperma_album	Hydriastele_microspadix)	Kentiopsis_piersoniorum))	((Pseudophoenix_vinifera	((Roystonea_regia	(((Sclerosperma_profizianum	Bactris_major)	(((Reinhardtia_simplex	Reinhardtia_gracilis)	(Reinhardtia_paiewonskiana	Reinhardtia_latisecta))	(Orania_palindan	(Elaeis_guineensis	Elaeis_oleifera))))	Attalea_speciosa))	(Podococcus_barteri	Veitchia_spiralis)))	((Prestoea_acuminata	Oenocarpus_bataua)	Oenocarpus_minor))))	(Iriartea_deltoidea	Geonoma_undata))	Dypsis_decaryi)))))	Kingia_australis);
((Serenoa_repens	((Phoenix_dactylifera	(Sabal_domingensis	Heterospathe_cagayanensis))	(((((Reinhardtia_simplex	Reinhardtia_gracilis)	(Reinhardtia_paiewonskiana	Reinhardtia_latisecta))	Chamaedorea_seifrizii)	((Orania_palindan	((Elaeis_guineensis	Elaeis_oleifera)	(Attalea_speciosa	(((Pseudophoenix_vinifera	(Veitchia_spiralis	Podococcus_barteri))	(Roystonea_regia	Sclerosperma_profizianum))	Bactris_major))))	Geonoma_undata))	(((Prestoea_acuminata	(Hydriastele_microspadix	Kentiopsis_piersoniorum))	((Dypsis_decaryi	(Pelagodoxa_henryana	(Manicaria_saccifera	(Iriartea_deltoidea	Nypa_fruticans))))	((Oenocarpus_bataua	Oenocarpus_minor)	Dictyosperma_album)))	Leopoldinia_pulchra))))	Kingia_australis);
(((Heterospathe_cagayanensis	Sabal_domingensis)	((Phoenix_dactylifera	((Nypa_fruticans	Chamaedorea_seifrizii)	((((Reinhardtia_latisecta	Reinhardtia_paiewonskiana)	(Reinhardtia_simplex	Reinhardtia_gracilis))	Podococcus_barteri)	(((((Roystonea_regia	Elaeis_guineensis)	Elaeis_oleifera)	Attalea_speciosa)	((Pseudophoenix_vinifera	(Sclerosperma_profizianum	Bactris_major))	Orania_palindan))	((Dictyosperma_album	((Geonoma_undata	Kentiopsis_piersoniorum)	Hydriastele_microspadix))	(((Pelagodoxa_henryana	(Veitchia_spiralis	Manicaria_saccifera))	Iriartea_deltoidea)	((Prestoea_acuminata	(Oenocarpus_bataua	Oenocarpus_minor))	(Leopoldinia_pulchra	Dypsis_decaryi))))))))	Serenoa_repens))	Kingia_australis);
(((Heterospathe_cagayanensis	Sabal_domingensis)	((Phoenix_dactylifera	(((Orania_palindan	((Nypa_fruticans	Attalea_speciosa)	Pseudophoenix_vinifera))	(((Reinhardtia_latisecta	Reinhardtia_paiewonskiana)	(Reinhardtia_simplex	Reinhardtia_gracilis))	Podococcus_barteri))	((((((Iriartea_deltoidea	Geonoma_undata)	(Pelagodoxa_henryana	(Veitchia_spiralis	Manicaria_saccifera)))	((Prestoea_acuminata	(Oenocarpus_bataua	Oenocarpus_minor))	((Sclerosperma_profizianum	Hydriastele_microspadix)	(Kentiopsis_piersoniorum	Dictyosperma_album))))	(Leopoldinia_pulchra	Dypsis_decaryi))	(Chamaedorea_seifrizii	(Elaeis_guineensis	Elaeis_oleifera)))	(Bactris_major	Roystonea_regia))))	Serenoa_repens))	Kingia_australis);
(((Heterospathe_cagayanensis	Sabal_domingensis)	((Nypa_fruticans	Phoenix_dactylifera)	(Serenoa_repens	((Orania_palindan	((((((Dypsis_decaryi	(Pelagodoxa_henryana	Manicaria_saccifera))	(((Geonoma_undata	(Hydriastele_microspadix	(Kentiopsis_piersoniorum	Dictyosperma_album)))	Chamaedorea_seifrizii)	((Sclerosperma_profizianum	Leopoldinia_pulchra)	Veitchia_spiralis)))	(((Iriartea_deltoidea	Prestoea_acuminata)	Oenocarpus_bataua)	Oenocarpus_minor))	(Roystonea_regia	((Pseudophoenix_vinifera	Podococcus_barteri)	Bactris_major)))	(Elaeis_guineensis	Elaeis_oleifera))	((Reinhardtia_latisecta	Reinhardtia_paiewonskiana)	(Reinhardtia_simplex	Reinhardtia_gracilis))))	Attalea_speciosa))))	Kingia_australis);
(((Heterospathe_cagayanensis	Sabal_domingensis)	(Phoenix_dactylifera	(Serenoa_repens	(Chamaedorea_seifrizii	((((Orania_palindan	(Elaeis_guineensis	Elaeis_oleifera))	((Attalea_speciosa	((Podococcus_barteri	Roystonea_regia)	(Iriartea_deltoidea	Bactris_major)))	((Reinhardtia_latisecta	Reinhardtia_paiewonskiana)	(Reinhardtia_simplex	Reinhardtia_gracilis))))	Pseudophoenix_vinifera)	((((Kentiopsis_piersoniorum	Hydriastele_microspadix)	Dictyosperma_album)	Geonoma_undata)	((((Sclerosperma_profizianum	Leopoldinia_pulchra)	Veitchia_spiralis)	((Nypa_fruticans	((Oenocarpus_minor	Oenocarpus_bataua)	Prestoea_acuminata))	Dypsis_decaryi))	(Pelagodoxa_henryana	Manicaria_saccifera))))))))	Kingia_australis);
((Serenoa_repens	(((Chamaedorea_seifrizii	((Podococcus_barteri	((Reinhardtia_latisecta	Reinhardtia_paiewonskiana)	(Reinhardtia_simplex	Reinhardtia_gracilis)))	((((Attalea_speciosa	(Orania_palindan	(Sclerosperma_profizianum	Bactris_major)))	((Elaeis_guineensis	Elaeis_oleifera)	Roystonea_regia))	Dypsis_decaryi)	((((((Kentiopsis_piersoniorum	Hydriastele_microspadix)	Dictyosperma_album)	(Pelagodoxa_henryana	Manicaria_saccifera))	((((Iriartea_deltoidea	Nypa_fruticans)	Prestoea_acuminata)	Oenocarpus_bataua)	Oenocarpus_minor))	(Leopoldinia_pulchra	(Veitchia_spiralis	Pseudophoenix_vinifera)))	Geonoma_undata))))	(Heterospathe_cagayanensis	Sabal_domingensis))	Phoenix_dactylifera))	Kingia_australis);
(((Sabal_domingensis	Heterospathe_cagayanensis)	(Phoenix_dactylifera	(((((((Bactris_major	(((Elaeis_guineensis	Elaeis_oleifera)	Roystonea_regia)	(((Reinhardtia_latisecta	Reinhardtia_paiewonskiana)	(Reinhardtia_simplex	Reinhardtia_gracilis))	Attalea_speciosa)))	Orania_palindan)	((Prestoea_acuminata	(Oenocarpus_minor	Oenocarpus_bataua))	((Pelagodoxa_henryana	Manicaria_saccifera)	((((Iriartea_deltoidea	Geonoma_undata)	(Kentiopsis_piersoniorum	Hydriastele_microspadix))	Dictyosperma_album)	(Dypsis_decaryi	(Pseudophoenix_vinifera	Leopoldinia_pulchra))))))	((Sclerosperma_profizianum	Veitchia_spiralis)	Podococcus_barteri))	Nypa_fruticans)	Chamaedorea_seifrizii)	Serenoa_repens)))	Kingia_australis);
(((Sabal_domingensis	Heterospathe_cagayanensis)	(Phoenix_dactylifera	((((Pseudophoenix_vinifera	((Orania_palindan	(((Veitchia_spiralis	(Sclerosperma_profizianum	Bactris_major))	(Roystonea_regia	Podococcus_barteri))	((Elaeis_guineensis	Elaeis_oleifera)	(Attalea_speciosa	((Reinhardtia_latisecta	Reinhardtia_paiewonskiana)	(Reinhardtia_simplex	Reinhardtia_gracilis))))))	(((Leopoldinia_pulchra	(Dypsis_decaryi	(Oenocarpus_minor	Oenocarpus_bataua)))	(Prestoea_acuminata	(Pelagodoxa_henryana	Manicaria_saccifera)))	((Hydriastele_microspadix	(Dictyosperma_album	Kentiopsis_piersoniorum))	(Iriartea_deltoidea	Geonoma_undata)))))	Nypa_fruticans)	Chamaedorea_seifrizii)	Serenoa_repens)))	Kingia_australis);
(((Sabal_domingensis	Heterospathe_cagayanensis)	(((Pseudophoenix_vinifera	(((Hydriastele_microspadix	Kentiopsis_piersoniorum)	Dictyosperma_album)	(((((Iriartea_deltoidea	Geonoma_undata)	((Podococcus_barteri	Veitchia_spiralis)	((Sclerosperma_profizianum	Roystonea_regia)	Bactris_major)))	(((Elaeis_guineensis	Elaeis_oleifera)	Attalea_speciosa)	((Pelagodoxa_henryana	Manicaria_saccifera)	Orania_palindan)))	(((Reinhardtia_latisecta	Reinhardtia_paiewonskiana)	(Reinhardtia_simplex	Reinhardtia_gracilis))	(Oenocarpus_bataua	(Oenocarpus_minor	(Nypa_fruticans	Prestoea_acuminata)))))	(Dypsis_decaryi	Leopoldinia_pulchra))))	Chamaedorea_seifrizii)	(Serenoa_repens	Phoenix_dactylifera)))	Kingia_australis);
(((Sabal_domingensis	Heterospathe_cagayanensis)	(((((((Elaeis_guineensis	Elaeis_oleifera)	Roystonea_regia)	(Attalea_speciosa	(Bactris_major	(Orania_palindan	Sclerosperma_profizianum))))	((Pseudophoenix_vinifera	(((Hydriastele_microspadix	Leopoldinia_pulchra)	((Dypsis_decaryi	((Iriartea_deltoidea	Pelagodoxa_henryana)	(Veitchia_spiralis	Manicaria_saccifera)))	Kentiopsis_piersoniorum))	(((Oenocarpus_minor	(Prestoea_acuminata	Oenocarpus_bataua))	Nypa_fruticans)	Dictyosperma_album)))	(((Reinhardtia_latisecta	Reinhardtia_paiewonskiana)	(Reinhardtia_simplex	Reinhardtia_gracilis))	Geonoma_undata)))	Podococcus_barteri)	Chamaedorea_seifrizii)	(Serenoa_repens	Phoenix_dactylifera)))	Kingia_australis);
(((Sabal_domingensis	Heterospathe_cagayanensis)	(Serenoa_repens	(((((((Veitchia_spiralis	Manicaria_saccifera)	(Prestoea_acuminata	(Oenocarpus_bataua	Oenocarpus_minor)))	(Hydriastele_microspadix	(Kentiopsis_piersoniorum	Dictyosperma_album)))	(Chamaedorea_seifrizii	((Pelagodoxa_henryana	Dypsis_decaryi)	Leopoldinia_pulchra)))	((Orania_palindan	(((Elaeis_guineensis	Elaeis_oleifera)	Attalea_speciosa)	((((Reinhardtia_latisecta	Reinhardtia_paiewonskiana)	(Reinhardtia_simplex	Reinhardtia_gracilis))	Podococcus_barteri)	((Sclerosperma_profizianum	Roystonea_regia)	Bactris_major))))	(Iriartea_deltoidea	Geonoma_undata)))	(Nypa_fruticans	Pseudophoenix_vinifera))	Phoenix_dactylifera)))	Kingia_australis);
(((Sabal_domingensis	Heterospathe_cagayanensis)	((Serenoa_repens	Phoenix_dactylifera)	(((((Iriartea_deltoidea	Geonoma_undata)	(Pelagodoxa_henryana	((((Veitchia_spiralis	(Dypsis_decaryi	Manicaria_saccifera))	(Dictyosperma_album	(Hydriastele_microspadix	Kentiopsis_piersoniorum)))	Leopoldinia_pulchra)	(((Oenocarpus_bataua	Nypa_fruticans)	Prestoea_acuminata)	Oenocarpus_minor))))	(((((Elaeis_guineensis	Elaeis_oleifera)	Sclerosperma_profizianum)	(Bactris_major	Attalea_speciosa))	((Reinhardtia_latisecta	Reinhardtia_paiewonskiana)	(Reinhardtia_simplex	Reinhardtia_gracilis)))	(Orania_palindan	Roystonea_regia)))	Podococcus_barteri)	(Pseudophoenix_vinifera	Chamaedorea_seifrizii))))	Kingia_australis);
((Serenoa_repens	(Phoenix_dactylifera	((Chamaedorea_seifrizii	(((((Oenocarpus_bataua	((Pelagodoxa_henryana	Manicaria_saccifera)	((Nypa_fruticans	Iriartea_deltoidea)	Prestoea_acuminata)))	(Oenocarpus_minor	(Dictyosperma_album	(Hydriastele_microspadix	Kentiopsis_piersoniorum))))	(Leopoldinia_pulchra	Dypsis_decaryi))	(((Orania_palindan	(Elaeis_guineensis	Elaeis_oleifera))	((Bactris_major	Sclerosperma_profizianum)	Attalea_speciosa))	(Geonoma_undata	((Reinhardtia_latisecta	Reinhardtia_paiewonskiana)	(Reinhardtia_simplex	Reinhardtia_gracilis)))))	((Roystonea_regia	(Veitchia_spiralis	Podococcus_barteri))	Pseudophoenix_vinifera)))	(Sabal_domingensis	Heterospathe_cagayanensis))))	Kingia_australis);
(((Sabal_domingensis	Heterospathe_cagayanensis)	(Phoenix_dactylifera	(Serenoa_repens	(((Roystonea_regia	(Veitchia_spiralis	Podococcus_barteri))	((Orania_palindan	(((Bactris_major	Sclerosperma_profizianum)	(Elaeis_guineensis	Elaeis_oleifera))	((Nypa_fruticans	Attalea_speciosa)	((Reinhardtia_latisecta	Reinhardtia_paiewonskiana)	(Reinhardtia_simplex	Reinhardtia_gracilis)))))	(Chamaedorea_seifrizii	((Iriartea_deltoidea	Geonoma_undata)	((Pelagodoxa_henryana	(Dypsis_decaryi	Manicaria_saccifera))	(((Prestoea_acuminata	Oenocarpus_bataua)	Oenocarpus_minor)	((Dictyosperma_album	(Hydriastele_microspadix	Kentiopsis_piersoniorum))	Leopoldinia_pulchra)))))))	Pseudophoenix_vinifera))))	Kingia_australis);
(((Sabal_domingensis	Heterospathe_cagayanensis)	((((((((Iriartea_deltoidea	Geonoma_undata)	((((Dypsis_decaryi	Leopoldinia_pulchra)	(Oenocarpus_bataua	(Oenocarpus_minor	Prestoea_acuminata)))	(Dictyosperma_album	(Hydriastele_microspadix	Kentiopsis_piersoniorum)))	(Pelagodoxa_henryana	(Veitchia_spiralis	Manicaria_saccifera))))	(((Podococcus_barteri	((Reinhardtia_latisecta	Reinhardtia_paiewonskiana)	(Reinhardtia_simplex	Reinhardtia_gracilis)))	(Nypa_fruticans	Attalea_speciosa))	((Elaeis_guineensis	Elaeis_oleifera)	Bactris_major)))	(Roystonea_regia	(Sclerosperma_profizianum	Orania_palindan)))	Pseudophoenix_vinifera)	Chamaedorea_seifrizii)	Phoenix_dactylifera)	Serenoa_repens))	Kingia_australis);
((Sabal_domingensis	(Heterospathe_cagayanensis	((((Chamaedorea_seifrizii	((((Oenocarpus_bataua	Oenocarpus_minor)	(Iriartea_deltoidea	Prestoea_acuminata))	(Leopoldinia_pulchra	((Dictyosperma_album	(Hydriastele_microspadix	Kentiopsis_piersoniorum))	(Dypsis_decaryi	(Pelagodoxa_henryana	(Veitchia_spiralis	Manicaria_saccifera))))))	Geonoma_undata))	((Pseudophoenix_vinifera	((Roystonea_regia	((Sclerosperma_profizianum	Bactris_major)	(((Elaeis_guineensis	(Attalea_speciosa	Elaeis_oleifera))	((Reinhardtia_latisecta	Reinhardtia_paiewonskiana)	(Reinhardtia_simplex	Reinhardtia_gracilis)))	Orania_palindan)))	Podococcus_barteri))	Nypa_fruticans))	Phoenix_dactylifera)	Serenoa_repens)))	Kingia_australis);
(((Sabal_domingensis	Heterospathe_cagayanensis)	(Phoenix_dactylifera	(((((((Leopoldinia_pulchra	((((Pelagodoxa_henryana	(Iriartea_deltoidea	Prestoea_acuminata))	Oenocarpus_bataua)	Oenocarpus_minor)	((Hydriastele_microspadix	Kentiopsis_piersoniorum)	((Dypsis_decaryi	(Veitchia_spiralis	Manicaria_saccifera))	Dictyosperma_album))))	Geonoma_undata)	Pseudophoenix_vinifera)	(((((Elaeis_guineensis	Elaeis_oleifera)	(Orania_palindan	Roystonea_regia))	Attalea_speciosa)	(Bactris_major	Sclerosperma_profizianum))	((Reinhardtia_latisecta	Reinhardtia_paiewonskiana)	(Reinhardtia_simplex	Reinhardtia_gracilis))))	Nypa_fruticans)	Podococcus_barteri)	(Chamaedorea_seifrizii	Serenoa_repens))))	Kingia_australis);
(((Sabal_domingensis	Heterospathe_cagayanensis)	(Phoenix_dactylifera	((((Orania_palindan	Roystonea_regia)	(((Sclerosperma_profizianum	(Pseudophoenix_vinifera	Leopoldinia_pulchra))	(((Prestoea_acuminata	Oenocarpus_minor)	Oenocarpus_bataua)	(Dypsis_decaryi	((Dictyosperma_album	((Geonoma_undata	Hydriastele_microspadix)	Kentiopsis_piersoniorum))	((Iriartea_deltoidea	Nypa_fruticans)	((Pelagodoxa_henryana	Veitchia_spiralis)	Manicaria_saccifera))))))	((Elaeis_guineensis	Elaeis_oleifera)	((Attalea_speciosa	Bactris_major)	(Podococcus_barteri	((Reinhardtia_latisecta	Reinhardtia_paiewonskiana)	(Reinhardtia_simplex	Reinhardtia_gracilis)))))))	Chamaedorea_seifrizii)	Serenoa_repens)))	Kingia_australis);
(((Sabal_domingensis	Heterospathe_cagayanensis)	(Phoenix_dactylifera	(((Orania_palindan	((Chamaedorea_seifrizii	((((Pelagodoxa_henryana	Manicaria_saccifera)	((((Sclerosperma_profizianum	Veitchia_spiralis)	Leopoldinia_pulchra)	Dypsis_decaryi)	(((Nypa_fruticans	Prestoea_acuminata)	Oenocarpus_bataua)	Oenocarpus_minor)))	(Dictyosperma_album	(Hydriastele_microspadix	Kentiopsis_piersoniorum)))	(Geonoma_undata	Iriartea_deltoidea)))	((Roystonea_regia	(Elaeis_guineensis	(Attalea_speciosa	Elaeis_oleifera)))	((Podococcus_barteri	Bactris_major)	((Reinhardtia_latisecta	Reinhardtia_paiewonskiana)	(Reinhardtia_simplex	Reinhardtia_gracilis))))))	Pseudophoenix_vinifera)	Serenoa_repens)))	Kingia_australis);
(((Sabal_domingensis	Heterospathe_cagayanensis)	((((Pseudophoenix_vinifera	(((Orania_palindan	Roystonea_regia)	(((Elaeis_guineensis	Elaeis_oleifera)	((Veitchia_spiralis	Bactris_major)	Attalea_speciosa))	(Podococcus_barteri	((Reinhardtia_latisecta	Reinhardtia_paiewonskiana)	(Reinhardtia_simplex	Reinhardtia_gracilis)))))	((((Oenocarpus_bataua	(Oenocarpus_minor	Prestoea_acuminata))	(Sclerosperma_profizianum	Leopoldinia_pulchra))	(Dypsis_decaryi	(Pelagodoxa_henryana	Manicaria_saccifera)))	(Dictyosperma_album	((Geonoma_undata	Iriartea_deltoidea)	(Hydriastele_microspadix	Kentiopsis_piersoniorum))))))	Chamaedorea_seifrizii)	Nypa_fruticans)	(Serenoa_repens	Phoenix_dactylifera)))	Kingia_australis);
(((Sabal_domingensis	Heterospathe_cagayanensis)	(Serenoa_repens	(Phoenix_dactylifera	(((((Oenocarpus_bataua	(Oenocarpus_minor	Prestoea_acuminata))	(((Dictyosperma_album	(Geonoma_undata	(Hydriastele_microspadix	Kentiopsis_piersoniorum)))	((((Elaeis_guineensis	Elaeis_oleifera)	(((Reinhardtia_latisecta	Reinhardtia_paiewonskiana)	(Reinhardtia_simplex	Reinhardtia_gracilis))	Attalea_speciosa))	Orania_palindan)	(((Iriartea_deltoidea	(Podococcus_barteri	(Pseudophoenix_vinifera	Bactris_major)))	Sclerosperma_profizianum)	(Veitchia_spiralis	Roystonea_regia))))	Leopoldinia_pulchra))	(Dypsis_decaryi	(Pelagodoxa_henryana	Manicaria_saccifera)))	Chamaedorea_seifrizii)	Nypa_fruticans))))	Kingia_australis);
(((Heterospathe_cagayanensis	Sabal_domingensis)	(Phoenix_dactylifera	((Chamaedorea_seifrizii	(((((Reinhardtia_gracilis	Reinhardtia_simplex)	(Reinhardtia_paiewonskiana	Reinhardtia_latisecta))	(Elaeis_oleifera	Elaeis_guineensis))	(((Podococcus_barteri	Bactris_major)	(Sclerosperma_profizianum	(Veitchia_spiralis	Roystonea_regia)))	((Pseudophoenix_vinifera	Attalea_speciosa)	Orania_palindan)))	(((((Oenocarpus_bataua	(Prestoea_acuminata	Oenocarpus_minor))	(Dypsis_decaryi	Leopoldinia_pulchra))	(Pelagodoxa_henryana	(Nypa_fruticans	Manicaria_saccifera)))	(Hydriastele_microspadix	(Kentiopsis_piersoniorum	Dictyosperma_album)))	(Geonoma_undata	Iriartea_deltoidea))))	Serenoa_repens)))	Kingia_australis);
(((Heterospathe_cagayanensis	Sabal_domingensis)	(((Chamaedorea_seifrizii	(((((Sclerosperma_profizianum	(Orania_palindan	((Attalea_speciosa	Bactris_major)	((Elaeis_oleifera	Elaeis_guineensis)	((Reinhardtia_gracilis	Reinhardtia_simplex)	(Reinhardtia_paiewonskiana	Reinhardtia_latisecta))))))	Roystonea_regia)	Podococcus_barteri)	((Leopoldinia_pulchra	(Oenocarpus_bataua	(Prestoea_acuminata	Oenocarpus_minor)))	(((Veitchia_spiralis	((Geonoma_undata	Iriartea_deltoidea)	(Pelagodoxa_henryana	(Nypa_fruticans	Manicaria_saccifera))))	Dictyosperma_album)	((Dypsis_decaryi	Hydriastele_microspadix)	Kentiopsis_piersoniorum))))	Pseudophoenix_vinifera))	Phoenix_dactylifera)	Serenoa_repens))	Kingia_australis);
((Serenoa_repens	((Phoenix_dactylifera	Sabal_domingensis)	(Chamaedorea_seifrizii	(Pseudophoenix_vinifera	(((((((Hydriastele_microspadix	(Dictyosperma_album	Kentiopsis_piersoniorum))	((Veitchia_spiralis	Pelagodoxa_henryana)	Manicaria_saccifera))	(Nypa_fruticans	((Oenocarpus_minor	Oenocarpus_bataua)	Prestoea_acuminata)))	(Dypsis_decaryi	Leopoldinia_pulchra))	(Geonoma_undata	Iriartea_deltoidea))	Roystonea_regia)	(Orania_palindan	((((Elaeis_oleifera	Elaeis_guineensis)	Attalea_speciosa)	(((Reinhardtia_gracilis	Reinhardtia_simplex)	(Reinhardtia_paiewonskiana	Reinhardtia_latisecta))	((Bactris_major	Sclerosperma_profizianum)	Podococcus_barteri)))	Heterospathe_cagayanensis)))))))	Kingia_australis);
((((((Nypa_fruticans	Chamaedorea_seifrizii)	(Pseudophoenix_vinifera	(((((Elaeis_oleifera	Elaeis_guineensis)	(Bactris_major	(Attalea_speciosa	(Podococcus_barteri	((Reinhardtia_gracilis	Reinhardtia_simplex)	(Reinhardtia_paiewonskiana	Reinhardtia_latisecta))))))	(((Oenocarpus_bataua	Oenocarpus_minor)	Prestoea_acuminata)	(((Dypsis_decaryi	Leopoldinia_pulchra)	((Geonoma_undata	Iriartea_deltoidea)	(Hydriastele_microspadix	(Dictyosperma_album	Kentiopsis_piersoniorum))))	(Pelagodoxa_henryana	(Manicaria_saccifera	Veitchia_spiralis)))))	((Orania_palindan	Roystonea_regia)	Heterospathe_cagayanensis))	Sclerosperma_profizianum)))	Serenoa_repens)	Phoenix_dactylifera)	Sabal_domingensis)	Kingia_australis);
(((((Chamaedorea_seifrizii	(Pseudophoenix_vinifera	((((((Elaeis_oleifera	Elaeis_guineensis)	(Bactris_major	((Reinhardtia_gracilis	Reinhardtia_simplex)	(Reinhardtia_paiewonskiana	Reinhardtia_latisecta))))	(Pelagodoxa_henryana	Attalea_speciosa))	((Sclerosperma_profizianum	Leopoldinia_pulchra)	((((Oenocarpus_bataua	Oenocarpus_minor)	(Nypa_fruticans	Prestoea_acuminata))	Veitchia_spiralis)	((((Geonoma_undata	Iriartea_deltoidea)	(Hydriastele_microspadix	(Dypsis_decaryi	Kentiopsis_piersoniorum)))	Dictyosperma_album)	Manicaria_saccifera))))	(Orania_palindan	Roystonea_regia))	Podococcus_barteri)))	Serenoa_repens)	Phoenix_dactylifera)	(Heterospathe_cagayanensis	Sabal_domingensis))	Kingia_australis);
((Nypa_fruticans	(Prestoea_acuminata	(Oenocarpus_bataua	((((((Serenoa_repens	(Phoenix_dactylifera	(Heterospathe_cagayanensis	Sabal_domingensis)))	(Chamaedorea_seifrizii	Pseudophoenix_vinifera))	((Roystonea_regia	(((Attalea_speciosa	Elaeis_oleifera)	Elaeis_guineensis)	((Sclerosperma_profizianum	Orania_palindan)	(Iriartea_deltoidea	Bactris_major))))	(((Reinhardtia_gracilis	Reinhardtia_simplex)	(Reinhardtia_paiewonskiana	Reinhardtia_latisecta))	Podococcus_barteri)))	((Dypsis_decaryi	(Pelagodoxa_henryana	Manicaria_saccifera))	(Veitchia_spiralis	((Geonoma_undata	(Hydriastele_microspadix	Kentiopsis_piersoniorum))	Dictyosperma_album))))	Leopoldinia_pulchra)	Oenocarpus_minor))))	Kingia_australis);
((Serenoa_repens	((((Chamaedorea_seifrizii	((((((Hydriastele_microspadix	(Kentiopsis_piersoniorum	(Iriartea_deltoidea	Geonoma_undata)))	Dictyosperma_album)	((Leopoldinia_pulchra	(Oenocarpus_minor	(Prestoea_acuminata	Oenocarpus_bataua)))	((Dypsis_decaryi	Manicaria_saccifera)	Pelagodoxa_henryana)))	(Orania_palindan	((Elaeis_oleifera	Elaeis_guineensis)	(((Reinhardtia_gracilis	Reinhardtia_simplex)	(Reinhardtia_paiewonskiana	Reinhardtia_latisecta))	(Attalea_speciosa	(Roystonea_regia	(Sclerosperma_profizianum	Bactris_major)))))))	Pseudophoenix_vinifera)	(Veitchia_spiralis	Podococcus_barteri)))	Nypa_fruticans)	Phoenix_dactylifera)	(Sabal_domingensis	Heterospathe_cagayanensis)))	Kingia_australis);
((Orania_palindan	((((((Hydriastele_microspadix	Kentiopsis_piersoniorum)	(Iriartea_deltoidea	Geonoma_undata))	Dictyosperma_album)	(((Prestoea_acuminata	Manicaria_saccifera)	Pelagodoxa_henryana)	((Dypsis_decaryi	(Nypa_fruticans	Leopoldinia_pulchra))	(Oenocarpus_bataua	Oenocarpus_minor))))	((Pseudophoenix_vinifera	Chamaedorea_seifrizii)	(((Sabal_domingensis	Heterospathe_cagayanensis)	Phoenix_dactylifera)	Serenoa_repens)))	((Attalea_speciosa	((Veitchia_spiralis	Podococcus_barteri)	(Sclerosperma_profizianum	Bactris_major)))	((Roystonea_regia	(Elaeis_oleifera	Elaeis_guineensis))	((Reinhardtia_gracilis	Reinhardtia_simplex)	(Reinhardtia_paiewonskiana	Reinhardtia_latisecta))))))	Kingia_australis);
((Nypa_fruticans	(Prestoea_acuminata	(Oenocarpus_bataua	(Oenocarpus_minor	((((((((Reinhardtia_gracilis	Reinhardtia_simplex)	(Reinhardtia_paiewonskiana	Reinhardtia_latisecta))	Orania_palindan)	(((((Veitchia_spiralis	Podococcus_barteri)	Sclerosperma_profizianum)	Roystonea_regia)	Bactris_major)	Attalea_speciosa))	(Elaeis_oleifera	Elaeis_guineensis))	((Chamaedorea_seifrizii	(Sabal_domingensis	(Phoenix_dactylifera	(Heterospathe_cagayanensis	Serenoa_repens))))	Pseudophoenix_vinifera))	(Manicaria_saccifera	(((Iriartea_deltoidea	Geonoma_undata)	((Pelagodoxa_henryana	Kentiopsis_piersoniorum)	Hydriastele_microspadix))	Dictyosperma_album)))	(Dypsis_decaryi	Leopoldinia_pulchra))))))	Kingia_australis);
((Prestoea_acuminata	(((((((Chamaedorea_seifrizii	(Phoenix_dactylifera	((Sabal_domingensis	Heterospathe_cagayanensis)	Serenoa_repens)))	((((Bactris_major	((Sclerosperma_profizianum	Podococcus_barteri)	(Roystonea_regia	Veitchia_spiralis)))	Orania_palindan)	((Elaeis_oleifera	Elaeis_guineensis)	((Reinhardtia_gracilis	Reinhardtia_simplex)	(Reinhardtia_paiewonskiana	Reinhardtia_latisecta))))	(Attalea_speciosa	Pseudophoenix_vinifera)))	(Kentiopsis_piersoniorum	(Hydriastele_microspadix	(Dictyosperma_album	(Iriartea_deltoidea	Geonoma_undata)))))	(Nypa_fruticans	(Pelagodoxa_henryana	Manicaria_saccifera)))	(Dypsis_decaryi	Leopoldinia_pulchra))	Oenocarpus_bataua)	Oenocarpus_minor))	Kingia_australis);
(((Heterospathe_cagayanensis	Sabal_domingensis)	((((Nypa_fruticans	(((((((Reinhardtia_gracilis	Reinhardtia_simplex)	(Reinhardtia_latisecta	Reinhardtia_paiewonskiana))	(Bactris_major	(Sclerosperma_profizianum	Roystonea_regia)))	((Elaeis_oleifera	Elaeis_guineensis)	Attalea_speciosa))	Orania_palindan)	(((Dypsis_decaryi	(Pseudophoenix_vinifera	Leopoldinia_pulchra))	(Oenocarpus_bataua	(Oenocarpus_minor	Prestoea_acuminata)))	((Dictyosperma_album	(Kentiopsis_piersoniorum	Hydriastele_microspadix))	((Pelagodoxa_henryana	Manicaria_saccifera)	(Iriartea_deltoidea	Geonoma_undata)))))	(Veitchia_spiralis	Podococcus_barteri)))	Chamaedorea_seifrizii)	Serenoa_repens)	Phoenix_dactylifera))	Kingia_australis);
(((Serenoa_repens	(((((((((Oenocarpus_bataua	(Oenocarpus_minor	Prestoea_acuminata))	(Orania_palindan	(Pseudophoenix_vinifera	Leopoldinia_pulchra)))	((Dypsis_decaryi	(Pelagodoxa_henryana	(Iriartea_deltoidea	Manicaria_saccifera)))	(Dictyosperma_album	(Kentiopsis_piersoniorum	(Geonoma_undata	Hydriastele_microspadix)))))	(Attalea_speciosa	Nypa_fruticans))	((Podococcus_barteri	Bactris_major)	((Veitchia_spiralis	Sclerosperma_profizianum)	Roystonea_regia)))	(Elaeis_oleifera	Elaeis_guineensis))	((Reinhardtia_gracilis	Reinhardtia_simplex)	(Reinhardtia_latisecta	Reinhardtia_paiewonskiana)))	Chamaedorea_seifrizii)	Phoenix_dactylifera))	(Heterospathe_cagayanensis	Sabal_domingensis))	Kingia_australis);
(((((((Geonoma_undata	(Dictyosperma_album	(Hydriastele_microspadix	Kentiopsis_piersoniorum)))	(Pseudophoenix_vinifera	(((Leopoldinia_pulchra	Dypsis_decaryi)	((Oenocarpus_bataua	Prestoea_acuminata)	Oenocarpus_minor))	((Roystonea_regia	Orania_palindan)	(((Elaeis_oleifera	Elaeis_guineensis)	Attalea_speciosa)	(((Pelagodoxa_henryana	Manicaria_saccifera)	(Bactris_major	((Veitchia_spiralis	(Iriartea_deltoidea	Podococcus_barteri))	Sclerosperma_profizianum)))	((Reinhardtia_gracilis	Reinhardtia_simplex)	(Reinhardtia_latisecta	Reinhardtia_paiewonskiana))))))))	(Nypa_fruticans	Chamaedorea_seifrizii))	Serenoa_repens)	Phoenix_dactylifera)	(Heterospathe_cagayanensis	Sabal_domingensis))	Kingia_australis);
((((((((((Leopoldinia_pulchra	Dypsis_decaryi)	(((Pelagodoxa_henryana	Manicaria_saccifera)	((((Iriartea_deltoidea	Geonoma_undata)	Hydriastele_microspadix)	Kentiopsis_piersoniorum)	Dictyosperma_album))	(Oenocarpus_bataua	(Prestoea_acuminata	Oenocarpus_minor))))	((Roystonea_regia	Orania_palindan)	(((Sclerosperma_profizianum	Bactris_major)	((Elaeis_oleifera	Elaeis_guineensis)	((Reinhardtia_gracilis	Reinhardtia_simplex)	(Reinhardtia_latisecta	Reinhardtia_paiewonskiana))))	(Pseudophoenix_vinifera	Attalea_speciosa))))	(Veitchia_spiralis	Podococcus_barteri))	Nypa_fruticans)	Chamaedorea_seifrizii)	Phoenix_dactylifera)	Serenoa_repens)	(Heterospathe_cagayanensis	Sabal_domingensis))	Kingia_australis);
((((((((((((((Hydriastele_microspadix	Kentiopsis_piersoniorum)	(Iriartea_deltoidea	Geonoma_undata))	Dictyosperma_album)	((Oenocarpus_bataua	Oenocarpus_minor)	(Prestoea_acuminata	Pelagodoxa_henryana)))	(Dypsis_decaryi	Manicaria_saccifera))	Leopoldinia_pulchra)	((Attalea_speciosa	((Pseudophoenix_vinifera	(Sclerosperma_profizianum	Bactris_major))	Orania_palindan))	((Roystonea_regia	(Elaeis_oleifera	Elaeis_guineensis))	((Reinhardtia_gracilis	Reinhardtia_simplex)	(Reinhardtia_latisecta	Reinhardtia_paiewonskiana)))))	(Veitchia_spiralis	Podococcus_barteri))	Nypa_fruticans)	Chamaedorea_seifrizii)	Phoenix_dactylifera)	Serenoa_repens)	(Heterospathe_cagayanensis	Sabal_domingensis))	Kingia_australis);
((((Serenoa_repens	(((((((Veitchia_spiralis	Podococcus_barteri)	Oenocarpus_bataua)	Oenocarpus_minor)	((Dypsis_decaryi	(Pelagodoxa_henryana	Manicaria_saccifera))	((((Sclerosperma_profizianum	Roystonea_regia)	(Elaeis_oleifera	Elaeis_guineensis))	(((Reinhardtia_gracilis	Reinhardtia_simplex)	(Reinhardtia_latisecta	Reinhardtia_paiewonskiana))	Attalea_speciosa))	(Orania_palindan	Bactris_major))))	(Leopoldinia_pulchra	(Prestoea_acuminata	((Hydriastele_microspadix	(Dictyosperma_album	Kentiopsis_piersoniorum))	Geonoma_undata))))	(Iriartea_deltoidea	Nypa_fruticans))	(Pseudophoenix_vinifera	Chamaedorea_seifrizii)))	Phoenix_dactylifera)	(Heterospathe_cagayanensis	Sabal_domingensis))	Kingia_australis);
((Phoenix_dactylifera	((Heterospathe_cagayanensis	Sabal_domingensis)	(Serenoa_repens	((Nypa_fruticans	Chamaedorea_seifrizii)	((Veitchia_spiralis	(((Leopoldinia_pulchra	Pseudophoenix_vinifera)	Pelagodoxa_henryana)	((((Reinhardtia_gracilis	Reinhardtia_simplex)	(Reinhardtia_latisecta	Reinhardtia_paiewonskiana))	(Oenocarpus_bataua	(Prestoea_acuminata	Oenocarpus_minor)))	(Bactris_major	((((Dictyosperma_album	(Hydriastele_microspadix	Kentiopsis_piersoniorum))	(Orania_palindan	(Iriartea_deltoidea	Geonoma_undata)))	(Elaeis_oleifera	Attalea_speciosa))	((Elaeis_guineensis	Roystonea_regia)	Podococcus_barteri))))))	((Sclerosperma_profizianum	Dypsis_decaryi)	Manicaria_saccifera))))))	Kingia_australis);
((Pelagodoxa_henryana	(((Dypsis_decaryi	(Leopoldinia_pulchra	Sclerosperma_profizianum))	((Prestoea_acuminata	(Oenocarpus_bataua	Oenocarpus_minor))	((Dictyosperma_album	((Hydriastele_microspadix	Kentiopsis_piersoniorum)	(Iriartea_deltoidea	Geonoma_undata)))	((Pseudophoenix_vinifera	Orania_palindan)	((Attalea_speciosa	(Bactris_major	(((Elaeis_oleifera	Elaeis_guineensis)	Roystonea_regia)	((Reinhardtia_gracilis	Reinhardtia_simplex)	(Reinhardtia_latisecta	Reinhardtia_paiewonskiana)))))	((((Serenoa_repens	(Heterospathe_cagayanensis	Sabal_domingensis))	(Phoenix_dactylifera	Nypa_fruticans))	Chamaedorea_seifrizii)	Podococcus_barteri))))))	(Manicaria_saccifera	Veitchia_spiralis)))	Kingia_australis);
(((Heterospathe_cagayanensis	Sabal_domingensis)	(((((((Manicaria_saccifera	Pelagodoxa_henryana)	Nypa_fruticans)	((Oenocarpus_bataua	Oenocarpus_minor)	(((Attalea_speciosa	(((Reinhardtia_simplex	((Reinhardtia_paiewonskiana	Reinhardtia_latisecta)	Reinhardtia_gracilis))	Bactris_major)	((Elaeis_oleifera	Elaeis_guineensis)	Roystonea_regia)))	Orania_palindan)	((Veitchia_spiralis	((Dypsis_decaryi	Podococcus_barteri)	Sclerosperma_profizianum))	(Leopoldinia_pulchra	Pseudophoenix_vinifera)))))	(((Iriartea_deltoidea	Geonoma_undata)	Prestoea_acuminata)	(Kentiopsis_piersoniorum	Hydriastele_microspadix)))	Dictyosperma_album)	Phoenix_dactylifera)	(Serenoa_repens	Chamaedorea_seifrizii)))	Kingia_australis);
((Bactris_major	(((Elaeis_oleifera	Elaeis_guineensis)	((((Veitchia_spiralis	Roystonea_regia)	((Dictyosperma_album	(Kentiopsis_piersoniorum	Hydriastele_microspadix))	((Dypsis_decaryi	(Sclerosperma_profizianum	Leopoldinia_pulchra))	(((Manicaria_saccifera	Pelagodoxa_henryana)	(Iriartea_deltoidea	Nypa_fruticans))	((Prestoea_acuminata	Oenocarpus_bataua)	Oenocarpus_minor)))))	((Serenoa_repens	(Podococcus_barteri	(Phoenix_dactylifera	(Heterospathe_cagayanensis	Sabal_domingensis))))	Chamaedorea_seifrizii))	((Pseudophoenix_vinifera	Attalea_speciosa)	Orania_palindan)))	(Geonoma_undata	((Reinhardtia_paiewonskiana	Reinhardtia_latisecta)	(Reinhardtia_gracilis	Reinhardtia_simplex)))))	Kingia_australis);
(((Heterospathe_cagayanensis	Sabal_domingensis)	(Phoenix_dactylifera	(Serenoa_repens	(Attalea_speciosa	((Elaeis_oleifera	((Orania_palindan	Roystonea_regia)	Elaeis_guineensis))	(((((Dictyosperma_album	(Hydriastele_microspadix	Kentiopsis_piersoniorum))	Dypsis_decaryi)	(Oenocarpus_minor	(((Pelagodoxa_henryana	Manicaria_saccifera)	Prestoea_acuminata)	Leopoldinia_pulchra)))	((Oenocarpus_bataua	(Nypa_fruticans	Pseudophoenix_vinifera))	Chamaedorea_seifrizii))	(((Reinhardtia_simplex	Reinhardtia_gracilis)	(Reinhardtia_paiewonskiana	Reinhardtia_latisecta))	((Sclerosperma_profizianum	((Podococcus_barteri	Veitchia_spiralis)	Bactris_major))	(Iriartea_deltoidea	Geonoma_undata)))))))))	Kingia_australis);
(((Heterospathe_cagayanensis	Sabal_domingensis)	((Phoenix_dactylifera	(Attalea_speciosa	((((Pseudophoenix_vinifera	Nypa_fruticans)	((Reinhardtia_simplex	Reinhardtia_gracilis)	(Reinhardtia_paiewonskiana	Reinhardtia_latisecta)))	Orania_palindan)	(((Podococcus_barteri	(Sclerosperma_profizianum	(Veitchia_spiralis	Roystonea_regia)))	Bactris_major)	((Geonoma_undata	((Hydriastele_microspadix	(Kentiopsis_piersoniorum	Dictyosperma_album))	Pelagodoxa_henryana))	(Manicaria_saccifera	(((((Iriartea_deltoidea	Prestoea_acuminata)	(Oenocarpus_bataua	Oenocarpus_minor))	((Elaeis_oleifera	Elaeis_guineensis)	Chamaedorea_seifrizii))	Dypsis_decaryi)	Leopoldinia_pulchra)))))))	Serenoa_repens))	Kingia_australis);
(((Heterospathe_cagayanensis	Sabal_domingensis)	(((((((((Attalea_speciosa	Elaeis_oleifera)	Elaeis_guineensis)	Bactris_major)	((Reinhardtia_simplex	Reinhardtia_gracilis)	(Reinhardtia_paiewonskiana	Reinhardtia_latisecta)))	(((Orania_palindan	Roystonea_regia)	Pseudophoenix_vinifera)	(((Oenocarpus_minor	((Sclerosperma_profizianum	Oenocarpus_bataua)	Prestoea_acuminata))	(Leopoldinia_pulchra	(((Iriartea_deltoidea	Geonoma_undata)	(Hydriastele_microspadix	Kentiopsis_piersoniorum))	Dictyosperma_album)))	(((Veitchia_spiralis	Manicaria_saccifera)	Pelagodoxa_henryana)	Dypsis_decaryi))))	Podococcus_barteri)	Nypa_fruticans)	Chamaedorea_seifrizii)	(Serenoa_repens	Phoenix_dactylifera)))	Kingia_australis);
(((Heterospathe_cagayanensis	Sabal_domingensis)	(((Nypa_fruticans	Chamaedorea_seifrizii)	((Sclerosperma_profizianum	Podococcus_barteri)	(((Attalea_speciosa	Pseudophoenix_vinifera)	(((Geonoma_undata	(Hydriastele_microspadix	Kentiopsis_piersoniorum))	Dictyosperma_album)	(((Oenocarpus_bataua	Oenocarpus_minor)	(Iriartea_deltoidea	Prestoea_acuminata))	((Pelagodoxa_henryana	((Veitchia_spiralis	Manicaria_saccifera)	Dypsis_decaryi))	Leopoldinia_pulchra))))	(((Reinhardtia_simplex	Reinhardtia_gracilis)	(Reinhardtia_paiewonskiana	Reinhardtia_latisecta))	((Bactris_major	(Orania_palindan	Roystonea_regia))	(Elaeis_oleifera	Elaeis_guineensis))))))	(Serenoa_repens	Phoenix_dactylifera)))	Kingia_australis);
(((Heterospathe_cagayanensis	Sabal_domingensis)	(Phoenix_dactylifera	(Serenoa_repens	(Chamaedorea_seifrizii	((((Hydriastele_microspadix	Kentiopsis_piersoniorum)	(Podococcus_barteri	Dictyosperma_album))	((Iriartea_deltoidea	Geonoma_undata)	(((((Veitchia_spiralis	Prestoea_acuminata)	(Pelagodoxa_henryana	Oenocarpus_bataua))	Oenocarpus_minor)	Nypa_fruticans)	((Manicaria_saccifera	Dypsis_decaryi)	(Pseudophoenix_vinifera	Leopoldinia_pulchra)))))	(((((Reinhardtia_simplex	Reinhardtia_gracilis)	(Reinhardtia_paiewonskiana	Reinhardtia_latisecta))	((Elaeis_oleifera	Elaeis_guineensis)	Roystonea_regia))	Attalea_speciosa)	(Bactris_major	(Sclerosperma_profizianum	Orania_palindan))))))))	Kingia_australis);
(((Heterospathe_cagayanensis	Sabal_domingensis)	(Phoenix_dactylifera	(Serenoa_repens	(Chamaedorea_seifrizii	((((Hydriastele_microspadix	Kentiopsis_piersoniorum)	Dictyosperma_album)	((Iriartea_deltoidea	Geonoma_undata)	(((Nypa_fruticans	(Pelagodoxa_henryana	Manicaria_saccifera))	(((Prestoea_acuminata	(Oenocarpus_bataua	Oenocarpus_minor))	(Pseudophoenix_vinifera	Leopoldinia_pulchra))	Dypsis_decaryi))	Veitchia_spiralis)))	(Podococcus_barteri	((((Reinhardtia_simplex	Reinhardtia_gracilis)	(Reinhardtia_paiewonskiana	Reinhardtia_latisecta))	((Elaeis_oleifera	Elaeis_guineensis)	Roystonea_regia))	((Orania_palindan	(Sclerosperma_profizianum	Bactris_major))	Attalea_speciosa))))))))	Kingia_australis);
(((Heterospathe_cagayanensis	Sabal_domingensis)	(Serenoa_repens	(Phoenix_dactylifera	((((((((Oenocarpus_minor	(Prestoea_acuminata	Oenocarpus_bataua))	((((Iriartea_deltoidea	Geonoma_undata)	(Hydriastele_microspadix	Kentiopsis_piersoniorum))	Dictyosperma_album)	(Pelagodoxa_henryana	Manicaria_saccifera)))	(Leopoldinia_pulchra	Dypsis_decaryi))	((Orania_palindan	Roystonea_regia)	((Sclerosperma_profizianum	Bactris_major)	((((Reinhardtia_simplex	Reinhardtia_gracilis)	(Reinhardtia_paiewonskiana	Reinhardtia_latisecta))	Attalea_speciosa)	(Elaeis_oleifera	Elaeis_guineensis)))))	Pseudophoenix_vinifera)	(Veitchia_spiralis	Podococcus_barteri))	Chamaedorea_seifrizii)	Nypa_fruticans))))	Kingia_australis);
(((Heterospathe_cagayanensis	Sabal_domingensis)	(((((((((Dictyosperma_album	(Hydriastele_microspadix	Kentiopsis_piersoniorum))	((Oenocarpus_minor	(Prestoea_acuminata	Oenocarpus_bataua))	(Leopoldinia_pulchra	(Pelagodoxa_henryana	Dypsis_decaryi))))	(Sclerosperma_profizianum	(Veitchia_spiralis	Manicaria_saccifera)))	Geonoma_undata)	((Orania_palindan	Roystonea_regia)	((Attalea_speciosa	(Pseudophoenix_vinifera	Bactris_major))	(((Reinhardtia_simplex	Reinhardtia_gracilis)	(Reinhardtia_paiewonskiana	Reinhardtia_latisecta))	(Elaeis_oleifera	Elaeis_guineensis)))))	((Iriartea_deltoidea	Nypa_fruticans)	Chamaedorea_seifrizii))	Podococcus_barteri)	Serenoa_repens)	Phoenix_dactylifera))	Kingia_australis);
(((Reinhardtia_paiewonskiana	Reinhardtia_latisecta)	((Nypa_fruticans	((((Roystonea_regia	(((Veitchia_spiralis	Podococcus_barteri)	Pseudophoenix_vinifera)	(Sclerosperma_profizianum	Bactris_major)))	Attalea_speciosa)	(Orania_palindan	(Elaeis_oleifera	Elaeis_guineensis)))	((Serenoa_repens	(Phoenix_dactylifera	(Heterospathe_cagayanensis	Sabal_domingensis)))	(Chamaedorea_seifrizii	((((Iriartea_deltoidea	Geonoma_undata)	Dictyosperma_album)	(Hydriastele_microspadix	Kentiopsis_piersoniorum))	((Leopoldinia_pulchra	Dypsis_decaryi)	((Pelagodoxa_henryana	Manicaria_saccifera)	(Oenocarpus_minor	(Prestoea_acuminata	Oenocarpus_bataua)))))))))	(Reinhardtia_simplex	Reinhardtia_gracilis)))	Kingia_australis);
((Pelagodoxa_henryana	(Iriartea_deltoidea	((Veitchia_spiralis	Manicaria_saccifera)	(((Leopoldinia_pulchra	Dypsis_decaryi)	(Oenocarpus_bataua	(Oenocarpus_minor	Prestoea_acuminata)))	((Dictyosperma_album	((Hydriastele_microspadix	Kentiopsis_piersoniorum)	Geonoma_undata))	(((Orania_palindan	Roystonea_regia)	((Serenoa_repens	(Phoenix_dactylifera	(Heterospathe_cagayanensis	Sabal_domingensis)))	(Chamaedorea_seifrizii	Pseudophoenix_vinifera)))	(Sclerosperma_profizianum	((Attalea_speciosa	Nypa_fruticans)	((Podococcus_barteri	((Reinhardtia_simplex	Reinhardtia_gracilis)	(Reinhardtia_paiewonskiana	Reinhardtia_latisecta)))	((Elaeis_oleifera	Elaeis_guineensis)	Bactris_major))))))))))	Kingia_australis);
(((Heterospathe_cagayanensis	Sabal_domingensis)	((Phoenix_dactylifera	Serenoa_repens)	(((Veitchia_spiralis	Pseudophoenix_vinifera)	Chamaedorea_seifrizii)	((Geonoma_undata	(((((Bactris_major	Sclerosperma_profizianum)	(Attalea_speciosa	(Roystonea_regia	Orania_palindan)))	(Elaeis_guineensis	Elaeis_oleifera))	((Reinhardtia_latisecta	Reinhardtia_paiewonskiana)	(Reinhardtia_simplex	Reinhardtia_gracilis)))	Podococcus_barteri))	((((Dypsis_decaryi	Leopoldinia_pulchra)	(Prestoea_acuminata	((Iriartea_deltoidea	Nypa_fruticans)	(Manicaria_saccifera	Pelagodoxa_henryana))))	(Oenocarpus_minor	Oenocarpus_bataua))	(Dictyosperma_album	(Hydriastele_microspadix	Kentiopsis_piersoniorum)))))))	Kingia_australis);
(((Bactris_major	(Orania_palindan	(((Roystonea_regia	(Podococcus_barteri	(((Serenoa_repens	((Heterospathe_cagayanensis	Sabal_domingensis)	Phoenix_dactylifera))	(Geonoma_undata	(Chamaedorea_seifrizii	((((Dictyosperma_album	((Kentiopsis_piersoniorum	Hydriastele_microspadix)	Dypsis_decaryi))	Leopoldinia_pulchra)	(Oenocarpus_minor	Oenocarpus_bataua))	((Veitchia_spiralis	Prestoea_acuminata)	(Nypa_fruticans	(Manicaria_saccifera	Pelagodoxa_henryana)))))))	Pseudophoenix_vinifera)))	(((Elaeis_guineensis	Elaeis_oleifera)	Sclerosperma_profizianum)	Attalea_speciosa))	((Reinhardtia_latisecta	Reinhardtia_paiewonskiana)	(Reinhardtia_simplex	Reinhardtia_gracilis)))))	Iriartea_deltoidea)	Kingia_australis);
(((Reinhardtia_latisecta	Reinhardtia_paiewonskiana)	((Reinhardtia_simplex	Reinhardtia_gracilis)	(((Sclerosperma_profizianum	((((Veitchia_spiralis	((Serenoa_repens	((Heterospathe_cagayanensis	Sabal_domingensis)	Phoenix_dactylifera))	(((Iriartea_deltoidea	Geonoma_undata)	(Kentiopsis_piersoniorum	(Hydriastele_microspadix	(((Dictyosperma_album	(Leopoldinia_pulchra	Dypsis_decaryi))	(Nypa_fruticans	(Oenocarpus_bataua	(Oenocarpus_minor	Prestoea_acuminata))))	(Manicaria_saccifera	Pelagodoxa_henryana)))))	Chamaedorea_seifrizii)))	Pseudophoenix_vinifera)	Podococcus_barteri)	Roystonea_regia))	Bactris_major)	(Orania_palindan	((Elaeis_guineensis	Elaeis_oleifera)	Attalea_speciosa)))))	Kingia_australis);
((Nypa_fruticans	((Manicaria_saccifera	Pelagodoxa_henryana)	((Dypsis_decaryi	Leopoldinia_pulchra)	((Oenocarpus_bataua	(Oenocarpus_minor	Prestoea_acuminata))	(((Kentiopsis_piersoniorum	Dictyosperma_album)	Hydriastele_microspadix)	(((((Reinhardtia_latisecta	Reinhardtia_paiewonskiana)	(Reinhardtia_simplex	Reinhardtia_gracilis))	(((((Veitchia_spiralis	Roystonea_regia)	Sclerosperma_profizianum)	(Bactris_major	Podococcus_barteri))	(Elaeis_guineensis	Elaeis_oleifera))	((Pseudophoenix_vinifera	Attalea_speciosa)	Orania_palindan)))	(Chamaedorea_seifrizii	(((Heterospathe_cagayanensis	Sabal_domingensis)	Phoenix_dactylifera)	Serenoa_repens)))	(Iriartea_deltoidea	Geonoma_undata)))))))	Kingia_australis);
(((Heterospathe_cagayanensis	Sabal_domingensis)	((Serenoa_repens	((Chamaedorea_seifrizii	((Iriartea_deltoidea	Geonoma_undata)	(((((Oenocarpus_bataua	Oenocarpus_minor)	Prestoea_acuminata)	(Dictyosperma_album	(Hydriastele_microspadix	(Dypsis_decaryi	Leopoldinia_pulchra))))	(Manicaria_saccifera	Pelagodoxa_henryana))	Kentiopsis_piersoniorum)))	(((((Pseudophoenix_vinifera	(Nypa_fruticans	Attalea_speciosa))	(Elaeis_guineensis	Elaeis_oleifera))	((Reinhardtia_latisecta	Reinhardtia_paiewonskiana)	(Reinhardtia_simplex	Reinhardtia_gracilis)))	Orania_palindan)	((Sclerosperma_profizianum	Roystonea_regia)	(Veitchia_spiralis	(Podococcus_barteri	Bactris_major))))))	Phoenix_dactylifera))	Kingia_australis);
(((Heterospathe_cagayanensis	Sabal_domingensis)	((Serenoa_repens	((((Dypsis_decaryi	(Pseudophoenix_vinifera	Leopoldinia_pulchra))	(((Iriartea_deltoidea	Geonoma_undata)	((Oenocarpus_bataua	Oenocarpus_minor)	Prestoea_acuminata))	((Manicaria_saccifera	Pelagodoxa_henryana)	((Kentiopsis_piersoniorum	Hydriastele_microspadix)	Dictyosperma_album))))	(((Orania_palindan	(Nypa_fruticans	Attalea_speciosa))	(((Bactris_major	Roystonea_regia)	(Sclerosperma_profizianum	(Veitchia_spiralis	Podococcus_barteri)))	(Elaeis_guineensis	Elaeis_oleifera)))	((Reinhardtia_latisecta	Reinhardtia_paiewonskiana)	(Reinhardtia_simplex	Reinhardtia_gracilis))))	Chamaedorea_seifrizii))	Phoenix_dactylifera))	Kingia_australis);
(((Heterospathe_cagayanensis	Sabal_domingensis)	((Serenoa_repens	((((Manicaria_saccifera	((Prestoea_acuminata	(Oenocarpus_bataua	Oenocarpus_minor))	(Nypa_fruticans	((Pelagodoxa_henryana	Dypsis_decaryi)	Leopoldinia_pulchra))))	((Kentiopsis_piersoniorum	((Iriartea_deltoidea	Geonoma_undata)	Hydriastele_microspadix))	Dictyosperma_album))	(Pseudophoenix_vinifera	(((((Veitchia_spiralis	Podococcus_barteri)	Bactris_major)	(Sclerosperma_profizianum	Roystonea_regia))	(((Elaeis_guineensis	Elaeis_oleifera)	Orania_palindan)	Attalea_speciosa))	((Reinhardtia_latisecta	Reinhardtia_paiewonskiana)	(Reinhardtia_simplex	Reinhardtia_gracilis)))))	Chamaedorea_seifrizii))	Phoenix_dactylifera))	Kingia_australis);
(((Heterospathe_cagayanensis	Sabal_domingensis)	(((((Manicaria_saccifera	Veitchia_spiralis)	(((Podococcus_barteri	((Orania_palindan	Sclerosperma_profizianum)	(((Bactris_major	Pseudophoenix_vinifera)	(((Reinhardtia_latisecta	Reinhardtia_paiewonskiana)	(Reinhardtia_simplex	Reinhardtia_gracilis))	Attalea_speciosa))	(Elaeis_guineensis	Elaeis_oleifera))))	Roystonea_regia)	(Prestoea_acuminata	(Oenocarpus_bataua	Oenocarpus_minor))))	((((Kentiopsis_piersoniorum	Hydriastele_microspadix)	Dictyosperma_album)	(Iriartea_deltoidea	Geonoma_undata))	(((Nypa_fruticans	Pelagodoxa_henryana)	Dypsis_decaryi)	Leopoldinia_pulchra)))	Chamaedorea_seifrizii)	(Phoenix_dactylifera	Serenoa_repens)))	Kingia_australis);
(((Heterospathe_cagayanensis	Sabal_domingensis)	((Chamaedorea_seifrizii	((Veitchia_spiralis	Podococcus_barteri)	(((Leopoldinia_pulchra	((Dypsis_decaryi	(Kentiopsis_piersoniorum	Hydriastele_microspadix))	Dictyosperma_album))	((((Iriartea_deltoidea	Nypa_fruticans)	Pelagodoxa_henryana)	Manicaria_saccifera)	(Geonoma_undata	(Oenocarpus_minor	(Prestoea_acuminata	Oenocarpus_bataua)))))	(((Roystonea_regia	(Sclerosperma_profizianum	Bactris_major))	((Elaeis_guineensis	Elaeis_oleifera)	(Orania_palindan	(Pseudophoenix_vinifera	Attalea_speciosa))))	((Reinhardtia_latisecta	Reinhardtia_paiewonskiana)	(Reinhardtia_simplex	Reinhardtia_gracilis))))))	(Phoenix_dactylifera	Serenoa_repens)))	Kingia_australis);
(((Heterospathe_cagayanensis	Sabal_domingensis)	(Phoenix_dactylifera	(((Podococcus_barteri	(((Geonoma_undata	Pseudophoenix_vinifera)	(((Iriartea_deltoidea	Prestoea_acuminata)	((Veitchia_spiralis	Manicaria_saccifera)	Pelagodoxa_henryana))	((((Kentiopsis_piersoniorum	Hydriastele_microspadix)	Dictyosperma_album)	((Dypsis_decaryi	Leopoldinia_pulchra)	Nypa_fruticans))	(Oenocarpus_minor	Oenocarpus_bataua))))	((Orania_palindan	Roystonea_regia)	(((((Reinhardtia_latisecta	Reinhardtia_paiewonskiana)	(Reinhardtia_simplex	Reinhardtia_gracilis))	(Elaeis_guineensis	Elaeis_oleifera))	Bactris_major)	(Sclerosperma_profizianum	Attalea_speciosa)))))	Chamaedorea_seifrizii)	Serenoa_repens)))	Kingia_australis);
((Sabal_domingensis	(Serenoa_repens	(Phoenix_dactylifera	(Nypa_fruticans	((Chamaedorea_seifrizii	(((((Heterospathe_cagayanensis	Oenocarpus_minor)	Oenocarpus_bataua)	(Pelagodoxa_henryana	((Prestoea_acuminata	(Geonoma_undata	Iriartea_deltoidea))	Manicaria_saccifera)))	(Dypsis_decaryi	(Dictyosperma_album	(Hydriastele_microspadix	Kentiopsis_piersoniorum))))	Leopoldinia_pulchra))	((((Elaeis_guineensis	Elaeis_oleifera)	(Roystonea_regia	(Sclerosperma_profizianum	((Podococcus_barteri	Veitchia_spiralis)	Bactris_major))))	(Pseudophoenix_vinifera	(Attalea_speciosa	Orania_palindan)))	((Reinhardtia_gracilis	Reinhardtia_simplex)	(Reinhardtia_paiewonskiana	Reinhardtia_latisecta))))))))	Kingia_australis);
(((Heterospathe_cagayanensis	Sabal_domingensis)	(Serenoa_repens	(Phoenix_dactylifera	(((((((Iriartea_deltoidea	Dictyosperma_album)	Hydriastele_microspadix)	(Geonoma_undata	Kentiopsis_piersoniorum))	((Dypsis_decaryi	Leopoldinia_pulchra)	((Pelagodoxa_henryana	Manicaria_saccifera)	(Oenocarpus_minor	(Oenocarpus_bataua	Prestoea_acuminata)))))	(Orania_palindan	(((Elaeis_guineensis	Elaeis_oleifera)	(Attalea_speciosa	(Roystonea_regia	(Sclerosperma_profizianum	((Podococcus_barteri	Veitchia_spiralis)	Bactris_major)))))	((Reinhardtia_gracilis	Reinhardtia_simplex)	(Reinhardtia_paiewonskiana	Reinhardtia_latisecta)))))	Pseudophoenix_vinifera)	(Chamaedorea_seifrizii	Nypa_fruticans)))))	Kingia_australis);
(((Heterospathe_cagayanensis	Sabal_domingensis)	(((Chamaedorea_seifrizii	(((((((Nypa_fruticans	(Leopoldinia_pulchra	Dypsis_decaryi))	(Prestoea_acuminata	(Oenocarpus_minor	Oenocarpus_bataua)))	(Dictyosperma_album	(Hydriastele_microspadix	Kentiopsis_piersoniorum)))	(Pelagodoxa_henryana	Manicaria_saccifera))	(Iriartea_deltoidea	Geonoma_undata))	((((Reinhardtia_gracilis	Reinhardtia_simplex)	(Reinhardtia_paiewonskiana	Reinhardtia_latisecta))	(Roystonea_regia	(Elaeis_guineensis	Elaeis_oleifera)))	(((Podococcus_barteri	((Pseudophoenix_vinifera	Bactris_major)	Sclerosperma_profizianum))	Veitchia_spiralis)	Attalea_speciosa)))	Orania_palindan))	Serenoa_repens)	Phoenix_dactylifera))	Kingia_australis);
(((Heterospathe_cagayanensis	Sabal_domingensis)	((Serenoa_repens	Phoenix_dactylifera)	((Nypa_fruticans	Chamaedorea_seifrizii)	((Podococcus_barteri	((Sclerosperma_profizianum	Bactris_major)	(((((((Iriartea_deltoidea	Prestoea_acuminata)	Oenocarpus_bataua)	Oenocarpus_minor)	(Dypsis_decaryi	(Pelagodoxa_henryana	Manicaria_saccifera)))	((Dictyosperma_album	(Geonoma_undata	(Hydriastele_microspadix	Kentiopsis_piersoniorum)))	(Pseudophoenix_vinifera	Leopoldinia_pulchra)))	(Orania_palindan	(((Reinhardtia_gracilis	Reinhardtia_simplex)	(Reinhardtia_paiewonskiana	Reinhardtia_latisecta))	Attalea_speciosa)))	(Roystonea_regia	(Elaeis_guineensis	Elaeis_oleifera)))))	Veitchia_spiralis))))	Kingia_australis);
(((Heterospathe_cagayanensis	Sabal_domingensis)	(Phoenix_dactylifera	(Serenoa_repens	((((((Leopoldinia_pulchra	Dypsis_decaryi)	(((Dictyosperma_album	(Hydriastele_microspadix	Kentiopsis_piersoniorum))	Manicaria_saccifera)	((Iriartea_deltoidea	Nypa_fruticans)	(Oenocarpus_minor	(Prestoea_acuminata	Oenocarpus_bataua)))))	(Pseudophoenix_vinifera	(Pelagodoxa_henryana	Attalea_speciosa)))	((Elaeis_guineensis	Elaeis_oleifera)	((((Veitchia_spiralis	Bactris_major)	Podococcus_barteri)	Sclerosperma_profizianum)	(Orania_palindan	Roystonea_regia))))	(Geonoma_undata	((Reinhardtia_gracilis	Reinhardtia_simplex)	(Reinhardtia_paiewonskiana	Reinhardtia_latisecta))))	Chamaedorea_seifrizii))))	Kingia_australis);
(((Heterospathe_cagayanensis	Sabal_domingensis)	(Phoenix_dactylifera	(Serenoa_repens	((((Nypa_fruticans	((Veitchia_spiralis	Pelagodoxa_henryana)	Manicaria_saccifera))	(Geonoma_undata	(((((Iriartea_deltoidea	Bactris_major)	Attalea_speciosa)	(Sclerosperma_profizianum	Orania_palindan))	(Elaeis_guineensis	Elaeis_oleifera))	(Podococcus_barteri	((Reinhardtia_gracilis	Reinhardtia_simplex)	(Reinhardtia_paiewonskiana	Reinhardtia_latisecta))))))	(((Roystonea_regia	(Leopoldinia_pulchra	Dypsis_decaryi))	(((Pseudophoenix_vinifera	Oenocarpus_bataua)	Oenocarpus_minor)	Prestoea_acuminata))	(Dictyosperma_album	(Hydriastele_microspadix	Kentiopsis_piersoniorum))))	Chamaedorea_seifrizii))))	Kingia_australis);
(((Heterospathe_cagayanensis	Sabal_domingensis)	(Phoenix_dactylifera	(Serenoa_repens	(((((Nypa_fruticans	(((Pseudophoenix_vinifera	Oenocarpus_bataua)	Oenocarpus_minor)	Prestoea_acuminata))	(Leopoldinia_pulchra	Dypsis_decaryi))	((Dictyosperma_album	(Hydriastele_microspadix	((Iriartea_deltoidea	Geonoma_undata)	Kentiopsis_piersoniorum)))	(Pelagodoxa_henryana	Manicaria_saccifera)))	((Veitchia_spiralis	(Podococcus_barteri	(((Reinhardtia_gracilis	Reinhardtia_simplex)	Reinhardtia_paiewonskiana)	Reinhardtia_latisecta)))	((Roystonea_regia	(Elaeis_guineensis	Elaeis_oleifera))	((Orania_palindan	Bactris_major)	(Attalea_speciosa	Sclerosperma_profizianum)))))	Chamaedorea_seifrizii))))	Kingia_australis);
(((Heterospathe_cagayanensis	Sabal_domingensis)	(Phoenix_dactylifera	(Serenoa_repens	((Chamaedorea_seifrizii	(Nypa_fruticans	Pseudophoenix_vinifera))	(((Oenocarpus_minor	(Prestoea_acuminata	Oenocarpus_bataua))	(((Dictyosperma_album	(Hydriastele_microspadix	Kentiopsis_piersoniorum))	(Dypsis_decaryi	(Manicaria_saccifera	(Pelagodoxa_henryana	(Iriartea_deltoidea	Geonoma_undata)))))	Leopoldinia_pulchra))	((Veitchia_spiralis	(Podococcus_barteri	((Reinhardtia_gracilis	Reinhardtia_simplex)	(Reinhardtia_paiewonskiana	Reinhardtia_latisecta))))	((((Orania_palindan	Roystonea_regia)	Elaeis_guineensis)	(Attalea_speciosa	Elaeis_oleifera))	(Bactris_major	Sclerosperma_profizianum))))))))	Kingia_australis);
((((((((Oenocarpus_minor	(Prestoea_acuminata	Oenocarpus_bataua))	(Pseudophoenix_vinifera	Leopoldinia_pulchra))	(Dypsis_decaryi	(Manicaria_saccifera	Pelagodoxa_henryana)))	((Hydriastele_microspadix	Kentiopsis_piersoniorum)	((Veitchia_spiralis	Dictyosperma_album)	(Iriartea_deltoidea	Geonoma_undata))))	(Attalea_speciosa	((Orania_palindan	Sclerosperma_profizianum)	((((Reinhardtia_gracilis	Reinhardtia_simplex)	(Reinhardtia_paiewonskiana	Reinhardtia_latisecta))	(Roystonea_regia	(Elaeis_guineensis	Elaeis_oleifera)))	Bactris_major))))	Podococcus_barteri)	(((Phoenix_dactylifera	Serenoa_repens)	(Heterospathe_cagayanensis	Sabal_domingensis))	(Chamaedorea_seifrizii	Nypa_fruticans)))	Kingia_australis);
(((Heterospathe_cagayanensis	Sabal_domingensis)	(Serenoa_repens	((((Pseudophoenix_vinifera	Nypa_fruticans)	(((Orania_palindan	Roystonea_regia)	(Veitchia_spiralis	(((Elaeis_guineensis	(Attalea_speciosa	Elaeis_oleifera))	(Podococcus_barteri	((Reinhardtia_gracilis	Reinhardtia_simplex)	(Reinhardtia_paiewonskiana	Reinhardtia_latisecta))))	(Iriartea_deltoidea	Bactris_major))))	(((Manicaria_saccifera	(Sclerosperma_profizianum	Pelagodoxa_henryana))	(Dictyosperma_album	((Leopoldinia_pulchra	((Geonoma_undata	Hydriastele_microspadix)	Kentiopsis_piersoniorum))	Dypsis_decaryi)))	(Oenocarpus_minor	(Oenocarpus_bataua	Prestoea_acuminata)))))	Chamaedorea_seifrizii)	Phoenix_dactylifera)))	Kingia_australis);
(((Heterospathe_cagayanensis	Sabal_domingensis)	(Phoenix_dactylifera	((Nypa_fruticans	(Pseudophoenix_vinifera	((Chamaedorea_seifrizii	((Manicaria_saccifera	(Pelagodoxa_henryana	((Dictyosperma_album	(Hydriastele_microspadix	Kentiopsis_piersoniorum))	((Dypsis_decaryi	Leopoldinia_pulchra)	(Oenocarpus_bataua	(Oenocarpus_minor	Prestoea_acuminata))))))	(Iriartea_deltoidea	Geonoma_undata)))	((Elaeis_guineensis	Elaeis_oleifera)	((((Sclerosperma_profizianum	Bactris_major)	((Veitchia_spiralis	Podococcus_barteri)	Roystonea_regia))	Attalea_speciosa)	(((Reinhardtia_gracilis	Reinhardtia_simplex)	(Reinhardtia_paiewonskiana	Reinhardtia_latisecta))	Orania_palindan))))))	Serenoa_repens)))	Kingia_australis);
(((Heterospathe_cagayanensis	Sabal_domingensis)	(Phoenix_dactylifera	(((((Oenocarpus_bataua	Pseudophoenix_vinifera)	((((Kentiopsis_piersoniorum	(Dictyosperma_album	Dypsis_decaryi))	Hydriastele_microspadix)	Leopoldinia_pulchra)	((Prestoea_acuminata	((Nypa_fruticans	Pelagodoxa_henryana)	Manicaria_saccifera))	Oenocarpus_minor)))	(((((Elaeis_guineensis	Elaeis_oleifera)	Attalea_speciosa)	Orania_palindan)	((Geonoma_undata	((Reinhardtia_gracilis	Reinhardtia_simplex)	(Reinhardtia_paiewonskiana	Reinhardtia_latisecta)))	((Veitchia_spiralis	(Sclerosperma_profizianum	(Iriartea_deltoidea	Bactris_major)))	Podococcus_barteri)))	Roystonea_regia))	Chamaedorea_seifrizii)	Serenoa_repens)))	Kingia_australis);
(((Heterospathe_cagayanensis	Sabal_domingensis)	(Phoenix_dactylifera	(Serenoa_repens	(((((((Attalea_speciosa	((((Reinhardtia_gracilis	Reinhardtia_simplex)	(Reinhardtia_paiewonskiana	Reinhardtia_latisecta))	Bactris_major)	(Elaeis_guineensis	Elaeis_oleifera)))	Sclerosperma_profizianum)	(Orania_palindan	Roystonea_regia))	((((((Nypa_fruticans	Prestoea_acuminata)	Oenocarpus_bataua)	Oenocarpus_minor)	(Leopoldinia_pulchra	(Dypsis_decaryi	Manicaria_saccifera)))	(Dictyosperma_album	(Hydriastele_microspadix	Kentiopsis_piersoniorum)))	(Pelagodoxa_henryana	Veitchia_spiralis)))	Podococcus_barteri)	(Iriartea_deltoidea	Geonoma_undata))	(Pseudophoenix_vinifera	Chamaedorea_seifrizii)))))	Kingia_australis);
(((Heterospathe_cagayanensis	Sabal_domingensis)	(Phoenix_dactylifera	(Serenoa_repens	((((Iriartea_deltoidea	Geonoma_undata)	((Dictyosperma_album	(Hydriastele_microspadix	Kentiopsis_piersoniorum))	(((Pelagodoxa_henryana	Manicaria_saccifera)	(Nypa_fruticans	((Prestoea_acuminata	Oenocarpus_minor)	Oenocarpus_bataua)))	(Dypsis_decaryi	Leopoldinia_pulchra))))	(((Roystonea_regia	((Bactris_major	Sclerosperma_profizianum)	((Podococcus_barteri	Pseudophoenix_vinifera)	Veitchia_spiralis)))	((Elaeis_guineensis	Elaeis_oleifera)	(Attalea_speciosa	Orania_palindan)))	((Reinhardtia_gracilis	Reinhardtia_simplex)	(Reinhardtia_paiewonskiana	Reinhardtia_latisecta))))	Chamaedorea_seifrizii))))	Kingia_australis);
(((Heterospathe_cagayanensis	Sabal_domingensis)	(Phoenix_dactylifera	(Serenoa_repens	(((Chamaedorea_seifrizii	(Geonoma_undata	((Dictyosperma_album	(Dypsis_decaryi	(Hydriastele_microspadix	Kentiopsis_piersoniorum)))	(Leopoldinia_pulchra	((Oenocarpus_bataua	Oenocarpus_minor)	(Pelagodoxa_henryana	(Manicaria_saccifera	(Prestoea_acuminata	Iriartea_deltoidea))))))))	((Roystonea_regia	Orania_palindan)	((Elaeis_guineensis	Elaeis_oleifera)	(((Bactris_major	Sclerosperma_profizianum)	((Podococcus_barteri	Pseudophoenix_vinifera)	Veitchia_spiralis))	(((Reinhardtia_gracilis	Reinhardtia_simplex)	(Reinhardtia_paiewonskiana	Reinhardtia_latisecta))	Attalea_speciosa)))))	Nypa_fruticans))))	Kingia_australis);
(((Heterospathe_cagayanensis	Sabal_domingensis)	((Phoenix_dactylifera	Serenoa_repens)	((Nypa_fruticans	Chamaedorea_seifrizii)	(((((Manicaria_saccifera	(Veitchia_spiralis	Pelagodoxa_henryana))	(((Dypsis_decaryi	Leopoldinia_pulchra)	(((Kentiopsis_piersoniorum	(Iriartea_deltoidea	Geonoma_undata))	Hydriastele_microspadix)	Dictyosperma_album))	((Prestoea_acuminata	Oenocarpus_bataua)	Oenocarpus_minor)))	(((((Reinhardtia_gracilis	Reinhardtia_simplex)	(Reinhardtia_paiewonskiana	Reinhardtia_latisecta))	(Bactris_major	(Elaeis_guineensis	(Attalea_speciosa	Elaeis_oleifera))))	Sclerosperma_profizianum)	(Roystonea_regia	Orania_palindan)))	Pseudophoenix_vinifera)	Podococcus_barteri))))	Kingia_australis);
(((Heterospathe_cagayanensis	Sabal_domingensis)	((Chamaedorea_seifrizii	(((((((Kentiopsis_piersoniorum	Hydriastele_microspadix)	Dictyosperma_album)	((Nypa_fruticans	Manicaria_saccifera)	Pelagodoxa_henryana))	(Oenocarpus_minor	(Prestoea_acuminata	(Veitchia_spiralis	Oenocarpus_bataua))))	(Pseudophoenix_vinifera	(Dypsis_decaryi	Leopoldinia_pulchra)))	(Iriartea_deltoidea	Geonoma_undata))	(((Attalea_speciosa	(Podococcus_barteri	((Sclerosperma_profizianum	Roystonea_regia)	Bactris_major)))	(Elaeis_guineensis	(Orania_palindan	Elaeis_oleifera)))	((Reinhardtia_gracilis	Reinhardtia_simplex)	(Reinhardtia_paiewonskiana	Reinhardtia_latisecta)))))	(Serenoa_repens	Phoenix_dactylifera)))	Kingia_australis);
(((Heterospathe_cagayanensis	Sabal_domingensis)	(((Phoenix_dactylifera	(((((((Oenocarpus_minor	(Prestoea_acuminata	(Veitchia_spiralis	Oenocarpus_bataua)))	((((Iriartea_deltoidea	Nypa_fruticans)	Manicaria_saccifera)	Pelagodoxa_henryana)	(Dypsis_decaryi	Leopoldinia_pulchra)))	((Dictyosperma_album	Kentiopsis_piersoniorum)	Hydriastele_microspadix))	Geonoma_undata)	Pseudophoenix_vinifera)	((Orania_palindan	Roystonea_regia)	((Bactris_major	((Reinhardtia_gracilis	Reinhardtia_simplex)	(Reinhardtia_paiewonskiana	Reinhardtia_latisecta)))	(((Elaeis_guineensis	Elaeis_oleifera)	Sclerosperma_profizianum)	Attalea_speciosa))))	Podococcus_barteri))	Chamaedorea_seifrizii)	Serenoa_repens))	Kingia_australis);
(((Heterospathe_cagayanensis	Sabal_domingensis)	((Phoenix_dactylifera	((Chamaedorea_seifrizii	Pseudophoenix_vinifera)	(((((Oenocarpus_minor	(((Nypa_fruticans	Iriartea_deltoidea)	Prestoea_acuminata)	Oenocarpus_bataua))	(Dypsis_decaryi	Leopoldinia_pulchra))	(Dictyosperma_album	((Kentiopsis_piersoniorum	Hydriastele_microspadix)	Veitchia_spiralis)))	((Orania_palindan	Roystonea_regia)	((Sclerosperma_profizianum	(((Pelagodoxa_henryana	Podococcus_barteri)	((Reinhardtia_gracilis	Reinhardtia_simplex)	(Reinhardtia_paiewonskiana	Reinhardtia_latisecta)))	Bactris_major))	(((Elaeis_guineensis	Elaeis_oleifera)	Manicaria_saccifera)	Attalea_speciosa))))	Geonoma_undata)))	Serenoa_repens))	Kingia_australis);
((Phoenix_dactylifera	(Serenoa_repens	((Heterospathe_cagayanensis	Sabal_domingensis)	(((Pseudophoenix_vinifera	(((((Dypsis_decaryi	Leopoldinia_pulchra)	(Hydriastele_microspadix	((Kentiopsis_piersoniorum	Dictyosperma_album)	Nypa_fruticans)))	((Oenocarpus_bataua	((Iriartea_deltoidea	Prestoea_acuminata)	Oenocarpus_minor))	(Manicaria_saccifera	Veitchia_spiralis)))	(Attalea_speciosa	((Roystonea_regia	(Elaeis_guineensis	Elaeis_oleifera))	((Orania_palindan	Sclerosperma_profizianum)	Bactris_major))))	((Pelagodoxa_henryana	Podococcus_barteri)	((Reinhardtia_gracilis	Reinhardtia_simplex)	(Reinhardtia_paiewonskiana	Reinhardtia_latisecta)))))	Geonoma_undata)	Chamaedorea_seifrizii))))	Kingia_australis);
