# Supplementary material for: Data supporting the nuclear phylogenomics of the palm subfamily Arecoideae (Arecaceae)
Source: Data Brief. 2016 Mar 2;7:532–6. doi: 10.1016/j.dib.2016.02.063 (PMC4796708; doi:10.1016/j.dib.2016.02.063)
Supplement: Supplementary file 5 — Supplementary material [file mmc5.zip › RAxML_bootstrap.Sabal_982.raxml.tre]

((Roystonea_regia	(((Sclerosperma_profizianum	Orania_palindan)	(Reinhardtia_latisecta	(Attalea_speciosa	(Chamaedorea_seifrizii	(Reinhardtia_paiewonskiana	(Elaeis_guineensis	Elaeis_oleifera))))))	(((((Heterospathe_cagayanensis	(Kentiopsis_piersoniorum	Veitchia_spiralis))	(Hydriastele_microspadix	(Dictyosperma_album	Burretiokentia_grandiflora)))	(Dypsis_decaryi	(Oenocarpus_minor	Oenocarpus_bataua)))	((Prestoea_acuminata	Geonoma_undata)	Pelagodoxa_henryana))	((Iriartea_deltoidea	(Leopoldinia_pulchra	(Phoenix_dactylifera	Serenoa_repens)))	Pseudophoenix_vinifera))))	Calamus_caryotoides);
((Roystonea_regia	(Chamaedorea_seifrizii	(((((Prestoea_acuminata	(Oenocarpus_minor	Oenocarpus_bataua))	((Hydriastele_microspadix	Pelagodoxa_henryana)	(Geonoma_undata	(Dictyosperma_album	(Heterospathe_cagayanensis	((Kentiopsis_piersoniorum	(Burretiokentia_grandiflora	Dypsis_decaryi))	Veitchia_spiralis))))))	((Iriartea_deltoidea	((Leopoldinia_pulchra	Phoenix_dactylifera)	Serenoa_repens))	Pseudophoenix_vinifera))	(Sclerosperma_profizianum	Orania_palindan))	(Reinhardtia_paiewonskiana	((Attalea_speciosa	(Elaeis_guineensis	Elaeis_oleifera))	Reinhardtia_latisecta)))))	Calamus_caryotoides);
(((Iriartea_deltoidea	((Leopoldinia_pulchra	Phoenix_dactylifera)	Serenoa_repens))	(Pseudophoenix_vinifera	((((Sclerosperma_profizianum	Orania_palindan)	((((Heterospathe_cagayanensis	((Oenocarpus_minor	Oenocarpus_bataua)	Burretiokentia_grandiflora))	(((Hydriastele_microspadix	Dictyosperma_album)	Dypsis_decaryi)	((Chamaedorea_seifrizii	Prestoea_acuminata)	(Veitchia_spiralis	Geonoma_undata))))	Kentiopsis_piersoniorum)	Pelagodoxa_henryana))	(((Attalea_speciosa	(Elaeis_guineensis	Elaeis_oleifera))	Reinhardtia_latisecta)	Roystonea_regia))	Reinhardtia_paiewonskiana)))	Calamus_caryotoides);
((((Leopoldinia_pulchra	Phoenix_dactylifera)	(Reinhardtia_paiewonskiana	Serenoa_repens))	(Pseudophoenix_vinifera	(((Prestoea_acuminata	Geonoma_undata)	((Pelagodoxa_henryana	((Dypsis_decaryi	(Oenocarpus_bataua	Oenocarpus_minor))	((Dictyosperma_album	((Burretiokentia_grandiflora	(Kentiopsis_piersoniorum	Heterospathe_cagayanensis))	Veitchia_spiralis))	Hydriastele_microspadix)))	Iriartea_deltoidea))	((((Attalea_speciosa	(Chamaedorea_seifrizii	(Elaeis_guineensis	Elaeis_oleifera)))	Reinhardtia_latisecta)	Roystonea_regia)	(Sclerosperma_profizianum	Orania_palindan)))))	Calamus_caryotoides);
(((Oenocarpus_bataua	Oenocarpus_minor)	((Hydriastele_microspadix	Dictyosperma_album)	((Kentiopsis_piersoniorum	(((((Sclerosperma_profizianum	(Chamaedorea_seifrizii	Orania_palindan))	(Reinhardtia_paiewonskiana	((Iriartea_deltoidea	((Leopoldinia_pulchra	Phoenix_dactylifera)	Serenoa_repens))	Pseudophoenix_vinifera)))	(((Attalea_speciosa	(Elaeis_guineensis	Elaeis_oleifera))	Reinhardtia_latisecta)	Roystonea_regia))	Geonoma_undata)	Pelagodoxa_henryana))	((Prestoea_acuminata	Veitchia_spiralis)	((Burretiokentia_grandiflora	Dypsis_decaryi)	Heterospathe_cagayanensis)))))	Calamus_caryotoides);
((Chamaedorea_seifrizii	(Roystonea_regia	((Elaeis_guineensis	Elaeis_oleifera)	((Pelagodoxa_henryana	(((Dypsis_decaryi	(Oenocarpus_bataua	Oenocarpus_minor))	(((Attalea_speciosa	(Hydriastele_microspadix	Dictyosperma_album))	(((Burretiokentia_grandiflora	Heterospathe_cagayanensis)	(Leopoldinia_pulchra	Veitchia_spiralis))	Kentiopsis_piersoniorum))	(Reinhardtia_latisecta	Orania_palindan)))	(Prestoea_acuminata	Geonoma_undata)))	((Pseudophoenix_vinifera	Sclerosperma_profizianum)	(Reinhardtia_paiewonskiana	(Iriartea_deltoidea	(Phoenix_dactylifera	Serenoa_repens))))))))	Calamus_caryotoides);
((Reinhardtia_paiewonskiana	((((Leopoldinia_pulchra	Serenoa_repens)	Phoenix_dactylifera)	Iriartea_deltoidea)	((Attalea_speciosa	Reinhardtia_latisecta)	(((Veitchia_spiralis	(((((Hydriastele_microspadix	Dictyosperma_album)	(Kentiopsis_piersoniorum	Geonoma_undata))	(Dypsis_decaryi	(Oenocarpus_bataua	Oenocarpus_minor)))	((Orania_palindan	Prestoea_acuminata)	Burretiokentia_grandiflora))	(Heterospathe_cagayanensis	Pelagodoxa_henryana)))	(Pseudophoenix_vinifera	Sclerosperma_profizianum))	(Roystonea_regia	(Chamaedorea_seifrizii	(Elaeis_guineensis	Elaeis_oleifera)))))))	Calamus_caryotoides);
((Chamaedorea_seifrizii	(Prestoea_acuminata	(((Pelagodoxa_henryana	((((Reinhardtia_latisecta	(Attalea_speciosa	(Elaeis_guineensis	Elaeis_oleifera)))	((Pseudophoenix_vinifera	Sclerosperma_profizianum)	(Reinhardtia_paiewonskiana	((Phoenix_dactylifera	Iriartea_deltoidea)	Serenoa_repens))))	Orania_palindan)	Roystonea_regia))	(Heterospathe_cagayanensis	(((Dypsis_decaryi	(Oenocarpus_bataua	Oenocarpus_minor))	((Leopoldinia_pulchra	Veitchia_spiralis)	Dictyosperma_album))	(Burretiokentia_grandiflora	(Hydriastele_microspadix	Kentiopsis_piersoniorum)))))	Geonoma_undata)))	Calamus_caryotoides);
(((Roystonea_regia	(((((Sclerosperma_profizianum	(Leopoldinia_pulchra	Geonoma_undata))	((Dypsis_decaryi	(Oenocarpus_bataua	Oenocarpus_minor))	((Hydriastele_microspadix	Dictyosperma_album)	((Heterospathe_cagayanensis	(Burretiokentia_grandiflora	Kentiopsis_piersoniorum))	Veitchia_spiralis))))	((Orania_palindan	Prestoea_acuminata)	Pelagodoxa_henryana))	((Elaeis_guineensis	Elaeis_oleifera)	(Reinhardtia_latisecta	Attalea_speciosa)))	Chamaedorea_seifrizii))	((Reinhardtia_paiewonskiana	((Phoenix_dactylifera	Iriartea_deltoidea)	Serenoa_repens))	Pseudophoenix_vinifera))	Calamus_caryotoides);
((((Phoenix_dactylifera	Iriartea_deltoidea)	Serenoa_repens)	((Oenocarpus_bataua	Oenocarpus_minor)	((Pseudophoenix_vinifera	Sclerosperma_profizianum)	((((Chamaedorea_seifrizii	(Prestoea_acuminata	Geonoma_undata))	Pelagodoxa_henryana)	(((Attalea_speciosa	((Elaeis_guineensis	Elaeis_oleifera)	Reinhardtia_paiewonskiana))	(Reinhardtia_latisecta	Leopoldinia_pulchra))	Roystonea_regia))	((((Hydriastele_microspadix	Dictyosperma_album)	Veitchia_spiralis)	((Heterospathe_cagayanensis	Kentiopsis_piersoniorum)	(Dypsis_decaryi	Burretiokentia_grandiflora)))	Orania_palindan)))))	Calamus_caryotoides);
((((((Serenoa_repens	Leopoldinia_pulchra)	(Phoenix_dactylifera	Iriartea_deltoidea))	Reinhardtia_paiewonskiana)	(((Reinhardtia_latisecta	(Attalea_speciosa	(Elaeis_guineensis	Elaeis_oleifera)))	((((Geonoma_undata	((Veitchia_spiralis	((Dypsis_decaryi	Kentiopsis_piersoniorum)	Heterospathe_cagayanensis))	(Burretiokentia_grandiflora	Dictyosperma_album)))	(Prestoea_acuminata	(Pelagodoxa_henryana	Hydriastele_microspadix)))	(Oenocarpus_minor	Oenocarpus_bataua))	Roystonea_regia))	(Chamaedorea_seifrizii	(Orania_palindan	Sclerosperma_profizianum))))	Pseudophoenix_vinifera)	Calamus_caryotoides);
((((Roystonea_regia	(Reinhardtia_latisecta	(Attalea_speciosa	(Elaeis_guineensis	Elaeis_oleifera))))	(((Pseudophoenix_vinifera	(((Leopoldinia_pulchra	Phoenix_dactylifera)	Iriartea_deltoidea)	(Reinhardtia_paiewonskiana	Serenoa_repens)))	((((Prestoea_acuminata	(Oenocarpus_minor	Oenocarpus_bataua))	(Dictyosperma_album	(((Burretiokentia_grandiflora	Dypsis_decaryi)	(Kentiopsis_piersoniorum	Hydriastele_microspadix))	(Veitchia_spiralis	Heterospathe_cagayanensis))))	Geonoma_undata)	Pelagodoxa_henryana))	(Orania_palindan	Sclerosperma_profizianum)))	Chamaedorea_seifrizii)	Calamus_caryotoides);
((((Oenocarpus_minor	Oenocarpus_bataua)	((((Sclerosperma_profizianum	((Pseudophoenix_vinifera	((Phoenix_dactylifera	Iriartea_deltoidea)	Serenoa_repens))	Reinhardtia_paiewonskiana))	((Reinhardtia_latisecta	(Attalea_speciosa	(Chamaedorea_seifrizii	(Elaeis_guineensis	Elaeis_oleifera))))	Roystonea_regia))	Orania_palindan)	(((Leopoldinia_pulchra	Hydriastele_microspadix)	Pelagodoxa_henryana)	(Dictyosperma_album	((Veitchia_spiralis	Dypsis_decaryi)	(Burretiokentia_grandiflora	(Heterospathe_cagayanensis	Kentiopsis_piersoniorum)))))))	(Prestoea_acuminata	Geonoma_undata))	Calamus_caryotoides);
(((Pseudophoenix_vinifera	(Reinhardtia_paiewonskiana	(Serenoa_repens	((Leopoldinia_pulchra	Phoenix_dactylifera)	Iriartea_deltoidea))))	((Burretiokentia_grandiflora	Roystonea_regia)	(((Reinhardtia_latisecta	(Attalea_speciosa	(Chamaedorea_seifrizii	(Elaeis_guineensis	Elaeis_oleifera))))	Hydriastele_microspadix)	((Sclerosperma_profizianum	Orania_palindan)	(Veitchia_spiralis	(((Prestoea_acuminata	(Oenocarpus_minor	Oenocarpus_bataua))	((Heterospathe_cagayanensis	Pelagodoxa_henryana)	(Kentiopsis_piersoniorum	Geonoma_undata)))	(Dypsis_decaryi	Dictyosperma_album)))))))	Calamus_caryotoides);
((Oenocarpus_bataua	(((((((Reinhardtia_latisecta	(Attalea_speciosa	(Elaeis_guineensis	Elaeis_oleifera)))	((Sclerosperma_profizianum	Pseudophoenix_vinifera)	(Reinhardtia_paiewonskiana	(Serenoa_repens	(Phoenix_dactylifera	Iriartea_deltoidea)))))	Roystonea_regia)	(Chamaedorea_seifrizii	Orania_palindan))	((Prestoea_acuminata	(((Hydriastele_microspadix	Dictyosperma_album)	((Kentiopsis_piersoniorum	(Burretiokentia_grandiflora	Heterospathe_cagayanensis))	Veitchia_spiralis))	Dypsis_decaryi))	(Geonoma_undata	Leopoldinia_pulchra)))	Pelagodoxa_henryana)	Oenocarpus_minor))	Calamus_caryotoides);
((Roystonea_regia	((((Geonoma_undata	Pelagodoxa_henryana)	(((Prestoea_acuminata	(Oenocarpus_minor	Oenocarpus_bataua))	Dypsis_decaryi)	(((Heterospathe_cagayanensis	Kentiopsis_piersoniorum)	(Veitchia_spiralis	Burretiokentia_grandiflora))	(Hydriastele_microspadix	Dictyosperma_album))))	(Sclerosperma_profizianum	(Chamaedorea_seifrizii	Orania_palindan)))	((Reinhardtia_latisecta	(Attalea_speciosa	(Elaeis_guineensis	Elaeis_oleifera)))	(Reinhardtia_paiewonskiana	(Pseudophoenix_vinifera	(Serenoa_repens	(Phoenix_dactylifera	(Leopoldinia_pulchra	Iriartea_deltoidea))))))))	Calamus_caryotoides);
((((Prestoea_acuminata	Chamaedorea_seifrizii)	((((Reinhardtia_paiewonskiana	Pseudophoenix_vinifera)	((Orania_palindan	Sclerosperma_profizianum)	((Reinhardtia_latisecta	(Attalea_speciosa	(Iriartea_deltoidea	(Serenoa_repens	(Leopoldinia_pulchra	Phoenix_dactylifera)))))	(Elaeis_guineensis	Elaeis_oleifera))))	Roystonea_regia)	(((Oenocarpus_minor	Oenocarpus_bataua)	(Hydriastele_microspadix	Pelagodoxa_henryana))	((Dictyosperma_album	((Kentiopsis_piersoniorum	(Dypsis_decaryi	Burretiokentia_grandiflora))	Veitchia_spiralis))	Heterospathe_cagayanensis))))	Geonoma_undata)	Calamus_caryotoides);
(((Reinhardtia_paiewonskiana	((Iriartea_deltoidea	(Phoenix_dactylifera	(Serenoa_repens	Leopoldinia_pulchra)))	Pseudophoenix_vinifera))	(((Roystonea_regia	((Reinhardtia_latisecta	Attalea_speciosa)	(Chamaedorea_seifrizii	(Elaeis_guineensis	Elaeis_oleifera))))	((Geonoma_undata	Pelagodoxa_henryana)	(((Kentiopsis_piersoniorum	Heterospathe_cagayanensis)	((Burretiokentia_grandiflora	Veitchia_spiralis)	((Hydriastele_microspadix	Dictyosperma_album)	Dypsis_decaryi)))	(Prestoea_acuminata	(Oenocarpus_minor	Oenocarpus_bataua)))))	(Orania_palindan	Sclerosperma_profizianum)))	Calamus_caryotoides);
((Roystonea_regia	(((Reinhardtia_latisecta	Attalea_speciosa)	(Chamaedorea_seifrizii	(Elaeis_guineensis	Elaeis_oleifera)))	(((Geonoma_undata	Pelagodoxa_henryana)	((((Veitchia_spiralis	(Kentiopsis_piersoniorum	((Hydriastele_microspadix	Dictyosperma_album)	Dypsis_decaryi)))	Burretiokentia_grandiflora)	Heterospathe_cagayanensis)	(Prestoea_acuminata	(Oenocarpus_minor	Oenocarpus_bataua))))	((Orania_palindan	Sclerosperma_profizianum)	(Reinhardtia_paiewonskiana	((Iriartea_deltoidea	(Phoenix_dactylifera	(Serenoa_repens	Leopoldinia_pulchra)))	Pseudophoenix_vinifera))))))	Calamus_caryotoides);
((Roystonea_regia	(((Orania_palindan	Sclerosperma_profizianum)	((Leopoldinia_pulchra	Reinhardtia_latisecta)	(Attalea_speciosa	(Chamaedorea_seifrizii	(Elaeis_guineensis	Elaeis_oleifera)))))	(((Geonoma_undata	Pelagodoxa_henryana)	((((Dictyosperma_album	(Hydriastele_microspadix	Kentiopsis_piersoniorum))	(Burretiokentia_grandiflora	(Veitchia_spiralis	Heterospathe_cagayanensis)))	Dypsis_decaryi)	(Prestoea_acuminata	(Oenocarpus_minor	Oenocarpus_bataua))))	((Iriartea_deltoidea	(Phoenix_dactylifera	Serenoa_repens))	(Pseudophoenix_vinifera	Reinhardtia_paiewonskiana)))))	Calamus_caryotoides);
((Reinhardtia_paiewonskiana	((Iriartea_deltoidea	(Phoenix_dactylifera	Serenoa_repens))	(Pseudophoenix_vinifera	((Pelagodoxa_henryana	((Prestoea_acuminata	Geonoma_undata)	((Oenocarpus_minor	Oenocarpus_bataua)	(((Kentiopsis_piersoniorum	(Hydriastele_microspadix	Dictyosperma_album))	((Veitchia_spiralis	Burretiokentia_grandiflora)	Heterospathe_cagayanensis))	Dypsis_decaryi))))	((Roystonea_regia	((Leopoldinia_pulchra	Reinhardtia_latisecta)	(Attalea_speciosa	((Elaeis_guineensis	Elaeis_oleifera)	Chamaedorea_seifrizii))))	(Orania_palindan	Sclerosperma_profizianum))))))	Calamus_caryotoides);
(((((Pelagodoxa_henryana	(Geonoma_undata	((Prestoea_acuminata	(Oenocarpus_minor	Oenocarpus_bataua))	((Hydriastele_microspadix	Dictyosperma_album)	((((Heterospathe_cagayanensis	Burretiokentia_grandiflora)	Kentiopsis_piersoniorum)	Dypsis_decaryi)	Veitchia_spiralis)))))	(Roystonea_regia	((Orania_palindan	Sclerosperma_profizianum)	((Elaeis_guineensis	Elaeis_oleifera)	(Reinhardtia_latisecta	Attalea_speciosa)))))	(((Iriartea_deltoidea	(Leopoldinia_pulchra	(Serenoa_repens	Phoenix_dactylifera)))	Pseudophoenix_vinifera)	Reinhardtia_paiewonskiana))	Chamaedorea_seifrizii)	Calamus_caryotoides);
((((Serenoa_repens	((Leopoldinia_pulchra	Phoenix_dactylifera)	Iriartea_deltoidea))	(Pseudophoenix_vinifera	(Chamaedorea_seifrizii	(((((Hydriastele_microspadix	Kentiopsis_piersoniorum)	(Pelagodoxa_henryana	Heterospathe_cagayanensis))	(Dictyosperma_album	(Prestoea_acuminata	(Veitchia_spiralis	Geonoma_undata))))	(Dypsis_decaryi	(Oenocarpus_minor	Oenocarpus_bataua)))	((Orania_palindan	Sclerosperma_profizianum)	((Reinhardtia_latisecta	(Attalea_speciosa	(Elaeis_guineensis	Elaeis_oleifera)))	(Burretiokentia_grandiflora	Roystonea_regia)))))))	Reinhardtia_paiewonskiana)	Calamus_caryotoides);
((((((Orania_palindan	Sclerosperma_profizianum)	((((Prestoea_acuminata	(((Dictyosperma_album	Kentiopsis_piersoniorum)	(Heterospathe_cagayanensis	Veitchia_spiralis))	Hydriastele_microspadix))	(Dypsis_decaryi	(Oenocarpus_minor	Oenocarpus_bataua)))	Geonoma_undata)	Pelagodoxa_henryana))	((Reinhardtia_latisecta	(Attalea_speciosa	(Chamaedorea_seifrizii	(Elaeis_guineensis	Elaeis_oleifera))))	(Burretiokentia_grandiflora	Roystonea_regia)))	(Reinhardtia_paiewonskiana	((Phoenix_dactylifera	(Serenoa_repens	Leopoldinia_pulchra))	Iriartea_deltoidea)))	Pseudophoenix_vinifera)	Calamus_caryotoides);
(((((Pseudophoenix_vinifera	(((Chamaedorea_seifrizii	(Roystonea_regia	(((Leopoldinia_pulchra	Reinhardtia_latisecta)	Attalea_speciosa)	(Elaeis_guineensis	Elaeis_oleifera))))	(Orania_palindan	Sclerosperma_profizianum))	((Hydriastele_microspadix	Pelagodoxa_henryana)	((((Oenocarpus_minor	Oenocarpus_bataua)	(Heterospathe_cagayanensis	Kentiopsis_piersoniorum))	(Dictyosperma_album	((Geonoma_undata	Veitchia_spiralis)	Prestoea_acuminata)))	(Dypsis_decaryi	Burretiokentia_grandiflora)))))	(Phoenix_dactylifera	Iriartea_deltoidea))	Serenoa_repens)	Reinhardtia_paiewonskiana)	Calamus_caryotoides);
(((Pseudophoenix_vinifera	(Reinhardtia_paiewonskiana	((((Orania_palindan	Sclerosperma_profizianum)	((Dictyosperma_album	((Burretiokentia_grandiflora	(Heterospathe_cagayanensis	Kentiopsis_piersoniorum))	Veitchia_spiralis))	(((Dypsis_decaryi	(Prestoea_acuminata	(Oenocarpus_minor	Oenocarpus_bataua)))	(Hydriastele_microspadix	Pelagodoxa_henryana))	Geonoma_undata)))	Roystonea_regia)	((Leopoldinia_pulchra	Reinhardtia_latisecta)	(Attalea_speciosa	(Chamaedorea_seifrizii	(Elaeis_guineensis	Elaeis_oleifera)))))))	((Serenoa_repens	Phoenix_dactylifera)	Iriartea_deltoidea))	Calamus_caryotoides);
((Pseudophoenix_vinifera	((((Reinhardtia_latisecta	(Attalea_speciosa	(Elaeis_guineensis	Elaeis_oleifera)))	Reinhardtia_paiewonskiana)	((Chamaedorea_seifrizii	((Orania_palindan	Sclerosperma_profizianum)	((Pelagodoxa_henryana	(((Burretiokentia_grandiflora	Veitchia_spiralis)	((Kentiopsis_piersoniorum	(Hydriastele_microspadix	Dictyosperma_album))	Heterospathe_cagayanensis))	(Dypsis_decaryi	(Prestoea_acuminata	(Oenocarpus_minor	Oenocarpus_bataua)))))	Geonoma_undata)))	Roystonea_regia))	((Serenoa_repens	(Leopoldinia_pulchra	Phoenix_dactylifera))	Iriartea_deltoidea)))	Calamus_caryotoides);
(((((Roystonea_regia	((Chamaedorea_seifrizii	(Elaeis_guineensis	Elaeis_oleifera))	(Reinhardtia_latisecta	Attalea_speciosa)))	((Orania_palindan	Sclerosperma_profizianum)	(((Prestoea_acuminata	Geonoma_undata)	((Oenocarpus_minor	Oenocarpus_bataua)	((Kentiopsis_piersoniorum	((Heterospathe_cagayanensis	((Burretiokentia_grandiflora	Dictyosperma_album)	Hydriastele_microspadix))	Veitchia_spiralis))	Dypsis_decaryi)))	Pelagodoxa_henryana)))	(Reinhardtia_paiewonskiana	Pseudophoenix_vinifera))	(Serenoa_repens	((Leopoldinia_pulchra	Phoenix_dactylifera)	Iriartea_deltoidea)))	Calamus_caryotoides);
((Geonoma_undata	(Chamaedorea_seifrizii	(((((Oenocarpus_minor	Oenocarpus_bataua)	Pelagodoxa_henryana)	((((Elaeis_guineensis	Elaeis_oleifera)	(Reinhardtia_latisecta	Attalea_speciosa))	(Reinhardtia_paiewonskiana	((Phoenix_dactylifera	(Iriartea_deltoidea	Serenoa_repens))	Pseudophoenix_vinifera)))	((Orania_palindan	Sclerosperma_profizianum)	Roystonea_regia)))	((Leopoldinia_pulchra	Hydriastele_microspadix)	((((Heterospathe_cagayanensis	Kentiopsis_piersoniorum)	(Burretiokentia_grandiflora	Dypsis_decaryi))	Veitchia_spiralis)	Dictyosperma_album)))	Prestoea_acuminata)))	Calamus_caryotoides);
(((Serenoa_repens	(Phoenix_dactylifera	Iriartea_deltoidea))	(Pseudophoenix_vinifera	(((((((Elaeis_guineensis	Elaeis_oleifera)	((Leopoldinia_pulchra	Reinhardtia_latisecta)	Attalea_speciosa))	(Orania_palindan	Sclerosperma_profizianum))	Roystonea_regia)	(((((((Burretiokentia_grandiflora	(Kentiopsis_piersoniorum	Heterospathe_cagayanensis))	Veitchia_spiralis)	(Hydriastele_microspadix	Dictyosperma_album))	((Oenocarpus_minor	Oenocarpus_bataua)	Dypsis_decaryi))	Prestoea_acuminata)	Pelagodoxa_henryana)	Geonoma_undata))	Chamaedorea_seifrizii)	Reinhardtia_paiewonskiana)))	Calamus_caryotoides);
((Orania_palindan	(((Chamaedorea_seifrizii	((Leopoldinia_pulchra	Reinhardtia_latisecta)	((Elaeis_guineensis	Elaeis_oleifera)	Attalea_speciosa)))	((Sclerosperma_profizianum	((Kentiopsis_piersoniorum	((((Heterospathe_cagayanensis	Veitchia_spiralis)	(Hydriastele_microspadix	Dictyosperma_album))	(Dypsis_decaryi	Burretiokentia_grandiflora))	(Prestoea_acuminata	(Oenocarpus_bataua	Oenocarpus_minor))))	(Geonoma_undata	Pelagodoxa_henryana)))	(Reinhardtia_paiewonskiana	((Iriartea_deltoidea	(Serenoa_repens	Phoenix_dactylifera))	Pseudophoenix_vinifera))))	Roystonea_regia))	Calamus_caryotoides);
((Roystonea_regia	(((Leopoldinia_pulchra	Reinhardtia_latisecta)	((Elaeis_guineensis	Elaeis_oleifera)	Attalea_speciosa))	((((Chamaedorea_seifrizii	Reinhardtia_paiewonskiana)	((Iriartea_deltoidea	(Serenoa_repens	Phoenix_dactylifera))	Pseudophoenix_vinifera))	Hydriastele_microspadix)	((Sclerosperma_profizianum	Orania_palindan)	((Pelagodoxa_henryana	(Prestoea_acuminata	(Geonoma_undata	(((((Dypsis_decaryi	Veitchia_spiralis)	Kentiopsis_piersoniorum)	Dictyosperma_album)	Burretiokentia_grandiflora)	Heterospathe_cagayanensis))))	(Oenocarpus_bataua	Oenocarpus_minor))))))	Calamus_caryotoides);
(((Reinhardtia_paiewonskiana	((Iriartea_deltoidea	(Serenoa_repens	(Leopoldinia_pulchra	Phoenix_dactylifera)))	Pseudophoenix_vinifera))	(((Sclerosperma_profizianum	Orania_palindan)	(Pelagodoxa_henryana	(Geonoma_undata	((Prestoea_acuminata	(Oenocarpus_bataua	Oenocarpus_minor))	(((Hydriastele_microspadix	Dictyosperma_album)	((Dypsis_decaryi	Kentiopsis_piersoniorum)	Veitchia_spiralis))	(Burretiokentia_grandiflora	Heterospathe_cagayanensis))))))	(Roystonea_regia	(Reinhardtia_latisecta	((Chamaedorea_seifrizii	(Elaeis_guineensis	Elaeis_oleifera))	Attalea_speciosa)))))	Calamus_caryotoides);
((((((Reinhardtia_paiewonskiana	(Pseudophoenix_vinifera	(Reinhardtia_latisecta	((Elaeis_guineensis	Elaeis_oleifera)	Attalea_speciosa))))	(Sclerosperma_profizianum	(Chamaedorea_seifrizii	Orania_palindan)))	(Pelagodoxa_henryana	(Geonoma_undata	((Dypsis_decaryi	(Prestoea_acuminata	(Oenocarpus_bataua	Oenocarpus_minor)))	((Hydriastele_microspadix	Dictyosperma_album)	(Kentiopsis_piersoniorum	(Heterospathe_cagayanensis	(Veitchia_spiralis	Burretiokentia_grandiflora))))))))	Roystonea_regia)	((Iriartea_deltoidea	(Leopoldinia_pulchra	Phoenix_dactylifera))	Serenoa_repens))	Calamus_caryotoides);
((Roystonea_regia	(((Reinhardtia_latisecta	((Elaeis_guineensis	Elaeis_oleifera)	Attalea_speciosa))	(((((Iriartea_deltoidea	(Leopoldinia_pulchra	Phoenix_dactylifera))	Serenoa_repens)	Reinhardtia_paiewonskiana)	(Sclerosperma_profizianum	Pseudophoenix_vinifera))	Orania_palindan))	(Chamaedorea_seifrizii	(Pelagodoxa_henryana	(Geonoma_undata	((Prestoea_acuminata	(Oenocarpus_bataua	Oenocarpus_minor))	(Heterospathe_cagayanensis	((((Hydriastele_microspadix	Dictyosperma_album)	Veitchia_spiralis)	(Kentiopsis_piersoniorum	Dypsis_decaryi))	Burretiokentia_grandiflora))))))))	Calamus_caryotoides);
((((Oenocarpus_bataua	Oenocarpus_minor)	((((Kentiopsis_piersoniorum	Dypsis_decaryi)	(Veitchia_spiralis	Burretiokentia_grandiflora))	(Hydriastele_microspadix	Dictyosperma_album))	Heterospathe_cagayanensis))	(((Pelagodoxa_henryana	((((Serenoa_repens	Phoenix_dactylifera)	Iriartea_deltoidea)	(Sclerosperma_profizianum	Pseudophoenix_vinifera))	(Roystonea_regia	((Orania_palindan	Chamaedorea_seifrizii)	(Reinhardtia_paiewonskiana	(((Leopoldinia_pulchra	Reinhardtia_latisecta)	Attalea_speciosa)	(Elaeis_guineensis	Elaeis_oleifera)))))))	Geonoma_undata)	Prestoea_acuminata))	Calamus_caryotoides);
((Veitchia_spiralis	((Heterospathe_cagayanensis	(Kentiopsis_piersoniorum	(((Geonoma_undata	(Pelagodoxa_henryana	(((((Leopoldinia_pulchra	Serenoa_repens)	Phoenix_dactylifera)	Iriartea_deltoidea)	Pseudophoenix_vinifera)	((Chamaedorea_seifrizii	Roystonea_regia)	((Sclerosperma_profizianum	Orania_palindan)	((((Elaeis_guineensis	Elaeis_oleifera)	Attalea_speciosa)	Reinhardtia_paiewonskiana)	Reinhardtia_latisecta))))))	(Dypsis_decaryi	(Prestoea_acuminata	(Oenocarpus_bataua	Oenocarpus_minor))))	(Dictyosperma_album	Burretiokentia_grandiflora))))	Hydriastele_microspadix))	Calamus_caryotoides);
(((Roystonea_regia	((((Pelagodoxa_henryana	(((((Veitchia_spiralis	(Hydriastele_microspadix	Dictyosperma_album))	(Kentiopsis_piersoniorum	(Dypsis_decaryi	(Prestoea_acuminata	(Oenocarpus_bataua	Oenocarpus_minor)))))	Burretiokentia_grandiflora)	Heterospathe_cagayanensis)	Geonoma_undata))	((Reinhardtia_paiewonskiana	((Serenoa_repens	Phoenix_dactylifera)	Iriartea_deltoidea))	(Sclerosperma_profizianum	Pseudophoenix_vinifera)))	(((Elaeis_guineensis	Elaeis_oleifera)	Attalea_speciosa)	Reinhardtia_latisecta))	(Chamaedorea_seifrizii	Orania_palindan)))	Leopoldinia_pulchra)	Calamus_caryotoides);
(((Oenocarpus_bataua	Oenocarpus_minor)	(((((((Dypsis_decaryi	Burretiokentia_grandiflora)	Veitchia_spiralis)	Heterospathe_cagayanensis)	Kentiopsis_piersoniorum)	Dictyosperma_album)	Hydriastele_microspadix)	(((Chamaedorea_seifrizii	(Prestoea_acuminata	Geonoma_undata))	Pelagodoxa_henryana)	((((Reinhardtia_paiewonskiana	(Pseudophoenix_vinifera	((Serenoa_repens	Phoenix_dactylifera)	Iriartea_deltoidea)))	(((Elaeis_guineensis	Elaeis_oleifera)	Attalea_speciosa)	(Leopoldinia_pulchra	Reinhardtia_latisecta)))	Roystonea_regia)	(Sclerosperma_profizianum	Orania_palindan)))))	Calamus_caryotoides);
((Pseudophoenix_vinifera	((((Leopoldinia_pulchra	Serenoa_repens)	Phoenix_dactylifera)	Iriartea_deltoidea)	(((((Elaeis_guineensis	Elaeis_oleifera)	Attalea_speciosa)	Reinhardtia_latisecta)	((Roystonea_regia	(((Geonoma_undata	(((Veitchia_spiralis	((Burretiokentia_grandiflora	Heterospathe_cagayanensis)	Kentiopsis_piersoniorum))	Dictyosperma_album)	Dypsis_decaryi))	((Hydriastele_microspadix	Pelagodoxa_henryana)	Prestoea_acuminata))	(Oenocarpus_bataua	Oenocarpus_minor)))	(Chamaedorea_seifrizii	(Sclerosperma_profizianum	Orania_palindan))))	Reinhardtia_paiewonskiana)))	Calamus_caryotoides);
((Chamaedorea_seifrizii	(Roystonea_regia	((((Reinhardtia_latisecta	((Elaeis_guineensis	Elaeis_oleifera)	Attalea_speciosa))	((Reinhardtia_paiewonskiana	((Serenoa_repens	(Leopoldinia_pulchra	Phoenix_dactylifera))	Iriartea_deltoidea))	Pseudophoenix_vinifera))	(Sclerosperma_profizianum	Orania_palindan))	((((Prestoea_acuminata	(Oenocarpus_minor	Oenocarpus_bataua))	Geonoma_undata)	(Veitchia_spiralis	((Burretiokentia_grandiflora	(Heterospathe_cagayanensis	Kentiopsis_piersoniorum))	((Hydriastele_microspadix	Dictyosperma_album)	Dypsis_decaryi))))	Pelagodoxa_henryana))))	Calamus_caryotoides);
(((Pseudophoenix_vinifera	(((Reinhardtia_latisecta	((Elaeis_guineensis	Elaeis_oleifera)	Attalea_speciosa))	(Burretiokentia_grandiflora	Roystonea_regia))	((Sclerosperma_profizianum	Orania_palindan)	((Heterospathe_cagayanensis	Pelagodoxa_henryana)	(((((Hydriastele_microspadix	Kentiopsis_piersoniorum)	Dypsis_decaryi)	Dictyosperma_album)	Veitchia_spiralis)	(((Prestoea_acuminata	Chamaedorea_seifrizii)	Geonoma_undata)	(Oenocarpus_minor	Oenocarpus_bataua)))))))	(Reinhardtia_paiewonskiana	(Serenoa_repens	(Leopoldinia_pulchra	(Phoenix_dactylifera	Iriartea_deltoidea)))))	Calamus_caryotoides);
((Roystonea_regia	((((Sclerosperma_profizianum	(((Phoenix_dactylifera	Iriartea_deltoidea)	(Serenoa_repens	Leopoldinia_pulchra))	Pseudophoenix_vinifera))	Reinhardtia_paiewonskiana)	((Reinhardtia_latisecta	((Chamaedorea_seifrizii	(Elaeis_guineensis	Elaeis_oleifera))	Attalea_speciosa))	((((Heterospathe_cagayanensis	((Kentiopsis_piersoniorum	Veitchia_spiralis)	(Dypsis_decaryi	(Hydriastele_microspadix	Dictyosperma_album))))	Geonoma_undata)	(Pelagodoxa_henryana	(Prestoea_acuminata	(Oenocarpus_minor	Oenocarpus_bataua))))	Orania_palindan)))	Burretiokentia_grandiflora))	Calamus_caryotoides);
((((Pseudophoenix_vinifera	((Reinhardtia_latisecta	((Elaeis_guineensis	Elaeis_oleifera)	Attalea_speciosa))	(((Chamaedorea_seifrizii	Prestoea_acuminata)	Geonoma_undata)	(((Sclerosperma_profizianum	Orania_palindan)	Pelagodoxa_henryana)	(((Burretiokentia_grandiflora	Roystonea_regia)	((Veitchia_spiralis	((Hydriastele_microspadix	Dictyosperma_album)	Dypsis_decaryi))	(Heterospathe_cagayanensis	Kentiopsis_piersoniorum)))	(Oenocarpus_minor	Oenocarpus_bataua))))))	Reinhardtia_paiewonskiana)	((Leopoldinia_pulchra	Phoenix_dactylifera)	(Iriartea_deltoidea	Serenoa_repens)))	Calamus_caryotoides);
((Roystonea_regia	((((Prestoea_acuminata	Orania_palindan)	((((Hydriastele_microspadix	Dictyosperma_album)	Kentiopsis_piersoniorum)	(Heterospathe_cagayanensis	(Veitchia_spiralis	Burretiokentia_grandiflora)))	(Dypsis_decaryi	(Oenocarpus_minor	Oenocarpus_bataua))))	(Pelagodoxa_henryana	Geonoma_undata))	((Reinhardtia_paiewonskiana	(((Phoenix_dactylifera	(Serenoa_repens	Leopoldinia_pulchra))	Iriartea_deltoidea)	(Sclerosperma_profizianum	Pseudophoenix_vinifera)))	((Chamaedorea_seifrizii	(Elaeis_guineensis	Elaeis_oleifera))	(Attalea_speciosa	Reinhardtia_latisecta)))))	Calamus_caryotoides);
((Roystonea_regia	(((Sclerosperma_profizianum	(Chamaedorea_seifrizii	Orania_palindan))	((Pelagodoxa_henryana	(((Hydriastele_microspadix	Dictyosperma_album)	((Kentiopsis_piersoniorum	(Dypsis_decaryi	(Veitchia_spiralis	Burretiokentia_grandiflora)))	Heterospathe_cagayanensis))	(Oenocarpus_minor	Oenocarpus_bataua)))	(Prestoea_acuminata	Geonoma_undata)))	((Reinhardtia_paiewonskiana	((Phoenix_dactylifera	(Serenoa_repens	Leopoldinia_pulchra))	(Iriartea_deltoidea	Pseudophoenix_vinifera)))	((Elaeis_guineensis	Elaeis_oleifera)	(Attalea_speciosa	Reinhardtia_latisecta)))))	Calamus_caryotoides);
(((Roystonea_regia	((Sclerosperma_profizianum	Reinhardtia_paiewonskiana)	(((Elaeis_guineensis	Elaeis_oleifera)	Chamaedorea_seifrizii)	(Orania_palindan	(Reinhardtia_latisecta	(((Iriartea_deltoidea	(Phoenix_dactylifera	(Serenoa_repens	Leopoldinia_pulchra)))	Pseudophoenix_vinifera)	((Geonoma_undata	Pelagodoxa_henryana)	(((Hydriastele_microspadix	Dictyosperma_album)	((Kentiopsis_piersoniorum	(Heterospathe_cagayanensis	Burretiokentia_grandiflora))	Veitchia_spiralis))	(Dypsis_decaryi	(Prestoea_acuminata	(Oenocarpus_minor	Oenocarpus_bataua)))))))))))	Attalea_speciosa)	Calamus_caryotoides);
((((((((Hydriastele_microspadix	Pelagodoxa_henryana)	((Geonoma_undata	(((Veitchia_spiralis	Dictyosperma_album)	Kentiopsis_piersoniorum)	(Burretiokentia_grandiflora	Dypsis_decaryi)))	Heterospathe_cagayanensis))	(Prestoea_acuminata	(Oenocarpus_minor	Oenocarpus_bataua)))	Sclerosperma_profizianum)	((Reinhardtia_latisecta	((Elaeis_guineensis	Elaeis_oleifera)	Attalea_speciosa))	Roystonea_regia))	(Chamaedorea_seifrizii	Orania_palindan))	(Reinhardtia_paiewonskiana	((((Phoenix_dactylifera	Leopoldinia_pulchra)	Iriartea_deltoidea)	Serenoa_repens)	Pseudophoenix_vinifera)))	Calamus_caryotoides);
((Oenocarpus_minor	(Oenocarpus_bataua	(((Sclerosperma_profizianum	Orania_palindan)	((((((Veitchia_spiralis	Heterospathe_cagayanensis)	Kentiopsis_piersoniorum)	(Dictyosperma_album	Burretiokentia_grandiflora))	((Roystonea_regia	((Reinhardtia_paiewonskiana	((Serenoa_repens	(Phoenix_dactylifera	Leopoldinia_pulchra))	Iriartea_deltoidea))	((Elaeis_guineensis	Elaeis_oleifera)	(Attalea_speciosa	Reinhardtia_latisecta))))	(Hydriastele_microspadix	Pelagodoxa_henryana)))	(Chamaedorea_seifrizii	(Prestoea_acuminata	Geonoma_undata)))	Pseudophoenix_vinifera))	Dypsis_decaryi)))	Calamus_caryotoides);
(((((Chamaedorea_seifrizii	Orania_palindan)	(((Reinhardtia_paiewonskiana	(Attalea_speciosa	(Elaeis_guineensis	Elaeis_oleifera)))	Reinhardtia_latisecta)	(Pelagodoxa_henryana	(Geonoma_undata	(Sclerosperma_profizianum	(((Dypsis_decaryi	(Prestoea_acuminata	(Oenocarpus_minor	Oenocarpus_bataua)))	((Heterospathe_cagayanensis	(Veitchia_spiralis	Burretiokentia_grandiflora))	(Hydriastele_microspadix	Dictyosperma_album)))	Kentiopsis_piersoniorum))))))	(((Phoenix_dactylifera	(Leopoldinia_pulchra	Serenoa_repens))	Iriartea_deltoidea)	Pseudophoenix_vinifera))	Roystonea_regia)	Calamus_caryotoides);
((((Serenoa_repens	Phoenix_dactylifera)	Iriartea_deltoidea)	((Pseudophoenix_vinifera	Reinhardtia_paiewonskiana)	((Roystonea_regia	((Leopoldinia_pulchra	Reinhardtia_latisecta)	(Attalea_speciosa	(Chamaedorea_seifrizii	(Elaeis_oleifera	Elaeis_guineensis)))))	((Burretiokentia_grandiflora	(((Hydriastele_microspadix	Pelagodoxa_henryana)	(Heterospathe_cagayanensis	(((Kentiopsis_piersoniorum	Dictyosperma_album)	Dypsis_decaryi)	(Geonoma_undata	Veitchia_spiralis))))	(Prestoea_acuminata	(Oenocarpus_minor	Oenocarpus_bataua))))	(Orania_palindan	Sclerosperma_profizianum)))))	Calamus_caryotoides);
((((Serenoa_repens	Phoenix_dactylifera)	Iriartea_deltoidea)	(Pseudophoenix_vinifera	(Roystonea_regia	((((Orania_palindan	Sclerosperma_profizianum)	Chamaedorea_seifrizii)	((((((((Burretiokentia_grandiflora	Dypsis_decaryi)	Veitchia_spiralis)	(Heterospathe_cagayanensis	(Hydriastele_microspadix	Kentiopsis_piersoniorum)))	Dictyosperma_album)	(Prestoea_acuminata	(Oenocarpus_minor	Oenocarpus_bataua)))	Geonoma_undata)	Pelagodoxa_henryana)	(Leopoldinia_pulchra	Reinhardtia_latisecta)))	(Reinhardtia_paiewonskiana	(Attalea_speciosa	(Elaeis_oleifera	Elaeis_guineensis)))))))	Calamus_caryotoides);
((((((Serenoa_repens	(Phoenix_dactylifera	Iriartea_deltoidea))	Pseudophoenix_vinifera)	(((Dictyosperma_album	((Dypsis_decaryi	(Prestoea_acuminata	(Oenocarpus_minor	Oenocarpus_bataua)))	((Hydriastele_microspadix	(Burretiokentia_grandiflora	(Heterospathe_cagayanensis	Kentiopsis_piersoniorum)))	Veitchia_spiralis)))	Geonoma_undata)	Pelagodoxa_henryana))	((Sclerosperma_profizianum	(Orania_palindan	Chamaedorea_seifrizii))	(Reinhardtia_paiewonskiana	(((Leopoldinia_pulchra	Reinhardtia_latisecta)	Attalea_speciosa)	(Elaeis_oleifera	Elaeis_guineensis)))))	Roystonea_regia)	Calamus_caryotoides);
((Attalea_speciosa	(((((Orania_palindan	Chamaedorea_seifrizii)	Roystonea_regia)	((((Leopoldinia_pulchra	Serenoa_repens)	(Phoenix_dactylifera	Iriartea_deltoidea))	Pseudophoenix_vinifera)	(((Prestoea_acuminata	(Hydriastele_microspadix	Pelagodoxa_henryana))	(Geonoma_undata	(((Kentiopsis_piersoniorum	(Burretiokentia_grandiflora	Veitchia_spiralis))	(Dictyosperma_album	Dypsis_decaryi))	Heterospathe_cagayanensis)))	(Oenocarpus_minor	Oenocarpus_bataua))))	Sclerosperma_profizianum)	((Reinhardtia_paiewonskiana	Reinhardtia_latisecta)	(Elaeis_oleifera	Elaeis_guineensis))))	Calamus_caryotoides);
((((Reinhardtia_paiewonskiana	(Serenoa_repens	((Leopoldinia_pulchra	Phoenix_dactylifera)	Iriartea_deltoidea)))	Pseudophoenix_vinifera)	(((((((Hydriastele_microspadix	Dictyosperma_album)	((Kentiopsis_piersoniorum	(Burretiokentia_grandiflora	Dypsis_decaryi))	Veitchia_spiralis))	Heterospathe_cagayanensis)	Pelagodoxa_henryana)	((Oenocarpus_minor	Oenocarpus_bataua)	Geonoma_undata))	(Orania_palindan	Prestoea_acuminata))	(Sclerosperma_profizianum	(Roystonea_regia	(Reinhardtia_latisecta	((Chamaedorea_seifrizii	(Elaeis_oleifera	Elaeis_guineensis))	Attalea_speciosa))))))	Calamus_caryotoides);
((((Reinhardtia_paiewonskiana	(Serenoa_repens	((Leopoldinia_pulchra	Phoenix_dactylifera)	Iriartea_deltoidea)))	Pseudophoenix_vinifera)	(((Geonoma_undata	Pelagodoxa_henryana)	((Orania_palindan	Prestoea_acuminata)	((Dypsis_decaryi	(Sclerosperma_profizianum	(Oenocarpus_minor	Oenocarpus_bataua)))	((Kentiopsis_piersoniorum	((Burretiokentia_grandiflora	Veitchia_spiralis)	Heterospathe_cagayanensis))	(Dictyosperma_album	Hydriastele_microspadix)))))	(Roystonea_regia	(Reinhardtia_latisecta	((Chamaedorea_seifrizii	(Elaeis_oleifera	Elaeis_guineensis))	Attalea_speciosa)))))	Calamus_caryotoides);
((Roystonea_regia	(((Reinhardtia_latisecta	((Elaeis_oleifera	Elaeis_guineensis)	Attalea_speciosa))	((Orania_palindan	Sclerosperma_profizianum)	((Geonoma_undata	((Heterospathe_cagayanensis	((((Dictyosperma_album	Hydriastele_microspadix)	Dypsis_decaryi)	(Veitchia_spiralis	Kentiopsis_piersoniorum))	Burretiokentia_grandiflora))	(Prestoea_acuminata	(Oenocarpus_minor	Oenocarpus_bataua))))	Pelagodoxa_henryana)))	(((((Serenoa_repens	Leopoldinia_pulchra)	Phoenix_dactylifera)	Iriartea_deltoidea)	Pseudophoenix_vinifera)	(Chamaedorea_seifrizii	Reinhardtia_paiewonskiana))))	Calamus_caryotoides);
((Oenocarpus_bataua	(Oenocarpus_minor	(Prestoea_acuminata	((Geonoma_undata	(((Veitchia_spiralis	(Dictyosperma_album	Hydriastele_microspadix))	((Heterospathe_cagayanensis	Burretiokentia_grandiflora)	Kentiopsis_piersoniorum))	((((((Leopoldinia_pulchra	Reinhardtia_latisecta)	((Elaeis_oleifera	(Chamaedorea_seifrizii	Elaeis_guineensis))	Attalea_speciosa))	Roystonea_regia)	((((Serenoa_repens	Phoenix_dactylifera)	Iriartea_deltoidea)	Pseudophoenix_vinifera)	Reinhardtia_paiewonskiana))	(Orania_palindan	Sclerosperma_profizianum))	Pelagodoxa_henryana)))	Dypsis_decaryi))))	Calamus_caryotoides);
((Roystonea_regia	(((Chamaedorea_seifrizii	Orania_palindan)	Sclerosperma_profizianum)	(((((Serenoa_repens	(Phoenix_dactylifera	Iriartea_deltoidea))	Pseudophoenix_vinifera)	Reinhardtia_paiewonskiana)	((Leopoldinia_pulchra	Reinhardtia_latisecta)	((Elaeis_oleifera	Elaeis_guineensis)	Attalea_speciosa)))	((Pelagodoxa_henryana	Geonoma_undata)	((Dypsis_decaryi	(((Hydriastele_microspadix	(Burretiokentia_grandiflora	(Heterospathe_cagayanensis	Kentiopsis_piersoniorum)))	Veitchia_spiralis)	Dictyosperma_album))	((Oenocarpus_bataua	Oenocarpus_minor)	Prestoea_acuminata))))))	Calamus_caryotoides);
((Roystonea_regia	(((Reinhardtia_latisecta	((Elaeis_oleifera	Elaeis_guineensis)	Attalea_speciosa))	(((Chamaedorea_seifrizii	Orania_palindan)	Sclerosperma_profizianum)	(Pseudophoenix_vinifera	(((Phoenix_dactylifera	Leopoldinia_pulchra)	(Serenoa_repens	Iriartea_deltoidea))	Reinhardtia_paiewonskiana))))	((Pelagodoxa_henryana	(Prestoea_acuminata	Geonoma_undata))	(((Hydriastele_microspadix	Dictyosperma_album)	(((Burretiokentia_grandiflora	Heterospathe_cagayanensis)	Kentiopsis_piersoniorum)	(Dypsis_decaryi	Veitchia_spiralis)))	(Oenocarpus_bataua	Oenocarpus_minor)))))	Calamus_caryotoides);
(((((((Leopoldinia_pulchra	Reinhardtia_latisecta)	Attalea_speciosa)	((((Oenocarpus_minor	Oenocarpus_bataua)	(((Reinhardtia_paiewonskiana	Pseudophoenix_vinifera)	((Phoenix_dactylifera	Serenoa_repens)	Iriartea_deltoidea))	(Burretiokentia_grandiflora	Prestoea_acuminata)))	((Heterospathe_cagayanensis	Pelagodoxa_henryana)	(((((Geonoma_undata	Veitchia_spiralis)	Dictyosperma_album)	Kentiopsis_piersoniorum)	Dypsis_decaryi)	Hydriastele_microspadix)))	(Orania_palindan	Sclerosperma_profizianum)))	(Elaeis_guineensis	Elaeis_oleifera))	Roystonea_regia)	Chamaedorea_seifrizii)	Calamus_caryotoides);
((((((((Kentiopsis_piersoniorum	Dypsis_decaryi)	(Veitchia_spiralis	Burretiokentia_grandiflora))	(Hydriastele_microspadix	Dictyosperma_album))	((Oenocarpus_minor	Oenocarpus_bataua)	Prestoea_acuminata))	((Heterospathe_cagayanensis	Pelagodoxa_henryana)	(Leopoldinia_pulchra	Geonoma_undata)))	((Reinhardtia_latisecta	((Chamaedorea_seifrizii	(Elaeis_guineensis	Elaeis_oleifera))	Attalea_speciosa))	((Orania_palindan	Sclerosperma_profizianum)	Roystonea_regia)))	((Pseudophoenix_vinifera	((Phoenix_dactylifera	Serenoa_repens)	Iriartea_deltoidea))	Reinhardtia_paiewonskiana))	Calamus_caryotoides);
((Veitchia_spiralis	(((Leopoldinia_pulchra	Hydriastele_microspadix)	Dictyosperma_album)	(((Dypsis_decaryi	(Oenocarpus_minor	Oenocarpus_bataua))	((Sclerosperma_profizianum	((((Reinhardtia_latisecta	Attalea_speciosa)	(Elaeis_guineensis	Elaeis_oleifera))	Orania_palindan)	((Pseudophoenix_vinifera	(Reinhardtia_paiewonskiana	(Iriartea_deltoidea	(Phoenix_dactylifera	Serenoa_repens))))	Roystonea_regia)))	(Pelagodoxa_henryana	(Chamaedorea_seifrizii	(Prestoea_acuminata	Geonoma_undata)))))	((Kentiopsis_piersoniorum	Burretiokentia_grandiflora)	Heterospathe_cagayanensis))))	Calamus_caryotoides);
(((((((Hydriastele_microspadix	Pelagodoxa_henryana)	((Geonoma_undata	(Kentiopsis_piersoniorum	((Dictyosperma_album	Burretiokentia_grandiflora)	((Leopoldinia_pulchra	Veitchia_spiralis)	Heterospathe_cagayanensis))))	(Dypsis_decaryi	(Prestoea_acuminata	(Oenocarpus_minor	Oenocarpus_bataua)))))	(Sclerosperma_profizianum	(Pseudophoenix_vinifera	(Iriartea_deltoidea	(Phoenix_dactylifera	Serenoa_repens)))))	(Reinhardtia_latisecta	(Reinhardtia_paiewonskiana	(Attalea_speciosa	(Elaeis_guineensis	Elaeis_oleifera)))))	(Chamaedorea_seifrizii	Orania_palindan))	Roystonea_regia)	Calamus_caryotoides);
(((((Sclerosperma_profizianum	Orania_palindan)	((Pelagodoxa_henryana	(((Veitchia_spiralis	(Dictyosperma_album	(Dypsis_decaryi	((Heterospathe_cagayanensis	(Burretiokentia_grandiflora	Kentiopsis_piersoniorum))	Hydriastele_microspadix))))	(Oenocarpus_minor	Oenocarpus_bataua))	(Prestoea_acuminata	Geonoma_undata)))	(Pseudophoenix_vinifera	(Iriartea_deltoidea	(Phoenix_dactylifera	Serenoa_repens)))))	(Chamaedorea_seifrizii	((Leopoldinia_pulchra	Reinhardtia_latisecta)	(Reinhardtia_paiewonskiana	(Attalea_speciosa	(Elaeis_guineensis	Elaeis_oleifera))))))	Roystonea_regia)	Calamus_caryotoides);
(((Iriartea_deltoidea	(Phoenix_dactylifera	Serenoa_repens))	(((Leopoldinia_pulchra	Reinhardtia_latisecta)	(Attalea_speciosa	(Elaeis_guineensis	Elaeis_oleifera)))	(Reinhardtia_paiewonskiana	((((((Hydriastele_microspadix	Dictyosperma_album)	(Veitchia_spiralis	(Dypsis_decaryi	(Heterospathe_cagayanensis	(Burretiokentia_grandiflora	Kentiopsis_piersoniorum)))))	(Prestoea_acuminata	(Oenocarpus_minor	Oenocarpus_bataua)))	(Geonoma_undata	Pelagodoxa_henryana))	(Chamaedorea_seifrizii	Orania_palindan))	((Sclerosperma_profizianum	Pseudophoenix_vinifera)	Roystonea_regia)))))	Calamus_caryotoides);
((Roystonea_regia	((((((Hydriastele_microspadix	Dictyosperma_album)	(Veitchia_spiralis	((Burretiokentia_grandiflora	Dypsis_decaryi)	(Heterospathe_cagayanensis	Kentiopsis_piersoniorum))))	Geonoma_undata)	((Prestoea_acuminata	(Oenocarpus_minor	Oenocarpus_bataua))	Pelagodoxa_henryana))	Chamaedorea_seifrizii)	((Orania_palindan	(Sclerosperma_profizianum	Pseudophoenix_vinifera))	((Reinhardtia_paiewonskiana	(Iriartea_deltoidea	(Phoenix_dactylifera	(Leopoldinia_pulchra	Serenoa_repens))))	(Reinhardtia_latisecta	(Attalea_speciosa	(Elaeis_guineensis	Elaeis_oleifera)))))))	Calamus_caryotoides);
(((Pseudophoenix_vinifera	(Serenoa_repens	(Iriartea_deltoidea	(Leopoldinia_pulchra	Phoenix_dactylifera))))	((((Reinhardtia_latisecta	(Attalea_speciosa	(Elaeis_guineensis	Elaeis_oleifera)))	Roystonea_regia)	((Sclerosperma_profizianum	(Pelagodoxa_henryana	((Prestoea_acuminata	Geonoma_undata)	((((Dictyosperma_album	Burretiokentia_grandiflora)	(Kentiopsis_piersoniorum	((Veitchia_spiralis	Heterospathe_cagayanensis)	Hydriastele_microspadix)))	Dypsis_decaryi)	(Oenocarpus_minor	Oenocarpus_bataua)))))	(Chamaedorea_seifrizii	Orania_palindan)))	Reinhardtia_paiewonskiana))	Calamus_caryotoides);
(((Pseudophoenix_vinifera	(Iriartea_deltoidea	((Leopoldinia_pulchra	Phoenix_dactylifera)	Serenoa_repens)))	((((Orania_palindan	((Pelagodoxa_henryana	(Geonoma_undata	(((Dictyosperma_album	((Veitchia_spiralis	Kentiopsis_piersoniorum)	(Heterospathe_cagayanensis	(Burretiokentia_grandiflora	Hydriastele_microspadix))))	Dypsis_decaryi)	((Prestoea_acuminata	Oenocarpus_minor)	Oenocarpus_bataua))))	Sclerosperma_profizianum))	(Reinhardtia_latisecta	(Attalea_speciosa	(Chamaedorea_seifrizii	(Elaeis_guineensis	Elaeis_oleifera)))))	Roystonea_regia)	Reinhardtia_paiewonskiana))	Calamus_caryotoides);
(((Iriartea_deltoidea	(Phoenix_dactylifera	(Serenoa_repens	Leopoldinia_pulchra)))	((((Pelagodoxa_henryana	Geonoma_undata)	(((Attalea_speciosa	Reinhardtia_latisecta)	(((((Veitchia_spiralis	Heterospathe_cagayanensis)	Kentiopsis_piersoniorum)	(Burretiokentia_grandiflora	(Hydriastele_microspadix	Dictyosperma_album)))	Dypsis_decaryi)	((Sclerosperma_profizianum	Oenocarpus_minor)	Oenocarpus_bataua)))	(Orania_palindan	Prestoea_acuminata)))	((Roystonea_regia	(Elaeis_guineensis	Elaeis_oleifera))	Chamaedorea_seifrizii))	(Reinhardtia_paiewonskiana	Pseudophoenix_vinifera)))	Calamus_caryotoides);
((Reinhardtia_paiewonskiana	((Pseudophoenix_vinifera	(Roystonea_regia	(((((Veitchia_spiralis	Dictyosperma_album)	(((Heterospathe_cagayanensis	Kentiopsis_piersoniorum)	Hydriastele_microspadix)	Burretiokentia_grandiflora))	(Dypsis_decaryi	(Oenocarpus_bataua	Oenocarpus_minor)))	(Pelagodoxa_henryana	((Chamaedorea_seifrizii	Prestoea_acuminata)	Geonoma_undata)))	((Reinhardtia_latisecta	(Attalea_speciosa	(Elaeis_oleifera	Elaeis_guineensis)))	(Sclerosperma_profizianum	Orania_palindan)))))	((Iriartea_deltoidea	Serenoa_repens)	(Leopoldinia_pulchra	Phoenix_dactylifera))))	Calamus_caryotoides);
((Roystonea_regia	((((((Serenoa_repens	Leopoldinia_pulchra)	Phoenix_dactylifera)	Reinhardtia_paiewonskiana)	(Reinhardtia_latisecta	(Attalea_speciosa	(Elaeis_oleifera	Elaeis_guineensis))))	((Pelagodoxa_henryana	(((((((Kentiopsis_piersoniorum	Burretiokentia_grandiflora)	Heterospathe_cagayanensis)	Veitchia_spiralis)	(Dypsis_decaryi	(Hydriastele_microspadix	Dictyosperma_album)))	(Oenocarpus_bataua	Oenocarpus_minor))	Prestoea_acuminata)	Geonoma_undata))	(Sclerosperma_profizianum	(Chamaedorea_seifrizii	Orania_palindan))))	(Iriartea_deltoidea	Pseudophoenix_vinifera)))	Calamus_caryotoides);
((Roystonea_regia	((Chamaedorea_seifrizii	Orania_palindan)	((Geonoma_undata	(Pelagodoxa_henryana	((((Dictyosperma_album	(Veitchia_spiralis	((Kentiopsis_piersoniorum	Burretiokentia_grandiflora)	Heterospathe_cagayanensis)))	Dypsis_decaryi)	Hydriastele_microspadix)	((Oenocarpus_bataua	Oenocarpus_minor)	Prestoea_acuminata))))	((Reinhardtia_latisecta	(Attalea_speciosa	(Elaeis_oleifera	Elaeis_guineensis)))	(Reinhardtia_paiewonskiana	(Sclerosperma_profizianum	((((Leopoldinia_pulchra	Phoenix_dactylifera)	Iriartea_deltoidea)	Serenoa_repens)	Pseudophoenix_vinifera)))))))	Calamus_caryotoides);
((Roystonea_regia	((((Phoenix_dactylifera	Iriartea_deltoidea)	(Leopoldinia_pulchra	Serenoa_repens))	Pseudophoenix_vinifera)	(((Pelagodoxa_henryana	((((Dypsis_decaryi	((Oenocarpus_bataua	Oenocarpus_minor)	Prestoea_acuminata))	(Hydriastele_microspadix	Dictyosperma_album))	((Burretiokentia_grandiflora	Heterospathe_cagayanensis)	Veitchia_spiralis))	Kentiopsis_piersoniorum))	Geonoma_undata)	((Sclerosperma_profizianum	Orania_palindan)	(Reinhardtia_latisecta	(Attalea_speciosa	((Reinhardtia_paiewonskiana	Chamaedorea_seifrizii)	(Elaeis_oleifera	Elaeis_guineensis))))))))	Calamus_caryotoides);
(((Oenocarpus_bataua	Oenocarpus_minor)	(((((Reinhardtia_paiewonskiana	(((Phoenix_dactylifera	Iriartea_deltoidea)	(Leopoldinia_pulchra	Serenoa_repens))	Pseudophoenix_vinifera))	(Sclerosperma_profizianum	Orania_palindan))	(((Reinhardtia_latisecta	Attalea_speciosa)	(Chamaedorea_seifrizii	(Elaeis_oleifera	Elaeis_guineensis)))	Roystonea_regia))	((Prestoea_acuminata	Geonoma_undata)	(Hydriastele_microspadix	Pelagodoxa_henryana)))	(((Kentiopsis_piersoniorum	Heterospathe_cagayanensis)	((Burretiokentia_grandiflora	Dypsis_decaryi)	Veitchia_spiralis))	Dictyosperma_album)))	Calamus_caryotoides);
(((Reinhardtia_paiewonskiana	((((Leopoldinia_pulchra	Phoenix_dactylifera)	Iriartea_deltoidea)	Serenoa_repens)	Pseudophoenix_vinifera))	((Reinhardtia_latisecta	((Chamaedorea_seifrizii	(Elaeis_oleifera	Elaeis_guineensis))	Attalea_speciosa))	((((Geonoma_undata	Pelagodoxa_henryana)	(((Hydriastele_microspadix	Dictyosperma_album)	(((Kentiopsis_piersoniorum	Heterospathe_cagayanensis)	Veitchia_spiralis)	(Burretiokentia_grandiflora	Dypsis_decaryi)))	(Prestoea_acuminata	(Oenocarpus_bataua	Oenocarpus_minor))))	(Sclerosperma_profizianum	Orania_palindan))	Roystonea_regia)))	Calamus_caryotoides);
((Orania_palindan	((((Sclerosperma_profizianum	Pseudophoenix_vinifera)	((Pelagodoxa_henryana	(Geonoma_undata	Prestoea_acuminata))	((((Burretiokentia_grandiflora	Hydriastele_microspadix)	(Veitchia_spiralis	((Dypsis_decaryi	Kentiopsis_piersoniorum)	Dictyosperma_album)))	Heterospathe_cagayanensis)	(Oenocarpus_bataua	Oenocarpus_minor))))	(Reinhardtia_latisecta	((Chamaedorea_seifrizii	(Elaeis_oleifera	Elaeis_guineensis))	Attalea_speciosa)))	((Reinhardtia_paiewonskiana	((Iriartea_deltoidea	(Leopoldinia_pulchra	Phoenix_dactylifera))	Serenoa_repens))	Roystonea_regia)))	Calamus_caryotoides);
((((Iriartea_deltoidea	(Leopoldinia_pulchra	Phoenix_dactylifera))	Serenoa_repens)	(Roystonea_regia	((((Pelagodoxa_henryana	Geonoma_undata)	((((Veitchia_spiralis	(Kentiopsis_piersoniorum	(Burretiokentia_grandiflora	Dypsis_decaryi)))	(Hydriastele_microspadix	Dictyosperma_album))	Heterospathe_cagayanensis)	(Prestoea_acuminata	(Oenocarpus_bataua	Oenocarpus_minor))))	(Sclerosperma_profizianum	(Chamaedorea_seifrizii	Orania_palindan)))	((((Elaeis_oleifera	Elaeis_guineensis)	(Reinhardtia_paiewonskiana	Pseudophoenix_vinifera))	Reinhardtia_latisecta)	Attalea_speciosa))))	Calamus_caryotoides);
((((Leopoldinia_pulchra	Phoenix_dactylifera)	(Serenoa_repens	Iriartea_deltoidea))	(Reinhardtia_paiewonskiana	((((Sclerosperma_profizianum	(Chamaedorea_seifrizii	Orania_palindan))	(Roystonea_regia	((Prestoea_acuminata	(Oenocarpus_bataua	Oenocarpus_minor))	((Pelagodoxa_henryana	Geonoma_undata)	((Veitchia_spiralis	((Dypsis_decaryi	Kentiopsis_piersoniorum)	(Heterospathe_cagayanensis	Burretiokentia_grandiflora)))	(Hydriastele_microspadix	Dictyosperma_album))))))	(Reinhardtia_latisecta	(Attalea_speciosa	(Elaeis_oleifera	Elaeis_guineensis))))	Pseudophoenix_vinifera)))	Calamus_caryotoides);
((Roystonea_regia	(((Pelagodoxa_henryana	(Leopoldinia_pulchra	Geonoma_undata))	(((Dictyosperma_album	(Burretiokentia_grandiflora	(Heterospathe_cagayanensis	(Kentiopsis_piersoniorum	(Dypsis_decaryi	Veitchia_spiralis)))))	(Hydriastele_microspadix	(Oenocarpus_bataua	Oenocarpus_minor)))	Prestoea_acuminata))	(((Reinhardtia_latisecta	(Attalea_speciosa	(Elaeis_oleifera	Elaeis_guineensis)))	((Sclerosperma_profizianum	Orania_palindan)	(Reinhardtia_paiewonskiana	(Pseudophoenix_vinifera	((Serenoa_repens	Phoenix_dactylifera)	Iriartea_deltoidea)))))	Chamaedorea_seifrizii)))	Calamus_caryotoides);
((((Reinhardtia_paiewonskiana	((((Sclerosperma_profizianum	Orania_palindan)	(Pelagodoxa_henryana	(((Oenocarpus_minor	Oenocarpus_bataua)	(((((Dypsis_decaryi	Kentiopsis_piersoniorum)	Dictyosperma_album)	Veitchia_spiralis)	Hydriastele_microspadix)	(Burretiokentia_grandiflora	Heterospathe_cagayanensis)))	(Prestoea_acuminata	Geonoma_undata))))	Roystonea_regia)	(Reinhardtia_latisecta	((Chamaedorea_seifrizii	(Elaeis_guineensis	Elaeis_oleifera))	Attalea_speciosa))))	Pseudophoenix_vinifera)	(((Serenoa_repens	Leopoldinia_pulchra)	Phoenix_dactylifera)	Iriartea_deltoidea))	Calamus_caryotoides);
((((Roystonea_regia	(Reinhardtia_latisecta	((Elaeis_guineensis	Elaeis_oleifera)	Attalea_speciosa)))	((Sclerosperma_profizianum	Orania_palindan)	((Pseudophoenix_vinifera	(Reinhardtia_paiewonskiana	(((Phoenix_dactylifera	Leopoldinia_pulchra)	Iriartea_deltoidea)	Serenoa_repens)))	(Pelagodoxa_henryana	(((Prestoea_acuminata	(Oenocarpus_minor	Oenocarpus_bataua))	(((Veitchia_spiralis	Dypsis_decaryi)	((Burretiokentia_grandiflora	Heterospathe_cagayanensis)	(Hydriastele_microspadix	Kentiopsis_piersoniorum)))	Dictyosperma_album))	Geonoma_undata)))))	Chamaedorea_seifrizii)	Calamus_caryotoides);
((((Phoenix_dactylifera	Iriartea_deltoidea)	Serenoa_repens)	((Pseudophoenix_vinifera	Reinhardtia_paiewonskiana)	(((Roystonea_regia	(Chamaedorea_seifrizii	(Elaeis_guineensis	Elaeis_oleifera)))	((Sclerosperma_profizianum	Orania_palindan)	(Reinhardtia_latisecta	(Pelagodoxa_henryana	((((((Leopoldinia_pulchra	Veitchia_spiralis)	Heterospathe_cagayanensis)	Prestoea_acuminata)	(Kentiopsis_piersoniorum	Burretiokentia_grandiflora))	((Dypsis_decaryi	(Oenocarpus_minor	Oenocarpus_bataua))	(Hydriastele_microspadix	Dictyosperma_album)))	Geonoma_undata)))))	Attalea_speciosa)))	Calamus_caryotoides);
((((Phoenix_dactylifera	Serenoa_repens)	(Iriartea_deltoidea	Leopoldinia_pulchra))	(Reinhardtia_paiewonskiana	(Pseudophoenix_vinifera	(((Sclerosperma_profizianum	Orania_palindan)	(Hydriastele_microspadix	((Chamaedorea_seifrizii	(Prestoea_acuminata	Geonoma_undata))	(((Dictyosperma_album	(((Burretiokentia_grandiflora	Kentiopsis_piersoniorum)	Heterospathe_cagayanensis)	Veitchia_spiralis))	(Dypsis_decaryi	(Oenocarpus_minor	Oenocarpus_bataua)))	Pelagodoxa_henryana))))	(((Elaeis_guineensis	Elaeis_oleifera)	(Attalea_speciosa	Reinhardtia_latisecta))	Roystonea_regia)))))	Calamus_caryotoides);
((Roystonea_regia	((((Sclerosperma_profizianum	Orania_palindan)	((Chamaedorea_seifrizii	(Elaeis_guineensis	Elaeis_oleifera))	(Attalea_speciosa	(Leopoldinia_pulchra	Reinhardtia_latisecta))))	(Reinhardtia_paiewonskiana	(Pseudophoenix_vinifera	((Phoenix_dactylifera	Iriartea_deltoidea)	Serenoa_repens))))	(((Heterospathe_cagayanensis	(((Dypsis_decaryi	Burretiokentia_grandiflora)	(Veitchia_spiralis	Kentiopsis_piersoniorum))	(Hydriastele_microspadix	Dictyosperma_album)))	(Prestoea_acuminata	(Oenocarpus_minor	Oenocarpus_bataua)))	(Geonoma_undata	Pelagodoxa_henryana))))	Calamus_caryotoides);
((Roystonea_regia	(((((((Elaeis_guineensis	Elaeis_oleifera)	Attalea_speciosa)	(Leopoldinia_pulchra	Reinhardtia_latisecta))	(Reinhardtia_paiewonskiana	Pseudophoenix_vinifera))	((Iriartea_deltoidea	(Serenoa_repens	Phoenix_dactylifera))	((((Hydriastele_microspadix	Dictyosperma_album)	((Heterospathe_cagayanensis	(Kentiopsis_piersoniorum	Burretiokentia_grandiflora))	(Dypsis_decaryi	Veitchia_spiralis)))	(Oenocarpus_minor	Oenocarpus_bataua))	((Prestoea_acuminata	Geonoma_undata)	Pelagodoxa_henryana))))	Chamaedorea_seifrizii)	(Sclerosperma_profizianum	Orania_palindan)))	Calamus_caryotoides);
((((Pseudophoenix_vinifera	Reinhardtia_paiewonskiana)	(((Reinhardtia_latisecta	Attalea_speciosa)	((Sclerosperma_profizianum	(Chamaedorea_seifrizii	Orania_palindan))	((Pelagodoxa_henryana	(((((Burretiokentia_grandiflora	(Heterospathe_cagayanensis	Kentiopsis_piersoniorum))	(Veitchia_spiralis	(Hydriastele_microspadix	Dictyosperma_album)))	Dypsis_decaryi)	(Prestoea_acuminata	(Oenocarpus_minor	Oenocarpus_bataua)))	Geonoma_undata))	Roystonea_regia)))	(Elaeis_guineensis	Elaeis_oleifera)))	(Phoenix_dactylifera	(Iriartea_deltoidea	(Leopoldinia_pulchra	Serenoa_repens))))	Calamus_caryotoides);
(((Pseudophoenix_vinifera	(Roystonea_regia	((((Reinhardtia_latisecta	Attalea_speciosa)	(Elaeis_guineensis	Elaeis_oleifera))	(Sclerosperma_profizianum	(Chamaedorea_seifrizii	Orania_palindan)))	(Pelagodoxa_henryana	((((((Prestoea_acuminata	Burretiokentia_grandiflora)	Hydriastele_microspadix)	((Oenocarpus_minor	Oenocarpus_bataua)	Dictyosperma_album))	(Heterospathe_cagayanensis	(Veitchia_spiralis	Dypsis_decaryi)))	Kentiopsis_piersoniorum)	Geonoma_undata)))))	(Reinhardtia_paiewonskiana	((Iriartea_deltoidea	(Leopoldinia_pulchra	Phoenix_dactylifera))	Serenoa_repens)))	Calamus_caryotoides);
((((((Sclerosperma_profizianum	Orania_palindan)	(Reinhardtia_latisecta	((Reinhardtia_paiewonskiana	Pseudophoenix_vinifera)	(Attalea_speciosa	(Elaeis_guineensis	Elaeis_oleifera)))))	Roystonea_regia)	((((Oenocarpus_minor	Oenocarpus_bataua)	(Pelagodoxa_henryana	Iriartea_deltoidea))	(Hydriastele_microspadix	(((Dictyosperma_album	(Burretiokentia_grandiflora	Veitchia_spiralis))	(Heterospathe_cagayanensis	Kentiopsis_piersoniorum))	Dypsis_decaryi)))	((Prestoea_acuminata	Geonoma_undata)	Chamaedorea_seifrizii)))	((Leopoldinia_pulchra	Serenoa_repens)	Phoenix_dactylifera))	Calamus_caryotoides);
(((((Sclerosperma_profizianum	Orania_palindan)	((((Attalea_speciosa	(Elaeis_guineensis	Elaeis_oleifera))	Reinhardtia_paiewonskiana)	Reinhardtia_latisecta)	Roystonea_regia))	((((Leopoldinia_pulchra	Phoenix_dactylifera)	(Serenoa_repens	Iriartea_deltoidea))	Pseudophoenix_vinifera)	(((((Hydriastele_microspadix	Dictyosperma_album)	((Burretiokentia_grandiflora	Veitchia_spiralis)	(Kentiopsis_piersoniorum	Dypsis_decaryi)))	Heterospathe_cagayanensis)	(Oenocarpus_minor	Oenocarpus_bataua))	((Prestoea_acuminata	Geonoma_undata)	Pelagodoxa_henryana))))	Chamaedorea_seifrizii)	Calamus_caryotoides);
((((Prestoea_acuminata	(Veitchia_spiralis	(((Heterospathe_cagayanensis	Pelagodoxa_henryana)	((Burretiokentia_grandiflora	Roystonea_regia)	((Sclerosperma_profizianum	Orania_palindan)	(((Reinhardtia_paiewonskiana	((Iriartea_deltoidea	Phoenix_dactylifera)	Serenoa_repens))	Pseudophoenix_vinifera)	((Leopoldinia_pulchra	Reinhardtia_latisecta)	((Elaeis_guineensis	Elaeis_oleifera)	Attalea_speciosa))))))	(((Dictyosperma_album	(Kentiopsis_piersoniorum	Dypsis_decaryi))	Hydriastele_microspadix)	(Oenocarpus_minor	Oenocarpus_bataua)))))	Chamaedorea_seifrizii)	Geonoma_undata)	Calamus_caryotoides);
(((Reinhardtia_paiewonskiana	((Iriartea_deltoidea	(Leopoldinia_pulchra	Phoenix_dactylifera))	Serenoa_repens))	(Pseudophoenix_vinifera	((Sclerosperma_profizianum	(Chamaedorea_seifrizii	Orania_palindan))	(((Elaeis_guineensis	Elaeis_oleifera)	(Attalea_speciosa	Reinhardtia_latisecta))	(Roystonea_regia	((Prestoea_acuminata	(Oenocarpus_minor	Oenocarpus_bataua))	(Pelagodoxa_henryana	((((((Burretiokentia_grandiflora	Heterospathe_cagayanensis)	Kentiopsis_piersoniorum)	Veitchia_spiralis)	Dictyosperma_album)	Dypsis_decaryi)	(Hydriastele_microspadix	Geonoma_undata)))))))))	Calamus_caryotoides);
(((((((Sclerosperma_profizianum	Orania_palindan)	Chamaedorea_seifrizii)	(Roystonea_regia	(Attalea_speciosa	(Elaeis_guineensis	Elaeis_oleifera))))	((((Prestoea_acuminata	Geonoma_undata)	((Oenocarpus_minor	Oenocarpus_bataua)	Pelagodoxa_henryana))	(((Dypsis_decaryi	Veitchia_spiralis)	((Burretiokentia_grandiflora	Heterospathe_cagayanensis)	Kentiopsis_piersoniorum))	(Hydriastele_microspadix	Dictyosperma_album)))	Reinhardtia_latisecta))	((Phoenix_dactylifera	(Iriartea_deltoidea	Leopoldinia_pulchra))	Serenoa_repens))	(Reinhardtia_paiewonskiana	Pseudophoenix_vinifera))	Calamus_caryotoides);
((((Reinhardtia_paiewonskiana	(((Roystonea_regia	(Reinhardtia_latisecta	(Attalea_speciosa	(Elaeis_guineensis	Elaeis_oleifera))))	((Pelagodoxa_henryana	(Prestoea_acuminata	Geonoma_undata))	((Dypsis_decaryi	(Oenocarpus_minor	Oenocarpus_bataua))	(((Burretiokentia_grandiflora	Heterospathe_cagayanensis)	Kentiopsis_piersoniorum)	((Hydriastele_microspadix	Dictyosperma_album)	Veitchia_spiralis)))))	(Sclerosperma_profizianum	(Chamaedorea_seifrizii	Orania_palindan))))	(Phoenix_dactylifera	(Leopoldinia_pulchra	Serenoa_repens)))	(Iriartea_deltoidea	Pseudophoenix_vinifera))	Calamus_caryotoides);
((Roystonea_regia	((Reinhardtia_latisecta	(Attalea_speciosa	(Elaeis_guineensis	Elaeis_oleifera)))	(Leopoldinia_pulchra	((((((Phoenix_dactylifera	Iriartea_deltoidea)	Serenoa_repens)	(Sclerosperma_profizianum	Pseudophoenix_vinifera))	Reinhardtia_paiewonskiana)	((Pelagodoxa_henryana	(Prestoea_acuminata	Geonoma_undata))	((Dypsis_decaryi	(Oenocarpus_minor	Oenocarpus_bataua))	(((Burretiokentia_grandiflora	Heterospathe_cagayanensis)	Kentiopsis_piersoniorum)	((Hydriastele_microspadix	Dictyosperma_album)	Veitchia_spiralis)))))	(Chamaedorea_seifrizii	Orania_palindan)))))	Calamus_caryotoides);
(((((Chamaedorea_seifrizii	Reinhardtia_paiewonskiana)	((Roystonea_regia	(Elaeis_guineensis	Elaeis_oleifera))	((Pelagodoxa_henryana	((Prestoea_acuminata	((Dypsis_decaryi	(Oenocarpus_minor	Oenocarpus_bataua))	(((Burretiokentia_grandiflora	Heterospathe_cagayanensis)	Kentiopsis_piersoniorum)	((Hydriastele_microspadix	Dictyosperma_album)	Veitchia_spiralis))))	Geonoma_undata))	((Attalea_speciosa	Reinhardtia_latisecta)	(Sclerosperma_profizianum	Orania_palindan)))))	Pseudophoenix_vinifera)	((Phoenix_dactylifera	Iriartea_deltoidea)	(Leopoldinia_pulchra	Serenoa_repens)))	Calamus_caryotoides);
(((((Roystonea_regia	((Reinhardtia_latisecta	(Attalea_speciosa	(Chamaedorea_seifrizii	(Elaeis_guineensis	Elaeis_oleifera))))	(Sclerosperma_profizianum	Orania_palindan)))	((((Dypsis_decaryi	((Veitchia_spiralis	((Heterospathe_cagayanensis	Kentiopsis_piersoniorum)	Burretiokentia_grandiflora))	Dictyosperma_album))	Geonoma_undata)	(Prestoea_acuminata	(Hydriastele_microspadix	Pelagodoxa_henryana)))	(Oenocarpus_minor	Oenocarpus_bataua)))	Pseudophoenix_vinifera)	(Reinhardtia_paiewonskiana	(Serenoa_repens	((Leopoldinia_pulchra	Phoenix_dactylifera)	Iriartea_deltoidea))))	Calamus_caryotoides);
((Roystonea_regia	(((Reinhardtia_latisecta	(Attalea_speciosa	(Chamaedorea_seifrizii	(Elaeis_guineensis	Elaeis_oleifera))))	(((Pelagodoxa_henryana	Geonoma_undata)	((Dictyosperma_album	((Leopoldinia_pulchra	Veitchia_spiralis)	(Dypsis_decaryi	((Heterospathe_cagayanensis	Burretiokentia_grandiflora)	Kentiopsis_piersoniorum))))	(Hydriastele_microspadix	(Prestoea_acuminata	(Oenocarpus_minor	Oenocarpus_bataua)))))	(Pseudophoenix_vinifera	(((Reinhardtia_paiewonskiana	Phoenix_dactylifera)	Iriartea_deltoidea)	Serenoa_repens))))	(Sclerosperma_profizianum	Orania_palindan)))	Calamus_caryotoides);
((Roystonea_regia	((((Reinhardtia_latisecta	Attalea_speciosa)	(Elaeis_guineensis	Elaeis_oleifera))	(Sclerosperma_profizianum	(Chamaedorea_seifrizii	Orania_palindan)))	(((Pelagodoxa_henryana	Geonoma_undata)	((Kentiopsis_piersoniorum	(Dypsis_decaryi	(Prestoea_acuminata	(Oenocarpus_minor	Oenocarpus_bataua))))	((Hydriastele_microspadix	Dictyosperma_album)	(Burretiokentia_grandiflora	(Heterospathe_cagayanensis	Veitchia_spiralis)))))	((Pseudophoenix_vinifera	((Serenoa_repens	(Leopoldinia_pulchra	Phoenix_dactylifera))	Iriartea_deltoidea))	Reinhardtia_paiewonskiana))))	Calamus_caryotoides);
((((Leopoldinia_pulchra	Phoenix_dactylifera)	(Iriartea_deltoidea	Serenoa_repens))	((((Reinhardtia_latisecta	(Attalea_speciosa	(Elaeis_guineensis	Elaeis_oleifera)))	(Pseudophoenix_vinifera	Reinhardtia_paiewonskiana))	(((Dictyosperma_album	(((Veitchia_spiralis	Burretiokentia_grandiflora)	Kentiopsis_piersoniorum)	Dypsis_decaryi))	Heterospathe_cagayanensis)	(((Geonoma_undata	Prestoea_acuminata)	(Hydriastele_microspadix	Pelagodoxa_henryana))	(Oenocarpus_minor	Oenocarpus_bataua))))	(Roystonea_regia	(Sclerosperma_profizianum	(Chamaedorea_seifrizii	Orania_palindan)))))	Calamus_caryotoides);
((Pseudophoenix_vinifera	((Reinhardtia_paiewonskiana	(Serenoa_repens	(Iriartea_deltoidea	(Leopoldinia_pulchra	Phoenix_dactylifera))))	((Reinhardtia_latisecta	((Elaeis_guineensis	Elaeis_oleifera)	Attalea_speciosa))	((((Chamaedorea_seifrizii	Orania_palindan)	Sclerosperma_profizianum)	Roystonea_regia)	((Prestoea_acuminata	Burretiokentia_grandiflora)	((Heterospathe_cagayanensis	Pelagodoxa_henryana)	(((((Hydriastele_microspadix	Dictyosperma_album)	Dypsis_decaryi)	(Geonoma_undata	Veitchia_spiralis))	Kentiopsis_piersoniorum)	(Oenocarpus_bataua	Oenocarpus_minor))))))))	Calamus_caryotoides);
((((Leopoldinia_pulchra	Serenoa_repens)	(Iriartea_deltoidea	Phoenix_dactylifera))	(Pseudophoenix_vinifera	(((Chamaedorea_seifrizii	Orania_palindan)	((Reinhardtia_latisecta	((Elaeis_guineensis	Elaeis_oleifera)	Attalea_speciosa))	(((Sclerosperma_profizianum	((Heterospathe_cagayanensis	Pelagodoxa_henryana)	(((Dictyosperma_album	(Kentiopsis_piersoniorum	Dypsis_decaryi))	(Geonoma_undata	(Burretiokentia_grandiflora	Veitchia_spiralis)))	(Prestoea_acuminata	(Oenocarpus_bataua	Oenocarpus_minor)))))	Hydriastele_microspadix)	Roystonea_regia)))	Reinhardtia_paiewonskiana)))	Calamus_caryotoides);
(((Reinhardtia_paiewonskiana	(Serenoa_repens	(Iriartea_deltoidea	Phoenix_dactylifera)))	((Sclerosperma_profizianum	Pseudophoenix_vinifera)	(((Roystonea_regia	((Leopoldinia_pulchra	Reinhardtia_latisecta)	((Elaeis_guineensis	Elaeis_oleifera)	Attalea_speciosa)))	(((Hydriastele_microspadix	Pelagodoxa_henryana)	(Geonoma_undata	Prestoea_acuminata))	(((Dictyosperma_album	Veitchia_spiralis)	(Kentiopsis_piersoniorum	(Heterospathe_cagayanensis	Burretiokentia_grandiflora)))	(Dypsis_decaryi	(Oenocarpus_bataua	Oenocarpus_minor)))))	(Chamaedorea_seifrizii	Orania_palindan))))	Calamus_caryotoides);
(((Pseudophoenix_vinifera	((Serenoa_repens	Phoenix_dactylifera)	Iriartea_deltoidea))	(Reinhardtia_paiewonskiana	((Sclerosperma_profizianum	(Chamaedorea_seifrizii	Orania_palindan))	((Roystonea_regia	((Leopoldinia_pulchra	Reinhardtia_latisecta)	((Elaeis_guineensis	Elaeis_oleifera)	Attalea_speciosa)))	(Geonoma_undata	(Pelagodoxa_henryana	((((Dypsis_decaryi	Kentiopsis_piersoniorum)	((Burretiokentia_grandiflora	Dictyosperma_album)	(Veitchia_spiralis	Hydriastele_microspadix)))	Heterospathe_cagayanensis)	((Oenocarpus_bataua	Oenocarpus_minor)	Prestoea_acuminata))))))))	Calamus_caryotoides);
((Pseudophoenix_vinifera	((Reinhardtia_paiewonskiana	((Roystonea_regia	(Chamaedorea_seifrizii	Orania_palindan))	(((Elaeis_guineensis	Elaeis_oleifera)	(Attalea_speciosa	Reinhardtia_latisecta))	(Sclerosperma_profizianum	(Geonoma_undata	((Hydriastele_microspadix	Pelagodoxa_henryana)	((((Veitchia_spiralis	(Kentiopsis_piersoniorum	(Burretiokentia_grandiflora	Heterospathe_cagayanensis)))	Dictyosperma_album)	Dypsis_decaryi)	((Oenocarpus_bataua	Oenocarpus_minor)	Prestoea_acuminata))))))))	(Serenoa_repens	(Leopoldinia_pulchra	(Phoenix_dactylifera	Iriartea_deltoidea)))))	Calamus_caryotoides);
((((Serenoa_repens	(Leopoldinia_pulchra	Phoenix_dactylifera))	((Pseudophoenix_vinifera	(((Pelagodoxa_henryana	((((Dypsis_decaryi	(Hydriastele_microspadix	Dictyosperma_album))	((Burretiokentia_grandiflora	(Kentiopsis_piersoniorum	Heterospathe_cagayanensis))	Veitchia_spiralis))	(Oenocarpus_bataua	Oenocarpus_minor))	(Chamaedorea_seifrizii	(Prestoea_acuminata	Geonoma_undata))))	((Orania_palindan	Sclerosperma_profizianum)	(Reinhardtia_latisecta	((Elaeis_guineensis	Elaeis_oleifera)	Attalea_speciosa))))	Roystonea_regia))	Reinhardtia_paiewonskiana))	Iriartea_deltoidea)	Calamus_caryotoides);
(((Iriartea_deltoidea	((Leopoldinia_pulchra	Phoenix_dactylifera)	Serenoa_repens))	(Pseudophoenix_vinifera	(((Reinhardtia_latisecta	((Chamaedorea_seifrizii	(Elaeis_guineensis	Elaeis_oleifera))	Attalea_speciosa))	((Pelagodoxa_henryana	(((((Veitchia_spiralis	(Heterospathe_cagayanensis	(Kentiopsis_piersoniorum	(Burretiokentia_grandiflora	Dypsis_decaryi))))	(Hydriastele_microspadix	Dictyosperma_album))	(Oenocarpus_bataua	Oenocarpus_minor))	(Orania_palindan	Prestoea_acuminata))	(Geonoma_undata	Sclerosperma_profizianum)))	Roystonea_regia))	Reinhardtia_paiewonskiana)))	Calamus_caryotoides);
(((Geonoma_undata	(((Pelagodoxa_henryana	((((Kentiopsis_piersoniorum	Heterospathe_cagayanensis)	Hydriastele_microspadix)	(Dictyosperma_album	(Burretiokentia_grandiflora	Veitchia_spiralis)))	(Dypsis_decaryi	(Oenocarpus_bataua	Oenocarpus_minor))))	((Roystonea_regia	((Reinhardtia_paiewonskiana	((Iriartea_deltoidea	(Phoenix_dactylifera	Serenoa_repens))	Pseudophoenix_vinifera))	((Leopoldinia_pulchra	Reinhardtia_latisecta)	((Elaeis_guineensis	Elaeis_oleifera)	Attalea_speciosa))))	(Sclerosperma_profizianum	Orania_palindan)))	Prestoea_acuminata))	Chamaedorea_seifrizii)	Calamus_caryotoides);
((Orania_palindan	(((Reinhardtia_latisecta	((Elaeis_guineensis	Elaeis_oleifera)	Attalea_speciosa))	(((Chamaedorea_seifrizii	Reinhardtia_paiewonskiana)	((Phoenix_dactylifera	(Leopoldinia_pulchra	Serenoa_repens))	(Sclerosperma_profizianum	(Iriartea_deltoidea	Pseudophoenix_vinifera))))	(((Prestoea_acuminata	Geonoma_undata)	Pelagodoxa_henryana)	(((Dictyosperma_album	(Burretiokentia_grandiflora	Veitchia_spiralis))	((Hydriastele_microspadix	Kentiopsis_piersoniorum)	Heterospathe_cagayanensis))	(Dypsis_decaryi	(Oenocarpus_bataua	Oenocarpus_minor))))))	Roystonea_regia))	Calamus_caryotoides);
((((Chamaedorea_seifrizii	((Geonoma_undata	Pelagodoxa_henryana)	((Dictyosperma_album	(((Burretiokentia_grandiflora	Veitchia_spiralis)	(Dypsis_decaryi	Kentiopsis_piersoniorum))	Heterospathe_cagayanensis))	(Hydriastele_microspadix	(Prestoea_acuminata	(Oenocarpus_bataua	Oenocarpus_minor))))))	(((Reinhardtia_latisecta	((Elaeis_guineensis	Elaeis_oleifera)	Attalea_speciosa))	((Pseudophoenix_vinifera	((Iriartea_deltoidea	(Leopoldinia_pulchra	Phoenix_dactylifera))	Serenoa_repens))	Reinhardtia_paiewonskiana))	(Sclerosperma_profizianum	Orania_palindan)))	Roystonea_regia)	Calamus_caryotoides);
((Chamaedorea_seifrizii	((((((Burretiokentia_grandiflora	Dictyosperma_album)	Hydriastele_microspadix)	((Dypsis_decaryi	(Oenocarpus_minor	Oenocarpus_bataua))	(Kentiopsis_piersoniorum	(Heterospathe_cagayanensis	(Prestoea_acuminata	Veitchia_spiralis)))))	Pelagodoxa_henryana)	(Roystonea_regia	(((Iriartea_deltoidea	(Serenoa_repens	Phoenix_dactylifera))	(Pseudophoenix_vinifera	Reinhardtia_paiewonskiana))	((Sclerosperma_profizianum	Orania_palindan)	((Leopoldinia_pulchra	Reinhardtia_latisecta)	(Attalea_speciosa	(Elaeis_oleifera	Elaeis_guineensis)))))))	Geonoma_undata))	Calamus_caryotoides);
(((((Serenoa_repens	((Leopoldinia_pulchra	Iriartea_deltoidea)	Phoenix_dactylifera))	Reinhardtia_paiewonskiana)	(((Sclerosperma_profizianum	Orania_palindan)	(Roystonea_regia	(Reinhardtia_latisecta	(Attalea_speciosa	(Chamaedorea_seifrizii	(Elaeis_oleifera	Elaeis_guineensis))))))	((Geonoma_undata	((Hydriastele_microspadix	((Dictyosperma_album	((Dypsis_decaryi	Kentiopsis_piersoniorum)	(Heterospathe_cagayanensis	Veitchia_spiralis)))	Burretiokentia_grandiflora))	(Prestoea_acuminata	(Oenocarpus_minor	Oenocarpus_bataua))))	Pelagodoxa_henryana)))	Pseudophoenix_vinifera)	Calamus_caryotoides);
((Roystonea_regia	((((Sclerosperma_profizianum	((Pseudophoenix_vinifera	((Serenoa_repens	(Leopoldinia_pulchra	Phoenix_dactylifera))	Iriartea_deltoidea))	Reinhardtia_paiewonskiana))	((Reinhardtia_latisecta	Attalea_speciosa)	(Elaeis_oleifera	Elaeis_guineensis)))	(Chamaedorea_seifrizii	Orania_palindan))	((((Hydriastele_microspadix	Dictyosperma_album)	(((Burretiokentia_grandiflora	Kentiopsis_piersoniorum)	Heterospathe_cagayanensis)	(Veitchia_spiralis	Dypsis_decaryi)))	(Prestoea_acuminata	(Oenocarpus_minor	Oenocarpus_bataua)))	(Pelagodoxa_henryana	Geonoma_undata))))	Calamus_caryotoides);
((Roystonea_regia	((Chamaedorea_seifrizii	Orania_palindan)	(((((Hydriastele_microspadix	Pelagodoxa_henryana)	(((Burretiokentia_grandiflora	Dictyosperma_album)	((Heterospathe_cagayanensis	Veitchia_spiralis)	Kentiopsis_piersoniorum))	(Dypsis_decaryi	(Prestoea_acuminata	(Oenocarpus_minor	Oenocarpus_bataua)))))	(Reinhardtia_latisecta	Geonoma_undata))	Sclerosperma_profizianum)	(Attalea_speciosa	(((Pseudophoenix_vinifera	((Serenoa_repens	(Leopoldinia_pulchra	Phoenix_dactylifera))	Iriartea_deltoidea))	Reinhardtia_paiewonskiana)	(Elaeis_oleifera	Elaeis_guineensis))))))	Calamus_caryotoides);
((((Serenoa_repens	Phoenix_dactylifera)	Iriartea_deltoidea)	(((((Pelagodoxa_henryana	Geonoma_undata)	(((Hydriastele_microspadix	Dictyosperma_album)	(((Burretiokentia_grandiflora	Heterospathe_cagayanensis)	Veitchia_spiralis)	Kentiopsis_piersoniorum))	(Dypsis_decaryi	(Prestoea_acuminata	(Oenocarpus_minor	Oenocarpus_bataua)))))	Sclerosperma_profizianum)	((Roystonea_regia	(Chamaedorea_seifrizii	Orania_palindan))	(Reinhardtia_paiewonskiana	((Leopoldinia_pulchra	Reinhardtia_latisecta)	((Elaeis_oleifera	Elaeis_guineensis)	Attalea_speciosa)))))	Pseudophoenix_vinifera))	Calamus_caryotoides);
((Chamaedorea_seifrizii	(Roystonea_regia	(((Pseudophoenix_vinifera	((Serenoa_repens	Leopoldinia_pulchra)	(Phoenix_dactylifera	Iriartea_deltoidea)))	((Pelagodoxa_henryana	Geonoma_undata)	((Prestoea_acuminata	(Oenocarpus_minor	Oenocarpus_bataua))	(((Dypsis_decaryi	Dictyosperma_album)	((Hydriastele_microspadix	Kentiopsis_piersoniorum)	Veitchia_spiralis))	(Burretiokentia_grandiflora	Heterospathe_cagayanensis)))))	((Sclerosperma_profizianum	Orania_palindan)	(Reinhardtia_latisecta	((Reinhardtia_paiewonskiana	(Elaeis_oleifera	Elaeis_guineensis))	Attalea_speciosa))))))	Calamus_caryotoides);
((Pseudophoenix_vinifera	((Serenoa_repens	(Phoenix_dactylifera	Iriartea_deltoidea))	((((Roystonea_regia	((Leopoldinia_pulchra	Reinhardtia_latisecta)	((Elaeis_oleifera	Elaeis_guineensis)	Attalea_speciosa)))	(Hydriastele_microspadix	(Pelagodoxa_henryana	((Kentiopsis_piersoniorum	((Burretiokentia_grandiflora	Dictyosperma_album)	(Veitchia_spiralis	Heterospathe_cagayanensis)))	((Dypsis_decaryi	(Oenocarpus_minor	Oenocarpus_bataua))	(Prestoea_acuminata	Geonoma_undata))))))	(Sclerosperma_profizianum	(Chamaedorea_seifrizii	Orania_palindan)))	Reinhardtia_paiewonskiana)))	Calamus_caryotoides);
((Roystonea_regia	(((Reinhardtia_paiewonskiana	(Pseudophoenix_vinifera	((Leopoldinia_pulchra	Serenoa_repens)	(Phoenix_dactylifera	Iriartea_deltoidea))))	(Reinhardtia_latisecta	((Chamaedorea_seifrizii	(Elaeis_oleifera	Elaeis_guineensis))	Attalea_speciosa)))	((Sclerosperma_profizianum	Orania_palindan)	((((Dypsis_decaryi	((Burretiokentia_grandiflora	Dictyosperma_album)	Hydriastele_microspadix))	(Kentiopsis_piersoniorum	(Heterospathe_cagayanensis	Veitchia_spiralis)))	(Prestoea_acuminata	(Oenocarpus_minor	Oenocarpus_bataua)))	(Geonoma_undata	Pelagodoxa_henryana)))))	Calamus_caryotoides);
((Roystonea_regia	((((Reinhardtia_paiewonskiana	(Pseudophoenix_vinifera	(Serenoa_repens	(Phoenix_dactylifera	Iriartea_deltoidea))))	((Leopoldinia_pulchra	Reinhardtia_latisecta)	((Elaeis_oleifera	Elaeis_guineensis)	Attalea_speciosa)))	(Sclerosperma_profizianum	(Chamaedorea_seifrizii	Orania_palindan)))	((Geonoma_undata	Pelagodoxa_henryana)	((Heterospathe_cagayanensis	(Burretiokentia_grandiflora	((((Kentiopsis_piersoniorum	Dypsis_decaryi)	Veitchia_spiralis)	Dictyosperma_album)	Hydriastele_microspadix)))	(Prestoea_acuminata	(Oenocarpus_minor	Oenocarpus_bataua))))))	Calamus_caryotoides);
((Reinhardtia_paiewonskiana	((((((Leopoldinia_pulchra	Reinhardtia_latisecta)	((Chamaedorea_seifrizii	(Elaeis_oleifera	Elaeis_guineensis))	Attalea_speciosa))	Roystonea_regia)	(((Geonoma_undata	Pelagodoxa_henryana)	((((Kentiopsis_piersoniorum	Veitchia_spiralis)	(Hydriastele_microspadix	Dictyosperma_album))	(Heterospathe_cagayanensis	Burretiokentia_grandiflora))	(Dypsis_decaryi	(Prestoea_acuminata	(Oenocarpus_minor	Oenocarpus_bataua)))))	(Sclerosperma_profizianum	Orania_palindan)))	Pseudophoenix_vinifera)	((Phoenix_dactylifera	Iriartea_deltoidea)	Serenoa_repens)))	Calamus_caryotoides);
((Roystonea_regia	(((Orania_palindan	Chamaedorea_seifrizii)	Sclerosperma_profizianum)	((Reinhardtia_paiewonskiana	(Reinhardtia_latisecta	((Elaeis_oleifera	Elaeis_guineensis)	Attalea_speciosa)))	((Geonoma_undata	Pelagodoxa_henryana)	((((Dypsis_decaryi	(Burretiokentia_grandiflora	Veitchia_spiralis))	(Heterospathe_cagayanensis	(Hydriastele_microspadix	Kentiopsis_piersoniorum)))	Dictyosperma_album)	((((Iriartea_deltoidea	(Phoenix_dactylifera	Leopoldinia_pulchra))	Serenoa_repens)	Pseudophoenix_vinifera)	((Oenocarpus_minor	Oenocarpus_bataua)	Prestoea_acuminata)))))))	Calamus_caryotoides);
((((Reinhardtia_latisecta	((Elaeis_oleifera	Elaeis_guineensis)	(Reinhardtia_paiewonskiana	Attalea_speciosa)))	(((Geonoma_undata	(Pelagodoxa_henryana	(((((Leopoldinia_pulchra	Veitchia_spiralis)	((Burretiokentia_grandiflora	Heterospathe_cagayanensis)	(Hydriastele_microspadix	Kentiopsis_piersoniorum)))	Dictyosperma_album)	Dypsis_decaryi)	((((Iriartea_deltoidea	Phoenix_dactylifera)	Serenoa_repens)	Pseudophoenix_vinifera)	((Oenocarpus_minor	Oenocarpus_bataua)	Prestoea_acuminata)))))	Sclerosperma_profizianum)	(Orania_palindan	Chamaedorea_seifrizii)))	Roystonea_regia)	Calamus_caryotoides);
(((((Geonoma_undata	(Pelagodoxa_henryana	((((Veitchia_spiralis	Heterospathe_cagayanensis)	((Kentiopsis_piersoniorum	Burretiokentia_grandiflora)	(Hydriastele_microspadix	Dictyosperma_album)))	Dypsis_decaryi)	((((Iriartea_deltoidea	Phoenix_dactylifera)	Serenoa_repens)	Pseudophoenix_vinifera)	((Oenocarpus_minor	Oenocarpus_bataua)	Prestoea_acuminata)))))	(Sclerosperma_profizianum	((Reinhardtia_paiewonskiana	Orania_palindan)	Chamaedorea_seifrizii)))	((Leopoldinia_pulchra	Reinhardtia_latisecta)	((Elaeis_oleifera	Elaeis_guineensis)	Attalea_speciosa)))	Roystonea_regia)	Calamus_caryotoides);
((((Reinhardtia_paiewonskiana	Orania_palindan)	((((((Heterospathe_cagayanensis	(((Burretiokentia_grandiflora	Dictyosperma_album)	(Veitchia_spiralis	Hydriastele_microspadix))	(Kentiopsis_piersoniorum	Dypsis_decaryi)))	(Oenocarpus_minor	Oenocarpus_bataua))	Prestoea_acuminata)	(Pelagodoxa_henryana	Geonoma_undata))	((Iriartea_deltoidea	((Leopoldinia_pulchra	Phoenix_dactylifera)	Serenoa_repens))	(Sclerosperma_profizianum	Pseudophoenix_vinifera)))	((Reinhardtia_latisecta	Attalea_speciosa)	(Chamaedorea_seifrizii	(Elaeis_oleifera	Elaeis_guineensis)))))	Roystonea_regia)	Calamus_caryotoides);
(((Oenocarpus_minor	Oenocarpus_bataua)	(((((Iriartea_deltoidea	(Phoenix_dactylifera	(Serenoa_repens	Leopoldinia_pulchra)))	Pseudophoenix_vinifera)	(Roystonea_regia	((((Attalea_speciosa	Reinhardtia_paiewonskiana)	Reinhardtia_latisecta)	(Elaeis_oleifera	Elaeis_guineensis))	((Geonoma_undata	(Prestoea_acuminata	Chamaedorea_seifrizii))	(Hydriastele_microspadix	Pelagodoxa_henryana)))))	(Orania_palindan	Sclerosperma_profizianum))	(((Veitchia_spiralis	(Burretiokentia_grandiflora	(Heterospathe_cagayanensis	Kentiopsis_piersoniorum)))	Dictyosperma_album)	Dypsis_decaryi)))	Calamus_caryotoides);
(((Oenocarpus_minor	Oenocarpus_bataua)	(((((Hydriastele_microspadix	Dictyosperma_album)	(((Burretiokentia_grandiflora	Heterospathe_cagayanensis)	Veitchia_spiralis)	Kentiopsis_piersoniorum))	Dypsis_decaryi)	((Geonoma_undata	Prestoea_acuminata)	Pelagodoxa_henryana))	((Reinhardtia_paiewonskiana	((((Phoenix_dactylifera	Leopoldinia_pulchra)	Serenoa_repens)	Iriartea_deltoidea)	Pseudophoenix_vinifera))	((Orania_palindan	Sclerosperma_profizianum)	(((Chamaedorea_seifrizii	(Elaeis_oleifera	Elaeis_guineensis))	(Attalea_speciosa	Reinhardtia_latisecta))	Roystonea_regia)))))	Calamus_caryotoides);
((Roystonea_regia	(((((Chamaedorea_seifrizii	(Elaeis_oleifera	Elaeis_guineensis))	Attalea_speciosa)	Reinhardtia_latisecta)	((Pelagodoxa_henryana	((Burretiokentia_grandiflora	(((Dictyosperma_album	Kentiopsis_piersoniorum)	((Veitchia_spiralis	Hydriastele_microspadix)	Heterospathe_cagayanensis))	(Dypsis_decaryi	(Prestoea_acuminata	(Oenocarpus_minor	Oenocarpus_bataua)))))	Geonoma_undata))	(Orania_palindan	Sclerosperma_profizianum)))	(Reinhardtia_paiewonskiana	(((Leopoldinia_pulchra	Serenoa_repens)	(Phoenix_dactylifera	Iriartea_deltoidea))	Pseudophoenix_vinifera))))	Calamus_caryotoides);
((Roystonea_regia	(((((Pelagodoxa_henryana	Geonoma_undata)	(Sclerosperma_profizianum	(((Hydriastele_microspadix	Dictyosperma_album)	((Veitchia_spiralis	Dypsis_decaryi)	((Burretiokentia_grandiflora	Heterospathe_cagayanensis)	Kentiopsis_piersoniorum)))	((Oenocarpus_minor	Oenocarpus_bataua)	Prestoea_acuminata))))	((Serenoa_repens	((Leopoldinia_pulchra	Phoenix_dactylifera)	Iriartea_deltoidea))	(Pseudophoenix_vinifera	Reinhardtia_paiewonskiana)))	(((Chamaedorea_seifrizii	(Elaeis_oleifera	Elaeis_guineensis))	Attalea_speciosa)	Reinhardtia_latisecta))	Orania_palindan))	Calamus_caryotoides);
((Roystonea_regia	(((Chamaedorea_seifrizii	Orania_palindan)	(((Elaeis_oleifera	Elaeis_guineensis)	Attalea_speciosa)	(Leopoldinia_pulchra	Reinhardtia_latisecta)))	((((((((Hydriastele_microspadix	Dictyosperma_album)	(Dypsis_decaryi	(Veitchia_spiralis	Kentiopsis_piersoniorum)))	Burretiokentia_grandiflora)	Heterospathe_cagayanensis)	((Oenocarpus_minor	Oenocarpus_bataua)	Prestoea_acuminata))	Pelagodoxa_henryana)	Geonoma_undata)	(Sclerosperma_profizianum	((Reinhardtia_paiewonskiana	((Serenoa_repens	Phoenix_dactylifera)	Iriartea_deltoidea))	Pseudophoenix_vinifera)))))	Calamus_caryotoides);
((((((((((Hydriastele_microspadix	Dictyosperma_album)	((Heterospathe_cagayanensis	Burretiokentia_grandiflora)	(Kentiopsis_piersoniorum	(Dypsis_decaryi	Veitchia_spiralis))))	((Oenocarpus_minor	Oenocarpus_bataua)	Prestoea_acuminata))	Attalea_speciosa)	(Sclerosperma_profizianum	Orania_palindan))	Reinhardtia_latisecta)	(Pelagodoxa_henryana	Geonoma_undata))	(Roystonea_regia	(Chamaedorea_seifrizii	(Elaeis_oleifera	Elaeis_guineensis))))	((((Iriartea_deltoidea	Serenoa_repens)	(Leopoldinia_pulchra	Phoenix_dactylifera))	Reinhardtia_paiewonskiana)	Pseudophoenix_vinifera))	Calamus_caryotoides);
((Pseudophoenix_vinifera	((((Prestoea_acuminata	Geonoma_undata)	(((Veitchia_spiralis	((Dypsis_decaryi	Burretiokentia_grandiflora)	(Heterospathe_cagayanensis	Kentiopsis_piersoniorum)))	Dictyosperma_album)	((Oenocarpus_minor	Oenocarpus_bataua)	((Leopoldinia_pulchra	Hydriastele_microspadix)	Pelagodoxa_henryana))))	((Sclerosperma_profizianum	Orania_palindan)	(Roystonea_regia	((Reinhardtia_latisecta	(Attalea_speciosa	(Reinhardtia_paiewonskiana	(Elaeis_oleifera	Elaeis_guineensis))))	Chamaedorea_seifrizii))))	(Iriartea_deltoidea	(Serenoa_repens	Phoenix_dactylifera))))	Calamus_caryotoides);
(((Geonoma_undata	((((Heterospathe_cagayanensis	Pelagodoxa_henryana)	(((Hydriastele_microspadix	Dictyosperma_album)	((Dypsis_decaryi	(Veitchia_spiralis	Burretiokentia_grandiflora))	Kentiopsis_piersoniorum))	(Oenocarpus_minor	Oenocarpus_bataua)))	(((((Reinhardtia_paiewonskiana	((Iriartea_deltoidea	(Serenoa_repens	(Leopoldinia_pulchra	Phoenix_dactylifera)))	Pseudophoenix_vinifera))	Sclerosperma_profizianum)	Roystonea_regia)	(Reinhardtia_latisecta	(Attalea_speciosa	(Elaeis_oleifera	Elaeis_guineensis))))	Orania_palindan))	Prestoea_acuminata))	Chamaedorea_seifrizii)	Calamus_caryotoides);
((Reinhardtia_paiewonskiana	(((Iriartea_deltoidea	(Serenoa_repens	Phoenix_dactylifera))	Pseudophoenix_vinifera)	((Sclerosperma_profizianum	Orania_palindan)	((((Burretiokentia_grandiflora	(Prestoea_acuminata	(Oenocarpus_minor	Oenocarpus_bataua)))	(Geonoma_undata	((((Dypsis_decaryi	Kentiopsis_piersoniorum)	Dictyosperma_album)	Veitchia_spiralis)	Heterospathe_cagayanensis)))	((Leopoldinia_pulchra	Hydriastele_microspadix)	Pelagodoxa_henryana))	(((Chamaedorea_seifrizii	(Elaeis_oleifera	Elaeis_guineensis))	(Reinhardtia_latisecta	Attalea_speciosa))	Roystonea_regia)))))	Calamus_caryotoides);
((Reinhardtia_paiewonskiana	(((Iriartea_deltoidea	(Serenoa_repens	(Leopoldinia_pulchra	Phoenix_dactylifera)))	Pseudophoenix_vinifera)	(Roystonea_regia	(((Sclerosperma_profizianum	Orania_palindan)	(((Prestoea_acuminata	(Dypsis_decaryi	(Oenocarpus_minor	Oenocarpus_bataua)))	(((Veitchia_spiralis	Dictyosperma_album)	(Geonoma_undata	Kentiopsis_piersoniorum))	(Heterospathe_cagayanensis	Burretiokentia_grandiflora)))	(Hydriastele_microspadix	Pelagodoxa_henryana)))	((Chamaedorea_seifrizii	(Elaeis_oleifera	Elaeis_guineensis))	(Reinhardtia_latisecta	Attalea_speciosa))))))	Calamus_caryotoides);
((Roystonea_regia	((((Reinhardtia_paiewonskiana	((Iriartea_deltoidea	(Leopoldinia_pulchra	Phoenix_dactylifera))	Serenoa_repens))	(Chamaedorea_seifrizii	(Elaeis_oleifera	Elaeis_guineensis)))	(Reinhardtia_latisecta	Attalea_speciosa))	((Sclerosperma_profizianum	Pseudophoenix_vinifera)	(Orania_palindan	(((Geonoma_undata	Prestoea_acuminata)	Pelagodoxa_henryana)	((Dypsis_decaryi	(Oenocarpus_minor	Oenocarpus_bataua))	(((Heterospathe_cagayanensis	Burretiokentia_grandiflora)	Veitchia_spiralis)	((Kentiopsis_piersoniorum	Hydriastele_microspadix)	Dictyosperma_album))))))))	Calamus_caryotoides);
((Roystonea_regia	(((Chamaedorea_seifrizii	(Elaeis_oleifera	Elaeis_guineensis))	(Reinhardtia_latisecta	Attalea_speciosa))	((((Sclerosperma_profizianum	(((Leopoldinia_pulchra	Phoenix_dactylifera)	(Serenoa_repens	Iriartea_deltoidea))	Pseudophoenix_vinifera))	Reinhardtia_paiewonskiana)	(Pelagodoxa_henryana	(((Dypsis_decaryi	(Prestoea_acuminata	(Oenocarpus_minor	Oenocarpus_bataua)))	(((Heterospathe_cagayanensis	(Kentiopsis_piersoniorum	Hydriastele_microspadix))	Veitchia_spiralis)	(Burretiokentia_grandiflora	Dictyosperma_album)))	Geonoma_undata)))	Orania_palindan)))	Calamus_caryotoides);
((Reinhardtia_paiewonskiana	((((((Pelagodoxa_henryana	((((Dypsis_decaryi	(Prestoea_acuminata	(Oenocarpus_minor	Oenocarpus_bataua)))	(Heterospathe_cagayanensis	(Kentiopsis_piersoniorum	Hydriastele_microspadix)))	(Dictyosperma_album	(Burretiokentia_grandiflora	Veitchia_spiralis)))	Geonoma_undata))	Sclerosperma_profizianum)	((Attalea_speciosa	(Chamaedorea_seifrizii	(Elaeis_oleifera	Elaeis_guineensis)))	Reinhardtia_latisecta))	Orania_palindan)	Roystonea_regia)	(((Leopoldinia_pulchra	Phoenix_dactylifera)	(Serenoa_repens	Iriartea_deltoidea))	Pseudophoenix_vinifera)))	Calamus_caryotoides);
(((Reinhardtia_paiewonskiana	(((Serenoa_repens	Leopoldinia_pulchra)	Phoenix_dactylifera)	Iriartea_deltoidea))	(((Roystonea_regia	((Orania_palindan	(Pelagodoxa_henryana	((Prestoea_acuminata	(((Kentiopsis_piersoniorum	(Veitchia_spiralis	Heterospathe_cagayanensis))	((Dypsis_decaryi	Burretiokentia_grandiflora)	Dictyosperma_album))	(Hydriastele_microspadix	(Oenocarpus_minor	Oenocarpus_bataua))))	Geonoma_undata)))	((Attalea_speciosa	(Chamaedorea_seifrizii	(Elaeis_oleifera	Elaeis_guineensis)))	Reinhardtia_latisecta)))	Sclerosperma_profizianum)	Pseudophoenix_vinifera))	Calamus_caryotoides);
(((((Serenoa_repens	Iriartea_deltoidea)	(Leopoldinia_pulchra	Phoenix_dactylifera))	(Reinhardtia_paiewonskiana	Pseudophoenix_vinifera))	((((Attalea_speciosa	(Chamaedorea_seifrizii	(Elaeis_oleifera	Elaeis_guineensis)))	Reinhardtia_latisecta)	Roystonea_regia)	((Sclerosperma_profizianum	Orania_palindan)	(((Prestoea_acuminata	(Oenocarpus_minor	Oenocarpus_bataua))	(((Kentiopsis_piersoniorum	(Veitchia_spiralis	(Hydriastele_microspadix	Heterospathe_cagayanensis)))	(Dypsis_decaryi	Dictyosperma_album))	Burretiokentia_grandiflora))	(Geonoma_undata	Pelagodoxa_henryana)))))	Calamus_caryotoides);
((((Reinhardtia_paiewonskiana	((Phoenix_dactylifera	Iriartea_deltoidea)	Serenoa_repens))	Pseudophoenix_vinifera)	((((Attalea_speciosa	(Elaeis_oleifera	Elaeis_guineensis))	(Leopoldinia_pulchra	Reinhardtia_latisecta))	((Sclerosperma_profizianum	(Chamaedorea_seifrizii	Orania_palindan))	((Pelagodoxa_henryana	Geonoma_undata)	((Prestoea_acuminata	(Oenocarpus_minor	Oenocarpus_bataua))	(((Heterospathe_cagayanensis	(Veitchia_spiralis	(Kentiopsis_piersoniorum	Dypsis_decaryi)))	(Hydriastele_microspadix	Dictyosperma_album))	Burretiokentia_grandiflora)))))	Roystonea_regia))	Calamus_caryotoides);
((Reinhardtia_paiewonskiana	((((((((Hydriastele_microspadix	Dictyosperma_album)	(((Burretiokentia_grandiflora	Kentiopsis_piersoniorum)	Heterospathe_cagayanensis)	Veitchia_spiralis))	(Dypsis_decaryi	(Oenocarpus_bataua	Oenocarpus_minor)))	(Orania_palindan	Prestoea_acuminata))	(Geonoma_undata	Pelagodoxa_henryana))	((Reinhardtia_latisecta	(Attalea_speciosa	(Chamaedorea_seifrizii	(Elaeis_oleifera	Elaeis_guineensis))))	Roystonea_regia))	(Sclerosperma_profizianum	Pseudophoenix_vinifera))	((Iriartea_deltoidea	Phoenix_dactylifera)	(Leopoldinia_pulchra	Serenoa_repens))))	Calamus_caryotoides);
((Roystonea_regia	((((Hydriastele_microspadix	Leopoldinia_pulchra)	(Burretiokentia_grandiflora	((((Dictyosperma_album	Veitchia_spiralis)	Kentiopsis_piersoniorum)	(Dypsis_decaryi	(Oenocarpus_bataua	Oenocarpus_minor)))	((Prestoea_acuminata	Geonoma_undata)	(Heterospathe_cagayanensis	Pelagodoxa_henryana)))))	(Sclerosperma_profizianum	(Chamaedorea_seifrizii	Orania_palindan)))	((Pseudophoenix_vinifera	(((Iriartea_deltoidea	Phoenix_dactylifera)	Serenoa_repens)	Reinhardtia_paiewonskiana))	((Reinhardtia_latisecta	Attalea_speciosa)	(Elaeis_oleifera	Elaeis_guineensis)))))	Calamus_caryotoides);
((((Iriartea_deltoidea	Phoenix_dactylifera)	Serenoa_repens)	((Reinhardtia_paiewonskiana	Pseudophoenix_vinifera)	((Roystonea_regia	((Attalea_speciosa	(Chamaedorea_seifrizii	(Elaeis_oleifera	Elaeis_guineensis)))	Reinhardtia_latisecta))	(((((Oenocarpus_minor	Oenocarpus_bataua)	Prestoea_acuminata)	(((Leopoldinia_pulchra	Veitchia_spiralis)	(Heterospathe_cagayanensis	(Burretiokentia_grandiflora	Dypsis_decaryi)))	(Hydriastele_microspadix	Dictyosperma_album)))	(Pelagodoxa_henryana	(Kentiopsis_piersoniorum	Geonoma_undata)))	(Sclerosperma_profizianum	Orania_palindan)))))	Calamus_caryotoides);
(((Reinhardtia_paiewonskiana	((Iriartea_deltoidea	Phoenix_dactylifera)	Serenoa_repens))	(((Pseudophoenix_vinifera	((((Dypsis_decaryi	((Oenocarpus_minor	Oenocarpus_bataua)	Prestoea_acuminata))	(((Heterospathe_cagayanensis	(Leopoldinia_pulchra	Veitchia_spiralis))	Kentiopsis_piersoniorum)	((Hydriastele_microspadix	Dictyosperma_album)	Burretiokentia_grandiflora)))	(Pelagodoxa_henryana	Geonoma_undata))	(Sclerosperma_profizianum	Orania_palindan)))	(Roystonea_regia	(Chamaedorea_seifrizii	(Elaeis_oleifera	Elaeis_guineensis))))	(Reinhardtia_latisecta	Attalea_speciosa)))	Calamus_caryotoides);
(((Reinhardtia_paiewonskiana	((Iriartea_deltoidea	(Leopoldinia_pulchra	Phoenix_dactylifera))	Serenoa_repens))	((Sclerosperma_profizianum	(((Orania_palindan	Chamaedorea_seifrizii)	((Elaeis_oleifera	Elaeis_guineensis)	(Reinhardtia_latisecta	Attalea_speciosa)))	((((Geonoma_undata	(Pelagodoxa_henryana	Dypsis_decaryi))	(((Kentiopsis_piersoniorum	(Heterospathe_cagayanensis	Burretiokentia_grandiflora))	(Hydriastele_microspadix	Dictyosperma_album))	Veitchia_spiralis))	((Oenocarpus_minor	Oenocarpus_bataua)	Prestoea_acuminata))	Roystonea_regia)))	Pseudophoenix_vinifera))	Calamus_caryotoides);
((Roystonea_regia	(((Chamaedorea_seifrizii	(Elaeis_oleifera	Elaeis_guineensis))	(Reinhardtia_latisecta	Attalea_speciosa))	((((Sclerosperma_profizianum	Orania_palindan)	Hydriastele_microspadix)	(((Leopoldinia_pulchra	Pseudophoenix_vinifera)	((Iriartea_deltoidea	Phoenix_dactylifera)	Serenoa_repens))	Reinhardtia_paiewonskiana))	((((Prestoea_acuminata	Geonoma_undata)	((((Heterospathe_cagayanensis	Veitchia_spiralis)	Burretiokentia_grandiflora)	Kentiopsis_piersoniorum)	Dictyosperma_album))	(Dypsis_decaryi	(Oenocarpus_minor	Oenocarpus_bataua)))	Pelagodoxa_henryana))))	Calamus_caryotoides);
((((Pseudophoenix_vinifera	(((Leopoldinia_pulchra	Serenoa_repens)	Phoenix_dactylifera)	Iriartea_deltoidea))	Reinhardtia_paiewonskiana)	((((Sclerosperma_profizianum	(Chamaedorea_seifrizii	Orania_palindan))	((((Heterospathe_cagayanensis	((Kentiopsis_piersoniorum	Dypsis_decaryi)	(Burretiokentia_grandiflora	Veitchia_spiralis)))	Dictyosperma_album)	((Hydriastele_microspadix	Oenocarpus_minor)	Oenocarpus_bataua))	((Prestoea_acuminata	Geonoma_undata)	Pelagodoxa_henryana)))	Roystonea_regia)	(Reinhardtia_latisecta	((Elaeis_oleifera	Elaeis_guineensis)	Attalea_speciosa))))	Calamus_caryotoides);
((Pseudophoenix_vinifera	(((Orania_palindan	((Roystonea_regia	((((Hydriastele_microspadix	Pelagodoxa_henryana)	Geonoma_undata)	(Dypsis_decaryi	(Prestoea_acuminata	(Oenocarpus_minor	Oenocarpus_bataua))))	((Kentiopsis_piersoniorum	(Burretiokentia_grandiflora	(Heterospathe_cagayanensis	Veitchia_spiralis)))	Dictyosperma_album)))	(Reinhardtia_latisecta	((Chamaedorea_seifrizii	(Elaeis_oleifera	Elaeis_guineensis))	Attalea_speciosa))))	Sclerosperma_profizianum)	(Reinhardtia_paiewonskiana	((Leopoldinia_pulchra	Serenoa_repens)	(Iriartea_deltoidea	Phoenix_dactylifera)))))	Calamus_caryotoides);
((Attalea_speciosa	((((Reinhardtia_latisecta	(((Reinhardtia_paiewonskiana	(Iriartea_deltoidea	(Serenoa_repens	(Leopoldinia_pulchra	Phoenix_dactylifera))))	Pseudophoenix_vinifera)	((Pelagodoxa_henryana	Geonoma_undata)	((Dypsis_decaryi	(Prestoea_acuminata	(Oenocarpus_minor	Oenocarpus_bataua)))	((Veitchia_spiralis	(Hydriastele_microspadix	(Kentiopsis_piersoniorum	(Burretiokentia_grandiflora	Heterospathe_cagayanensis))))	Dictyosperma_album)))))	(Orania_palindan	Sclerosperma_profizianum))	(Chamaedorea_seifrizii	(Elaeis_oleifera	Elaeis_guineensis)))	Roystonea_regia))	Calamus_caryotoides);
(((((Pelagodoxa_henryana	(Geonoma_undata	((Prestoea_acuminata	(Oenocarpus_minor	Oenocarpus_bataua))	((Dypsis_decaryi	Veitchia_spiralis)	((Burretiokentia_grandiflora	((Kentiopsis_piersoniorum	Hydriastele_microspadix)	Heterospathe_cagayanensis))	Dictyosperma_album)))))	(((Reinhardtia_latisecta	Attalea_speciosa)	(Chamaedorea_seifrizii	(Elaeis_oleifera	Elaeis_guineensis)))	(Reinhardtia_paiewonskiana	((Serenoa_repens	(Leopoldinia_pulchra	(Iriartea_deltoidea	Phoenix_dactylifera)))	Pseudophoenix_vinifera))))	(Orania_palindan	Sclerosperma_profizianum))	Roystonea_regia)	Calamus_caryotoides);
((Attalea_speciosa	((Elaeis_guineensis	Elaeis_oleifera)	((Roystonea_regia	(Sclerosperma_profizianum	(((Orania_palindan	(Chamaedorea_seifrizii	Reinhardtia_paiewonskiana))	((Iriartea_deltoidea	((Leopoldinia_pulchra	Phoenix_dactylifera)	Serenoa_repens))	Pseudophoenix_vinifera))	((Geonoma_undata	(((Dypsis_decaryi	(Dictyosperma_album	Hydriastele_microspadix))	(((Heterospathe_cagayanensis	Burretiokentia_grandiflora)	Kentiopsis_piersoniorum)	Veitchia_spiralis))	(Prestoea_acuminata	(Oenocarpus_minor	Oenocarpus_bataua))))	Pelagodoxa_henryana))))	Reinhardtia_latisecta)))	Calamus_caryotoides);
(((Reinhardtia_paiewonskiana	(Iriartea_deltoidea	((Leopoldinia_pulchra	Phoenix_dactylifera)	Serenoa_repens)))	((((Hydriastele_microspadix	Pelagodoxa_henryana)	(((Prestoea_acuminata	Geonoma_undata)	(Oenocarpus_minor	Oenocarpus_bataua))	(((Dypsis_decaryi	(Burretiokentia_grandiflora	(Heterospathe_cagayanensis	Kentiopsis_piersoniorum)))	Veitchia_spiralis)	Dictyosperma_album)))	((Reinhardtia_latisecta	(Attalea_speciosa	(Elaeis_guineensis	Elaeis_oleifera)))	((Orania_palindan	Chamaedorea_seifrizii)	(Sclerosperma_profizianum	Roystonea_regia))))	Pseudophoenix_vinifera))	Calamus_caryotoides);
(((Pseudophoenix_vinifera	(((Serenoa_repens	Leopoldinia_pulchra)	(Phoenix_dactylifera	Iriartea_deltoidea))	Reinhardtia_paiewonskiana))	((((Elaeis_guineensis	Elaeis_oleifera)	(Reinhardtia_latisecta	Attalea_speciosa))	((((Pelagodoxa_henryana	((Heterospathe_cagayanensis	((Dictyosperma_album	Burretiokentia_grandiflora)	(Veitchia_spiralis	Kentiopsis_piersoniorum)))	(Hydriastele_microspadix	(Dypsis_decaryi	(Oenocarpus_minor	Oenocarpus_bataua)))))	(Prestoea_acuminata	Geonoma_undata))	Sclerosperma_profizianum)	(Orania_palindan	Chamaedorea_seifrizii)))	Roystonea_regia))	Calamus_caryotoides);
((Reinhardtia_paiewonskiana	(Chamaedorea_seifrizii	((((Reinhardtia_latisecta	(Attalea_speciosa	(Elaeis_guineensis	Elaeis_oleifera)))	Roystonea_regia)	(((((Hydriastele_microspadix	Pelagodoxa_henryana)	Geonoma_undata)	(((Heterospathe_cagayanensis	((Kentiopsis_piersoniorum	Dypsis_decaryi)	Veitchia_spiralis))	Burretiokentia_grandiflora)	Dictyosperma_album))	(Prestoea_acuminata	(Oenocarpus_minor	Oenocarpus_bataua)))	(Sclerosperma_profizianum	Orania_palindan)))	(Pseudophoenix_vinifera	(((Leopoldinia_pulchra	Phoenix_dactylifera)	Iriartea_deltoidea)	Serenoa_repens)))))	Calamus_caryotoides);
((Veitchia_spiralis	(Dictyosperma_album	((Dypsis_decaryi	(Hydriastele_microspadix	((Prestoea_acuminata	(Oenocarpus_minor	Oenocarpus_bataua))	(((Roystonea_regia	((Reinhardtia_paiewonskiana	((Pseudophoenix_vinifera	(Phoenix_dactylifera	(Iriartea_deltoidea	Serenoa_repens)))	Sclerosperma_profizianum))	((Elaeis_guineensis	Elaeis_oleifera)	((Leopoldinia_pulchra	Reinhardtia_latisecta)	Attalea_speciosa))))	(Chamaedorea_seifrizii	Orania_palindan))	(Pelagodoxa_henryana	Geonoma_undata)))))	((Kentiopsis_piersoniorum	Heterospathe_cagayanensis)	Burretiokentia_grandiflora))))	Calamus_caryotoides);
((Roystonea_regia	(((Reinhardtia_paiewonskiana	(Reinhardtia_latisecta	(Attalea_speciosa	(Chamaedorea_seifrizii	(Elaeis_guineensis	Elaeis_oleifera)))))	(Sclerosperma_profizianum	Orania_palindan))	(Pelagodoxa_henryana	((((Burretiokentia_grandiflora	Veitchia_spiralis)	(Heterospathe_cagayanensis	Hydriastele_microspadix))	((Kentiopsis_piersoniorum	Dictyosperma_album)	Dypsis_decaryi))	(Geonoma_undata	((((Leopoldinia_pulchra	Phoenix_dactylifera)	(Iriartea_deltoidea	Serenoa_repens))	Pseudophoenix_vinifera)	(Prestoea_acuminata	(Oenocarpus_minor	Oenocarpus_bataua))))))))	Calamus_caryotoides);
(((Oenocarpus_minor	Oenocarpus_bataua)	(((Chamaedorea_seifrizii	(Prestoea_acuminata	Geonoma_undata))	(Pelagodoxa_henryana	(Leopoldinia_pulchra	((((Sclerosperma_profizianum	Orania_palindan)	Roystonea_regia)	(Reinhardtia_latisecta	(Attalea_speciosa	(Elaeis_guineensis	Elaeis_oleifera))))	((((Serenoa_repens	Phoenix_dactylifera)	Iriartea_deltoidea)	Reinhardtia_paiewonskiana)	Pseudophoenix_vinifera)))))	(((Heterospathe_cagayanensis	(Burretiokentia_grandiflora	Kentiopsis_piersoniorum))	Veitchia_spiralis)	((Hydriastele_microspadix	Dictyosperma_album)	Dypsis_decaryi))))	Calamus_caryotoides);
((Roystonea_regia	(((Reinhardtia_latisecta	(Attalea_speciosa	(Elaeis_guineensis	Elaeis_oleifera)))	(Reinhardtia_paiewonskiana	((Pseudophoenix_vinifera	((Serenoa_repens	(Leopoldinia_pulchra	Phoenix_dactylifera))	Iriartea_deltoidea))	Sclerosperma_profizianum)))	((Chamaedorea_seifrizii	Orania_palindan)	(((Hydriastele_microspadix	Pelagodoxa_henryana)	(Prestoea_acuminata	(Oenocarpus_minor	Oenocarpus_bataua)))	(Geonoma_undata	(Dictyosperma_album	(Dypsis_decaryi	((Kentiopsis_piersoniorum	(Burretiokentia_grandiflora	Heterospathe_cagayanensis))	Veitchia_spiralis))))))))	Calamus_caryotoides);
(((((((Roystonea_regia	((Sclerosperma_profizianum	Orania_palindan)	((Reinhardtia_latisecta	(Attalea_speciosa	(Elaeis_guineensis	Elaeis_oleifera)))	(Pseudophoenix_vinifera	(Reinhardtia_paiewonskiana	(Serenoa_repens	(Leopoldinia_pulchra	Phoenix_dactylifera)))))))	(((Hydriastele_microspadix	Dictyosperma_album)	Iriartea_deltoidea)	Burretiokentia_grandiflora))	(Kentiopsis_piersoniorum	(Dypsis_decaryi	(Prestoea_acuminata	(Oenocarpus_minor	Oenocarpus_bataua)))))	(Heterospathe_cagayanensis	Pelagodoxa_henryana))	(Chamaedorea_seifrizii	Geonoma_undata))	Veitchia_spiralis)	Calamus_caryotoides);
(((((Sclerosperma_profizianum	Orania_palindan)	(((Geonoma_undata	(Kentiopsis_piersoniorum	(Veitchia_spiralis	Dictyosperma_album)))	((Prestoea_acuminata	(Oenocarpus_minor	Oenocarpus_bataua))	Dypsis_decaryi))	(Heterospathe_cagayanensis	Pelagodoxa_henryana)))	(((Leopoldinia_pulchra	Reinhardtia_latisecta)	(Attalea_speciosa	(Chamaedorea_seifrizii	(Elaeis_guineensis	Elaeis_oleifera))))	((Burretiokentia_grandiflora	Roystonea_regia)	(Reinhardtia_paiewonskiana	((Iriartea_deltoidea	(Serenoa_repens	Phoenix_dactylifera))	Pseudophoenix_vinifera)))))	Hydriastele_microspadix)	Calamus_caryotoides);
(((((Iriartea_deltoidea	(Leopoldinia_pulchra	Phoenix_dactylifera))	Serenoa_repens)	(Pseudophoenix_vinifera	((Pelagodoxa_henryana	(((Orania_palindan	Prestoea_acuminata)	((((Burretiokentia_grandiflora	Veitchia_spiralis)	(Heterospathe_cagayanensis	Kentiopsis_piersoniorum))	(Hydriastele_microspadix	Dictyosperma_album))	(Dypsis_decaryi	(Oenocarpus_bataua	Oenocarpus_minor))))	Geonoma_undata))	(Roystonea_regia	(Sclerosperma_profizianum	(Reinhardtia_latisecta	(Attalea_speciosa	(Chamaedorea_seifrizii	(Elaeis_guineensis	Elaeis_oleifera)))))))))	Reinhardtia_paiewonskiana)	Calamus_caryotoides);
((((Phoenix_dactylifera	(Serenoa_repens	Leopoldinia_pulchra))	Iriartea_deltoidea)	(Pseudophoenix_vinifera	(Reinhardtia_paiewonskiana	((((((Dypsis_decaryi	(Oenocarpus_bataua	Oenocarpus_minor))	(Hydriastele_microspadix	Dictyosperma_album))	((Prestoea_acuminata	Veitchia_spiralis)	(Heterospathe_cagayanensis	Burretiokentia_grandiflora)))	Kentiopsis_piersoniorum)	(Geonoma_undata	Pelagodoxa_henryana))	(((Reinhardtia_latisecta	(Attalea_speciosa	(Elaeis_guineensis	Elaeis_oleifera)))	Roystonea_regia)	(Sclerosperma_profizianum	(Chamaedorea_seifrizii	Orania_palindan)))))))	Calamus_caryotoides);
(((((Phoenix_dactylifera	Leopoldinia_pulchra)	Serenoa_repens)	Iriartea_deltoidea)	(Pseudophoenix_vinifera	(Reinhardtia_paiewonskiana	((((((((Burretiokentia_grandiflora	Hydriastele_microspadix)	(((Veitchia_spiralis	(Dypsis_decaryi	Kentiopsis_piersoniorum))	Heterospathe_cagayanensis)	Dictyosperma_album))	(Oenocarpus_bataua	Oenocarpus_minor))	Roystonea_regia)	((Prestoea_acuminata	Geonoma_undata)	Chamaedorea_seifrizii))	Pelagodoxa_henryana)	(Sclerosperma_profizianum	Orania_palindan))	(Reinhardtia_latisecta	(Attalea_speciosa	(Elaeis_guineensis	Elaeis_oleifera)))))))	Calamus_caryotoides);
(((((((((Geonoma_undata	((Dictyosperma_album	((Kentiopsis_piersoniorum	Dypsis_decaryi)	Veitchia_spiralis))	(Burretiokentia_grandiflora	Heterospathe_cagayanensis)))	(Prestoea_acuminata	(Oenocarpus_bataua	Oenocarpus_minor)))	(Hydriastele_microspadix	Pelagodoxa_henryana))	Sclerosperma_profizianum)	(Orania_palindan	Chamaedorea_seifrizii))	Roystonea_regia)	((Leopoldinia_pulchra	Reinhardtia_latisecta)	(Attalea_speciosa	(Elaeis_guineensis	Elaeis_oleifera))))	((((Iriartea_deltoidea	Phoenix_dactylifera)	Serenoa_repens)	Pseudophoenix_vinifera)	Reinhardtia_paiewonskiana))	Calamus_caryotoides);
((Chamaedorea_seifrizii	((Burretiokentia_grandiflora	Roystonea_regia)	((Reinhardtia_paiewonskiana	((Elaeis_guineensis	Elaeis_oleifera)	((Leopoldinia_pulchra	Reinhardtia_latisecta)	Attalea_speciosa)))	((Orania_palindan	((Hydriastele_microspadix	((Kentiopsis_piersoniorum	(Dypsis_decaryi	Dictyosperma_album))	(Prestoea_acuminata	(Veitchia_spiralis	Geonoma_undata))))	((Heterospathe_cagayanensis	Pelagodoxa_henryana)	(Oenocarpus_bataua	Oenocarpus_minor))))	(((Iriartea_deltoidea	Phoenix_dactylifera)	Serenoa_repens)	(Sclerosperma_profizianum	Pseudophoenix_vinifera))))))	Calamus_caryotoides);
((Roystonea_regia	((((Heterospathe_cagayanensis	(Kentiopsis_piersoniorum	(Veitchia_spiralis	(Burretiokentia_grandiflora	(Hydriastele_microspadix	Dictyosperma_album)))))	((Pelagodoxa_henryana	Geonoma_undata)	(Dypsis_decaryi	(Prestoea_acuminata	(Oenocarpus_bataua	Oenocarpus_minor)))))	(((Phoenix_dactylifera	Iriartea_deltoidea)	(Serenoa_repens	(Reinhardtia_paiewonskiana	Leopoldinia_pulchra)))	Pseudophoenix_vinifera))	((Sclerosperma_profizianum	(Orania_palindan	Chamaedorea_seifrizii))	(((Elaeis_guineensis	Elaeis_oleifera)	Attalea_speciosa)	Reinhardtia_latisecta))))	Calamus_caryotoides);
((((Serenoa_repens	(Leopoldinia_pulchra	Phoenix_dactylifera))	Iriartea_deltoidea)	(Pseudophoenix_vinifera	((Burretiokentia_grandiflora	Roystonea_regia)	(((Dictyosperma_album	(((Oenocarpus_bataua	Oenocarpus_minor)	(Kentiopsis_piersoniorum	Dypsis_decaryi))	((Prestoea_acuminata	(Veitchia_spiralis	Geonoma_undata))	((Heterospathe_cagayanensis	Pelagodoxa_henryana)	Hydriastele_microspadix))))	(Sclerosperma_profizianum	Orania_palindan))	(Attalea_speciosa	((Chamaedorea_seifrizii	(Elaeis_guineensis	Elaeis_oleifera))	(Reinhardtia_paiewonskiana	Reinhardtia_latisecta)))))))	Calamus_caryotoides);
((((((((Attalea_speciosa	Reinhardtia_latisecta)	(Elaeis_guineensis	Elaeis_oleifera))	(Chamaedorea_seifrizii	Orania_palindan))	((((((Oenocarpus_bataua	Oenocarpus_minor)	Dypsis_decaryi)	((Geonoma_undata	Dictyosperma_album)	(Kentiopsis_piersoniorum	Heterospathe_cagayanensis)))	((Hydriastele_microspadix	Pelagodoxa_henryana)	Prestoea_acuminata))	Veitchia_spiralis)	Sclerosperma_profizianum))	(Burretiokentia_grandiflora	Roystonea_regia))	(Reinhardtia_paiewonskiana	(((Leopoldinia_pulchra	Phoenix_dactylifera)	Serenoa_repens)	Iriartea_deltoidea)))	Pseudophoenix_vinifera)	Calamus_caryotoides);
((Veitchia_spiralis	((Burretiokentia_grandiflora	(Heterospathe_cagayanensis	Kentiopsis_piersoniorum))	((Hydriastele_microspadix	Dictyosperma_album)	(((Pelagodoxa_henryana	(Geonoma_undata	((Sclerosperma_profizianum	(Chamaedorea_seifrizii	Orania_palindan))	(((((Leopoldinia_pulchra	Serenoa_repens)	(Phoenix_dactylifera	Iriartea_deltoidea))	(Pseudophoenix_vinifera	Reinhardtia_paiewonskiana))	Roystonea_regia)	((Attalea_speciosa	Reinhardtia_latisecta)	(Elaeis_guineensis	Elaeis_oleifera))))))	Prestoea_acuminata)	((Oenocarpus_bataua	Oenocarpus_minor)	Dypsis_decaryi)))))	Calamus_caryotoides);
((((Serenoa_repens	(Phoenix_dactylifera	Iriartea_deltoidea))	Pseudophoenix_vinifera)	((((Attalea_speciosa	(Chamaedorea_seifrizii	(Reinhardtia_paiewonskiana	(Elaeis_guineensis	Elaeis_oleifera))))	(Leopoldinia_pulchra	Reinhardtia_latisecta))	Roystonea_regia)	((Sclerosperma_profizianum	Orania_palindan)	(((((Prestoea_acuminata	(Oenocarpus_bataua	Oenocarpus_minor))	Dypsis_decaryi)	((Veitchia_spiralis	(Kentiopsis_piersoniorum	(Burretiokentia_grandiflora	Heterospathe_cagayanensis)))	(Hydriastele_microspadix	Dictyosperma_album)))	Pelagodoxa_henryana)	Geonoma_undata))))	Calamus_caryotoides);
(((((Serenoa_repens	(Iriartea_deltoidea	Phoenix_dactylifera))	Reinhardtia_paiewonskiana)	Pseudophoenix_vinifera)	(((Burretiokentia_grandiflora	Roystonea_regia)	(Chamaedorea_seifrizii	(((Elaeis_oleifera	Elaeis_guineensis)	Attalea_speciosa)	Reinhardtia_latisecta)))	((Orania_palindan	Sclerosperma_profizianum)	((((Leopoldinia_pulchra	Heterospathe_cagayanensis)	Pelagodoxa_henryana)	(Prestoea_acuminata	(Oenocarpus_bataua	Oenocarpus_minor)))	(Geonoma_undata	((Hydriastele_microspadix	Dictyosperma_album)	(Veitchia_spiralis	(Kentiopsis_piersoniorum	Dypsis_decaryi))))))))	Calamus_caryotoides);
(((((Phoenix_dactylifera	Leopoldinia_pulchra)	(Serenoa_repens	Iriartea_deltoidea))	Reinhardtia_paiewonskiana)	(((((((Orania_palindan	Prestoea_acuminata)	(Burretiokentia_grandiflora	((((Heterospathe_cagayanensis	Kentiopsis_piersoniorum)	Veitchia_spiralis)	((Hydriastele_microspadix	Dictyosperma_album)	Dypsis_decaryi))	(Oenocarpus_bataua	Oenocarpus_minor))))	(Geonoma_undata	Pelagodoxa_henryana))	Sclerosperma_profizianum)	(Attalea_speciosa	Reinhardtia_latisecta))	(Roystonea_regia	(Chamaedorea_seifrizii	(Elaeis_oleifera	Elaeis_guineensis))))	Pseudophoenix_vinifera))	Calamus_caryotoides);
((((Reinhardtia_paiewonskiana	Pseudophoenix_vinifera)	((((Sclerosperma_profizianum	(Chamaedorea_seifrizii	Orania_palindan))	(Hydriastele_microspadix	((Prestoea_acuminata	(((Kentiopsis_piersoniorum	Dypsis_decaryi)	(Geonoma_undata	Veitchia_spiralis))	Dictyosperma_album))	((Pelagodoxa_henryana	Heterospathe_cagayanensis)	(Oenocarpus_minor	(Burretiokentia_grandiflora	Oenocarpus_bataua))))))	Roystonea_regia)	(((Attalea_speciosa	Leopoldinia_pulchra)	(Elaeis_oleifera	Elaeis_guineensis))	Reinhardtia_latisecta)))	(Phoenix_dactylifera	(Serenoa_repens	Iriartea_deltoidea)))	Calamus_caryotoides);
(((((((Attalea_speciosa	(Reinhardtia_paiewonskiana	(Elaeis_oleifera	Elaeis_guineensis)))	Reinhardtia_latisecta)	Roystonea_regia)	(((Geonoma_undata	(((Hydriastele_microspadix	Dictyosperma_album)	(Heterospathe_cagayanensis	((Burretiokentia_grandiflora	(Kentiopsis_piersoniorum	Dypsis_decaryi))	Veitchia_spiralis)))	(Oenocarpus_bataua	(Prestoea_acuminata	Oenocarpus_minor))))	Pelagodoxa_henryana)	(Pseudophoenix_vinifera	((Leopoldinia_pulchra	Phoenix_dactylifera)	(Serenoa_repens	Iriartea_deltoidea)))))	(Sclerosperma_profizianum	Orania_palindan))	Chamaedorea_seifrizii)	Calamus_caryotoides);
((Reinhardtia_paiewonskiana	(((((Leopoldinia_pulchra	Phoenix_dactylifera)	(Serenoa_repens	Iriartea_deltoidea))	((((Kentiopsis_piersoniorum	Geonoma_undata)	(Prestoea_acuminata	(((Dypsis_decaryi	(Oenocarpus_bataua	Oenocarpus_minor))	Dictyosperma_album)	(Heterospathe_cagayanensis	((Burretiokentia_grandiflora	Veitchia_spiralis)	Hydriastele_microspadix)))))	Pelagodoxa_henryana)	(Sclerosperma_profizianum	Pseudophoenix_vinifera)))	Reinhardtia_latisecta)	((Chamaedorea_seifrizii	Orania_palindan)	((Attalea_speciosa	(Elaeis_oleifera	Elaeis_guineensis))	Roystonea_regia))))	Calamus_caryotoides);
(((Geonoma_undata	(Prestoea_acuminata	(((((Attalea_speciosa	(Elaeis_oleifera	Elaeis_guineensis))	((Sclerosperma_profizianum	Orania_palindan)	(Roystonea_regia	Pseudophoenix_vinifera)))	(Reinhardtia_paiewonskiana	(((Leopoldinia_pulchra	Serenoa_repens)	Phoenix_dactylifera)	Iriartea_deltoidea)))	Reinhardtia_latisecta)	((((Burretiokentia_grandiflora	Hydriastele_microspadix)	(Oenocarpus_bataua	Oenocarpus_minor))	(Dictyosperma_album	((Dypsis_decaryi	Kentiopsis_piersoniorum)	Veitchia_spiralis)))	(Heterospathe_cagayanensis	Pelagodoxa_henryana)))))	Chamaedorea_seifrizii)	Calamus_caryotoides);
((Pseudophoenix_vinifera	((Reinhardtia_paiewonskiana	(((Phoenix_dactylifera	Leopoldinia_pulchra)	Iriartea_deltoidea)	Serenoa_repens))	((Chamaedorea_seifrizii	Orania_palindan)	(((Roystonea_regia	Burretiokentia_grandiflora)	(Reinhardtia_latisecta	(Attalea_speciosa	(Elaeis_oleifera	Elaeis_guineensis))))	(((Heterospathe_cagayanensis	Pelagodoxa_henryana)	(Geonoma_undata	((Hydriastele_microspadix	Dictyosperma_album)	((Dypsis_decaryi	Kentiopsis_piersoniorum)	Veitchia_spiralis))))	((Prestoea_acuminata	(Sclerosperma_profizianum	Oenocarpus_minor))	Oenocarpus_bataua))))))	Calamus_caryotoides);
(((((Phoenix_dactylifera	(Serenoa_repens	Leopoldinia_pulchra))	Iriartea_deltoidea)	(Pseudophoenix_vinifera	((Oenocarpus_minor	Oenocarpus_bataua)	((((Burretiokentia_grandiflora	Heterospathe_cagayanensis)	(Veitchia_spiralis	(Kentiopsis_piersoniorum	(Dypsis_decaryi	(Hydriastele_microspadix	Dictyosperma_album)))))	((Roystonea_regia	((Sclerosperma_profizianum	Orania_palindan)	(Reinhardtia_latisecta	(Attalea_speciosa	(Elaeis_oleifera	Elaeis_guineensis)))))	Pelagodoxa_henryana))	(Chamaedorea_seifrizii	(Prestoea_acuminata	Geonoma_undata))))))	Reinhardtia_paiewonskiana)	Calamus_caryotoides);
((((Oenocarpus_minor	(Oenocarpus_bataua	((((Kentiopsis_piersoniorum	(Burretiokentia_grandiflora	Dypsis_decaryi))	(Heterospathe_cagayanensis	Veitchia_spiralis))	(Hydriastele_microspadix	Dictyosperma_album))	(((Chamaedorea_seifrizii	(Prestoea_acuminata	Geonoma_undata))	((Roystonea_regia	(Reinhardtia_latisecta	(Attalea_speciosa	(Elaeis_oleifera	Elaeis_guineensis))))	Pelagodoxa_henryana))	(Sclerosperma_profizianum	Orania_palindan)))))	((Phoenix_dactylifera	(Serenoa_repens	Leopoldinia_pulchra))	Iriartea_deltoidea))	(Reinhardtia_paiewonskiana	Pseudophoenix_vinifera))	Calamus_caryotoides);
(((((Attalea_speciosa	((Chamaedorea_seifrizii	(Elaeis_oleifera	Elaeis_guineensis))	Reinhardtia_latisecta))	(((Pelagodoxa_henryana	((Prestoea_acuminata	Orania_palindan)	(((Hydriastele_microspadix	Dictyosperma_album)	(((Veitchia_spiralis	Burretiokentia_grandiflora)	(Kentiopsis_piersoniorum	Heterospathe_cagayanensis))	(Dypsis_decaryi	(Oenocarpus_minor	Oenocarpus_bataua))))	Sclerosperma_profizianum)))	Geonoma_undata)	Roystonea_regia))	Pseudophoenix_vinifera)	(((Phoenix_dactylifera	(Serenoa_repens	Leopoldinia_pulchra))	Iriartea_deltoidea)	Reinhardtia_paiewonskiana))	Calamus_caryotoides);
((((Reinhardtia_latisecta	((Chamaedorea_seifrizii	(Elaeis_guineensis	Elaeis_oleifera))	Attalea_speciosa))	(((Orania_palindan	Sclerosperma_profizianum)	((Hydriastele_microspadix	Pelagodoxa_henryana)	((Geonoma_undata	(Dypsis_decaryi	((Veitchia_spiralis	(Heterospathe_cagayanensis	Kentiopsis_piersoniorum))	(Dictyosperma_album	Burretiokentia_grandiflora))))	((Oenocarpus_minor	Oenocarpus_bataua)	Prestoea_acuminata))))	Roystonea_regia))	((Reinhardtia_paiewonskiana	Pseudophoenix_vinifera)	(Serenoa_repens	(Iriartea_deltoidea	(Leopoldinia_pulchra	Phoenix_dactylifera)))))	Calamus_caryotoides);
(((Attalea_speciosa	((((Chamaedorea_seifrizii	Orania_palindan)	Sclerosperma_profizianum)	((Reinhardtia_latisecta	Roystonea_regia)	(Elaeis_guineensis	Elaeis_oleifera)))	((((Oenocarpus_minor	Oenocarpus_bataua)	Prestoea_acuminata)	((((Burretiokentia_grandiflora	Dictyosperma_album)	((Veitchia_spiralis	Heterospathe_cagayanensis)	Kentiopsis_piersoniorum))	Geonoma_undata)	(Dypsis_decaryi	(Hydriastele_microspadix	Pelagodoxa_henryana))))	(Pseudophoenix_vinifera	(Serenoa_repens	(Iriartea_deltoidea	(Leopoldinia_pulchra	Phoenix_dactylifera)))))))	Reinhardtia_paiewonskiana)	Calamus_caryotoides);
(((Phoenix_dactylifera	(Serenoa_repens	Iriartea_deltoidea))	(((Reinhardtia_paiewonskiana	(((Orania_palindan	Sclerosperma_profizianum)	(Attalea_speciosa	((Leopoldinia_pulchra	Reinhardtia_latisecta)	(Chamaedorea_seifrizii	(Elaeis_guineensis	Elaeis_oleifera)))))	Roystonea_regia))	(((Hydriastele_microspadix	Pelagodoxa_henryana)	(Oenocarpus_minor	Oenocarpus_bataua))	((Geonoma_undata	Prestoea_acuminata)	(Dypsis_decaryi	(((Veitchia_spiralis	Burretiokentia_grandiflora)	(Heterospathe_cagayanensis	Kentiopsis_piersoniorum))	Dictyosperma_album)))))	Pseudophoenix_vinifera))	Calamus_caryotoides);
(((((Serenoa_repens	(Iriartea_deltoidea	Phoenix_dactylifera))	Pseudophoenix_vinifera)	(Oenocarpus_minor	(Oenocarpus_bataua	(((((((Chamaedorea_seifrizii	(Elaeis_guineensis	Elaeis_oleifera))	Attalea_speciosa)	(Leopoldinia_pulchra	Reinhardtia_latisecta))	((Orania_palindan	Sclerosperma_profizianum)	Roystonea_regia))	((Hydriastele_microspadix	Pelagodoxa_henryana)	Geonoma_undata))	(Dypsis_decaryi	((Burretiokentia_grandiflora	(Heterospathe_cagayanensis	Kentiopsis_piersoniorum))	(Veitchia_spiralis	Dictyosperma_album))))	Prestoea_acuminata))))	Reinhardtia_paiewonskiana)	Calamus_caryotoides);
((((Serenoa_repens	((Leopoldinia_pulchra	Iriartea_deltoidea)	Phoenix_dactylifera))	(((Oenocarpus_minor	Oenocarpus_bataua)	((((Orania_palindan	Sclerosperma_profizianum)	Pelagodoxa_henryana)	((Geonoma_undata	Prestoea_acuminata)	((Attalea_speciosa	Reinhardtia_latisecta)	(Roystonea_regia	(Chamaedorea_seifrizii	(Elaeis_guineensis	Elaeis_oleifera))))))	((Dypsis_decaryi	(Hydriastele_microspadix	Dictyosperma_album))	((Burretiokentia_grandiflora	(Heterospathe_cagayanensis	Kentiopsis_piersoniorum))	Veitchia_spiralis))))	Pseudophoenix_vinifera))	Reinhardtia_paiewonskiana)	Calamus_caryotoides);
((((Serenoa_repens	((Leopoldinia_pulchra	Iriartea_deltoidea)	Phoenix_dactylifera))	((Prestoea_acuminata	(((Geonoma_undata	((Roystonea_regia	((Reinhardtia_latisecta	(Attalea_speciosa	(Elaeis_guineensis	Elaeis_oleifera)))	((Chamaedorea_seifrizii	Orania_palindan)	Sclerosperma_profizianum)))	Pelagodoxa_henryana))	(Dypsis_decaryi	(((Burretiokentia_grandiflora	Heterospathe_cagayanensis)	(Kentiopsis_piersoniorum	Hydriastele_microspadix))	(Veitchia_spiralis	Dictyosperma_album))))	(Oenocarpus_minor	Oenocarpus_bataua)))	Pseudophoenix_vinifera))	Reinhardtia_paiewonskiana)	Calamus_caryotoides);
((((Iriartea_deltoidea	(Phoenix_dactylifera	Serenoa_repens))	((((((Hydriastele_microspadix	Dictyosperma_album)	(((Dypsis_decaryi	Veitchia_spiralis)	Kentiopsis_piersoniorum)	(Burretiokentia_grandiflora	Heterospathe_cagayanensis)))	(Oenocarpus_minor	Oenocarpus_bataua))	((Prestoea_acuminata	Geonoma_undata)	(Leopoldinia_pulchra	Pelagodoxa_henryana)))	((Roystonea_regia	((Attalea_speciosa	(Elaeis_guineensis	Elaeis_oleifera))	((Chamaedorea_seifrizii	Orania_palindan)	Sclerosperma_profizianum)))	Reinhardtia_latisecta))	Pseudophoenix_vinifera))	Reinhardtia_paiewonskiana)	Calamus_caryotoides);
((Reinhardtia_paiewonskiana	((Roystonea_regia	((Reinhardtia_latisecta	(Attalea_speciosa	(Chamaedorea_seifrizii	(Elaeis_guineensis	Elaeis_oleifera))))	(((Hydriastele_microspadix	Dictyosperma_album)	((Burretiokentia_grandiflora	(Heterospathe_cagayanensis	Pelagodoxa_henryana))	((Prestoea_acuminata	(Geonoma_undata	Veitchia_spiralis))	(((Oenocarpus_minor	Oenocarpus_bataua)	Dypsis_decaryi)	Kentiopsis_piersoniorum))))	(Orania_palindan	Sclerosperma_profizianum))))	(Pseudophoenix_vinifera	(((Leopoldinia_pulchra	Serenoa_repens)	Phoenix_dactylifera)	Iriartea_deltoidea))))	Calamus_caryotoides);
((Roystonea_regia	(((Chamaedorea_seifrizii	Orania_palindan)	Sclerosperma_profizianum)	((Geonoma_undata	((((Dictyosperma_album	(((Heterospathe_cagayanensis	(Burretiokentia_grandiflora	Kentiopsis_piersoniorum))	Hydriastele_microspadix)	Veitchia_spiralis))	Dypsis_decaryi)	Pelagodoxa_henryana)	(((Iriartea_deltoidea	Prestoea_acuminata)	(Oenocarpus_minor	Oenocarpus_bataua))	(((Leopoldinia_pulchra	Serenoa_repens)	Phoenix_dactylifera)	Pseudophoenix_vinifera))))	((Reinhardtia_latisecta	Reinhardtia_paiewonskiana)	(Attalea_speciosa	(Elaeis_guineensis	Elaeis_oleifera))))))	Calamus_caryotoides);
(((((Chamaedorea_seifrizii	Orania_palindan)	Sclerosperma_profizianum)	(((Geonoma_undata	(((Veitchia_spiralis	Dictyosperma_album)	((Kentiopsis_piersoniorum	Hydriastele_microspadix)	(Burretiokentia_grandiflora	Heterospathe_cagayanensis)))	Dypsis_decaryi))	Pelagodoxa_henryana)	(Prestoea_acuminata	(Oenocarpus_minor	Oenocarpus_bataua))))	(((((((Iriartea_deltoidea	Serenoa_repens)	Leopoldinia_pulchra)	Phoenix_dactylifera)	Pseudophoenix_vinifera)	Reinhardtia_paiewonskiana)	((Attalea_speciosa	(Elaeis_guineensis	Elaeis_oleifera))	Reinhardtia_latisecta))	Roystonea_regia))	Calamus_caryotoides);
(((Reinhardtia_paiewonskiana	(Pseudophoenix_vinifera	(Iriartea_deltoidea	(Phoenix_dactylifera	Serenoa_repens))))	((((Leopoldinia_pulchra	Reinhardtia_latisecta)	((Chamaedorea_seifrizii	(Elaeis_guineensis	Elaeis_oleifera))	Attalea_speciosa))	Roystonea_regia)	(Dypsis_decaryi	(((Oenocarpus_bataua	Oenocarpus_minor)	(Prestoea_acuminata	Geonoma_undata))	((Hydriastele_microspadix	Pelagodoxa_henryana)	(((Heterospathe_cagayanensis	Burretiokentia_grandiflora)	Kentiopsis_piersoniorum)	(((Orania_palindan	Sclerosperma_profizianum)	Veitchia_spiralis)	Dictyosperma_album)))))))	Calamus_caryotoides);
((((Serenoa_repens	(Leopoldinia_pulchra	Phoenix_dactylifera))	Iriartea_deltoidea)	((Reinhardtia_paiewonskiana	Pseudophoenix_vinifera)	((((Prestoea_acuminata	(Chamaedorea_seifrizii	Geonoma_undata))	(((Oenocarpus_bataua	Oenocarpus_minor)	((((Dictyosperma_album	Hydriastele_microspadix)	(Veitchia_spiralis	Heterospathe_cagayanensis))	(Burretiokentia_grandiflora	Dypsis_decaryi))	Kentiopsis_piersoniorum))	Pelagodoxa_henryana))	(Orania_palindan	Sclerosperma_profizianum))	((Reinhardtia_latisecta	((Elaeis_guineensis	Elaeis_oleifera)	Attalea_speciosa))	Roystonea_regia))))	Calamus_caryotoides);
((((Pseudophoenix_vinifera	((Serenoa_repens	(Leopoldinia_pulchra	Phoenix_dactylifera))	Iriartea_deltoidea))	Reinhardtia_paiewonskiana)	(((((Prestoea_acuminata	(Oenocarpus_bataua	Oenocarpus_minor))	(((Dictyosperma_album	Hydriastele_microspadix)	(((Burretiokentia_grandiflora	Dypsis_decaryi)	Veitchia_spiralis)	Kentiopsis_piersoniorum))	Heterospathe_cagayanensis))	(Geonoma_undata	Pelagodoxa_henryana))	((Chamaedorea_seifrizii	Orania_palindan)	(Roystonea_regia	((Elaeis_guineensis	Elaeis_oleifera)	(Attalea_speciosa	Reinhardtia_latisecta)))))	Sclerosperma_profizianum))	Calamus_caryotoides);
((((Pseudophoenix_vinifera	((Serenoa_repens	Phoenix_dactylifera)	Iriartea_deltoidea))	Reinhardtia_paiewonskiana)	(((Veitchia_spiralis	((Kentiopsis_piersoniorum	(Dypsis_decaryi	((Oenocarpus_bataua	Oenocarpus_minor)	Prestoea_acuminata)))	((Dictyosperma_album	(Sclerosperma_profizianum	(Hydriastele_microspadix	Pelagodoxa_henryana)))	(Heterospathe_cagayanensis	(Leopoldinia_pulchra	Geonoma_undata)))))	((Chamaedorea_seifrizii	Orania_palindan)	(Roystonea_regia	Burretiokentia_grandiflora)))	(Reinhardtia_latisecta	((Elaeis_guineensis	Elaeis_oleifera)	Attalea_speciosa))))	Calamus_caryotoides);
((Roystonea_regia	(Burretiokentia_grandiflora	(((Chamaedorea_seifrizii	Orania_palindan)	(((Reinhardtia_latisecta	((Elaeis_guineensis	Elaeis_oleifera)	Attalea_speciosa))	(Pseudophoenix_vinifera	(((Serenoa_repens	Leopoldinia_pulchra)	(Phoenix_dactylifera	Iriartea_deltoidea))	Reinhardtia_paiewonskiana)))	(((Pelagodoxa_henryana	Heterospathe_cagayanensis)	((Oenocarpus_bataua	Oenocarpus_minor)	Prestoea_acuminata))	(Hydriastele_microspadix	((Dictyosperma_album	(Veitchia_spiralis	Geonoma_undata))	(Dypsis_decaryi	Kentiopsis_piersoniorum))))))	Sclerosperma_profizianum)))	Calamus_caryotoides);
(((Pseudophoenix_vinifera	((Serenoa_repens	((Leopoldinia_pulchra	Phoenix_dactylifera)	Iriartea_deltoidea))	Reinhardtia_paiewonskiana))	(((((Chamaedorea_seifrizii	Orania_palindan)	Sclerosperma_profizianum)	((Pelagodoxa_henryana	Geonoma_undata)	(((Oenocarpus_bataua	Oenocarpus_minor)	Prestoea_acuminata)	((Veitchia_spiralis	((Heterospathe_cagayanensis	(Burretiokentia_grandiflora	(Hydriastele_microspadix	Kentiopsis_piersoniorum)))	Dictyosperma_album))	Dypsis_decaryi))))	Roystonea_regia)	(Reinhardtia_latisecta	((Elaeis_guineensis	Elaeis_oleifera)	Attalea_speciosa))))	Calamus_caryotoides);
((Roystonea_regia	((Reinhardtia_latisecta	((Elaeis_guineensis	Elaeis_oleifera)	Attalea_speciosa))	((((Pelagodoxa_henryana	Geonoma_undata)	(((Heterospathe_cagayanensis	(Burretiokentia_grandiflora	Kentiopsis_piersoniorum))	Veitchia_spiralis)	((Dypsis_decaryi	(Prestoea_acuminata	(Oenocarpus_bataua	Oenocarpus_minor)))	(Hydriastele_microspadix	Dictyosperma_album))))	(Pseudophoenix_vinifera	((Leopoldinia_pulchra	Phoenix_dactylifera)	(Iriartea_deltoidea	(Reinhardtia_paiewonskiana	Serenoa_repens)))))	(Sclerosperma_profizianum	(Chamaedorea_seifrizii	Orania_palindan)))))	Calamus_caryotoides);
(((Attalea_speciosa	(Veitchia_spiralis	(Reinhardtia_latisecta	((Sclerosperma_profizianum	Orania_palindan)	((((((Pelagodoxa_henryana	Geonoma_undata)	((Roystonea_regia	(Pseudophoenix_vinifera	((Reinhardtia_paiewonskiana	Serenoa_repens)	(Leopoldinia_pulchra	(Phoenix_dactylifera	Iriartea_deltoidea)))))	(Chamaedorea_seifrizii	(Elaeis_guineensis	Elaeis_oleifera))))	(Prestoea_acuminata	(Oenocarpus_bataua	Oenocarpus_minor)))	Dypsis_decaryi)	((Hydriastele_microspadix	Dictyosperma_album)	Kentiopsis_piersoniorum))	Heterospathe_cagayanensis)))))	Burretiokentia_grandiflora)	Calamus_caryotoides);
(((Veitchia_spiralis	(Prestoea_acuminata	(((((((Sclerosperma_profizianum	Orania_palindan)	((Pseudophoenix_vinifera	((Phoenix_dactylifera	(Serenoa_repens	Leopoldinia_pulchra))	Iriartea_deltoidea))	Reinhardtia_paiewonskiana))	((Reinhardtia_latisecta	Attalea_speciosa)	(Chamaedorea_seifrizii	(Elaeis_guineensis	Elaeis_oleifera))))	(Burretiokentia_grandiflora	Roystonea_regia))	(Hydriastele_microspadix	Dictyosperma_album))	(Kentiopsis_piersoniorum	(Dypsis_decaryi	(Oenocarpus_bataua	Oenocarpus_minor))))	(Heterospathe_cagayanensis	Pelagodoxa_henryana))))	Geonoma_undata)	Calamus_caryotoides);
((Roystonea_regia	((Orania_palindan	((Pseudophoenix_vinifera	(Reinhardtia_paiewonskiana	(Iriartea_deltoidea	(Serenoa_repens	(Phoenix_dactylifera	Leopoldinia_pulchra)))))	(Sclerosperma_profizianum	(((((((Burretiokentia_grandiflora	Dictyosperma_album)	Veitchia_spiralis)	Kentiopsis_piersoniorum)	Heterospathe_cagayanensis)	(Dypsis_decaryi	(Prestoea_acuminata	(Oenocarpus_bataua	Oenocarpus_minor))))	Geonoma_undata)	(Hydriastele_microspadix	Pelagodoxa_henryana)))))	((Reinhardtia_latisecta	Attalea_speciosa)	(Chamaedorea_seifrizii	(Elaeis_guineensis	Elaeis_oleifera)))))	Calamus_caryotoides);
(((Roystonea_regia	(((((Reinhardtia_paiewonskiana	(Elaeis_guineensis	Elaeis_oleifera))	Attalea_speciosa)	Reinhardtia_latisecta)	Chamaedorea_seifrizii)	((Orania_palindan	Sclerosperma_profizianum)	((Geonoma_undata	((Hydriastele_microspadix	(Prestoea_acuminata	(Oenocarpus_minor	Oenocarpus_bataua)))	(((Leopoldinia_pulchra	Veitchia_spiralis)	Dictyosperma_album)	(Dypsis_decaryi	((Heterospathe_cagayanensis	Kentiopsis_piersoniorum)	Burretiokentia_grandiflora)))))	Pelagodoxa_henryana))))	(Pseudophoenix_vinifera	((Serenoa_repens	Phoenix_dactylifera)	Iriartea_deltoidea)))	Calamus_caryotoides);
((Pseudophoenix_vinifera	(((((Burretiokentia_grandiflora	Roystonea_regia)	(((Elaeis_guineensis	Elaeis_oleifera)	Attalea_speciosa)	Reinhardtia_latisecta))	(((Prestoea_acuminata	(Oenocarpus_minor	Oenocarpus_bataua))	(((Dictyosperma_album	((Kentiopsis_piersoniorum	Dypsis_decaryi)	(Geonoma_undata	Veitchia_spiralis)))	Heterospathe_cagayanensis)	(Hydriastele_microspadix	Pelagodoxa_henryana)))	(Chamaedorea_seifrizii	(Orania_palindan	Sclerosperma_profizianum))))	(Reinhardtia_paiewonskiana	((Leopoldinia_pulchra	Serenoa_repens)	Phoenix_dactylifera)))	Iriartea_deltoidea))	Calamus_caryotoides);
((Pseudophoenix_vinifera	(((((Elaeis_guineensis	Elaeis_oleifera)	Attalea_speciosa)	Reinhardtia_latisecta)	((((((Oenocarpus_minor	Oenocarpus_bataua)	(Dictyosperma_album	(Veitchia_spiralis	((Kentiopsis_piersoniorum	Heterospathe_cagayanensis)	Dypsis_decaryi))))	(Hydriastele_microspadix	Pelagodoxa_henryana))	((Prestoea_acuminata	Geonoma_undata)	Chamaedorea_seifrizii))	(Orania_palindan	Sclerosperma_profizianum))	(Burretiokentia_grandiflora	Roystonea_regia)))	(((Leopoldinia_pulchra	Phoenix_dactylifera)	(Serenoa_repens	Iriartea_deltoidea))	Reinhardtia_paiewonskiana)))	Calamus_caryotoides);
((((((Elaeis_guineensis	Elaeis_oleifera)	Attalea_speciosa)	Reinhardtia_latisecta)	((Roystonea_regia	((Chamaedorea_seifrizii	Orania_palindan)	(Pseudophoenix_vinifera	Sclerosperma_profizianum)))	(Pelagodoxa_henryana	((Oenocarpus_minor	Oenocarpus_bataua)	(((Veitchia_spiralis	(Burretiokentia_grandiflora	(Kentiopsis_piersoniorum	Heterospathe_cagayanensis)))	(Dypsis_decaryi	(Hydriastele_microspadix	Dictyosperma_album)))	(Prestoea_acuminata	Geonoma_undata))))))	(((Phoenix_dactylifera	Iriartea_deltoidea)	Reinhardtia_paiewonskiana)	(Leopoldinia_pulchra	Serenoa_repens)))	Calamus_caryotoides);
((((Iriartea_deltoidea	Pseudophoenix_vinifera)	((Serenoa_repens	Leopoldinia_pulchra)	Phoenix_dactylifera))	(Reinhardtia_paiewonskiana	(((Chamaedorea_seifrizii	Orania_palindan)	Sclerosperma_profizianum)	((Pelagodoxa_henryana	((Prestoea_acuminata	Geonoma_undata)	((Oenocarpus_minor	Oenocarpus_bataua)	((Veitchia_spiralis	(Burretiokentia_grandiflora	(Kentiopsis_piersoniorum	Heterospathe_cagayanensis)))	(Dypsis_decaryi	(Hydriastele_microspadix	Dictyosperma_album))))))	((((Elaeis_guineensis	Elaeis_oleifera)	Attalea_speciosa)	Reinhardtia_latisecta)	Roystonea_regia)))))	Calamus_caryotoides);
((((Pelagodoxa_henryana	(Geonoma_undata	((Prestoea_acuminata	(Oenocarpus_minor	Oenocarpus_bataua))	(((Veitchia_spiralis	Dictyosperma_album)	(Hydriastele_microspadix	(Burretiokentia_grandiflora	(Kentiopsis_piersoniorum	Heterospathe_cagayanensis))))	Dypsis_decaryi))))	(((Orania_palindan	Sclerosperma_profizianum)	(((Pseudophoenix_vinifera	((Serenoa_repens	(Leopoldinia_pulchra	Phoenix_dactylifera))	Iriartea_deltoidea))	Reinhardtia_paiewonskiana)	(Elaeis_guineensis	((Reinhardtia_latisecta	Elaeis_oleifera)	Attalea_speciosa))))	Roystonea_regia))	Chamaedorea_seifrizii)	Calamus_caryotoides);
((Pseudophoenix_vinifera	(((Leopoldinia_pulchra	(Iriartea_deltoidea	Serenoa_repens))	Phoenix_dactylifera)	(((Reinhardtia_latisecta	(Attalea_speciosa	(Reinhardtia_paiewonskiana	(Chamaedorea_seifrizii	(Elaeis_oleifera	Elaeis_guineensis)))))	((Orania_palindan	Sclerosperma_profizianum)	Roystonea_regia))	((Oenocarpus_bataua	((Hydriastele_microspadix	Oenocarpus_minor)	(Dictyosperma_album	((Kentiopsis_piersoniorum	(Veitchia_spiralis	(Burretiokentia_grandiflora	Dypsis_decaryi)))	Heterospathe_cagayanensis))))	((Prestoea_acuminata	Geonoma_undata)	Pelagodoxa_henryana)))))	Calamus_caryotoides);
(((((Pelagodoxa_henryana	(((Oenocarpus_bataua	Oenocarpus_minor)	((Burretiokentia_grandiflora	(Veitchia_spiralis	((Hydriastele_microspadix	Dictyosperma_album)	(Kentiopsis_piersoniorum	Dypsis_decaryi))))	Heterospathe_cagayanensis))	(Geonoma_undata	Prestoea_acuminata)))	(Orania_palindan	Sclerosperma_profizianum))	((((Leopoldinia_pulchra	Reinhardtia_latisecta)	Attalea_speciosa)	(Chamaedorea_seifrizii	(Elaeis_oleifera	Elaeis_guineensis)))	Roystonea_regia))	(Reinhardtia_paiewonskiana	(Pseudophoenix_vinifera	(Iriartea_deltoidea	(Phoenix_dactylifera	Serenoa_repens)))))	Calamus_caryotoides);
((((Geonoma_undata	(Iriartea_deltoidea	Prestoea_acuminata))	((Pelagodoxa_henryana	(Roystonea_regia	(((Pseudophoenix_vinifera	(Reinhardtia_paiewonskiana	(Phoenix_dactylifera	(Leopoldinia_pulchra	Serenoa_repens))))	((Reinhardtia_latisecta	Attalea_speciosa)	(Elaeis_oleifera	Elaeis_guineensis)))	(Orania_palindan	Sclerosperma_profizianum))))	(((Oenocarpus_bataua	Oenocarpus_minor)	Dypsis_decaryi)	((Kentiopsis_piersoniorum	(Burretiokentia_grandiflora	Heterospathe_cagayanensis))	(Veitchia_spiralis	(Hydriastele_microspadix	Dictyosperma_album))))))	Chamaedorea_seifrizii)	Calamus_caryotoides);
(((((Pelagodoxa_henryana	((((Hydriastele_microspadix	(Burretiokentia_grandiflora	Heterospathe_cagayanensis))	(Veitchia_spiralis	Dictyosperma_album))	((Oenocarpus_bataua	Oenocarpus_minor)	Dypsis_decaryi))	Kentiopsis_piersoniorum))	(((Pseudophoenix_vinifera	(Reinhardtia_paiewonskiana	(Iriartea_deltoidea	(Phoenix_dactylifera	Serenoa_repens))))	(Sclerosperma_profizianum	Orania_palindan))	(Roystonea_regia	((Leopoldinia_pulchra	Reinhardtia_latisecta)	(Attalea_speciosa	(Elaeis_oleifera	Elaeis_guineensis))))))	(Geonoma_undata	Prestoea_acuminata))	Chamaedorea_seifrizii)	Calamus_caryotoides);
((Reinhardtia_paiewonskiana	((Pseudophoenix_vinifera	(Iriartea_deltoidea	((Leopoldinia_pulchra	Phoenix_dactylifera)	Serenoa_repens)))	(((Roystonea_regia	((Orania_palindan	Sclerosperma_profizianum)	((((Prestoea_acuminata	(Hydriastele_microspadix	Pelagodoxa_henryana))	(Oenocarpus_bataua	Oenocarpus_minor))	((Veitchia_spiralis	(Dypsis_decaryi	(Kentiopsis_piersoniorum	Heterospathe_cagayanensis)))	(Dictyosperma_album	Burretiokentia_grandiflora)))	Geonoma_undata)))	(Reinhardtia_latisecta	((Elaeis_oleifera	Elaeis_guineensis)	Attalea_speciosa)))	Chamaedorea_seifrizii)))	Calamus_caryotoides);
((Roystonea_regia	((((Chamaedorea_seifrizii	Orania_palindan)	Sclerosperma_profizianum)	((((Dypsis_decaryi	(Oenocarpus_bataua	Oenocarpus_minor))	(((Veitchia_spiralis	(Burretiokentia_grandiflora	Heterospathe_cagayanensis))	(Hydriastele_microspadix	Dictyosperma_album))	Kentiopsis_piersoniorum))	(Prestoea_acuminata	Geonoma_undata))	Pelagodoxa_henryana))	((Pseudophoenix_vinifera	(Reinhardtia_paiewonskiana	(Iriartea_deltoidea	((Leopoldinia_pulchra	Phoenix_dactylifera)	Serenoa_repens))))	(Reinhardtia_latisecta	((Elaeis_oleifera	Elaeis_guineensis)	Attalea_speciosa)))))	Calamus_caryotoides);
((Roystonea_regia	(((Chamaedorea_seifrizii	Orania_palindan)	((((Prestoea_acuminata	(Oenocarpus_bataua	Oenocarpus_minor))	((Dictyosperma_album	(((Dypsis_decaryi	Burretiokentia_grandiflora)	(Kentiopsis_piersoniorum	Heterospathe_cagayanensis))	Veitchia_spiralis))	Hydriastele_microspadix))	Geonoma_undata)	Pelagodoxa_henryana))	((((Sclerosperma_profizianum	Pseudophoenix_vinifera)	(Iriartea_deltoidea	(Phoenix_dactylifera	(Serenoa_repens	Leopoldinia_pulchra))))	Reinhardtia_paiewonskiana)	(Reinhardtia_latisecta	((Elaeis_oleifera	Elaeis_guineensis)	Attalea_speciosa)))))	Calamus_caryotoides);
(((Roystonea_regia	((Sclerosperma_profizianum	Orania_palindan)	((((((Oenocarpus_bataua	Oenocarpus_minor)	(((Dypsis_decaryi	Dictyosperma_album)	(Hydriastele_microspadix	(Burretiokentia_grandiflora	(Kentiopsis_piersoniorum	Heterospathe_cagayanensis))))	Veitchia_spiralis))	(Prestoea_acuminata	Geonoma_undata))	Pelagodoxa_henryana)	(Pseudophoenix_vinifera	(Iriartea_deltoidea	(Phoenix_dactylifera	Serenoa_repens))))	((Leopoldinia_pulchra	(Reinhardtia_paiewonskiana	Reinhardtia_latisecta))	((Elaeis_oleifera	Elaeis_guineensis)	Attalea_speciosa)))))	Chamaedorea_seifrizii)	Calamus_caryotoides);
(((Roystonea_regia	(Sclerosperma_profizianum	(Chamaedorea_seifrizii	Orania_palindan)))	((((Geonoma_undata	Pelagodoxa_henryana)	((Prestoea_acuminata	(Oenocarpus_bataua	Oenocarpus_minor))	(Pseudophoenix_vinifera	(Serenoa_repens	(Iriartea_deltoidea	(Leopoldinia_pulchra	Phoenix_dactylifera))))))	(((((Hydriastele_microspadix	Dictyosperma_album)	(Kentiopsis_piersoniorum	Dypsis_decaryi))	Veitchia_spiralis)	Heterospathe_cagayanensis)	Burretiokentia_grandiflora))	(Reinhardtia_latisecta	(Reinhardtia_paiewonskiana	((Elaeis_oleifera	Elaeis_guineensis)	Attalea_speciosa)))))	Calamus_caryotoides);
((Roystonea_regia	((Reinhardtia_latisecta	(Reinhardtia_paiewonskiana	((Elaeis_oleifera	Elaeis_guineensis)	Attalea_speciosa)))	((((Geonoma_undata	Pelagodoxa_henryana)	((Prestoea_acuminata	(Oenocarpus_bataua	Oenocarpus_minor))	(Pseudophoenix_vinifera	((Phoenix_dactylifera	(Serenoa_repens	Leopoldinia_pulchra))	Iriartea_deltoidea))))	(((Hydriastele_microspadix	Dictyosperma_album)	Dypsis_decaryi)	((Kentiopsis_piersoniorum	Burretiokentia_grandiflora)	(Heterospathe_cagayanensis	Veitchia_spiralis))))	(Sclerosperma_profizianum	(Chamaedorea_seifrizii	Orania_palindan)))))	Calamus_caryotoides);
((Pseudophoenix_vinifera	(((Phoenix_dactylifera	(Leopoldinia_pulchra	Iriartea_deltoidea))	(Reinhardtia_paiewonskiana	Serenoa_repens))	(Roystonea_regia	((Sclerosperma_profizianum	((Chamaedorea_seifrizii	Orania_palindan)	(Burretiokentia_grandiflora	(((Heterospathe_cagayanensis	Pelagodoxa_henryana)	(Prestoea_acuminata	(Oenocarpus_bataua	Oenocarpus_minor)))	(((Veitchia_spiralis	Dictyosperma_album)	((Geonoma_undata	Kentiopsis_piersoniorum)	Dypsis_decaryi))	Hydriastele_microspadix)))))	(Reinhardtia_latisecta	((Elaeis_oleifera	Elaeis_guineensis)	Attalea_speciosa))))))	Calamus_caryotoides);
((((Serenoa_repens	(Leopoldinia_pulchra	Phoenix_dactylifera))	Iriartea_deltoidea)	(Reinhardtia_paiewonskiana	((((Elaeis_oleifera	Elaeis_guineensis)	(Attalea_speciosa	Reinhardtia_latisecta))	(Roystonea_regia	((Chamaedorea_seifrizii	Orania_palindan)	(Sclerosperma_profizianum	((Dypsis_decaryi	(Prestoea_acuminata	(Oenocarpus_bataua	Oenocarpus_minor)))	(((Dictyosperma_album	Kentiopsis_piersoniorum)	(Burretiokentia_grandiflora	(Veitchia_spiralis	Heterospathe_cagayanensis)))	(Geonoma_undata	(Hydriastele_microspadix	Pelagodoxa_henryana))))))))	Pseudophoenix_vinifera)))	Calamus_caryotoides);
(((Roystonea_regia	(((Attalea_speciosa	(Chamaedorea_seifrizii	(Elaeis_oleifera	Elaeis_guineensis)))	Reinhardtia_latisecta)	((((Prestoea_acuminata	Geonoma_undata)	(((Burretiokentia_grandiflora	Heterospathe_cagayanensis)	(Veitchia_spiralis	(Kentiopsis_piersoniorum	(Dypsis_decaryi	(Hydriastele_microspadix	Dictyosperma_album)))))	(Oenocarpus_bataua	Oenocarpus_minor)))	Pelagodoxa_henryana)	((Sclerosperma_profizianum	Pseudophoenix_vinifera)	((Phoenix_dactylifera	(Leopoldinia_pulchra	(Iriartea_deltoidea	Serenoa_repens)))	Reinhardtia_paiewonskiana)))))	Orania_palindan)	Calamus_caryotoides);
((Roystonea_regia	(((Sclerosperma_profizianum	Orania_palindan)	((Geonoma_undata	((Hydriastele_microspadix	(Dictyosperma_album	(((Heterospathe_cagayanensis	Burretiokentia_grandiflora)	Kentiopsis_piersoniorum)	(Dypsis_decaryi	Veitchia_spiralis))))	(Prestoea_acuminata	(Oenocarpus_bataua	Oenocarpus_minor))))	Pelagodoxa_henryana))	(((Attalea_speciosa	(Chamaedorea_seifrizii	(Elaeis_oleifera	Elaeis_guineensis)))	Reinhardtia_latisecta)	(Reinhardtia_paiewonskiana	(Pseudophoenix_vinifera	((Phoenix_dactylifera	Leopoldinia_pulchra)	(Serenoa_repens	Iriartea_deltoidea)))))))	Calamus_caryotoides);
((((((Serenoa_repens	((Phoenix_dactylifera	Leopoldinia_pulchra)	Iriartea_deltoidea))	Pseudophoenix_vinifera)	(((Oenocarpus_bataua	Oenocarpus_minor)	(Geonoma_undata	((Dictyosperma_album	(Veitchia_spiralis	(Dypsis_decaryi	Kentiopsis_piersoniorum)))	(Burretiokentia_grandiflora	Heterospathe_cagayanensis))))	(Prestoea_acuminata	((Hydriastele_microspadix	Pelagodoxa_henryana)	(Sclerosperma_profizianum	Orania_palindan)))))	(((Chamaedorea_seifrizii	(Elaeis_oleifera	Elaeis_guineensis))	(Reinhardtia_latisecta	Attalea_speciosa))	Reinhardtia_paiewonskiana))	Roystonea_regia)	Calamus_caryotoides);
(((((Phoenix_dactylifera	Serenoa_repens)	Iriartea_deltoidea)	(Pseudophoenix_vinifera	((((Dictyosperma_album	(((Dypsis_decaryi	(Oenocarpus_bataua	Oenocarpus_minor))	Kentiopsis_piersoniorum)	(Heterospathe_cagayanensis	(Geonoma_undata	Veitchia_spiralis))))	Prestoea_acuminata)	(Hydriastele_microspadix	Pelagodoxa_henryana))	(((Sclerosperma_profizianum	Orania_palindan)	Roystonea_regia)	((Attalea_speciosa	(Chamaedorea_seifrizii	(Elaeis_oleifera	Elaeis_guineensis)))	(Leopoldinia_pulchra	Reinhardtia_latisecta))))))	(Burretiokentia_grandiflora	Reinhardtia_paiewonskiana))	Calamus_caryotoides);
(((((((Attalea_speciosa	(Elaeis_oleifera	Elaeis_guineensis))	Reinhardtia_latisecta)	Roystonea_regia)	(((((Oenocarpus_bataua	Oenocarpus_minor)	(((Dypsis_decaryi	(Hydriastele_microspadix	Dictyosperma_album))	(((Sclerosperma_profizianum	Burretiokentia_grandiflora)	Veitchia_spiralis)	Heterospathe_cagayanensis))	Kentiopsis_piersoniorum))	(Chamaedorea_seifrizii	(Geonoma_undata	Prestoea_acuminata)))	Pelagodoxa_henryana)	Orania_palindan))	((Phoenix_dactylifera	(Leopoldinia_pulchra	Serenoa_repens))	Iriartea_deltoidea))	(Reinhardtia_paiewonskiana	Pseudophoenix_vinifera))	Calamus_caryotoides);
((((((Leopoldinia_pulchra	Phoenix_dactylifera)	Iriartea_deltoidea)	Serenoa_repens)	Reinhardtia_paiewonskiana)	(Pseudophoenix_vinifera	(Roystonea_regia	((Orania_palindan	(((Heterospathe_cagayanensis	(((Veitchia_spiralis	Hydriastele_microspadix)	((Dypsis_decaryi	(Oenocarpus_bataua	Oenocarpus_minor))	Kentiopsis_piersoniorum))	(Dictyosperma_album	Burretiokentia_grandiflora)))	((Geonoma_undata	Prestoea_acuminata)	Pelagodoxa_henryana))	Sclerosperma_profizianum))	((Attalea_speciosa	(Chamaedorea_seifrizii	(Elaeis_oleifera	Elaeis_guineensis)))	Reinhardtia_latisecta)))))	Calamus_caryotoides);
(((Serenoa_repens	((Phoenix_dactylifera	Iriartea_deltoidea)	(Pseudophoenix_vinifera	(Roystonea_regia	(((Orania_palindan	Sclerosperma_profizianum)	(((Prestoea_acuminata	(Oenocarpus_bataua	Oenocarpus_minor))	((Veitchia_spiralis	((Burretiokentia_grandiflora	Heterospathe_cagayanensis)	Kentiopsis_piersoniorum))	((Hydriastele_microspadix	Dictyosperma_album)	Dypsis_decaryi)))	(Geonoma_undata	Pelagodoxa_henryana)))	((Attalea_speciosa	(Leopoldinia_pulchra	Reinhardtia_latisecta))	(Chamaedorea_seifrizii	(Elaeis_oleifera	Elaeis_guineensis))))))))	Reinhardtia_paiewonskiana)	Calamus_caryotoides);
((((Serenoa_repens	((Leopoldinia_pulchra	Phoenix_dactylifera)	Iriartea_deltoidea))	((((Roystonea_regia	(Reinhardtia_latisecta	(Attalea_speciosa	(Elaeis_oleifera	Elaeis_guineensis))))	(Chamaedorea_seifrizii	Orania_palindan))	(Pelagodoxa_henryana	(((Veitchia_spiralis	((Hydriastele_microspadix	Dictyosperma_album)	(Burretiokentia_grandiflora	(Kentiopsis_piersoniorum	Heterospathe_cagayanensis))))	Dypsis_decaryi)	((Oenocarpus_bataua	Oenocarpus_minor)	(Prestoea_acuminata	Geonoma_undata)))))	(Pseudophoenix_vinifera	Sclerosperma_profizianum)))	Reinhardtia_paiewonskiana)	Calamus_caryotoides);
((((Serenoa_repens	((Leopoldinia_pulchra	Phoenix_dactylifera)	Iriartea_deltoidea))	((((Roystonea_regia	(Reinhardtia_latisecta	(Attalea_speciosa	(Elaeis_oleifera	Elaeis_guineensis))))	(Sclerosperma_profizianum	(Chamaedorea_seifrizii	Orania_palindan)))	(Hydriastele_microspadix	((Oenocarpus_bataua	Oenocarpus_minor)	(Pelagodoxa_henryana	((Prestoea_acuminata	Geonoma_undata)	((Burretiokentia_grandiflora	Heterospathe_cagayanensis)	(Dictyosperma_album	((Kentiopsis_piersoniorum	Dypsis_decaryi)	Veitchia_spiralis))))))))	Pseudophoenix_vinifera))	Reinhardtia_paiewonskiana)	Calamus_caryotoides);
(((Serenoa_repens	((Leopoldinia_pulchra	Phoenix_dactylifera)	Iriartea_deltoidea))	(((((Chamaedorea_seifrizii	(Elaeis_oleifera	Elaeis_guineensis))	(Reinhardtia_latisecta	Attalea_speciosa))	((((Dictyosperma_album	(Veitchia_spiralis	(Heterospathe_cagayanensis	((Burretiokentia_grandiflora	Dypsis_decaryi)	Kentiopsis_piersoniorum))))	((Prestoea_acuminata	(Oenocarpus_bataua	Oenocarpus_minor))	Geonoma_undata))	(Hydriastele_microspadix	Pelagodoxa_henryana))	(Sclerosperma_profizianum	Orania_palindan)))	Roystonea_regia)	(Reinhardtia_paiewonskiana	Pseudophoenix_vinifera)))	Calamus_caryotoides);
(((Serenoa_repens	(Leopoldinia_pulchra	(Phoenix_dactylifera	Iriartea_deltoidea)))	((Sclerosperma_profizianum	((Reinhardtia_latisecta	((Elaeis_oleifera	Elaeis_guineensis)	Attalea_speciosa))	(Roystonea_regia	(((Prestoea_acuminata	(Oenocarpus_bataua	Oenocarpus_minor))	((Geonoma_undata	((Veitchia_spiralis	((Burretiokentia_grandiflora	Kentiopsis_piersoniorum)	Heterospathe_cagayanensis))	(Dictyosperma_album	Dypsis_decaryi)))	(Hydriastele_microspadix	Pelagodoxa_henryana)))	(Chamaedorea_seifrizii	Orania_palindan)))))	(Reinhardtia_paiewonskiana	Pseudophoenix_vinifera)))	Calamus_caryotoides);
((Roystonea_regia	(((((Pseudophoenix_vinifera	(Serenoa_repens	(Iriartea_deltoidea	(Leopoldinia_pulchra	Phoenix_dactylifera))))	Reinhardtia_paiewonskiana)	(((Elaeis_oleifera	Elaeis_guineensis)	Attalea_speciosa)	Reinhardtia_latisecta))	(((Pelagodoxa_henryana	Geonoma_undata)	((Prestoea_acuminata	(Oenocarpus_bataua	Oenocarpus_minor))	(((((Hydriastele_microspadix	Kentiopsis_piersoniorum)	Heterospathe_cagayanensis)	Dictyosperma_album)	(Burretiokentia_grandiflora	Veitchia_spiralis))	Dypsis_decaryi)))	Sclerosperma_profizianum))	(Chamaedorea_seifrizii	Orania_palindan)))	Calamus_caryotoides);
(((Iriartea_deltoidea	(Serenoa_repens	(Phoenix_dactylifera	Leopoldinia_pulchra)))	(Pseudophoenix_vinifera	(((((Dypsis_decaryi	(Oenocarpus_minor	Oenocarpus_bataua))	((Dictyosperma_album	((Hydriastele_microspadix	Kentiopsis_piersoniorum)	Heterospathe_cagayanensis))	(Pelagodoxa_henryana	(Prestoea_acuminata	(Veitchia_spiralis	Geonoma_undata)))))	(Sclerosperma_profizianum	Orania_palindan))	(Burretiokentia_grandiflora	Roystonea_regia))	((Chamaedorea_seifrizii	(Reinhardtia_paiewonskiana	(Elaeis_oleifera	Elaeis_guineensis)))	(Reinhardtia_latisecta	Attalea_speciosa)))))	Calamus_caryotoides);
(((Iriartea_deltoidea	((Leopoldinia_pulchra	Serenoa_repens)	Phoenix_dactylifera))	(Pseudophoenix_vinifera	(((Roystonea_regia	((Attalea_speciosa	(Reinhardtia_latisecta	(Elaeis_oleifera	(Chamaedorea_seifrizii	Elaeis_guineensis))))	(Orania_palindan	((Pelagodoxa_henryana	Geonoma_undata)	(((Heterospathe_cagayanensis	((Veitchia_spiralis	(Kentiopsis_piersoniorum	Dypsis_decaryi))	(Dictyosperma_album	Hydriastele_microspadix)))	Burretiokentia_grandiflora)	(Prestoea_acuminata	(Oenocarpus_minor	Oenocarpus_bataua)))))))	Sclerosperma_profizianum)	Reinhardtia_paiewonskiana)))	Calamus_caryotoides);
((Reinhardtia_paiewonskiana	(((Roystonea_regia	(Sclerosperma_profizianum	Orania_palindan))	((((Dypsis_decaryi	(Prestoea_acuminata	(Oenocarpus_minor	Oenocarpus_bataua)))	Kentiopsis_piersoniorum)	((((Hydriastele_microspadix	Dictyosperma_album)	Burretiokentia_grandiflora)	(Geonoma_undata	Veitchia_spiralis))	(Heterospathe_cagayanensis	Pelagodoxa_henryana)))	(((Leopoldinia_pulchra	Serenoa_repens)	(Phoenix_dactylifera	Iriartea_deltoidea))	Pseudophoenix_vinifera)))	(Attalea_speciosa	(Reinhardtia_latisecta	(Chamaedorea_seifrizii	(Elaeis_oleifera	Elaeis_guineensis))))))	Calamus_caryotoides);
(((Reinhardtia_paiewonskiana	((Phoenix_dactylifera	(Serenoa_repens	Iriartea_deltoidea))	Pseudophoenix_vinifera))	((((Chamaedorea_seifrizii	Orania_palindan)	(((Prestoea_acuminata	(Oenocarpus_minor	Oenocarpus_bataua))	((Kentiopsis_piersoniorum	(Leopoldinia_pulchra	Veitchia_spiralis))	((Heterospathe_cagayanensis	Burretiokentia_grandiflora)	((Dictyosperma_album	Hydriastele_microspadix)	Dypsis_decaryi))))	(Geonoma_undata	Pelagodoxa_henryana)))	(Sclerosperma_profizianum	Roystonea_regia))	((Attalea_speciosa	Reinhardtia_latisecta)	(Elaeis_oleifera	Elaeis_guineensis))))	Calamus_caryotoides);
((Roystonea_regia	(((Sclerosperma_profizianum	(Chamaedorea_seifrizii	Orania_palindan))	(((Prestoea_acuminata	(Oenocarpus_minor	Oenocarpus_bataua))	((Dictyosperma_album	Hydriastele_microspadix)	((Burretiokentia_grandiflora	Heterospathe_cagayanensis)	((Kentiopsis_piersoniorum	Dypsis_decaryi)	Veitchia_spiralis))))	(Geonoma_undata	Pelagodoxa_henryana)))	((Reinhardtia_paiewonskiana	((Iriartea_deltoidea	((Leopoldinia_pulchra	Phoenix_dactylifera)	Serenoa_repens))	Pseudophoenix_vinifera))	(Reinhardtia_latisecta	(Attalea_speciosa	(Elaeis_oleifera	Elaeis_guineensis))))))	Calamus_caryotoides);
(((Pseudophoenix_vinifera	(Reinhardtia_paiewonskiana	((Serenoa_repens	Phoenix_dactylifera)	Iriartea_deltoidea)))	(((Roystonea_regia	(((Dypsis_decaryi	(Oenocarpus_minor	Oenocarpus_bataua))	(Hydriastele_microspadix	((Heterospathe_cagayanensis	Kentiopsis_piersoniorum)	((Leopoldinia_pulchra	Veitchia_spiralis)	(Dictyosperma_album	Burretiokentia_grandiflora)))))	((Prestoea_acuminata	Geonoma_undata)	Pelagodoxa_henryana)))	(Reinhardtia_latisecta	(Attalea_speciosa	(Elaeis_oleifera	Elaeis_guineensis))))	(Sclerosperma_profizianum	(Chamaedorea_seifrizii	Orania_palindan))))	Calamus_caryotoides);
(((Pseudophoenix_vinifera	(((Leopoldinia_pulchra	Serenoa_repens)	Phoenix_dactylifera)	Iriartea_deltoidea))	(Reinhardtia_paiewonskiana	(((Reinhardtia_latisecta	(Attalea_speciosa	(Elaeis_oleifera	Elaeis_guineensis)))	Roystonea_regia)	((Sclerosperma_profizianum	(Chamaedorea_seifrizii	Orania_palindan))	(Pelagodoxa_henryana	(((Prestoea_acuminata	(Oenocarpus_minor	Oenocarpus_bataua))	((Veitchia_spiralis	(Heterospathe_cagayanensis	(Burretiokentia_grandiflora	Kentiopsis_piersoniorum)))	(Dypsis_decaryi	(Hydriastele_microspadix	Dictyosperma_album))))	Geonoma_undata))))))	Calamus_caryotoides);
((Roystonea_regia	(((((Geonoma_undata	((Prestoea_acuminata	(Oenocarpus_minor	Oenocarpus_bataua))	((Hydriastele_microspadix	Dictyosperma_album)	((Kentiopsis_piersoniorum	(Veitchia_spiralis	(Dypsis_decaryi	Burretiokentia_grandiflora)))	Heterospathe_cagayanensis))))	Pelagodoxa_henryana)	((Sclerosperma_profizianum	Pseudophoenix_vinifera)	(((Iriartea_deltoidea	Phoenix_dactylifera)	Leopoldinia_pulchra)	Serenoa_repens)))	((Attalea_speciosa	((Elaeis_oleifera	Elaeis_guineensis)	Reinhardtia_paiewonskiana))	Reinhardtia_latisecta))	(Chamaedorea_seifrizii	Orania_palindan)))	Calamus_caryotoides);
((Reinhardtia_paiewonskiana	((Pseudophoenix_vinifera	((Phoenix_dactylifera	(Leopoldinia_pulchra	Serenoa_repens))	Iriartea_deltoidea))	((((Sclerosperma_profizianum	Orania_palindan)	(((((Heterospathe_cagayanensis	Pelagodoxa_henryana)	Veitchia_spiralis)	((Hydriastele_microspadix	Dictyosperma_album)	Dypsis_decaryi))	((Kentiopsis_piersoniorum	Geonoma_undata)	Prestoea_acuminata))	(Oenocarpus_minor	Oenocarpus_bataua)))	(Burretiokentia_grandiflora	Roystonea_regia))	((Attalea_speciosa	(Chamaedorea_seifrizii	(Elaeis_oleifera	Elaeis_guineensis)))	Reinhardtia_latisecta))))	Calamus_caryotoides);
((Roystonea_regia	((((Pelagodoxa_henryana	Geonoma_undata)	((Sclerosperma_profizianum	Orania_palindan)	(((Prestoea_acuminata	(Oenocarpus_minor	Oenocarpus_bataua))	(Attalea_speciosa	(Kentiopsis_piersoniorum	(((Hydriastele_microspadix	Veitchia_spiralis)	Heterospathe_cagayanensis)	(Dypsis_decaryi	(Dictyosperma_album	Burretiokentia_grandiflora))))))	Reinhardtia_latisecta)))	((Reinhardtia_paiewonskiana	Pseudophoenix_vinifera)	((Phoenix_dactylifera	(Leopoldinia_pulchra	Serenoa_repens))	Iriartea_deltoidea)))	(Chamaedorea_seifrizii	(Elaeis_oleifera	Elaeis_guineensis))))	Calamus_caryotoides);
((Roystonea_regia	(((Reinhardtia_paiewonskiana	(Reinhardtia_latisecta	(Attalea_speciosa	(Elaeis_guineensis	Elaeis_oleifera))))	(Sclerosperma_profizianum	(((Geonoma_undata	((Veitchia_spiralis	(Dypsis_decaryi	Kentiopsis_piersoniorum))	(Hydriastele_microspadix	Dictyosperma_album)))	(Heterospathe_cagayanensis	Pelagodoxa_henryana))	(Burretiokentia_grandiflora	((Pseudophoenix_vinifera	(Iriartea_deltoidea	(Phoenix_dactylifera	(Leopoldinia_pulchra	Serenoa_repens))))	((Oenocarpus_minor	Oenocarpus_bataua)	Prestoea_acuminata))))))	(Orania_palindan	Chamaedorea_seifrizii)))	Calamus_caryotoides);
((((Serenoa_repens	(Iriartea_deltoidea	(Leopoldinia_pulchra	Phoenix_dactylifera)))	(((Sclerosperma_profizianum	(((Kentiopsis_piersoniorum	(((Hydriastele_microspadix	Dictyosperma_album)	(Heterospathe_cagayanensis	(Burretiokentia_grandiflora	Veitchia_spiralis)))	(Dypsis_decaryi	(Oenocarpus_minor	Oenocarpus_bataua))))	(Prestoea_acuminata	Geonoma_undata))	Pelagodoxa_henryana))	(((Orania_palindan	Chamaedorea_seifrizii)	(Reinhardtia_latisecta	(Attalea_speciosa	(Elaeis_guineensis	Elaeis_oleifera))))	Roystonea_regia))	Pseudophoenix_vinifera))	Reinhardtia_paiewonskiana)	Calamus_caryotoides);
((((Sclerosperma_profizianum	((((Prestoea_acuminata	(Oenocarpus_minor	Oenocarpus_bataua))	((Heterospathe_cagayanensis	(Kentiopsis_piersoniorum	((Dictyosperma_album	Veitchia_spiralis)	(Burretiokentia_grandiflora	Dypsis_decaryi))))	Hydriastele_microspadix))	Geonoma_undata)	Pelagodoxa_henryana))	(((Orania_palindan	Chamaedorea_seifrizii)	(Reinhardtia_latisecta	(Attalea_speciosa	(Elaeis_guineensis	Elaeis_oleifera))))	Roystonea_regia))	(((Iriartea_deltoidea	Pseudophoenix_vinifera)	(Serenoa_repens	(Leopoldinia_pulchra	Phoenix_dactylifera)))	Reinhardtia_paiewonskiana))	Calamus_caryotoides);
(((((Chamaedorea_seifrizii	(Sclerosperma_profizianum	Orania_palindan))	(Burretiokentia_grandiflora	((Geonoma_undata	(((Hydriastele_microspadix	Dictyosperma_album)	(Kentiopsis_piersoniorum	Dypsis_decaryi))	Veitchia_spiralis))	((Prestoea_acuminata	(Oenocarpus_minor	Oenocarpus_bataua))	(Heterospathe_cagayanensis	Pelagodoxa_henryana)))))	((Reinhardtia_latisecta	(Attalea_speciosa	(Elaeis_guineensis	Elaeis_oleifera)))	Roystonea_regia))	((Pseudophoenix_vinifera	((Iriartea_deltoidea	Serenoa_repens)	(Leopoldinia_pulchra	Phoenix_dactylifera)))	Reinhardtia_paiewonskiana))	Calamus_caryotoides);
(((Pseudophoenix_vinifera	((Serenoa_repens	Leopoldinia_pulchra)	(Phoenix_dactylifera	Iriartea_deltoidea)))	((((Sclerosperma_profizianum	Orania_palindan)	(Geonoma_undata	((Prestoea_acuminata	(Oenocarpus_minor	Oenocarpus_bataua))	(((Dictyosperma_album	(((Burretiokentia_grandiflora	Kentiopsis_piersoniorum)	Dypsis_decaryi)	Veitchia_spiralis))	Heterospathe_cagayanensis)	(Hydriastele_microspadix	Pelagodoxa_henryana)))))	((Reinhardtia_latisecta	(Attalea_speciosa	(Chamaedorea_seifrizii	(Elaeis_guineensis	Elaeis_oleifera))))	Roystonea_regia))	Reinhardtia_paiewonskiana))	Calamus_caryotoides);
(((((((((((Dypsis_decaryi	(Hydriastele_microspadix	Dictyosperma_album))	(Burretiokentia_grandiflora	(Heterospathe_cagayanensis	Veitchia_spiralis)))	Kentiopsis_piersoniorum)	(Oenocarpus_minor	Oenocarpus_bataua))	(Orania_palindan	Prestoea_acuminata))	(Geonoma_undata	Pelagodoxa_henryana))	Attalea_speciosa)	(Reinhardtia_latisecta	((Sclerosperma_profizianum	Pseudophoenix_vinifera)	(Phoenix_dactylifera	(Iriartea_deltoidea	(Serenoa_repens	Leopoldinia_pulchra))))))	(Chamaedorea_seifrizii	(Reinhardtia_paiewonskiana	(Elaeis_guineensis	Elaeis_oleifera))))	Roystonea_regia)	Calamus_caryotoides);
((((((((Geonoma_undata	((Hydriastele_microspadix	Dictyosperma_album)	(Veitchia_spiralis	((Kentiopsis_piersoniorum	Heterospathe_cagayanensis)	(Burretiokentia_grandiflora	Dypsis_decaryi)))))	Prestoea_acuminata)	((Oenocarpus_minor	Oenocarpus_bataua)	Pelagodoxa_henryana))	(Pseudophoenix_vinifera	((Leopoldinia_pulchra	((Iriartea_deltoidea	Phoenix_dactylifera)	Serenoa_repens))	Reinhardtia_paiewonskiana)))	(Reinhardtia_latisecta	(Attalea_speciosa	(Chamaedorea_seifrizii	(Elaeis_guineensis	Elaeis_oleifera)))))	(Sclerosperma_profizianum	Orania_palindan))	Roystonea_regia)	Calamus_caryotoides);
(((((Leopoldinia_pulchra	Iriartea_deltoidea)	Phoenix_dactylifera)	Serenoa_repens)	((Reinhardtia_paiewonskiana	Pseudophoenix_vinifera)	(((Reinhardtia_latisecta	(Attalea_speciosa	(Chamaedorea_seifrizii	(Elaeis_guineensis	Elaeis_oleifera))))	((Sclerosperma_profizianum	Orania_palindan)	((Prestoea_acuminata	(Oenocarpus_minor	Oenocarpus_bataua))	(Pelagodoxa_henryana	(((Veitchia_spiralis	Geonoma_undata)	(Hydriastele_microspadix	Heterospathe_cagayanensis))	(Kentiopsis_piersoniorum	(Dypsis_decaryi	Dictyosperma_album)))))))	(Burretiokentia_grandiflora	Roystonea_regia))))	Calamus_caryotoides);
(((((Leopoldinia_pulchra	Iriartea_deltoidea)	Phoenix_dactylifera)	Serenoa_repens)	((((Sclerosperma_profizianum	Orania_palindan)	(Reinhardtia_paiewonskiana	Pseudophoenix_vinifera))	(Roystonea_regia	(Pelagodoxa_henryana	(Geonoma_undata	(Prestoea_acuminata	((Oenocarpus_minor	Oenocarpus_bataua)	((Dictyosperma_album	((Burretiokentia_grandiflora	((Hydriastele_microspadix	Kentiopsis_piersoniorum)	Heterospathe_cagayanensis))	Veitchia_spiralis))	Dypsis_decaryi)))))))	(Reinhardtia_latisecta	(Attalea_speciosa	(Chamaedorea_seifrizii	(Elaeis_guineensis	Elaeis_oleifera))))))	Calamus_caryotoides);
((Roystonea_regia	((Iriartea_deltoidea	Pseudophoenix_vinifera)	((((Geonoma_undata	(Dictyosperma_album	(Veitchia_spiralis	((Kentiopsis_piersoniorum	Heterospathe_cagayanensis)	(Burretiokentia_grandiflora	Dypsis_decaryi)))))	((Oenocarpus_minor	Oenocarpus_bataua)	(Prestoea_acuminata	(Hydriastele_microspadix	Pelagodoxa_henryana))))	(Sclerosperma_profizianum	(Chamaedorea_seifrizii	Orania_palindan)))	(((Leopoldinia_pulchra	Phoenix_dactylifera)	(Serenoa_repens	Reinhardtia_paiewonskiana))	(Reinhardtia_latisecta	(Attalea_speciosa	(Elaeis_guineensis	Elaeis_oleifera)))))))	Calamus_caryotoides);
((((((((((Pseudophoenix_vinifera	(Reinhardtia_paiewonskiana	((Phoenix_dactylifera	Iriartea_deltoidea)	Serenoa_repens)))	Oenocarpus_minor)	(Oenocarpus_bataua	Prestoea_acuminata))	(Heterospathe_cagayanensis	(((Veitchia_spiralis	Burretiokentia_grandiflora)	(Dictyosperma_album	(Hydriastele_microspadix	Kentiopsis_piersoniorum)))	Dypsis_decaryi)))	Pelagodoxa_henryana)	Geonoma_undata)	(Sclerosperma_profizianum	Orania_palindan))	((Leopoldinia_pulchra	Reinhardtia_latisecta)	(Attalea_speciosa	(Chamaedorea_seifrizii	(Elaeis_guineensis	Elaeis_oleifera)))))	Roystonea_regia)	Calamus_caryotoides);
((((((((Pseudophoenix_vinifera	((Iriartea_deltoidea	Reinhardtia_paiewonskiana)	(Phoenix_dactylifera	Serenoa_repens)))	((Oenocarpus_minor	Oenocarpus_bataua)	Prestoea_acuminata))	(Hydriastele_microspadix	Pelagodoxa_henryana))	(((Burretiokentia_grandiflora	Dictyosperma_album)	(((Kentiopsis_piersoniorum	Dypsis_decaryi)	Veitchia_spiralis)	Heterospathe_cagayanensis))	Geonoma_undata))	(Sclerosperma_profizianum	(Chamaedorea_seifrizii	Orania_palindan)))	(((Leopoldinia_pulchra	Reinhardtia_latisecta)	Attalea_speciosa)	(Elaeis_guineensis	Elaeis_oleifera)))	Roystonea_regia)	Calamus_caryotoides);
((((((((Reinhardtia_paiewonskiana	Pseudophoenix_vinifera)	(Iriartea_deltoidea	(Phoenix_dactylifera	(Leopoldinia_pulchra	Serenoa_repens))))	((Oenocarpus_minor	Oenocarpus_bataua)	Prestoea_acuminata))	((Heterospathe_cagayanensis	Pelagodoxa_henryana)	(((((Veitchia_spiralis	Burretiokentia_grandiflora)	Dictyosperma_album)	(Kentiopsis_piersoniorum	Dypsis_decaryi))	Geonoma_undata)	Hydriastele_microspadix)))	(Sclerosperma_profizianum	(Chamaedorea_seifrizii	Orania_palindan)))	((Reinhardtia_latisecta	Attalea_speciosa)	(Elaeis_guineensis	Elaeis_oleifera)))	Roystonea_regia)	Calamus_caryotoides);
((((((((Dypsis_decaryi	(Hydriastele_microspadix	Dictyosperma_album))	(Heterospathe_cagayanensis	(Veitchia_spiralis	Burretiokentia_grandiflora)))	Kentiopsis_piersoniorum)	((Pelagodoxa_henryana	Geonoma_undata)	(Pseudophoenix_vinifera	(((Oenocarpus_bataua	((Reinhardtia_paiewonskiana	(Iriartea_deltoidea	Phoenix_dactylifera))	Serenoa_repens))	Oenocarpus_minor)	Prestoea_acuminata))))	((Leopoldinia_pulchra	Reinhardtia_latisecta)	(Attalea_speciosa	(Chamaedorea_seifrizii	(Elaeis_guineensis	Elaeis_oleifera)))))	(Sclerosperma_profizianum	Orania_palindan))	Roystonea_regia)	Calamus_caryotoides);
((Pseudophoenix_vinifera	((((((Heterospathe_cagayanensis	Pelagodoxa_henryana)	(((Dypsis_decaryi	(Hydriastele_microspadix	Dictyosperma_album))	(Veitchia_spiralis	Kentiopsis_piersoniorum))	Geonoma_undata))	((Oenocarpus_minor	Prestoea_acuminata)	Oenocarpus_bataua))	((Reinhardtia_paiewonskiana	((Serenoa_repens	(Phoenix_dactylifera	Leopoldinia_pulchra))	Iriartea_deltoidea))	(Reinhardtia_latisecta	(Attalea_speciosa	(Chamaedorea_seifrizii	(Elaeis_guineensis	Elaeis_oleifera))))))	(Sclerosperma_profizianum	Orania_palindan))	(Burretiokentia_grandiflora	Roystonea_regia)))	Calamus_caryotoides);
(((((Reinhardtia_latisecta	(Attalea_speciosa	(Elaeis_guineensis	Elaeis_oleifera)))	((Burretiokentia_grandiflora	Roystonea_regia)	((((Dictyosperma_album	((Veitchia_spiralis	Dypsis_decaryi)	(Heterospathe_cagayanensis	Kentiopsis_piersoniorum)))	((Oenocarpus_minor	Oenocarpus_bataua)	(Prestoea_acuminata	Geonoma_undata)))	(Hydriastele_microspadix	Pelagodoxa_henryana))	(Sclerosperma_profizianum	Orania_palindan))))	(Pseudophoenix_vinifera	(((Serenoa_repens	Leopoldinia_pulchra)	Reinhardtia_paiewonskiana)	(Phoenix_dactylifera	Iriartea_deltoidea))))	Chamaedorea_seifrizii)	Calamus_caryotoides);
(((((Pelagodoxa_henryana	Geonoma_undata)	Prestoea_acuminata)	((Burretiokentia_grandiflora	((((Kentiopsis_piersoniorum	Heterospathe_cagayanensis)	Dypsis_decaryi)	Veitchia_spiralis)	Dictyosperma_album))	(Hydriastele_microspadix	(Oenocarpus_minor	Oenocarpus_bataua))))	(((Sclerosperma_profizianum	(Chamaedorea_seifrizii	Orania_palindan))	(Roystonea_regia	(Reinhardtia_paiewonskiana	(Iriartea_deltoidea	(Serenoa_repens	Phoenix_dactylifera)))))	(Pseudophoenix_vinifera	((Leopoldinia_pulchra	Reinhardtia_latisecta)	(Attalea_speciosa	(Elaeis_guineensis	Elaeis_oleifera))))))	Calamus_caryotoides);
((Oenocarpus_bataua	(((((((Roystonea_regia	Orania_palindan)	(((Pseudophoenix_vinifera	(Reinhardtia_paiewonskiana	((Iriartea_deltoidea	(Leopoldinia_pulchra	Phoenix_dactylifera))	Serenoa_repens)))	Sclerosperma_profizianum)	((Reinhardtia_latisecta	(Elaeis_guineensis	Elaeis_oleifera))	Attalea_speciosa)))	Pelagodoxa_henryana)	(Prestoea_acuminata	(Chamaedorea_seifrizii	Geonoma_undata)))	((Heterospathe_cagayanensis	(Hydriastele_microspadix	(Kentiopsis_piersoniorum	Burretiokentia_grandiflora)))	(Veitchia_spiralis	Dictyosperma_album)))	Dypsis_decaryi)	Oenocarpus_minor))	Calamus_caryotoides);
((Orania_palindan	(((Sclerosperma_profizianum	(Reinhardtia_paiewonskiana	(Pseudophoenix_vinifera	(Iriartea_deltoidea	((Serenoa_repens	Leopoldinia_pulchra)	Phoenix_dactylifera)))))	((Reinhardtia_latisecta	((Chamaedorea_seifrizii	(Elaeis_guineensis	Elaeis_oleifera))	Attalea_speciosa))	((((Geonoma_undata	Veitchia_spiralis)	Prestoea_acuminata)	Pelagodoxa_henryana)	(((((Oenocarpus_minor	Oenocarpus_bataua)	Hydriastele_microspadix)	Heterospathe_cagayanensis)	(Kentiopsis_piersoniorum	Dypsis_decaryi))	(Dictyosperma_album	Burretiokentia_grandiflora)))))	Roystonea_regia))	Calamus_caryotoides);
((((((Reinhardtia_latisecta	((Elaeis_guineensis	Elaeis_oleifera)	Attalea_speciosa))	(Reinhardtia_paiewonskiana	((Sclerosperma_profizianum	Pseudophoenix_vinifera)	(((Phoenix_dactylifera	Leopoldinia_pulchra)	Iriartea_deltoidea)	Serenoa_repens))))	(((Geonoma_undata	Pelagodoxa_henryana)	Prestoea_acuminata)	((Oenocarpus_minor	Oenocarpus_bataua)	(Burretiokentia_grandiflora	(((Kentiopsis_piersoniorum	Heterospathe_cagayanensis)	(Dypsis_decaryi	(Hydriastele_microspadix	Dictyosperma_album)))	Veitchia_spiralis)))))	(Orania_palindan	Chamaedorea_seifrizii))	Roystonea_regia)	Calamus_caryotoides);
((Chamaedorea_seifrizii	(Geonoma_undata	(((Reinhardtia_latisecta	((((Serenoa_repens	(Iriartea_deltoidea	(Leopoldinia_pulchra	Phoenix_dactylifera)))	Reinhardtia_paiewonskiana)	Pseudophoenix_vinifera)	(Orania_palindan	(Roystonea_regia	(Attalea_speciosa	(Elaeis_oleifera	Elaeis_guineensis))))))	(Pelagodoxa_henryana	(((((Kentiopsis_piersoniorum	Heterospathe_cagayanensis)	((Hydriastele_microspadix	Dictyosperma_album)	(Veitchia_spiralis	(Dypsis_decaryi	Burretiokentia_grandiflora))))	Oenocarpus_minor)	Sclerosperma_profizianum)	Oenocarpus_bataua)))	Prestoea_acuminata)))	Calamus_caryotoides);
(((((Leopoldinia_pulchra	Serenoa_repens)	(Iriartea_deltoidea	Phoenix_dactylifera))	Reinhardtia_paiewonskiana)	(Oenocarpus_bataua	(Oenocarpus_minor	((Hydriastele_microspadix	(Pseudophoenix_vinifera	((Roystonea_regia	((Reinhardtia_latisecta	Attalea_speciosa)	(Elaeis_oleifera	Elaeis_guineensis)))	(Sclerosperma_profizianum	(Chamaedorea_seifrizii	Orania_palindan)))))	(((Prestoea_acuminata	Geonoma_undata)	Pelagodoxa_henryana)	(Dictyosperma_album	(Veitchia_spiralis	((Dypsis_decaryi	Burretiokentia_grandiflora)	(Kentiopsis_piersoniorum	Heterospathe_cagayanensis)))))))))	Calamus_caryotoides);
((Pseudophoenix_vinifera	((((Reinhardtia_latisecta	(Attalea_speciosa	(Elaeis_oleifera	Elaeis_guineensis)))	(Roystonea_regia	Chamaedorea_seifrizii))	((Geonoma_undata	Pelagodoxa_henryana)	((((Hydriastele_microspadix	Dictyosperma_album)	(Veitchia_spiralis	(Burretiokentia_grandiflora	(Kentiopsis_piersoniorum	Heterospathe_cagayanensis))))	(Sclerosperma_profizianum	(Dypsis_decaryi	(Oenocarpus_bataua	Oenocarpus_minor))))	(Orania_palindan	Prestoea_acuminata))))	(((Serenoa_repens	(Leopoldinia_pulchra	Phoenix_dactylifera))	Iriartea_deltoidea)	Reinhardtia_paiewonskiana)))	Calamus_caryotoides);
((Chamaedorea_seifrizii	((((Reinhardtia_latisecta	(Attalea_speciosa	(Elaeis_oleifera	Elaeis_guineensis)))	((((((Kentiopsis_piersoniorum	(Burretiokentia_grandiflora	Heterospathe_cagayanensis))	Dypsis_decaryi)	((Geonoma_undata	Veitchia_spiralis)	Dictyosperma_album))	((Oenocarpus_bataua	Oenocarpus_minor)	Prestoea_acuminata))	((Leopoldinia_pulchra	Hydriastele_microspadix)	Pelagodoxa_henryana))	(Sclerosperma_profizianum	Orania_palindan)))	Roystonea_regia)	(((Serenoa_repens	(Phoenix_dactylifera	Iriartea_deltoidea))	Reinhardtia_paiewonskiana)	Pseudophoenix_vinifera)))	Calamus_caryotoides);
((((Chamaedorea_seifrizii	Reinhardtia_paiewonskiana)	(Roystonea_regia	(((((Oenocarpus_bataua	Oenocarpus_minor)	Prestoea_acuminata)	((Geonoma_undata	Pelagodoxa_henryana)	(Hydriastele_microspadix	((Burretiokentia_grandiflora	Dictyosperma_album)	(((Kentiopsis_piersoniorum	Dypsis_decaryi)	Heterospathe_cagayanensis)	(Leopoldinia_pulchra	Veitchia_spiralis))))))	(Sclerosperma_profizianum	Orania_palindan))	(Reinhardtia_latisecta	(Attalea_speciosa	(Elaeis_oleifera	Elaeis_guineensis))))))	((Serenoa_repens	(Phoenix_dactylifera	Iriartea_deltoidea))	Pseudophoenix_vinifera))	Calamus_caryotoides);
((((((((Dictyosperma_album	(((Leopoldinia_pulchra	Veitchia_spiralis)	Geonoma_undata)	Prestoea_acuminata))	((Dypsis_decaryi	Burretiokentia_grandiflora)	((Oenocarpus_bataua	Oenocarpus_minor)	Hydriastele_microspadix)))	(Kentiopsis_piersoniorum	(Heterospathe_cagayanensis	Pelagodoxa_henryana)))	(Roystonea_regia	(Sclerosperma_profizianum	(Chamaedorea_seifrizii	Orania_palindan))))	(Reinhardtia_latisecta	(Attalea_speciosa	(Elaeis_oleifera	Elaeis_guineensis))))	(Serenoa_repens	(Phoenix_dactylifera	Iriartea_deltoidea)))	(Reinhardtia_paiewonskiana	Pseudophoenix_vinifera))	Calamus_caryotoides);
((Reinhardtia_paiewonskiana	((Serenoa_repens	(Phoenix_dactylifera	Iriartea_deltoidea))	((Sclerosperma_profizianum	Pseudophoenix_vinifera)	(((Geonoma_undata	((Prestoea_acuminata	(Oenocarpus_bataua	Oenocarpus_minor))	((Heterospathe_cagayanensis	(Dictyosperma_album	((Kentiopsis_piersoniorum	Veitchia_spiralis)	(Dypsis_decaryi	Burretiokentia_grandiflora))))	(Leopoldinia_pulchra	Hydriastele_microspadix))))	Pelagodoxa_henryana)	((Chamaedorea_seifrizii	Orania_palindan)	((Reinhardtia_latisecta	(Attalea_speciosa	(Elaeis_oleifera	Elaeis_guineensis)))	Roystonea_regia))))))	Calamus_caryotoides);
((Veitchia_spiralis	(Prestoea_acuminata	(Heterospathe_cagayanensis	((Burretiokentia_grandiflora	(Dictyosperma_album	Hydriastele_microspadix))	((((Reinhardtia_latisecta	(Attalea_speciosa	(Chamaedorea_seifrizii	(Elaeis_oleifera	Elaeis_guineensis))))	(Roystonea_regia	((Sclerosperma_profizianum	Orania_palindan)	(((Reinhardtia_paiewonskiana	Serenoa_repens)	(Phoenix_dactylifera	(Leopoldinia_pulchra	Iriartea_deltoidea)))	Pseudophoenix_vinifera))))	(Pelagodoxa_henryana	(Kentiopsis_piersoniorum	Geonoma_undata)))	((Oenocarpus_bataua	Oenocarpus_minor)	Dypsis_decaryi))))))	Calamus_caryotoides);
((((Reinhardtia_paiewonskiana	((Serenoa_repens	Phoenix_dactylifera)	Iriartea_deltoidea))	Pseudophoenix_vinifera)	(((((Prestoea_acuminata	(Oenocarpus_bataua	Oenocarpus_minor))	((Dictyosperma_album	(Leopoldinia_pulchra	Veitchia_spiralis))	(Kentiopsis_piersoniorum	Dypsis_decaryi)))	((Heterospathe_cagayanensis	Pelagodoxa_henryana)	Geonoma_undata))	Hydriastele_microspadix)	(((Sclerosperma_profizianum	(Chamaedorea_seifrizii	Orania_palindan))	(Reinhardtia_latisecta	(Attalea_speciosa	(Elaeis_oleifera	Elaeis_guineensis))))	(Burretiokentia_grandiflora	Roystonea_regia))))	Calamus_caryotoides);
((Roystonea_regia	(((Sclerosperma_profizianum	Orania_palindan)	(((Reinhardtia_paiewonskiana	((Serenoa_repens	Phoenix_dactylifera)	Iriartea_deltoidea))	Pseudophoenix_vinifera)	(((Dictyosperma_album	Dypsis_decaryi)	((Oenocarpus_bataua	Oenocarpus_minor)	((Heterospathe_cagayanensis	(Hydriastele_microspadix	Kentiopsis_piersoniorum))	((Burretiokentia_grandiflora	Leopoldinia_pulchra)	Veitchia_spiralis))))	((Prestoea_acuminata	Geonoma_undata)	Pelagodoxa_henryana))))	(Reinhardtia_latisecta	(Attalea_speciosa	(Chamaedorea_seifrizii	(Elaeis_oleifera	Elaeis_guineensis))))))	Calamus_caryotoides);
(((((Phoenix_dactylifera	Iriartea_deltoidea)	Leopoldinia_pulchra)	(Serenoa_repens	Reinhardtia_paiewonskiana))	(((Elaeis_oleifera	Elaeis_guineensis)	(Reinhardtia_latisecta	Attalea_speciosa))	((Chamaedorea_seifrizii	Orania_palindan)	(Roystonea_regia	((Sclerosperma_profizianum	Pseudophoenix_vinifera)	(Pelagodoxa_henryana	((Prestoea_acuminata	Geonoma_undata)	((Hydriastele_microspadix	(((Dictyosperma_album	Veitchia_spiralis)	((Burretiokentia_grandiflora	Heterospathe_cagayanensis)	Kentiopsis_piersoniorum))	Dypsis_decaryi))	(Oenocarpus_minor	Oenocarpus_bataua)))))))))	Calamus_caryotoides);
((((((((Iriartea_deltoidea	Phoenix_dactylifera)	Serenoa_repens)	Leopoldinia_pulchra)	Reinhardtia_paiewonskiana)	((Attalea_speciosa	Reinhardtia_latisecta)	(Elaeis_oleifera	Elaeis_guineensis)))	(Roystonea_regia	(Orania_palindan	((Sclerosperma_profizianum	Pseudophoenix_vinifera)	(((Hydriastele_microspadix	Pelagodoxa_henryana)	(Geonoma_undata	((Veitchia_spiralis	((Burretiokentia_grandiflora	Dypsis_decaryi)	(Heterospathe_cagayanensis	Kentiopsis_piersoniorum)))	Dictyosperma_album)))	(Prestoea_acuminata	(Oenocarpus_minor	Oenocarpus_bataua)))))))	Chamaedorea_seifrizii)	Calamus_caryotoides);
((Roystonea_regia	(((((Pseudophoenix_vinifera	((Phoenix_dactylifera	Iriartea_deltoidea)	Serenoa_repens))	Reinhardtia_paiewonskiana)	((((Heterospathe_cagayanensis	(Dictyosperma_album	((((Leopoldinia_pulchra	Veitchia_spiralis)	(Burretiokentia_grandiflora	Dypsis_decaryi))	Kentiopsis_piersoniorum)	Hydriastele_microspadix)))	(Prestoea_acuminata	(Oenocarpus_minor	Oenocarpus_bataua)))	Pelagodoxa_henryana)	Geonoma_undata))	(Chamaedorea_seifrizii	Orania_palindan))	(Sclerosperma_profizianum	(Reinhardtia_latisecta	((Elaeis_oleifera	Elaeis_guineensis)	Attalea_speciosa)))))	Calamus_caryotoides);
((Roystonea_regia	((((Phoenix_dactylifera	(Leopoldinia_pulchra	(Iriartea_deltoidea	Serenoa_repens)))	(Reinhardtia_paiewonskiana	Pseudophoenix_vinifera))	(((Attalea_speciosa	Reinhardtia_latisecta)	(Sclerosperma_profizianum	Orania_palindan))	(((Prestoea_acuminata	Geonoma_undata)	Pelagodoxa_henryana)	(((Dictyosperma_album	(Veitchia_spiralis	((Heterospathe_cagayanensis	(Burretiokentia_grandiflora	Kentiopsis_piersoniorum))	Dypsis_decaryi)))	(Oenocarpus_minor	Oenocarpus_bataua))	Hydriastele_microspadix))))	(Chamaedorea_seifrizii	(Elaeis_oleifera	Elaeis_guineensis))))	Calamus_caryotoides);
((Roystonea_regia	(((Sclerosperma_profizianum	((Reinhardtia_paiewonskiana	(Iriartea_deltoidea	(Serenoa_repens	Phoenix_dactylifera)))	Pseudophoenix_vinifera))	((Pelagodoxa_henryana	Geonoma_undata)	((((Dictyosperma_album	(Veitchia_spiralis	(((Kentiopsis_piersoniorum	Heterospathe_cagayanensis)	Burretiokentia_grandiflora)	Hydriastele_microspadix)))	Dypsis_decaryi)	(Oenocarpus_minor	Oenocarpus_bataua))	(Prestoea_acuminata	Orania_palindan))))	((Leopoldinia_pulchra	Reinhardtia_latisecta)	((Chamaedorea_seifrizii	(Elaeis_oleifera	Elaeis_guineensis))	Attalea_speciosa))))	Calamus_caryotoides);
((Roystonea_regia	(((Reinhardtia_paiewonskiana	(Iriartea_deltoidea	(Serenoa_repens	(Phoenix_dactylifera	Leopoldinia_pulchra))))	Pseudophoenix_vinifera)	((((((Chamaedorea_seifrizii	Prestoea_acuminata)	Geonoma_undata)	Pelagodoxa_henryana)	((((Dictyosperma_album	(((Kentiopsis_piersoniorum	Dypsis_decaryi)	Veitchia_spiralis)	Heterospathe_cagayanensis))	Hydriastele_microspadix)	Burretiokentia_grandiflora)	(Oenocarpus_minor	Oenocarpus_bataua)))	(Sclerosperma_profizianum	Orania_palindan))	((Reinhardtia_latisecta	Attalea_speciosa)	(Elaeis_oleifera	Elaeis_guineensis)))))	Calamus_caryotoides);
((((((Roystonea_regia	(((((Dypsis_decaryi	(Oenocarpus_minor	Oenocarpus_bataua))	((Veitchia_spiralis	Kentiopsis_piersoniorum)	(Dictyosperma_album	Hydriastele_microspadix)))	Heterospathe_cagayanensis)	Burretiokentia_grandiflora)	(Pelagodoxa_henryana	((Chamaedorea_seifrizii	Prestoea_acuminata)	Geonoma_undata))))	(Reinhardtia_latisecta	(Attalea_speciosa	(Elaeis_oleifera	Elaeis_guineensis))))	(Orania_palindan	Sclerosperma_profizianum))	(Pseudophoenix_vinifera	((Phoenix_dactylifera	Leopoldinia_pulchra)	(Iriartea_deltoidea	Serenoa_repens))))	Reinhardtia_paiewonskiana)	Calamus_caryotoides);
((Roystonea_regia	((Orania_palindan	Sclerosperma_profizianum)	((((Geonoma_undata	((Prestoea_acuminata	(Oenocarpus_minor	Oenocarpus_bataua))	(Heterospathe_cagayanensis	((Burretiokentia_grandiflora	Veitchia_spiralis)	(Dictyosperma_album	(Kentiopsis_piersoniorum	Dypsis_decaryi))))))	(Hydriastele_microspadix	Pelagodoxa_henryana))	((Pseudophoenix_vinifera	(Phoenix_dactylifera	(Iriartea_deltoidea	Serenoa_repens)))	Reinhardtia_paiewonskiana))	((Chamaedorea_seifrizii	(Elaeis_oleifera	Elaeis_guineensis))	((Leopoldinia_pulchra	Reinhardtia_latisecta)	Attalea_speciosa)))))	Calamus_caryotoides);
((Roystonea_regia	((Pseudophoenix_vinifera	(Reinhardtia_paiewonskiana	((Iriartea_deltoidea	(Leopoldinia_pulchra	Phoenix_dactylifera))	Serenoa_repens)))	(((Orania_palindan	Sclerosperma_profizianum)	(((Prestoea_acuminata	Geonoma_undata)	((Oenocarpus_minor	Oenocarpus_bataua)	(Burretiokentia_grandiflora	(Heterospathe_cagayanensis	(Veitchia_spiralis	(Kentiopsis_piersoniorum	(Dypsis_decaryi	(Hydriastele_microspadix	Dictyosperma_album))))))))	Pelagodoxa_henryana))	(Reinhardtia_latisecta	((Chamaedorea_seifrizii	(Elaeis_oleifera	Elaeis_guineensis))	Attalea_speciosa)))))	Calamus_caryotoides);
((((Iriartea_deltoidea	Phoenix_dactylifera)	Serenoa_repens)	(Pseudophoenix_vinifera	(((((Chamaedorea_seifrizii	Orania_palindan)	(Sclerosperma_profizianum	((Oenocarpus_minor	Oenocarpus_bataua)	((Heterospathe_cagayanensis	Pelagodoxa_henryana)	(((((Hydriastele_microspadix	Dictyosperma_album)	Dypsis_decaryi)	(Leopoldinia_pulchra	Veitchia_spiralis))	(Geonoma_undata	Kentiopsis_piersoniorum))	Prestoea_acuminata)))))	(Burretiokentia_grandiflora	Roystonea_regia))	(Reinhardtia_latisecta	((Elaeis_oleifera	Elaeis_guineensis)	Attalea_speciosa)))	Reinhardtia_paiewonskiana)))	Calamus_caryotoides);
((Attalea_speciosa	((Elaeis_guineensis	Elaeis_oleifera)	(((((Pelagodoxa_henryana	(Prestoea_acuminata	Geonoma_undata))	((Oenocarpus_bataua	Oenocarpus_minor)	((((Burretiokentia_grandiflora	Kentiopsis_piersoniorum)	Heterospathe_cagayanensis)	((Hydriastele_microspadix	Veitchia_spiralis)	Dictyosperma_album))	Dypsis_decaryi)))	(((((Serenoa_repens	Leopoldinia_pulchra)	Phoenix_dactylifera)	Iriartea_deltoidea)	Reinhardtia_paiewonskiana)	Pseudophoenix_vinifera))	(((Orania_palindan	Sclerosperma_profizianum)	Chamaedorea_seifrizii)	Roystonea_regia))	Reinhardtia_latisecta)))	Calamus_caryotoides);
(((((((Serenoa_repens	(Phoenix_dactylifera	Iriartea_deltoidea))	Reinhardtia_paiewonskiana)	Pseudophoenix_vinifera)	Leopoldinia_pulchra)	(((Elaeis_guineensis	Elaeis_oleifera)	Attalea_speciosa)	Reinhardtia_latisecta))	((((Orania_palindan	Chamaedorea_seifrizii)	Sclerosperma_profizianum)	(Pelagodoxa_henryana	(Geonoma_undata	((Prestoea_acuminata	(Oenocarpus_bataua	Oenocarpus_minor))	(((Veitchia_spiralis	((Burretiokentia_grandiflora	(Hydriastele_microspadix	Kentiopsis_piersoniorum))	Heterospathe_cagayanensis))	Dictyosperma_album)	Dypsis_decaryi)))))	Roystonea_regia))	Calamus_caryotoides);
(((((Leopoldinia_pulchra	Serenoa_repens)	(Phoenix_dactylifera	Iriartea_deltoidea))	Reinhardtia_paiewonskiana)	(((((((Prestoea_acuminata	Pseudophoenix_vinifera)	(Geonoma_undata	(((Veitchia_spiralis	(Burretiokentia_grandiflora	(Hydriastele_microspadix	Dictyosperma_album)))	(Kentiopsis_piersoniorum	(Dypsis_decaryi	(Oenocarpus_bataua	Oenocarpus_minor))))	Heterospathe_cagayanensis)))	Pelagodoxa_henryana)	(Orania_palindan	Sclerosperma_profizianum))	Roystonea_regia)	(((Elaeis_guineensis	Elaeis_oleifera)	Attalea_speciosa)	Reinhardtia_latisecta))	Chamaedorea_seifrizii))	Calamus_caryotoides);
((Roystonea_regia	((((Attalea_speciosa	(Elaeis_guineensis	Elaeis_oleifera))	Reinhardtia_paiewonskiana)	Reinhardtia_latisecta)	((((Geonoma_undata	((((Hydriastele_microspadix	Dictyosperma_album)	(Prestoea_acuminata	(Oenocarpus_bataua	Oenocarpus_minor)))	((Burretiokentia_grandiflora	Dypsis_decaryi)	(Heterospathe_cagayanensis	Veitchia_spiralis)))	Kentiopsis_piersoniorum))	Pelagodoxa_henryana)	((Serenoa_repens	(Phoenix_dactylifera	(Leopoldinia_pulchra	Iriartea_deltoidea)))	(Sclerosperma_profizianum	Pseudophoenix_vinifera)))	(Chamaedorea_seifrizii	Orania_palindan))))	Calamus_caryotoides);
((Roystonea_regia	(((Sclerosperma_profizianum	(Chamaedorea_seifrizii	Orania_palindan))	(Reinhardtia_paiewonskiana	(Reinhardtia_latisecta	(Attalea_speciosa	(Elaeis_guineensis	Elaeis_oleifera)))))	(((Geonoma_undata	((Dictyosperma_album	(Veitchia_spiralis	(((Hydriastele_microspadix	Kentiopsis_piersoniorum)	Burretiokentia_grandiflora)	Heterospathe_cagayanensis)))	(Dypsis_decaryi	(Prestoea_acuminata	(Oenocarpus_bataua	Oenocarpus_minor)))))	Pelagodoxa_henryana)	(Pseudophoenix_vinifera	(Iriartea_deltoidea	((Leopoldinia_pulchra	Serenoa_repens)	Phoenix_dactylifera))))))	Calamus_caryotoides);
((Reinhardtia_paiewonskiana	((Pseudophoenix_vinifera	(Iriartea_deltoidea	((Leopoldinia_pulchra	Serenoa_repens)	Phoenix_dactylifera)))	((((Geonoma_undata	(((Hydriastele_microspadix	Dictyosperma_album)	((Kentiopsis_piersoniorum	(Heterospathe_cagayanensis	Veitchia_spiralis))	(Dypsis_decaryi	Burretiokentia_grandiflora)))	(Prestoea_acuminata	(Oenocarpus_bataua	Oenocarpus_minor))))	Pelagodoxa_henryana)	(Sclerosperma_profizianum	Orania_palindan))	((Reinhardtia_latisecta	(((Attalea_speciosa	Elaeis_guineensis)	Elaeis_oleifera)	Chamaedorea_seifrizii))	Roystonea_regia))))	Calamus_caryotoides);
((((((((((((Elaeis_guineensis	Elaeis_oleifera)	Attalea_speciosa)	Reinhardtia_latisecta)	(Pseudophoenix_vinifera	(Reinhardtia_paiewonskiana	((Iriartea_deltoidea	(Leopoldinia_pulchra	Phoenix_dactylifera))	Serenoa_repens))))	Roystonea_regia)	((Pelagodoxa_henryana	(Sclerosperma_profizianum	(Chamaedorea_seifrizii	Orania_palindan)))	Geonoma_undata))	((Kentiopsis_piersoniorum	Dictyosperma_album)	((Hydriastele_microspadix	Burretiokentia_grandiflora)	(Heterospathe_cagayanensis	Veitchia_spiralis))))	Dypsis_decaryi)	Prestoea_acuminata)	Oenocarpus_minor)	Oenocarpus_bataua)	Calamus_caryotoides);
((((Iriartea_deltoidea	Phoenix_dactylifera)	(Leopoldinia_pulchra	Serenoa_repens))	((Pseudophoenix_vinifera	Reinhardtia_paiewonskiana)	((Sclerosperma_profizianum	Orania_palindan)	((((((Dypsis_decaryi	((Heterospathe_cagayanensis	Kentiopsis_piersoniorum)	Burretiokentia_grandiflora))	(Hydriastele_microspadix	Dictyosperma_album))	Veitchia_spiralis)	((Chamaedorea_seifrizii	(Prestoea_acuminata	Geonoma_undata))	Pelagodoxa_henryana))	(Oenocarpus_minor	Oenocarpus_bataua))	(((Reinhardtia_latisecta	(Elaeis_guineensis	Elaeis_oleifera))	Attalea_speciosa)	Roystonea_regia)))))	Calamus_caryotoides);
((((((Leopoldinia_pulchra	Iriartea_deltoidea)	Phoenix_dactylifera)	Serenoa_repens)	((Orania_palindan	(Sclerosperma_profizianum	Pseudophoenix_vinifera))	((((Prestoea_acuminata	Geonoma_undata)	Pelagodoxa_henryana)	(((Kentiopsis_piersoniorum	((Heterospathe_cagayanensis	Burretiokentia_grandiflora)	Veitchia_spiralis))	(Hydriastele_microspadix	Dictyosperma_album))	(Dypsis_decaryi	(Oenocarpus_minor	Oenocarpus_bataua))))	(Roystonea_regia	(Reinhardtia_latisecta	((Chamaedorea_seifrizii	(Elaeis_guineensis	Elaeis_oleifera))	Attalea_speciosa))))))	Reinhardtia_paiewonskiana)	Calamus_caryotoides);
((((Iriartea_deltoidea	Phoenix_dactylifera)	Serenoa_repens)	((Reinhardtia_paiewonskiana	Pseudophoenix_vinifera)	((Roystonea_regia	((Chamaedorea_seifrizii	(Elaeis_guineensis	Elaeis_oleifera))	Attalea_speciosa))	((Geonoma_undata	(Pelagodoxa_henryana	(((Kentiopsis_piersoniorum	((Heterospathe_cagayanensis	Burretiokentia_grandiflora)	Veitchia_spiralis))	(Hydriastele_microspadix	Dictyosperma_album))	(Dypsis_decaryi	(Prestoea_acuminata	(Oenocarpus_minor	Oenocarpus_bataua))))))	((Orania_palindan	Sclerosperma_profizianum)	(Leopoldinia_pulchra	Reinhardtia_latisecta))))))	Calamus_caryotoides);
((Roystonea_regia	(((Reinhardtia_paiewonskiana	(((Leopoldinia_pulchra	Phoenix_dactylifera)	Serenoa_repens)	(Pseudophoenix_vinifera	Iriartea_deltoidea)))	(((((((Veitchia_spiralis	(Hydriastele_microspadix	Dictyosperma_album))	Burretiokentia_grandiflora)	((Dypsis_decaryi	((Oenocarpus_bataua	Oenocarpus_minor)	Prestoea_acuminata))	Heterospathe_cagayanensis))	Kentiopsis_piersoniorum)	Geonoma_undata)	Pelagodoxa_henryana)	(Sclerosperma_profizianum	Orania_palindan)))	(Reinhardtia_latisecta	((Chamaedorea_seifrizii	(Elaeis_guineensis	Elaeis_oleifera))	Attalea_speciosa))))	Calamus_caryotoides);
((((Reinhardtia_paiewonskiana	((Iriartea_deltoidea	Phoenix_dactylifera)	(Leopoldinia_pulchra	Serenoa_repens)))	Pseudophoenix_vinifera)	(((((((Burretiokentia_grandiflora	Heterospathe_cagayanensis)	((Kentiopsis_piersoniorum	(Dypsis_decaryi	(Hydriastele_microspadix	Dictyosperma_album)))	Veitchia_spiralis))	(Oenocarpus_bataua	Oenocarpus_minor))	Sclerosperma_profizianum)	(Prestoea_acuminata	Geonoma_undata))	Pelagodoxa_henryana)	(((Chamaedorea_seifrizii	Orania_palindan)	Roystonea_regia)	(Reinhardtia_latisecta	((Elaeis_guineensis	Elaeis_oleifera)	Attalea_speciosa)))))	Calamus_caryotoides);
(((((Sclerosperma_profizianum	(((((Dictyosperma_album	(Geonoma_undata	Veitchia_spiralis))	(Dypsis_decaryi	Kentiopsis_piersoniorum))	Heterospathe_cagayanensis)	(Hydriastele_microspadix	Pelagodoxa_henryana))	((Oenocarpus_bataua	Oenocarpus_minor)	(Orania_palindan	Prestoea_acuminata))))	((Reinhardtia_latisecta	(Burretiokentia_grandiflora	((Chamaedorea_seifrizii	(Elaeis_guineensis	Elaeis_oleifera))	Attalea_speciosa)))	Roystonea_regia))	(((Leopoldinia_pulchra	Iriartea_deltoidea)	Phoenix_dactylifera)	Serenoa_repens))	(Reinhardtia_paiewonskiana	Pseudophoenix_vinifera))	Calamus_caryotoides);
(((((((Reinhardtia_latisecta	Attalea_speciosa)	(Elaeis_guineensis	Elaeis_oleifera))	(Roystonea_regia	(Orania_palindan	(Sclerosperma_profizianum	((((Dypsis_decaryi	(Oenocarpus_bataua	Oenocarpus_minor))	Pelagodoxa_henryana)	((Hydriastele_microspadix	Dictyosperma_album)	(Heterospathe_cagayanensis	Kentiopsis_piersoniorum)))	(Veitchia_spiralis	(Geonoma_undata	Prestoea_acuminata)))))))	(Reinhardtia_paiewonskiana	((Iriartea_deltoidea	(Burretiokentia_grandiflora	Phoenix_dactylifera))	(Leopoldinia_pulchra	Serenoa_repens))))	Pseudophoenix_vinifera)	Chamaedorea_seifrizii)	Calamus_caryotoides);
((((((Reinhardtia_latisecta	(Attalea_speciosa	(Elaeis_guineensis	Elaeis_oleifera)))	(Roystonea_regia	(((Heterospathe_cagayanensis	Pelagodoxa_henryana)	(((Hydriastele_microspadix	Kentiopsis_piersoniorum)	(Dypsis_decaryi	Dictyosperma_album))	(Veitchia_spiralis	(Geonoma_undata	Prestoea_acuminata))))	(Burretiokentia_grandiflora	(Oenocarpus_bataua	Oenocarpus_minor)))))	(Orania_palindan	Sclerosperma_profizianum))	(Reinhardtia_paiewonskiana	((Iriartea_deltoidea	((Leopoldinia_pulchra	Phoenix_dactylifera)	Serenoa_repens))	Pseudophoenix_vinifera)))	Chamaedorea_seifrizii)	Calamus_caryotoides);
((Reinhardtia_paiewonskiana	(((Iriartea_deltoidea	((Leopoldinia_pulchra	Phoenix_dactylifera)	Serenoa_repens))	Pseudophoenix_vinifera)	(((Orania_palindan	Chamaedorea_seifrizii)	((((((Attalea_speciosa	(Veitchia_spiralis	((Hydriastele_microspadix	Dictyosperma_album)	((Kentiopsis_piersoniorum	Burretiokentia_grandiflora)	Heterospathe_cagayanensis))))	((Oenocarpus_bataua	Oenocarpus_minor)	Dypsis_decaryi))	Prestoea_acuminata)	Pelagodoxa_henryana)	(Reinhardtia_latisecta	Geonoma_undata))	Sclerosperma_profizianum))	((Elaeis_guineensis	Elaeis_oleifera)	Roystonea_regia))))	Calamus_caryotoides);
((Roystonea_regia	(((Chamaedorea_seifrizii	Reinhardtia_paiewonskiana)	((((Serenoa_repens	(Iriartea_deltoidea	Phoenix_dactylifera))	Pseudophoenix_vinifera)	((((Leopoldinia_pulchra	Geonoma_undata)	Pelagodoxa_henryana)	(((Kentiopsis_piersoniorum	(Heterospathe_cagayanensis	(Burretiokentia_grandiflora	Veitchia_spiralis)))	(Dypsis_decaryi	(Hydriastele_microspadix	Dictyosperma_album)))	(Prestoea_acuminata	(Oenocarpus_bataua	Oenocarpus_minor))))	(Orania_palindan	Sclerosperma_profizianum)))	(Attalea_speciosa	Reinhardtia_latisecta)))	(Elaeis_guineensis	Elaeis_oleifera)))	Calamus_caryotoides);
(((((((Phoenix_dactylifera	Leopoldinia_pulchra)	Iriartea_deltoidea)	Reinhardtia_paiewonskiana)	Serenoa_repens)	Pseudophoenix_vinifera)	((((Reinhardtia_latisecta	(Attalea_speciosa	(Elaeis_guineensis	Elaeis_oleifera)))	(Orania_palindan	Chamaedorea_seifrizii))	Roystonea_regia)	(Sclerosperma_profizianum	((((Dypsis_decaryi	(Prestoea_acuminata	(Oenocarpus_bataua	Oenocarpus_minor)))	((Hydriastele_microspadix	Dictyosperma_album)	(Burretiokentia_grandiflora	(Heterospathe_cagayanensis	Veitchia_spiralis))))	(Kentiopsis_piersoniorum	Geonoma_undata))	Pelagodoxa_henryana))))	Calamus_caryotoides);
(((Reinhardtia_paiewonskiana	(Serenoa_repens	((Phoenix_dactylifera	Leopoldinia_pulchra)	Iriartea_deltoidea)))	((((((((Oenocarpus_bataua	Oenocarpus_minor)	(((Hydriastele_microspadix	Dictyosperma_album)	((Veitchia_spiralis	(Dypsis_decaryi	Burretiokentia_grandiflora))	Kentiopsis_piersoniorum))	Heterospathe_cagayanensis))	(Prestoea_acuminata	Geonoma_undata))	Pelagodoxa_henryana)	(Sclerosperma_profizianum	Orania_palindan))	Roystonea_regia)	(Reinhardtia_latisecta	(Attalea_speciosa	(Chamaedorea_seifrizii	(Elaeis_guineensis	Elaeis_oleifera)))))	Pseudophoenix_vinifera))	Calamus_caryotoides);
((Roystonea_regia	(((Reinhardtia_latisecta	(Attalea_speciosa	(Chamaedorea_seifrizii	(Elaeis_guineensis	Elaeis_oleifera))))	(((((Oenocarpus_bataua	Oenocarpus_minor)	Pelagodoxa_henryana)	((Hydriastele_microspadix	Dictyosperma_album)	((Dypsis_decaryi	Veitchia_spiralis)	((Burretiokentia_grandiflora	Heterospathe_cagayanensis)	Kentiopsis_piersoniorum))))	(Prestoea_acuminata	Geonoma_undata))	(Reinhardtia_paiewonskiana	((Iriartea_deltoidea	(Serenoa_repens	(Phoenix_dactylifera	Leopoldinia_pulchra)))	Pseudophoenix_vinifera))))	(Sclerosperma_profizianum	Orania_palindan)))	Calamus_caryotoides);
((((Leopoldinia_pulchra	(Iriartea_deltoidea	Phoenix_dactylifera))	Serenoa_repens)	(Pseudophoenix_vinifera	(((((((Prestoea_acuminata	(Oenocarpus_minor	Oenocarpus_bataua))	Dypsis_decaryi)	Kentiopsis_piersoniorum)	((Heterospathe_cagayanensis	Pelagodoxa_henryana)	(((Veitchia_spiralis	Geonoma_undata)	Chamaedorea_seifrizii)	(Hydriastele_microspadix	Dictyosperma_album))))	(Orania_palindan	Sclerosperma_profizianum))	((Burretiokentia_grandiflora	Roystonea_regia)	(Reinhardtia_latisecta	((Elaeis_guineensis	Elaeis_oleifera)	Attalea_speciosa))))	Reinhardtia_paiewonskiana)))	Calamus_caryotoides);
(((((Reinhardtia_latisecta	((Elaeis_guineensis	Elaeis_oleifera)	Attalea_speciosa))	(Reinhardtia_paiewonskiana	(((Leopoldinia_pulchra	(Iriartea_deltoidea	Serenoa_repens))	Phoenix_dactylifera)	Pseudophoenix_vinifera)))	(((Chamaedorea_seifrizii	Orania_palindan)	Sclerosperma_profizianum)	((Geonoma_undata	(Hydriastele_microspadix	((Prestoea_acuminata	(Oenocarpus_minor	Oenocarpus_bataua))	(Heterospathe_cagayanensis	((Veitchia_spiralis	(Kentiopsis_piersoniorum	Dypsis_decaryi))	(Dictyosperma_album	Burretiokentia_grandiflora))))))	Pelagodoxa_henryana)))	Roystonea_regia)	Calamus_caryotoides);
(((Reinhardtia_paiewonskiana	(((Iriartea_deltoidea	Phoenix_dactylifera)	Serenoa_repens)	Pseudophoenix_vinifera))	((Roystonea_regia	((Leopoldinia_pulchra	Reinhardtia_latisecta)	((Chamaedorea_seifrizii	(Elaeis_guineensis	Elaeis_oleifera))	Attalea_speciosa)))	((Orania_palindan	Sclerosperma_profizianum)	((Geonoma_undata	((Prestoea_acuminata	(Oenocarpus_minor	Oenocarpus_bataua))	((Veitchia_spiralis	(Burretiokentia_grandiflora	(Heterospathe_cagayanensis	Kentiopsis_piersoniorum)))	((Hydriastele_microspadix	Dictyosperma_album)	Dypsis_decaryi))))	Pelagodoxa_henryana))))	Calamus_caryotoides);
(((Reinhardtia_paiewonskiana	((Phoenix_dactylifera	((Iriartea_deltoidea	Leopoldinia_pulchra)	Serenoa_repens))	Pseudophoenix_vinifera))	(Sclerosperma_profizianum	(Roystonea_regia	(((Reinhardtia_latisecta	Attalea_speciosa)	(Chamaedorea_seifrizii	(Elaeis_guineensis	Elaeis_oleifera)))	((((Hydriastele_microspadix	Pelagodoxa_henryana)	(Veitchia_spiralis	(Dictyosperma_album	((Burretiokentia_grandiflora	Heterospathe_cagayanensis)	Kentiopsis_piersoniorum))))	(Dypsis_decaryi	(Oenocarpus_minor	Oenocarpus_bataua)))	((Orania_palindan	Prestoea_acuminata)	Geonoma_undata))))))	Calamus_caryotoides);
((Pseudophoenix_vinifera	((((((Leopoldinia_pulchra	Reinhardtia_latisecta)	((Chamaedorea_seifrizii	(Elaeis_guineensis	Elaeis_oleifera))	Attalea_speciosa))	Roystonea_regia)	(((Orania_palindan	Prestoea_acuminata)	(Dypsis_decaryi	((Sclerosperma_profizianum	Oenocarpus_minor)	Oenocarpus_bataua)))	(((Hydriastele_microspadix	Dictyosperma_album)	((Veitchia_spiralis	(Burretiokentia_grandiflora	Heterospathe_cagayanensis))	Kentiopsis_piersoniorum))	(Geonoma_undata	Pelagodoxa_henryana))))	Reinhardtia_paiewonskiana)	(Iriartea_deltoidea	(Phoenix_dactylifera	Serenoa_repens))))	Calamus_caryotoides);
((Reinhardtia_paiewonskiana	((Pseudophoenix_vinifera	(((Reinhardtia_latisecta	Attalea_speciosa)	(Elaeis_guineensis	Elaeis_oleifera))	(((Pelagodoxa_henryana	(((Dypsis_decaryi	(Oenocarpus_minor	Oenocarpus_bataua))	((Hydriastele_microspadix	Dictyosperma_album)	(Veitchia_spiralis	((Kentiopsis_piersoniorum	Burretiokentia_grandiflora)	Heterospathe_cagayanensis))))	((Chamaedorea_seifrizii	Prestoea_acuminata)	Geonoma_undata)))	(Sclerosperma_profizianum	Orania_palindan))	Roystonea_regia)))	((Leopoldinia_pulchra	(Iriartea_deltoidea	Phoenix_dactylifera))	Serenoa_repens)))	Calamus_caryotoides);
((Roystonea_regia	((((((Iriartea_deltoidea	(Phoenix_dactylifera	Leopoldinia_pulchra))	Serenoa_repens)	Pseudophoenix_vinifera)	((((Heterospathe_cagayanensis	Burretiokentia_grandiflora)	(Hydriastele_microspadix	Pelagodoxa_henryana))	((Oenocarpus_minor	Oenocarpus_bataua)	(Dictyosperma_album	(Kentiopsis_piersoniorum	Dypsis_decaryi))))	((Prestoea_acuminata	Veitchia_spiralis)	(Chamaedorea_seifrizii	Geonoma_undata))))	((Reinhardtia_paiewonskiana	(Attalea_speciosa	(Elaeis_guineensis	Elaeis_oleifera)))	Reinhardtia_latisecta))	(Sclerosperma_profizianum	Orania_palindan)))	Calamus_caryotoides);
(((Reinhardtia_paiewonskiana	(((Iriartea_deltoidea	Phoenix_dactylifera)	Leopoldinia_pulchra)	Serenoa_repens))	(Pseudophoenix_vinifera	(Roystonea_regia	(((Attalea_speciosa	(Chamaedorea_seifrizii	(Elaeis_guineensis	Elaeis_oleifera)))	Reinhardtia_latisecta)	(((((Oenocarpus_minor	Oenocarpus_bataua)	(((Burretiokentia_grandiflora	(Heterospathe_cagayanensis	Kentiopsis_piersoniorum))	Veitchia_spiralis)	(Dypsis_decaryi	(Hydriastele_microspadix	Dictyosperma_album))))	Pelagodoxa_henryana)	(Prestoea_acuminata	Geonoma_undata))	(Sclerosperma_profizianum	Orania_palindan))))))	Calamus_caryotoides);
(((Reinhardtia_paiewonskiana	((Iriartea_deltoidea	Phoenix_dactylifera)	(Leopoldinia_pulchra	Serenoa_repens)))	(((Attalea_speciosa	(Chamaedorea_seifrizii	(Elaeis_guineensis	Elaeis_oleifera)))	Reinhardtia_latisecta)	(((Sclerosperma_profizianum	Orania_palindan)	(Pseudophoenix_vinifera	((((Dypsis_decaryi	(Oenocarpus_minor	Oenocarpus_bataua))	(((Burretiokentia_grandiflora	(Heterospathe_cagayanensis	Kentiopsis_piersoniorum))	Veitchia_spiralis)	(Hydriastele_microspadix	Dictyosperma_album)))	Pelagodoxa_henryana)	(Prestoea_acuminata	Geonoma_undata))))	Roystonea_regia)))	Calamus_caryotoides);
(((Reinhardtia_paiewonskiana	(((Leopoldinia_pulchra	Iriartea_deltoidea)	Phoenix_dactylifera)	Serenoa_repens))	(((Attalea_speciosa	(Chamaedorea_seifrizii	(Elaeis_guineensis	Elaeis_oleifera)))	Roystonea_regia)	(Orania_palindan	(Reinhardtia_latisecta	((Sclerosperma_profizianum	Pseudophoenix_vinifera)	((((Dictyosperma_album	Burretiokentia_grandiflora)	((((Prestoea_acuminata	Veitchia_spiralis)	Heterospathe_cagayanensis)	Kentiopsis_piersoniorum)	((Dypsis_decaryi	(Oenocarpus_minor	Oenocarpus_bataua))	Hydriastele_microspadix)))	Pelagodoxa_henryana)	Geonoma_undata))))))	Calamus_caryotoides);
((Roystonea_regia	(((Pseudophoenix_vinifera	Sclerosperma_profizianum)	((((((Hydriastele_microspadix	Dictyosperma_album)	Dypsis_decaryi)	((Kentiopsis_piersoniorum	(Burretiokentia_grandiflora	Oenocarpus_bataua))	Oenocarpus_minor))	(Heterospathe_cagayanensis	Pelagodoxa_henryana))	(Prestoea_acuminata	(Geonoma_undata	Veitchia_spiralis)))	(Serenoa_repens	((Leopoldinia_pulchra	Phoenix_dactylifera)	(Iriartea_deltoidea	Reinhardtia_paiewonskiana)))))	(Orania_palindan	((((Chamaedorea_seifrizii	Elaeis_guineensis)	Elaeis_oleifera)	Attalea_speciosa)	Reinhardtia_latisecta))))	Calamus_caryotoides);
((Roystonea_regia	((((((Geonoma_undata	Pelagodoxa_henryana)	((Dypsis_decaryi	(Dictyosperma_album	(((Heterospathe_cagayanensis	Kentiopsis_piersoniorum)	Burretiokentia_grandiflora)	Veitchia_spiralis)))	Hydriastele_microspadix))	(Prestoea_acuminata	(Oenocarpus_bataua	Oenocarpus_minor)))	(Pseudophoenix_vinifera	(((Leopoldinia_pulchra	Serenoa_repens)	Phoenix_dactylifera)	Iriartea_deltoidea)))	Reinhardtia_paiewonskiana)	((Sclerosperma_profizianum	Orania_palindan)	(((Chamaedorea_seifrizii	(Elaeis_guineensis	Elaeis_oleifera))	Attalea_speciosa)	Reinhardtia_latisecta))))	Calamus_caryotoides);
((Roystonea_regia	((((Elaeis_guineensis	Elaeis_oleifera)	Attalea_speciosa)	Reinhardtia_latisecta)	((Chamaedorea_seifrizii	(((Prestoea_acuminata	(Oenocarpus_bataua	Oenocarpus_minor))	((Geonoma_undata	(Hydriastele_microspadix	Pelagodoxa_henryana))	((Veitchia_spiralis	((Dypsis_decaryi	Dictyosperma_album)	Kentiopsis_piersoniorum))	(Heterospathe_cagayanensis	Burretiokentia_grandiflora))))	((Reinhardtia_paiewonskiana	Pseudophoenix_vinifera)	(((Leopoldinia_pulchra	Serenoa_repens)	Phoenix_dactylifera)	Iriartea_deltoidea))))	(Sclerosperma_profizianum	Orania_palindan))))	Calamus_caryotoides);
(((((Leopoldinia_pulchra	Serenoa_repens)	Phoenix_dactylifera)	Iriartea_deltoidea)	((((Sclerosperma_profizianum	Orania_palindan)	(((Elaeis_guineensis	Elaeis_oleifera)	Attalea_speciosa)	Reinhardtia_latisecta))	(Roystonea_regia	((((Chamaedorea_seifrizii	Geonoma_undata)	Prestoea_acuminata)	Pelagodoxa_henryana)	(((((Burretiokentia_grandiflora	Veitchia_spiralis)	Heterospathe_cagayanensis)	Dictyosperma_album)	(Hydriastele_microspadix	Kentiopsis_piersoniorum))	((Oenocarpus_bataua	Oenocarpus_minor)	Dypsis_decaryi)))))	(Reinhardtia_paiewonskiana	Pseudophoenix_vinifera)))	Calamus_caryotoides);
(((((((Prestoea_acuminata	(Oenocarpus_bataua	Oenocarpus_minor))	((Burretiokentia_grandiflora	Heterospathe_cagayanensis)	(Veitchia_spiralis	(Kentiopsis_piersoniorum	(Dypsis_decaryi	(Hydriastele_microspadix	Dictyosperma_album))))))	(Pelagodoxa_henryana	Geonoma_undata))	(Sclerosperma_profizianum	Orania_palindan))	((((Elaeis_guineensis	Elaeis_oleifera)	Attalea_speciosa)	Reinhardtia_latisecta)	Roystonea_regia))	((Chamaedorea_seifrizii	Reinhardtia_paiewonskiana)	(Pseudophoenix_vinifera	((Leopoldinia_pulchra	Serenoa_repens)	(Phoenix_dactylifera	Iriartea_deltoidea)))))	Calamus_caryotoides);
(((((Reinhardtia_paiewonskiana	(Pseudophoenix_vinifera	((Phoenix_dactylifera	(Leopoldinia_pulchra	Iriartea_deltoidea))	Serenoa_repens)))	((Elaeis_guineensis	Elaeis_oleifera)	(Attalea_speciosa	Reinhardtia_latisecta)))	((Sclerosperma_profizianum	(Chamaedorea_seifrizii	Orania_palindan))	(Geonoma_undata	(((Prestoea_acuminata	(Oenocarpus_bataua	Oenocarpus_minor))	(Heterospathe_cagayanensis	(((Hydriastele_microspadix	Dictyosperma_album)	((Dypsis_decaryi	Veitchia_spiralis)	Kentiopsis_piersoniorum))	Burretiokentia_grandiflora)))	Pelagodoxa_henryana))))	Roystonea_regia)	Calamus_caryotoides);
((((((Leopoldinia_pulchra	Serenoa_repens)	Phoenix_dactylifera)	Iriartea_deltoidea)	Reinhardtia_paiewonskiana)	((((Reinhardtia_latisecta	((Elaeis_guineensis	Elaeis_oleifera)	Attalea_speciosa))	(Roystonea_regia	(Sclerosperma_profizianum	(Chamaedorea_seifrizii	Orania_palindan))))	(((Oenocarpus_bataua	Oenocarpus_minor)	(Geonoma_undata	(((Dictyosperma_album	(Dypsis_decaryi	(Kentiopsis_piersoniorum	Burretiokentia_grandiflora)))	Veitchia_spiralis)	Heterospathe_cagayanensis)))	(Prestoea_acuminata	(Hydriastele_microspadix	Pelagodoxa_henryana))))	Pseudophoenix_vinifera))	Calamus_caryotoides);
((Roystonea_regia	(Pseudophoenix_vinifera	((((((Oenocarpus_bataua	Oenocarpus_minor)	(Burretiokentia_grandiflora	Hydriastele_microspadix))	((Veitchia_spiralis	(Dypsis_decaryi	(Heterospathe_cagayanensis	Kentiopsis_piersoniorum)))	Dictyosperma_album))	(Prestoea_acuminata	Geonoma_undata))	Pelagodoxa_henryana)	((Orania_palindan	Sclerosperma_profizianum)	((Reinhardtia_paiewonskiana	((Serenoa_repens	(Phoenix_dactylifera	Leopoldinia_pulchra))	Iriartea_deltoidea))	((Chamaedorea_seifrizii	(Elaeis_guineensis	Elaeis_oleifera))	(Attalea_speciosa	Reinhardtia_latisecta)))))))	Calamus_caryotoides);
((Attalea_speciosa	(Reinhardtia_latisecta	((((((Chamaedorea_seifrizii	Orania_palindan)	Sclerosperma_profizianum)	((((Pseudophoenix_vinifera	((Oenocarpus_bataua	Oenocarpus_minor)	Prestoea_acuminata))	(((Geonoma_undata	Veitchia_spiralis)	Dictyosperma_album)	(Dypsis_decaryi	Kentiopsis_piersoniorum)))	(Burretiokentia_grandiflora	(Heterospathe_cagayanensis	Pelagodoxa_henryana)))	Hydriastele_microspadix))	Roystonea_regia)	(Reinhardtia_paiewonskiana	((Serenoa_repens	(Leopoldinia_pulchra	Iriartea_deltoidea))	Phoenix_dactylifera)))	(Elaeis_guineensis	Elaeis_oleifera))))	Calamus_caryotoides);
((Roystonea_regia	(((Pseudophoenix_vinifera	((Iriartea_deltoidea	(Serenoa_repens	Leopoldinia_pulchra))	Phoenix_dactylifera))	(Burretiokentia_grandiflora	Reinhardtia_paiewonskiana))	(((Attalea_speciosa	(Chamaedorea_seifrizii	(Elaeis_guineensis	Elaeis_oleifera)))	Reinhardtia_latisecta)	((Orania_palindan	Sclerosperma_profizianum)	(((Oenocarpus_bataua	(Oenocarpus_minor	Prestoea_acuminata))	(Heterospathe_cagayanensis	((Geonoma_undata	Veitchia_spiralis)	((Kentiopsis_piersoniorum	Dypsis_decaryi)	Dictyosperma_album))))	(Hydriastele_microspadix	Pelagodoxa_henryana))))))	Calamus_caryotoides);
((((Serenoa_repens	Phoenix_dactylifera)	Iriartea_deltoidea)	(((((Prestoea_acuminata	(Oenocarpus_minor	Oenocarpus_bataua))	(((Hydriastele_microspadix	Dictyosperma_album)	(Veitchia_spiralis	(Kentiopsis_piersoniorum	(Heterospathe_cagayanensis	(Dypsis_decaryi	Burretiokentia_grandiflora)))))	(Leopoldinia_pulchra	Geonoma_undata)))	Pelagodoxa_henryana)	(Roystonea_regia	((Reinhardtia_latisecta	((Attalea_speciosa	Reinhardtia_paiewonskiana)	(Elaeis_oleifera	Elaeis_guineensis)))	((Orania_palindan	Sclerosperma_profizianum)	Chamaedorea_seifrizii))))	Pseudophoenix_vinifera))	Calamus_caryotoides);
((((Reinhardtia_paiewonskiana	((Iriartea_deltoidea	Phoenix_dactylifera)	(Leopoldinia_pulchra	Serenoa_repens)))	((Burretiokentia_grandiflora	Roystonea_regia)	(((((Prestoea_acuminata	((Dypsis_decaryi	Oenocarpus_minor)	Oenocarpus_bataua))	(((Kentiopsis_piersoniorum	(Veitchia_spiralis	(Hydriastele_microspadix	Dictyosperma_album)))	Geonoma_undata)	Heterospathe_cagayanensis))	Pelagodoxa_henryana)	(Orania_palindan	Sclerosperma_profizianum))	((Elaeis_oleifera	Elaeis_guineensis)	(Reinhardtia_latisecta	Attalea_speciosa)))))	(Chamaedorea_seifrizii	Pseudophoenix_vinifera))	Calamus_caryotoides);
((Roystonea_regia	(((Chamaedorea_seifrizii	Orania_palindan)	Sclerosperma_profizianum)	(((Reinhardtia_paiewonskiana	(((Iriartea_deltoidea	Phoenix_dactylifera)	Serenoa_repens)	Pseudophoenix_vinifera))	(Reinhardtia_latisecta	((Elaeis_oleifera	Elaeis_guineensis)	Attalea_speciosa)))	((Pelagodoxa_henryana	(((Oenocarpus_minor	Oenocarpus_bataua)	Dypsis_decaryi)	(Dictyosperma_album	(((Burretiokentia_grandiflora	((Leopoldinia_pulchra	Hydriastele_microspadix)	Kentiopsis_piersoniorum))	Heterospathe_cagayanensis)	Veitchia_spiralis))))	(Geonoma_undata	Prestoea_acuminata)))))	Calamus_caryotoides);
(((Reinhardtia_paiewonskiana	((Iriartea_deltoidea	Phoenix_dactylifera)	Serenoa_repens))	(Pseudophoenix_vinifera	((Roystonea_regia	((Leopoldinia_pulchra	Reinhardtia_latisecta)	((Elaeis_oleifera	Elaeis_guineensis)	Attalea_speciosa)))	((((Pelagodoxa_henryana	((Dypsis_decaryi	(Dictyosperma_album	(Veitchia_spiralis	((Burretiokentia_grandiflora	(Hydriastele_microspadix	Kentiopsis_piersoniorum))	Heterospathe_cagayanensis))))	(Prestoea_acuminata	(Oenocarpus_minor	Oenocarpus_bataua))))	Geonoma_undata)	Sclerosperma_profizianum)	(Chamaedorea_seifrizii	Orania_palindan)))))	Calamus_caryotoides);
((((Iriartea_deltoidea	(Leopoldinia_pulchra	Phoenix_dactylifera))	Serenoa_repens)	((((((Prestoea_acuminata	Geonoma_undata)	Pelagodoxa_henryana)	(((Heterospathe_cagayanensis	(Veitchia_spiralis	(Kentiopsis_piersoniorum	(Dypsis_decaryi	(Hydriastele_microspadix	Dictyosperma_album)))))	Burretiokentia_grandiflora)	(Oenocarpus_minor	Oenocarpus_bataua)))	Roystonea_regia)	((Reinhardtia_paiewonskiana	Pseudophoenix_vinifera)	(Reinhardtia_latisecta	((Elaeis_oleifera	Elaeis_guineensis)	Attalea_speciosa))))	(Sclerosperma_profizianum	(Chamaedorea_seifrizii	Orania_palindan))))	Calamus_caryotoides);
(((((Leopoldinia_pulchra	Phoenix_dactylifera)	Serenoa_repens)	Iriartea_deltoidea)	(Pseudophoenix_vinifera	(((Reinhardtia_latisecta	((Elaeis_oleifera	Elaeis_guineensis)	Attalea_speciosa))	(Roystonea_regia	((Sclerosperma_profizianum	(Chamaedorea_seifrizii	Orania_palindan))	((Geonoma_undata	Pelagodoxa_henryana)	((Heterospathe_cagayanensis	(((Hydriastele_microspadix	Burretiokentia_grandiflora)	Veitchia_spiralis)	(Dictyosperma_album	(Kentiopsis_piersoniorum	Dypsis_decaryi))))	((Prestoea_acuminata	Oenocarpus_minor)	Oenocarpus_bataua))))))	Reinhardtia_paiewonskiana)))	Calamus_caryotoides);
((Reinhardtia_paiewonskiana	((Pseudophoenix_vinifera	((((Prestoea_acuminata	Geonoma_undata)	((Heterospathe_cagayanensis	(Dictyosperma_album	((Dypsis_decaryi	Kentiopsis_piersoniorum)	Veitchia_spiralis)))	Burretiokentia_grandiflora))	(Oenocarpus_minor	(Oenocarpus_bataua	(Hydriastele_microspadix	Pelagodoxa_henryana))))	(((Sclerosperma_profizianum	Roystonea_regia)	(Chamaedorea_seifrizii	Orania_palindan))	(Reinhardtia_latisecta	((Elaeis_oleifera	Elaeis_guineensis)	Attalea_speciosa)))))	(((Leopoldinia_pulchra	Phoenix_dactylifera)	Serenoa_repens)	Iriartea_deltoidea)))	Calamus_caryotoides);
(((((Chamaedorea_seifrizii	Orania_palindan)	(Geonoma_undata	(Pelagodoxa_henryana	((Kentiopsis_piersoniorum	(Veitchia_spiralis	Heterospathe_cagayanensis))	(((Dictyosperma_album	Hydriastele_microspadix)	Burretiokentia_grandiflora)	(Dypsis_decaryi	(Prestoea_acuminata	(Oenocarpus_minor	Oenocarpus_bataua))))))))	(((Elaeis_oleifera	Elaeis_guineensis)	(Attalea_speciosa	Reinhardtia_latisecta))	(Sclerosperma_profizianum	Roystonea_regia)))	(((((Leopoldinia_pulchra	Phoenix_dactylifera)	Serenoa_repens)	Iriartea_deltoidea)	Pseudophoenix_vinifera)	Reinhardtia_paiewonskiana))	Calamus_caryotoides);
((Roystonea_regia	(((Leopoldinia_pulchra	Geonoma_undata)	((Heterospathe_cagayanensis	Pelagodoxa_henryana)	(((Dictyosperma_album	(Kentiopsis_piersoniorum	((Burretiokentia_grandiflora	Hydriastele_microspadix)	Veitchia_spiralis)))	Dypsis_decaryi)	(Prestoea_acuminata	(Oenocarpus_minor	Oenocarpus_bataua)))))	(Chamaedorea_seifrizii	((Sclerosperma_profizianum	Orania_palindan)	(((Reinhardtia_paiewonskiana	((Phoenix_dactylifera	Serenoa_repens)	Iriartea_deltoidea))	Pseudophoenix_vinifera)	(Reinhardtia_latisecta	((Elaeis_oleifera	Elaeis_guineensis)	Attalea_speciosa)))))))	Calamus_caryotoides);
((((((Pelagodoxa_henryana	((((Veitchia_spiralis	(Kentiopsis_piersoniorum	(Dypsis_decaryi	(Hydriastele_microspadix	Dictyosperma_album))))	(Heterospathe_cagayanensis	Burretiokentia_grandiflora))	(Prestoea_acuminata	(Oenocarpus_minor	Oenocarpus_bataua)))	Geonoma_undata))	(Roystonea_regia	((Elaeis_oleifera	Elaeis_guineensis)	(Attalea_speciosa	(Leopoldinia_pulchra	Reinhardtia_latisecta)))))	(Sclerosperma_profizianum	Orania_palindan))	((Reinhardtia_paiewonskiana	(Serenoa_repens	(Iriartea_deltoidea	Phoenix_dactylifera)))	Pseudophoenix_vinifera))	Chamaedorea_seifrizii)	Calamus_caryotoides);
((((Iriartea_deltoidea	(Phoenix_dactylifera	Serenoa_repens))	((((((Burretiokentia_grandiflora	Heterospathe_cagayanensis)	(((Dypsis_decaryi	Kentiopsis_piersoniorum)	Dictyosperma_album)	Veitchia_spiralis))	((Prestoea_acuminata	(Oenocarpus_minor	Oenocarpus_bataua))	(Leopoldinia_pulchra	Hydriastele_microspadix)))	(Geonoma_undata	Pelagodoxa_henryana))	((((Reinhardtia_latisecta	Attalea_speciosa)	(Elaeis_guineensis	Elaeis_oleifera))	(Sclerosperma_profizianum	(Chamaedorea_seifrizii	Orania_palindan)))	Roystonea_regia))	Pseudophoenix_vinifera))	Reinhardtia_paiewonskiana)	Calamus_caryotoides);
((Reinhardtia_paiewonskiana	(((Reinhardtia_latisecta	(Attalea_speciosa	(Chamaedorea_seifrizii	(Elaeis_guineensis	Elaeis_oleifera))))	Roystonea_regia)	(((Prestoea_acuminata	(Oenocarpus_minor	Oenocarpus_bataua))	((Hydriastele_microspadix	Pelagodoxa_henryana)	(Geonoma_undata	((((Burretiokentia_grandiflora	Heterospathe_cagayanensis)	Kentiopsis_piersoniorum)	(Veitchia_spiralis	Dictyosperma_album))	Dypsis_decaryi))))	((Sclerosperma_profizianum	Orania_palindan)	((Iriartea_deltoidea	((Leopoldinia_pulchra	Phoenix_dactylifera)	Serenoa_repens))	Pseudophoenix_vinifera)))))	Calamus_caryotoides);
(((((Pelagodoxa_henryana	((Prestoea_acuminata	Geonoma_undata)	(((Veitchia_spiralis	(Burretiokentia_grandiflora	Heterospathe_cagayanensis))	((Dictyosperma_album	Hydriastele_microspadix)	Kentiopsis_piersoniorum))	((Oenocarpus_minor	Oenocarpus_bataua)	Dypsis_decaryi))))	((Iriartea_deltoidea	((Leopoldinia_pulchra	Phoenix_dactylifera)	Serenoa_repens))	Pseudophoenix_vinifera))	((Sclerosperma_profizianum	(Chamaedorea_seifrizii	Orania_palindan))	(Reinhardtia_latisecta	(Reinhardtia_paiewonskiana	(Attalea_speciosa	(Elaeis_guineensis	Elaeis_oleifera))))))	Roystonea_regia)	Calamus_caryotoides);
(((((Iriartea_deltoidea	((Leopoldinia_pulchra	Phoenix_dactylifera)	Serenoa_repens))	(Sclerosperma_profizianum	Pseudophoenix_vinifera))	((Chamaedorea_seifrizii	(Reinhardtia_latisecta	(Reinhardtia_paiewonskiana	(Attalea_speciosa	(Elaeis_guineensis	Elaeis_oleifera)))))	(((((Veitchia_spiralis	((Dictyosperma_album	Burretiokentia_grandiflora)	(Dypsis_decaryi	Kentiopsis_piersoniorum)))	Heterospathe_cagayanensis)	Geonoma_undata)	(Hydriastele_microspadix	Pelagodoxa_henryana))	(Orania_palindan	(Prestoea_acuminata	(Oenocarpus_minor	Oenocarpus_bataua))))))	Roystonea_regia)	Calamus_caryotoides);
(((Roystonea_regia	(((Sclerosperma_profizianum	Orania_palindan)	((((Hydriastele_microspadix	Pelagodoxa_henryana)	(Kentiopsis_piersoniorum	Dypsis_decaryi))	(((Veitchia_spiralis	Geonoma_undata)	(Heterospathe_cagayanensis	Burretiokentia_grandiflora))	Dictyosperma_album))	(Prestoea_acuminata	(Oenocarpus_minor	Oenocarpus_bataua))))	(Reinhardtia_latisecta	(Attalea_speciosa	(Chamaedorea_seifrizii	(Elaeis_guineensis	Elaeis_oleifera))))))	((Reinhardtia_paiewonskiana	((Iriartea_deltoidea	(Phoenix_dactylifera	Leopoldinia_pulchra))	Serenoa_repens))	Pseudophoenix_vinifera))	Calamus_caryotoides);
(((Reinhardtia_paiewonskiana	(Iriartea_deltoidea	(Phoenix_dactylifera	(Serenoa_repens	Leopoldinia_pulchra))))	((Roystonea_regia	(((Reinhardtia_latisecta	Attalea_speciosa)	(Chamaedorea_seifrizii	(Elaeis_guineensis	Elaeis_oleifera)))	((((Sclerosperma_profizianum	(((Dypsis_decaryi	(Oenocarpus_minor	Oenocarpus_bataua))	(((Kentiopsis_piersoniorum	Hydriastele_microspadix)	(Burretiokentia_grandiflora	Heterospathe_cagayanensis))	Dictyosperma_album))	Veitchia_spiralis))	(Orania_palindan	Prestoea_acuminata))	Pelagodoxa_henryana)	Geonoma_undata)))	Pseudophoenix_vinifera))	Calamus_caryotoides);
((Veitchia_spiralis	(Geonoma_undata	(((Kentiopsis_piersoniorum	(((Dypsis_decaryi	(Oenocarpus_minor	Oenocarpus_bataua))	((Roystonea_regia	Burretiokentia_grandiflora)	(Hydriastele_microspadix	Dictyosperma_album)))	(Heterospathe_cagayanensis	Pelagodoxa_henryana)))	((Orania_palindan	((Reinhardtia_latisecta	((Elaeis_guineensis	Elaeis_oleifera)	Attalea_speciosa))	(Reinhardtia_paiewonskiana	((Serenoa_repens	Leopoldinia_pulchra)	(Iriartea_deltoidea	Phoenix_dactylifera)))))	(Sclerosperma_profizianum	Pseudophoenix_vinifera)))	(Chamaedorea_seifrizii	Prestoea_acuminata))))	Calamus_caryotoides);
((Veitchia_spiralis	(((Kentiopsis_piersoniorum	(Dypsis_decaryi	(Oenocarpus_minor	Oenocarpus_bataua)))	Burretiokentia_grandiflora)	((Hydriastele_microspadix	Dictyosperma_album)	((Heterospathe_cagayanensis	Pelagodoxa_henryana)	(((Serenoa_repens	(Iriartea_deltoidea	(Leopoldinia_pulchra	Phoenix_dactylifera)))	Pseudophoenix_vinifera)	((Prestoea_acuminata	Geonoma_undata)	(Sclerosperma_profizianum	((Roystonea_regia	((Reinhardtia_latisecta	((Chamaedorea_seifrizii	(Elaeis_guineensis	Elaeis_oleifera))	Attalea_speciosa))	Reinhardtia_paiewonskiana))	Orania_palindan))))))))	Calamus_caryotoides);
((Veitchia_spiralis	((Kentiopsis_piersoniorum	((Burretiokentia_grandiflora	Dictyosperma_album)	(Hydriastele_microspadix	(Heterospathe_cagayanensis	((Pelagodoxa_henryana	(((Sclerosperma_profizianum	((Reinhardtia_paiewonskiana	((Leopoldinia_pulchra	Serenoa_repens)	(Iriartea_deltoidea	Phoenix_dactylifera)))	Pseudophoenix_vinifera))	(((Chamaedorea_seifrizii	Orania_palindan)	(Reinhardtia_latisecta	((Elaeis_guineensis	Elaeis_oleifera)	Attalea_speciosa)))	Roystonea_regia))	Geonoma_undata))	(Prestoea_acuminata	(Oenocarpus_minor	Oenocarpus_bataua)))))))	Dypsis_decaryi))	Calamus_caryotoides);
((((Geonoma_undata	((Heterospathe_cagayanensis	Pelagodoxa_henryana)	(((Dypsis_decaryi	(Prestoea_acuminata	(Oenocarpus_minor	Oenocarpus_bataua)))	Kentiopsis_piersoniorum)	(Sclerosperma_profizianum	((((Reinhardtia_latisecta	((Elaeis_guineensis	Elaeis_oleifera)	Attalea_speciosa))	(Reinhardtia_paiewonskiana	(((Leopoldinia_pulchra	Phoenix_dactylifera)	(Serenoa_repens	Iriartea_deltoidea))	Pseudophoenix_vinifera)))	((Chamaedorea_seifrizii	Orania_palindan)	(Burretiokentia_grandiflora	Roystonea_regia)))	Veitchia_spiralis)))))	Hydriastele_microspadix)	Dictyosperma_album)	Calamus_caryotoides);
((((Pseudophoenix_vinifera	Reinhardtia_paiewonskiana)	(((Chamaedorea_seifrizii	Orania_palindan)	Sclerosperma_profizianum)	((Roystonea_regia	(Reinhardtia_latisecta	(Attalea_speciosa	(Elaeis_oleifera	Elaeis_guineensis))))	(((Prestoea_acuminata	((Heterospathe_cagayanensis	(Kentiopsis_piersoniorum	(((Veitchia_spiralis	Leopoldinia_pulchra)	Burretiokentia_grandiflora)	(Hydriastele_microspadix	Dictyosperma_album))))	(Dypsis_decaryi	Oenocarpus_minor)))	Oenocarpus_bataua)	(Geonoma_undata	Pelagodoxa_henryana)))))	((Phoenix_dactylifera	Serenoa_repens)	Iriartea_deltoidea))	Calamus_caryotoides);
(((((Chamaedorea_seifrizii	(Reinhardtia_paiewonskiana	(Elaeis_oleifera	Elaeis_guineensis)))	(Reinhardtia_latisecta	Attalea_speciosa))	(((Pseudophoenix_vinifera	(((Leopoldinia_pulchra	Phoenix_dactylifera)	Serenoa_repens)	Iriartea_deltoidea))	(((((Kentiopsis_piersoniorum	Veitchia_spiralis)	((Burretiokentia_grandiflora	Heterospathe_cagayanensis)	Dictyosperma_album))	Geonoma_undata)	(Dypsis_decaryi	(Oenocarpus_minor	Oenocarpus_bataua)))	((Hydriastele_microspadix	Pelagodoxa_henryana)	Prestoea_acuminata)))	(Orania_palindan	Sclerosperma_profizianum)))	Roystonea_regia)	Calamus_caryotoides);
((Iriartea_deltoidea	((((Chamaedorea_seifrizii	Orania_palindan)	((Reinhardtia_paiewonskiana	Pseudophoenix_vinifera)	(Sclerosperma_profizianum	((Reinhardtia_latisecta	Attalea_speciosa)	(Elaeis_oleifera	Elaeis_guineensis)))))	((Prestoea_acuminata	(((Leopoldinia_pulchra	Phoenix_dactylifera)	Serenoa_repens)	(Oenocarpus_minor	Oenocarpus_bataua)))	((Geonoma_undata	Pelagodoxa_henryana)	(Hydriastele_microspadix	((Veitchia_spiralis	((Heterospathe_cagayanensis	Kentiopsis_piersoniorum)	(Dypsis_decaryi	Burretiokentia_grandiflora)))	Dictyosperma_album)))))	Roystonea_regia))	Calamus_caryotoides);
(((Pseudophoenix_vinifera	((((Leopoldinia_pulchra	Phoenix_dactylifera)	(Iriartea_deltoidea	Serenoa_repens))	Reinhardtia_paiewonskiana)	(((Dypsis_decaryi	(Oenocarpus_minor	Oenocarpus_bataua))	(((Heterospathe_cagayanensis	Pelagodoxa_henryana)	((Hydriastele_microspadix	Kentiopsis_piersoniorum)	Geonoma_undata))	(Dictyosperma_album	Prestoea_acuminata)))	((Sclerosperma_profizianum	(Chamaedorea_seifrizii	Orania_palindan))	((Roystonea_regia	Burretiokentia_grandiflora)	((Reinhardtia_latisecta	Attalea_speciosa)	(Elaeis_oleifera	Elaeis_guineensis)))))))	Veitchia_spiralis)	Calamus_caryotoides);
((((Pseudophoenix_vinifera	((Phoenix_dactylifera	(Leopoldinia_pulchra	Serenoa_repens))	Iriartea_deltoidea))	((((Reinhardtia_latisecta	(((((((Burretiokentia_grandiflora	(Dictyosperma_album	((Veitchia_spiralis	(Kentiopsis_piersoniorum	Dypsis_decaryi))	Heterospathe_cagayanensis)))	Hydriastele_microspadix)	Oenocarpus_minor)	Oenocarpus_bataua)	Prestoea_acuminata)	Pelagodoxa_henryana)	Geonoma_undata))	Roystonea_regia)	((Elaeis_oleifera	Elaeis_guineensis)	Attalea_speciosa))	(Sclerosperma_profizianum	(Chamaedorea_seifrizii	Orania_palindan))))	Reinhardtia_paiewonskiana)	Calamus_caryotoides);
((((Phoenix_dactylifera	(Leopoldinia_pulchra	Serenoa_repens))	Iriartea_deltoidea)	((((Reinhardtia_latisecta	(Attalea_speciosa	(Elaeis_oleifera	Elaeis_guineensis)))	(((Roystonea_regia	(((Chamaedorea_seifrizii	(Prestoea_acuminata	Geonoma_undata))	(((Hydriastele_microspadix	Dictyosperma_album)	(((Kentiopsis_piersoniorum	Dypsis_decaryi)	(Burretiokentia_grandiflora	Veitchia_spiralis))	Heterospathe_cagayanensis))	(Oenocarpus_minor	Oenocarpus_bataua)))	Pelagodoxa_henryana))	Sclerosperma_profizianum)	Orania_palindan))	Reinhardtia_paiewonskiana)	Pseudophoenix_vinifera))	Calamus_caryotoides);
(((((Leopoldinia_pulchra	Phoenix_dactylifera)	Serenoa_repens)	Iriartea_deltoidea)	((((Reinhardtia_latisecta	(Attalea_speciosa	(Elaeis_oleifera	Elaeis_guineensis)))	(Roystonea_regia	((Sclerosperma_profizianum	(Chamaedorea_seifrizii	Orania_palindan))	((((Dypsis_decaryi	(Hydriastele_microspadix	Dictyosperma_album))	((Heterospathe_cagayanensis	(Kentiopsis_piersoniorum	Burretiokentia_grandiflora))	Veitchia_spiralis))	(Prestoea_acuminata	(Oenocarpus_minor	Oenocarpus_bataua)))	(Geonoma_undata	Pelagodoxa_henryana)))))	Reinhardtia_paiewonskiana)	Pseudophoenix_vinifera))	Calamus_caryotoides);
((((Phoenix_dactylifera	Serenoa_repens)	Iriartea_deltoidea)	(((((Chamaedorea_seifrizii	Orania_palindan)	(((((Veitchia_spiralis	(Kentiopsis_piersoniorum	(Heterospathe_cagayanensis	(Burretiokentia_grandiflora	Dypsis_decaryi))))	Dictyosperma_album)	(((Leopoldinia_pulchra	Hydriastele_microspadix)	Oenocarpus_minor)	Oenocarpus_bataua))	((Prestoea_acuminata	Geonoma_undata)	Pelagodoxa_henryana))	Sclerosperma_profizianum))	(Reinhardtia_latisecta	((Reinhardtia_paiewonskiana	Attalea_speciosa)	(Elaeis_oleifera	Elaeis_guineensis))))	Roystonea_regia)	Pseudophoenix_vinifera))	Calamus_caryotoides);
((Roystonea_regia	(((Sclerosperma_profizianum	(Chamaedorea_seifrizii	Orania_palindan))	(((Geonoma_undata	(Hydriastele_microspadix	Pelagodoxa_henryana))	((((Burretiokentia_grandiflora	Veitchia_spiralis)	(Kentiopsis_piersoniorum	Heterospathe_cagayanensis))	Dictyosperma_album)	(Dypsis_decaryi	(Prestoea_acuminata	(Oenocarpus_minor	Oenocarpus_bataua)))))	(Pseudophoenix_vinifera	((Phoenix_dactylifera	Serenoa_repens)	Iriartea_deltoidea))))	(((Reinhardtia_paiewonskiana	Attalea_speciosa)	(Elaeis_oleifera	Elaeis_guineensis))	(Leopoldinia_pulchra	Reinhardtia_latisecta))))	Calamus_caryotoides);
((Geonoma_undata	(((Pelagodoxa_henryana	(((((Hydriastele_microspadix	Kentiopsis_piersoniorum)	Heterospathe_cagayanensis)	Veitchia_spiralis)	(Burretiokentia_grandiflora	Dictyosperma_album))	(Dypsis_decaryi	(Oenocarpus_minor	Oenocarpus_bataua))))	(((((Reinhardtia_paiewonskiana	Attalea_speciosa)	(Elaeis_oleifera	Elaeis_guineensis))	Reinhardtia_latisecta)	Roystonea_regia)	(Orania_palindan	((Sclerosperma_profizianum	Pseudophoenix_vinifera)	(Iriartea_deltoidea	((Leopoldinia_pulchra	Phoenix_dactylifera)	Serenoa_repens))))))	(Chamaedorea_seifrizii	Prestoea_acuminata)))	Calamus_caryotoides);
((((((Roystonea_regia	((Leopoldinia_pulchra	Reinhardtia_latisecta)	(Attalea_speciosa	(Elaeis_guineensis	Elaeis_oleifera))))	(Pelagodoxa_henryana	((Geonoma_undata	(Veitchia_spiralis	Prestoea_acuminata))	((((Heterospathe_cagayanensis	Burretiokentia_grandiflora)	(Hydriastele_microspadix	Dictyosperma_album))	(Dypsis_decaryi	(Oenocarpus_minor	Oenocarpus_bataua)))	Kentiopsis_piersoniorum))))	(Orania_palindan	Sclerosperma_profizianum))	(((Iriartea_deltoidea	(Phoenix_dactylifera	Serenoa_repens))	Pseudophoenix_vinifera)	Reinhardtia_paiewonskiana))	Chamaedorea_seifrizii)	Calamus_caryotoides);
((Reinhardtia_paiewonskiana	(((Leopoldinia_pulchra	Phoenix_dactylifera)	Serenoa_repens)	(Pseudophoenix_vinifera	((Oenocarpus_minor	Oenocarpus_bataua)	(((((((Reinhardtia_latisecta	Attalea_speciosa)	(Orania_palindan	Sclerosperma_profizianum))	(Hydriastele_microspadix	Pelagodoxa_henryana))	((Veitchia_spiralis	Dictyosperma_album)	((Dypsis_decaryi	Burretiokentia_grandiflora)	(Heterospathe_cagayanensis	Kentiopsis_piersoniorum))))	Geonoma_undata)	((Roystonea_regia	(Chamaedorea_seifrizii	(Elaeis_guineensis	Elaeis_oleifera)))	Iriartea_deltoidea))	Prestoea_acuminata)))))	Calamus_caryotoides);
((((((Iriartea_deltoidea	Phoenix_dactylifera)	Leopoldinia_pulchra)	Serenoa_repens)	(Reinhardtia_paiewonskiana	Pseudophoenix_vinifera))	((((Chamaedorea_seifrizii	Orania_palindan)	Sclerosperma_profizianum)	((Burretiokentia_grandiflora	Roystonea_regia)	(Reinhardtia_latisecta	((Elaeis_guineensis	Elaeis_oleifera)	Attalea_speciosa))))	(((Heterospathe_cagayanensis	Geonoma_undata)	(Dictyosperma_album	((Veitchia_spiralis	Dypsis_decaryi)	Kentiopsis_piersoniorum)))	((Hydriastele_microspadix	Pelagodoxa_henryana)	(Prestoea_acuminata	(Oenocarpus_minor	Oenocarpus_bataua))))))	Calamus_caryotoides);
((((((Serenoa_repens	Phoenix_dactylifera)	Iriartea_deltoidea)	Pseudophoenix_vinifera)	Reinhardtia_paiewonskiana)	((Roystonea_regia	((Leopoldinia_pulchra	Reinhardtia_latisecta)	((Chamaedorea_seifrizii	(Elaeis_guineensis	Elaeis_oleifera))	Attalea_speciosa)))	((Sclerosperma_profizianum	Orania_palindan)	(Pelagodoxa_henryana	((((Heterospathe_cagayanensis	(Hydriastele_microspadix	Dictyosperma_album))	((Burretiokentia_grandiflora	Kentiopsis_piersoniorum)	Veitchia_spiralis))	((Prestoea_acuminata	(Oenocarpus_minor	Oenocarpus_bataua))	Dypsis_decaryi))	Geonoma_undata)))))	Calamus_caryotoides);
((Attalea_speciosa	((Orania_palindan	Chamaedorea_seifrizii)	((Leopoldinia_pulchra	(Hydriastele_microspadix	Reinhardtia_latisecta))	((((Burretiokentia_grandiflora	(Prestoea_acuminata	Geonoma_undata))	((Heterospathe_cagayanensis	Pelagodoxa_henryana)	((Veitchia_spiralis	Dictyosperma_album)	(Dypsis_decaryi	Kentiopsis_piersoniorum))))	(Oenocarpus_minor	Oenocarpus_bataua))	((Roystonea_regia	(Elaeis_guineensis	Elaeis_oleifera))	(((Serenoa_repens	(Phoenix_dactylifera	Iriartea_deltoidea))	(Sclerosperma_profizianum	Pseudophoenix_vinifera))	Reinhardtia_paiewonskiana))))))	Calamus_caryotoides);
(((Pseudophoenix_vinifera	(((Sclerosperma_profizianum	Orania_palindan)	(((Reinhardtia_latisecta	Attalea_speciosa)	(Chamaedorea_seifrizii	(Elaeis_guineensis	Elaeis_oleifera)))	Roystonea_regia))	(((((Dypsis_decaryi	(Hydriastele_microspadix	Dictyosperma_album))	((Burretiokentia_grandiflora	(Heterospathe_cagayanensis	Kentiopsis_piersoniorum))	Veitchia_spiralis))	(Oenocarpus_minor	Oenocarpus_bataua))	(Pelagodoxa_henryana	Geonoma_undata))	Prestoea_acuminata)))	(Reinhardtia_paiewonskiana	(((Leopoldinia_pulchra	Serenoa_repens)	Phoenix_dactylifera)	Iriartea_deltoidea)))	Calamus_caryotoides);
(((Pseudophoenix_vinifera	((Roystonea_regia	(Reinhardtia_latisecta	((Chamaedorea_seifrizii	(Elaeis_guineensis	Elaeis_oleifera))	Attalea_speciosa)))	((Sclerosperma_profizianum	Orania_palindan)	(((Geonoma_undata	((Hydriastele_microspadix	Dictyosperma_album)	((Burretiokentia_grandiflora	(Heterospathe_cagayanensis	Kentiopsis_piersoniorum))	Veitchia_spiralis)))	(Dypsis_decaryi	(Prestoea_acuminata	(Oenocarpus_minor	Oenocarpus_bataua))))	Pelagodoxa_henryana))))	(Reinhardtia_paiewonskiana	((Serenoa_repens	(Phoenix_dactylifera	Leopoldinia_pulchra))	Iriartea_deltoidea)))	Calamus_caryotoides);
((((Pseudophoenix_vinifera	((((Sclerosperma_profizianum	Orania_palindan)	Roystonea_regia)	(Reinhardtia_latisecta	((Chamaedorea_seifrizii	(Elaeis_guineensis	Elaeis_oleifera))	Attalea_speciosa)))	((((Kentiopsis_piersoniorum	(Dypsis_decaryi	Oenocarpus_minor))	((Hydriastele_microspadix	Dictyosperma_album)	(Heterospathe_cagayanensis	Pelagodoxa_henryana)))	(Oenocarpus_bataua	Burretiokentia_grandiflora))	((Prestoea_acuminata	Veitchia_spiralis)	Geonoma_undata))))	Reinhardtia_paiewonskiana)	(((Serenoa_repens	Leopoldinia_pulchra)	Iriartea_deltoidea)	Phoenix_dactylifera))	Calamus_caryotoides);
(((((((Sclerosperma_profizianum	Orania_palindan)	Roystonea_regia)	(((Burretiokentia_grandiflora	((((Hydriastele_microspadix	Dictyosperma_album)	Veitchia_spiralis)	(Kentiopsis_piersoniorum	Dypsis_decaryi))	Heterospathe_cagayanensis))	(Oenocarpus_minor	Oenocarpus_bataua))	(Pelagodoxa_henryana	(Prestoea_acuminata	(Chamaedorea_seifrizii	Geonoma_undata)))))	((Leopoldinia_pulchra	Reinhardtia_latisecta)	((Elaeis_guineensis	Elaeis_oleifera)	Attalea_speciosa)))	(Pseudophoenix_vinifera	Reinhardtia_paiewonskiana))	((Iriartea_deltoidea	Phoenix_dactylifera)	Serenoa_repens))	Calamus_caryotoides);
((Roystonea_regia	(((Pseudophoenix_vinifera	(Reinhardtia_paiewonskiana	(Iriartea_deltoidea	(Phoenix_dactylifera	Serenoa_repens))))	(Chamaedorea_seifrizii	Orania_palindan))	(((Elaeis_guineensis	Elaeis_oleifera)	(Attalea_speciosa	(Leopoldinia_pulchra	Reinhardtia_latisecta)))	((((((Hydriastele_microspadix	Dictyosperma_album)	Veitchia_spiralis)	(Heterospathe_cagayanensis	(Burretiokentia_grandiflora	Kentiopsis_piersoniorum)))	(Dypsis_decaryi	(Prestoea_acuminata	(Oenocarpus_minor	Oenocarpus_bataua))))	(Pelagodoxa_henryana	Geonoma_undata))	Sclerosperma_profizianum))))	Calamus_caryotoides);
((Roystonea_regia	(((Reinhardtia_latisecta	(Attalea_speciosa	(Chamaedorea_seifrizii	(Reinhardtia_paiewonskiana	(Elaeis_oleifera	Elaeis_guineensis)))))	((Pseudophoenix_vinifera	(((Leopoldinia_pulchra	Serenoa_repens)	Phoenix_dactylifera)	Iriartea_deltoidea))	((((Dictyosperma_album	Hydriastele_microspadix)	(((Oenocarpus_bataua	Oenocarpus_minor)	Dypsis_decaryi)	((Burretiokentia_grandiflora	Heterospathe_cagayanensis)	(Veitchia_spiralis	Prestoea_acuminata))))	Kentiopsis_piersoniorum)	(Geonoma_undata	Pelagodoxa_henryana))))	(Sclerosperma_profizianum	Orania_palindan)))	Calamus_caryotoides);
((Roystonea_regia	(((((Reinhardtia_latisecta	Attalea_speciosa)	(Elaeis_oleifera	Elaeis_guineensis))	((Pseudophoenix_vinifera	(Serenoa_repens	(Iriartea_deltoidea	(Phoenix_dactylifera	Leopoldinia_pulchra))))	Reinhardtia_paiewonskiana))	(Geonoma_undata	(Pelagodoxa_henryana	((Hydriastele_microspadix	((Kentiopsis_piersoniorum	(Veitchia_spiralis	(Heterospathe_cagayanensis	(Burretiokentia_grandiflora	Dypsis_decaryi))))	Dictyosperma_album))	(Prestoea_acuminata	(Oenocarpus_bataua	Oenocarpus_minor))))))	(Sclerosperma_profizianum	(Chamaedorea_seifrizii	Orania_palindan))))	Calamus_caryotoides);
((((Serenoa_repens	(Phoenix_dactylifera	Leopoldinia_pulchra))	Iriartea_deltoidea)	((Reinhardtia_paiewonskiana	((((((((Burretiokentia_grandiflora	Chamaedorea_seifrizii)	Orania_palindan)	Veitchia_spiralis)	((Sclerosperma_profizianum	(Hydriastele_microspadix	Dictyosperma_album))	((Kentiopsis_piersoniorum	Heterospathe_cagayanensis)	Dypsis_decaryi)))	(Oenocarpus_bataua	Oenocarpus_minor))	((Prestoea_acuminata	Geonoma_undata)	Pelagodoxa_henryana))	Roystonea_regia)	(Reinhardtia_latisecta	(Attalea_speciosa	(Elaeis_oleifera	Elaeis_guineensis)))))	Pseudophoenix_vinifera))	Calamus_caryotoides);
((Chamaedorea_seifrizii	(Reinhardtia_paiewonskiana	((((Prestoea_acuminata	Geonoma_undata)	(((((Kentiopsis_piersoniorum	Veitchia_spiralis)	((Hydriastele_microspadix	Dictyosperma_album)	Dypsis_decaryi))	Heterospathe_cagayanensis)	Burretiokentia_grandiflora)	((Oenocarpus_bataua	Oenocarpus_minor)	Pelagodoxa_henryana)))	(Pseudophoenix_vinifera	((Serenoa_repens	Phoenix_dactylifera)	Iriartea_deltoidea)))	(((Sclerosperma_profizianum	Orania_palindan)	(((Elaeis_oleifera	Elaeis_guineensis)	Attalea_speciosa)	(Leopoldinia_pulchra	Reinhardtia_latisecta)))	Roystonea_regia))))	Calamus_caryotoides);
((Chamaedorea_seifrizii	((((Elaeis_oleifera	Elaeis_guineensis)	(Reinhardtia_paiewonskiana	Attalea_speciosa))	Reinhardtia_latisecta)	((Roystonea_regia	(((Hydriastele_microspadix	Pelagodoxa_henryana)	((Kentiopsis_piersoniorum	(Dypsis_decaryi	(Oenocarpus_bataua	Oenocarpus_minor)))	(((Geonoma_undata	Prestoea_acuminata)	Veitchia_spiralis)	((Burretiokentia_grandiflora	Dictyosperma_album)	Heterospathe_cagayanensis))))	(Pseudophoenix_vinifera	(Serenoa_repens	(Leopoldinia_pulchra	(Iriartea_deltoidea	Phoenix_dactylifera))))))	(Sclerosperma_profizianum	Orania_palindan))))	Calamus_caryotoides);
((Roystonea_regia	(((((Chamaedorea_seifrizii	(Elaeis_oleifera	Elaeis_guineensis))	Attalea_speciosa)	Reinhardtia_latisecta)	((((Orania_palindan	Prestoea_acuminata)	(Sclerosperma_profizianum	(Oenocarpus_bataua	Oenocarpus_minor)))	((Hydriastele_microspadix	(((Kentiopsis_piersoniorum	Dypsis_decaryi)	Dictyosperma_album)	(Geonoma_undata	Veitchia_spiralis)))	(Heterospathe_cagayanensis	Pelagodoxa_henryana)))	(Reinhardtia_paiewonskiana	(Pseudophoenix_vinifera	(Iriartea_deltoidea	(Serenoa_repens	(Leopoldinia_pulchra	Phoenix_dactylifera)))))))	Burretiokentia_grandiflora))	Calamus_caryotoides);
(((Heterospathe_cagayanensis	((Burretiokentia_grandiflora	(Hydriastele_microspadix	Dictyosperma_album))	((Dypsis_decaryi	(Prestoea_acuminata	(Oenocarpus_bataua	Oenocarpus_minor)))	(((Roystonea_regia	((Pseudophoenix_vinifera	(Reinhardtia_paiewonskiana	(Iriartea_deltoidea	(Phoenix_dactylifera	(Serenoa_repens	Leopoldinia_pulchra)))))	(((Chamaedorea_seifrizii	(Elaeis_oleifera	Elaeis_guineensis))	Attalea_speciosa)	Reinhardtia_latisecta)))	(Sclerosperma_profizianum	Orania_palindan))	((Kentiopsis_piersoniorum	Geonoma_undata)	Pelagodoxa_henryana)))))	Veitchia_spiralis)	Calamus_caryotoides);
((((Oenocarpus_bataua	Oenocarpus_minor)	(((((Sclerosperma_profizianum	Orania_palindan)	Roystonea_regia)	((Pseudophoenix_vinifera	Reinhardtia_paiewonskiana)	(((Chamaedorea_seifrizii	(Elaeis_oleifera	Elaeis_guineensis))	Attalea_speciosa)	Reinhardtia_latisecta)))	((Veitchia_spiralis	((((Hydriastele_microspadix	Kentiopsis_piersoniorum)	Geonoma_undata)	(Burretiokentia_grandiflora	Heterospathe_cagayanensis))	(Dictyosperma_album	Dypsis_decaryi)))	Prestoea_acuminata))	Pelagodoxa_henryana))	((Leopoldinia_pulchra	Phoenix_dactylifera)	(Serenoa_repens	Iriartea_deltoidea)))	Calamus_caryotoides);
((Roystonea_regia	(((Chamaedorea_seifrizii	Orania_palindan)	((Phoenix_dactylifera	(Serenoa_repens	Iriartea_deltoidea))	(((Oenocarpus_bataua	Oenocarpus_minor)	Prestoea_acuminata)	(((((((Kentiopsis_piersoniorum	Burretiokentia_grandiflora)	Heterospathe_cagayanensis)	(Leopoldinia_pulchra	Veitchia_spiralis))	(Hydriastele_microspadix	Dictyosperma_album))	Dypsis_decaryi)	Geonoma_undata)	Pelagodoxa_henryana))))	(((Attalea_speciosa	Reinhardtia_latisecta)	(Elaeis_oleifera	Elaeis_guineensis))	((Sclerosperma_profizianum	Pseudophoenix_vinifera)	Reinhardtia_paiewonskiana))))	Calamus_caryotoides);
((Roystonea_regia	(((Elaeis_oleifera	Elaeis_guineensis)	Attalea_speciosa)	(((((Phoenix_dactylifera	(Serenoa_repens	Iriartea_deltoidea))	Pseudophoenix_vinifera)	(Chamaedorea_seifrizii	Reinhardtia_paiewonskiana))	((Sclerosperma_profizianum	Orania_palindan)	(((Oenocarpus_bataua	Oenocarpus_minor)	Prestoea_acuminata)	((Hydriastele_microspadix	(Leopoldinia_pulchra	Pelagodoxa_henryana))	(Geonoma_undata	(Dypsis_decaryi	((Heterospathe_cagayanensis	(Kentiopsis_piersoniorum	Burretiokentia_grandiflora))	(Veitchia_spiralis	Dictyosperma_album))))))))	Reinhardtia_latisecta)))	Calamus_caryotoides);
(((Pseudophoenix_vinifera	(((Hydriastele_microspadix	Pelagodoxa_henryana)	((Dypsis_decaryi	(Prestoea_acuminata	(Oenocarpus_bataua	Oenocarpus_minor)))	((Heterospathe_cagayanensis	((Burretiokentia_grandiflora	Kentiopsis_piersoniorum)	(Dictyosperma_album	Veitchia_spiralis)))	Geonoma_undata)))	(Roystonea_regia	(((Reinhardtia_latisecta	Attalea_speciosa)	(Chamaedorea_seifrizii	(Elaeis_guineensis	Elaeis_oleifera)))	(Sclerosperma_profizianum	Orania_palindan)))))	((Reinhardtia_paiewonskiana	Serenoa_repens)	(Iriartea_deltoidea	(Leopoldinia_pulchra	Phoenix_dactylifera))))	Calamus_caryotoides);
((((Reinhardtia_paiewonskiana	Pseudophoenix_vinifera)	(((Reinhardtia_latisecta	((Elaeis_guineensis	Elaeis_oleifera)	Attalea_speciosa))	(Roystonea_regia	((((((Hydriastele_microspadix	Dictyosperma_album)	(Heterospathe_cagayanensis	((Veitchia_spiralis	Burretiokentia_grandiflora)	(Kentiopsis_piersoniorum	Dypsis_decaryi))))	(Oenocarpus_bataua	Oenocarpus_minor))	(Prestoea_acuminata	Geonoma_undata))	Pelagodoxa_henryana)	Sclerosperma_profizianum)))	(Chamaedorea_seifrizii	Orania_palindan)))	(Serenoa_repens	((Leopoldinia_pulchra	Phoenix_dactylifera)	Iriartea_deltoidea)))	Calamus_caryotoides);
(((Pseudophoenix_vinifera	(((((Veitchia_spiralis	((Dictyosperma_album	Hydriastele_microspadix)	(Heterospathe_cagayanensis	(Burretiokentia_grandiflora	Kentiopsis_piersoniorum))))	(Dypsis_decaryi	(Prestoea_acuminata	(Oenocarpus_bataua	Oenocarpus_minor))))	Geonoma_undata)	Pelagodoxa_henryana)	((Roystonea_regia	(Reinhardtia_latisecta	((Elaeis_guineensis	Elaeis_oleifera)	Attalea_speciosa)))	(Sclerosperma_profizianum	(Chamaedorea_seifrizii	Orania_palindan)))))	(Reinhardtia_paiewonskiana	((Leopoldinia_pulchra	Serenoa_repens)	(Phoenix_dactylifera	Iriartea_deltoidea))))	Calamus_caryotoides);
(((Pseudophoenix_vinifera	(Reinhardtia_paiewonskiana	((((Sclerosperma_profizianum	(Chamaedorea_seifrizii	Orania_palindan))	Roystonea_regia)	((((Heterospathe_cagayanensis	Burretiokentia_grandiflora)	(((Dictyosperma_album	Hydriastele_microspadix)	Veitchia_spiralis)	(Kentiopsis_piersoniorum	(Dypsis_decaryi	(Prestoea_acuminata	(Oenocarpus_bataua	Oenocarpus_minor))))))	Geonoma_undata)	Pelagodoxa_henryana))	(Reinhardtia_latisecta	((Elaeis_guineensis	Elaeis_oleifera)	Attalea_speciosa)))))	((Leopoldinia_pulchra	Serenoa_repens)	(Phoenix_dactylifera	Iriartea_deltoidea)))	Calamus_caryotoides);
((Reinhardtia_paiewonskiana	(((Iriartea_deltoidea	Pseudophoenix_vinifera)	((Orania_palindan	(Roystonea_regia	(Reinhardtia_latisecta	((Chamaedorea_seifrizii	(Elaeis_guineensis	Elaeis_oleifera))	Attalea_speciosa))))	(((Sclerosperma_profizianum	Pelagodoxa_henryana)	Geonoma_undata)	((Burretiokentia_grandiflora	(Prestoea_acuminata	(Oenocarpus_bataua	Oenocarpus_minor)))	((Veitchia_spiralis	(Kentiopsis_piersoniorum	Heterospathe_cagayanensis))	((Dictyosperma_album	Hydriastele_microspadix)	Dypsis_decaryi))))))	((Leopoldinia_pulchra	Serenoa_repens)	Phoenix_dactylifera)))	Calamus_caryotoides);
((((Chamaedorea_seifrizii	Orania_palindan)	(((((Pelagodoxa_henryana	Geonoma_undata)	((Prestoea_acuminata	(Oenocarpus_bataua	Oenocarpus_minor))	(((((Dypsis_decaryi	(Leopoldinia_pulchra	Veitchia_spiralis))	Kentiopsis_piersoniorum)	(Dictyosperma_album	Hydriastele_microspadix))	Heterospathe_cagayanensis)	Burretiokentia_grandiflora)))	Sclerosperma_profizianum)	Roystonea_regia)	(Reinhardtia_latisecta	((Elaeis_guineensis	Elaeis_oleifera)	Attalea_speciosa))))	((((Iriartea_deltoidea	Serenoa_repens)	Phoenix_dactylifera)	Pseudophoenix_vinifera)	Reinhardtia_paiewonskiana))	Calamus_caryotoides);
((Roystonea_regia	(((((Pelagodoxa_henryana	Geonoma_undata)	((Prestoea_acuminata	(Oenocarpus_bataua	Oenocarpus_minor))	((Veitchia_spiralis	(Kentiopsis_piersoniorum	((Burretiokentia_grandiflora	Dypsis_decaryi)	Heterospathe_cagayanensis)))	(Dictyosperma_album	Hydriastele_microspadix))))	Sclerosperma_profizianum)	(((Elaeis_guineensis	Elaeis_oleifera)	(Attalea_speciosa	Reinhardtia_latisecta))	((((Iriartea_deltoidea	Serenoa_repens)	(Leopoldinia_pulchra	Phoenix_dactylifera))	Pseudophoenix_vinifera)	Reinhardtia_paiewonskiana)))	(Chamaedorea_seifrizii	Orania_palindan)))	Calamus_caryotoides);
(((Serenoa_repens	(Phoenix_dactylifera	Iriartea_deltoidea))	(Pseudophoenix_vinifera	((Reinhardtia_paiewonskiana	(((Elaeis_guineensis	Elaeis_oleifera)	Attalea_speciosa)	(Leopoldinia_pulchra	Reinhardtia_latisecta)))	(Roystonea_regia	(Geonoma_undata	(Pelagodoxa_henryana	(((Dictyosperma_album	((Veitchia_spiralis	(Sclerosperma_profizianum	(Orania_palindan	(Chamaedorea_seifrizii	Burretiokentia_grandiflora))))	(Heterospathe_cagayanensis	Kentiopsis_piersoniorum)))	Hydriastele_microspadix)	(Dypsis_decaryi	(Prestoea_acuminata	(Oenocarpus_bataua	Oenocarpus_minor))))))))))	Calamus_caryotoides);
((Veitchia_spiralis	(Chamaedorea_seifrizii	((Dypsis_decaryi	Burretiokentia_grandiflora)	(Heterospathe_cagayanensis	(((Hydriastele_microspadix	Kentiopsis_piersoniorum)	((Prestoea_acuminata	(((Reinhardtia_paiewonskiana	((Phoenix_dactylifera	Iriartea_deltoidea)	Serenoa_repens))	Pseudophoenix_vinifera)	(Oenocarpus_bataua	Oenocarpus_minor)))	((((Sclerosperma_profizianum	Orania_palindan)	(Roystonea_regia	(((Elaeis_guineensis	Elaeis_oleifera)	Attalea_speciosa)	(Leopoldinia_pulchra	Reinhardtia_latisecta))))	Geonoma_undata)	Pelagodoxa_henryana)))	Dictyosperma_album)))))	Calamus_caryotoides);
(((Veitchia_spiralis	(((Heterospathe_cagayanensis	Burretiokentia_grandiflora)	Kentiopsis_piersoniorum)	(((Hydriastele_microspadix	Dictyosperma_album)	Dypsis_decaryi)	((Prestoea_acuminata	(Oenocarpus_bataua	Oenocarpus_minor))	((Roystonea_regia	((((Reinhardtia_paiewonskiana	((Phoenix_dactylifera	Iriartea_deltoidea)	(Leopoldinia_pulchra	Serenoa_repens)))	Pseudophoenix_vinifera)	(((Elaeis_guineensis	Elaeis_oleifera)	Attalea_speciosa)	Reinhardtia_latisecta))	(Sclerosperma_profizianum	Orania_palindan)))	(Geonoma_undata	Pelagodoxa_henryana))))))	Chamaedorea_seifrizii)	Calamus_caryotoides);
(((Serenoa_repens	(Leopoldinia_pulchra	Phoenix_dactylifera))	(((((Reinhardtia_latisecta	(Attalea_speciosa	(Chamaedorea_seifrizii	(Elaeis_oleifera	Elaeis_guineensis))))	Roystonea_regia)	(((Pelagodoxa_henryana	((Prestoea_acuminata	(Oenocarpus_bataua	Oenocarpus_minor))	((Dypsis_decaryi	Hydriastele_microspadix)	(Dictyosperma_album	((Burretiokentia_grandiflora	Veitchia_spiralis)	(Kentiopsis_piersoniorum	Heterospathe_cagayanensis))))))	Geonoma_undata)	(Orania_palindan	Sclerosperma_profizianum)))	Reinhardtia_paiewonskiana)	(Iriartea_deltoidea	Pseudophoenix_vinifera)))	Calamus_caryotoides);
((((Reinhardtia_paiewonskiana	(Serenoa_repens	(Phoenix_dactylifera	(Leopoldinia_pulchra	Iriartea_deltoidea))))	Pseudophoenix_vinifera)	((Reinhardtia_latisecta	(Attalea_speciosa	(Chamaedorea_seifrizii	(Elaeis_oleifera	Elaeis_guineensis))))	(((Orania_palindan	Sclerosperma_profizianum)	((Pelagodoxa_henryana	((((Hydriastele_microspadix	Dictyosperma_album)	Burretiokentia_grandiflora)	(Kentiopsis_piersoniorum	(Heterospathe_cagayanensis	(Veitchia_spiralis	Prestoea_acuminata))))	(Dypsis_decaryi	(Oenocarpus_bataua	Oenocarpus_minor))))	Geonoma_undata))	Roystonea_regia)))	Calamus_caryotoides);
((((Reinhardtia_paiewonskiana	((Serenoa_repens	(Phoenix_dactylifera	Leopoldinia_pulchra))	Iriartea_deltoidea))	Pseudophoenix_vinifera)	((((((Veitchia_spiralis	((Dypsis_decaryi	(Hydriastele_microspadix	Dictyosperma_album))	Kentiopsis_piersoniorum))	Heterospathe_cagayanensis)	Burretiokentia_grandiflora)	Geonoma_undata)	((Prestoea_acuminata	(Oenocarpus_bataua	Oenocarpus_minor))	Pelagodoxa_henryana))	((Roystonea_regia	(Reinhardtia_latisecta	(Attalea_speciosa	(Chamaedorea_seifrizii	(Elaeis_oleifera	Elaeis_guineensis)))))	(Orania_palindan	Sclerosperma_profizianum))))	Calamus_caryotoides);
((Orania_palindan	(Roystonea_regia	((Sclerosperma_profizianum	((Pseudophoenix_vinifera	(Iriartea_deltoidea	((Serenoa_repens	Leopoldinia_pulchra)	Phoenix_dactylifera)))	Reinhardtia_paiewonskiana))	((Reinhardtia_latisecta	(Geonoma_undata	((Pelagodoxa_henryana	Kentiopsis_piersoniorum)	((Hydriastele_microspadix	Dictyosperma_album)	(((Prestoea_acuminata	(Oenocarpus_bataua	Oenocarpus_minor))	Dypsis_decaryi)	(Burretiokentia_grandiflora	(Veitchia_spiralis	Heterospathe_cagayanensis)))))))	(Attalea_speciosa	(Chamaedorea_seifrizii	(Elaeis_oleifera	Elaeis_guineensis)))))))	Calamus_caryotoides);
((Orania_palindan	((((((Sclerosperma_profizianum	((Oenocarpus_bataua	Oenocarpus_minor)	Dypsis_decaryi))	(((Dictyosperma_album	Veitchia_spiralis)	((Heterospathe_cagayanensis	Kentiopsis_piersoniorum)	Burretiokentia_grandiflora))	(Leopoldinia_pulchra	Hydriastele_microspadix)))	((Prestoea_acuminata	Geonoma_undata)	Pelagodoxa_henryana))	(Pseudophoenix_vinifera	((Iriartea_deltoidea	Phoenix_dactylifera)	Serenoa_repens)))	Reinhardtia_paiewonskiana)	(Reinhardtia_latisecta	(Roystonea_regia	(Attalea_speciosa	(Chamaedorea_seifrizii	(Elaeis_oleifera	Elaeis_guineensis)))))))	Calamus_caryotoides);
(((((Sclerosperma_profizianum	Orania_palindan)	(Pelagodoxa_henryana	(((Prestoea_acuminata	(Oenocarpus_bataua	Oenocarpus_minor))	(Dypsis_decaryi	(((Leopoldinia_pulchra	Hydriastele_microspadix)	Dictyosperma_album)	(Veitchia_spiralis	(Heterospathe_cagayanensis	(Burretiokentia_grandiflora	Kentiopsis_piersoniorum))))))	Geonoma_undata)))	((Roystonea_regia	(Reinhardtia_latisecta	(Attalea_speciosa	(Elaeis_oleifera	Elaeis_guineensis))))	Chamaedorea_seifrizii))	(Pseudophoenix_vinifera	((Phoenix_dactylifera	Iriartea_deltoidea)	(Reinhardtia_paiewonskiana	Serenoa_repens))))	Calamus_caryotoides);
((((((Orania_palindan	(((Prestoea_acuminata	Geonoma_undata)	((Dictyosperma_album	(Veitchia_spiralis	(Heterospathe_cagayanensis	(Burretiokentia_grandiflora	Kentiopsis_piersoniorum))))	((Leopoldinia_pulchra	Hydriastele_microspadix)	Pelagodoxa_henryana)))	((Oenocarpus_bataua	Oenocarpus_minor)	Dypsis_decaryi)))	Sclerosperma_profizianum)	(Roystonea_regia	((Elaeis_oleifera	Elaeis_guineensis)	(Reinhardtia_latisecta	Attalea_speciosa))))	(Pseudophoenix_vinifera	((Phoenix_dactylifera	Iriartea_deltoidea)	(Reinhardtia_paiewonskiana	Serenoa_repens))))	Chamaedorea_seifrizii)	Calamus_caryotoides);
((Roystonea_regia	(((Chamaedorea_seifrizii	(Elaeis_oleifera	Elaeis_guineensis))	(Reinhardtia_latisecta	Attalea_speciosa))	(((Pseudophoenix_vinifera	(Reinhardtia_paiewonskiana	(Serenoa_repens	(Leopoldinia_pulchra	(Phoenix_dactylifera	Iriartea_deltoidea)))))	(Pelagodoxa_henryana	(Geonoma_undata	(((Prestoea_acuminata	(Oenocarpus_bataua	Oenocarpus_minor))	Dypsis_decaryi)	((Hydriastele_microspadix	Dictyosperma_album)	((Burretiokentia_grandiflora	(Heterospathe_cagayanensis	Veitchia_spiralis))	Kentiopsis_piersoniorum))))))	(Orania_palindan	Sclerosperma_profizianum))))	Calamus_caryotoides);
((Attalea_speciosa	((((((Chamaedorea_seifrizii	Orania_palindan)	Sclerosperma_profizianum)	(((Pseudophoenix_vinifera	((Phoenix_dactylifera	(Serenoa_repens	Leopoldinia_pulchra))	Iriartea_deltoidea))	((((Prestoea_acuminata	(Oenocarpus_bataua	Oenocarpus_minor))	(Dypsis_decaryi	(Dictyosperma_album	(((Burretiokentia_grandiflora	Heterospathe_cagayanensis)	Kentiopsis_piersoniorum)	Veitchia_spiralis))))	Geonoma_undata)	(Hydriastele_microspadix	Pelagodoxa_henryana)))	Reinhardtia_paiewonskiana))	Roystonea_regia)	Reinhardtia_latisecta)	(Elaeis_oleifera	Elaeis_guineensis)))	Calamus_caryotoides);
((Roystonea_regia	((Reinhardtia_latisecta	((Elaeis_oleifera	Elaeis_guineensis)	(Attalea_speciosa	((Sclerosperma_profizianum	(Pseudophoenix_vinifera	((Phoenix_dactylifera	Serenoa_repens)	Iriartea_deltoidea)))	Reinhardtia_paiewonskiana))))	(((((Oenocarpus_bataua	Oenocarpus_minor)	Dypsis_decaryi)	((Dictyosperma_album	Veitchia_spiralis)	(((Leopoldinia_pulchra	Hydriastele_microspadix)	Kentiopsis_piersoniorum)	(Burretiokentia_grandiflora	Heterospathe_cagayanensis))))	((Prestoea_acuminata	Geonoma_undata)	Pelagodoxa_henryana))	(Chamaedorea_seifrizii	Orania_palindan))))	Calamus_caryotoides);
(((Reinhardtia_paiewonskiana	((((Leopoldinia_pulchra	Serenoa_repens)	Phoenix_dactylifera)	Iriartea_deltoidea)	Pseudophoenix_vinifera))	((Roystonea_regia	(Reinhardtia_latisecta	((Chamaedorea_seifrizii	(Elaeis_oleifera	Elaeis_guineensis))	Attalea_speciosa)))	((Sclerosperma_profizianum	Orania_palindan)	(((((Dypsis_decaryi	(Hydriastele_microspadix	Dictyosperma_album))	((Burretiokentia_grandiflora	(Kentiopsis_piersoniorum	Heterospathe_cagayanensis))	Veitchia_spiralis))	(Prestoea_acuminata	(Oenocarpus_minor	Oenocarpus_bataua)))	Geonoma_undata)	Pelagodoxa_henryana))))	Calamus_caryotoides);
((((((Phoenix_dactylifera	Leopoldinia_pulchra)	Iriartea_deltoidea)	Serenoa_repens)	Pseudophoenix_vinifera)	(Roystonea_regia	(((((Elaeis_oleifera	Elaeis_guineensis)	Attalea_speciosa)	Reinhardtia_paiewonskiana)	Reinhardtia_latisecta)	((Sclerosperma_profizianum	(Chamaedorea_seifrizii	Orania_palindan))	(((((Veitchia_spiralis	(((Kentiopsis_piersoniorum	Hydriastele_microspadix)	Dypsis_decaryi)	Dictyosperma_album))	(Burretiokentia_grandiflora	Heterospathe_cagayanensis))	(Oenocarpus_minor	Oenocarpus_bataua))	(Prestoea_acuminata	Geonoma_undata))	Pelagodoxa_henryana)))))	Calamus_caryotoides);
(((Reinhardtia_paiewonskiana	(((Phoenix_dactylifera	(Serenoa_repens	Leopoldinia_pulchra))	Iriartea_deltoidea)	Pseudophoenix_vinifera))	((((Elaeis_oleifera	Elaeis_guineensis)	Attalea_speciosa)	Reinhardtia_latisecta)	(Chamaedorea_seifrizii	(Roystonea_regia	((Sclerosperma_profizianum	Orania_palindan)	(((((Heterospathe_cagayanensis	(Veitchia_spiralis	Hydriastele_microspadix))	Burretiokentia_grandiflora)	((Kentiopsis_piersoniorum	(Dypsis_decaryi	(Prestoea_acuminata	(Oenocarpus_minor	Oenocarpus_bataua))))	Dictyosperma_album))	Geonoma_undata)	Pelagodoxa_henryana))))))	Calamus_caryotoides);
(((Reinhardtia_paiewonskiana	(((Phoenix_dactylifera	(Serenoa_repens	Leopoldinia_pulchra))	Iriartea_deltoidea)	Pseudophoenix_vinifera))	((Roystonea_regia	(((Chamaedorea_seifrizii	(Elaeis_oleifera	Elaeis_guineensis))	Attalea_speciosa)	Reinhardtia_latisecta))	((Hydriastele_microspadix	(Sclerosperma_profizianum	Orania_palindan))	(((Pelagodoxa_henryana	Geonoma_undata)	(Dypsis_decaryi	(Prestoea_acuminata	(Oenocarpus_minor	Oenocarpus_bataua))))	((Veitchia_spiralis	((Kentiopsis_piersoniorum	Heterospathe_cagayanensis)	Burretiokentia_grandiflora))	Dictyosperma_album)))))	Calamus_caryotoides);
((Roystonea_regia	((Sclerosperma_profizianum	Orania_palindan)	((((Burretiokentia_grandiflora	((Leopoldinia_pulchra	Heterospathe_cagayanensis)	Pelagodoxa_henryana))	(((((Phoenix_dactylifera	Serenoa_repens)	Iriartea_deltoidea)	Pseudophoenix_vinifera)	Prestoea_acuminata)	(Oenocarpus_bataua	Oenocarpus_minor)))	((Geonoma_undata	Veitchia_spiralis)	((Dypsis_decaryi	(Hydriastele_microspadix	Dictyosperma_album))	Kentiopsis_piersoniorum)))	(((Reinhardtia_paiewonskiana	((Elaeis_oleifera	Elaeis_guineensis)	Attalea_speciosa))	Reinhardtia_latisecta)	Chamaedorea_seifrizii))))	Calamus_caryotoides);
((((Phoenix_dactylifera	Serenoa_repens)	Iriartea_deltoidea)	((Pseudophoenix_vinifera	((Prestoea_acuminata	(Oenocarpus_bataua	Oenocarpus_minor))	(((Geonoma_undata	(Hydriastele_microspadix	Pelagodoxa_henryana))	(((Veitchia_spiralis	Dictyosperma_album)	(Burretiokentia_grandiflora	(Kentiopsis_piersoniorum	Heterospathe_cagayanensis)))	Dypsis_decaryi))	((((Attalea_speciosa	(Chamaedorea_seifrizii	(Elaeis_oleifera	Elaeis_guineensis)))	(Leopoldinia_pulchra	Reinhardtia_latisecta))	Roystonea_regia)	(Sclerosperma_profizianum	Orania_palindan)))))	Reinhardtia_paiewonskiana))	Calamus_caryotoides);
(((((Leopoldinia_pulchra	Phoenix_dactylifera)	(Serenoa_repens	Iriartea_deltoidea))	(Pseudophoenix_vinifera	(((Hydriastele_microspadix	(((Heterospathe_cagayanensis	Pelagodoxa_henryana)	(Kentiopsis_piersoniorum	(Dypsis_decaryi	(Oenocarpus_bataua	Oenocarpus_minor))))	((Burretiokentia_grandiflora	Dictyosperma_album)	(Veitchia_spiralis	(Prestoea_acuminata	Geonoma_undata)))))	((((Attalea_speciosa	(Elaeis_oleifera	Elaeis_guineensis))	Reinhardtia_latisecta)	Roystonea_regia)	(Chamaedorea_seifrizii	Orania_palindan)))	Sclerosperma_profizianum)))	Reinhardtia_paiewonskiana)	Calamus_caryotoides);
(((((((Heterospathe_cagayanensis	Pelagodoxa_henryana)	(((Oenocarpus_bataua	Oenocarpus_minor)	Prestoea_acuminata)	(Burretiokentia_grandiflora	((Veitchia_spiralis	(Hydriastele_microspadix	Dictyosperma_album))	(Dypsis_decaryi	Kentiopsis_piersoniorum)))))	Geonoma_undata)	(Sclerosperma_profizianum	Orania_palindan))	(((Attalea_speciosa	(Chamaedorea_seifrizii	(Elaeis_oleifera	Elaeis_guineensis)))	Reinhardtia_latisecta)	Roystonea_regia))	(((Serenoa_repens	((Iriartea_deltoidea	Phoenix_dactylifera)	Leopoldinia_pulchra))	Reinhardtia_paiewonskiana)	Pseudophoenix_vinifera))	Calamus_caryotoides);
((Roystonea_regia	((((((Hydriastele_microspadix	Pelagodoxa_henryana)	Geonoma_undata)	(Dictyosperma_album	((Heterospathe_cagayanensis	(Burretiokentia_grandiflora	Kentiopsis_piersoniorum))	Veitchia_spiralis)))	((Dypsis_decaryi	(Oenocarpus_minor	Oenocarpus_bataua))	(Orania_palindan	Prestoea_acuminata)))	((((Serenoa_repens	(Phoenix_dactylifera	Leopoldinia_pulchra))	(Sclerosperma_profizianum	Pseudophoenix_vinifera))	Iriartea_deltoidea)	Reinhardtia_paiewonskiana))	((Chamaedorea_seifrizii	(Elaeis_oleifera	Elaeis_guineensis))	(Attalea_speciosa	Reinhardtia_latisecta))))	Calamus_caryotoides);
((((((Sclerosperma_profizianum	Orania_palindan)	((Hydriastele_microspadix	Dictyosperma_album)	((Kentiopsis_piersoniorum	(Dypsis_decaryi	(Oenocarpus_minor	Oenocarpus_bataua)))	((Burretiokentia_grandiflora	(Pelagodoxa_henryana	Heterospathe_cagayanensis))	((Veitchia_spiralis	Prestoea_acuminata)	Geonoma_undata)))))	(((Chamaedorea_seifrizii	(Elaeis_oleifera	Elaeis_guineensis))	Attalea_speciosa)	Reinhardtia_latisecta))	Roystonea_regia)	(Pseudophoenix_vinifera	(Reinhardtia_paiewonskiana	(Iriartea_deltoidea	(Serenoa_repens	(Phoenix_dactylifera	Leopoldinia_pulchra))))))	Calamus_caryotoides);
((Chamaedorea_seifrizii	((Prestoea_acuminata	Geonoma_undata)	(((Dypsis_decaryi	(Veitchia_spiralis	((Heterospathe_cagayanensis	(Burretiokentia_grandiflora	Kentiopsis_piersoniorum))	Dictyosperma_album)))	(((Leopoldinia_pulchra	Hydriastele_microspadix)	Pelagodoxa_henryana)	(Oenocarpus_minor	Oenocarpus_bataua)))	(((Reinhardtia_paiewonskiana	(((Phoenix_dactylifera	Serenoa_repens)	Iriartea_deltoidea)	Pseudophoenix_vinifera))	(Reinhardtia_latisecta	(Attalea_speciosa	(Elaeis_guineensis	Elaeis_oleifera))))	(Roystonea_regia	(Sclerosperma_profizianum	Orania_palindan))))))	Calamus_caryotoides);
(((Reinhardtia_paiewonskiana	(((Phoenix_dactylifera	Serenoa_repens)	Iriartea_deltoidea)	Pseudophoenix_vinifera))	((Roystonea_regia	((Leopoldinia_pulchra	Reinhardtia_latisecta)	(Attalea_speciosa	(Chamaedorea_seifrizii	(Elaeis_guineensis	Elaeis_oleifera)))))	((Sclerosperma_profizianum	Orania_palindan)	((Hydriastele_microspadix	Pelagodoxa_henryana)	((Oenocarpus_minor	Oenocarpus_bataua)	((Prestoea_acuminata	Geonoma_undata)	(Dypsis_decaryi	((Veitchia_spiralis	((Burretiokentia_grandiflora	Heterospathe_cagayanensis)	Kentiopsis_piersoniorum))	Dictyosperma_album))))))))	Calamus_caryotoides);
((((Reinhardtia_paiewonskiana	Pseudophoenix_vinifera)	((Roystonea_regia	(Reinhardtia_latisecta	(Attalea_speciosa	(Chamaedorea_seifrizii	(Elaeis_guineensis	Elaeis_oleifera)))))	((Sclerosperma_profizianum	Orania_palindan)	((Prestoea_acuminata	(Oenocarpus_minor	Oenocarpus_bataua))	((Dypsis_decaryi	((Veitchia_spiralis	(Burretiokentia_grandiflora	(Kentiopsis_piersoniorum	Heterospathe_cagayanensis)))	(Hydriastele_microspadix	Dictyosperma_album)))	(Geonoma_undata	Pelagodoxa_henryana))))))	((Iriartea_deltoidea	Serenoa_repens)	(Phoenix_dactylifera	Leopoldinia_pulchra)))	Calamus_caryotoides);
(((Pseudophoenix_vinifera	(((Reinhardtia_latisecta	(Attalea_speciosa	((Chamaedorea_seifrizii	Elaeis_guineensis)	Elaeis_oleifera)))	(Roystonea_regia	((Geonoma_undata	Pelagodoxa_henryana)	((Prestoea_acuminata	(Oenocarpus_minor	Oenocarpus_bataua))	(((Hydriastele_microspadix	(((Kentiopsis_piersoniorum	(Burretiokentia_grandiflora	Heterospathe_cagayanensis))	Veitchia_spiralis)	Dictyosperma_album))	Dypsis_decaryi)	Sclerosperma_profizianum)))))	Orania_palindan))	(Reinhardtia_paiewonskiana	((Iriartea_deltoidea	Serenoa_repens)	(Phoenix_dactylifera	Leopoldinia_pulchra))))	Calamus_caryotoides);
(((Pseudophoenix_vinifera	(Roystonea_regia	(((Pelagodoxa_henryana	Geonoma_undata)	((((Oenocarpus_minor	Oenocarpus_bataua)	(((Veitchia_spiralis	(Hydriastele_microspadix	Dictyosperma_album))	(Burretiokentia_grandiflora	Dypsis_decaryi))	(Kentiopsis_piersoniorum	Heterospathe_cagayanensis)))	Sclerosperma_profizianum)	(Orania_palindan	Prestoea_acuminata)))	((Attalea_speciosa	((Elaeis_guineensis	Elaeis_oleifera)	Chamaedorea_seifrizii))	Reinhardtia_latisecta))))	(Reinhardtia_paiewonskiana	(Serenoa_repens	((Iriartea_deltoidea	Phoenix_dactylifera)	Leopoldinia_pulchra))))	Calamus_caryotoides);
((((Reinhardtia_paiewonskiana	Pseudophoenix_vinifera)	((Roystonea_regia	(((Orania_palindan	Sclerosperma_profizianum)	(((Oenocarpus_minor	Oenocarpus_bataua)	((Hydriastele_microspadix	Pelagodoxa_henryana)	(Prestoea_acuminata	Geonoma_undata)))	(Dictyosperma_album	(((Kentiopsis_piersoniorum	(Burretiokentia_grandiflora	Heterospathe_cagayanensis))	Dypsis_decaryi)	Veitchia_spiralis))))	((Attalea_speciosa	(Elaeis_guineensis	Elaeis_oleifera))	Reinhardtia_latisecta)))	(Serenoa_repens	((Iriartea_deltoidea	Phoenix_dactylifera)	Leopoldinia_pulchra))))	Chamaedorea_seifrizii)	Calamus_caryotoides);
(((((Roystonea_regia	(Orania_palindan	Sclerosperma_profizianum))	(((Dictyosperma_album	(((Burretiokentia_grandiflora	Dypsis_decaryi)	(Kentiopsis_piersoniorum	Heterospathe_cagayanensis))	Veitchia_spiralis))	(Prestoea_acuminata	(Chamaedorea_seifrizii	Geonoma_undata)))	((Oenocarpus_minor	Oenocarpus_bataua)	(Hydriastele_microspadix	Pelagodoxa_henryana))))	((Attalea_speciosa	(Elaeis_guineensis	Elaeis_oleifera))	Reinhardtia_latisecta))	(((Serenoa_repens	(Phoenix_dactylifera	Leopoldinia_pulchra))	Iriartea_deltoidea)	(Reinhardtia_paiewonskiana	Pseudophoenix_vinifera)))	Calamus_caryotoides);
(((Chamaedorea_seifrizii	Prestoea_acuminata)	(((Heterospathe_cagayanensis	((Burretiokentia_grandiflora	(Pelagodoxa_henryana	((((Attalea_speciosa	(Elaeis_guineensis	Elaeis_oleifera))	Reinhardtia_latisecta)	(Roystonea_regia	(((Serenoa_repens	(Phoenix_dactylifera	Leopoldinia_pulchra))	Iriartea_deltoidea)	(Reinhardtia_paiewonskiana	Pseudophoenix_vinifera))))	(Orania_palindan	Sclerosperma_profizianum))))	(Oenocarpus_minor	Oenocarpus_bataua)))	((Hydriastele_microspadix	Dictyosperma_album)	(Dypsis_decaryi	Kentiopsis_piersoniorum)))	(Geonoma_undata	Veitchia_spiralis)))	Calamus_caryotoides);
((Roystonea_regia	((((((Oenocarpus_minor	Oenocarpus_bataua)	(((Burretiokentia_grandiflora	Dypsis_decaryi)	(Veitchia_spiralis	((Hydriastele_microspadix	Kentiopsis_piersoniorum)	Heterospathe_cagayanensis)))	Dictyosperma_album))	(Geonoma_undata	Prestoea_acuminata))	Pelagodoxa_henryana)	(Sclerosperma_profizianum	((((Phoenix_dactylifera	Leopoldinia_pulchra)	Serenoa_repens)	Iriartea_deltoidea)	Pseudophoenix_vinifera)))	((Orania_palindan	Chamaedorea_seifrizii)	((Attalea_speciosa	(Elaeis_guineensis	Elaeis_oleifera))	(Reinhardtia_paiewonskiana	Reinhardtia_latisecta)))))	Calamus_caryotoides);
((Orania_palindan	(((Burretiokentia_grandiflora	Roystonea_regia)	(((Chamaedorea_seifrizii	(Elaeis_guineensis	Elaeis_oleifera))	(Reinhardtia_latisecta	Attalea_speciosa))	((((Heterospathe_cagayanensis	Pelagodoxa_henryana)	Geonoma_undata)	(((Dictyosperma_album	Kentiopsis_piersoniorum)	Veitchia_spiralis)	(Dypsis_decaryi	(Prestoea_acuminata	(Oenocarpus_minor	Oenocarpus_bataua)))))	(Sclerosperma_profizianum	((Reinhardtia_paiewonskiana	((Iriartea_deltoidea	(Phoenix_dactylifera	Leopoldinia_pulchra))	Serenoa_repens))	Pseudophoenix_vinifera)))))	Hydriastele_microspadix))	Calamus_caryotoides);
((Veitchia_spiralis	((Dictyosperma_album	Burretiokentia_grandiflora)	((Heterospathe_cagayanensis	(Kentiopsis_piersoniorum	Hydriastele_microspadix))	((Dypsis_decaryi	(Prestoea_acuminata	(Oenocarpus_bataua	Oenocarpus_minor)))	((Pelagodoxa_henryana	(Geonoma_undata	((Chamaedorea_seifrizii	Orania_palindan)	((Reinhardtia_latisecta	((Elaeis_guineensis	Elaeis_oleifera)	Attalea_speciosa))	(Roystonea_regia	(((Reinhardtia_paiewonskiana	Pseudophoenix_vinifera)	((Leopoldinia_pulchra	Phoenix_dactylifera)	Serenoa_repens))	Iriartea_deltoidea))))))	Sclerosperma_profizianum)))))	Calamus_caryotoides);
((Roystonea_regia	((((Pseudophoenix_vinifera	(((Leopoldinia_pulchra	Phoenix_dactylifera)	Serenoa_repens)	Iriartea_deltoidea))	Reinhardtia_paiewonskiana)	((Orania_palindan	Sclerosperma_profizianum)	(Reinhardtia_latisecta	((Chamaedorea_seifrizii	(Elaeis_guineensis	Elaeis_oleifera))	Attalea_speciosa))))	(Pelagodoxa_henryana	((Prestoea_acuminata	Geonoma_undata)	((Oenocarpus_bataua	Oenocarpus_minor)	(((Hydriastele_microspadix	Dictyosperma_album)	Dypsis_decaryi)	(Veitchia_spiralis	((Heterospathe_cagayanensis	Kentiopsis_piersoniorum)	Burretiokentia_grandiflora))))))))	Calamus_caryotoides);
((Roystonea_regia	(((Orania_palindan	Sclerosperma_profizianum)	((((Hydriastele_microspadix	Pelagodoxa_henryana)	(Dypsis_decaryi	(Oenocarpus_minor	Oenocarpus_bataua)))	(((Prestoea_acuminata	Geonoma_undata)	Veitchia_spiralis)	(((Kentiopsis_piersoniorum	Heterospathe_cagayanensis)	Burretiokentia_grandiflora)	Dictyosperma_album)))	(Pseudophoenix_vinifera	(Phoenix_dactylifera	(Serenoa_repens	(Leopoldinia_pulchra	Iriartea_deltoidea))))))	(Reinhardtia_latisecta	((Chamaedorea_seifrizii	(Reinhardtia_paiewonskiana	(Elaeis_guineensis	Elaeis_oleifera)))	Attalea_speciosa))))	Calamus_caryotoides);
(((Iriartea_deltoidea	((Leopoldinia_pulchra	Phoenix_dactylifera)	Serenoa_repens))	(Reinhardtia_paiewonskiana	(((Roystonea_regia	(((Chamaedorea_seifrizii	Orania_palindan)	Sclerosperma_profizianum)	((Geonoma_undata	(((Dypsis_decaryi	(Hydriastele_microspadix	Dictyosperma_album))	((Veitchia_spiralis	Burretiokentia_grandiflora)	(Kentiopsis_piersoniorum	Heterospathe_cagayanensis)))	(Prestoea_acuminata	(Oenocarpus_minor	Oenocarpus_bataua))))	Pelagodoxa_henryana)))	(Reinhardtia_latisecta	(Attalea_speciosa	(Elaeis_guineensis	Elaeis_oleifera))))	Pseudophoenix_vinifera)))	Calamus_caryotoides);
(((Iriartea_deltoidea	((Leopoldinia_pulchra	Phoenix_dactylifera)	Serenoa_repens))	(Reinhardtia_paiewonskiana	(((Roystonea_regia	(((Chamaedorea_seifrizii	Orania_palindan)	Sclerosperma_profizianum)	((Geonoma_undata	(((Dypsis_decaryi	(Hydriastele_microspadix	Dictyosperma_album))	((Veitchia_spiralis	Burretiokentia_grandiflora)	(Kentiopsis_piersoniorum	Heterospathe_cagayanensis)))	(Prestoea_acuminata	(Oenocarpus_minor	Oenocarpus_bataua))))	Pelagodoxa_henryana)))	(Reinhardtia_latisecta	(Attalea_speciosa	(Elaeis_guineensis	Elaeis_oleifera))))	Pseudophoenix_vinifera)))	Calamus_caryotoides);
((((((Roystonea_regia	(((Prestoea_acuminata	Geonoma_undata)	(((((Hydriastele_microspadix	Veitchia_spiralis)	(Dictyosperma_album	Kentiopsis_piersoniorum))	(Burretiokentia_grandiflora	Heterospathe_cagayanensis))	Dypsis_decaryi)	(Oenocarpus_minor	Oenocarpus_bataua)))	Pelagodoxa_henryana))	(Reinhardtia_latisecta	(Attalea_speciosa	(Chamaedorea_seifrizii	(Elaeis_guineensis	Elaeis_oleifera)))))	(Orania_palindan	Sclerosperma_profizianum))	Pseudophoenix_vinifera)	(Reinhardtia_paiewonskiana	(Iriartea_deltoidea	((Leopoldinia_pulchra	Phoenix_dactylifera)	Serenoa_repens))))	Calamus_caryotoides);
((((((Sclerosperma_profizianum	((Geonoma_undata	(((Hydriastele_microspadix	Dictyosperma_album)	((((Kentiopsis_piersoniorum	Burretiokentia_grandiflora)	Heterospathe_cagayanensis)	Dypsis_decaryi)	Veitchia_spiralis))	(Prestoea_acuminata	(Oenocarpus_minor	Oenocarpus_bataua))))	Pelagodoxa_henryana))	Orania_palindan)	(Reinhardtia_latisecta	(Attalea_speciosa	(Chamaedorea_seifrizii	(Elaeis_guineensis	Elaeis_oleifera)))))	Roystonea_regia)	((Pseudophoenix_vinifera	(Iriartea_deltoidea	((Leopoldinia_pulchra	Phoenix_dactylifera)	Serenoa_repens)))	Reinhardtia_paiewonskiana))	Calamus_caryotoides);
((Roystonea_regia	(((Reinhardtia_latisecta	(Attalea_speciosa	(Elaeis_guineensis	Elaeis_oleifera)))	(((Pseudophoenix_vinifera	(Iriartea_deltoidea	(Phoenix_dactylifera	(Serenoa_repens	Leopoldinia_pulchra))))	Reinhardtia_paiewonskiana)	((Chamaedorea_seifrizii	Orania_palindan)	Sclerosperma_profizianum)))	((Dypsis_decaryi	(Oenocarpus_minor	Oenocarpus_bataua))	(((Hydriastele_microspadix	Pelagodoxa_henryana)	(Veitchia_spiralis	(Prestoea_acuminata	Geonoma_undata)))	(Dictyosperma_album	((Burretiokentia_grandiflora	Heterospathe_cagayanensis)	Kentiopsis_piersoniorum))))))	Calamus_caryotoides);
((Roystonea_regia	(((((Pseudophoenix_vinifera	((Iriartea_deltoidea	(Leopoldinia_pulchra	Phoenix_dactylifera))	Serenoa_repens))	Reinhardtia_paiewonskiana)	((Attalea_speciosa	(Elaeis_guineensis	Elaeis_oleifera))	Reinhardtia_latisecta))	((Chamaedorea_seifrizii	Orania_palindan)	Sclerosperma_profizianum))	(Pelagodoxa_henryana	(((Dictyosperma_album	((Heterospathe_cagayanensis	(Veitchia_spiralis	Burretiokentia_grandiflora))	(Hydriastele_microspadix	Kentiopsis_piersoniorum)))	(Dypsis_decaryi	(Prestoea_acuminata	(Oenocarpus_minor	Oenocarpus_bataua))))	Geonoma_undata))))	Calamus_caryotoides);
((Roystonea_regia	((Chamaedorea_seifrizii	Orania_palindan)	(((Attalea_speciosa	(Reinhardtia_latisecta	Reinhardtia_paiewonskiana))	(Elaeis_guineensis	Elaeis_oleifera))	((Hydriastele_microspadix	Pelagodoxa_henryana)	(((((Kentiopsis_piersoniorum	(Dypsis_decaryi	Heterospathe_cagayanensis))	(Burretiokentia_grandiflora	(Leopoldinia_pulchra	Veitchia_spiralis)))	Dictyosperma_album)	(Prestoea_acuminata	((Pseudophoenix_vinifera	(Phoenix_dactylifera	(Serenoa_repens	Iriartea_deltoidea)))	(Oenocarpus_minor	Oenocarpus_bataua))))	(Sclerosperma_profizianum	Geonoma_undata))))))	Calamus_caryotoides);
((Roystonea_regia	((((((Serenoa_repens	(Iriartea_deltoidea	Phoenix_dactylifera))	Pseudophoenix_vinifera)	(Prestoea_acuminata	(Oenocarpus_minor	Oenocarpus_bataua)))	(Geonoma_undata	((Burretiokentia_grandiflora	Heterospathe_cagayanensis)	((Leopoldinia_pulchra	Veitchia_spiralis)	(Dictyosperma_album	(Kentiopsis_piersoniorum	Dypsis_decaryi))))))	(Hydriastele_microspadix	Pelagodoxa_henryana))	(((Sclerosperma_profizianum	Orania_palindan)	Reinhardtia_paiewonskiana)	((Reinhardtia_latisecta	Attalea_speciosa)	(Chamaedorea_seifrizii	(Elaeis_guineensis	Elaeis_oleifera))))))	Calamus_caryotoides);
((Roystonea_regia	((((Prestoea_acuminata	(Oenocarpus_minor	Oenocarpus_bataua))	(((Dictyosperma_album	Veitchia_spiralis)	((Hydriastele_microspadix	Kentiopsis_piersoniorum)	(Burretiokentia_grandiflora	Heterospathe_cagayanensis)))	Dypsis_decaryi))	(Pelagodoxa_henryana	Geonoma_undata))	(((Sclerosperma_profizianum	Orania_palindan)	(Reinhardtia_paiewonskiana	(((Phoenix_dactylifera	(Leopoldinia_pulchra	Serenoa_repens))	Iriartea_deltoidea)	Pseudophoenix_vinifera)))	(Reinhardtia_latisecta	((Chamaedorea_seifrizii	(Elaeis_guineensis	Elaeis_oleifera))	Attalea_speciosa)))))	Calamus_caryotoides);
((((Reinhardtia_paiewonskiana	(Iriartea_deltoidea	(Leopoldinia_pulchra	Phoenix_dactylifera)))	Serenoa_repens)	(((Roystonea_regia	(((((Hydriastele_microspadix	Dictyosperma_album)	((Veitchia_spiralis	(Burretiokentia_grandiflora	Heterospathe_cagayanensis))	Kentiopsis_piersoniorum))	(Dypsis_decaryi	(Oenocarpus_minor	Oenocarpus_bataua)))	(Pelagodoxa_henryana	(Prestoea_acuminata	Geonoma_undata)))	Pseudophoenix_vinifera))	(Sclerosperma_profizianum	Orania_palindan))	(Reinhardtia_latisecta	((Chamaedorea_seifrizii	(Elaeis_guineensis	Elaeis_oleifera))	Attalea_speciosa))))	Calamus_caryotoides);
(((Pseudophoenix_vinifera	(Reinhardtia_paiewonskiana	(Serenoa_repens	(Phoenix_dactylifera	Iriartea_deltoidea))))	((Reinhardtia_latisecta	((Chamaedorea_seifrizii	(Elaeis_guineensis	Elaeis_oleifera))	Attalea_speciosa))	((Orania_palindan	Roystonea_regia)	((Sclerosperma_profizianum	(((Prestoea_acuminata	Oenocarpus_minor)	Oenocarpus_bataua)	(((Burretiokentia_grandiflora	(Leopoldinia_pulchra	Veitchia_spiralis))	(Dypsis_decaryi	Heterospathe_cagayanensis))	((Hydriastele_microspadix	Kentiopsis_piersoniorum)	Dictyosperma_album))))	(Pelagodoxa_henryana	Geonoma_undata)))))	Calamus_caryotoides);
(((((((Pseudophoenix_vinifera	((Oenocarpus_bataua	(Hydriastele_microspadix	Pelagodoxa_henryana))	((Prestoea_acuminata	Geonoma_undata)	((Dypsis_decaryi	Oenocarpus_minor)	(Dictyosperma_album	((Heterospathe_cagayanensis	(Burretiokentia_grandiflora	Kentiopsis_piersoniorum))	Veitchia_spiralis))))))	Roystonea_regia)	(Sclerosperma_profizianum	Orania_palindan))	(((Chamaedorea_seifrizii	(Elaeis_guineensis	Elaeis_oleifera))	Attalea_speciosa)	Reinhardtia_latisecta))	(Reinhardtia_paiewonskiana	(Serenoa_repens	(Phoenix_dactylifera	Iriartea_deltoidea))))	Leopoldinia_pulchra)	Calamus_caryotoides);
(((((((Geonoma_undata	((Oenocarpus_bataua	Oenocarpus_minor)	(Prestoea_acuminata	Pseudophoenix_vinifera)))	((((Sclerosperma_profizianum	Orania_palindan)	Veitchia_spiralis)	((Heterospathe_cagayanensis	Kentiopsis_piersoniorum)	(Dypsis_decaryi	Burretiokentia_grandiflora)))	(Hydriastele_microspadix	Dictyosperma_album)))	Pelagodoxa_henryana)	Roystonea_regia)	(((Chamaedorea_seifrizii	(Elaeis_guineensis	Elaeis_oleifera))	Attalea_speciosa)	Reinhardtia_latisecta))	(Reinhardtia_paiewonskiana	(Serenoa_repens	((Leopoldinia_pulchra	Phoenix_dactylifera)	Iriartea_deltoidea))))	Calamus_caryotoides);
(((((((Iriartea_deltoidea	((Hydriastele_microspadix	Dictyosperma_album)	((Kentiopsis_piersoniorum	(Dypsis_decaryi	(Oenocarpus_bataua	Oenocarpus_minor)))	((Prestoea_acuminata	(Veitchia_spiralis	Geonoma_undata))	((Burretiokentia_grandiflora	Heterospathe_cagayanensis)	Pelagodoxa_henryana)))))	(Roystonea_regia	(((Elaeis_guineensis	Elaeis_oleifera)	Attalea_speciosa)	Reinhardtia_latisecta)))	(Orania_palindan	Sclerosperma_profizianum))	(Reinhardtia_paiewonskiana	(Serenoa_repens	(Leopoldinia_pulchra	Phoenix_dactylifera))))	Pseudophoenix_vinifera)	Chamaedorea_seifrizii)	Calamus_caryotoides);
((Roystonea_regia	((Orania_palindan	(((Chamaedorea_seifrizii	(Elaeis_guineensis	Elaeis_oleifera))	(Attalea_speciosa	Reinhardtia_latisecta))	(((Serenoa_repens	(Iriartea_deltoidea	(Leopoldinia_pulchra	Phoenix_dactylifera)))	(Reinhardtia_paiewonskiana	Pseudophoenix_vinifera))	((Hydriastele_microspadix	((((Kentiopsis_piersoniorum	(Dypsis_decaryi	(Oenocarpus_bataua	Oenocarpus_minor)))	(Prestoea_acuminata	(Veitchia_spiralis	Geonoma_undata)))	(Burretiokentia_grandiflora	Dictyosperma_album))	Heterospathe_cagayanensis))	Pelagodoxa_henryana))))	Sclerosperma_profizianum))	Calamus_caryotoides);
(((((Serenoa_repens	Phoenix_dactylifera)	Leopoldinia_pulchra)	Iriartea_deltoidea)	(Pseudophoenix_vinifera	(Reinhardtia_paiewonskiana	((((Chamaedorea_seifrizii	(Elaeis_guineensis	Elaeis_oleifera))	(Attalea_speciosa	Reinhardtia_latisecta))	(Pelagodoxa_henryana	(Geonoma_undata	((Dypsis_decaryi	(Prestoea_acuminata	(Oenocarpus_bataua	Oenocarpus_minor)))	(((Veitchia_spiralis	(Burretiokentia_grandiflora	(Hydriastele_microspadix	Kentiopsis_piersoniorum)))	Heterospathe_cagayanensis)	Dictyosperma_album)))))	((Sclerosperma_profizianum	Orania_palindan)	Roystonea_regia)))))	Calamus_caryotoides);
((Chamaedorea_seifrizii	((Prestoea_acuminata	Geonoma_undata)	((Oenocarpus_minor	(((Hydriastele_microspadix	((Kentiopsis_piersoniorum	(Dypsis_decaryi	Veitchia_spiralis))	Dictyosperma_album))	(Heterospathe_cagayanensis	Pelagodoxa_henryana))	Oenocarpus_bataua))	((Burretiokentia_grandiflora	Roystonea_regia)	((Sclerosperma_profizianum	Orania_palindan)	((((Elaeis_guineensis	Elaeis_oleifera)	Attalea_speciosa)	Reinhardtia_latisecta)	((Reinhardtia_paiewonskiana	((Serenoa_repens	(Iriartea_deltoidea	Phoenix_dactylifera))	Leopoldinia_pulchra))	Pseudophoenix_vinifera)))))))	Calamus_caryotoides);
((Roystonea_regia	(((Reinhardtia_paiewonskiana	(Pseudophoenix_vinifera	((Phoenix_dactylifera	Serenoa_repens)	Iriartea_deltoidea)))	((Leopoldinia_pulchra	Reinhardtia_latisecta)	(Attalea_speciosa	(Chamaedorea_seifrizii	(Elaeis_guineensis	Elaeis_oleifera)))))	((Orania_palindan	Sclerosperma_profizianum)	((((Heterospathe_cagayanensis	(Burretiokentia_grandiflora	Veitchia_spiralis))	(Kentiopsis_piersoniorum	(Hydriastele_microspadix	Dictyosperma_album)))	(Pelagodoxa_henryana	Geonoma_undata))	(Dypsis_decaryi	((Oenocarpus_minor	Oenocarpus_bataua)	Prestoea_acuminata))))))	Calamus_caryotoides);
(((Serenoa_repens	(Iriartea_deltoidea	Phoenix_dactylifera))	((((((Leopoldinia_pulchra	Veitchia_spiralis)	(((Burretiokentia_grandiflora	Heterospathe_cagayanensis)	Kentiopsis_piersoniorum)	Dictyosperma_album))	((Hydriastele_microspadix	Pelagodoxa_henryana)	(Dypsis_decaryi	((Oenocarpus_minor	Oenocarpus_bataua)	Prestoea_acuminata))))	Geonoma_undata)	((Roystonea_regia	(Reinhardtia_latisecta	(Attalea_speciosa	(Chamaedorea_seifrizii	(Elaeis_guineensis	Elaeis_oleifera)))))	(Orania_palindan	Sclerosperma_profizianum)))	(Reinhardtia_paiewonskiana	Pseudophoenix_vinifera)))	Calamus_caryotoides);
(((((Reinhardtia_latisecta	(Attalea_speciosa	(Chamaedorea_seifrizii	(Elaeis_guineensis	Elaeis_oleifera))))	(Roystonea_regia	((Orania_palindan	Sclerosperma_profizianum)	(((Heterospathe_cagayanensis	Pelagodoxa_henryana)	((Burretiokentia_grandiflora	(Oenocarpus_minor	Oenocarpus_bataua))	(Dictyosperma_album	((Dypsis_decaryi	Veitchia_spiralis)	(Hydriastele_microspadix	Kentiopsis_piersoniorum)))))	(Prestoea_acuminata	Geonoma_undata)))))	(Reinhardtia_paiewonskiana	(Serenoa_repens	(Iriartea_deltoidea	(Leopoldinia_pulchra	Phoenix_dactylifera)))))	Pseudophoenix_vinifera)	Calamus_caryotoides);
(((((((Chamaedorea_seifrizii	Orania_palindan)	(Roystonea_regia	(Reinhardtia_latisecta	(Attalea_speciosa	(Elaeis_guineensis	Elaeis_oleifera)))))	((((Oenocarpus_minor	Oenocarpus_bataua)	(Prestoea_acuminata	Geonoma_undata))	(Hydriastele_microspadix	Pelagodoxa_henryana))	(Heterospathe_cagayanensis	(((Veitchia_spiralis	Burretiokentia_grandiflora)	Kentiopsis_piersoniorum)	(Dypsis_decaryi	Dictyosperma_album)))))	Sclerosperma_profizianum)	(Reinhardtia_paiewonskiana	((Leopoldinia_pulchra	Serenoa_repens)	(Iriartea_deltoidea	Phoenix_dactylifera))))	Pseudophoenix_vinifera)	Calamus_caryotoides);
((((Pseudophoenix_vinifera	(Iriartea_deltoidea	(Phoenix_dactylifera	(Leopoldinia_pulchra	Serenoa_repens))))	Reinhardtia_paiewonskiana)	(((Chamaedorea_seifrizii	Orania_palindan)	((Hydriastele_microspadix	Pelagodoxa_henryana)	((Geonoma_undata	((Dictyosperma_album	Veitchia_spiralis)	((Dypsis_decaryi	Burretiokentia_grandiflora)	(Heterospathe_cagayanensis	Kentiopsis_piersoniorum))))	(Prestoea_acuminata	(Oenocarpus_bataua	Oenocarpus_minor)))))	((Sclerosperma_profizianum	(Reinhardtia_latisecta	(Attalea_speciosa	(Elaeis_guineensis	Elaeis_oleifera))))	Roystonea_regia)))	Calamus_caryotoides);
((((Reinhardtia_latisecta	(Attalea_speciosa	(Elaeis_guineensis	Elaeis_oleifera)))	((Chamaedorea_seifrizii	Orania_palindan)	((Pelagodoxa_henryana	((((Hydriastele_microspadix	(((Veitchia_spiralis	(Dypsis_decaryi	Kentiopsis_piersoniorum))	Heterospathe_cagayanensis)	Dictyosperma_album))	Burretiokentia_grandiflora)	(Oenocarpus_bataua	Oenocarpus_minor))	(Geonoma_undata	Prestoea_acuminata)))	((Sclerosperma_profizianum	Pseudophoenix_vinifera)	(Reinhardtia_paiewonskiana	((Iriartea_deltoidea	(Leopoldinia_pulchra	Phoenix_dactylifera))	Serenoa_repens))))))	Roystonea_regia)	Calamus_caryotoides);
(((((Reinhardtia_paiewonskiana	Pseudophoenix_vinifera)	(Iriartea_deltoidea	((Leopoldinia_pulchra	Phoenix_dactylifera)	Serenoa_repens)))	(((Burretiokentia_grandiflora	Roystonea_regia)	(Reinhardtia_latisecta	(Attalea_speciosa	(Elaeis_guineensis	Elaeis_oleifera))))	(Hydriastele_microspadix	(((Heterospathe_cagayanensis	Pelagodoxa_henryana)	((Dictyosperma_album	(((Geonoma_undata	Prestoea_acuminata)	Veitchia_spiralis)	Kentiopsis_piersoniorum))	(Dypsis_decaryi	(Oenocarpus_bataua	Oenocarpus_minor))))	(Sclerosperma_profizianum	Orania_palindan)))))	Chamaedorea_seifrizii)	Calamus_caryotoides);
((Roystonea_regia	(((Sclerosperma_profizianum	(Chamaedorea_seifrizii	Orania_palindan))	(((Pseudophoenix_vinifera	(Iriartea_deltoidea	((Leopoldinia_pulchra	Phoenix_dactylifera)	Serenoa_repens)))	Reinhardtia_paiewonskiana)	(Reinhardtia_latisecta	(Attalea_speciosa	(Elaeis_guineensis	Elaeis_oleifera)))))	(((Hydriastele_microspadix	Kentiopsis_piersoniorum)	Burretiokentia_grandiflora)	(((Geonoma_undata	Prestoea_acuminata)	Veitchia_spiralis)	((Dypsis_decaryi	Dictyosperma_album)	((Oenocarpus_bataua	Oenocarpus_minor)	(Heterospathe_cagayanensis	Pelagodoxa_henryana)))))))	Calamus_caryotoides);
(((Iriartea_deltoidea	((Leopoldinia_pulchra	Phoenix_dactylifera)	Serenoa_repens))	((Reinhardtia_paiewonskiana	Pseudophoenix_vinifera)	((Sclerosperma_profizianum	(Roystonea_regia	(Chamaedorea_seifrizii	(Elaeis_guineensis	Elaeis_oleifera))))	(Attalea_speciosa	(Geonoma_undata	((Reinhardtia_latisecta	(Orania_palindan	(((((Heterospathe_cagayanensis	Kentiopsis_piersoniorum)	(Burretiokentia_grandiflora	Dypsis_decaryi))	Veitchia_spiralis)	(Hydriastele_microspadix	Dictyosperma_album))	(Oenocarpus_bataua	(Oenocarpus_minor	Prestoea_acuminata)))))	Pelagodoxa_henryana))))))	Calamus_caryotoides);
((Reinhardtia_paiewonskiana	((Roystonea_regia	((Attalea_speciosa	Reinhardtia_latisecta)	(Chamaedorea_seifrizii	(Elaeis_guineensis	Elaeis_oleifera))))	((Pseudophoenix_vinifera	(Serenoa_repens	(Iriartea_deltoidea	(Leopoldinia_pulchra	Phoenix_dactylifera))))	((Pelagodoxa_henryana	((Dypsis_decaryi	(Oenocarpus_bataua	(Sclerosperma_profizianum	Oenocarpus_minor)))	(Prestoea_acuminata	Orania_palindan)))	(Geonoma_undata	(((Heterospathe_cagayanensis	(Burretiokentia_grandiflora	Kentiopsis_piersoniorum))	Veitchia_spiralis)	(Hydriastele_microspadix	Dictyosperma_album)))))))	Calamus_caryotoides);
(((Pseudophoenix_vinifera	((((Sclerosperma_profizianum	Orania_palindan)	(((Prestoea_acuminata	(Oenocarpus_bataua	Oenocarpus_minor))	(Heterospathe_cagayanensis	Pelagodoxa_henryana))	((Burretiokentia_grandiflora	((Hydriastele_microspadix	Dictyosperma_album)	(Veitchia_spiralis	(Kentiopsis_piersoniorum	Dypsis_decaryi))))	Geonoma_undata)))	Roystonea_regia)	(Reinhardtia_latisecta	(Attalea_speciosa	(Chamaedorea_seifrizii	(Elaeis_oleifera	Elaeis_guineensis))))))	(((Serenoa_repens	Leopoldinia_pulchra)	(Phoenix_dactylifera	Iriartea_deltoidea))	Reinhardtia_paiewonskiana))	Calamus_caryotoides);
((((Pseudophoenix_vinifera	(Serenoa_repens	(Phoenix_dactylifera	Iriartea_deltoidea)))	(Reinhardtia_paiewonskiana	(Roystonea_regia	(((Reinhardtia_latisecta	Attalea_speciosa)	(Chamaedorea_seifrizii	(Elaeis_oleifera	Elaeis_guineensis)))	((Sclerosperma_profizianum	Orania_palindan)	(((((((Kentiopsis_piersoniorum	Burretiokentia_grandiflora)	Heterospathe_cagayanensis)	Veitchia_spiralis)	((Hydriastele_microspadix	Dictyosperma_album)	Dypsis_decaryi))	(Prestoea_acuminata	(Oenocarpus_bataua	Oenocarpus_minor)))	Pelagodoxa_henryana)	Geonoma_undata))))))	Leopoldinia_pulchra)	Calamus_caryotoides);
((Roystonea_regia	((Reinhardtia_latisecta	((Chamaedorea_seifrizii	(Elaeis_oleifera	Elaeis_guineensis))	Attalea_speciosa))	(((((((Dictyosperma_album	((Heterospathe_cagayanensis	Veitchia_spiralis)	(Burretiokentia_grandiflora	Kentiopsis_piersoniorum)))	Dypsis_decaryi)	(Prestoea_acuminata	(Oenocarpus_bataua	Oenocarpus_minor)))	(Hydriastele_microspadix	Pelagodoxa_henryana))	Geonoma_undata)	(Sclerosperma_profizianum	Orania_palindan))	((Pseudophoenix_vinifera	(Serenoa_repens	((Leopoldinia_pulchra	Phoenix_dactylifera)	Iriartea_deltoidea)))	Reinhardtia_paiewonskiana))))	Calamus_caryotoides);
((Reinhardtia_paiewonskiana	(((Roystonea_regia	((Pelagodoxa_henryana	(Geonoma_undata	((Hydriastele_microspadix	(((Kentiopsis_piersoniorum	Dypsis_decaryi)	((Burretiokentia_grandiflora	Dictyosperma_album)	Veitchia_spiralis))	Heterospathe_cagayanensis))	(Prestoea_acuminata	(Oenocarpus_bataua	Oenocarpus_minor)))))	(Reinhardtia_latisecta	((Elaeis_oleifera	Elaeis_guineensis)	Attalea_speciosa))))	(Sclerosperma_profizianum	(Chamaedorea_seifrizii	Orania_palindan)))	(Pseudophoenix_vinifera	((Leopoldinia_pulchra	Serenoa_repens)	(Phoenix_dactylifera	Iriartea_deltoidea)))))	Calamus_caryotoides);
((Reinhardtia_paiewonskiana	(((Reinhardtia_latisecta	((Chamaedorea_seifrizii	(Elaeis_oleifera	Elaeis_guineensis))	Attalea_speciosa))	(((Sclerosperma_profizianum	Orania_palindan)	(Pelagodoxa_henryana	(Geonoma_undata	(((Dypsis_decaryi	(Hydriastele_microspadix	Dictyosperma_album))	((Leopoldinia_pulchra	Veitchia_spiralis)	((Burretiokentia_grandiflora	Heterospathe_cagayanensis)	Kentiopsis_piersoniorum)))	(Prestoea_acuminata	(Oenocarpus_bataua	Oenocarpus_minor))))))	Roystonea_regia))	(Pseudophoenix_vinifera	(Serenoa_repens	(Phoenix_dactylifera	Iriartea_deltoidea)))))	Calamus_caryotoides);
((((Reinhardtia_paiewonskiana	Pseudophoenix_vinifera)	(((Reinhardtia_latisecta	((Elaeis_oleifera	Elaeis_guineensis)	Attalea_speciosa))	((Sclerosperma_profizianum	(Chamaedorea_seifrizii	Orania_palindan))	Roystonea_regia))	((((Oenocarpus_minor	Dypsis_decaryi)	(Dictyosperma_album	(Veitchia_spiralis	((Oenocarpus_bataua	Burretiokentia_grandiflora)	(Kentiopsis_piersoniorum	Heterospathe_cagayanensis)))))	(Prestoea_acuminata	Geonoma_undata))	(Hydriastele_microspadix	Pelagodoxa_henryana))))	((Leopoldinia_pulchra	Serenoa_repens)	(Phoenix_dactylifera	Iriartea_deltoidea)))	Calamus_caryotoides);
((Roystonea_regia	((((Serenoa_repens	(Leopoldinia_pulchra	Phoenix_dactylifera))	(Iriartea_deltoidea	Pseudophoenix_vinifera))	Reinhardtia_paiewonskiana)	(((Reinhardtia_latisecta	Attalea_speciosa)	(Chamaedorea_seifrizii	(Elaeis_oleifera	Elaeis_guineensis)))	(((((Dictyosperma_album	(Dypsis_decaryi	(Veitchia_spiralis	(Burretiokentia_grandiflora	((Hydriastele_microspadix	Kentiopsis_piersoniorum)	Heterospathe_cagayanensis)))))	(Prestoea_acuminata	(Oenocarpus_minor	Oenocarpus_bataua)))	(Sclerosperma_profizianum	Orania_palindan))	Geonoma_undata)	Pelagodoxa_henryana))))	Calamus_caryotoides);
((Reinhardtia_paiewonskiana	((((Chamaedorea_seifrizii	(Reinhardtia_latisecta	((Elaeis_oleifera	Elaeis_guineensis)	Attalea_speciosa)))	Roystonea_regia)	(Geonoma_undata	((Sclerosperma_profizianum	((Prestoea_acuminata	Orania_palindan)	((((Kentiopsis_piersoniorum	(Burretiokentia_grandiflora	Heterospathe_cagayanensis))	(Dypsis_decaryi	Veitchia_spiralis))	(Hydriastele_microspadix	Dictyosperma_album))	(Oenocarpus_minor	Oenocarpus_bataua))))	Pelagodoxa_henryana)))	(((Leopoldinia_pulchra	Serenoa_repens)	Phoenix_dactylifera)	(Iriartea_deltoidea	Pseudophoenix_vinifera))))	Calamus_caryotoides);
((Reinhardtia_paiewonskiana	((((Chamaedorea_seifrizii	Orania_palindan)	Sclerosperma_profizianum)	((Reinhardtia_latisecta	((Elaeis_oleifera	Elaeis_guineensis)	Attalea_speciosa))	(((((Prestoea_acuminata	Geonoma_undata)	(((Kentiopsis_piersoniorum	(Burretiokentia_grandiflora	Heterospathe_cagayanensis))	Veitchia_spiralis)	Dictyosperma_album))	(Dypsis_decaryi	(Oenocarpus_minor	Oenocarpus_bataua)))	(Hydriastele_microspadix	Pelagodoxa_henryana))	Roystonea_regia)))	((Serenoa_repens	(Iriartea_deltoidea	(Leopoldinia_pulchra	Phoenix_dactylifera)))	Pseudophoenix_vinifera)))	Calamus_caryotoides);
((Reinhardtia_paiewonskiana	(((Reinhardtia_latisecta	((Elaeis_oleifera	Elaeis_guineensis)	Attalea_speciosa))	(((Chamaedorea_seifrizii	Orania_palindan)	Sclerosperma_profizianum)	(((((Veitchia_spiralis	(Prestoea_acuminata	(Burretiokentia_grandiflora	Geonoma_undata)))	Dictyosperma_album)	((Kentiopsis_piersoniorum	Heterospathe_cagayanensis)	(Dypsis_decaryi	(Oenocarpus_minor	Oenocarpus_bataua))))	(Hydriastele_microspadix	Pelagodoxa_henryana))	Roystonea_regia)))	((Serenoa_repens	(Phoenix_dactylifera	(Iriartea_deltoidea	Leopoldinia_pulchra)))	Pseudophoenix_vinifera)))	Calamus_caryotoides);
((((Serenoa_repens	Reinhardtia_paiewonskiana)	(Iriartea_deltoidea	Phoenix_dactylifera))	((((Roystonea_regia	((Orania_palindan	Sclerosperma_profizianum)	(((Dictyosperma_album	(Veitchia_spiralis	((Kentiopsis_piersoniorum	(Burretiokentia_grandiflora	Dypsis_decaryi))	Heterospathe_cagayanensis)))	Hydriastele_microspadix)	(Oenocarpus_bataua	(Prestoea_acuminata	Oenocarpus_minor)))))	Geonoma_undata)	(((Leopoldinia_pulchra	Reinhardtia_latisecta)	(Attalea_speciosa	(Chamaedorea_seifrizii	(Elaeis_guineensis	Elaeis_oleifera))))	Pelagodoxa_henryana))	Pseudophoenix_vinifera))	Calamus_caryotoides);
((((((Reinhardtia_latisecta	Attalea_speciosa)	(Chamaedorea_seifrizii	(Elaeis_guineensis	Elaeis_oleifera)))	Roystonea_regia)	((Orania_palindan	Sclerosperma_profizianum)	(((((Hydriastele_microspadix	Dictyosperma_album)	(((Heterospathe_cagayanensis	Kentiopsis_piersoniorum)	Veitchia_spiralis)	(Burretiokentia_grandiflora	Dypsis_decaryi)))	Oenocarpus_minor)	(Oenocarpus_bataua	(Prestoea_acuminata	Geonoma_undata)))	Pelagodoxa_henryana)))	(Pseudophoenix_vinifera	(Reinhardtia_paiewonskiana	(Phoenix_dactylifera	(Iriartea_deltoidea	(Leopoldinia_pulchra	Serenoa_repens))))))	Calamus_caryotoides);
((((((((Dypsis_decaryi	Dictyosperma_album)	Kentiopsis_piersoniorum)	((Hydriastele_microspadix	Geonoma_undata)	Veitchia_spiralis))	(Prestoea_acuminata	(Oenocarpus_bataua	Oenocarpus_minor)))	(Heterospathe_cagayanensis	Pelagodoxa_henryana))	(((Burretiokentia_grandiflora	Roystonea_regia)	(((Iriartea_deltoidea	Chamaedorea_seifrizii)	Orania_palindan)	Sclerosperma_profizianum))	((Attalea_speciosa	(Elaeis_guineensis	Elaeis_oleifera))	(Leopoldinia_pulchra	Reinhardtia_latisecta))))	(Pseudophoenix_vinifera	(Reinhardtia_paiewonskiana	(Phoenix_dactylifera	Serenoa_repens))))	Calamus_caryotoides);
((Roystonea_regia	(((((Chamaedorea_seifrizii	(Elaeis_guineensis	Elaeis_oleifera))	(Reinhardtia_latisecta	Attalea_speciosa))	(((Iriartea_deltoidea	Phoenix_dactylifera)	Serenoa_repens)	Reinhardtia_paiewonskiana))	(((Prestoea_acuminata	(Leopoldinia_pulchra	Geonoma_undata))	((Heterospathe_cagayanensis	(((Oenocarpus_bataua	Oenocarpus_minor)	Dypsis_decaryi)	(Dictyosperma_album	((Burretiokentia_grandiflora	(Veitchia_spiralis	Hydriastele_microspadix))	Kentiopsis_piersoniorum))))	Pelagodoxa_henryana))	(Sclerosperma_profizianum	Orania_palindan)))	Pseudophoenix_vinifera))	Calamus_caryotoides);
((Burretiokentia_grandiflora	((Iriartea_deltoidea	(Phoenix_dactylifera	Serenoa_repens))	(((Roystonea_regia	(((Chamaedorea_seifrizii	(Elaeis_guineensis	Elaeis_oleifera))	Attalea_speciosa)	Reinhardtia_latisecta))	((((Oenocarpus_bataua	Oenocarpus_minor)	Prestoea_acuminata)	((((Geonoma_undata	Veitchia_spiralis)	Dictyosperma_album)	((Heterospathe_cagayanensis	Kentiopsis_piersoniorum)	Dypsis_decaryi))	((Leopoldinia_pulchra	Hydriastele_microspadix)	Pelagodoxa_henryana)))	(Sclerosperma_profizianum	Orania_palindan)))	(Reinhardtia_paiewonskiana	Pseudophoenix_vinifera))))	Calamus_caryotoides);
(((Iriartea_deltoidea	(Phoenix_dactylifera	Serenoa_repens))	(((Burretiokentia_grandiflora	Roystonea_regia)	((Chamaedorea_seifrizii	((Attalea_speciosa	(Leopoldinia_pulchra	Reinhardtia_latisecta))	(Elaeis_guineensis	Elaeis_oleifera)))	(((((Veitchia_spiralis	((Hydriastele_microspadix	Kentiopsis_piersoniorum)	(Dypsis_decaryi	Dictyosperma_album)))	Heterospathe_cagayanensis)	(Oenocarpus_bataua	Oenocarpus_minor))	((Prestoea_acuminata	Geonoma_undata)	Pelagodoxa_henryana))	(Sclerosperma_profizianum	Orania_palindan))))	(Reinhardtia_paiewonskiana	Pseudophoenix_vinifera)))	Calamus_caryotoides);
(((((((Sclerosperma_profizianum	(Chamaedorea_seifrizii	Orania_palindan))	((Hydriastele_microspadix	((Reinhardtia_paiewonskiana	Pseudophoenix_vinifera)	(Iriartea_deltoidea	(Phoenix_dactylifera	(Leopoldinia_pulchra	Serenoa_repens)))))	((((Elaeis_guineensis	Elaeis_oleifera)	Attalea_speciosa)	Reinhardtia_latisecta)	Roystonea_regia)))	(((Veitchia_spiralis	(Heterospathe_cagayanensis	Burretiokentia_grandiflora))	(Kentiopsis_piersoniorum	Dictyosperma_album))	(Dypsis_decaryi	(Oenocarpus_bataua	Oenocarpus_minor))))	Pelagodoxa_henryana)	Prestoea_acuminata)	Geonoma_undata)	Calamus_caryotoides);
((Roystonea_regia	(((((Elaeis_guineensis	Elaeis_oleifera)	Attalea_speciosa)	Reinhardtia_latisecta)	(((((((Veitchia_spiralis	Hydriastele_microspadix)	Heterospathe_cagayanensis)	Burretiokentia_grandiflora)	(Dictyosperma_album	(Dypsis_decaryi	(Prestoea_acuminata	(Oenocarpus_bataua	Oenocarpus_minor)))))	Kentiopsis_piersoniorum)	(Pelagodoxa_henryana	Geonoma_undata))	(Sclerosperma_profizianum	(Chamaedorea_seifrizii	Orania_palindan))))	((((Leopoldinia_pulchra	Phoenix_dactylifera)	(Serenoa_repens	Iriartea_deltoidea))	Reinhardtia_paiewonskiana)	Pseudophoenix_vinifera)))	Calamus_caryotoides);
((Roystonea_regia	((Reinhardtia_paiewonskiana	(((Elaeis_guineensis	Elaeis_oleifera)	Attalea_speciosa)	Reinhardtia_latisecta))	(((Sclerosperma_profizianum	(Pseudophoenix_vinifera	(Iriartea_deltoidea	((Leopoldinia_pulchra	Phoenix_dactylifera)	Serenoa_repens))))	((((Kentiopsis_piersoniorum	((Heterospathe_cagayanensis	Burretiokentia_grandiflora)	Veitchia_spiralis))	(Hydriastele_microspadix	Dictyosperma_album))	(Dypsis_decaryi	(Oenocarpus_bataua	Oenocarpus_minor)))	(Pelagodoxa_henryana	(Prestoea_acuminata	Geonoma_undata))))	(Chamaedorea_seifrizii	Orania_palindan))))	Calamus_caryotoides);
(((Iriartea_deltoidea	(Phoenix_dactylifera	(Leopoldinia_pulchra	Serenoa_repens)))	((((Oenocarpus_bataua	Oenocarpus_minor)	Prestoea_acuminata)	((((Geonoma_undata	Kentiopsis_piersoniorum)	(Dypsis_decaryi	(Hydriastele_microspadix	Dictyosperma_album)))	Veitchia_spiralis)	(Heterospathe_cagayanensis	Pelagodoxa_henryana)))	(((Burretiokentia_grandiflora	Roystonea_regia)	(Sclerosperma_profizianum	(Chamaedorea_seifrizii	Orania_palindan)))	(((Elaeis_guineensis	Elaeis_oleifera)	(Attalea_speciosa	Reinhardtia_latisecta))	(Reinhardtia_paiewonskiana	Pseudophoenix_vinifera)))))	Calamus_caryotoides);
(((((Reinhardtia_paiewonskiana	(((Iriartea_deltoidea	(Leopoldinia_pulchra	Serenoa_repens))	Phoenix_dactylifera)	Pseudophoenix_vinifera))	((Attalea_speciosa	Reinhardtia_latisecta)	(Elaeis_guineensis	Elaeis_oleifera)))	((((Prestoea_acuminata	Geonoma_undata)	Pelagodoxa_henryana)	((((Heterospathe_cagayanensis	((Hydriastele_microspadix	Kentiopsis_piersoniorum)	Burretiokentia_grandiflora))	Veitchia_spiralis)	Dictyosperma_album)	(Dypsis_decaryi	(Oenocarpus_minor	Oenocarpus_bataua))))	((Chamaedorea_seifrizii	Orania_palindan)	Sclerosperma_profizianum)))	Roystonea_regia)	Calamus_caryotoides);
((Reinhardtia_paiewonskiana	(((((((Attalea_speciosa	Reinhardtia_latisecta)	Pelagodoxa_henryana)	((Orania_palindan	Sclerosperma_profizianum)	((Hydriastele_microspadix	(((Kentiopsis_piersoniorum	Heterospathe_cagayanensis)	(Leopoldinia_pulchra	Veitchia_spiralis))	(Burretiokentia_grandiflora	Dictyosperma_album)))	(Dypsis_decaryi	(Prestoea_acuminata	(Oenocarpus_minor	Oenocarpus_bataua))))))	Geonoma_undata)	(Roystonea_regia	(Chamaedorea_seifrizii	(Elaeis_guineensis	Elaeis_oleifera))))	Pseudophoenix_vinifera)	((Phoenix_dactylifera	Iriartea_deltoidea)	Serenoa_repens)))	Calamus_caryotoides);
((((Roystonea_regia	(((Attalea_speciosa	Leopoldinia_pulchra)	(Elaeis_guineensis	Elaeis_oleifera))	Reinhardtia_latisecta))	((((((Dypsis_decaryi	(Heterospathe_cagayanensis	(Burretiokentia_grandiflora	Kentiopsis_piersoniorum)))	Veitchia_spiralis)	Dictyosperma_album)	Geonoma_undata)	((Sclerosperma_profizianum	(Hydriastele_microspadix	Pelagodoxa_henryana))	(Prestoea_acuminata	(Oenocarpus_minor	Oenocarpus_bataua))))	(Orania_palindan	Chamaedorea_seifrizii)))	(Reinhardtia_paiewonskiana	(Pseudophoenix_vinifera	(Iriartea_deltoidea	(Serenoa_repens	Phoenix_dactylifera)))))	Calamus_caryotoides);
((Roystonea_regia	(Chamaedorea_seifrizii	((((Reinhardtia_paiewonskiana	(Pseudophoenix_vinifera	((Phoenix_dactylifera	Iriartea_deltoidea)	(Serenoa_repens	Leopoldinia_pulchra))))	((Elaeis_guineensis	Elaeis_oleifera)	(Reinhardtia_latisecta	Attalea_speciosa)))	((((Prestoea_acuminata	(Oenocarpus_minor	Oenocarpus_bataua))	((((Heterospathe_cagayanensis	Burretiokentia_grandiflora)	Veitchia_spiralis)	(Hydriastele_microspadix	Dictyosperma_album))	(Dypsis_decaryi	Kentiopsis_piersoniorum)))	(Pelagodoxa_henryana	Geonoma_undata))	Orania_palindan))	Sclerosperma_profizianum)))	Calamus_caryotoides);
(((Roystonea_regia	(Sclerosperma_profizianum	(((((Prestoea_acuminata	(Oenocarpus_minor	Oenocarpus_bataua))	(Heterospathe_cagayanensis	((Veitchia_spiralis	(Dypsis_decaryi	Kentiopsis_piersoniorum))	(Burretiokentia_grandiflora	Dictyosperma_album))))	((Hydriastele_microspadix	Pelagodoxa_henryana)	Geonoma_undata))	(Reinhardtia_paiewonskiana	(Pseudophoenix_vinifera	(Phoenix_dactylifera	(Serenoa_repens	Iriartea_deltoidea)))))	((Attalea_speciosa	(Chamaedorea_seifrizii	(Elaeis_guineensis	Elaeis_oleifera)))	(Leopoldinia_pulchra	Reinhardtia_latisecta)))))	Orania_palindan)	Calamus_caryotoides);
(((((((Prestoea_acuminata	(Oenocarpus_minor	Oenocarpus_bataua))	(Geonoma_undata	((Hydriastele_microspadix	Dictyosperma_album)	(((Veitchia_spiralis	Heterospathe_cagayanensis)	(Burretiokentia_grandiflora	Dypsis_decaryi))	Kentiopsis_piersoniorum))))	Pelagodoxa_henryana)	((Orania_palindan	Sclerosperma_profizianum)	(Pseudophoenix_vinifera	(((Leopoldinia_pulchra	Phoenix_dactylifera)	(Serenoa_repens	Iriartea_deltoidea))	Reinhardtia_paiewonskiana))))	((Attalea_speciosa	(Chamaedorea_seifrizii	(Elaeis_guineensis	Elaeis_oleifera)))	Reinhardtia_latisecta))	Roystonea_regia)	Calamus_caryotoides);
(((((Pseudophoenix_vinifera	(((Attalea_speciosa	(Elaeis_guineensis	Elaeis_oleifera))	Reinhardtia_latisecta)	((Serenoa_repens	(Iriartea_deltoidea	(Leopoldinia_pulchra	Phoenix_dactylifera)))	Reinhardtia_paiewonskiana)))	Chamaedorea_seifrizii)	((Orania_palindan	Sclerosperma_profizianum)	(((Dictyosperma_album	(Veitchia_spiralis	(Dypsis_decaryi	(Heterospathe_cagayanensis	(Burretiokentia_grandiflora	Kentiopsis_piersoniorum)))))	(Oenocarpus_minor	Oenocarpus_bataua))	((Prestoea_acuminata	Geonoma_undata)	(Hydriastele_microspadix	Pelagodoxa_henryana)))))	Roystonea_regia)	Calamus_caryotoides);
((((((Orania_palindan	Sclerosperma_profizianum)	(((Pseudophoenix_vinifera	((Phoenix_dactylifera	Serenoa_repens)	Iriartea_deltoidea))	Reinhardtia_paiewonskiana)	(((Leopoldinia_pulchra	Reinhardtia_latisecta)	(Elaeis_guineensis	Elaeis_oleifera))	Attalea_speciosa)))	(((((Burretiokentia_grandiflora	Dictyosperma_album)	((Heterospathe_cagayanensis	Kentiopsis_piersoniorum)	Hydriastele_microspadix))	Veitchia_spiralis)	(Dypsis_decaryi	(Prestoea_acuminata	(Oenocarpus_minor	Oenocarpus_bataua))))	(Geonoma_undata	Pelagodoxa_henryana)))	Chamaedorea_seifrizii)	Roystonea_regia)	Calamus_caryotoides);
(((Iriartea_deltoidea	(((Phoenix_dactylifera	Serenoa_repens)	Reinhardtia_paiewonskiana)	(((((Leopoldinia_pulchra	Reinhardtia_latisecta)	((Elaeis_guineensis	Elaeis_oleifera)	Attalea_speciosa))	(((((Hydriastele_microspadix	Dictyosperma_album)	(Heterospathe_cagayanensis	(Burretiokentia_grandiflora	Kentiopsis_piersoniorum)))	Veitchia_spiralis)	(Dypsis_decaryi	(Prestoea_acuminata	(Oenocarpus_minor	Oenocarpus_bataua))))	(Geonoma_undata	Pelagodoxa_henryana)))	Roystonea_regia)	((Chamaedorea_seifrizii	Orania_palindan)	Sclerosperma_profizianum))))	Pseudophoenix_vinifera)	Calamus_caryotoides);
(((Iriartea_deltoidea	(Phoenix_dactylifera	Serenoa_repens))	(((((Roystonea_regia	((Leopoldinia_pulchra	Reinhardtia_latisecta)	((Elaeis_guineensis	Elaeis_oleifera)	Attalea_speciosa)))	((((Dypsis_decaryi	(Dictyosperma_album	(((Veitchia_spiralis	Heterospathe_cagayanensis)	(Burretiokentia_grandiflora	Hydriastele_microspadix))	Kentiopsis_piersoniorum)))	((Prestoea_acuminata	Oenocarpus_minor)	Oenocarpus_bataua))	(Geonoma_undata	Pelagodoxa_henryana))	Sclerosperma_profizianum))	(Chamaedorea_seifrizii	Orania_palindan))	Reinhardtia_paiewonskiana)	Pseudophoenix_vinifera))	Calamus_caryotoides);
((((((Sclerosperma_profizianum	(Chamaedorea_seifrizii	Orania_palindan))	(Pelagodoxa_henryana	((Heterospathe_cagayanensis	(Burretiokentia_grandiflora	((Dypsis_decaryi	(Prestoea_acuminata	(Oenocarpus_bataua	Oenocarpus_minor)))	(((Hydriastele_microspadix	Dictyosperma_album)	Kentiopsis_piersoniorum)	Veitchia_spiralis))))	Geonoma_undata)))	(Roystonea_regia	(Reinhardtia_latisecta	(Attalea_speciosa	(Elaeis_guineensis	Elaeis_oleifera)))))	(Reinhardtia_paiewonskiana	Pseudophoenix_vinifera))	(Iriartea_deltoidea	(Phoenix_dactylifera	(Serenoa_repens	Leopoldinia_pulchra))))	Calamus_caryotoides);
(((((Iriartea_deltoidea	Pseudophoenix_vinifera)	((Leopoldinia_pulchra	Phoenix_dactylifera)	Serenoa_repens))	((Pelagodoxa_henryana	(Geonoma_undata	((Sclerosperma_profizianum	Orania_palindan)	(Kentiopsis_piersoniorum	(((Hydriastele_microspadix	Dictyosperma_album)	(Roystonea_regia	Burretiokentia_grandiflora))	((Dypsis_decaryi	(Prestoea_acuminata	(Oenocarpus_bataua	Oenocarpus_minor)))	(Veitchia_spiralis	Heterospathe_cagayanensis)))))))	(Reinhardtia_latisecta	(Attalea_speciosa	(Chamaedorea_seifrizii	(Elaeis_guineensis	Elaeis_oleifera))))))	Reinhardtia_paiewonskiana)	Calamus_caryotoides);
((((((Leopoldinia_pulchra	(Iriartea_deltoidea	Phoenix_dactylifera))	Serenoa_repens)	Reinhardtia_paiewonskiana)	((((Sclerosperma_profizianum	Orania_palindan)	((((Hydriastele_microspadix	Pelagodoxa_henryana)	Dictyosperma_album)	((Dypsis_decaryi	(Prestoea_acuminata	(Oenocarpus_bataua	Oenocarpus_minor)))	((Kentiopsis_piersoniorum	Geonoma_undata)	(Burretiokentia_grandiflora	Heterospathe_cagayanensis))))	Veitchia_spiralis))	Roystonea_regia)	(Reinhardtia_latisecta	(Attalea_speciosa	(Chamaedorea_seifrizii	(Elaeis_guineensis	Elaeis_oleifera))))))	Pseudophoenix_vinifera)	Calamus_caryotoides);
(((Oenocarpus_bataua	Oenocarpus_minor)	((((((Pelagodoxa_henryana	Geonoma_undata)	(((Reinhardtia_latisecta	(Attalea_speciosa	(Chamaedorea_seifrizii	(Elaeis_guineensis	Elaeis_oleifera))))	(Pseudophoenix_vinifera	(Reinhardtia_paiewonskiana	((Iriartea_deltoidea	Phoenix_dactylifera)	(Leopoldinia_pulchra	Serenoa_repens)))))	(Roystonea_regia	(Sclerosperma_profizianum	Orania_palindan))))	(Hydriastele_microspadix	Dictyosperma_album))	((Burretiokentia_grandiflora	Heterospathe_cagayanensis)	(Prestoea_acuminata	Veitchia_spiralis)))	Kentiopsis_piersoniorum)	Dypsis_decaryi))	Calamus_caryotoides);
((Roystonea_regia	((Chamaedorea_seifrizii	Orania_palindan)	((Reinhardtia_latisecta	(Attalea_speciosa	(Elaeis_guineensis	Elaeis_oleifera)))	(((Pseudophoenix_vinifera	(Reinhardtia_paiewonskiana	((Iriartea_deltoidea	Phoenix_dactylifera)	Serenoa_repens)))	((((((Hydriastele_microspadix	Dictyosperma_album)	Dypsis_decaryi)	((Burretiokentia_grandiflora	(Kentiopsis_piersoniorum	Heterospathe_cagayanensis))	(Leopoldinia_pulchra	Veitchia_spiralis)))	(Prestoea_acuminata	Geonoma_undata))	Pelagodoxa_henryana)	(Oenocarpus_bataua	Oenocarpus_minor)))	Sclerosperma_profizianum))))	Calamus_caryotoides);
((Roystonea_regia	((Reinhardtia_latisecta	((Reinhardtia_paiewonskiana	Attalea_speciosa)	(Chamaedorea_seifrizii	(Elaeis_guineensis	Elaeis_oleifera))))	(((Prestoea_acuminata	((Pseudophoenix_vinifera	(Iriartea_deltoidea	((Leopoldinia_pulchra	Phoenix_dactylifera)	Serenoa_repens)))	(Oenocarpus_bataua	Oenocarpus_minor)))	((Pelagodoxa_henryana	(((Kentiopsis_piersoniorum	(Dypsis_decaryi	(Hydriastele_microspadix	Dictyosperma_album)))	(Burretiokentia_grandiflora	Veitchia_spiralis))	Heterospathe_cagayanensis))	Geonoma_undata))	(Sclerosperma_profizianum	Orania_palindan))))	Calamus_caryotoides);
((Roystonea_regia	((((Reinhardtia_latisecta	(Attalea_speciosa	(Elaeis_guineensis	Elaeis_oleifera)))	((Pseudophoenix_vinifera	((Iriartea_deltoidea	(Phoenix_dactylifera	Leopoldinia_pulchra))	Serenoa_repens))	Reinhardtia_paiewonskiana))	((Prestoea_acuminata	((((Oenocarpus_bataua	Oenocarpus_minor)	Dypsis_decaryi)	(((Hydriastele_microspadix	Veitchia_spiralis)	((Heterospathe_cagayanensis	Kentiopsis_piersoniorum)	Burretiokentia_grandiflora))	Dictyosperma_album))	(Pelagodoxa_henryana	Geonoma_undata)))	(Sclerosperma_profizianum	Orania_palindan)))	Chamaedorea_seifrizii))	Calamus_caryotoides);
((Attalea_speciosa	(((((((((Oenocarpus_bataua	Oenocarpus_minor)	Dypsis_decaryi)	(((Heterospathe_cagayanensis	(Burretiokentia_grandiflora	Veitchia_spiralis))	Kentiopsis_piersoniorum)	(Hydriastele_microspadix	Dictyosperma_album)))	(Pelagodoxa_henryana	((Prestoea_acuminata	Geonoma_undata)	Chamaedorea_seifrizii)))	(Pseudophoenix_vinifera	(Phoenix_dactylifera	(Iriartea_deltoidea	(Serenoa_repens	Leopoldinia_pulchra)))))	Reinhardtia_paiewonskiana)	Roystonea_regia)	(Sclerosperma_profizianum	Orania_palindan))	(Reinhardtia_latisecta	(Elaeis_guineensis	Elaeis_oleifera))))	Calamus_caryotoides);
((Reinhardtia_paiewonskiana	((((Sclerosperma_profizianum	(Chamaedorea_seifrizii	Orania_palindan))	(Reinhardtia_latisecta	((Elaeis_guineensis	Elaeis_oleifera)	Attalea_speciosa)))	Roystonea_regia)	((Geonoma_undata	(Pelagodoxa_henryana	((Prestoea_acuminata	(Oenocarpus_bataua	Oenocarpus_minor))	((((Heterospathe_cagayanensis	Burretiokentia_grandiflora)	Kentiopsis_piersoniorum)	(Dypsis_decaryi	Veitchia_spiralis))	(Hydriastele_microspadix	Dictyosperma_album)))))	(Pseudophoenix_vinifera	((Serenoa_repens	(Leopoldinia_pulchra	Phoenix_dactylifera))	Iriartea_deltoidea)))))	Calamus_caryotoides);
((Veitchia_spiralis	((((((Chamaedorea_seifrizii	((Reinhardtia_latisecta	((Elaeis_guineensis	Elaeis_oleifera)	Attalea_speciosa))	(Reinhardtia_paiewonskiana	Pseudophoenix_vinifera)))	(Sclerosperma_profizianum	Orania_palindan))	(((Serenoa_repens	(Leopoldinia_pulchra	Phoenix_dactylifera))	Iriartea_deltoidea)	Roystonea_regia))	((Heterospathe_cagayanensis	Pelagodoxa_henryana)	(Oenocarpus_minor	(Kentiopsis_piersoniorum	(Burretiokentia_grandiflora	Oenocarpus_bataua)))))	((Hydriastele_microspadix	Dictyosperma_album)	Dypsis_decaryi))	(Geonoma_undata	Prestoea_acuminata)))	Calamus_caryotoides);
((Roystonea_regia	(((Reinhardtia_latisecta	(Attalea_speciosa	(Chamaedorea_seifrizii	(Elaeis_guineensis	Elaeis_oleifera))))	(Pseudophoenix_vinifera	(Reinhardtia_paiewonskiana	((Iriartea_deltoidea	(Phoenix_dactylifera	(Serenoa_repens	Leopoldinia_pulchra)))	Burretiokentia_grandiflora))))	((Sclerosperma_profizianum	Orania_palindan)	((((Kentiopsis_piersoniorum	Hydriastele_microspadix)	(Heterospathe_cagayanensis	Pelagodoxa_henryana))	(Dictyosperma_album	(Veitchia_spiralis	Geonoma_undata)))	((Prestoea_acuminata	(Oenocarpus_minor	Oenocarpus_bataua))	Dypsis_decaryi)))))	Calamus_caryotoides);
((Roystonea_regia	((Chamaedorea_seifrizii	(Elaeis_guineensis	Elaeis_oleifera))	((((((Geonoma_undata	(((Hydriastele_microspadix	Dictyosperma_album)	((Veitchia_spiralis	Burretiokentia_grandiflora)	(Kentiopsis_piersoniorum	Heterospathe_cagayanensis)))	((Prestoea_acuminata	(Oenocarpus_minor	Oenocarpus_bataua))	Dypsis_decaryi)))	Pelagodoxa_henryana)	(Sclerosperma_profizianum	Orania_palindan))	(Reinhardtia_paiewonskiana	((Phoenix_dactylifera	(Serenoa_repens	(Iriartea_deltoidea	Leopoldinia_pulchra)))	Pseudophoenix_vinifera)))	Reinhardtia_latisecta)	Attalea_speciosa)))	Calamus_caryotoides);
(((Reinhardtia_paiewonskiana	(Pseudophoenix_vinifera	(Iriartea_deltoidea	(Phoenix_dactylifera	(Serenoa_repens	Leopoldinia_pulchra)))))	((((((Prestoea_acuminata	Geonoma_undata)	((((Kentiopsis_piersoniorum	Heterospathe_cagayanensis)	((Burretiokentia_grandiflora	Veitchia_spiralis)	Dictyosperma_album))	Hydriastele_microspadix)	((Oenocarpus_minor	Oenocarpus_bataua)	Dypsis_decaryi)))	Pelagodoxa_henryana)	(Sclerosperma_profizianum	Orania_palindan))	((Chamaedorea_seifrizii	(Elaeis_guineensis	Elaeis_oleifera))	(Attalea_speciosa	Reinhardtia_latisecta)))	Roystonea_regia))	Calamus_caryotoides);
((((((((((Attalea_speciosa	(Elaeis_guineensis	Elaeis_oleifera))	Reinhardtia_latisecta)	((Sclerosperma_profizianum	Orania_palindan)	Roystonea_regia))	((Reinhardtia_paiewonskiana	(Iriartea_deltoidea	(Phoenix_dactylifera	Serenoa_repens)))	Pseudophoenix_vinifera))	(Dictyosperma_album	(Veitchia_spiralis	((Dypsis_decaryi	Burretiokentia_grandiflora)	(Kentiopsis_piersoniorum	Heterospathe_cagayanensis)))))	(Oenocarpus_minor	Oenocarpus_bataua))	((Leopoldinia_pulchra	Hydriastele_microspadix)	Pelagodoxa_henryana))	(Prestoea_acuminata	Geonoma_undata))	Chamaedorea_seifrizii)	Calamus_caryotoides);
((((Reinhardtia_paiewonskiana	((((Sclerosperma_profizianum	Orania_palindan)	((Geonoma_undata	(Dypsis_decaryi	(Dictyosperma_album	((Burretiokentia_grandiflora	(Kentiopsis_piersoniorum	Heterospathe_cagayanensis))	Veitchia_spiralis))))	((Hydriastele_microspadix	Pelagodoxa_henryana)	((Oenocarpus_minor	Oenocarpus_bataua)	Prestoea_acuminata))))	((Elaeis_guineensis	Elaeis_oleifera)	((Leopoldinia_pulchra	Reinhardtia_latisecta)	Attalea_speciosa)))	Roystonea_regia))	((Iriartea_deltoidea	(Phoenix_dactylifera	Serenoa_repens))	Pseudophoenix_vinifera))	Chamaedorea_seifrizii)	Calamus_caryotoides);
((Roystonea_regia	((Chamaedorea_seifrizii	((((Dypsis_decaryi	((Oenocarpus_minor	Oenocarpus_bataua)	Prestoea_acuminata))	(((Dictyosperma_album	Veitchia_spiralis)	((Burretiokentia_grandiflora	Heterospathe_cagayanensis)	Kentiopsis_piersoniorum))	Hydriastele_microspadix))	Pelagodoxa_henryana)	Geonoma_undata))	((Sclerosperma_profizianum	Orania_palindan)	((Reinhardtia_paiewonskiana	((((Leopoldinia_pulchra	Iriartea_deltoidea)	Phoenix_dactylifera)	Serenoa_repens)	Pseudophoenix_vinifera))	(Reinhardtia_latisecta	(Attalea_speciosa	(Elaeis_guineensis	Elaeis_oleifera)))))))	Calamus_caryotoides);
((Roystonea_regia	((Reinhardtia_latisecta	(Attalea_speciosa	(Elaeis_guineensis	Elaeis_oleifera)))	((Sclerosperma_profizianum	(Chamaedorea_seifrizii	Orania_palindan))	((Leopoldinia_pulchra	((((Dypsis_decaryi	((Oenocarpus_minor	Oenocarpus_bataua)	Prestoea_acuminata))	(Kentiopsis_piersoniorum	Hydriastele_microspadix))	((Burretiokentia_grandiflora	(Geonoma_undata	Veitchia_spiralis))	Dictyosperma_album))	(Heterospathe_cagayanensis	Pelagodoxa_henryana)))	((Reinhardtia_paiewonskiana	((Iriartea_deltoidea	Phoenix_dactylifera)	Serenoa_repens))	Pseudophoenix_vinifera)))))	Calamus_caryotoides);
((Roystonea_regia	((Reinhardtia_paiewonskiana	(Reinhardtia_latisecta	(Attalea_speciosa	(Elaeis_guineensis	Elaeis_oleifera))))	(Chamaedorea_seifrizii	(((Iriartea_deltoidea	(Phoenix_dactylifera	Serenoa_repens))	Pseudophoenix_vinifera)	((Geonoma_undata	((Sclerosperma_profizianum	(Hydriastele_microspadix	Pelagodoxa_henryana))	(Dictyosperma_album	((Burretiokentia_grandiflora	(Leopoldinia_pulchra	Veitchia_spiralis))	(Kentiopsis_piersoniorum	Heterospathe_cagayanensis)))))	((Dypsis_decaryi	(Oenocarpus_minor	Oenocarpus_bataua))	(Orania_palindan	Prestoea_acuminata)))))))	Calamus_caryotoides);
((Roystonea_regia	((Reinhardtia_latisecta	(Attalea_speciosa	(Chamaedorea_seifrizii	(Elaeis_guineensis	Elaeis_oleifera))))	((((Serenoa_repens	(Leopoldinia_pulchra	Phoenix_dactylifera))	(Reinhardtia_paiewonskiana	Pseudophoenix_vinifera))	((((Hydriastele_microspadix	Pelagodoxa_henryana)	(((Veitchia_spiralis	Dictyosperma_album)	(Burretiokentia_grandiflora	(Kentiopsis_piersoniorum	Heterospathe_cagayanensis)))	Geonoma_undata))	((Dypsis_decaryi	(Oenocarpus_minor	Oenocarpus_bataua))	(Orania_palindan	Prestoea_acuminata)))	Sclerosperma_profizianum))	Iriartea_deltoidea)))	Calamus_caryotoides);
((Reinhardtia_paiewonskiana	(((Pseudophoenix_vinifera	(Iriartea_deltoidea	((Leopoldinia_pulchra	Phoenix_dactylifera)	Serenoa_repens)))	((Prestoea_acuminata	((Burretiokentia_grandiflora	(Hydriastele_microspadix	Dictyosperma_album))	(((Dypsis_decaryi	(Oenocarpus_minor	Oenocarpus_bataua))	Kentiopsis_piersoniorum)	(Heterospathe_cagayanensis	Veitchia_spiralis))))	(Geonoma_undata	Pelagodoxa_henryana)))	(((Sclerosperma_profizianum	Orania_palindan)	Roystonea_regia)	(Reinhardtia_latisecta	(Attalea_speciosa	(Chamaedorea_seifrizii	(Elaeis_guineensis	Elaeis_oleifera)))))))	Calamus_caryotoides);
((Roystonea_regia	(((Reinhardtia_paiewonskiana	((Pseudophoenix_vinifera	(((Phoenix_dactylifera	Leopoldinia_pulchra)	Iriartea_deltoidea)	Serenoa_repens))	((((Burretiokentia_grandiflora	Oenocarpus_minor)	Oenocarpus_bataua)	Prestoea_acuminata)	((Heterospathe_cagayanensis	Pelagodoxa_henryana)	(((Dictyosperma_album	Dypsis_decaryi)	Kentiopsis_piersoniorum)	(Geonoma_undata	(Hydriastele_microspadix	Veitchia_spiralis)))))))	(Orania_palindan	Sclerosperma_profizianum))	((Reinhardtia_latisecta	Attalea_speciosa)	(Chamaedorea_seifrizii	(Elaeis_oleifera	Elaeis_guineensis)))))	Calamus_caryotoides);
((Roystonea_regia	(((Pseudophoenix_vinifera	(Reinhardtia_paiewonskiana	(Phoenix_dactylifera	(Iriartea_deltoidea	Serenoa_repens))))	(((((Dictyosperma_album	(Burretiokentia_grandiflora	(Leopoldinia_pulchra	Hydriastele_microspadix)))	((Veitchia_spiralis	Prestoea_acuminata)	Heterospathe_cagayanensis))	(Dypsis_decaryi	(Oenocarpus_minor	Oenocarpus_bataua)))	Pelagodoxa_henryana)	(Kentiopsis_piersoniorum	Geonoma_undata)))	(((Reinhardtia_latisecta	Attalea_speciosa)	(Elaeis_oleifera	Elaeis_guineensis))	((Chamaedorea_seifrizii	Orania_palindan)	Sclerosperma_profizianum))))	Calamus_caryotoides);
((Roystonea_regia	((((Reinhardtia_latisecta	(Attalea_speciosa	(Chamaedorea_seifrizii	(Elaeis_oleifera	Elaeis_guineensis))))	(Reinhardtia_paiewonskiana	((Serenoa_repens	(Phoenix_dactylifera	Iriartea_deltoidea))	Pseudophoenix_vinifera)))	((Orania_palindan	Sclerosperma_profizianum)	(((Leopoldinia_pulchra	Hydriastele_microspadix)	Pelagodoxa_henryana)	((Prestoea_acuminata	(Oenocarpus_minor	Oenocarpus_bataua))	(((Heterospathe_cagayanensis	Kentiopsis_piersoniorum)	(Geonoma_undata	Veitchia_spiralis))	(Dypsis_decaryi	Dictyosperma_album))))))	Burretiokentia_grandiflora))	Calamus_caryotoides);
(((((((Hydriastele_microspadix	Pelagodoxa_henryana)	(((Burretiokentia_grandiflora	Dictyosperma_album)	(Veitchia_spiralis	(Heterospathe_cagayanensis	(Kentiopsis_piersoniorum	Dypsis_decaryi))))	((Oenocarpus_minor	Oenocarpus_bataua)	(Geonoma_undata	Prestoea_acuminata))))	Sclerosperma_profizianum)	(((Reinhardtia_latisecta	(Attalea_speciosa	(Elaeis_oleifera	Elaeis_guineensis)))	Roystonea_regia)	(Chamaedorea_seifrizii	Orania_palindan)))	(Pseudophoenix_vinifera	Reinhardtia_paiewonskiana))	(Serenoa_repens	(Leopoldinia_pulchra	(Phoenix_dactylifera	Iriartea_deltoidea))))	Calamus_caryotoides);
(((((Pseudophoenix_vinifera	(((Dypsis_decaryi	((Hydriastele_microspadix	Dictyosperma_album)	((Kentiopsis_piersoniorum	(Heterospathe_cagayanensis	Burretiokentia_grandiflora))	Veitchia_spiralis)))	((Oenocarpus_minor	Oenocarpus_bataua)	Prestoea_acuminata))	(Geonoma_undata	Pelagodoxa_henryana)))	((Sclerosperma_profizianum	Orania_palindan)	((Reinhardtia_latisecta	(Attalea_speciosa	(Elaeis_oleifera	Elaeis_guineensis)))	(Reinhardtia_paiewonskiana	((Leopoldinia_pulchra	Phoenix_dactylifera)	(Serenoa_repens	Iriartea_deltoidea))))))	Chamaedorea_seifrizii)	Roystonea_regia)	Calamus_caryotoides);
((Reinhardtia_paiewonskiana	((Iriartea_deltoidea	(Phoenix_dactylifera	Serenoa_repens))	(Pseudophoenix_vinifera	((Reinhardtia_latisecta	(Attalea_speciosa	(Chamaedorea_seifrizii	(Elaeis_oleifera	Elaeis_guineensis))))	(Roystonea_regia	((Sclerosperma_profizianum	Orania_palindan)	(((Oenocarpus_minor	Oenocarpus_bataua)	Prestoea_acuminata)	((Geonoma_undata	(Heterospathe_cagayanensis	(((Kentiopsis_piersoniorum	Dypsis_decaryi)	(Leopoldinia_pulchra	Veitchia_spiralis))	(Burretiokentia_grandiflora	Dictyosperma_album))))	(Hydriastele_microspadix	Pelagodoxa_henryana)))))))))	Calamus_caryotoides);
(((((((Reinhardtia_paiewonskiana	(Serenoa_repens	(Iriartea_deltoidea	Phoenix_dactylifera)))	Pseudophoenix_vinifera)	(((((Oenocarpus_minor	Oenocarpus_bataua)	Prestoea_acuminata)	(Veitchia_spiralis	(((Burretiokentia_grandiflora	Kentiopsis_piersoniorum)	Heterospathe_cagayanensis)	(Dypsis_decaryi	(Hydriastele_microspadix	Dictyosperma_album)))))	(Geonoma_undata	Pelagodoxa_henryana))	Sclerosperma_profizianum))	((Leopoldinia_pulchra	Reinhardtia_latisecta)	(Attalea_speciosa	(Chamaedorea_seifrizii	(Elaeis_oleifera	Elaeis_guineensis)))))	Roystonea_regia)	Orania_palindan)	Calamus_caryotoides);
((Roystonea_regia	((((Serenoa_repens	(Leopoldinia_pulchra	Phoenix_dactylifera))	Pseudophoenix_vinifera)	Iriartea_deltoidea)	((Reinhardtia_paiewonskiana	((Attalea_speciosa	Reinhardtia_latisecta)	(Elaeis_oleifera	Elaeis_guineensis)))	(((((Dypsis_decaryi	(Oenocarpus_minor	Oenocarpus_bataua))	((Burretiokentia_grandiflora	Dictyosperma_album)	((Heterospathe_cagayanensis	Veitchia_spiralis)	Kentiopsis_piersoniorum)))	Hydriastele_microspadix)	((Prestoea_acuminata	Geonoma_undata)	Pelagodoxa_henryana))	(Sclerosperma_profizianum	(Chamaedorea_seifrizii	Orania_palindan))))))	Calamus_caryotoides);
((((((Leopoldinia_pulchra	Phoenix_dactylifera)	Serenoa_repens)	Iriartea_deltoidea)	Pseudophoenix_vinifera)	((((Roystonea_regia	Sclerosperma_profizianum)	(Reinhardtia_latisecta	((Chamaedorea_seifrizii	(Elaeis_oleifera	Elaeis_guineensis))	Attalea_speciosa)))	(Orania_palindan	(Pelagodoxa_henryana	((Geonoma_undata	(((Kentiopsis_piersoniorum	Dypsis_decaryi)	(Hydriastele_microspadix	Dictyosperma_album))	((Burretiokentia_grandiflora	Heterospathe_cagayanensis)	Veitchia_spiralis)))	((Oenocarpus_minor	Oenocarpus_bataua)	Prestoea_acuminata)))))	Reinhardtia_paiewonskiana))	Calamus_caryotoides);
((((((Leopoldinia_pulchra	Phoenix_dactylifera)	Serenoa_repens)	Iriartea_deltoidea)	(Reinhardtia_paiewonskiana	Pseudophoenix_vinifera))	((((Pelagodoxa_henryana	((Geonoma_undata	(Dictyosperma_album	((Veitchia_spiralis	Dypsis_decaryi)	(Burretiokentia_grandiflora	(Heterospathe_cagayanensis	(Hydriastele_microspadix	Kentiopsis_piersoniorum))))))	((Oenocarpus_minor	Oenocarpus_bataua)	Prestoea_acuminata)))	Sclerosperma_profizianum)	(Reinhardtia_latisecta	((Elaeis_oleifera	Elaeis_guineensis)	Attalea_speciosa)))	(Roystonea_regia	(Chamaedorea_seifrizii	Orania_palindan))))	Calamus_caryotoides);
